# Supplementary material for: 4D Flexible Atom-Pairs: An efficient probabilistic conformational space comparison for ligand-based virtual screening
Source: J Cheminform. 2011 Jul 6;3:23. doi: 10.1186/1758-2946-3-23 (PMC3156737; doi:10.1186/1758-2946-3-23)
Supplement: Additional file 1 — Archive of the 4D FAPOA result files. This is a Gzip compressed Tar archive containing the result files of the 4D FAPOA on the filtered DUD data sets. The result files are tab-separated plain text files including the following information: method name, active data set with size, cluster information and the distribution of the active molecules over the clusters, decoy data set with size, ratio active:decoy, AUC, awAUC, BEDROC scores for predefined alpha values as suggested by Truchon and Bayly [43], enrichment factors, relative enrichment factor [41], ROC enrichments, awROC enrichments at predefined false positive fractions, chemotype enrichment, ROC and awROC data points, and the ranking of each structure to compute other VS metrics. [file 1758-2946-3-23-S1.GZ]

Archive with 40 entries (40 files):
- 4DFAPOA_ace_BW_ResultStatistic.dat
- 4DFAPOA_ache_BW_ResultStatistic.dat
- 4DFAPOA_ada_BW_ResultStatistic.dat
- 4DFAPOA_alr2_BW_ResultStatistic.dat
- 4DFAPOA_ampc_BW_ResultStatistic.dat
- 4DFAPOA_ar_BW_ResultStatistic.dat
- 4DFAPOA_cdk2_BW_ResultStatistic.dat
- 4DFAPOA_comt_BW_ResultStatistic.dat
- 4DFAPOA_cox1_BW_ResultStatistic.dat
- 4DFAPOA_cox2_BW_ResultStatistic.dat
- 4DFAPOA_dhfr_BW_ResultStatistic.dat
- 4DFAPOA_egfr_BW_ResultStatistic.dat
- 4DFAPOA_er_agonist_BW_ResultStatistic.dat
- 4DFAPOA_er_antagonist_BW_ResultStatistic.dat
- 4DFAPOA_fgfr1_BW_ResultStatistic.dat
- 4DFAPOA_fxa_BW_ResultStatistic.dat
- 4DFAPOA_gart_BW_ResultStatistic.dat
- 4DFAPOA_gpb_BW_ResultStatistic.dat
- 4DFAPOA_gr_BW_ResultStatistic.dat
- 4DFAPOA_hivpr_BW_ResultStatistic.dat
- 4DFAPOA_hivrt_BW_ResultStatistic.dat
- 4DFAPOA_hmga_BW_ResultStatistic.dat
- 4DFAPOA_hsp90_BW_ResultStatistic.dat
- 4DFAPOA_inha_BW_ResultStatistic.dat
- 4DFAPOA_mr_BW_ResultStatistic.dat
- 4DFAPOA_na_BW_ResultStatistic.dat
- 4DFAPOA_p38_BW_ResultStatistic.dat
- 4DFAPOA_parp_BW_ResultStatistic.dat
- 4DFAPOA_pde5_BW_ResultStatistic.dat
- 4DFAPOA_pdgfrb_BW_ResultStatistic.dat
- 4DFAPOA_pnp_BW_ResultStatistic.dat
- 4DFAPOA_ppar_BW_ResultStatistic.dat
- 4DFAPOA_pr_BW_ResultStatistic.dat
- 4DFAPOA_rxr_BW_ResultStatistic.dat
- 4DFAPOA_sahh_BW_ResultStatistic.dat
- 4DFAPOA_src_BW_ResultStatistic.dat
- 4DFAPOA_thrombin_BW_ResultStatistic.dat
- 4DFAPOA_tk_BW_ResultStatistic.dat
- 4DFAPOA_trypsin_BW_ResultStatistic.dat
- 4DFAPOA_vegfr2_BW_ResultStatistic.dat
