# Supplementary material for: 4D Flexible Atom-Pairs: An efficient probabilistic conformational space comparison for ligand-based virtual screening
Source: J Cheminform. 2011 Jul 6;3:23. doi: 10.1186/1758-2946-3-23 (PMC3156737; doi:10.1186/1758-2946-3-23)
Supplement: Additional file 1 — Archive of the 4D FAPOA result files. This is a Gzip compressed Tar archive containing the result files of the 4D FAPOA on the filtered DUD data sets. The result files are tab-separated plain text files including the following information: method name, active data set with size, cluster information and the distribution of the active molecules over the clusters, decoy data set with size, ratio active:decoy, AUC, awAUC, BEDROC scores for predefined alpha values as suggested by Truchon and Bayly [43], enrichment factors, relative enrichment factor [41], ROC enrichments, awROC enrichments at predefined false positive fractions, chemotype enrichment, ROC and awROC data points, and the ranking of each structure to compute other VS metrics. [file 1758-2946-3-23-S1.GZ › 4DFAPOA_ace_BW_ResultStatistic.dat]

###################################################################################################
# Screening Result File
# Method used: 4DFAPOA
> <Method_Name>
4DFAPOA
# Data set information
#	Query data set:	./ace/ace_query_CS_BW_300.0_T_GMM.sdf
#	Active data set: ./ace/ace_clustered_3D_MM_CS_BW_300.0_T_GMM.sdf with cluster information
#		Size: 46 molecules
#		Number of clusters: 19
#		Cluster Summery:
#			Cluster number	# molecules	% of actives
#			0		1		2.174
#			1		11		23.913
#			2		1		2.174
#			3		9		19.565
#			4		1		2.174
#			5		2		4.348
#			6		5		10.87
#			7		4		8.696
#			8		1		2.174
#			9		1		2.174
#			10		1		2.174
#			11		1		2.174
#			12		1		2.174
#			13		1		2.174
#			14		1		2.174
#			15		1		2.174
#			16		1		2.174
#			17		2		4.348
#			18		1		2.174
#	Decoy data set: ./ace/DUD_ace_decoys_ID_pass_MWPass_I_MM_CS_BW_300.0_T_GMM.sdf
#		Size: 1796 molecules
#	Ratio actives : decoys
#		1.0 : 39.0435
> <AUC>
#	 ROC AUC
	0.8837029146896485
> <awAUC>
#	 ROC awAUC
	0.8799783972653508
> <BEDROC Scores>
#	Alpha Values	BEDROC Scores
	160.9	0.6696
	100.0	0.5884
	53.6	0.5311
	50.0	0.5284
	32.2	0.5269
	20.0	0.5503
	16.1	0.5676
	10.0	0.6169
	8.0	0.6443
> <Enrichment Factors>
#	Fraction dataset	Enrichment factor
	0.0010	39.04347826086956
	0.01	26.028985507246375
	0.02	17.352657004830917
	0.05	10.185255198487713
	0.1	6.15359168241966
	0.2	3.7133742911153123
	0.25	3.055576559546314
> <Relative enrichment factor>
#	Fraction dataset	Enrichment factor
	0.0010	54.28881650380021
	0.01	65.14657980456026
	0.02	43.43105320304017
	0.05	52.17391304347826
	0.1	63.04347826086956
	0.2	76.08695652173913
	0.25	78.26086956521739
> <ROC Enrichments>
#	True decoy fraction	Enrichment
	0.1	195.21739130434784
	0.5	60.734299516908216
	1.0	34.70531400966183
	2.0	21.690821256038646
	5.0	11.279227053140096
	10.0	6.724154589371981
> <awROC Enrichments>
#	Decoy fraction	Enrichment
	0.1	154.67942583732057
	0.5	61.585326953748
	1.0	36.52153110047846
	2.0	26.376661350345554
	5.0	12.221584263689527
	10.0	7.336133262449051
> <Chemotype enrichment>
#	% data set	% active cluster
	0.0	0.0
	0.054	0.0
	0.054	5.263
	0.326	5.263
	0.326	10.526
	0.489	10.526
	0.489	15.789
	0.597	15.789
	0.597	21.053
	0.977	21.053
	0.977	26.316
	1.031	26.316
	1.031	31.579
	1.086	31.579
	1.086	36.842
	1.412	36.842
	1.412	42.105
	2.009	42.105
	2.009	47.368
	2.172	47.368
	2.172	52.632
	2.389	52.632
	2.389	57.895
	4.669	57.895
	4.669	63.158
	7.112	63.158
	7.112	68.421
	9.229	68.421
	9.229	73.684
	9.826	73.684
	9.826	78.947
	12.378	78.947
	12.378	84.211
	37.351	84.211
	37.351	89.474
	39.359	89.474
	39.359	94.737
	71.987	94.737
	71.987	100.0
	100.0	100.0
> <ROC curve data>
#	False positive rate	true positive rate
	0.0	0.0
	0.0	0.0652
	6.0E-4	0.0652
	6.0E-4	0.2174
	0.0017	0.2174
	0.0017	0.2391
	0.0033	0.2391
	0.0033	0.3043
	0.0061	0.3043
	0.0061	0.3261
	0.0084	0.3261
	0.0084	0.3478
	0.0111	0.3478
	0.0111	0.3696
	0.0122	0.3696
	0.0122	0.3913
	0.0139	0.3913
	0.0139	0.413
	0.0156	0.413
	0.0156	0.4348
	0.0323	0.4348
	0.0323	0.4565
	0.0356	0.4565
	0.0356	0.4783
	0.0379	0.4783
	0.0379	0.5217
	0.049	0.5217
	0.049	0.5652
	0.0579	0.5652
	0.0579	0.587
	0.0791	0.587
	0.0791	0.6087
	0.0846	0.6087
	0.0846	0.6304
	0.0891	0.6304
	0.0891	0.6522
	0.0952	0.6522
	0.0952	0.6739
	0.1091	0.6739
	0.1091	0.6957
	0.1297	0.6957
	0.1297	0.7174
	0.1409	0.7174
	0.1409	0.7391
	0.1487	0.7391
	0.1487	0.7609
	0.221	0.7609
	0.221	0.7826
	0.2478	0.7826
	0.2478	0.8043
	0.2751	0.8043
	0.2751	0.8261
	0.2767	0.8261
	0.2767	0.8478
	0.3608	0.8478
	0.3608	0.8696
	0.3714	0.8696
	0.3714	0.8913
	0.3803	0.8913
	0.3803	0.913
	0.3847	0.913
	0.3847	0.9348
	0.3914	0.9348
	0.3914	0.9565
	0.4688	0.9565
	0.4688	0.9783
	0.7127	0.9783
	0.7127	1.0
	1.0	1.0
> <awROC curve data>
#	False positive rate	true positive rate
	0.0	0.0
	0.0	0.0316
	6.0E-4	0.0316
	6.0E-4	0.1722
	0.0017	0.1722
	0.0017	0.177
	0.0033	0.177
	0.0033	0.3086
	0.0061	0.3086
	0.0061	0.3612
	0.0084	0.3612
	0.0084	0.366
	0.0111	0.366
	0.0111	0.4187
	0.0122	0.4187
	0.0122	0.4713
	0.0139	0.4713
	0.0139	0.5239
	0.0156	0.5239
	0.0156	0.5287
	0.0323	0.5287
	0.0323	0.555
	0.0356	0.555
	0.0356	0.5682
	0.0379	0.5682
	0.0379	0.5861
	0.049	0.5861
	0.049	0.6124
	0.0579	0.6124
	0.0579	0.6183
	0.0791	0.6183
	0.0791	0.6709
	0.0846	0.6709
	0.0846	0.7236
	0.0891	0.7236
	0.0891	0.7294
	0.0952	0.7294
	0.0952	0.7352
	0.1091	0.7352
	0.1091	0.7616
	0.1297	0.7616
	0.1297	0.7674
	0.1409	0.7674
	0.1409	0.7733
	0.1487	0.7733
	0.1487	0.7791
	0.221	0.7791
	0.221	0.7839
	0.2478	0.7839
	0.2478	0.7887
	0.2751	0.7887
	0.2751	0.7935
	0.2767	0.7935
	0.2767	0.7982
	0.3608	0.7982
	0.3608	0.8509
	0.3714	0.8509
	0.3714	0.8772
	0.3803	0.8772
	0.3803	0.9298
	0.3847	0.9298
	0.3847	0.9357
	0.3914	0.9357
	0.3914	0.9415
	0.4688	0.9415
	0.4688	0.9474
	0.7127	0.9474
	0.7127	1.0
	1.0	1.0
> <Screening Table>
# Rank	Mol name	Index in data set	Similarity 2 query	Active	Cluster number
1	ZINC03814199	30	0.24461885980171302	YES	6
2	ZINC03812851	28	0.23199498325801685	YES	6
3	ZINC03814183	29	0.20995917932219685	YES	6
4	ZINC01529246	178	0.2033445629325136	NO	-
5	ZINC03814176	26	0.20291044552029275	YES	6
6	ZINC03814167	2	0.19737226869462093	YES	1
7	ZINC03775164	27	0.1965795119918169	YES	6
8	ZINC03814191	4	0.19442117327076242	YES	1
9	ZINC03814187	37	0.18869754257568983	YES	10
10	ZINC03812885	5	0.18538007380223287	YES	1
11	ZINC03814185	39	0.17946805761944926	YES	12
12	ZINC02556760	657	0.17907893972598524	NO	-
13	ZINC02745377	720	0.17222142428133846	NO	-
14	ZINC03814164	8	0.1686119694797424	YES	1
15	ZINC02131708	412	0.16581499431683092	NO	-
16	ZINC02155456	482	0.16557799545648916	NO	-
17	ZINC02738764	718	0.16525433001164958	NO	-
18	ZINC03814170	13	0.1650476614668069	YES	2
19	ZINC03814181	45	0.1650204512914942	YES	17
20	ZINC03814178	38	0.16436778181846057	YES	11
21	ZINC03122736	793	0.1641694721962931	NO	-
22	ZINC04398806	1770	0.16152051891968564	NO	-
23	ZINC02354414	573	0.16139620411718594	NO	-
24	ZINC04628223	1792	0.160790752706097	NO	-
25	ZINC01576000	204	0.16021100311463243	NO	-
26	ZINC03814193	43	0.15950089220430647	YES	16
27	ZINC03862146	1407	0.15902614509355703	NO	-
28	ZINC00808159	134	0.15892058944473506	NO	-
29	ZINC03625380	1030	0.15835735976506016	NO	-
30	ZINC03862145	1406	0.157692503477891	NO	-
31	ZINC03814158	6	0.15742857449436407	YES	1
32	ZINC02726694	714	0.15581014350851422	NO	-
33	ZINC03800819	1075	0.15562470161134673	NO	-
34	ZINC00808160	135	0.15540576886488244	NO	-
35	ZINC01576012	205	0.15512022820377208	NO	-
36	ZINC02561167	663	0.15462314779015202	NO	-
37	ZINC03814182	41	0.15458654884679182	YES	14
38	ZINC00808158	133	0.15441886076337222	NO	-
39	ZINC00031891	5	0.15426053718889413	NO	-
40	ZINC03814180	35	0.15421429319281782	YES	8
41	ZINC02202399	516	0.15364526663702782	NO	-
42	ZINC03862575	1452	0.15362841209796385	NO	-
43	ZINC03862144	1405	0.1531660695324911	NO	-
44	ZINC03814166	46	0.15274946849307197	YES	18
45	ZINC00808161	136	0.15265810328926877	NO	-
46	ZINC03654164	1053	0.1521141972471499	NO	-
47	ZINC01576054	206	0.15209976388511606	NO	-
48	ZINC03814162	3	0.15147717231153873	YES	1
49	ZINC01575531	202	0.1513304965211561	NO	-
50	ZINC02128694	380	0.1510709869231393	NO	-
51	ZINC02127171	361	0.15106200340845868	NO	-
52	ZINC03862147	1408	0.15100482134787352	NO	-
53	ZINC02351375	572	0.15061844559239485	NO	-
54	ZINC03862107	1399	0.1505019848537198	NO	-
55	ZINC02152491	471	0.1499860245784607	NO	-
56	ZINC03625385	1031	0.14995410160079442	NO	-
57	ZINC01628895	209	0.14904004745292526	NO	-
58	ZINC03863468	1495	0.14891541534904218	NO	-
59	ZINC02128692	379	0.1484011896488624	NO	-
60	ZINC03862549	1443	0.14808693615634796	NO	-
61	ZINC02748151	721	0.14731273220073157	NO	-
62	ZINC03863822	1516	0.14681496076378356	NO	-
63	ZINC03862778	1464	0.14670589060507833	NO	-
64	ZINC03862779	1465	0.14612599920816904	NO	-
65	ZINC03863470	1497	0.145556867484811	NO	-
66	ZINC03863338	1491	0.14551566760394113	NO	-
67	ZINC03862860	1468	0.14530820858924476	NO	-
68	ZINC02428542	597	0.1447575663021374	NO	-
69	ZINC03863813	1515	0.14467343536816657	NO	-
70	ZINC03862775	1462	0.14426548393799762	NO	-
71	ZINC02130472	395	0.1439539431285164	NO	-
72	ZINC03862777	1463	0.14386372908173264	NO	-
73	ZINC02830983	734	0.14385440404626748	NO	-
74	ZINC02860036	746	0.1438283370423472	NO	-
75	ZINC03863520	1500	0.14379612838878988	NO	-
76	ZINC02127173	362	0.1436970073426396	NO	-
77	ZINC03862780	1466	0.14367683421323088	NO	-
78	ZINC02130427	394	0.14271405547977226	NO	-
79	ZINC03814173	44	0.142281801408972	YES	17
80	ZINC03287092	843	0.14208139287192134	NO	-
81	ZINC02439473	614	0.14194859147303723	NO	-
82	ZINC03862774	1461	0.1418335307151724	NO	-
83	ZINC02202401	517	0.14165505331684747	NO	-
84	ZINC03800812	1074	0.1407025283330512	NO	-
85	ZINC03863523	1501	0.14048258125535149	NO	-
86	ZINC03814192	31	0.14039652483983073	YES	7
87	ZINC02403062	589	0.14033301309944635	NO	-
88	ZINC03863467	1494	0.13963211244188048	NO	-
89	ZINC00168679	22	0.13956167848400092	NO	-
90	ZINC04090585	1673	0.13926410280455256	NO	-
91	ZINC03814161	7	0.13918343521750945	YES	1
92	ZINC03814198	34	0.13915481497916427	YES	7
93	ZINC03625378	1029	0.13897869502369653	NO	-
94	ZINC01552491	199	0.1385163694660776	NO	-
95	ZINC03625255	1023	0.13849986420346574	NO	-
96	ZINC03839558	1096	0.13836626878023975	NO	-
97	ZINC02456498	632	0.13826348952499168	NO	-
98	ZINC02771524	728	0.13794645314323253	NO	-
99	ZINC04337125	1758	0.13790781368519087	NO	-
100	ZINC03839582	1097	0.13758317027223388	NO	-
101	ZINC02348458	568	0.13707744711981765	NO	-
102	ZINC03287090	842	0.1369494024490713	NO	-
103	ZINC03863469	1496	0.13670524237466414	NO	-
104	ZINC01575969	203	0.1365524987660333	NO	-
105	ZINC03839554	1095	0.13647478336981417	NO	-
106	ZINC02134989	435	0.13627574925601219	NO	-
107	ZINC02128553	378	0.135996204344389	NO	-
108	ZINC04327940	1753	0.1356899622691887	NO	-
109	ZINC03981506	1629	0.13527443838216502	NO	-
110	ZINC02311216	549	0.13523050258178176	NO	-
111	ZINC02342060	565	0.13497174711753315	NO	-
112	ZINC01664712	218	0.13449868894862424	NO	-
113	ZINC03814196	33	0.13446125858377175	YES	7
114	ZINC03814195	32	0.13434096641995888	YES	7
115	ZINC02311217	550	0.13401760254931921	NO	-
116	ZINC02131078	404	0.13371763561642444	NO	-
117	ZINC02116766	312	0.13347270447664678	NO	-
118	ZINC03821380	1092	0.13345964050205053	NO	-
119	ZINC03863823	1517	0.13323036783859654	NO	-
120	ZINC03839585	1098	0.13317262320832002	NO	-
121	ZINC02126807	358	0.13309310527801382	NO	-
122	ZINC03797848	1071	0.1327675915153825	NO	-
123	ZINC02310495	548	0.13271826460568706	NO	-
124	ZINC02439540	615	0.1325245821503486	NO	-
125	ZINC03863243	1483	0.13245698884813717	NO	-
126	ZINC02172620	506	0.13226620246587006	NO	-
127	ZINC03930417	1599	0.13203574129774467	NO	-
128	ZINC03862244	1423	0.13202677661532394	NO	-
129	ZINC03625278	1026	0.1309394150654771	NO	-
130	ZINC03851139	1108	0.13091594632631076	NO	-
131	ZINC03814179	15	0.1307637732749162	YES	3
132	ZINC03452861	927	0.13052178688173485	NO	-
133	ZINC03241286	814	0.13026239491776348	NO	-
134	ZINC01661266	216	0.1302231674456223	NO	-
135	ZINC01576183	208	0.13015594294150248	NO	-
136	ZINC02456541	633	0.12998801357206338	NO	-
137	ZINC03441783	911	0.12994045484719036	NO	-
138	ZINC03862544	1440	0.1297973806576225	NO	-
139	ZINC03862245	1424	0.12974002586644137	NO	-
140	ZINC01576179	207	0.1296982017573097	NO	-
141	ZINC03912701	1595	0.12948495733335139	NO	-
142	ZINC02132146	419	0.12932899311334697	NO	-
143	ZINC01666073	220	0.12905970400569394	NO	-
144	ZINC01661265	215	0.12880269442996065	NO	-
145	ZINC01885531	239	0.1287676752969478	NO	-
146	ZINC01885530	238	0.1284288966564533	NO	-
147	ZINC03862543	1439	0.12837968242492476	NO	-
148	ZINC03930386	1598	0.12833889137011956	NO	-
149	ZINC01890760	240	0.1282901356092017	NO	-
150	ZINC04327945	1754	0.12807231535980493	NO	-
151	ZINC03863702	1510	0.12793019460968622	NO	-
152	ZINC02456233	627	0.12773316563605572	NO	-
153	ZINC01663962	217	0.12743188149148713	NO	-
154	ZINC02160919	500	0.12736056282039457	NO	-
155	ZINC01544958	193	0.12725658168868365	NO	-
156	ZINC03654149	1050	0.12701212361313116	NO	-
157	ZINC03851140	1110	0.12682523335818016	NO	-
158	ZINC03862545	1441	0.12609319225350704	NO	-
159	ZINC03634123	1035	0.12596298421101462	NO	-
160	ZINC03857373	1356	0.12593962857294952	NO	-
161	ZINC03625369	1028	0.12588262973101763	NO	-
162	ZINC02456543	634	0.12577048060663154	NO	-
163	ZINC03887257	1559	0.12569665545543965	NO	-
164	ZINC02130731	400	0.12559938389346642	NO	-
165	ZINC02755700	722	0.1255579902239027	NO	-
166	ZINC03863056	1477	0.12547779060252748	NO	-
167	ZINC02416367	593	0.1254345303894189	NO	-
168	ZINC03821274	1089	0.12520582914868417	NO	-
169	ZINC03191837	797	0.12463576844008338	NO	-
170	ZINC03814184	40	0.12413073866977893	YES	13
171	ZINC01664993	219	0.12388436356219365	NO	-
172	ZINC03851140	1111	0.12380154920102676	NO	-
173	ZINC02944526	761	0.12370884366160784	NO	-
174	ZINC02944528	762	0.12343433318377162	NO	-
175	ZINC03244600	816	0.12326613517398288	NO	-
176	ZINC03851139	1109	0.12325885283994271	NO	-
177	ZINC02456282	631	0.12323680553482994	NO	-
178	ZINC03862542	1438	0.12308672727850722	NO	-
179	ZINC03863055	1476	0.12299845959930586	NO	-
180	ZINC03862524	1437	0.12283063286629403	NO	-
181	ZINC03809801	36	0.12278758165079078	YES	9
182	ZINC04227858	1705	0.12262394800381658	NO	-
183	ZINC03863057	1478	0.1222570324406658	NO	-
184	ZINC04001482	1652	0.12216919889570065	NO	-
185	ZINC04260750	1721	0.12215305401784637	NO	-
186	ZINC03291098	847	0.1221286163389889	NO	-
187	ZINC02774200	729	0.12184349790698935	NO	-
188	ZINC02560893	662	0.12163949900460426	NO	-
189	ZINC04196148	1699	0.1215892612570146	NO	-
190	ZINC03814159	18	0.12112083854776595	YES	3
191	ZINC03230995	809	0.12097866717520887	NO	-
192	ZINC03345586	869	0.12095762635786418	NO	-
193	ZINC02899055	758	0.1209127273072922	NO	-
194	ZINC04212073	1701	0.12082613069225213	NO	-
195	ZINC02001463	244	0.12075355818678069	NO	-
196	ZINC03856635	1190	0.12041295094386063	NO	-
197	ZINC03862571	1448	0.11976434430900237	NO	-
198	ZINC02107060	286	0.11970920783718444	NO	-
199	ZINC03856673	1216	0.11967188827669305	NO	-
200	ZINC02456259	630	0.11965179718026944	NO	-
201	ZINC03863188	1482	0.11954877573616443	NO	-
202	ZINC03814172	22	0.11954661651029638	YES	3
203	ZINC02102526	274	0.11945276154149985	NO	-
204	ZINC03856634	1189	0.11944788050338379	NO	-
205	ZINC03851137	1106	0.11927937754053018	NO	-
206	ZINC00468137	96	0.11927643061561874	NO	-
207	ZINC00468137	97	0.11927643061561874	NO	-
208	ZINC03856670	1213	0.11914925710758825	NO	-
209	ZINC03851142	1113	0.11906203894756713	NO	-
210	ZINC03908362	1592	0.11898989506500086	NO	-
211	ZINC01536831	185	0.11897468349938231	NO	-
212	ZINC03318052	855	0.11895260703612516	NO	-
213	ZINC03856150	1145	0.1186508836728014	NO	-
214	ZINC03856415	1155	0.11863522776768784	NO	-
215	ZINC03856671	1214	0.118619782866312	NO	-
216	ZINC02198778	512	0.11855840875565804	NO	-
217	ZINC02400101	588	0.1184707904047715	NO	-
218	ZINC01922522	243	0.11844315796555041	NO	-
219	ZINC02389632	586	0.11831826289221148	NO	-
220	ZINC03488851	944	0.11793311067616263	NO	-
221	ZINC00360365	38	0.11783654922819288	NO	-
222	ZINC02129089	381	0.11774107059793443	NO	-
223	ZINC03908362	1591	0.11765840115182717	NO	-
224	ZINC02102403	273	0.11764350811706589	NO	-
225	ZINC03488853	945	0.1173645061921787	NO	-
226	ZINC03856672	1215	0.11701170695576336	NO	-
227	ZINC03799348	1072	0.11680646500269751	NO	-
228	ZINC03814189	25	0.11680008459869319	YES	5
229	ZINC02436498	610	0.11663181950458733	NO	-
230	ZINC04390079	1769	0.11651846539584272	NO	-
231	ZINC02440001	616	0.11648688007191849	NO	-
232	ZINC03427127	898	0.11646780089822838	NO	-
233	ZINC02107137	288	0.11608786208249593	NO	-
234	ZINC03863246	1484	0.11607906777015334	NO	-
235	ZINC03861904	1392	0.1159758437517736	NO	-
236	ZINC03072028	782	0.11596470004722573	NO	-
237	ZINC02567652	665	0.11580567083672887	NO	-
238	ZINC03862290	1428	0.1157737712931473	NO	-
239	ZINC03851142	1112	0.11575258683140957	NO	-
240	ZINC03072050	784	0.11562560902220516	NO	-
241	ZINC02128416	377	0.11555881588733638	NO	-
242	ZINC02436496	609	0.11535465335081291	NO	-
243	ZINC03764928	1064	0.11521607552817513	NO	-
244	ZINC02156610	483	0.11520433930983909	NO	-
245	ZINC02626837	684	0.11518659608857111	NO	-
246	ZINC03784466	1068	0.11512145496205747	NO	-
247	ZINC02102052	270	0.11511377072486097	NO	-
248	ZINC02131319	405	0.11511127492486767	NO	-
249	ZINC03848781	1099	0.11489187032701265	NO	-
250	ZINC02924492	760	0.11483756976028285	NO	-
251	ZINC03850710	1103	0.11478536894063089	NO	-
252	ZINC03857885	1367	0.1147370414806503	NO	-
253	ZINC04464340	1775	0.11458447705973059	NO	-
254	ZINC03320295	856	0.11452698337543124	NO	-
255	ZINC03971808	1616	0.11449926458176767	NO	-
256	ZINC03850487	1100	0.11446857197787046	NO	-
257	ZINC03857374	1357	0.11442508479980042	NO	-
258	ZINC04217434	1703	0.11441896741414265	NO	-
259	ZINC02679873	704	0.1143593504988779	NO	-
260	ZINC02145747	466	0.11432564988413554	NO	-
261	ZINC03880264	1554	0.11432473931527697	NO	-
262	ZINC03857376	1358	0.1142746741532093	NO	-
263	ZINC02136320	443	0.11419420493419102	NO	-
264	ZINC02130392	393	0.11413618014492462	NO	-
265	ZINC03862580	1455	0.11412086948127255	NO	-
266	ZINC03814169	21	0.11400764120564971	YES	3
267	ZINC04302236	1730	0.11398580028327568	NO	-
268	ZINC02127112	360	0.1139321598752803	NO	-
269	ZINC02097176	259	0.11385905709789018	NO	-
270	ZINC02128415	376	0.11381422860068084	NO	-
271	ZINC01892777	241	0.11380585434877752	NO	-
272	ZINC03593230	1012	0.11379379148151944	NO	-
273	ZINC03654155	1051	0.11378825956182906	NO	-
274	ZINC03856556	1166	0.11365152507632759	NO	-
275	ZINC01653630	210	0.1136197578767086	NO	-
276	ZINC03863105	1480	0.11360902929274648	NO	-
277	ZINC03862460	1436	0.11348511606004713	NO	-
278	ZINC03862576	1453	0.11345908176738694	NO	-
279	ZINC02155167	480	0.11340980502843373	NO	-
280	ZINC03427129	899	0.11339605040164197	NO	-
281	ZINC02291004	544	0.1133303982335991	NO	-
282	ZINC03075266	787	0.11332967850610179	NO	-
283	ZINC01080659	153	0.11323544156309685	NO	-
284	ZINC03862822	1467	0.11323407846089444	NO	-
285	ZINC03519777	979	0.11319284190535382	NO	-
286	ZINC03856554	1164	0.11313359388898149	NO	-
287	ZINC03814165	20	0.11306925385193739	YES	3
288	ZINC02112961	301	0.1130124390479452	NO	-
289	ZINC03058817	781	0.11290867188555306	NO	-
290	ZINC03867073	1537	0.11287713962117357	NO	-
291	ZINC03330980	862	0.1128706830606046	NO	-
292	ZINC03856557	1167	0.11270206945091026	NO	-
293	ZINC00468137	95	0.11268549792152698	NO	-
294	ZINC03362790	875	0.11261099268716518	NO	-
295	ZINC03821275	1090	0.11245024501699323	NO	-
296	ZINC03821276	1091	0.11240933916864733	NO	-
297	ZINC03863506	1499	0.11240203109196953	NO	-
298	ZINC04324667	1746	0.11231858199575295	NO	-
299	ZINC03862421	1433	0.1122602094682193	NO	-
300	ZINC04262525	1724	0.11212732132866193	NO	-
301	ZINC03856631	1187	0.11212407597636742	NO	-
302	ZINC03814163	19	0.11196332362458192	YES	3
303	ZINC03861835	1388	0.11188550243006622	NO	-
304	ZINC03862577	1454	0.11188178486608967	NO	-
305	ZINC03251566	829	0.11167922004242527	NO	-
306	ZINC02135353	439	0.11166117958500078	NO	-
307	ZINC03654099	1044	0.11161484550398112	NO	-
308	ZINC02107135	287	0.11119122409009452	NO	-
309	ZINC03320308	857	0.11113417020224223	NO	-
310	ZINC03863784	1512	0.11111307359067084	NO	-
311	ZINC03979569	1625	0.11102363061272072	NO	-
312	ZINC02421343	596	0.11098883522505162	NO	-
313	ZINC03971806	1615	0.11096294283361793	NO	-
314	ZINC03654128	1048	0.1109346491340153	NO	-
315	ZINC03654029	1042	0.11093292311334157	NO	-
316	ZINC03856555	1165	0.11078365737095917	NO	-
317	ZINC02160864	499	0.11072707588970257	NO	-
318	ZINC03851137	1107	0.11070773093426048	NO	-
319	ZINC04343503	1760	0.1106804575535474	NO	-
320	ZINC03167463	796	0.11056519090418727	NO	-
321	ZINC02128375	375	0.11046743962812045	NO	-
322	ZINC03863841	1526	0.11033584007376729	NO	-
323	ZINC03857886	1368	0.11029110722334425	NO	-
324	ZINC02133434	426	0.11028374993572501	NO	-
325	ZINC03654167	1054	0.11020245389613642	NO	-
326	ZINC02679882	705	0.11016689128153268	NO	-
327	ZINC02203201	518	0.11013282485019522	NO	-
328	ZINC03983542	1636	0.11006416288370499	NO	-
329	ZINC03862228	1422	0.11005789143512403	NO	-
330	ZINC03857016	1331	0.10995513577850682	NO	-
331	ZINC01551652	198	0.10994210756487388	NO	-
332	ZINC02138495	459	0.10976520047122149	NO	-
333	ZINC03892694	1575	0.10976251372937032	NO	-
334	ZINC03654129	1049	0.10972554080303763	NO	-
335	ZINC01668563	221	0.10968294660927802	NO	-
336	ZINC03867074	1539	0.1095942132878674	NO	-
337	ZINC02129275	383	0.10956368733744838	NO	-
338	ZINC03956832	1611	0.10946642419602588	NO	-
339	ZINC03859107	1383	0.10946355313284177	NO	-
340	ZINC03969864	1614	0.10939741499055637	NO	-
341	ZINC03851223	1116	0.10923925893262793	NO	-
342	ZINC03857017	1332	0.1091975236778741	NO	-
343	ZINC02444450	620	0.10908821520521468	NO	-
344	ZINC02145743	465	0.1090713960479315	NO	-
345	ZINC03654119	1047	0.10901640512059063	NO	-
346	ZINC03867073	1536	0.10898483935401013	NO	-
347	ZINC02457434	635	0.10891922484630912	NO	-
348	ZINC02858578	744	0.10887734223128068	NO	-
349	ZINC02129278	384	0.10886152890878191	NO	-
350	ZINC02221783	528	0.10885888866165865	NO	-
351	ZINC02200834	515	0.10865344333944055	NO	-
352	ZINC02858577	743	0.10863013106197589	NO	-
353	ZINC03933777	1607	0.10855702420923337	NO	-
354	ZINC03856629	1185	0.10844211905259535	NO	-
355	ZINC02291007	547	0.1084034593625921	NO	-
356	ZINC02107059	285	0.10838530312570416	NO	-
357	ZINC03856632	1188	0.1083818415416025	NO	-
358	ZINC03919304	1597	0.10823200068473114	NO	-
359	ZINC03046411	780	0.10819022295338529	NO	-
360	ZINC02158957	489	0.10817404391880991	NO	-
361	ZINC02557491	659	0.1081105957581943	NO	-
362	ZINC02229788	533	0.10803982115943249	NO	-
363	ZINC02128224	372	0.10803725017434757	NO	-
364	ZINC02130980	402	0.10795550667926433	NO	-
365	ZINC03856998	1323	0.1079294661610917	NO	-
366	ZINC03856630	1186	0.10792352272391086	NO	-
367	ZINC03851227	1117	0.1078366216974459	NO	-
368	ZINC03818134	1084	0.10778167650966727	NO	-
369	ZINC02151851	470	0.10774353116806898	NO	-
370	ZINC03428870	902	0.10770561011792427	NO	-
371	ZINC02132052	417	0.10769512899179245	NO	-
372	ZINC03867074	1538	0.10768362522206601	NO	-
373	ZINC03863339	1492	0.10765492354420955	NO	-
374	ZINC02291006	546	0.10756712497578878	NO	-
375	ZINC02258906	539	0.10753728541412894	NO	-
376	ZINC02434313	605	0.1075368040679209	NO	-
377	ZINC04324767	1749	0.10745427390407401	NO	-
378	ZINC02629473	685	0.1074013485152295	NO	-
379	ZINC00454623	93	0.1073639295927658	NO	-
380	ZINC00031727	4	0.1072237160612623	NO	-
381	ZINC03971809	1617	0.1070872800144592	NO	-
382	ZINC04248452	1715	0.1070678516704661	NO	-
383	ZINC03606247	1016	0.10705782758672958	NO	-
384	ZINC04325188	1751	0.10701589172788338	NO	-
385	ZINC04325161	1750	0.10692189770278841	NO	-
386	ZINC01536839	187	0.10689385165654122	NO	-
387	ZINC03863087	1479	0.10686307577794531	NO	-
388	ZINC02097749	261	0.10679749705618967	NO	-
389	ZINC02127183	363	0.10656511298117856	NO	-
390	ZINC02364567	579	0.10651806651716197	NO	-
391	ZINC02358865	577	0.10647981942799842	NO	-
392	ZINC02127268	365	0.10644613741833837	NO	-
393	ZINC02206694	519	0.10628447572327997	NO	-
394	ZINC02129803	387	0.10625787844842902	NO	-
395	ZINC03654201	1057	0.10618119867368782	NO	-
396	ZINC03255155	830	0.1060287663003753	NO	-
397	ZINC03908371	1593	0.10586309630189583	NO	-
398	ZINC03856547	1163	0.1058490538037148	NO	-
399	ZINC03856413	1153	0.10578344609062716	NO	-
400	ZINC03856546	1162	0.10567364535048919	NO	-
401	ZINC03571587	1006	0.10559683192654104	NO	-
402	ZINC02291005	545	0.10559514859423656	NO	-
403	ZINC02434312	604	0.10548859948531396	NO	-
404	ZINC03325148	859	0.10547026081447095	NO	-
405	ZINC03856605	1184	0.10545999463444933	NO	-
406	ZINC02679884	706	0.10544463554888134	NO	-
407	ZINC03971811	1618	0.10534841423544572	NO	-
408	ZINC02358866	578	0.10534032654277592	NO	-
409	ZINC02083419	252	0.10528270040331889	NO	-
410	ZINC01536832	186	0.10526701365181637	NO	-
411	ZINC03856999	1324	0.10526466550436567	NO	-
412	ZINC03220996	801	0.10525587895194082	NO	-
413	ZINC01905201	242	0.10512625330819679	NO	-
414	ZINC02328599	556	0.10511184418979007	NO	-
415	ZINC02350583	570	0.10509818548840967	NO	-
416	ZINC03326495	860	0.10481136547642082	NO	-
417	ZINC02229786	532	0.1048054093404029	NO	-
418	ZINC03861836	1389	0.10473413154558726	NO	-
419	ZINC03625279	1027	0.10459314406879298	NO	-
420	ZINC03325146	858	0.1045924187763557	NO	-
421	ZINC03908371	1594	0.10450509498534975	NO	-
422	ZINC02499410	647	0.10450494457638941	NO	-
423	ZINC03856571	1175	0.10449532070995889	NO	-
424	ZINC02412337	592	0.10445434317498058	NO	-
425	ZINC03859974	1386	0.10439888116764805	NO	-
426	ZINC03818465	1085	0.10432678381613149	NO	-
427	ZINC03534935	990	0.10429137331612899	NO	-
428	ZINC03442007	916	0.1041989893260433	NO	-
429	ZINC02387115	584	0.10418830628460736	NO	-
430	ZINC00536933	103	0.10417729232501824	NO	-
431	ZINC02858576	742	0.10417562762174584	NO	-
432	ZINC03859108	1384	0.10417159369059731	NO	-
433	ZINC01535869	9	0.1041638585799564	YES	1
434	ZINC01549993	196	0.1041495322349657	NO	-
435	ZINC02132054	418	0.10414240434447046	NO	-
436	ZINC02134893	434	0.10411523484536078	NO	-
437	ZINC02340396	562	0.10411444146803735	NO	-
438	ZINC03571588	1007	0.10408076198943748	NO	-
439	ZINC03862028	1397	0.10401805280734208	NO	-
440	ZINC03287548	844	0.10396794944741818	NO	-
441	ZINC02097069	258	0.1039458249393006	NO	-
442	ZINC02484855	642	0.10392325123380015	NO	-
443	ZINC03654108	1046	0.10389211504353878	NO	-
444	ZINC01653630	214	0.10382772194979484	NO	-
445	ZINC03571581	1001	0.10378565436601597	NO	-
446	ZINC02340976	563	0.10376919131169289	NO	-
447	ZINC02623086	680	0.10375887744959202	NO	-
448	ZINC02393649	587	0.10371153785350842	NO	-
449	ZINC03856570	1174	0.10364532848536696	NO	-
450	ZINC03859975	1387	0.10357752688461443	NO	-
451	ZINC03279595	840	0.10356887689332053	NO	-
452	ZINC02227207	529	0.10354444009097176	NO	-
453	ZINC02858579	745	0.10352386145481235	NO	-
454	ZINC02572690	666	0.10347196188390453	NO	-
455	ZINC03881755	1555	0.10343409151380685	NO	-
456	ZINC04511141	1783	0.103315859354857	NO	-
457	ZINC02484853	641	0.1031978014942928	NO	-
458	ZINC03901883	1583	0.10316918939930202	NO	-
459	ZINC03428859	901	0.10315569513447988	NO	-
460	ZINC02250663	538	0.10313144064559183	NO	-
461	ZINC04325335	1752	0.10299462241792774	NO	-
462	ZINC02355106	574	0.10295609325819832	NO	-
463	ZINC02131742	414	0.10290618185513262	NO	-
464	ZINC03378486	881	0.10285530440875151	NO	-
465	ZINC02434840	606	0.10284621526241954	NO	-
466	ZINC03856679	1221	0.10274715296364792	NO	-
467	ZINC03862288	1427	0.10268884914541003	NO	-
468	ZINC02229089	530	0.10267727524260592	NO	-
469	ZINC02129748	386	0.10259820641270463	NO	-
470	ZINC03442007	917	0.10242528744582256	NO	-
471	ZINC00324189	31	0.10242401611040214	NO	-
472	ZINC03858500	1377	0.1023897213165321	NO	-
473	ZINC02557490	658	0.10236493450294061	NO	-
474	ZINC02728565	715	0.10234844563027438	NO	-
475	ZINC03856680	1222	0.10232643670738822	NO	-
476	ZINC02486376	644	0.10226680826769004	NO	-
477	ZINC02130907	401	0.10225449983568571	NO	-
478	ZINC03862758	1459	0.10223533181000886	NO	-
479	ZINC03378481	879	0.10223076179238456	NO	-
480	ZINC03278625	839	0.10219494756033891	NO	-
481	ZINC03407963	893	0.10218555005189384	NO	-
482	ZINC03814194	12	0.10216958612934272	YES	1
483	ZINC03856811	1269	0.10213325360425951	NO	-
484	ZINC02417922	595	0.10210031246317258	NO	-
485	ZINC03862570	1447	0.10197224486673719	NO	-
486	ZINC03980773	1628	0.10194655331783785	NO	-
487	ZINC03863964	1528	0.10194162080619483	NO	-
488	ZINC02137799	455	0.10184887140853506	NO	-
489	ZINC02699386	708	0.1017975618966817	NO	-
490	ZINC01653630	212	0.10163590402706092	NO	-
491	ZINC02133390	425	0.10157355867277944	NO	-
492	ZINC03442006	914	0.10156634699796402	NO	-
493	ZINC02499406	646	0.10147519530571115	NO	-
494	ZINC03856810	1268	0.10146649827013252	NO	-
495	ZINC02006393	246	0.10145851015192749	NO	-
496	ZINC03892254	1573	0.1014458639087308	NO	-
497	ZINC03861977	1395	0.10142781525924895	NO	-
498	ZINC03805457	1076	0.10129182598929579	NO	-
499	ZINC03856584	1179	0.10125209700604101	NO	-
500	ZINC02337614	561	0.10122347104564439	NO	-
501	ZINC03862759	1460	0.1011902969970463	NO	-
502	ZINC03857007	1328	0.10110834790204495	NO	-
503	ZINC03930437	1602	0.10109529145614161	NO	-
504	ZINC03818467	1086	0.10104576339269881	NO	-
505	ZINC03851683	1125	0.10103289412956817	NO	-
506	ZINC03862187	1412	0.10091913470969233	NO	-
507	ZINC03857035	1338	0.10090773767995156	NO	-
508	ZINC02133009	422	0.10090476990947046	NO	-
509	ZINC02601928	675	0.10089633124633557	NO	-
510	ZINC02221459	527	0.10082087740545749	NO	-
511	ZINC03510312	972	0.10074904796367819	NO	-
512	ZINC03857015	1330	0.10070469213783767	NO	-
513	ZINC03654158	1052	0.10067926206930912	NO	-
514	ZINC03974547	1622	0.10067796495652655	NO	-
515	ZINC03857006	1327	0.10065225716352613	NO	-
516	ZINC03230673	808	0.10062557992555048	NO	-
517	ZINC03378478	878	0.1005851794593894	NO	-
518	ZINC02440058	618	0.10054881013323586	NO	-
519	ZINC03856583	1178	0.10054597666939727	NO	-
520	ZINC02726168	713	0.10049463085554966	NO	-
521	ZINC02106626	283	0.10048630732952293	NO	-
522	ZINC03856568	1172	0.10047734068511158	NO	-
523	ZINC04135122	1683	0.10041493266681803	NO	-
524	ZINC02242352	537	0.1003799984713074	NO	-
525	ZINC02133244	423	0.10035533229468495	NO	-
526	ZINC01840345	237	0.10035123960203615	NO	-
527	ZINC03856376	1151	0.10034405664584063	NO	-
528	ZINC04641279	1796	0.10029679281871774	NO	-
529	ZINC02212736	522	0.10027554144372855	NO	-
530	ZINC03378484	880	0.10026598045348385	NO	-
531	ZINC03856569	1173	0.10019904628835077	NO	-
532	ZINC03814197	11	0.10017254446161421	YES	1
533	ZINC02442966	619	0.10013842909661679	NO	-
534	ZINC01541980	192	0.10012399808119195	NO	-
535	ZINC03851145	1115	0.10005690835513828	NO	-
536	ZINC03814200	10	0.10005075678304241	YES	1
537	ZINC02348045	567	0.10001394976428846	NO	-
538	ZINC02761481	725	0.09997954455562202	NO	-
539	ZINC03913740	1596	0.09995240532876733	NO	-
540	ZINC03491485	948	0.09984480246473608	NO	-
541	ZINC02444907	621	0.09978256945540206	NO	-
542	ZINC03330569	861	0.0997113779605976	NO	-
543	ZINC03851145	1114	0.09968272773972094	NO	-
544	ZINC02134794	433	0.09963130075823119	NO	-
545	ZINC02190401	507	0.09959820964192362	NO	-
546	ZINC03649734	1040	0.09952276820850328	NO	-
547	ZINC02218110	526	0.09946972333779565	NO	-
548	ZINC03863560	1504	0.09945640254654586	NO	-
549	ZINC00541521	112	0.09940383412936214	NO	-
550	ZINC02131740	413	0.09936082307861759	NO	-
551	ZINC03119521	792	0.09936044303233445	NO	-
552	ZINC02152498	472	0.09932602864177542	NO	-
553	ZINC03908353	1589	0.09930835282336002	NO	-
554	ZINC03818471	1087	0.09929823854642829	NO	-
555	ZINC02134382	430	0.09927388409773681	NO	-
556	ZINC03654103	1045	0.09924545561124255	NO	-
557	ZINC03638001	1036	0.09918440332260396	NO	-
558	ZINC04632848	1794	0.09917418334672719	NO	-
559	ZINC03858577	1380	0.09917167165309734	NO	-
560	ZINC03654035	1043	0.0991116240149546	NO	-
561	ZINC03093383	791	0.09910515209420002	NO	-
562	ZINC02565015	664	0.09910240711624226	NO	-
563	ZINC03857014	1329	0.09907984282121025	NO	-
564	ZINC02856906	739	0.09905879544491386	NO	-
565	ZINC02328411	555	0.09900466988483593	NO	-
566	ZINC02131937	416	0.0989786946060677	NO	-
567	ZINC02237169	535	0.09897369069234159	NO	-
568	ZINC02133304	424	0.09894880122709801	NO	-
569	ZINC03811730	1079	0.09889341797213848	NO	-
570	ZINC03223088	803	0.09888578797780537	NO	-
571	ZINC02440057	617	0.09879915333136495	NO	-
572	ZINC03856566	1170	0.0987072635344241	NO	-
573	ZINC01653630	213	0.09859294578654726	NO	-
574	ZINC03857034	1337	0.0985368307792547	NO	-
575	ZINC02157404	484	0.09852742372250965	NO	-
576	ZINC03764907	1063	0.09848670401429734	NO	-
577	ZINC03862439	1435	0.098483826786776	NO	-
578	ZINC02433376	603	0.09841845589238311	NO	-
579	ZINC03863612	1505	0.0984066658373843	NO	-
580	ZINC02215517	523	0.09833483333889666	NO	-
581	ZINC03856655	1206	0.09831620760455348	NO	-
582	ZINC02417420	594	0.0983142164021003	NO	-
583	ZINC02430883	598	0.09831220137116117	NO	-
584	ZINC03856648	1199	0.0982966524853701	NO	-
585	ZINC03863828	1520	0.09827569499638511	NO	-
586	ZINC02679885	707	0.09823028542917005	NO	-
587	ZINC03882134	1557	0.09806966828896364	NO	-
588	ZINC02342151	566	0.09806165684449972	NO	-
589	ZINC03856657	1208	0.09798388315121653	NO	-
590	ZINC02124195	347	0.0979741778629114	NO	-
591	ZINC03858577	1379	0.09796410408353289	NO	-
592	ZINC03857032	1335	0.09793274235668052	NO	-
593	ZINC03857033	1336	0.09792672526618063	NO	-
594	ZINC03862221	1415	0.09792538540479706	NO	-
595	ZINC03856567	1171	0.09789591123801934	NO	-
596	ZINC03857040	1342	0.09786409780167574	NO	-
597	ZINC02133534	428	0.09784343676585781	NO	-
598	ZINC03435504	907	0.09781295937264536	NO	-
599	ZINC02004560	245	0.09778824963946227	NO	-
600	ZINC03868977	1549	0.09778103700670342	NO	-
601	ZINC02197333	510	0.09775097647304921	NO	-
602	ZINC02337612	560	0.09763193136621114	NO	-
603	ZINC03931937	1603	0.09761294757512079	NO	-
604	ZINC03856654	1205	0.09760348386668152	NO	-
605	ZINC03856564	1168	0.09759370819975761	NO	-
606	ZINC02126668	356	0.09759309384737667	NO	-
607	ZINC03625271	1024	0.09748756085549175	NO	-
608	ZINC03442006	915	0.09747166437155985	NO	-
609	ZINC03856596	1183	0.0974568133152434	NO	-
610	ZINC03856581	1176	0.09745183926279932	NO	-
611	ZINC04167059	1692	0.09741385730878618	NO	-
612	ZINC04237886	1710	0.0972992713670567	NO	-
613	ZINC04249002	1720	0.09723407712583122	NO	-
614	ZINC03251564	828	0.09720995932851288	NO	-
615	ZINC02128122	371	0.09719706678713086	NO	-
616	ZINC03889225	1564	0.09709296209039682	NO	-
617	ZINC02218109	525	0.09709153135821037	NO	-
618	ZINC03764905	1062	0.09707669544400414	NO	-
619	ZINC03974055	1621	0.09704255190948528	NO	-
620	ZINC03856649	1200	0.09704203587135882	NO	-
621	ZINC03856582	1177	0.09703253980038129	NO	-
622	ZINC02136711	450	0.09700542754847023	NO	-
623	ZINC03856656	1207	0.09700485952251071	NO	-
624	ZINC02348583	569	0.09697447188599026	NO	-
625	ZINC03856868	1288	0.09694630566378218	NO	-
626	ZINC03889226	1565	0.09689903669210417	NO	-
627	ZINC02135145	437	0.09684973768012821	NO	-
628	ZINC03862225	1419	0.09683742155023611	NO	-
629	ZINC03858878	1382	0.09682642905443502	NO	-
630	ZINC02091787	254	0.09675166114842491	NO	-
631	ZINC03654232	1059	0.09669577701521065	NO	-
632	ZINC02023857	249	0.09665824136537081	NO	-
633	ZINC02537187	656	0.09665580350702949	NO	-
634	ZINC03856867	1287	0.09664072243820147	NO	-
635	ZINC03906709	1584	0.09663266855400424	NO	-
636	ZINC03856535	1158	0.09659117802851486	NO	-
637	ZINC03863844	1527	0.09656173950499496	NO	-
638	ZINC04414910	1773	0.096535780147867	NO	-
639	ZINC03862907	1469	0.09645912077864123	NO	-
640	ZINC02235626	534	0.09642300423157095	NO	-
641	ZINC02020159	248	0.09641810396754422	NO	-
642	ZINC02095716	256	0.09640211047952783	NO	-
643	ZINC02128362	373	0.09640058877981544	NO	-
644	ZINC03867656	1547	0.09632420024666781	NO	-
645	ZINC03435434	906	0.09631976983523766	NO	-
646	ZINC02129839	388	0.09631755536745032	NO	-
647	ZINC02448771	622	0.09631298440587113	NO	-
648	ZINC00983044	146	0.09626753751676817	NO	-
649	ZINC02135227	438	0.09615933555840445	NO	-
650	ZINC03985274	1641	0.09613902041327835	NO	-
651	ZINC02902767	759	0.09609498598280941	NO	-
652	ZINC02761482	726	0.09608858304033202	NO	-
653	ZINC03306503	853	0.0960651225412867	NO	-
654	ZINC03856860	1284	0.09602800195221153	NO	-
655	ZINC02328310	554	0.09600380524263516	NO	-
656	ZINC02898620	757	0.09598883676965368	NO	-
657	ZINC03857052	1350	0.09596973892956293	NO	-
658	ZINC02350989	571	0.09596600596214687	NO	-
659	ZINC04249002	1719	0.0959067505974931	NO	-
660	ZINC03435530	908	0.09590618713035183	NO	-
661	ZINC03510308	971	0.09590478663545604	NO	-
662	ZINC01550454	197	0.09587595344633594	NO	-
663	ZINC02449184	623	0.0958273074925102	NO	-
664	ZINC03435430	905	0.09577409166119975	NO	-
665	ZINC02456246	628	0.09564622783935514	NO	-
666	ZINC03481504	939	0.09561665502760582	NO	-
667	ZINC03857039	1341	0.0956076525277361	NO	-
668	ZINC03856677	1219	0.09560452696318208	NO	-
669	ZINC02129245	382	0.09555473339215914	NO	-
670	ZINC03571584	1003	0.09555338663584012	NO	-
671	ZINC03223090	804	0.09555178254104761	NO	-
672	ZINC03856859	1283	0.09554379380449932	NO	-
673	ZINC03857004	1325	0.09552662782488362	NO	-
674	ZINC03856375	1150	0.09550684980179242	NO	-
675	ZINC03856253	1149	0.09549109646617898	NO	-
676	ZINC03856595	1182	0.09547058305787057	NO	-
677	ZINC01546644	195	0.09546282641688077	NO	-
678	ZINC03856536	1159	0.09543862348113018	NO	-
679	ZINC02127205	364	0.09543146813627444	NO	-
680	ZINC03861854	1390	0.09538871046176567	NO	-
681	ZINC00800021	130	0.09538510868577352	NO	-
682	ZINC03857005	1326	0.09536143828969784	NO	-
683	ZINC04237887	1711	0.09535856819809137	NO	-
684	ZINC02656340	696	0.09532674571128733	NO	-
685	ZINC03017661	773	0.09531966873743289	NO	-
686	ZINC03908353	1590	0.09529492068756963	NO	-
687	ZINC02530787	655	0.09529011519847237	NO	-
688	ZINC03814190	42	0.09526373519216698	YES	15
689	ZINC03856650	1201	0.09523760329749481	NO	-
690	ZINC02367235	582	0.09523564310604173	NO	-
691	ZINC02856907	740	0.09522915153207158	NO	-
692	ZINC03856951	1322	0.09517901920743452	NO	-
693	ZINC03441836	912	0.09511894041531108	NO	-
694	ZINC02065563	251	0.09510972801975948	NO	-
695	ZINC03856651	1202	0.09508140530795556	NO	-
696	ZINC02136438	445	0.09500547665908754	NO	-
697	ZINC03863559	1503	0.09489440124583409	NO	-
698	ZINC03856426	1157	0.09486736873822106	NO	-
699	ZINC03856948	1320	0.09484593048496216	NO	-
700	ZINC00213648	26	0.09483815364257729	NO	-
701	ZINC03862226	1420	0.09476365123760196	NO	-
702	ZINC02197800	511	0.094729586953572	NO	-
703	ZINC03892738	1577	0.09472646586050366	NO	-
704	ZINC04167051	1690	0.09470492144474256	NO	-
705	ZINC04249002	1718	0.09464516677522425	NO	-
706	ZINC02456248	629	0.09461453309550304	NO	-
707	ZINC02144692	464	0.09459245568766392	NO	-
708	ZINC03814177	24	0.09453828434789814	YES	5
709	ZINC02783507	731	0.09453539316356707	NO	-
710	ZINC03862220	1414	0.09453138668394791	NO	-
711	ZINC03667163	1061	0.09447642633284815	NO	-
712	ZINC02365593	581	0.09446547019076713	NO	-
713	ZINC03856538	1161	0.09438333083229299	NO	-
714	ZINC02130017	389	0.09434550259643683	NO	-
715	ZINC02617871	677	0.09427089069108961	NO	-
716	ZINC03660288	1060	0.09419203920234176	NO	-
717	ZINC03072054	785	0.09417630205300251	NO	-
718	ZINC02131402	407	0.0941306593554821	NO	-
719	ZINC03856537	1160	0.09406969235560778	NO	-
720	ZINC01750414	229	0.09406667559463303	NO	-
721	ZINC02623742	681	0.0940539196293083	NO	-
722	ZINC02356859	575	0.09403801246666807	NO	-
723	ZINC02158520	487	0.09403211567338608	NO	-
724	ZINC04033760	1656	0.09402289922928166	NO	-
725	ZINC03814157	1	0.0940039349664618	YES	0
726	ZINC03255158	831	0.09396656136498502	NO	-
727	ZINC03441839	913	0.09393267330814624	NO	-
728	ZINC02433022	602	0.09391391253759312	NO	-
729	ZINC02131509	409	0.09384760307702902	NO	-
730	ZINC03625276	1025	0.09383812196097868	NO	-
731	ZINC03892740	1578	0.09382333294054371	NO	-
732	ZINC04118059	1681	0.09366374306841449	NO	-
733	ZINC03856950	1321	0.09358876017416325	NO	-
734	ZINC03814168	16	0.0935766401669146	YES	3
735	ZINC01537488	188	0.09355148264991647	NO	-
736	ZINC03166802	795	0.09353277968640732	NO	-
737	ZINC02387116	585	0.09349578797064743	NO	-
738	ZINC03863827	1519	0.09347724252292072	NO	-
739	ZINC03885971	1558	0.09346573007415249	NO	-
740	ZINC02113982	308	0.0934437389879715	NO	-
741	ZINC03272703	838	0.09342552460846434	NO	-
742	ZINC03856947	1319	0.09341683590797985	NO	-
743	ZINC02503026	648	0.09341588487821485	NO	-
744	ZINC02161186	503	0.09338565309010288	NO	-
745	ZINC00614285	124	0.09337263500578846	NO	-
746	ZINC03862438	1434	0.09334452711861117	NO	-
747	ZINC03814186	17	0.09324000296152572	YES	3
748	ZINC03851683	1124	0.09323541168211198	NO	-
749	ZINC03906753	1587	0.09320629162099206	NO	-
750	ZINC03856565	1169	0.09313462052090744	NO	-
751	ZINC03856414	1154	0.0930862464895304	NO	-
752	ZINC02130619	397	0.09298969509131903	NO	-
753	ZINC03983676	1639	0.09297950630349404	NO	-
754	ZINC04085354	1669	0.09297262362396412	NO	-
755	ZINC03862125	1401	0.0929685759361417	NO	-
756	ZINC03983668	1638	0.09295050824111821	NO	-
757	ZINC03888354	1560	0.09289578428515988	NO	-
758	ZINC02882921	753	0.09288822494621089	NO	-
759	ZINC02887414	755	0.0928764849280984	NO	-
760	ZINC03338833	868	0.09282726146666428	NO	-
761	ZINC04181541	1695	0.09278559257899711	NO	-
762	ZINC03862222	1416	0.09267877179288299	NO	-
763	ZINC03930426	1600	0.09265621350995372	NO	-
764	ZINC03856678	1220	0.09261262225151601	NO	-
765	ZINC03856705	1245	0.09255584565055423	NO	-
766	ZINC02136641	448	0.0924993218650415	NO	-
767	ZINC00800022	131	0.0924728237768955	NO	-
768	ZINC03857970	1369	0.09245866865323511	NO	-
769	ZINC03856676	1218	0.09244325820653074	NO	-
770	ZINC03856698	1238	0.09241406451274846	NO	-
771	ZINC02127475	367	0.09239779169689692	NO	-
772	ZINC03646028	1038	0.09237794629834037	NO	-
773	ZINC03225118	807	0.0923702474147876	NO	-
774	ZINC03856858	1282	0.09234441030858404	NO	-
775	ZINC03089011	789	0.09232180820917399	NO	-
776	ZINC02238995	536	0.09230713545801587	NO	-
777	ZINC03862224	1418	0.09228795656929686	NO	-
778	ZINC02331845	558	0.09227924981885785	NO	-
779	ZINC03407957	892	0.09227032553537695	NO	-
780	ZINC02617870	676	0.09225266028272984	NO	-
781	ZINC03890562	1569	0.09223074043526557	NO	-
782	ZINC02154077	477	0.09220882387924308	NO	-
783	ZINC03856675	1217	0.09217797786702185	NO	-
784	ZINC02856905	738	0.09210077817350269	NO	-
785	ZINC02122668	338	0.09206227391676236	NO	-
786	ZINC03244599	815	0.09206117702582137	NO	-
787	ZINC03863751	1511	0.09205366130849846	NO	-
788	ZINC03862124	1400	0.09203420755046945	NO	-
789	ZINC02437672	611	0.09198280266359317	NO	-
790	ZINC03856857	1281	0.09192435782163755	NO	-
791	ZINC03481489	938	0.09191381146009092	NO	-
792	ZINC04090204	1671	0.09187720562966459	NO	-
793	ZINC00800020	129	0.09185363820005123	NO	-
794	ZINC03819121	1088	0.0918520384376066	NO	-
795	ZINC03852455	1129	0.09183559592018756	NO	-
796	ZINC03857821	1365	0.0918334289397278	NO	-
797	ZINC02158521	488	0.09182584508233449	NO	-
798	ZINC00510176	101	0.09180397913753345	NO	-
799	ZINC03249691	827	0.09178481127192963	NO	-
800	ZINC01535872	180	0.09175744050080607	NO	-
801	ZINC03407954	891	0.0916792600283938	NO	-
802	ZINC04033760	1657	0.09162719337500065	NO	-
803	ZINC03856593	1180	0.09160637009432121	NO	-
804	ZINC02130166	390	0.09156762568590571	NO	-
805	ZINC02888420	756	0.09153406019327666	NO	-
806	ZINC04260752	1722	0.09143727656978635	NO	-
807	ZINC02438341	612	0.09140997320918824	NO	-
808	ZINC02134744	432	0.09139467378776607	NO	-
809	ZINC02135136	436	0.09137568063165373	NO	-
810	ZINC03857047	1345	0.09134029954728003	NO	-
811	ZINC03856594	1181	0.0912892025468869	NO	-
812	ZINC03338832	867	0.0912862995853008	NO	-
813	ZINC03856642	1193	0.09127405893316991	NO	-
814	ZINC03856643	1194	0.09120243479039397	NO	-
815	ZINC02126838	359	0.09120219824808462	NO	-
816	ZINC03863341	1493	0.09117828009148118	NO	-
817	ZINC04090313	1672	0.09113629208064393	NO	-
818	ZINC02136901	452	0.0911323495870891	NO	-
819	ZINC03856699	1239	0.09113121540641006	NO	-
820	ZINC02136823	451	0.09112413286507348	NO	-
821	ZINC02130707	399	0.09111652654156906	NO	-
822	ZINC02160777	496	0.09110438144934951	NO	-
823	ZINC01653630	211	0.09103604710216479	NO	-
824	ZINC03906750	1585	0.09099314162137039	NO	-
825	ZINC03857821	1366	0.09099260000126774	NO	-
826	ZINC02131743	415	0.09098800240961342	NO	-
827	ZINC03858500	1378	0.09095951886844578	NO	-
828	ZINC03407952	890	0.09094215511525623	NO	-
829	ZINC04093025	1674	0.09093266419898074	NO	-
830	ZINC03857038	1340	0.09086553404065505	NO	-
831	ZINC03857055	1353	0.09084653647018702	NO	-
832	ZINC03271578	835	0.09077076660376068	NO	-
833	ZINC04228923	1706	0.09076958317417172	NO	-
834	ZINC00547939	115	0.0907633502134103	NO	-
835	ZINC03407949	889	0.09076189014050573	NO	-
836	ZINC03856910	1303	0.09075706910742275	NO	-
837	ZINC03354201	873	0.0906803770227149	NO	-
838	ZINC00800023	132	0.09062704115399298	NO	-
839	ZINC02153171	476	0.0906131365986827	NO	-
840	ZINC03868976	1548	0.09057018029027429	NO	-
841	ZINC03862127	1403	0.09056969461217104	NO	-
842	ZINC04228925	1707	0.09056726625165938	NO	-
843	ZINC02138530	460	0.09056618249417077	NO	-
844	ZINC01541123	189	0.09051070782850688	NO	-
845	ZINC04324763	1748	0.09049483144475401	NO	-
846	ZINC02102367	272	0.09049123165172865	NO	-
847	ZINC03856781	1264	0.09047363825890953	NO	-
848	ZINC02135682	441	0.09038538915261603	NO	-
849	ZINC03857037	1339	0.09038442371982852	NO	-
850	ZINC03571579	999	0.09035183284004447	NO	-
851	ZINC02120003	328	0.09030594972995451	NO	-
852	ZINC03861855	1391	0.09026973483083976	NO	-
853	ZINC02486374	643	0.09026858543756296	NO	-
854	ZINC03857048	1346	0.09026711218798959	NO	-
855	ZINC02136336	444	0.09023633740918377	NO	-
856	ZINC03856416	1156	0.09022098991348101	NO	-
857	ZINC03892737	1576	0.09018337467058686	NO	-
858	ZINC03571582	1002	0.09013403057232824	NO	-
859	ZINC03571586	1005	0.09009854243832724	NO	-
860	ZINC03072058	786	0.09005006656074102	NO	-
861	ZINC02503027	649	0.0898387521941591	NO	-
862	ZINC02157489	485	0.08980992149027991	NO	-
863	ZINC03510315	973	0.08977599655930403	NO	-
864	ZINC03890559	1568	0.089772833759396	NO	-
865	ZINC02129741	385	0.08976328495791769	NO	-
866	ZINC03072032	783	0.08975966515345773	NO	-
867	ZINC03233963	810	0.0897390132675872	NO	-
868	ZINC03862908	1470	0.08966342000235768	NO	-
869	ZINC02667966	699	0.08963640507927069	NO	-
870	ZINC03863838	1525	0.08962300030157981	NO	-
871	ZINC02123729	344	0.08958730569750811	NO	-
872	ZINC03862227	1421	0.08955283845609412	NO	-
873	ZINC02120005	329	0.08954834728383808	NO	-
874	ZINC03890054	1567	0.08946731620027913	NO	-
875	ZINC03858263	1373	0.08939907514353773	NO	-
876	ZINC03861939	1394	0.08936971138969624	NO	-
877	ZINC02432433	600	0.08936661836197765	NO	-
878	ZINC02229092	531	0.08929289280618499	NO	-
879	ZINC01535875	181	0.089278143588816	NO	-
880	ZINC03856195	1147	0.08927112743875103	NO	-
881	ZINC03312897	854	0.08925543951206354	NO	-
882	ZINC03618741	1020	0.08921383285517034	NO	-
883	ZINC03856780	1263	0.08921042107461463	NO	-
884	ZINC03862923	1471	0.0891764912389681	NO	-
885	ZINC02326137	553	0.08915260171440627	NO	-
886	ZINC03856911	1304	0.08910684547351065	NO	-
887	ZINC03814160	14	0.08905105525844341	YES	3
888	ZINC03969281	1613	0.0890314475090769	NO	-
889	ZINC02123873	346	0.08902739670769608	NO	-
890	ZINC03219636	800	0.0890006785888359	NO	-
891	ZINC03857050	1348	0.08898555139587412	NO	-
892	ZINC03930431	1601	0.08893655107401348	NO	-
893	ZINC03856783	1266	0.08890391011678499	NO	-
894	ZINC03449532	923	0.08883945837108909	NO	-
895	ZINC03338830	866	0.08881376639312523	NO	-
896	ZINC02117586	317	0.08879654767359976	NO	-
897	ZINC03223091	805	0.08873935261860326	NO	-
898	ZINC02136226	442	0.08870752987277165	NO	-
899	ZINC03863837	1524	0.08870044828804058	NO	-
900	ZINC03862307	1429	0.08867614078583247	NO	-
901	ZINC02581756	668	0.08866812844216174	NO	-
902	ZINC03430180	904	0.08861583234314173	NO	-
903	ZINC02127952	369	0.08861430813413483	NO	-
904	ZINC03856866	1286	0.0885848795068021	NO	-
905	ZINC03862163	1410	0.08854745417923762	NO	-
906	ZINC04236332	1708	0.08853669215270635	NO	-
907	ZINC02760168	723	0.08844964063840585	NO	-
908	ZINC03571585	1004	0.08844907392230955	NO	-
909	ZINC03863833	1522	0.08842565573492778	NO	-
910	ZINC03824882	1093	0.08842103490354282	NO	-
911	ZINC02108295	290	0.0883558415940189	NO	-
912	ZINC03221916	802	0.0883480857416252	NO	-
913	ZINC03255159	832	0.08823889414644527	NO	-
914	ZINC03245388	818	0.0882145433585578	NO	-
915	ZINC04084655	1667	0.08820403497929283	NO	-
916	ZINC04024254	1654	0.0881919225474164	NO	-
917	ZINC03888354	1562	0.08815039868079057	NO	-
918	ZINC03334056	864	0.0881279513100844	NO	-
919	ZINC03852458	1130	0.08804331142908307	NO	-
920	ZINC01535876	182	0.0880292774062196	NO	-
921	ZINC02123730	345	0.0880023128183956	NO	-
922	ZINC01544959	194	0.08798073346840636	NO	-
923	ZINC02199593	513	0.08797950272132933	NO	-
924	ZINC02636829	688	0.08796285957308866	NO	-
925	ZINC02137889	457	0.08793290456425547	NO	-
926	ZINC02117590	318	0.08792734652666621	NO	-
927	ZINC00904437	142	0.08792563184318103	NO	-
928	ZINC03571580	1000	0.08782759926073903	NO	-
929	ZINC03086171	788	0.08778288683109188	NO	-
930	ZINC03862126	1402	0.08772597053878725	NO	-
931	ZINC03856865	1285	0.0877052937219837	NO	-
932	ZINC03857054	1352	0.08763690038763197	NO	-
933	ZINC03857051	1349	0.0875719150466714	NO	-
934	ZINC03888354	1561	0.08755278406927901	NO	-
935	ZINC03862128	1404	0.08753150025910882	NO	-
936	ZINC00904439	143	0.08752925384654583	NO	-
937	ZINC01748613	224	0.08749648541054608	NO	-
938	ZINC02636828	687	0.0874865681795827	NO	-
939	ZINC01298539	165	0.08746686747217493	NO	-
940	ZINC03856880	1296	0.08745647881259938	NO	-
941	ZINC04377667	1767	0.08744468479300817	NO	-
942	ZINC02703211	710	0.08740414993029436	NO	-
943	ZINC02215586	524	0.08737307854883103	NO	-
944	ZINC02432504	601	0.08726923358046333	NO	-
945	ZINC02633003	686	0.08714324228927593	NO	-
946	ZINC00538872	106	0.08706225701063168	NO	-
947	ZINC03862322	1430	0.0869963209946467	NO	-
948	ZINC03857053	1351	0.08699174094032411	NO	-
949	ZINC01750412	228	0.08699116251353474	NO	-
950	ZINC03857049	1347	0.08692120348681996	NO	-
951	ZINC03245387	817	0.08691730631921231	NO	-
952	ZINC03856891	1300	0.08676495329773776	NO	-
953	ZINC04248535	1716	0.08676279973788469	NO	-
954	ZINC03610269	1017	0.08671549713251389	NO	-
955	ZINC03575724	1010	0.08670260798291776	NO	-
956	ZINC03481506	940	0.08669043997510169	NO	-
957	ZINC03994815	1647	0.08668931180035695	NO	-
958	ZINC03862609	1456	0.08667455509038996	NO	-
959	ZINC03510326	974	0.08666423401875331	NO	-
960	ZINC03817939	1081	0.08663679802940542	NO	-
961	ZINC02110251	295	0.08655314172985984	NO	-
962	ZINC04246397	1714	0.08653362495915659	NO	-
963	ZINC02667967	700	0.08652636807220349	NO	-
964	ZINC03862162	1409	0.08646261864003932	NO	-
965	ZINC03859594	1385	0.08644733789562085	NO	-
966	ZINC03857024	1333	0.0864297913020695	NO	-
967	ZINC04334716	1757	0.08641099430928363	NO	-
968	ZINC01326611	167	0.0862835363089707	NO	-
969	ZINC02160861	498	0.08622999949485591	NO	-
970	ZINC00067501	10	0.08622137827604232	NO	-
971	ZINC03856876	1292	0.0862102097770486	NO	-
972	ZINC04628281	1793	0.08619353133746034	NO	-
973	ZINC01705150	222	0.08617911980903006	NO	-
974	ZINC03856782	1265	0.0861760664913804	NO	-
975	ZINC04083222	1663	0.08604767882675439	NO	-
976	ZINC03863834	1523	0.0860466216387328	NO	-
977	ZINC02100696	268	0.08603384721236142	NO	-
978	ZINC03856879	1295	0.08602873376825354	NO	-
979	ZINC03857025	1334	0.08602766151268446	NO	-
980	ZINC03856935	1313	0.08597782278572584	NO	-
981	ZINC02558710	660	0.08596519862570913	NO	-
982	ZINC02097913	263	0.08593425405865193	NO	-
983	ZINC03510328	975	0.08585326636895974	NO	-
984	ZINC03856923	1309	0.08583986552527223	NO	-
985	ZINC03985253	1640	0.08579625483616155	NO	-
986	ZINC02332425	559	0.08577498750139802	NO	-
987	ZINC04088830	1670	0.08575866518103747	NO	-
988	ZINC00067498	9	0.08575479797187521	NO	-
989	ZINC03857081	1355	0.08567222490127988	NO	-
990	ZINC02137886	456	0.0856684339576176	NO	-
991	ZINC02110249	294	0.08555894157522134	NO	-
992	ZINC03933556	1606	0.08555648261280521	NO	-
993	ZINC02341140	564	0.08554600417458308	NO	-
994	ZINC03933552	1605	0.08541193427569274	NO	-
995	ZINC03857971	1370	0.08539013318699011	NO	-
996	ZINC03856784	1267	0.08531767291573336	NO	-
997	ZINC03863540	1502	0.08528916118524103	NO	-
998	ZINC03490946	946	0.08528214900278704	NO	-
999	ZINC02138901	462	0.08518375100072481	NO	-
1000	ZINC01750424	232	0.08513334171041614	NO	-
1001	ZINC03856936	1314	0.0851309511018597	NO	-
1002	ZINC02125338	352	0.08500004723724196	NO	-
1003	ZINC03857045	1343	0.08498658879346349	NO	-
1004	ZINC03969063	1612	0.08494608660808113	NO	-
1005	ZINC03867159	1540	0.08493871391342213	NO	-
1006	ZINC03856640	1191	0.08493176124897402	NO	-
1007	ZINC03856890	1299	0.08488679967086203	NO	-
1008	ZINC03856688	1229	0.0848826254463194	NO	-
1009	ZINC04237152	1709	0.08482593421375496	NO	-
1010	ZINC02330059	557	0.08473456845914595	NO	-
1011	ZINC03249252	826	0.08473231378658808	NO	-
1012	ZINC03856924	1310	0.08472616713984964	NO	-
1013	ZINC02411777	591	0.0847107299797555	NO	-
1014	ZINC01750420	230	0.08469865083446505	NO	-
1015	ZINC03272312	837	0.08467581874996519	NO	-
1016	ZINC03863294	1487	0.0846490126624395	NO	-
1017	ZINC03856641	1192	0.08464526006818346	NO	-
1018	ZINC03862569	1446	0.0844392985575781	NO	-
1019	ZINC03856940	1317	0.08439923449884314	NO	-
1020	ZINC03571578	998	0.0843863781762093	NO	-
1021	ZINC03524474	985	0.08436971276657416	NO	-
1022	ZINC03856104	1144	0.08435898718258086	NO	-
1023	ZINC02503028	650	0.0843586214797596	NO	-
1024	ZINC03430179	903	0.08435272137933328	NO	-
1025	ZINC03862567	1444	0.08434493832772894	NO	-
1026	ZINC03856687	1228	0.08432653891863862	NO	-
1027	ZINC03892693	1574	0.08418956465618564	NO	-
1028	ZINC04465367	1777	0.08418956465618564	NO	-
1029	ZINC03863826	1518	0.08418086161105827	NO	-
1030	ZINC03856875	1291	0.0841319109103477	NO	-
1031	ZINC03857046	1344	0.0841102830605429	NO	-
1032	ZINC03856873	1289	0.08405624518799795	NO	-
1033	ZINC03856874	1290	0.08396313760780022	NO	-
1034	ZINC03889224	1563	0.08387643286940866	NO	-
1035	ZINC04084520	1666	0.08386413910330463	NO	-
1036	ZINC03270345	834	0.08383391300014657	NO	-
1037	ZINC02760169	724	0.08380148586134581	NO	-
1038	ZINC03856683	1225	0.08375647416836701	NO	-
1039	ZINC03856704	1244	0.0836904531035597	NO	-
1040	ZINC00273529	29	0.08366525325434312	NO	-
1041	ZINC02103803	276	0.08360067787070108	NO	-
1042	ZINC02120425	331	0.08357149337518924	NO	-
1043	ZINC00543281	113	0.08356791633737039	NO	-
1044	ZINC04000375	1649	0.083508294722906	NO	-
1045	ZINC03862568	1445	0.0835037535432179	NO	-
1046	ZINC03805458	1077	0.08346323610433391	NO	-
1047	ZINC02165013	505	0.08345531035163853	NO	-
1048	ZINC02667969	702	0.08336063209530123	NO	-
1049	ZINC03863301	1490	0.08335262372768741	NO	-
1050	ZINC03649527	1039	0.08334594469957807	NO	-
1051	ZINC02126784	357	0.08327011966937249	NO	-
1052	ZINC02211586	521	0.08323836122885071	NO	-
1053	ZINC03334056	863	0.08321258855645006	NO	-
1054	ZINC02125812	353	0.08319509351976116	NO	-
1055	ZINC03338466	865	0.08313926464250954	NO	-
1056	ZINC03856685	1227	0.08313444423549615	NO	-
1057	ZINC03850532	1102	0.08309932864169275	NO	-
1058	ZINC03856697	1237	0.08309581168169992	NO	-
1059	ZINC04107593	1677	0.0830938396032724	NO	-
1060	ZINC02886171	754	0.0830596088314752	NO	-
1061	ZINC02136588	447	0.08302323436910772	NO	-
1062	ZINC03862218	1413	0.08298911475287324	NO	-
1063	ZINC03140884	794	0.08297141455905602	NO	-
1064	ZINC02195091	509	0.08297028557938642	NO	-
1065	ZINC04334702	1756	0.08289585872752833	NO	-
1066	ZINC02133763	429	0.08288006112023297	NO	-
1067	ZINC03856681	1223	0.08286395076199413	NO	-
1068	ZINC03862572	1449	0.08285230207434116	NO	-
1069	ZINC03861938	1393	0.08278755511013391	NO	-
1070	ZINC03856682	1224	0.08275964790085132	NO	-
1071	ZINC03650469	1041	0.08275699462412087	NO	-
1072	ZINC03856878	1294	0.08275699092641271	NO	-
1073	ZINC01483276	173	0.08275284266995375	NO	-
1074	ZINC03816734	1080	0.08265323019694468	NO	-
1075	ZINC03856703	1243	0.08264167745400536	NO	-
1076	ZINC04000422	1650	0.08262003107130457	NO	-
1077	ZINC03347863	870	0.08258715147051958	NO	-
1078	ZINC03863293	1486	0.08257696215228817	NO	-
1079	ZINC03520636	982	0.08255246270532883	NO	-
1080	ZINC03862164	1411	0.0825471210436103	NO	-
1081	ZINC03421229	897	0.08254593508642545	NO	-
1082	ZINC04466293	1780	0.08252911689848558	NO	-
1083	ZINC03874128	1552	0.08250508767792997	NO	-
1084	ZINC04284484	1726	0.08235948749235827	NO	-
1085	ZINC02105158	280	0.08221686615416848	NO	-
1086	ZINC01750422	231	0.0821942080671209	NO	-
1087	ZINC03933549	1604	0.08213960724267012	NO	-
1088	ZINC03817940	1082	0.08208109048039794	NO	-
1089	ZINC01535879	183	0.0820755973538071	NO	-
1090	ZINC04084348	1665	0.08206934803197186	NO	-
1091	ZINC03985310	1642	0.08206217364303504	NO	-
1092	ZINC02138586	461	0.08202750849313922	NO	-
1093	ZINC03856909	1302	0.0820181006191481	NO	-
1094	ZINC03862546	1442	0.08194204895611183	NO	-
1095	ZINC03449532	922	0.08193952630742993	NO	-
1096	ZINC03856933	1311	0.081849444089484	NO	-
1097	ZINC02133489	427	0.08184695621528291	NO	-
1098	ZINC03983493	1635	0.0818323844034629	NO	-
1099	ZINC03601775	1015	0.08181713404561161	NO	-
1100	ZINC02667968	701	0.0817367960182436	NO	-
1101	ZINC03858263	1374	0.08166221927142579	NO	-
1102	ZINC03856920	1306	0.08165634145887782	NO	-
1103	ZINC02147306	468	0.08157558250365221	NO	-
1104	ZINC00086904	14	0.0815104795504049	NO	-
1105	ZINC02407659	590	0.08150783568615397	NO	-
1106	ZINC03224820	806	0.0814609206289015	NO	-
1107	ZINC03856689	1230	0.08145631354095025	NO	-
1108	ZINC00416832	53	0.08145132922386229	NO	-
1109	ZINC02097914	264	0.08142910814663906	NO	-
1110	ZINC03856814	1271	0.08135370585944979	NO	-
1111	ZINC03856662	1212	0.08126093087938631	NO	-
1112	ZINC03504703	965	0.08123204457658058	NO	-
1113	ZINC02357332	576	0.08118393339304987	NO	-
1114	ZINC03248739	823	0.08116329090415095	NO	-
1115	ZINC02497318	645	0.08113735861761633	NO	-
1116	ZINC03941869	1609	0.0811298170452005	NO	-
1117	ZINC03856888	1297	0.0811155699980389	NO	-
1118	ZINC02210593	520	0.08107322815410364	NO	-
1119	ZINC01750392	226	0.08106309337038363	NO	-
1120	ZINC02118733	326	0.08104952183723428	NO	-
1121	ZINC04299582	1729	0.0809601937352262	NO	-
1122	ZINC02112709	298	0.08094673937879829	NO	-
1123	ZINC00379130	42	0.08094074064122639	NO	-
1124	ZINC03633329	1034	0.08092110912059769	NO	-
1125	ZINC03654194	1056	0.08090675717340788	NO	-
1126	ZINC02280611	542	0.08089944183937736	NO	-
1127	ZINC02137363	453	0.08087650354653203	NO	-
1128	ZINC03856941	1318	0.08073271240849093	NO	-
1129	ZINC02104066	277	0.08072370817049752	NO	-
1130	ZINC03862573	1450	0.0806839582283328	NO	-
1131	ZINC03850532	1101	0.08062157051138301	NO	-
1132	ZINC02136482	446	0.08059550634927094	NO	-
1133	ZINC03856661	1211	0.08057183213693926	NO	-
1134	ZINC03504916	967	0.08055800789185825	NO	-
1135	ZINC02097677	260	0.08055305560029895	NO	-
1136	ZINC02130333	392	0.08055153315245314	NO	-
1137	ZINC03867047	1535	0.0805437729090265	NO	-
1138	ZINC00423021	88	0.08049828659782246	NO	-
1139	ZINC02131417	408	0.08045988113929117	NO	-
1140	ZINC03856889	1298	0.08043386898452277	NO	-
1141	ZINC03856919	1305	0.0804276804034784	NO	-
1142	ZINC02128370	374	0.08041896775225336	NO	-
1143	ZINC03797173	1070	0.08041479616126453	NO	-
1144	ZINC03889824	1566	0.08039253790820676	NO	-
1145	ZINC03906754	1588	0.08036895665578055	NO	-
1146	ZINC04377656	1766	0.08032530440248739	NO	-
1147	ZINC03287755	846	0.08032336651112157	NO	-
1148	ZINC04633907	1795	0.08031320039643669	NO	-
1149	ZINC04045057	1659	0.08031262285850022	NO	-
1150	ZINC01122676	158	0.08027371315485929	NO	-
1151	ZINC04000254	1648	0.08026021126285937	NO	-
1152	ZINC03856813	1270	0.08020651314081645	NO	-
1153	ZINC02523111	652	0.08019331004044374	NO	-
1154	ZINC02160990	501	0.08018206551255763	NO	-
1155	ZINC02123443	341	0.08009898074543761	NO	-
1156	ZINC03856690	1231	0.08009773966297672	NO	-
1157	ZINC03856934	1312	0.08007223010914759	NO	-
1158	ZINC03906752	1586	0.07999884453179833	NO	-
1159	ZINC03896561	1581	0.07999079279958789	NO	-
1160	ZINC02130211	391	0.07999056909086041	NO	-
1161	ZINC02099358	267	0.079989056197756	NO	-
1162	ZINC02127283	366	0.07997252917754682	NO	-
1163	ZINC03863300	1489	0.07983349663043945	NO	-
1164	ZINC03856877	1293	0.07971799638102622	NO	-
1165	ZINC03618737	1019	0.07969539976432405	NO	-
1166	ZINC03856921	1307	0.0796839289386278	NO	-
1167	ZINC03581080	1011	0.0796642580178543	NO	-
1168	ZINC03856684	1226	0.07966148608241491	NO	-
1169	ZINC03856696	1236	0.07948585418578663	NO	-
1170	ZINC04108108	1678	0.07947710794987901	NO	-
1171	ZINC02199786	514	0.07945043011144737	NO	-
1172	ZINC04414039	1771	0.07943441252030431	NO	-
1173	ZINC02194611	508	0.07940689931990536	NO	-
1174	ZINC01135326	160	0.07940446479869874	NO	-
1175	ZINC03856938	1315	0.07939968473599857	NO	-
1176	ZINC03654230	1058	0.07937340852800365	NO	-
1177	ZINC02130687	398	0.07934258254489554	NO	-
1178	ZINC03856908	1301	0.07933922068717476	NO	-
1179	ZINC02130600	396	0.0793343356361081	NO	-
1180	ZINC03504915	966	0.07931952710403282	NO	-
1181	ZINC03571592	1008	0.07926744972516706	NO	-
1182	ZINC04143752	1685	0.07925467395751835	NO	-
1183	ZINC03454060	928	0.07911325275866406	NO	-
1184	ZINC02134742	431	0.07902112151428496	NO	-
1185	ZINC02280610	541	0.0789892906178323	NO	-
1186	ZINC03856702	1242	0.07893947703903044	NO	-
1187	ZINC02118638	325	0.0789165798686512	NO	-
1188	ZINC03504689	960	0.07891031188776235	NO	-
1189	ZINC03797173	1069	0.07888311585378538	NO	-
1190	ZINC02641241	689	0.07883310547022755	NO	-
1191	ZINC02777568	730	0.07880064190666988	NO	-
1192	ZINC00313690	30	0.07870894310440324	NO	-
1193	ZINC02275583	540	0.07863497510279431	NO	-
1194	ZINC03043422	779	0.07861315504435545	NO	-
1195	ZINC02431335	599	0.07859524309418066	NO	-
1196	ZINC03881884	1556	0.07857650898019282	NO	-
1197	ZINC02155428	481	0.07840519998538036	NO	-
1198	ZINC03863981	1531	0.07838190072375267	NO	-
1199	ZINC02127903	368	0.07834624135931972	NO	-
1200	ZINC03504701	964	0.07828119217847625	NO	-
1201	ZINC03856104	1143	0.07825783036757793	NO	-
1202	ZINC03856692	1232	0.07823344972834975	NO	-
1203	ZINC03520635	981	0.0782296669655642	NO	-
1204	ZINC03863292	1485	0.0782090701083536	NO	-
1205	ZINC01541124	190	0.07809182225144472	NO	-
1206	ZINC02137997	458	0.07803636672334693	NO	-
1207	ZINC04118051	1680	0.07788517317535754	NO	-
1208	ZINC00622456	125	0.07783807884546431	NO	-
1209	ZINC02123445	342	0.07779998476567221	NO	-
1210	ZINC03491040	947	0.07777806190883606	NO	-
1211	ZINC03863133	1481	0.07766624071070792	NO	-
1212	ZINC03856939	1316	0.07764301353415157	NO	-
1213	ZINC02117658	320	0.07757300073279118	NO	-
1214	ZINC02131365	406	0.07753244782454516	NO	-
1215	ZINC02435292	607	0.07752618717881228	NO	-
1216	ZINC02125237	351	0.07732794009984771	NO	-
1217	ZINC02858270	741	0.07719335526770758	NO	-
1218	ZINC03800276	1073	0.07717246511213585	NO	-
1219	ZINC00009202	3	0.07699601212415393	NO	-
1220	ZINC03248741	824	0.0769755909942345	NO	-
1221	ZINC03856701	1241	0.07697050464538198	NO	-
1222	ZINC03856693	1233	0.07671126645928548	NO	-
1223	ZINC04167058	1691	0.076651499203129	NO	-
1224	ZINC03866920	1533	0.07664463849749338	NO	-
1225	ZINC02160783	497	0.07662850830320285	NO	-
1226	ZINC02136663	449	0.07660021562881132	NO	-
1227	ZINC03856922	1308	0.07657673638888889	NO	-
1228	ZINC03504690	961	0.0765542211713563	NO	-
1229	ZINC03248737	822	0.07651163172324502	NO	-
1230	ZINC02120903	333	0.07642711062416775	NO	-
1231	ZINC02154596	478	0.07641050540559932	NO	-
1232	ZINC03856695	1235	0.07630484074523193	NO	-
1233	ZINC02131032	403	0.07621781781913838	NO	-
1234	ZINC03463755	932	0.0762155481168569	NO	-
1235	ZINC03863669	1509	0.07604986512049759	NO	-
1236	ZINC02771003	727	0.0759966412187308	NO	-
1237	ZINC02107798	289	0.07597688975837426	NO	-
1238	ZINC02106758	284	0.07597372188157585	NO	-
1239	ZINC03529837	988	0.07596043399738575	NO	-
1240	ZINC00591590	119	0.07582929816123729	NO	-
1241	ZINC02159215	490	0.07578760507382588	NO	-
1242	ZINC03856647	1198	0.07576279706540215	NO	-
1243	ZINC00813601	137	0.07566621218382422	NO	-
1244	ZINC03858065	1371	0.07557061767745493	NO	-
1245	ZINC03856646	1197	0.07555217271104268	NO	-
1246	ZINC03621838	1021	0.07550704097662828	NO	-
1247	ZINC03090040	790	0.0754446172168034	NO	-
1248	ZINC02375807	583	0.07543384147822764	NO	-
1249	ZINC03867047	1534	0.07542270124759907	NO	-
1250	ZINC03856653	1204	0.07540876038848306	NO	-
1251	ZINC00326157	33	0.07537724300617527	NO	-
1252	ZINC03504685	958	0.07535060143739032	NO	-
1253	ZINC04193598	1697	0.07530592248940128	NO	-
1254	ZINC03510301	970	0.0752690741780876	NO	-
1255	ZINC02435293	608	0.07526830121179738	NO	-
1256	ZINC00610255	122	0.0752546773677869	NO	-
1257	ZINC03862286	1425	0.07520367115652214	NO	-
1258	ZINC04443686	1774	0.07518715409388016	NO	-
1259	ZINC03777089	1065	0.0751735740313175	NO	-
1260	ZINC03245996	819	0.07515159061698613	NO	-
1261	ZINC04239613	1712	0.07508576957509501	NO	-
1262	ZINC03857404	1361	0.07506075595215676	NO	-
1263	ZINC03856694	1234	0.07502568347187429	NO	-
1264	ZINC03654178	1055	0.07501545754859755	NO	-
1265	ZINC03486226	941	0.07496363667125744	NO	-
1266	ZINC02121917	336	0.07490939114227797	NO	-
1267	ZINC03857081	1354	0.07485925671875368	NO	-
1268	ZINC02094109	255	0.07481858324810105	NO	-
1269	ZINC03856746	1257	0.0748164764283854	NO	-
1270	ZINC03862574	1451	0.07477688871706045	NO	-
1271	ZINC03287592	845	0.07469589456701466	NO	-
1272	ZINC02601724	670	0.0746957707856493	NO	-
1273	ZINC04194821	1698	0.07455384293887564	NO	-
1274	ZINC03248742	825	0.0745227643656664	NO	-
1275	ZINC00200607	23	0.0745084655831252	NO	-
1276	ZINC01301218	166	0.07449356641373552	NO	-
1277	ZINC02730129	716	0.07445896644490141	NO	-
1278	ZINC02132907	421	0.07445039055345819	NO	-
1279	ZINC03856652	1203	0.07438763510889543	NO	-
1280	ZINC02125236	350	0.07436100876831629	NO	-
1281	ZINC02096710	257	0.07431097499607292	NO	-
1282	ZINC02124477	348	0.07428499416827114	NO	-
1283	ZINC03777089	1066	0.07419526684530232	NO	-
1284	ZINC01750406	227	0.07411835799839436	NO	-
1285	ZINC02023887	250	0.0740617675879322	NO	-
1286	ZINC03862223	1417	0.07405294293862139	NO	-
1287	ZINC04343607	1762	0.07403935230393105	NO	-
1288	ZINC03854222	1137	0.07400606865513223	NO	-
1289	ZINC02365415	580	0.0740017017520463	NO	-
1290	ZINC03856825	1274	0.07398516785021964	NO	-
1291	ZINC02959832	764	0.073972025121147	NO	-
1292	ZINC03856720	1251	0.07393829539399994	NO	-
1293	ZINC02131678	411	0.0738924475058315	NO	-
1294	ZINC02321606	551	0.07387912728858467	NO	-
1295	ZINC03894743	1580	0.0738758471711319	NO	-
1296	ZINC03992699	1646	0.07379631704730355	NO	-
1297	ZINC02439338	613	0.07374898985562423	NO	-
1298	ZINC00003015	1	0.07374467975630086	NO	-
1299	ZINC02108680	292	0.07373963194068049	NO	-
1300	ZINC01414582	169	0.0737221673770063	NO	-
1301	ZINC04066922	1661	0.07369862139134226	NO	-
1302	ZINC03504697	963	0.0736925320304509	NO	-
1303	ZINC02097882	262	0.07368982079242078	NO	-
1304	ZINC03980765	1626	0.07366336752971721	NO	-
1305	ZINC02460794	636	0.07361990643398585	NO	-
1306	ZINC03856700	1240	0.07358168583425988	NO	-
1307	ZINC03477368	935	0.07353848037609209	NO	-
1308	ZINC03856660	1210	0.0734773846006045	NO	-
1309	ZINC04066922	1662	0.07344791258131493	NO	-
1310	ZINC03856747	1258	0.07339241691947791	NO	-
1311	ZINC03856742	1254	0.07332560859610049	NO	-
1312	ZINC02573111	667	0.07331388732721325	NO	-
1313	ZINC00416719	52	0.07329959701712009	NO	-
1314	ZINC03862287	1426	0.07329918988071146	NO	-
1315	ZINC01093671	154	0.07328988063054938	NO	-
1316	ZINC03853771	1135	0.0732765051116782	NO	-
1317	ZINC02113036	302	0.07326044819056268	NO	-
1318	ZINC03896575	1582	0.07321793714316738	NO	-
1319	ZINC03858066	1372	0.07315515388157828	NO	-
1320	ZINC02321607	552	0.07312101268065353	NO	-
1321	ZINC03504687	959	0.07310880227621694	NO	-
1322	ZINC03292777	849	0.07308215617250353	NO	-
1323	ZINC02111228	296	0.07307779818456313	NO	-
1324	ZINC00421600	82	0.07305521583287466	NO	-
1325	ZINC03450882	925	0.07298928137802654	NO	-
1326	ZINC03814171	23	0.07296097051953776	YES	4
1327	ZINC03856659	1209	0.07289059494422585	NO	-
1328	ZINC03867565	1541	0.07283338209620667	NO	-
1329	ZINC01122676	159	0.07279409614111534	NO	-
1330	ZINC03853771	1136	0.07275806164736334	NO	-
1331	ZINC03617392	1018	0.07272097121965186	NO	-
1332	ZINC01541817	191	0.0726766463499503	NO	-
1333	ZINC00379665	43	0.07246548339658024	NO	-
1334	ZINC03504678	957	0.07246146792545385	NO	-
1335	ZINC01066642	150	0.07244929458269164	NO	-
1336	ZINC04343607	1763	0.07244067329204927	NO	-
1337	ZINC04248541	1717	0.0724152098012227	NO	-
1338	ZINC01557190	200	0.07240934129657886	NO	-
1339	ZINC00496243	99	0.072392353165919	NO	-
1340	ZINC03517943	977	0.07237628045329593	NO	-
1341	ZINC02098319	265	0.07237311779992062	NO	-
1342	ZINC00202471	25	0.07235969829823367	NO	-
1343	ZINC03199366	798	0.07232579675722885	NO	-
1344	ZINC03862021	1396	0.07225385877735468	NO	-
1345	ZINC02161048	502	0.07224550118301416	NO	-
1346	ZINC02668817	703	0.07223492851571578	NO	-
1347	ZINC04317041	1744	0.07222245741651066	NO	-
1348	ZINC02087529	253	0.0722074920068345	NO	-
1349	ZINC00382800	46	0.07217410044633774	NO	-
1350	ZINC04118070	1682	0.07211414994401177	NO	-
1351	ZINC04388508	1768	0.07206633187390314	NO	-
1352	ZINC03850931	1105	0.07206338489463675	NO	-
1353	ZINC03510300	969	0.07201890875157772	NO	-
1354	ZINC03856707	1247	0.0719981139449013	NO	-
1355	ZINC04308270	1731	0.07190050025251214	NO	-
1356	ZINC03857446	1362	0.07185096022393996	NO	-
1357	ZINC02160002	493	0.0718459201180592	NO	-
1358	ZINC02118150	323	0.07179032095418339	NO	-
1359	ZINC03504695	962	0.0717705566073518	NO	-
1360	ZINC00538768	105	0.07167903838422998	NO	-
1361	ZINC03295197	850	0.07164877830502286	NO	-
1362	ZINC03853002	1132	0.07163200019468063	NO	-
1363	ZINC03488011	942	0.07158754621574955	NO	-
1364	ZINC04361123	1765	0.07147554814511613	NO	-
1365	ZINC03597090	1013	0.07146840783844358	NO	-
1366	ZINC02108678	291	0.07146743117424231	NO	-
1367	ZINC04314743	1737	0.0714392806209394	NO	-
1368	ZINC03871993	1551	0.07139362909850151	NO	-
1369	ZINC02132171	420	0.07135854756580133	NO	-
1370	ZINC03597092	1014	0.07133654329080734	NO	-
1371	ZINC02160768	495	0.07132938220842253	NO	-
1372	ZINC03863497	1498	0.07132699147069355	NO	-
1373	ZINC03856645	1196	0.07131990470129954	NO	-
1374	ZINC03854223	1138	0.07126355327608155	NO	-
1375	ZINC00326554	36	0.0712402568101458	NO	-
1376	ZINC02152944	473	0.07123340141605722	NO	-
1377	ZINC03811359	1078	0.07122810652664617	NO	-
1378	ZINC03817951	1083	0.07114486250011653	NO	-
1379	ZINC03037010	776	0.07113951616403014	NO	-
1380	ZINC03019419	774	0.07103029030806034	NO	-
1381	ZINC03504676	956	0.07093776329427946	NO	-
1382	ZINC01164029	164	0.07093234424540984	NO	-
1383	ZINC02137694	454	0.07092953713286543	NO	-
1384	ZINC04162189	1686	0.07081974645298034	NO	-
1385	ZINC02112725	299	0.07079598963799487	NO	-
1386	ZINC03304792	852	0.07078891648968015	NO	-
1387	ZINC03862722	1458	0.07067930402494599	NO	-
1388	ZINC03856644	1195	0.07063220160762183	NO	-
1389	ZINC04162189	1688	0.070548769761355	NO	-
1390	ZINC03856741	1253	0.07045519909904907	NO	-
1391	ZINC03488013	943	0.07036381109872283	NO	-
1392	ZINC02104661	278	0.07024817768835848	NO	-
1393	ZINC02131608	410	0.07021615208085871	NO	-
1394	ZINC00202467	24	0.07005274900498472	NO	-
1395	ZINC04324762	1747	0.0699594550003712	NO	-
1396	ZINC02114508	309	0.06995481874080721	NO	-
1397	ZINC03983636	1637	0.0699398989536933	NO	-
1398	ZINC03629248	1033	0.06987634939354512	NO	-
1399	ZINC02102054	271	0.06982410186935763	NO	-
1400	ZINC02108761	293	0.06981163722361314	NO	-
1401	ZINC03248736	821	0.06977647418753416	NO	-
1402	ZINC03037008	775	0.0697483291780419	NO	-
1403	ZINC03856849	1278	0.0696739698824839	NO	-
1404	ZINC03890652	1570	0.06961351932095283	NO	-
1405	ZINC02161240	504	0.06957735423575764	NO	-
1406	ZINC03853003	1133	0.0695219970926589	NO	-
1407	ZINC02104662	279	0.06945172996626399	NO	-
1408	ZINC03454225	929	0.06944754094259993	NO	-
1409	ZINC02116962	315	0.0694293476834977	NO	-
1410	ZINC01574050	201	0.06942833566051772	NO	-
1411	ZINC00003662	2	0.06942714863135221	NO	-
1412	ZINC03950411	1610	0.06938061272016777	NO	-
1413	ZINC02113038	303	0.06935268959397631	NO	-
1414	ZINC03856823	1272	0.06933905069969472	NO	-
1415	ZINC00326170	35	0.06932249326568814	NO	-
1416	ZINC02118151	324	0.06929460495862645	NO	-
1417	ZINC03450885	926	0.06923108413656595	NO	-
1418	ZINC03851546	1119	0.06922830903891602	NO	-
1419	ZINC03850929	1104	0.06918951808741339	NO	-
1420	ZINC02116961	314	0.06917816652421496	NO	-
1421	ZINC03856719	1250	0.06904997924395337	NO	-
1422	ZINC04246234	1713	0.06902794268627087	NO	-
1423	ZINC03456282	930	0.0690082723859315	NO	-
1424	ZINC04162189	1687	0.0689344235032808	NO	-
1425	ZINC00591591	120	0.06892418556081434	NO	-
1426	ZINC03862706	1457	0.06876858833154384	NO	-
1427	ZINC02461734	637	0.06875795473973693	NO	-
1428	ZINC03856824	1273	0.06875388328161228	NO	-
1429	ZINC02996891	771	0.0687109272453338	NO	-
1430	ZINC02996891	772	0.0687109272453338	NO	-
1431	ZINC03856706	1246	0.06869975816293299	NO	-
1432	ZINC03856740	1252	0.06868147688140087	NO	-
1433	ZINC00249594	27	0.06866720564004973	NO	-
1434	ZINC02120036	330	0.06866182792461246	NO	-
1435	ZINC02120918	334	0.06865397350498471	NO	-
1436	ZINC03868999	1550	0.06863064315099435	NO	-
1437	ZINC04607979	1784	0.0686081073908127	NO	-
1438	ZINC04085256	1668	0.06859702578830178	NO	-
1439	ZINC02152945	474	0.06850564642923994	NO	-
1440	ZINC03856712	1248	0.06847430047182326	NO	-
1441	ZINC03857403	1360	0.06846832833553171	NO	-
1442	ZINC03856851	1280	0.06842238763136838	NO	-
1443	ZINC03863980	1530	0.06840148977492196	NO	-
1444	ZINC00998160	147	0.06839825401652593	NO	-
1445	ZINC03856848	1277	0.0683425734311358	NO	-
1446	ZINC02527662	654	0.06825810762572455	NO	-
1447	ZINC02527661	653	0.06812591150999105	NO	-
1448	ZINC00376431	40	0.06811314749962381	NO	-
1449	ZINC03857447	1363	0.06811156497270723	NO	-
1450	ZINC00326163	34	0.0681031599737888	NO	-
1451	ZINC02106384	282	0.06805311210233864	NO	-
1452	ZINC01743954	223	0.06804395173736971	NO	-
1453	ZINC03448912	920	0.06803585016360435	NO	-
1454	ZINC02159392	491	0.06793908180322683	NO	-
1455	ZINC04177062	1694	0.06779323802218783	NO	-
1456	ZINC00496243	98	0.06778118673148541	NO	-
1457	ZINC03863295	1488	0.06773175238449405	NO	-
1458	ZINC03856713	1249	0.06772112747779575	NO	-
1459	ZINC03448912	919	0.06767247756057296	NO	-
1460	ZINC03857448	1364	0.06755800848513262	NO	-
1461	ZINC02120920	335	0.06750871288032571	NO	-
1462	ZINC02112727	300	0.06750187310620542	NO	-
1463	ZINC04198226	1700	0.06745232355341285	NO	-
1464	ZINC00498511	100	0.06744781836611154	NO	-
1465	ZINC01142076	162	0.06743477921914058	NO	-
1466	ZINC02113399	305	0.06736582759091564	NO	-
1467	ZINC03534593	989	0.06730402050209389	NO	-
1468	ZINC02786454	733	0.06729787882343306	NO	-
1469	ZINC04215281	1702	0.06723523785642307	NO	-
1470	ZINC03863974	1529	0.06722221668934679	NO	-
1471	ZINC04343607	1761	0.06714381278938114	NO	-
1472	ZINC03248313	820	0.06699009897370801	NO	-
1473	ZINC00540639	110	0.0669367431987925	NO	-
1474	ZINC03427356	900	0.06693455976323409	NO	-
1475	ZINC03830507	1094	0.06682667619509179	NO	-
1476	ZINC02100772	269	0.06682618198444278	NO	-
1477	ZINC00540205	109	0.06669043184807258	NO	-
1478	ZINC03234941	812	0.06665670720284655	NO	-
1479	ZINC03234941	813	0.06665670720284655	NO	-
1480	ZINC01122676	157	0.06665273326299519	NO	-
1481	ZINC02122472	337	0.06663936774687262	NO	-
1482	ZINC02996891	770	0.06656534411224385	NO	-
1483	ZINC02125144	349	0.06655371383888171	NO	-
1484	ZINC03303846	851	0.06652920043074614	NO	-
1485	ZINC03856827	1275	0.06652904524751051	NO	-
1486	ZINC03862949	1475	0.06652068888092727	NO	-
1487	ZINC03629246	1032	0.06648820158696964	NO	-
1488	ZINC03856412	1152	0.06643222036478176	NO	-
1489	ZINC04221170	1704	0.06639230857346586	NO	-
1490	ZINC00062435	7	0.06638665016758677	NO	-
1491	ZINC03856745	1256	0.06634219004736652	NO	-
1492	ZINC03292777	848	0.06634099332362027	NO	-
1493	ZINC03448912	921	0.06631952311332961	NO	-
1494	ZINC03856850	1279	0.0663120784774723	NO	-
1495	ZINC02103800	275	0.06616546189814339	NO	-
1496	ZINC00972349	145	0.0661220911811071	NO	-
1497	ZINC04084228	1664	0.0660933030867338	NO	-
1498	ZINC02126076	355	0.066082692871121	NO	-
1499	ZINC00062436	8	0.06606721395375284	NO	-
1500	ZINC02154817	479	0.06604123802986421	NO	-
1501	ZINC03983052	1634	0.06591065753692163	NO	-
1502	ZINC02744830	719	0.0657432762928021	NO	-
1503	ZINC02661712	697	0.0657254528245657	NO	-
1504	ZINC03982950	1632	0.06572225713007242	NO	-
1505	ZINC02113288	304	0.06566770629297562	NO	-
1506	ZINC00416578	51	0.06558436519474409	NO	-
1507	ZINC00326099	32	0.06555691695123654	NO	-
1508	ZINC03856749	1260	0.06554951162806388	NO	-
1509	ZINC03038125	777	0.06546920304737915	NO	-
1510	ZINC03863802	1513	0.06539363863256613	NO	-
1511	ZINC03856744	1255	0.06535282642596897	NO	-
1512	ZINC00375139	39	0.06534602437745314	NO	-
1513	ZINC03856828	1276	0.06525138717106425	NO	-
1514	ZINC01141626	161	0.06520118648906728	NO	-
1515	ZINC02118024	321	0.06516310838299638	NO	-
1516	ZINC02843257	736	0.06496031990876358	NO	-
1517	ZINC02159855	492	0.06494137502616873	NO	-
1518	ZINC03641801	1037	0.06487070430735635	NO	-
1519	ZINC02601733	674	0.06485991366473358	NO	-
1520	ZINC03856748	1259	0.06482470484384491	NO	-
1521	ZINC03527945	986	0.06481365948583565	NO	-
1522	ZINC03863982	1532	0.06477453276391154	NO	-
1523	ZINC03874132	1553	0.06476479737420915	NO	-
1524	ZINC04332784	1755	0.06474332828817635	NO	-
1525	ZINC01108984	156	0.06470604157255574	NO	-
1526	ZINC03867589	1545	0.06469055596218418	NO	-
1527	ZINC04465638	1778	0.06469055596218418	NO	-
1528	ZINC04065159	1660	0.06468014897336088	NO	-
1529	ZINC00420965	77	0.06466022639823142	NO	-
1530	ZINC02099240	266	0.06457018840591322	NO	-
1531	ZINC00379835	44	0.0645159865463681	NO	-
1532	ZINC02153097	475	0.06446835462994899	NO	-
1533	ZINC03450297	924	0.06445287336364561	NO	-
1534	ZINC01493282	174	0.06439283621796718	NO	-
1535	ZINC04316859	1741	0.06437035079655586	NO	-
1536	ZINC03977186	1624	0.0642505466771417	NO	-
1537	ZINC00602375	121	0.06415802232791443	NO	-
1538	ZINC03851595	1123	0.06415357634921202	NO	-
1539	ZINC00082060	12	0.06409876170997576	NO	-
1540	ZINC04316859	1742	0.06382152463129433	NO	-
1541	ZINC02140341	463	0.06381613715450024	NO	-
1542	ZINC02123623	343	0.06380754841804549	NO	-
1543	ZINC04297427	1728	0.0637857018684779	NO	-
1544	ZINC01750389	225	0.0637169894546401	NO	-
1545	ZINC03867568	1543	0.06367257828490258	NO	-
1546	ZINC00386460	47	0.06363238398158791	NO	-
1547	ZINC03520337	980	0.0635962481485762	NO	-
1548	ZINC02601726	671	0.06357265659128912	NO	-
1549	ZINC00419259	63	0.06352433603727649	NO	-
1550	ZINC00412458	50	0.06349880633958398	NO	-
1551	ZINC03856206	1148	0.06349694981279394	NO	-
1552	ZINC03851594	1121	0.06345837302898913	NO	-
1553	ZINC01076662	151	0.06335917197095546	NO	-
1554	ZINC03506641	968	0.06335861438786204	NO	-
1555	ZINC00571039	118	0.0633414156744018	NO	-
1556	ZINC04318666	1745	0.06326971125438412	NO	-
1557	ZINC00652448	128	0.06324917797391838	NO	-
1558	ZINC03234941	811	0.0630244649569987	NO	-
1559	ZINC00249762	28	0.06286621612096634	NO	-
1560	ZINC00567040	117	0.0628638159487524	NO	-
1561	ZINC02114515	310	0.06285976847506183	NO	-
1562	ZINC00857990	141	0.06279678050820697	NO	-
1563	ZINC04314743	1736	0.0627786464886502	NO	-
1564	ZINC03851595	1122	0.06277268548803702	NO	-
1565	ZINC02601729	673	0.0626901359527872	NO	-
1566	ZINC02559992	661	0.06263945469688224	NO	-
1567	ZINC03992177	1643	0.06257996350919413	NO	-
1568	ZINC03780182	1067	0.06249846831149469	NO	-
1569	ZINC03851692	1126	0.062457911925117994	NO	-
1570	ZINC00541471	111	0.06240364107872628	NO	-
1571	ZINC04001235	1651	0.062318253995265284	NO	-
1572	ZINC02988906	769	0.06229986409737047	NO	-
1573	ZINC04026671	1655	0.06224482757889822	NO	-
1574	ZINC04317041	1743	0.06218944998061492	NO	-
1575	ZINC03569500	997	0.06218333917355225	NO	-
1576	ZINC00827458	140	0.06216205913196325	NO	-
1577	ZINC03442116	918	0.0621383208443756	NO	-
1578	ZINC02117351	316	0.06213201555675358	NO	-
1579	ZINC03992177	1644	0.06212154511719983	NO	-
1580	ZINC00379122	41	0.06209608876837301	NO	-
1581	ZINC03891890	1572	0.061963856645000384	NO	-
1582	ZINC03857396	1359	0.061941491300639355	NO	-
1583	ZINC02593953	669	0.06186101617085987	NO	-
1584	ZINC04111764	1679	0.06182616719562156	NO	-
1585	ZINC02125904	354	0.061678640198281676	NO	-
1586	ZINC00379841	45	0.06142120969853162	NO	-
1587	ZINC02879043	751	0.06136490436904294	NO	-
1588	ZINC04167130	1693	0.06131133264106568	NO	-
1589	ZINC04620282	1790	0.06130763294885263	NO	-
1590	ZINC00412457	49	0.06124025240056352	NO	-
1591	ZINC02118087	322	0.06120168838025693	NO	-
1592	ZINC03867588	1544	0.06113417601795476	NO	-
1593	ZINC02116933	313	0.061032557720663294	NO	-
1594	ZINC03863803	1514	0.060930347813140516	NO	-
1595	ZINC03992177	1645	0.060858234986644964	NO	-
1596	ZINC04268820	1725	0.060838620854738866	NO	-
1597	ZINC03478287	937	0.060737814146771235	NO	-
1598	ZINC02879536	752	0.06066785197817721	NO	-
1599	ZINC03982951	1633	0.0605897413252148	NO	-
1600	ZINC00421340	78	0.06056139129726524	NO	-
1601	ZINC02861552	748	0.060519012744777424	NO	-
1602	ZINC03867566	1542	0.06027629570056648	NO	-
1603	ZINC04316718	1740	0.06021254092669212	NO	-
1604	ZINC00824182	139	0.06021163229978317	NO	-
1605	ZINC00344564	37	0.06017341569441921	NO	-
1606	ZINC00419159	61	0.0601151272908248	NO	-
1607	ZINC03862948	1474	0.0600905621806844	NO	-
1608	ZINC01496539	175	0.06003896043883588	NO	-
1609	ZINC00613281	123	0.06001198006549947	NO	-
1610	ZINC00089910	18	0.060007333661090026	NO	-
1611	ZINC04260809	1723	0.05999847933820106	NO	-
1612	ZINC00083818	13	0.05998956899183974	NO	-
1613	ZINC03862399	1431	0.059975489196105375	NO	-
1614	ZINC03867652	1546	0.05983694586942486	NO	-
1615	ZINC04465690	1779	0.05983694586942486	NO	-
1616	ZINC03862946	1472	0.05981032863744011	NO	-
1617	ZINC02601728	672	0.05964294715310296	NO	-
1618	ZINC04020403	1653	0.0595840063834992	NO	-
1619	ZINC02625399	683	0.05953397917658943	NO	-
1620	ZINC03856775	1261	0.059501151958324304	NO	-
1621	ZINC04038182	1658	0.05937308141692656	NO	-
1622	ZINC02122993	339	0.05931848555360728	NO	-
1623	ZINC03982949	1631	0.05928082408659483	NO	-
1624	ZINC03863614	1506	0.05920751040386604	NO	-
1625	ZINC02846257	737	0.059188573034151794	NO	-
1626	ZINC03856776	1262	0.05910398785090071	NO	-
1627	ZINC02146698	467	0.059077394091257035	NO	-
1628	ZINC04314550	1733	0.058986807504678766	NO	-
1629	ZINC03477515	936	0.058966034864225206	NO	-
1630	ZINC03851699	1128	0.05895828868313092	NO	-
1631	ZINC02120847	332	0.0588951198671187	NO	-
1632	ZINC04494162	1781	0.058893937645404904	NO	-
1633	ZINC03038127	778	0.05888993870180593	NO	-
1634	ZINC04355340	1764	0.05867311627861122	NO	-
1635	ZINC03371591	877	0.05864027948176483	NO	-
1636	ZINC02117638	319	0.05846052680020372	NO	-
1637	ZINC01496564	176	0.05841922055843696	NO	-
1638	ZINC04314550	1732	0.05814205858922688	NO	-
1639	ZINC04316718	1739	0.05805164530301619	NO	-
1640	ZINC02106371	281	0.05805060387403943	NO	-
1641	ZINC04341407	1759	0.057789398714092936	NO	-
1642	ZINC00089832	16	0.05771983423877661	NO	-
1643	ZINC02962058	765	0.05764877252757898	NO	-
1644	ZINC00557304	116	0.057573975162543076	NO	-
1645	ZINC03851395	1118	0.05748545963731425	NO	-
1646	ZINC04465179	1776	0.05748545963731425	NO	-
1647	ZINC02158399	486	0.05746696198715724	NO	-
1648	ZINC03567250	995	0.05740171836418269	NO	-
1649	ZINC04509852	1782	0.05735627585813637	NO	-
1650	ZINC03855700	1141	0.057347121726180054	NO	-
1651	ZINC03855700	1142	0.057347121726180054	NO	-
1652	ZINC03851694	1127	0.057251383763101744	NO	-
1653	ZINC03863622	1507	0.057247608531664385	NO	-
1654	ZINC02453425	626	0.05722890049861121	NO	-
1655	ZINC03519268	978	0.05693199973700501	NO	-
1656	ZINC03851594	1120	0.05686775414192359	NO	-
1657	ZINC02477405	640	0.05683336552114847	NO	-
1658	ZINC02974437	766	0.056798091488545914	NO	-
1659	ZINC03977019	1623	0.056739590903599986	NO	-
1660	ZINC04316718	1738	0.05652142174751583	NO	-
1661	ZINC02113931	307	0.056492801948922734	NO	-
1662	ZINC00089874	17	0.05633173647495874	NO	-
1663	ZINC03941360	1608	0.056058445773226245	NO	-
1664	ZINC02731603	717	0.05595629649707448	NO	-
1665	ZINC02713783	711	0.0559200713183407	NO	-
1666	ZINC03535061	992	0.05583774912870415	NO	-
1667	ZINC03351290	872	0.055718686481636616	NO	-
1668	ZINC02860873	747	0.05563752730981888	NO	-
1669	ZINC00420955	76	0.05561209520558684	NO	-
1670	ZINC03256514	833	0.055497828830293444	NO	-
1671	ZINC02115624	311	0.055465124960111765	NO	-
1672	ZINC03980771	1627	0.05536490266143133	NO	-
1673	ZINC03492753	949	0.055335001284337	NO	-
1674	ZINC00105410	19	0.05532858615469811	NO	-
1675	ZINC03399652	884	0.055285400396952386	NO	-
1676	ZINC02862280	749	0.05525772062266223	NO	-
1677	ZINC03572770	1009	0.05523177969411227	NO	-
1678	ZINC02112647	297	0.05517449374918066	NO	-
1679	ZINC03567925	996	0.055133616339455474	NO	-
1680	ZINC03271874	836	0.055069954848437554	NO	-
1681	ZINC03492754	950	0.054963012640887335	NO	-
1682	ZINC02123097	340	0.05491791386263713	NO	-
1683	ZINC03853001	1131	0.05488389558546285	NO	-
1684	ZINC01792778	233	0.05484940946742708	NO	-
1685	ZINC01839341	236	0.0547796553521152	NO	-
1686	ZINC03351288	871	0.054739980592351634	NO	-
1687	ZINC00930530	144	0.05466220557653078	NO	-
1688	ZINC03623416	1022	0.054611445185219744	NO	-
1689	ZINC03854529	1139	0.05458920072566666	NO	-
1690	ZINC01536333	184	0.054577478174427006	NO	-
1691	ZINC03892748	1579	0.054550773603449225	NO	-
1692	ZINC04165053	1689	0.05451330212730546	NO	-
1693	ZINC03370158	876	0.05437760139419632	NO	-
1694	ZINC03513201	976	0.05434998935744152	NO	-
1695	ZINC00033334	6	0.0543151899650409	NO	-
1696	ZINC02113407	306	0.05427611499543372	NO	-
1697	ZINC03855700	1140	0.05424567199915569	NO	-
1698	ZINC01443612	172	0.05421911814653988	NO	-
1699	ZINC01443612	171	0.05404577728359012	NO	-
1700	ZINC03535062	993	0.054023700224822044	NO	-
1701	ZINC02160084	494	0.05389882371302782	NO	-
1702	ZINC02645088	692	0.053801237259372976	NO	-
1703	ZINC03410708	896	0.05361656216331874	NO	-
1704	ZINC03494166	954	0.05325516244007682	NO	-
1705	ZINC01077063	152	0.053183733424744174	NO	-
1706	ZINC03209303	799	0.05316722280034857	NO	-
1707	ZINC03863660	1508	0.05311488248743522	NO	-
1708	ZINC03856168	1146	0.05296616595300666	NO	-
1709	ZINC02644405	691	0.05282534413995468	NO	-
1710	ZINC04314666	1734	0.05282056099802641	NO	-
1711	ZINC01509623	177	0.052797007851858584	NO	-
1712	ZINC04314666	1735	0.052762308862964666	NO	-
1713	ZINC00420707	75	0.0526938827908457	NO	-
1714	ZINC02619230	678	0.05263756209513756	NO	-
1715	ZINC03522964	983	0.05258340451886699	NO	-
1716	ZINC00421574	81	0.05257532162492981	NO	-
1717	ZINC02725853	712	0.0523998794974869	NO	-
1718	ZINC03863830	1521	0.052388160846574584	NO	-
1719	ZINC02987688	768	0.05235632083958594	NO	-
1720	ZINC00422468	87	0.05224373316772708	NO	-
1721	ZINC03494822	955	0.052185473630899634	NO	-
1722	ZINC04138649	1684	0.05214966337909292	NO	-
1723	ZINC04620271	1787	0.05207013448875101	NO	-
1724	ZINC04414286	1772	0.05201144329850268	NO	-
1725	ZINC02664352	698	0.05174343031834038	NO	-
1726	ZINC00419245	62	0.051627674664789354	NO	-
1727	ZINC03399649	883	0.051553380289669284	NO	-
1728	ZINC03522966	984	0.05149736194623964	NO	-
1729	ZINC03862947	1473	0.05148999143741458	NO	-
1730	ZINC02012855	247	0.05143476668508623	NO	-
1731	ZINC00625453	127	0.05137330974538828	NO	-
1732	ZINC00537576	104	0.05135919281442008	NO	-
1733	ZINC02975286	767	0.05134043429758661	NO	-
1734	ZINC02620172	679	0.051273928601178076	NO	-
1735	ZINC03457689	931	0.051241127562188266	NO	-
1736	ZINC03973842	1620	0.051229766324938246	NO	-
1737	ZINC04620267	1786	0.05111073322944628	NO	-
1738	ZINC00539684	108	0.050992416674257475	NO	-
1739	ZINC00089825	15	0.050940363088531414	NO	-
1740	ZINC04620264	1785	0.05088395035205741	NO	-
1741	ZINC04620284	1791	0.05085043638569045	NO	-
1742	ZINC02452327	625	0.05081949783083723	NO	-
1743	ZINC03440046	910	0.05081290189137755	NO	-
1744	ZINC01795269	234	0.05072049964779776	NO	-
1745	ZINC00421421	79	0.05069951426593138	NO	-
1746	ZINC03403001	886	0.05059497199631869	NO	-
1747	ZINC02287437	543	0.05058794771340415	NO	-
1748	ZINC03973290	1619	0.05058082518480997	NO	-
1749	ZINC00107068	20	0.05025699157544634	NO	-
1750	ZINC03534993	991	0.05019694580952035	NO	-
1751	ZINC03982879	1630	0.05009229151916277	NO	-
1752	ZINC00420707	74	0.0500887486381219	NO	-
1753	ZINC04181805	1696	0.04993304426597875	NO	-
1754	ZINC02151482	469	0.04973055434427545	NO	-
1755	ZINC00544608	114	0.049723253755662264	NO	-
1756	ZINC00539683	107	0.04971904519344494	NO	-
1757	ZINC00422097	85	0.049648796838301854	NO	-
1758	ZINC01061869	149	0.04962637808669569	NO	-
1759	ZINC03410703	895	0.04962276825101551	NO	-
1760	ZINC04620274	1788	0.049555959513886506	NO	-
1761	ZINC01443612	170	0.049348257234132345	NO	-
1762	ZINC02785627	732	0.049325894023520805	NO	-
1763	ZINC03494155	953	0.0490262312021098	NO	-
1764	ZINC00419288	65	0.049011767672737745	NO	-
1765	ZINC00422054	84	0.04897818556547099	NO	-
1766	ZINC00422256	86	0.0487643926398327	NO	-
1767	ZINC02118875	327	0.048641428914474184	NO	-
1768	ZINC03406767	888	0.04834514887721926	NO	-
1769	ZINC02645408	694	0.04803652901709221	NO	-
1770	ZINC04620278	1789	0.04782275077057282	NO	-
1771	ZINC02876991	750	0.04780399917581622	NO	-
1772	ZINC03494153	952	0.04779256641633526	NO	-
1773	ZINC00420707	73	0.04767437053186548	NO	-
1774	ZINC03528892	987	0.0472606919796167	NO	-
1775	ZINC02624199	682	0.04725732741380718	NO	-
1776	ZINC03890997	1571	0.04724982225054671	NO	-
1777	ZINC00424869	89	0.047241425312681606	NO	-
1778	ZINC00424872	92	0.047196007839216944	NO	-
1779	ZINC03535340	994	0.04719212608393911	NO	-
1780	ZINC00420634	72	0.04709118196555067	NO	-
1781	ZINC03403004	887	0.046811367358886184	NO	-
1782	ZINC00419620	66	0.04659981242781672	NO	-
1783	ZINC01050797	148	0.04650561104907221	NO	-
1784	ZINC00419278	64	0.04636013028359457	NO	-
1785	ZINC00466617	94	0.04632337605364741	NO	-
1786	ZINC00416839	55	0.04628937712311752	NO	-
1787	ZINC04288466	1727	0.04624474448184427	NO	-
1788	ZINC02644404	690	0.046092137169817075	NO	-
1789	ZINC00419051	59	0.046031299579241285	NO	-
1790	ZINC02645407	693	0.045975348060306315	NO	-
1791	ZINC00625453	126	0.04594080228973525	NO	-
1792	ZINC03410108	894	0.04591616630118551	NO	-
1793	ZINC00420580	70	0.04581530936761502	NO	-
1794	ZINC00422014	83	0.04568435014177168	NO	-
1795	ZINC00424871	91	0.04558201017777438	NO	-
1796	ZINC00420479	68	0.045220051743910236	NO	-
1797	ZINC00424870	90	0.045144166517944236	NO	-
1798	ZINC03439455	909	0.04504339983948085	NO	-
1799	ZINC03862042	1398	0.044945816529138725	NO	-
1800	ZINC00822453	138	0.04462973975285099	NO	-
1801	ZINC01332221	168	0.04444842358831491	NO	-
1802	ZINC02649631	695	0.044412214822924824	NO	-
1803	ZINC00524985	102	0.04426443867743962	NO	-
1804	ZINC03402766	885	0.044213542818819535	NO	-
1805	ZINC01530711	179	0.04418822394668791	NO	-
1806	ZINC03853004	1134	0.04395835379805421	NO	-
1807	ZINC02449324	624	0.043618268976840846	NO	-
1808	ZINC03858742	1381	0.0434382138780927	NO	-
1809	ZINC02466823	639	0.043131514217514245	NO	-
1810	ZINC00418612	56	0.04289438168679129	NO	-
1811	ZINC00421567	80	0.04285343844277907	NO	-
1812	ZINC00419626	67	0.04246611683626021	NO	-
1813	ZINC01795301	235	0.04218406431626156	NO	-
1814	ZINC00420614	71	0.04216872886588717	NO	-
1815	ZINC04101653	1676	0.04192987792739366	NO	-
1816	ZINC03862404	1432	0.04176150926801118	NO	-
1817	ZINC03494077	951	0.04169257026600029	NO	-
1818	ZINC02127962	370	0.041684378211691825	NO	-
1819	ZINC04099170	1675	0.04132717279991933	NO	-
1820	ZINC03286843	841	0.041181238515715854	NO	-
1821	ZINC02956395	763	0.04099397391002412	NO	-
1822	ZINC03358551	874	0.04003837848245238	NO	-
1823	ZINC02135639	440	0.040013225726075845	NO	-
1824	ZINC01100427	155	0.03904063142053529	NO	-
1825	ZINC00419039	58	0.03887232803475409	NO	-
1826	ZINC03470148	934	0.03846124174220654	NO	-
1827	ZINC00416834	54	0.0384540209290249	NO	-
1828	ZINC03470145	933	0.0383948473870628	NO	-
1829	ZINC01147567	163	0.038001776659617244	NO	-
1830	ZINC02700579	709	0.03761525051002506	NO	-
1831	ZINC00107874	21	0.03726029882660076	NO	-
1832	ZINC00419154	60	0.0365130521468237	NO	-
1833	ZINC00410679	48	0.03571457303443065	NO	-
1834	ZINC00072422	11	0.035570010711718336	NO	-
1835	ZINC00418617	57	0.035083817731041377	NO	-
1836	ZINC02521491	651	0.03493875696093556	NO	-
1837	ZINC03858328	1375	0.03485931384214335	NO	-
1838	ZINC03858329	1376	0.03485126442078615	NO	-
1839	ZINC03396109	882	0.03349549938616829	NO	-
1840	ZINC02463844	638	0.031464227988520305	NO	-
1841	ZINC00420510	69	0.03064278469570542	NO	-
1842	ZINC02832691	735	0.025537661375595246	NO	-
