# Supplementary material for: 4D Flexible Atom-Pairs: An efficient probabilistic conformational space comparison for ligand-based virtual screening
Source: J Cheminform. 2011 Jul 6;3:23. doi: 10.1186/1758-2946-3-23 (PMC3156737; doi:10.1186/1758-2946-3-23)
Supplement: Additional file 1 — Archive of the 4D FAPOA result files. This is a Gzip compressed Tar archive containing the result files of the 4D FAPOA on the filtered DUD data sets. The result files are tab-separated plain text files including the following information: method name, active data set with size, cluster information and the distribution of the active molecules over the clusters, decoy data set with size, ratio active:decoy, AUC, awAUC, BEDROC scores for predefined alpha values as suggested by Truchon and Bayly [43], enrichment factors, relative enrichment factor [41], ROC enrichments, awROC enrichments at predefined false positive fractions, chemotype enrichment, ROC and awROC data points, and the ranking of each structure to compute other VS metrics. [file 1758-2946-3-23-S1.GZ › 4DFAPOA_ache_BW_ResultStatistic.dat]

###################################################################################################
# Screening Result File
# Method used: 4DFAPOA
> <Method_Name>
4DFAPOA
# Data set information
#	Query data set:	./ache/ache_query_CS_BW_300.0_T_GMM.sdf
#	Active data set: ./ache/ache_clustered_3D_MM_CS_BW_300.0_T_GMM.sdf with cluster information
#		Size: 99 molecules
#		Number of clusters: 19
#		Cluster Summery:
#			Cluster number	# molecules	% of actives
#			0		1		1.01
#			1		13		13.131
#			2		3		3.03
#			3		1		1.01
#			4		1		1.01
#			5		1		1.01
#			6		1		1.01
#			7		1		1.01
#			8		1		1.01
#			9		21		21.212
#			10		20		20.202
#			11		7		7.071
#			12		12		12.121
#			13		7		7.071
#			14		1		1.01
#			15		5		5.051
#			16		1		1.01
#			17		1		1.01
#			18		1		1.01
#	Decoy data set: ./ache/DUD_ache_decoys_ID_pass_MWPass_I_MM_CS_BW_300.0_T_GMM.sdf
#		Size: 3859 molecules
#	Ratio actives : decoys
#		1.0 : 38.9798
> <AUC>
#	 ROC AUC
	0.7487102169662418
> <awAUC>
#	 ROC awAUC
	0.5588440123771066
> <BEDROC Scores>
#	Alpha Values	BEDROC Scores
	160.9	0.6595
	100.0	0.5642
	53.6	0.5122
	50.0	0.5107
	32.2	0.5158
	20.0	0.5409
	16.1	0.5562
	10.0	0.5937
	8.0	0.6121
> <Enrichment Factors>
#	Fraction dataset	Enrichment factor
	0.0010	38.97979797979798
	0.01	22.988085988085988
	0.02	15.789285257639687
	0.05	10.289083730708096
	0.1	6.217031070195627
	0.2	3.4002605064551967
	0.25	2.8377608236051106
> <Relative enrichment factor>
#	Fraction dataset	Enrichment factor
	0.0010	75.79585649317836
	0.01	58.110156644770086
	0.02	40.4244567963618
	0.05	52.525252525252526
	0.1	63.63636363636363
	0.2	69.6969696969697
	0.25	72.72727272727273
> <ROC Enrichments>
#	True decoy fraction	Enrichment
	0.1	224.13383838383837
	0.5	46.775757575757574
	1.0	30.983941983941985
	2.0	20.48938098938099
	5.0	11.108232584916523
	10.0	6.664939550949914
> <awROC Enrichments>
#	Decoy fraction	Enrichment
	0.1	110.015350877193
	0.5	23.453822055137845
	1.0	25.233163035794618
	2.0	15.220495148126728
	5.0	7.592017608788813
	10.0	4.109210850961601
> <Chemotype enrichment>
#	% data set	% active cluster
	0.0	0.0
	0.025	0.0
	0.025	5.263
	0.126	5.263
	0.126	10.526
	0.177	10.526
	0.177	15.789
	1.011	15.789
	1.011	21.053
	1.137	21.053
	1.137	26.316
	1.642	26.316
	1.642	31.579
	1.92	31.579
	1.92	36.842
	2.072	36.842
	2.072	42.105
	19.176	42.105
	19.176	47.368
	31.051	47.368
	31.051	52.632
	58.312	52.632
	58.312	57.895
	62.254	57.895
	62.254	63.158
	72.562	63.158
	72.562	68.421
	80.874	68.421
	80.874	73.684
	91.182	73.684
	91.182	78.947
	93.077	78.947
	93.077	84.211
	97.347	84.211
	97.347	89.474
	98.206	89.474
	98.206	94.737
	100.0	94.737
	100.0	100.0
> <ROC curve data>
#	False positive rate	true positive rate
	0.0	0.0
	0.0	0.202
	5.0E-4	0.202
	5.0E-4	0.2222
	8.0E-4	0.2222
	8.0E-4	0.2323
	0.0041	0.2323
	0.0041	0.2424
	0.0052	0.2424
	0.0052	0.2525
	0.0073	0.2525
	0.0073	0.2626
	0.0093	0.2626
	0.0093	0.2929
	0.0096	0.2929
	0.0096	0.3131
	0.0114	0.3131
	0.0114	0.3232
	0.0124	0.3232
	0.0124	0.3434
	0.015	0.3434
	0.015	0.3535
	0.0158	0.3535
	0.0158	0.3636
	0.0161	0.3636
	0.0161	0.3737
	0.0166	0.3737
	0.0166	0.3939
	0.0168	0.3939
	0.0168	0.404
	0.0184	0.404
	0.0184	0.4141
	0.022	0.4141
	0.022	0.4242
	0.0233	0.4242
	0.0233	0.4343
	0.0238	0.4343
	0.0238	0.4545
	0.0254	0.4545
	0.0254	0.4747
	0.0293	0.4747
	0.0293	0.4848
	0.0303	0.4848
	0.0303	0.4949
	0.0314	0.4949
	0.0314	0.5051
	0.0321	0.5051
	0.0321	0.5152
	0.0373	0.5152
	0.0373	0.5253
	0.0407	0.5253
	0.0407	0.5354
	0.0425	0.5354
	0.0425	0.5455
	0.0448	0.5455
	0.0448	0.5556
	0.0513	0.5556
	0.0513	0.5657
	0.0601	0.5657
	0.0601	0.5758
	0.0625	0.5758
	0.0625	0.5859
	0.0676	0.5859
	0.0676	0.596
	0.0687	0.596
	0.0687	0.6061
	0.0723	0.6061
	0.0723	0.6162
	0.0767	0.6162
	0.0767	0.6263
	0.0785	0.6263
	0.0785	0.6364
	0.0891	0.6364
	0.0891	0.6465
	0.0894	0.6465
	0.0894	0.6566
	0.0897	0.6566
	0.0897	0.6667
	0.1335	0.6667
	0.1335	0.6768
	0.1386	0.6768
	0.1386	0.6869
	0.1788	0.6869
	0.1788	0.697
	0.2089	0.697
	0.2089	0.7071
	0.2208	0.7071
	0.2208	0.7172
	0.2299	0.7172
	0.2299	0.7273
	0.2996	0.7273
	0.2996	0.7374
	0.3524	0.7374
	0.3524	0.7475
	0.3646	0.7475
	0.3646	0.7576
	0.3799	0.7576
	0.3799	0.7677
	0.5781	0.7677
	0.5781	0.7778
	0.6183	0.7778
	0.6183	0.7879
	0.7238	0.7879
	0.7238	0.798
	0.7517	0.798
	0.7517	0.8081
	0.7735	0.8081
	0.7735	0.8182
	0.8082	0.8182
	0.8082	0.8283
	0.9137	0.8283
	0.9137	0.8384
	0.9329	0.8384
	0.9329	0.8485
	0.9531	0.8485
	0.9531	0.8586
	0.9601	0.8586
	0.9601	0.8687
	0.9759	0.8687
	0.9759	0.8788
	0.9845	0.8788
	0.9845	0.8889
	0.9863	0.8889
	0.9863	0.899
	0.9886	0.899
	0.9886	0.9091
	0.9922	0.9091
	0.9922	0.9192
	0.994	0.9192
	0.994	0.9293
	0.9948	0.9293
	0.9948	0.9394
	0.9951	0.9394
	0.9951	0.9495
	0.9966	0.9495
	0.9966	0.9596
	0.9969	0.9596
	0.9969	0.9697
	0.9977	0.9697
	0.9977	0.9798
	0.9995	0.9798
	0.9995	0.9899
	1.0	0.9899
> <awROC curve data>
#	False positive rate	true positive rate
	0.0	0.0
	0.0	0.1044
	5.0E-4	0.1044
	5.0E-4	0.1096
	8.0E-4	0.1096
	8.0E-4	0.114
	0.0041	0.114
	0.0041	0.1216
	0.0052	0.1216
	0.0052	0.1742
	0.0073	0.1742
	0.0073	0.1786
	0.0093	0.1786
	0.0093	0.2431
	0.0096	0.2431
	0.0096	0.255
	0.0114	0.255
	0.0114	0.2625
	0.0124	0.2625
	0.0124	0.2694
	0.015	0.2694
	0.015	0.2738
	0.0158	0.2738
	0.0158	0.2813
	0.0161	0.2813
	0.0161	0.2857
	0.0166	0.2857
	0.0166	0.2976
	0.0168	0.2976
	0.0168	0.3051
	0.0184	0.3051
	0.0184	0.3076
	0.022	0.3076
	0.022	0.3152
	0.0233	0.3152
	0.0233	0.3177
	0.0238	0.3177
	0.0238	0.3277
	0.0254	0.3277
	0.0254	0.3396
	0.0293	0.3396
	0.0293	0.3421
	0.0303	0.3421
	0.0303	0.3496
	0.0314	0.3496
	0.0314	0.3571
	0.0321	0.3571
	0.0321	0.3596
	0.0373	0.3596
	0.0373	0.3672
	0.0407	0.3672
	0.0407	0.3697
	0.0425	0.3697
	0.0425	0.3772
	0.0448	0.3772
	0.0448	0.3797
	0.0513	0.3797
	0.0513	0.3822
	0.0601	0.3822
	0.0601	0.3847
	0.0625	0.3847
	0.0625	0.3872
	0.0676	0.3872
	0.0676	0.3897
	0.0687	0.3897
	0.0687	0.3922
	0.0723	0.3922
	0.0723	0.3947
	0.0767	0.3947
	0.0767	0.3991
	0.0785	0.3991
	0.0785	0.4016
	0.0891	0.4016
	0.0891	0.406
	0.0894	0.406
	0.0894	0.4085
	0.0897	0.4085
	0.0897	0.411
	0.1335	0.411
	0.1335	0.4135
	0.1386	0.4135
	0.1386	0.416
	0.1788	0.416
	0.1788	0.4266
	0.2089	0.4266
	0.2089	0.4371
	0.2208	0.4371
	0.2208	0.4396
	0.2299	0.4396
	0.2299	0.4421
	0.2996	0.4421
	0.2996	0.4947
	0.3524	0.4947
	0.3524	0.5053
	0.3646	0.5053
	0.3646	0.5158
	0.3799	0.5158
	0.3799	0.5263
	0.5781	0.5263
	0.5781	0.5789
	0.6183	0.5789
	0.6183	0.6316
	0.7238	0.6316
	0.7238	0.6491
	0.7517	0.6491
	0.7517	0.6667
	0.7735	0.6667
	0.7735	0.6842
	0.8082	0.6842
	0.8082	0.7368
	0.9137	0.7368
	0.9137	0.7409
	0.9329	0.7409
	0.9329	0.7935
	0.9531	0.7935
	0.9531	0.7976
	0.9601	0.7976
	0.9601	0.8016
	0.9759	0.8016
	0.9759	0.8543
	0.9845	0.8543
	0.9845	0.9069
	0.9863	0.9069
	0.9863	0.9109
	0.9886	0.9109
	0.9886	0.915
	0.9922	0.915
	0.9922	0.919
	0.994	0.919
	0.994	0.9231
	0.9948	0.9231
	0.9948	0.9271
	0.9951	0.9271
	0.9951	0.9312
	0.9966	0.9312
	0.9966	0.9352
	0.9969	0.9352
	0.9969	0.9393
	0.9977	0.9393
	0.9977	0.9433
	0.9995	0.9433
	0.9995	0.9474
	1.0	0.9474
> <Screening Table>
# Rank	Mol name	Index in data set	Similarity 2 query	Active	Cluster number
1	ZINC03779000	57	0.4419564876771879	YES	10
2	ZINC03814291	56	0.4212607452697944	YES	10
3	ZINC03814273	49	0.4144988924923851	YES	10
4	ZINC03814286	59	0.41065181458762007	YES	10
5	ZINC03814282	79	0.4104500357913203	YES	12
6	ZINC03814283	54	0.4096679705081162	YES	10
7	ZINC03814290	91	0.40932589451377455	YES	14
8	ZINC03814284	55	0.39722608270717	YES	10
9	ZINC03814287	60	0.39218783936107254	YES	10
10	ZINC03814285	58	0.3834607615104939	YES	10
11	ZINC03814288	63	0.3824898072621059	YES	10
12	ZINC03814277	51	0.3788615786062473	YES	10
13	ZINC03814289	62	0.375335861318946	YES	10
14	ZINC03814280	53	0.3727500498746367	YES	10
15	ZINC03814275	47	0.3726729842819877	YES	10
16	ZINC03789953	64	0.3697731230871098	YES	10
17	ZINC03814274	48	0.36958866916432626	YES	10
18	ZINC03814276	46	0.3496924115715053	YES	10
19	ZINC03814281	61	0.34204074200929263	YES	10
20	ZINC03814278	52	0.3397864879287059	YES	10
21	ZINC03789952	1604	0.3149117742672841	NO	-
22	ZINC02638493	892	0.31138930359806466	NO	-
23	ZINC03814279	50	0.30917115711610016	YES	10
24	ZINC03814292	45	0.30569198684798976	YES	10
25	ZINC03863205	2303	0.29918152695172007	NO	-
26	ZINC03814223	77	0.29795112211114555	YES	12
27	ZINC03776790	1531	0.29069889413496675	NO	-
28	ZINC03684161	1494	0.28306868138978064	NO	-
29	ZINC02630471	875	0.2821122999676976	NO	-
30	ZINC03862437	2139	0.2819820751918959	NO	-
31	ZINC03891151	2594	0.2726424544875753	NO	-
32	ZINC03783342	1571	0.2713339678832404	NO	-
33	ZINC03373848	1268	0.2712272388264311	NO	-
34	ZINC03993327	3253	0.27095865498774546	NO	-
35	ZINC03776783	1530	0.269800435569793	NO	-
36	ZINC02130040	540	0.26912775020059054	NO	-
37	ZINC01270767	157	0.268527250571081	NO	-
38	ZINC03863204	2302	0.2678118669387397	NO	-
39	ZINC03944750	2761	0.2658480200781559	NO	-
40	ZINC03814244	70	0.26531861386996397	YES	11
41	ZINC03927109	2714	0.26297600461045906	NO	-
42	ZINC03806997	1698	0.2619943685431617	NO	-
43	ZINC03803913	1676	0.2616460452485608	NO	-
44	ZINC03997957	3273	0.26125654767894174	NO	-
45	ZINC03814249	20	0.2601277126670488	YES	5
46	ZINC02651801	901	0.25980231233703605	NO	-
47	ZINC03783340	1570	0.25966012341628003	NO	-
48	ZINC03803925	1679	0.25791677343693153	NO	-
49	ZINC03927104	2713	0.2578292165249425	NO	-
50	ZINC04620110	3834	0.25759231187227094	NO	-
51	ZINC03891150	2593	0.2573431992532817	NO	-
52	ZINC03969955	2928	0.25711983665579113	NO	-
53	ZINC03891156	2597	0.2555699428267409	NO	-
54	ZINC03814220	76	0.2545203290243256	YES	12
55	ZINC03944750	2762	0.2543077007168101	NO	-
56	ZINC03891157	2598	0.2528578036519819	NO	-
57	ZINC03109311	1095	0.2526478121409613	NO	-
58	ZINC03862519	2147	0.2521219218835952	NO	-
59	ZINC04620112	3835	0.2496971178500609	NO	-
60	ZINC04468473	3771	0.24923652579094366	NO	-
61	ZINC03993324	3251	0.2490371161480707	NO	-
62	ZINC03891149	2592	0.24814211019867966	NO	-
63	ZINC03814221	81	0.24799270760418674	YES	12
64	ZINC03814245	71	0.24740460444145865	YES	11
65	ZINC03814250	23	0.24725941510376007	YES	8
66	ZINC03790292	1605	0.24679802679240373	NO	-
67	ZINC03814229	73	0.24654951562141753	YES	12
68	ZINC03814248	65	0.24627660908411322	YES	11
69	ZINC02238339	627	0.24592461997056939	NO	-
70	ZINC03778452	1543	0.24580707938849453	NO	-
71	ZINC02636996	890	0.2454156206195197	NO	-
72	ZINC03969560	2895	0.24468628226027347	NO	-
73	ZINC03983543	3165	0.24420813125900068	NO	-
74	ZINC04007012	3350	0.24392539835973467	NO	-
75	ZINC02423455	729	0.2437162371577633	NO	-
76	ZINC03814230	86	0.24322346310453308	YES	13
77	ZINC04275514	3606	0.24316932905108352	NO	-
78	ZINC02860560	1013	0.24294957720627586	NO	-
79	ZINC03856420	1993	0.24282743265223872	NO	-
80	ZINC04383657	3703	0.2426393363230855	NO	-
81	ZINC03814251	72	0.24229341152922373	YES	12
82	ZINC03814257	31	0.24207291440090012	YES	9
83	ZINC03952637	2780	0.24047264267580998	NO	-
84	ZINC02131252	544	0.24045274338277578	NO	-
85	ZINC04368045	3693	0.24044685657099532	NO	-
86	ZINC03980421	3095	0.24029440503573743	NO	-
87	ZINC03944750	2763	0.24002072562460278	NO	-
88	ZINC03903636	2668	0.2398937908823199	NO	-
89	ZINC03987754	3198	0.2397542251707135	NO	-
90	ZINC02651799	900	0.23928230417994958	NO	-
91	ZINC03975054	3024	0.23918349408879921	NO	-
92	ZINC02759577	982	0.23898377467820178	NO	-
93	ZINC03814216	74	0.23896986738426537	YES	12
94	ZINC03972308	2994	0.23880530938360459	NO	-
95	ZINC03554811	1345	0.23843301067519146	NO	-
96	ZINC04302772	3616	0.23724082572202662	NO	-
97	ZINC03814236	90	0.23703980430138616	YES	13
98	ZINC03987753	3197	0.23696180843252973	NO	-
99	ZINC03814217	78	0.2369567027419444	YES	12
100	ZINC02402626	714	0.23694008458983098	NO	-
101	ZINC04368045	3694	0.23647632777295738	NO	-
102	ZINC03814242	66	0.23643977747547662	YES	11
103	ZINC03814226	80	0.23639371445620166	YES	12
104	ZINC04393142	3714	0.23623942541384427	NO	-
105	ZINC03814231	84	0.23622388528247829	YES	13
106	ZINC03338039	1228	0.23611045086991875	NO	-
107	ZINC02158225	568	0.23606777948638855	NO	-
108	ZINC03991927	3249	0.23594078522446602	NO	-
109	ZINC02399600	710	0.2357788570468445	NO	-
110	ZINC03984757	3173	0.23568029730252005	NO	-
111	ZINC03891617	2607	0.23561331558382978	NO	-
112	ZINC03814260	41	0.23558136041232952	YES	9
113	ZINC03975055	3025	0.23526459620573342	NO	-
114	ZINC03980421	3096	0.23507091554025253	NO	-
115	ZINC03987747	3196	0.2350637076122477	NO	-
116	ZINC03987896	3214	0.23489664514262767	NO	-
117	ZINC03891155	2596	0.23467508185633443	NO	-
118	ZINC03685858	1495	0.23452188680918304	NO	-
119	ZINC03977273	3051	0.2343951117960618	NO	-
120	ZINC02336502	678	0.23427112230833885	NO	-
121	ZINC02329083	675	0.23419640290273505	NO	-
122	ZINC01854208	355	0.23413019990880551	NO	-
123	ZINC03970575	2959	0.23411421446611427	NO	-
124	ZINC02194554	585	0.23403710248802637	NO	-
125	ZINC02120498	515	0.23400834003020424	NO	-
126	ZINC03980420	3094	0.2339265022940214	NO	-
127	ZINC03814234	88	0.23379982323583742	YES	13
128	ZINC03987870	3210	0.23358622697104797	NO	-
129	ZINC02114067	478	0.2335511631045222	NO	-
130	ZINC04001015	3292	0.2334952896795792	NO	-
131	ZINC03848352	1823	0.23344474626484873	NO	-
132	ZINC02433623	746	0.23318162031226644	NO	-
133	ZINC03814263	39	0.2322854465053368	YES	9
134	ZINC03980420	3093	0.23227577598973814	NO	-
135	ZINC04339770	3661	0.23223600315910045	NO	-
136	ZINC03814232	89	0.23218329429563225	YES	13
137	ZINC03814222	34	0.23217427097849286	YES	9
138	ZINC02211816	602	0.2320894722680781	NO	-
139	ZINC02346814	685	0.2320515564147596	NO	-
140	ZINC03783337	1569	0.23176309245515075	NO	-
141	ZINC03862202	2094	0.23160553126680866	NO	-
142	ZINC03629900	1446	0.2314027880486856	NO	-
143	ZINC02636998	891	0.2311997049442685	NO	-
144	ZINC03814247	67	0.2310015293939161	YES	11
145	ZINC03814227	75	0.2307779480480786	YES	12
146	ZINC01933168	403	0.23064416025919238	NO	-
147	ZINC03970575	2958	0.23057382678204577	NO	-
148	ZINC03604604	1393	0.23052655296479876	NO	-
149	ZINC03970578	2960	0.23050005556571854	NO	-
150	ZINC03970573	2956	0.2301021818244423	NO	-
151	ZINC03970581	2962	0.22967588021286303	NO	-
152	ZINC03961105	2829	0.22962640607421114	NO	-
153	ZINC03977034	3038	0.22927752282436828	NO	-
154	ZINC03986497	3180	0.2289386380001137	NO	-
155	ZINC03993325	3252	0.22892508080335414	NO	-
156	ZINC03987746	3195	0.22887282129532993	NO	-
157	ZINC03975318	3026	0.22848707827978448	NO	-
158	ZINC03891154	2595	0.22848199094180374	NO	-
159	ZINC03984593	3171	0.2282722313718117	NO	-
160	ZINC03970578	2961	0.2278926132547272	NO	-
161	ZINC03814272	27	0.22775511009342977	YES	9
162	ZINC02449952	764	0.22761692878355033	NO	-
163	ZINC03855959	1938	0.22761161460457646	NO	-
164	ZINC04392526	3710	0.22756789296152094	NO	-
165	ZINC02220495	614	0.227510233593905	NO	-
166	ZINC03814233	85	0.22749456518494468	YES	13
167	ZINC02395221	707	0.22696235046748567	NO	-
168	ZINC04347639	3676	0.2267147795778931	NO	-
169	ZINC04619140	3826	0.22662130193176372	NO	-
170	ZINC01550088	213	0.22639714674544018	NO	-
171	ZINC03814246	69	0.22631804787659732	YES	11
172	ZINC03808553	1702	0.22619917821157037	NO	-
173	ZINC03891161	2602	0.22611678235953742	NO	-
174	ZINC03984291	3169	0.22599693341785435	NO	-
175	ZINC03814259	33	0.22584438424550263	YES	9
176	ZINC03944750	2764	0.2257957994601832	NO	-
177	ZINC03862092	2080	0.22543755640183702	NO	-
178	ZINC03980424	3098	0.22537279317916606	NO	-
179	ZINC03884517	2523	0.22534803373526724	NO	-
180	ZINC03890419	2573	0.2253253590353604	NO	-
181	ZINC03790326	1606	0.22526669604900987	NO	-
182	ZINC04339578	3657	0.2248180139935627	NO	-
183	ZINC03862186	2092	0.22479939038719945	NO	-
184	ZINC03799913	1653	0.22448143491094233	NO	-
185	ZINC01904621	381	0.22437700842502886	NO	-
186	ZINC03338039	1227	0.22417175821894508	NO	-
187	ZINC03889441	2542	0.2241480100048143	NO	-
188	ZINC03940585	2742	0.22394867944988542	NO	-
189	ZINC01902975	380	0.22388998997427365	NO	-
190	ZINC03862436	2138	0.22381335481659712	NO	-
191	ZINC03348974	1251	0.22344169502430236	NO	-
192	ZINC03891618	2608	0.22310352818548224	NO	-
193	ZINC03857097	2004	0.22307088229251493	NO	-
194	ZINC04464112	3755	0.22307088229251493	NO	-
195	ZINC03982900	3147	0.2230513645705141	NO	-
196	ZINC03814235	87	0.2229742361375041	YES	13
197	ZINC03848313	1816	0.22258249732588312	NO	-
198	ZINC04214622	3542	0.2224270079208244	NO	-
199	ZINC03987898	3215	0.22233966150541543	NO	-
200	ZINC01868143	359	0.22190887306491736	NO	-
201	ZINC03855389	1925	0.22182670595478532	NO	-
202	ZINC04123418	3460	0.22179913866243922	NO	-
203	ZINC03863592	2324	0.22169016269994285	NO	-
204	ZINC03891160	2601	0.2216859699889287	NO	-
205	ZINC04302772	3617	0.2213725189445439	NO	-
206	ZINC00022901	9	0.22132381644846247	NO	-
207	ZINC03890269	2565	0.22114997121073063	NO	-
208	ZINC04464951	3760	0.22114997121073063	NO	-
209	ZINC03856260	1955	0.220944360934893	NO	-
210	ZINC03814258	32	0.22092189886730804	YES	9
211	ZINC03969353	2885	0.22077894765133893	NO	-
212	ZINC02428978	736	0.2207535383219811	NO	-
213	ZINC02338295	680	0.22068391613061927	NO	-
214	ZINC03890217	2559	0.22024372107344917	NO	-
215	ZINC04464939	3758	0.22024372107344917	NO	-
216	ZINC03864068	2403	0.22021969015268744	NO	-
217	ZINC03903636	2669	0.21997238245834314	NO	-
218	ZINC03814243	68	0.21959777067296998	YES	11
219	ZINC03958508	2812	0.21937994898222563	NO	-
220	ZINC02612896	863	0.21924239714716418	NO	-
221	ZINC03970573	2957	0.21923227056220201	NO	-
222	ZINC04024566	3364	0.21908102197779478	NO	-
223	ZINC03987899	3216	0.21897161062570916	NO	-
224	ZINC02154505	560	0.21877553182000548	NO	-
225	ZINC03970581	2963	0.21867217068247435	NO	-
226	ZINC03344729	1246	0.21838581355505796	NO	-
227	ZINC02327426	673	0.21835541702870906	NO	-
228	ZINC03814267	40	0.21829932786346964	YES	9
229	ZINC04024566	3363	0.21824528953462757	NO	-
230	ZINC02234677	622	0.21817198891735642	NO	-
231	ZINC03823999	1779	0.21812362455179846	NO	-
232	ZINC03862209	2096	0.21796803857753383	NO	-
233	ZINC03890209	2558	0.21782534821003824	NO	-
234	ZINC03980819	3119	0.21776828178253352	NO	-
235	ZINC00008050	5	0.217721332014549	NO	-
236	ZINC04339667	3658	0.2176949224503304	NO	-
237	ZINC03607676	1396	0.2175877384905959	NO	-
238	ZINC03862448	2140	0.2174627351694565	NO	-
239	ZINC04393143	3715	0.21744416119602777	NO	-
240	ZINC02511708	827	0.21725846059348777	NO	-
241	ZINC02455053	770	0.2172420207174402	NO	-
242	ZINC03975051	3023	0.2172348716754756	NO	-
243	ZINC02881333	1019	0.21701909736272318	NO	-
244	ZINC03974919	3021	0.21677869199931896	NO	-
245	ZINC03993328	3254	0.2166631493621594	NO	-
246	ZINC03847179	1798	0.21665380234972398	NO	-
247	ZINC03986687	3182	0.21662405165260185	NO	-
248	ZINC04383656	3702	0.21647502815384267	NO	-
249	ZINC03987871	3211	0.21629755514589288	NO	-
250	ZINC03923052	2707	0.2162872272817063	NO	-
251	ZINC03980151	3089	0.21615387880895578	NO	-
252	ZINC03977319	3054	0.2159483118986188	NO	-
253	ZINC04237307	3572	0.21586094360450764	NO	-
254	ZINC03814215	28	0.21580333152614922	YES	9
255	ZINC03891619	2609	0.21577721241160916	NO	-
256	ZINC04628071	3846	0.21556788149408615	NO	-
257	ZINC03980424	3097	0.2155465543219681	NO	-
258	ZINC04555743	3789	0.21544606456302898	NO	-
259	ZINC03810931	1714	0.21539397779029001	NO	-
260	ZINC04302781	3618	0.21538134702618397	NO	-
261	ZINC02692927	938	0.21534435148185166	NO	-
262	ZINC03973805	3013	0.2150710142841616	NO	-
263	ZINC04162491	3505	0.21503454956712234	NO	-
264	ZINC03808553	1701	0.21500917495823393	NO	-
265	ZINC02213392	605	0.21499180048224234	NO	-
266	ZINC03862182	2089	0.21475138675268174	NO	-
267	ZINC03808739	1704	0.21472102886606623	NO	-
268	ZINC02022757	444	0.2145567386877562	NO	-
269	ZINC04393646	3716	0.21448891577465784	NO	-
270	ZINC02296728	659	0.21444805589175792	NO	-
271	ZINC04367616	3691	0.21395931872879126	NO	-
272	ZINC03980760	3105	0.21385861378056115	NO	-
273	ZINC03971400	2979	0.21381797610136397	NO	-
274	ZINC02502264	824	0.21379236970902624	NO	-
275	ZINC03969398	2886	0.21366690635682603	NO	-
276	ZINC03896335	2650	0.2136378475626129	NO	-
277	ZINC02692928	939	0.21359301335261446	NO	-
278	ZINC03285372	1176	0.2135765393377464	NO	-
279	ZINC03803379	1672	0.21312141033327106	NO	-
280	ZINC04392541	3712	0.21292779484141797	NO	-
281	ZINC03609611	1400	0.21285563622453726	NO	-
282	ZINC02407013	716	0.21282605961199744	NO	-
283	ZINC03882783	2521	0.21281032508379405	NO	-
284	ZINC04001185	3310	0.21266552404512545	NO	-
285	ZINC03986395	3178	0.21260212476739304	NO	-
286	ZINC04502984	3782	0.21208930904469991	NO	-
287	ZINC02880847	1017	0.21207475054985134	NO	-
288	ZINC03889099	2528	0.21205985912720884	NO	-
289	ZINC03814269	24	0.2120252544188473	YES	9
290	ZINC00005164	2	0.21192531959520283	NO	-
291	ZINC03991928	3250	0.21176971966041497	NO	-
292	ZINC01932167	402	0.21173228565284039	NO	-
293	ZINC02121978	517	0.2117271397388652	NO	-
294	ZINC04302785	3621	0.2116920067890199	NO	-
295	ZINC03703672	1499	0.21160197566172698	NO	-
296	ZINC04367616	3692	0.2115766551084101	NO	-
297	ZINC03889122	2533	0.21155517048406225	NO	-
298	ZINC04064478	3406	0.21150639485358255	NO	-
299	ZINC03814271	26	0.21143551149121192	YES	9
300	ZINC03979287	3069	0.21141944045109093	NO	-
301	ZINC02150801	554	0.21134121243903378	NO	-
302	ZINC03868650	2462	0.21122987727074	NO	-
303	ZINC03554831	1347	0.21104292662030527	NO	-
304	ZINC00207177	23	0.21102215982457223	NO	-
305	ZINC03703304	1498	0.21097189637373062	NO	-
306	ZINC02434681	748	0.21084102671534627	NO	-
307	ZINC03960967	2828	0.2107967150969033	NO	-
308	ZINC03969540	2892	0.2106680298577117	NO	-
309	ZINC04001052	3298	0.2104600312473623	NO	-
310	ZINC02437184	750	0.21034494080477922	NO	-
311	ZINC01823524	328	0.21019244311088123	NO	-
312	ZINC01717565	283	0.210183234807342	NO	-
313	ZINC02150022	553	0.2100872939166512	NO	-
314	ZINC02401668	713	0.21002337532795043	NO	-
315	ZINC04392539	3711	0.2100007110083912	NO	-
316	ZINC03855388	1924	0.20969526578288702	NO	-
317	ZINC04001389	3322	0.20968528898671981	NO	-
318	ZINC03897564	2654	0.20951634545219458	NO	-
319	ZINC02113308	473	0.2094243971515767	NO	-
320	ZINC03814265	30	0.2093199275856676	YES	9
321	ZINC03781629	1559	0.20924119466444327	NO	-
322	ZINC04001116	3305	0.20920145471435483	NO	-
323	ZINC02458156	778	0.20912972268351024	NO	-
324	ZINC03338039	1229	0.20908818703129997	NO	-
325	ZINC03814266	29	0.20905325397136387	YES	9
326	ZINC03702344	1497	0.20896733944559523	NO	-
327	ZINC02455057	771	0.20892501102558433	NO	-
328	ZINC04038808	3379	0.20878015877391493	NO	-
329	ZINC02696083	944	0.2087294820440899	NO	-
330	ZINC03889668	2545	0.20872886527097276	NO	-
331	ZINC03977026	3037	0.20872778858804536	NO	-
332	ZINC03980151	3090	0.20858366472138146	NO	-
333	ZINC02211713	601	0.20849162414539524	NO	-
334	ZINC03994701	3256	0.20847658476352132	NO	-
335	ZINC03891159	2600	0.2084319324710168	NO	-
336	ZINC03848296	1811	0.2083403415955493	NO	-
337	ZINC04123207	3458	0.208332774284078	NO	-
338	ZINC03969024	2862	0.20832977330307664	NO	-
339	ZINC03890356	2571	0.20830782375348547	NO	-
340	ZINC03814270	25	0.20829708221180127	YES	9
341	ZINC04325985	3640	0.2082873567476912	NO	-
342	ZINC03884517	2525	0.20827185048022176	NO	-
343	ZINC03977061	3039	0.2082398079512559	NO	-
344	ZINC03848305	1815	0.20812871878010145	NO	-
345	ZINC04302785	3620	0.2077812332907347	NO	-
346	ZINC03777375	1533	0.20758790370080313	NO	-
347	ZINC04083805	3410	0.20750262985674173	NO	-
348	ZINC03861899	2053	0.20726047867031164	NO	-
349	ZINC03848303	1814	0.20693423844348632	NO	-
350	ZINC03986398	3179	0.20680660818184907	NO	-
351	ZINC03074895	1091	0.20678697038250118	NO	-
352	ZINC03806339	1691	0.20662404564610323	NO	-
353	ZINC02343621	683	0.20658959782439443	NO	-
354	ZINC03956465	2804	0.20651012099559868	NO	-
355	ZINC03861897	2052	0.20646705281525077	NO	-
356	ZINC04628072	3847	0.20635891683915492	NO	-
357	ZINC03358035	1262	0.20634227836042798	NO	-
358	ZINC03814218	83	0.20627356823174126	YES	12
359	ZINC03868649	2461	0.20626754157336966	NO	-
360	ZINC03873731	2499	0.2060376376423762	NO	-
361	ZINC01229258	147	0.20601519560360804	NO	-
362	ZINC03868594	2457	0.20598912211639084	NO	-
363	ZINC03794993	1627	0.20587585020593882	NO	-
364	ZINC02214303	607	0.2057709749672508	NO	-
365	ZINC03890359	2572	0.20558901904004379	NO	-
366	ZINC03814262	43	0.20551941294236598	YES	9
367	ZINC04302781	3619	0.20544197068874928	NO	-
368	ZINC03855387	1923	0.20524024619345274	NO	-
369	ZINC03966528	2845	0.20517746074390433	NO	-
370	ZINC00928592	111	0.20502947000060617	NO	-
371	ZINC03889238	2536	0.20483673029944233	NO	-
372	ZINC03862183	2090	0.2045268379947393	NO	-
373	ZINC03976032	3033	0.204501405874861	NO	-
374	ZINC03863207	2304	0.2044094724302242	NO	-
375	ZINC03987923	3217	0.20428160327659522	NO	-
376	ZINC03799138	1643	0.20426020338442089	NO	-
377	ZINC04183490	3518	0.2042342428949987	NO	-
378	ZINC03841909	1795	0.2041680291611134	NO	-
379	ZINC03980152	3092	0.20410997420740937	NO	-
380	ZINC03905036	2674	0.20404384492384955	NO	-
381	ZINC02455059	772	0.20393603600001814	NO	-
382	ZINC03969232	2878	0.20387216639194358	NO	-
383	ZINC04422622	3731	0.2037943058244186	NO	-
384	ZINC03940585	2741	0.20378682048334024	NO	-
385	ZINC03803915	1677	0.20371292970634783	NO	-
386	ZINC02131929	545	0.20362804890712463	NO	-
387	ZINC03855989	1940	0.20357051860717137	NO	-
388	ZINC03427013	1297	0.20354683306140364	NO	-
389	ZINC03862635	2172	0.203536483032102	NO	-
390	ZINC00585886	45	0.20335936275541863	NO	-
391	ZINC04029139	3368	0.2032223751889643	NO	-
392	ZINC03969816	2919	0.20320819825436487	NO	-
393	ZINC01904624	382	0.2031600839503987	NO	-
394	ZINC03863703	2338	0.20311979683584083	NO	-
395	ZINC03977353	3055	0.20300167000995364	NO	-
396	ZINC03864067	2402	0.20292156999329872	NO	-
397	ZINC03940585	2743	0.2028697864850588	NO	-
398	ZINC03980152	3091	0.20272945040028328	NO	-
399	ZINC03863597	2325	0.20272729575927836	NO	-
400	ZINC02458154	777	0.2027194633890764	NO	-
401	ZINC02358545	692	0.20270671031350465	NO	-
402	ZINC02137797	550	0.20267122487520042	NO	-
403	ZINC00928626	112	0.20267079601062798	NO	-
404	ZINC03900372	2658	0.2026389502899049	NO	-
405	ZINC03398580	1273	0.20259753983421466	NO	-
406	ZINC04339711	3659	0.20256866364901907	NO	-
407	ZINC03980147	3086	0.20247032395388653	NO	-
408	ZINC03814219	82	0.20231738710196792	YES	12
409	ZINC04302755	3612	0.20224027921142365	NO	-
410	ZINC03814264	35	0.20217565429943637	YES	9
411	ZINC03890592	2574	0.20214120614157954	NO	-
412	ZINC03814252	38	0.20211728392733294	YES	9
413	ZINC04422622	3730	0.20208653394676965	NO	-
414	ZINC02490837	810	0.20185112550614734	NO	-
415	ZINC04621247	3838	0.2017172787801377	NO	-
416	ZINC03951840	2775	0.20165390855429294	NO	-
417	ZINC03977279	3052	0.20160843277110793	NO	-
418	ZINC03912459	2690	0.20160837516514035	NO	-
419	ZINC04468292	3769	0.20160837516514035	NO	-
420	ZINC01225398	144	0.2015018892537234	NO	-
421	ZINC04119117	3447	0.20135519970192892	NO	-
422	ZINC03855386	1922	0.20132220564132888	NO	-
423	ZINC04315238	3634	0.20116203645615097	NO	-
424	ZINC03208755	1136	0.20108969965283818	NO	-
425	ZINC03891446	2606	0.20106575931076498	NO	-
426	ZINC03884282	2522	0.2009563026511684	NO	-
427	ZINC02696085	945	0.20095084773465194	NO	-
428	ZINC03868622	2459	0.20092147865880572	NO	-
429	ZINC04489565	3778	0.200802625982085	NO	-
430	ZINC03980147	3085	0.20076497219741024	NO	-
431	ZINC03890249	2562	0.20068523313520284	NO	-
432	ZINC03891158	2599	0.2006422643413229	NO	-
433	ZINC01782041	307	0.20052013624582668	NO	-
434	ZINC03991134	3243	0.2004127585657342	NO	-
435	ZINC03956458	2803	0.20041133314965484	NO	-
436	ZINC03862489	2144	0.20030534693683402	NO	-
437	ZINC03987840	3209	0.20030311721903904	NO	-
438	ZINC02154501	559	0.2002690757081698	NO	-
439	ZINC03997265	3271	0.20019944756642755	NO	-
440	ZINC04619152	3828	0.20019184435256226	NO	-
441	ZINC03974959	3022	0.20014124319073412	NO	-
442	ZINC04564936	3792	0.2001238004633412	NO	-
443	ZINC03991926	3248	0.1999153884482697	NO	-
444	ZINC04339762	3660	0.1998868106197505	NO	-
445	ZINC03344561	1245	0.19987486277616265	NO	-
446	ZINC03855432	1929	0.19975840519325405	NO	-
447	ZINC03969068	2868	0.1997188143630677	NO	-
448	ZINC02122938	521	0.19968948363015054	NO	-
449	ZINC03994986	3261	0.1996303121999192	NO	-
450	ZINC03952630	2779	0.19960746197306284	NO	-
451	ZINC02701385	953	0.19955545055459958	NO	-
452	ZINC02998223	1071	0.1994484555933051	NO	-
453	ZINC03998578	3274	0.19942143189671896	NO	-
454	ZINC02431304	741	0.1993796650309367	NO	-
455	ZINC02128070	538	0.19915206951925005	NO	-
456	ZINC03895525	2649	0.19907972776304217	NO	-
457	ZINC03861970	2065	0.19906103116070673	NO	-
458	ZINC03969559	2894	0.19896020543138462	NO	-
459	ZINC03862835	2228	0.1989082087749707	NO	-
460	ZINC04301014	3609	0.19888655335801184	NO	-
461	ZINC02112468	469	0.1986091928729886	NO	-
462	ZINC01829849	329	0.1983530271433348	NO	-
463	ZINC02255939	640	0.19833048439936315	NO	-
464	ZINC03982881	3142	0.19821737540872728	NO	-
465	ZINC03816897	1727	0.19813922960074826	NO	-
466	ZINC04302760	3614	0.1981342117507071	NO	-
467	ZINC03987926	3219	0.19804225754694021	NO	-
468	ZINC02098476	457	0.19795460251704924	NO	-
469	ZINC03891648	2611	0.19792900592469803	NO	-
470	ZINC03884554	2527	0.19779782717388386	NO	-
471	ZINC04388347	3707	0.19779442668840097	NO	-
472	ZINC01225274	140	0.19775153367714318	NO	-
473	ZINC03977127	3044	0.19752157594374659	NO	-
474	ZINC04464943	3759	0.19747964789816702	NO	-
475	ZINC03808774	1705	0.1972719241292493	NO	-
476	ZINC02133600	548	0.19726023266504375	NO	-
477	ZINC03616431	1414	0.19716252515149127	NO	-
478	ZINC03912402	2683	0.19705992053210183	NO	-
479	ZINC03900433	2660	0.1970070446889931	NO	-
480	ZINC03890253	2564	0.19695393234191064	NO	-
481	ZINC02658065	909	0.19688143748370115	NO	-
482	ZINC03868623	2460	0.19674208177541827	NO	-
483	ZINC03889121	2532	0.19672054189107135	NO	-
484	ZINC00209209	24	0.19669473665600273	NO	-
485	ZINC02634193	883	0.19645299444214492	NO	-
486	ZINC04088211	3425	0.1963912176174696	NO	-
487	ZINC04000913	3288	0.19633012515543113	NO	-
488	ZINC02437336	751	0.1963233042046168	NO	-
489	ZINC03891019	2585	0.19627175414651005	NO	-
490	ZINC02426700	733	0.19609437710720976	NO	-
491	ZINC03987881	3213	0.19607859374857953	NO	-
492	ZINC03861983	2066	0.19604643614844602	NO	-
493	ZINC02400974	712	0.19601347835433275	NO	-
494	ZINC03709554	1505	0.1959439121279848	NO	-
495	ZINC03809153	1710	0.1959215055673774	NO	-
496	ZINC02124576	530	0.19574439295934182	NO	-
497	ZINC03786297	1583	0.19568165865904388	NO	-
498	ZINC03969028	2864	0.19565972442760995	NO	-
499	ZINC03942645	2758	0.195587629254416	NO	-
500	ZINC03987839	3208	0.19555061137821872	NO	-
501	ZINC03862275	2098	0.19551070692796607	NO	-
502	ZINC03795003	1628	0.19544865761188285	NO	-
503	ZINC03861894	2050	0.19534551777274609	NO	-
504	ZINC03891647	2610	0.19517831353669512	NO	-
505	ZINC02432772	744	0.1951496941026849	NO	-
506	ZINC03808439	1700	0.1950608021205585	NO	-
507	ZINC02225594	615	0.1949087623728531	NO	-
508	ZINC02514499	830	0.1948268317130361	NO	-
509	ZINC02198427	589	0.19475671540394837	NO	-
510	ZINC04001002	3291	0.19461642065650636	NO	-
511	ZINC04311036	3630	0.19455368743460566	NO	-
512	ZINC01889499	367	0.1942624360667398	NO	-
513	ZINC03892909	2639	0.1942013939075176	NO	-
514	ZINC03891955	2625	0.1941489152021215	NO	-
515	ZINC03858278	2019	0.19413636184233157	NO	-
516	ZINC02902533	1034	0.19413573780314755	NO	-
517	ZINC04144545	3493	0.19396924252890094	NO	-
518	ZINC04460922	3752	0.19395466500614256	NO	-
519	ZINC03868656	2464	0.19388982551895892	NO	-
520	ZINC03862838	2231	0.19384809793195926	NO	-
521	ZINC03863178	2299	0.19384658256852366	NO	-
522	ZINC02432775	745	0.19381052974577215	NO	-
523	ZINC02012822	430	0.19375645667433486	NO	-
524	ZINC03384654	1270	0.19368870678609953	NO	-
525	ZINC02113849	477	0.19354500010036763	NO	-
526	ZINC03890092	2553	0.1935411923891097	NO	-
527	ZINC01229256	146	0.1935011257017925	NO	-
528	ZINC03983517	3163	0.19344352432941	NO	-
529	ZINC03868671	2466	0.19342134346263026	NO	-
530	ZINC04123419	3461	0.19341217589586035	NO	-
531	ZINC04155323	3502	0.19340225234924133	NO	-
532	ZINC03891092	2589	0.1933939334730799	NO	-
533	ZINC03708592	1501	0.19338066696650477	NO	-
534	ZINC03554822	1346	0.1932154263654759	NO	-
535	ZINC03987924	3218	0.19303564037631168	NO	-
536	ZINC02570744	853	0.19301141437828837	NO	-
537	ZINC04165924	3506	0.19299599374326243	NO	-
538	ZINC01953423	405	0.19295257939547258	NO	-
539	ZINC03848322	1818	0.19295210623846548	NO	-
540	ZINC03891650	2613	0.19292493679474004	NO	-
541	ZINC04321656	3638	0.19283456144550828	NO	-
542	ZINC04001107	3304	0.1927498110601731	NO	-
543	ZINC03863783	2354	0.19273840425662503	NO	-
544	ZINC04311796	3631	0.19270001007326493	NO	-
545	ZINC03894027	2646	0.1926774168369961	NO	-
546	ZINC03709555	1506	0.19262084620109898	NO	-
547	ZINC04386437	3705	0.19257330424119679	NO	-
548	ZINC00292028	30	0.192516664110481	NO	-
549	ZINC03962930	2839	0.19247793068959565	NO	-
550	ZINC03864010	2394	0.19247491572126163	NO	-
551	ZINC04236394	3571	0.19247191896334884	NO	-
552	ZINC03809153	1711	0.1924498042758838	NO	-
553	ZINC03889970	2551	0.1924302354535734	NO	-
554	ZINC03889239	2537	0.19236150758858514	NO	-
555	ZINC02118581	497	0.1923128860307233	NO	-
556	ZINC03813368	1721	0.19231212049644567	NO	-
557	ZINC04001001	3290	0.19230485822265594	NO	-
558	ZINC00752344	64	0.1922267082743545	NO	-
559	ZINC00585881	44	0.1922221705690031	NO	-
560	ZINC03864390	2432	0.19204701509173377	NO	-
561	ZINC03970150	2940	0.192013835762093	NO	-
562	ZINC03923052	2706	0.19198778929056848	NO	-
563	ZINC03987815	3205	0.19192669524158357	NO	-
564	ZINC02254000	638	0.19191940859930612	NO	-
565	ZINC03973804	3012	0.191861898983929	NO	-
566	ZINC03803920	1678	0.19170820169200808	NO	-
567	ZINC03889302	2539	0.19160877574592303	NO	-
568	ZINC03983762	3168	0.19155306357957094	NO	-
569	ZINC03795564	1632	0.19153235624276077	NO	-
570	ZINC03880621	2520	0.1915227186788031	NO	-
571	ZINC02429773	737	0.19151934405891816	NO	-
572	ZINC03807025	1699	0.19149885066474392	NO	-
573	ZINC03616377	1413	0.19138066333003803	NO	-
574	ZINC01805759	314	0.19132484626969634	NO	-
575	ZINC03959146	2822	0.19130510714204957	NO	-
576	ZINC03825501	1785	0.1912896143068438	NO	-
577	ZINC03861896	2051	0.1912558992652156	NO	-
578	ZINC03956528	2806	0.19122418654230885	NO	-
579	ZINC02616671	865	0.19116237586224358	NO	-
580	ZINC03862627	2164	0.1911606947940485	NO	-
581	ZINC03890251	2563	0.19107622210529696	NO	-
582	ZINC03814261	42	0.19099966671067944	YES	9
583	ZINC01897524	376	0.19098424945799922	NO	-
584	ZINC02428781	735	0.19094127604390074	NO	-
585	ZINC04600012	3806	0.1909204563543678	NO	-
586	ZINC03977230	3048	0.19087363477594765	NO	-
587	ZINC03900396	2659	0.19074548741497582	NO	-
588	ZINC03977130	3046	0.19067400765531978	NO	-
589	ZINC03987757	3200	0.19065595969094087	NO	-
590	ZINC02431987	743	0.1905961739523126	NO	-
591	ZINC02429810	738	0.19059008278366105	NO	-
592	ZINC02021910	443	0.19055059683453046	NO	-
593	ZINC03804335	1681	0.19049404455727814	NO	-
594	ZINC03819340	1756	0.19046430120985836	NO	-
595	ZINC03987769	3202	0.1904232895816814	NO	-
596	ZINC04004444	3345	0.1903832368631311	NO	-
597	ZINC03794333	1618	0.19027301662076462	NO	-
598	ZINC03956530	2807	0.19026611567229176	NO	-
599	ZINC01932078	400	0.1901365662383093	NO	-
600	ZINC03958541	2818	0.19005945342675404	NO	-
601	ZINC03810942	1717	0.1900291688763096	NO	-
602	ZINC03795564	1633	0.18998874419998588	NO	-
603	ZINC03814255	36	0.1899079390132202	YES	9
604	ZINC03789655	1602	0.1899014188457606	NO	-
605	ZINC01147750	138	0.1897690667003388	NO	-
606	ZINC04064243	3405	0.18975544060902902	NO	-
607	ZINC03794644	1622	0.18971254741019014	NO	-
608	ZINC03566480	1350	0.18958544813219674	NO	-
609	ZINC02445929	758	0.18953568000485607	NO	-
610	ZINC03387559	1272	0.18952804316883845	NO	-
611	ZINC03969401	2888	0.1894882256328603	NO	-
612	ZINC00209567	26	0.18942523507677853	NO	-
613	ZINC03890078	2552	0.18937078560631643	NO	-
614	ZINC03809151	1706	0.18926578921835585	NO	-
615	ZINC00605487	52	0.1892261723288326	NO	-
616	ZINC03780058	1552	0.1891529680417398	NO	-
617	ZINC02549719	849	0.18915062597474075	NO	-
618	ZINC02626015	870	0.1891070629811588	NO	-
619	ZINC03988692	3228	0.18908552408522858	NO	-
620	ZINC03889303	2540	0.1890298989207333	NO	-
621	ZINC03951523	2770	0.18896936197394745	NO	-
622	ZINC03982929	3154	0.1888621956759037	NO	-
623	ZINC02153089	557	0.18879842080850204	NO	-
624	ZINC03862091	2079	0.18863390210125722	NO	-
625	ZINC04455946	3748	0.18859705614637645	NO	-
626	ZINC03919861	2701	0.188471086400703	NO	-
627	ZINC03787965	1586	0.1884469833409479	NO	-
628	ZINC04253459	3584	0.18836081385011796	NO	-
629	ZINC03989764	3238	0.18829746239120973	NO	-
630	ZINC03977099	3041	0.1882378032808054	NO	-
631	ZINC03956590	2811	0.18819816936943926	NO	-
632	ZINC01897523	375	0.18819128049618047	NO	-
633	ZINC03799022	1642	0.18799794170519576	NO	-
634	ZINC03848299	1812	0.1879792226117482	NO	-
635	ZINC02216929	611	0.18794279496263855	NO	-
636	ZINC03969402	2889	0.1878951023718837	NO	-
637	ZINC03956532	2808	0.18783553768344347	NO	-
638	ZINC02451417	765	0.18783256243792862	NO	-
639	ZINC02363201	694	0.18778571906803437	NO	-
640	ZINC03969541	2893	0.18770336373583196	NO	-
641	ZINC03786923	1584	0.18767496409239356	NO	-
642	ZINC04004113	3344	0.18763560847907426	NO	-
643	ZINC03607821	1397	0.1876329570899005	NO	-
644	ZINC03919861	2702	0.18760285569196888	NO	-
645	ZINC04001048	3296	0.18755885612829698	NO	-
646	ZINC03858277	2018	0.18753698477608238	NO	-
647	ZINC02240888	631	0.18752587245911562	NO	-
648	ZINC03971699	2980	0.187499245999579	NO	-
649	ZINC03809151	1707	0.1874762842182384	NO	-
650	ZINC03983723	3167	0.18744317699371754	NO	-
651	ZINC02118583	498	0.18741440279020696	NO	-
652	ZINC03977280	3053	0.1872570188199135	NO	-
653	ZINC03958554	2820	0.187245577711085	NO	-
654	ZINC03862636	2173	0.18716835585722488	NO	-
655	ZINC04310251	3629	0.18712189765180284	NO	-
656	ZINC03969023	2861	0.18694586726751886	NO	-
657	ZINC02987348	1068	0.18694411818555412	NO	-
658	ZINC02238640	628	0.1868441898578631	NO	-
659	ZINC03958536	2815	0.1865484963667516	NO	-
660	ZINC02348292	686	0.1862480266126778	NO	-
661	ZINC03889100	2529	0.1862305322346098	NO	-
662	ZINC00024422	12	0.18616617434485178	NO	-
663	ZINC00804771	75	0.18615118035657988	NO	-
664	ZINC03995187	3265	0.18611521293439304	NO	-
665	ZINC03970089	2937	0.18608049522907616	NO	-
666	ZINC03891653	2616	0.18604636394801227	NO	-
667	ZINC03958553	2819	0.18591679357923793	NO	-
668	ZINC02203656	596	0.18587870915049673	NO	-
669	ZINC03848132	1807	0.18570391515772153	NO	-
670	ZINC04064066	3404	0.18568666069904208	NO	-
671	ZINC04225967	3562	0.18568424293155544	NO	-
672	ZINC03977128	3045	0.18566893750546756	NO	-
673	ZINC04184116	3519	0.18564801478778856	NO	-
674	ZINC02749708	974	0.18561837795802055	NO	-
675	ZINC04265494	3589	0.18543529892388474	NO	-
676	ZINC03980814	3117	0.1853650529864477	NO	-
677	ZINC04001082	3302	0.18526686733913753	NO	-
678	ZINC03795011	1629	0.18524322365339496	NO	-
679	ZINC02498136	813	0.18512122742950005	NO	-
680	ZINC02330944	676	0.18510470093501996	NO	-
681	ZINC03958538	2817	0.18507829450298538	NO	-
682	ZINC03805378	1688	0.18494552957398186	NO	-
683	ZINC00756524	71	0.18485894979517814	NO	-
684	ZINC03890939	2581	0.1847979358897859	NO	-
685	ZINC03285597	1180	0.18470175468581293	NO	-
686	ZINC04001596	3341	0.18470018619060002	NO	-
687	ZINC03789744	1603	0.18469162476651602	NO	-
688	ZINC04605533	3814	0.18461131114053764	NO	-
689	ZINC03969027	2863	0.18459296444423998	NO	-
690	ZINC02121946	516	0.1845778481171849	NO	-
691	ZINC00209359	25	0.18454128209933612	NO	-
692	ZINC03583021	1371	0.18450417458250523	NO	-
693	ZINC04131013	3472	0.18444091354369638	NO	-
694	ZINC03977100	3042	0.18442545149981765	NO	-
695	ZINC03986741	3185	0.18441338218453435	NO	-
696	ZINC03863526	2320	0.18438625684053345	NO	-
697	ZINC04383638	3701	0.1843584633035696	NO	-
698	ZINC03891649	2612	0.18428720932112308	NO	-
699	ZINC03969250	2882	0.1842383611549757	NO	-
700	ZINC03861932	2057	0.18404716320150402	NO	-
701	ZINC03962655	2838	0.18403493042781713	NO	-
702	ZINC04619147	3827	0.18402871360158227	NO	-
703	ZINC03863767	2349	0.18382598765429956	NO	-
704	ZINC01782051	310	0.18381050243412783	NO	-
705	ZINC03799140	1644	0.1838065966747631	NO	-
706	ZINC03983022	3160	0.1837345306692442	NO	-
707	ZINC04619209	3829	0.18371957534280534	NO	-
708	ZINC01225302	142	0.18366945445027097	NO	-
709	ZINC03987772	3204	0.18363233737706608	NO	-
710	ZINC03987756	3199	0.1836208314148347	NO	-
711	ZINC01688515	270	0.18349349401815204	NO	-
712	ZINC03208407	1133	0.18339947632206513	NO	-
713	ZINC01850977	349	0.18339530298974988	NO	-
714	ZINC02664985	912	0.18338928684130895	NO	-
715	ZINC02910457	1043	0.1833886280490365	NO	-
716	ZINC00838928	87	0.1833865405113321	NO	-
717	ZINC02458151	775	0.18336230687122249	NO	-
718	ZINC04033860	3373	0.18335551443264694	NO	-
719	ZINC04315236	3633	0.18332276314398238	NO	-
720	ZINC03868595	2458	0.18332241556070533	NO	-
721	ZINC02320788	669	0.18326595273612784	NO	-
722	ZINC04302760	3615	0.18324139492766225	NO	-
723	ZINC03863773	2350	0.18310442262408477	NO	-
724	ZINC02119860	511	0.1830950963807705	NO	-
725	ZINC03855967	1939	0.18309298190098441	NO	-
726	ZINC03335434	1225	0.18307437317240818	NO	-
727	ZINC02547067	846	0.18304361424736482	NO	-
728	ZINC04001026	3293	0.1830294427099361	NO	-
729	ZINC02419396	725	0.18301945059992047	NO	-
730	ZINC03683252	1491	0.18294428040031838	NO	-
731	ZINC03927635	2721	0.18284543998432767	NO	-
732	ZINC03890888	2580	0.182822885757509	NO	-
733	ZINC03987297	3192	0.18282288347998552	NO	-
734	ZINC04336351	3652	0.18279164648889226	NO	-
735	ZINC03873654	2490	0.18276316293709652	NO	-
736	ZINC01225295	141	0.182760538672069	NO	-
737	ZINC03890197	2557	0.18275213804390827	NO	-
738	ZINC03623611	1441	0.1827320554716946	NO	-
739	ZINC03958537	2816	0.18271802082174918	NO	-
740	ZINC03941580	2750	0.18259888993539633	NO	-
741	ZINC03860024	2043	0.18259641175408295	NO	-
742	ZINC02207441	599	0.18254248092278033	NO	-
743	ZINC03862834	2227	0.18247445386691077	NO	-
744	ZINC01658770	253	0.18242056681252997	NO	-
745	ZINC03862843	2233	0.18231154705485186	NO	-
746	ZINC03987816	3206	0.1823074277135072	NO	-
747	ZINC03970500	2953	0.18227490534154078	NO	-
748	ZINC03855432	1930	0.18225361052150313	NO	-
749	ZINC03892919	2643	0.182181834850623	NO	-
750	ZINC03185277	1119	0.18215894308927294	NO	-
751	ZINC03890594	2575	0.18212242457260525	NO	-
752	ZINC03982901	3148	0.18204966502446226	NO	-
753	ZINC03982899	3146	0.18204392061425267	NO	-
754	ZINC03616537	1416	0.1820048082345818	NO	-
755	ZINC03810926	1713	0.18200265994344278	NO	-
756	ZINC02049848	451	0.1819774590423024	NO	-
757	ZINC04084756	3414	0.18197606259809676	NO	-
758	ZINC03985495	3175	0.18196789468826696	NO	-
759	ZINC03814238	95	0.18194604979401946	YES	15
760	ZINC02344838	684	0.18189571592496132	NO	-
761	ZINC03862259	2097	0.1818352732121479	NO	-
762	ZINC02888924	1026	0.18171612859904637	NO	-
763	ZINC03634741	1460	0.18168698809314904	NO	-
764	ZINC02148062	552	0.18164948027533795	NO	-
765	ZINC03990383	3242	0.18164149227571175	NO	-
766	ZINC02123677	529	0.18162876593618896	NO	-
767	ZINC03989037	3233	0.18162622672537615	NO	-
768	ZINC03810937	1715	0.18161449049315526	NO	-
769	ZINC00578174	37	0.181596562475832	NO	-
770	ZINC03976212	3035	0.18152696671170443	NO	-
771	ZINC03975579	3029	0.1815232685258853	NO	-
772	ZINC01718136	284	0.18149813787938499	NO	-
773	ZINC04124543	3464	0.18146327584670388	NO	-
774	ZINC03928487	2727	0.1814554949509638	NO	-
775	ZINC02514717	834	0.18141536824074478	NO	-
776	ZINC03670734	1483	0.18139178176243512	NO	-
777	ZINC03629909	1447	0.18134701782425805	NO	-
778	ZINC03890094	2554	0.18134577507226388	NO	-
779	ZINC04454708	3745	0.1812322602826686	NO	-
780	ZINC03816814	1726	0.18108590648145104	NO	-
781	ZINC03901576	2664	0.18102165289575237	NO	-
782	ZINC04187246	3522	0.1808412724491038	NO	-
783	ZINC03891445	2605	0.18082656057618024	NO	-
784	ZINC03900520	2661	0.18081345952239034	NO	-
785	ZINC03863774	2351	0.18067799593502276	NO	-
786	ZINC02021449	440	0.18060772063661007	NO	-
787	ZINC04430020	3737	0.1805808625463618	NO	-
788	ZINC03616509	1415	0.1805399547487515	NO	-
789	ZINC02213482	606	0.18050324162053327	NO	-
790	ZINC00594114	48	0.18049011738551218	NO	-
791	ZINC04190387	3528	0.18045158554144008	NO	-
792	ZINC03921462	2703	0.18044804240294324	NO	-
793	ZINC03971700	2981	0.18032196785287624	NO	-
794	ZINC04301020	3610	0.18027713988941144	NO	-
795	ZINC03890229	2561	0.18008907848177252	NO	-
796	ZINC02514888	838	0.18007951581531056	NO	-
797	ZINC04140311	3491	0.18005159253430444	NO	-
798	ZINC02458152	776	0.17998506600295752	NO	-
799	ZINC03709509	1504	0.17995063697820915	NO	-
800	ZINC03982898	3145	0.1799247494574798	NO	-
801	ZINC03805293	1687	0.17981810751311342	NO	-
802	ZINC02217176	612	0.17979895473775043	NO	-
803	ZINC03864066	2401	0.17976111145291362	NO	-
804	ZINC03862566	2150	0.17972262839946573	NO	-
805	ZINC03987298	3193	0.17963996951339053	NO	-
806	ZINC00272905	28	0.179613267934384	NO	-
807	ZINC03778419	1542	0.1795169390534834	NO	-
808	ZINC03912403	2684	0.1794661447600022	NO	-
809	ZINC03797596	1637	0.17928808709052085	NO	-
810	ZINC02118138	492	0.17924853354028278	NO	-
811	ZINC03873730	2498	0.1792295981471028	NO	-
812	ZINC03827174	1788	0.17916726983461087	NO	-
813	ZINC02439593	754	0.17916536146484321	NO	-
814	ZINC03200317	1126	0.17906111299083383	NO	-
815	ZINC03285641	1181	0.17899666676455026	NO	-
816	ZINC03958534	2814	0.17897380987107378	NO	-
817	ZINC03900058	2657	0.1789364981612207	NO	-
818	ZINC03582984	1370	0.17891322469725002	NO	-
819	ZINC03284280	1175	0.1789116469523562	NO	-
820	ZINC03805050	1686	0.17889080692769851	NO	-
821	ZINC04040271	3383	0.17887254299901895	NO	-
822	ZINC04303421	3622	0.17869263186738252	NO	-
823	ZINC04001184	3309	0.17865336951513497	NO	-
824	ZINC03858191	2010	0.17863123407775622	NO	-
825	ZINC03851100	1876	0.17850950301214194	NO	-
826	ZINC03897565	2655	0.1784696528789414	NO	-
827	ZINC03864021	2397	0.17842511116149365	NO	-
828	ZINC02458207	781	0.17838023059837238	NO	-
829	ZINC04346736	3673	0.17833955037225732	NO	-
830	ZINC03972371	2995	0.17833538503853266	NO	-
831	ZINC04241368	3577	0.17833252140213215	NO	-
832	ZINC03856088	1949	0.17832562474589808	NO	-
833	ZINC03800128	1654	0.17820346986024982	NO	-
834	ZINC02514778	837	0.17820302649841477	NO	-
835	ZINC03109320	1096	0.17817680380859496	NO	-
836	ZINC03937003	2736	0.17816412946213597	NO	-
837	ZINC03969097	2869	0.17815990492461622	NO	-
838	ZINC04083179	3409	0.17809422866109045	NO	-
839	ZINC04302755	3613	0.17807016028552786	NO	-
840	ZINC02514714	833	0.1780600516805628	NO	-
841	ZINC03862624	2162	0.1779873937628627	NO	-
842	ZINC03041132	1084	0.1779371351643103	NO	-
843	ZINC03959139	2821	0.17792271931601233	NO	-
844	ZINC03868657	2465	0.17789417029198318	NO	-
845	ZINC03803752	1675	0.17780409339733558	NO	-
846	ZINC03863851	2368	0.17776550754409184	NO	-
847	ZINC04632950	3854	0.17769239094800712	NO	-
848	ZINC03637978	1469	0.17764378726719107	NO	-
849	ZINC03986593	3181	0.17763276501196065	NO	-
850	ZINC03942644	2757	0.17756731640185444	NO	-
851	ZINC04631993	3851	0.17750374109400494	NO	-
852	ZINC00841108	90	0.17747930524668418	NO	-
853	ZINC04181107	3515	0.17747710677592501	NO	-
854	ZINC02125116	534	0.17738837027213705	NO	-
855	ZINC04253085	3581	0.1773381877622906	NO	-
856	ZINC03862628	2165	0.17725939208595123	NO	-
857	ZINC03856284	1957	0.1772590450708443	NO	-
858	ZINC03862852	2235	0.17725734486003386	NO	-
859	ZINC02458293	786	0.1772448394726011	NO	-
860	ZINC03858963	2030	0.17713974967482365	NO	-
861	ZINC04468413	3770	0.17713974967482365	NO	-
862	ZINC04387304	3706	0.17707716316466549	NO	-
863	ZINC03969677	2898	0.1768786715438066	NO	-
864	ZINC04040000	3380	0.17684532930226077	NO	-
865	ZINC01724392	287	0.17677716236892996	NO	-
866	ZINC02207259	598	0.1767567050153419	NO	-
867	ZINC03855596	1935	0.17672837358122867	NO	-
868	ZINC04267561	3593	0.17668136715158236	NO	-
869	ZINC02657944	908	0.17666185537908952	NO	-
870	ZINC01225345	143	0.1766110620764836	NO	-
871	ZINC02113166	470	0.1766023728430476	NO	-
872	ZINC03800823	1657	0.17655778861359642	NO	-
873	ZINC03975578	3028	0.17652261728663962	NO	-
874	ZINC00727373	62	0.17651061075901917	NO	-
875	ZINC03863031	2272	0.17646964501779067	NO	-
876	ZINC03814241	93	0.17640483089169728	YES	15
877	ZINC03928210	2726	0.17636700499806465	NO	-
878	ZINC03987770	3203	0.17634183111955878	NO	-
879	ZINC03969067	2867	0.17632017124786709	NO	-
880	ZINC03983579	3166	0.17628705744010867	NO	-
881	ZINC01971979	406	0.1762445681801421	NO	-
882	ZINC04183221	3517	0.1761940926197169	NO	-
883	ZINC03860024	2044	0.17613766560703015	NO	-
884	ZINC02246309	634	0.1761072524059724	NO	-
885	ZINC03884517	2526	0.1760693377156145	NO	-
886	ZINC03952813	2781	0.17604594531625967	NO	-
887	ZINC02118144	493	0.17602097646866655	NO	-
888	ZINC04223543	3561	0.17597718574535579	NO	-
889	ZINC02458160	780	0.17597063653541087	NO	-
890	ZINC03891651	2614	0.17590608331328486	NO	-
891	ZINC01782071	311	0.17588139921171256	NO	-
892	ZINC02324704	671	0.17585024461255117	NO	-
893	ZINC02434673	747	0.17584706682513013	NO	-
894	ZINC03414711	1283	0.17584415199320952	NO	-
895	ZINC04001047	3295	0.17582992755686944	NO	-
896	ZINC04001170	3308	0.17582376870448668	NO	-
897	ZINC03873515	2486	0.17582264264981862	NO	-
898	ZINC03841915	1796	0.17581406361681615	NO	-
899	ZINC03862625	2163	0.17579556018300238	NO	-
900	ZINC02160569	576	0.17574984619632353	NO	-
901	ZINC01550585	215	0.17566396911801893	NO	-
902	ZINC03975582	3030	0.1755542180648908	NO	-
903	ZINC03956534	2809	0.17552890945219582	NO	-
904	ZINC04001165	3306	0.1754840470827488	NO	-
905	ZINC04304499	3626	0.17541743400225193	NO	-
906	ZINC03819340	1757	0.17541738852101182	NO	-
907	ZINC02009236	426	0.1754085236847718	NO	-
908	ZINC03901563	2663	0.17539805805126213	NO	-
909	ZINC01739545	293	0.17539107961888697	NO	-
910	ZINC03940564	2740	0.17522638104342658	NO	-
911	ZINC03985873	3177	0.17518783106112804	NO	-
912	ZINC03980776	3107	0.17512286214645095	NO	-
913	ZINC02431037	739	0.17512229510431815	NO	-
914	ZINC03969561	2896	0.17507695999434933	NO	-
915	ZINC03109819	1097	0.17490898506285357	NO	-
916	ZINC02408414	718	0.17490492335818997	NO	-
917	ZINC02434844	749	0.17483174770896448	NO	-
918	ZINC00006348	4	0.17471821535143142	NO	-
919	ZINC03862405	2135	0.1744985553540009	NO	-
920	ZINC03648939	1478	0.1744023772006766	NO	-
921	ZINC02273575	650	0.17435740281597112	NO	-
922	ZINC03890228	2560	0.17425968388290813	NO	-
923	ZINC03814256	44	0.17425782918396598	YES	9
924	ZINC01581645	228	0.17422664117841827	NO	-
925	ZINC04620334	3836	0.1741180535236562	NO	-
926	ZINC03794989	1626	0.17411602236432924	NO	-
927	ZINC03813883	1722	0.17411018503462286	NO	-
928	ZINC04124739	3465	0.17403772785321484	NO	-
929	ZINC04001027	3294	0.17398176247820893	NO	-
930	ZINC01802113	312	0.17391878414408732	NO	-
931	ZINC02567725	852	0.17381662104171444	NO	-
932	ZINC03889744	2548	0.17379070942446342	NO	-
933	ZINC02104800	466	0.17377615489787981	NO	-
934	ZINC03928190	2725	0.17373823752454137	NO	-
935	ZINC03854571	1903	0.17360664812882684	NO	-
936	ZINC03856422	1994	0.17358678390184373	NO	-
937	ZINC03858189	2009	0.17357347349357938	NO	-
938	ZINC00814718	84	0.17353278359193045	NO	-
939	ZINC03420988	1294	0.17351525267248427	NO	-
940	ZINC03892910	2640	0.17349601812480928	NO	-
941	ZINC03628873	1444	0.17348797352531953	NO	-
942	ZINC03889120	2531	0.17341845615041643	NO	-
943	ZINC02353962	688	0.17341164817436933	NO	-
944	ZINC03711097	1512	0.17332669824240668	NO	-
945	ZINC03863764	2348	0.17331076729197203	NO	-
946	ZINC04054198	3393	0.17326665470932381	NO	-
947	ZINC04605336	3812	0.17324815480927885	NO	-
948	ZINC00022154	8	0.17320407333756008	NO	-
949	ZINC03781227	1558	0.17317309514247703	NO	-
950	ZINC03892131	2635	0.1729705216692959	NO	-
951	ZINC03893499	2644	0.17294870378550553	NO	-
952	ZINC03863741	2344	0.17289113546121915	NO	-
953	ZINC03960843	2827	0.17287963173201285	NO	-
954	ZINC03863200	2301	0.1728212967010233	NO	-
955	ZINC03980098	3081	0.172762709454567	NO	-
956	ZINC04239225	3575	0.1726619564501041	NO	-
957	ZINC03979153	3068	0.17263433816565835	NO	-
958	ZINC04040188	3381	0.17263177096587776	NO	-
959	ZINC03814254	37	0.1725453607115252	YES	9
960	ZINC02997928	1070	0.1725275959555384	NO	-
961	ZINC03980830	3122	0.17246106262302924	NO	-
962	ZINC02514554	831	0.17236143809608095	NO	-
963	ZINC03956225	2799	0.17230841538822783	NO	-
964	ZINC04304498	3625	0.17228714391386116	NO	-
965	ZINC04001322	3315	0.1722810574314077	NO	-
966	ZINC03671260	1484	0.17219049233389092	NO	-
967	ZINC04085592	3417	0.17208456635490413	NO	-
968	ZINC03537959	1329	0.17199475716915552	NO	-
969	ZINC04229282	3566	0.1719942857065577	NO	-
970	ZINC03371116	1267	0.17195786599248025	NO	-
971	ZINC01301033	164	0.17193180105873698	NO	-
972	ZINC03884517	2524	0.17192512377092004	NO	-
973	ZINC03968416	2849	0.17188212085733984	NO	-
974	ZINC04321449	3636	0.1718626753559511	NO	-
975	ZINC04304276	3624	0.17178535615829632	NO	-
976	ZINC04350790	3679	0.1717777533258428	NO	-
977	ZINC02753986	978	0.17174307227422733	NO	-
978	ZINC00023179	11	0.17167955470475943	NO	-
979	ZINC03862490	2145	0.1716736851628738	NO	-
980	ZINC02100540	460	0.17166280910733742	NO	-
981	ZINC01932143	401	0.171659661371957	NO	-
982	ZINC03827651	1789	0.17158218365106348	NO	-
983	ZINC03905209	2678	0.17144042439815665	NO	-
984	ZINC02358520	691	0.17133225737682595	NO	-
985	ZINC02458209	782	0.17131336717146287	NO	-
986	ZINC04328109	3641	0.1711899337005724	NO	-
987	ZINC03788340	1592	0.1711202333175686	NO	-
988	ZINC03954467	2784	0.1711070811815142	NO	-
989	ZINC03862844	2234	0.17110062503202092	NO	-
990	ZINC04130549	3471	0.1710774820923317	NO	-
991	ZINC03879799	2516	0.1710001601090824	NO	-
992	ZINC03858221	2014	0.17098186062904983	NO	-
993	ZINC01909960	389	0.17092950256102052	NO	-
994	ZINC03780066	1554	0.17092139203002413	NO	-
995	ZINC03863775	2352	0.1708579729879177	NO	-
996	ZINC03987872	3212	0.17070563604107075	NO	-
997	ZINC03792987	1615	0.1706877268897472	NO	-
998	ZINC04001188	3311	0.1706641948353902	NO	-
999	ZINC03864057	2400	0.1705792863062652	NO	-
1000	ZINC02667117	914	0.1705486222791925	NO	-
1001	ZINC03976052	3034	0.17053306014400968	NO	-
1002	ZINC01653712	248	0.17053082132932273	NO	-
1003	ZINC03820255	1759	0.17051506134458763	NO	-
1004	ZINC03969154	2871	0.17050796766386733	NO	-
1005	ZINC04001287	3313	0.17049242345979615	NO	-
1006	ZINC03856324	1963	0.17047290111202176	NO	-
1007	ZINC02458262	785	0.17043579959411967	NO	-
1008	ZINC03820255	1758	0.17042869293330112	NO	-
1009	ZINC03245554	1157	0.17037338899957608	NO	-
1010	ZINC03982888	3144	0.17035832080559032	NO	-
1011	ZINC04372282	3698	0.1703433091947793	NO	-
1012	ZINC02324703	670	0.17029198130591458	NO	-
1013	ZINC03780063	1553	0.17028360883529825	NO	-
1014	ZINC03893715	2645	0.1701931769514712	NO	-
1015	ZINC04119580	3448	0.17017608593187558	NO	-
1016	ZINC01886854	363	0.17010451849435254	NO	-
1017	ZINC02458261	784	0.17006910929560193	NO	-
1018	ZINC03927127	2718	0.17005965715900434	NO	-
1019	ZINC04139962	3490	0.170041533862183	NO	-
1020	ZINC03861947	2060	0.17003412058302608	NO	-
1021	ZINC02157961	567	0.16998285699076932	NO	-
1022	ZINC03817421	1736	0.1699544277620747	NO	-
1023	ZINC03181489	1116	0.16995043465107412	NO	-
1024	ZINC01782047	309	0.1698324971685166	NO	-
1025	ZINC02292216	656	0.16982508291818135	NO	-
1026	ZINC03969813	2918	0.1698184793790116	NO	-
1027	ZINC01622120	239	0.1697922703115053	NO	-
1028	ZINC03874125	2508	0.16969970787810695	NO	-
1029	ZINC02667116	913	0.16967312851972075	NO	-
1030	ZINC03784303	1576	0.169668433625597	NO	-
1031	ZINC03848182	1809	0.1696636230491067	NO	-
1032	ZINC04620013	3832	0.16966024781027605	NO	-
1033	ZINC02157523	565	0.1696337908453854	NO	-
1034	ZINC04515135	3785	0.16963240576856115	NO	-
1035	ZINC02495852	811	0.16952144819644824	NO	-
1036	ZINC02160434	575	0.16951346206363005	NO	-
1037	ZINC00578183	38	0.16951102242611962	NO	-
1038	ZINC03938038	2739	0.16950525044692455	NO	-
1039	ZINC03879942	2519	0.16943888813910932	NO	-
1040	ZINC03537961	1330	0.16928057040750824	NO	-
1041	ZINC02184210	581	0.16922551548998782	NO	-
1042	ZINC03891652	2615	0.16904481952168218	NO	-
1043	ZINC03970159	2941	0.16900446564961863	NO	-
1044	ZINC03863199	2300	0.16887922917466636	NO	-
1045	ZINC04403766	3722	0.16885058281123627	NO	-
1046	ZINC04107656	3430	0.16882836079817604	NO	-
1047	ZINC03980759	3104	0.1688034089225119	NO	-
1048	ZINC01860447	357	0.16878747277367914	NO	-
1049	ZINC03805660	1690	0.168786892039522	NO	-
1050	ZINC04315212	3632	0.16872644156702848	NO	-
1051	ZINC02157637	566	0.16860053901524408	NO	-
1052	ZINC02103396	461	0.16858316238408907	NO	-
1053	ZINC03795706	1634	0.16844271241600348	NO	-
1054	ZINC04021114	3356	0.1684388141209085	NO	-
1055	ZINC03854570	1902	0.168432308815382	NO	-
1056	ZINC02416049	723	0.1684308491014901	NO	-
1057	ZINC03969737	2909	0.16842651475200565	NO	-
1058	ZINC02427084	734	0.16839441987627124	NO	-
1059	ZINC04266062	3590	0.16836044092023864	NO	-
1060	ZINC03781975	1561	0.16835679920634178	NO	-
1061	ZINC03863453	2316	0.16835289045901805	NO	-
1062	ZINC03891706	2621	0.16834759001862507	NO	-
1063	ZINC03823852	1776	0.168284606311806	NO	-
1064	ZINC03905379	2679	0.1682785114835634	NO	-
1065	ZINC03856352	1972	0.1682747727338128	NO	-
1066	ZINC03864024	2398	0.1682714703892888	NO	-
1067	ZINC02755557	979	0.1682361543024733	NO	-
1068	ZINC03969155	2872	0.16823480092484008	NO	-
1069	ZINC02227184	616	0.16803038741546014	NO	-
1070	ZINC04368636	3696	0.1679514630672866	NO	-
1071	ZINC03810938	1716	0.16790302832530832	NO	-
1072	ZINC02763662	988	0.1677301026030587	NO	-
1073	ZINC02383359	701	0.16771527025831745	NO	-
1074	ZINC03619394	1425	0.167513668213728	NO	-
1075	ZINC03347342	1250	0.16750878335022396	NO	-
1076	ZINC03805391	1689	0.16750696195265155	NO	-
1077	ZINC03862614	2161	0.1674960794158402	NO	-
1078	ZINC03863805	2360	0.16749371999146953	NO	-
1079	ZINC03848301	1813	0.16749279034188055	NO	-
1080	ZINC03862836	2229	0.16747081465214975	NO	-
1081	ZINC03826945	1787	0.16735729479468567	NO	-
1082	ZINC03799856	1651	0.16730793140321895	NO	-
1083	ZINC03779140	1547	0.16725755710800652	NO	-
1084	ZINC03971887	2989	0.16709096578491955	NO	-
1085	ZINC01539100	193	0.16709047804082428	NO	-
1086	ZINC01909706	388	0.167034116927159	NO	-
1087	ZINC02123313	527	0.16702909601339033	NO	-
1088	ZINC02514726	836	0.16699844933323718	NO	-
1089	ZINC03969066	2866	0.16698637567183183	NO	-
1090	ZINC04001312	3314	0.1669719095332486	NO	-
1091	ZINC04368636	3695	0.16694681232538136	NO	-
1092	ZINC02294430	657	0.16692082201309102	NO	-
1093	ZINC03981725	3129	0.16691215818067384	NO	-
1094	ZINC03863041	2276	0.16686556898609153	NO	-
1095	ZINC03802200	1669	0.16685404303642726	NO	-
1096	ZINC04452656	3742	0.16685250670291368	NO	-
1097	ZINC02315615	668	0.1668414966897471	NO	-
1098	ZINC03905208	2677	0.16681454052308975	NO	-
1099	ZINC00210853	27	0.16677902703390524	NO	-
1100	ZINC04217228	3550	0.16672353388653666	NO	-
1101	ZINC01552107	218	0.1667130279294314	NO	-
1102	ZINC03995181	3263	0.16671180565996963	NO	-
1103	ZINC03891105	2591	0.16667711933191118	NO	-
1104	ZINC04594844	3801	0.1666771087478706	NO	-
1105	ZINC02371900	697	0.16664539173761164	NO	-
1106	ZINC02699212	952	0.16662400222432014	NO	-
1107	ZINC02012811	428	0.16658129877964442	NO	-
1108	ZINC03889270	2538	0.1665733146122921	NO	-
1109	ZINC03677916	1485	0.1664426389781514	NO	-
1110	ZINC04339275	3655	0.16640290843467756	NO	-
1111	ZINC03868743	2467	0.16634568075967673	NO	-
1112	ZINC01741588	294	0.1663302527491661	NO	-
1113	ZINC03327281	1213	0.1662790010347102	NO	-
1114	ZINC03995183	3264	0.16623111028729926	NO	-
1115	ZINC03817421	1735	0.16618789073829296	NO	-
1116	ZINC03986781	3187	0.16609495310790076	NO	-
1117	ZINC03677917	1486	0.166043276064997	NO	-
1118	ZINC03861952	2061	0.16604261065331505	NO	-
1119	ZINC03905206	2675	0.1659667642898287	NO	-
1120	ZINC03863855	2372	0.1659536527507946	NO	-
1121	ZINC03878255	2513	0.1658983678688824	NO	-
1122	ZINC03862369	2115	0.16579270644918834	NO	-
1123	ZINC04058682	3400	0.16576578440325035	NO	-
1124	ZINC03969248	2881	0.1656141093589186	NO	-
1125	ZINC03327279	1212	0.16561166685113166	NO	-
1126	ZINC03863171	2297	0.16558925765169302	NO	-
1127	ZINC03912454	2687	0.16554645906717444	NO	-
1128	ZINC03862366	2113	0.16554025073294532	NO	-
1129	ZINC03817423	1738	0.16549245966004947	NO	-
1130	ZINC02132776	547	0.16544886145637927	NO	-
1131	ZINC03874038	2506	0.16544169828375488	NO	-
1132	ZINC03941120	2748	0.16544139425774312	NO	-
1133	ZINC03819338	1753	0.1654146135068338	NO	-
1134	ZINC02861641	1014	0.16541438298919914	NO	-
1135	ZINC02123161	526	0.16538312778445644	NO	-
1136	ZINC03960585	2825	0.1653376947418646	NO	-
1137	ZINC02298539	660	0.16526876059609005	NO	-
1138	ZINC02356504	690	0.1652332988032825	NO	-
1139	ZINC01298649	162	0.1651910148406629	NO	-
1140	ZINC03905207	2676	0.1651816022090632	NO	-
1141	ZINC01892731	371	0.16517037920301572	NO	-
1142	ZINC00876580	95	0.16515674136852648	NO	-
1143	ZINC02294431	658	0.1651170900415595	NO	-
1144	ZINC03800701	1656	0.16499014005522392	NO	-
1145	ZINC04384972	3704	0.16497745320756546	NO	-
1146	ZINC03819335	1748	0.16494954044932322	NO	-
1147	ZINC03969488	2890	0.16491692320664453	NO	-
1148	ZINC03856207	1954	0.1648987935474883	NO	-
1149	ZINC03785658	1581	0.16489198795851537	NO	-
1150	ZINC04001076	3300	0.16488252173456172	NO	-
1151	ZINC04267014	3592	0.16484851135477935	NO	-
1152	ZINC04605546	3816	0.16484734842990365	NO	-
1153	ZINC01846991	346	0.16483138743053322	NO	-
1154	ZINC03982942	3157	0.16480139571823507	NO	-
1155	ZINC02100401	459	0.1647951225311182	NO	-
1156	ZINC03320319	1206	0.1647949758189035	NO	-
1157	ZINC03290651	1185	0.16466157623597388	NO	-
1158	ZINC03215897	1143	0.1646302805490056	NO	-
1159	ZINC03838606	1794	0.16461370391925087	NO	-
1160	ZINC03788112	1587	0.1645800097258099	NO	-
1161	ZINC03790990	1610	0.16457564452427761	NO	-
1162	ZINC04240820	3576	0.1645098680937575	NO	-
1163	ZINC00206224	22	0.16448820242288245	NO	-
1164	ZINC02099424	458	0.16447871295983732	NO	-
1165	ZINC01995888	409	0.16447014558307177	NO	-
1166	ZINC03890861	2579	0.164464237322162	NO	-
1167	ZINC03862204	2095	0.1644104506102072	NO	-
1168	ZINC03980098	3082	0.16440848267370553	NO	-
1169	ZINC03819338	1752	0.16440338888667452	NO	-
1170	ZINC03891686	2617	0.1643736131832306	NO	-
1171	ZINC04216118	3546	0.1643321686476647	NO	-
1172	ZINC03912460	2691	0.16430500229438233	NO	-
1173	ZINC04455937	3747	0.16427461829097467	NO	-
1174	ZINC02411923	721	0.16417081633877212	NO	-
1175	ZINC03817423	1737	0.1641669687755584	NO	-
1176	ZINC03863633	2326	0.1641413824719248	NO	-
1177	ZINC02104175	465	0.164112380280845	NO	-
1178	ZINC03956037	2796	0.1641017533949241	NO	-
1179	ZINC03856298	1959	0.16406020279675548	NO	-
1180	ZINC03986782	3188	0.1640002436251939	NO	-
1181	ZINC03971886	2988	0.16396809253692798	NO	-
1182	ZINC02458376	791	0.16396359246716968	NO	-
1183	ZINC02119643	509	0.1639220840253189	NO	-
1184	ZINC03809310	1712	0.16391804432805648	NO	-
1185	ZINC03862365	2112	0.163899483301017	NO	-
1186	ZINC01298651	163	0.16387972057919156	NO	-
1187	ZINC02158326	569	0.16385540625019038	NO	-
1188	ZINC03776791	1532	0.16385077647904084	NO	-
1189	ZINC02789521	994	0.16382805158871253	NO	-
1190	ZINC03980762	3106	0.16374381428671714	NO	-
1191	ZINC02760582	984	0.16372885032468223	NO	-
1192	ZINC03819335	1749	0.1636985221047399	NO	-
1193	ZINC02695819	943	0.16366602380505665	NO	-
1194	ZINC03165373	1105	0.16364317854613328	NO	-
1195	ZINC03969489	2891	0.16355689910410484	NO	-
1196	ZINC03960001	2823	0.16352704073189034	NO	-
1197	ZINC03789231	1599	0.16345949908080482	NO	-
1198	ZINC03864349	2411	0.16329552461231475	NO	-
1199	ZINC02458145	774	0.16324193532931375	NO	-
1200	ZINC02132775	546	0.16322580557383157	NO	-
1201	ZINC02458144	773	0.16320710216306025	NO	-
1202	ZINC03855595	1933	0.1631936042792042	NO	-
1203	ZINC03819339	1754	0.1631284730787517	NO	-
1204	ZINC03794816	1623	0.16312384834528934	NO	-
1205	ZINC03988297	3222	0.16309218741671713	NO	-
1206	ZINC04188429	3524	0.163039805896325	NO	-
1207	ZINC03932952	2729	0.16302263209765025	NO	-
1208	ZINC02194924	587	0.16302227001869815	NO	-
1209	ZINC03941114	2745	0.16300340200715843	NO	-
1210	ZINC02013843	431	0.16298937536139588	NO	-
1211	ZINC02120102	514	0.16284801384650455	NO	-
1212	ZINC03970275	2946	0.16278530179791595	NO	-
1213	ZINC00900580	103	0.1627790684140936	NO	-
1214	ZINC03892917	2642	0.16271320287117416	NO	-
1215	ZINC03960676	2826	0.16270944321060396	NO	-
1216	ZINC02945304	1062	0.16270829831091707	NO	-
1217	ZINC03617011	1424	0.1627027190550772	NO	-
1218	ZINC02927906	1050	0.16257628846978725	NO	-
1219	ZINC03856708	2000	0.16257479956978846	NO	-
1220	ZINC03801607	1662	0.1625614196722215	NO	-
1221	ZINC03819339	1755	0.16255101008015435	NO	-
1222	ZINC03863778	2353	0.16255010518879676	NO	-
1223	ZINC03942562	2756	0.16254000844703356	NO	-
1224	ZINC03848179	1808	0.16253142921576574	NO	-
1225	ZINC03912405	2685	0.16252747400606413	NO	-
1226	ZINC03879853	2518	0.16248180065130785	NO	-
1227	ZINC03952626	2778	0.16247844017455726	NO	-
1228	ZINC00756475	70	0.1624632082320554	NO	-
1229	ZINC03814253	99	0.1624366767474915	YES	18
1230	ZINC02114690	480	0.16239460871089342	NO	-
1231	ZINC02398320	709	0.1622264913879892	NO	-
1232	ZINC03874691	2511	0.16219971586316778	NO	-
1233	ZINC03208743	1135	0.16219266425943593	NO	-
1234	ZINC03609298	1399	0.16218111321943393	NO	-
1235	ZINC03864348	2410	0.16213303062429782	NO	-
1236	ZINC03986725	3184	0.16213277858904673	NO	-
1237	ZINC02514713	832	0.16212293826829494	NO	-
1238	ZINC03632835	1453	0.16205339153788692	NO	-
1239	ZINC03800827	1658	0.16204985771090996	NO	-
1240	ZINC03951677	2773	0.16202129796787013	NO	-
1241	ZINC03862862	2236	0.1619645267639555	NO	-
1242	ZINC03852853	1883	0.1619617837017644	NO	-
1243	ZINC03952625	2777	0.1619368361845451	NO	-
1244	ZINC03863003	2257	0.16192331437406146	NO	-
1245	ZINC03890183	2555	0.16188888246353358	NO	-
1246	ZINC04178938	3513	0.1618825204214899	NO	-
1247	ZINC03863691	2334	0.16184017064831613	NO	-
1248	ZINC01592298	232	0.16181734288872307	NO	-
1249	ZINC04183220	3516	0.16177080189925377	NO	-
1250	ZINC03801607	1663	0.1617646225704232	NO	-
1251	ZINC02328305	674	0.16170444152916627	NO	-
1252	ZINC02254771	639	0.161538631836912	NO	-
1253	ZINC03892911	2641	0.1614474681443706	NO	-
1254	ZINC04193420	3530	0.16142900517692158	NO	-
1255	ZINC03856378	1980	0.1614276213343114	NO	-
1256	ZINC03848317	1817	0.1614143335284684	NO	-
1257	ZINC02004036	415	0.16137690574723684	NO	-
1258	ZINC04268223	3599	0.16136490665896594	NO	-
1259	ZINC02907802	1041	0.16136153242189225	NO	-
1260	ZINC02413069	722	0.16135355108960264	NO	-
1261	ZINC00860553	92	0.16131377554356602	NO	-
1262	ZINC02009585	427	0.16126926723295829	NO	-
1263	ZINC03962305	2837	0.16125173572552134	NO	-
1264	ZINC04223539	3560	0.16124902245573564	NO	-
1265	ZINC03968477	2850	0.1612468381727381	NO	-
1266	ZINC03951269	2769	0.16115721757600077	NO	-
1267	ZINC02199127	592	0.16110060880056304	NO	-
1268	ZINC04000912	3287	0.1610684860492914	NO	-
1269	ZINC03783157	1567	0.1610636846401755	NO	-
1270	ZINC04236228	3570	0.16104422596611354	NO	-
1271	ZINC02616060	864	0.1610392357379889	NO	-
1272	ZINC00585125	40	0.16098749247598712	NO	-
1273	ZINC04169079	3508	0.16098742775350178	NO	-
1274	ZINC03955840	2789	0.16093696636621904	NO	-
1275	ZINC04084382	3412	0.1609213741458098	NO	-
1276	ZINC02425482	731	0.16082493239120355	NO	-
1277	ZINC02236068	624	0.16078506662554834	NO	-
1278	ZINC00892488	99	0.16076082011063755	NO	-
1279	ZINC03856330	1966	0.16074126848769818	NO	-
1280	ZINC03853618	1891	0.16069922804171954	NO	-
1281	ZINC03969231	2877	0.16063112829154808	NO	-
1282	ZINC03956169	2798	0.1606172454905172	NO	-
1283	ZINC03970673	2964	0.1605825138003493	NO	-
1284	ZINC03313552	1204	0.16057623351584285	NO	-
1285	ZINC03862484	2143	0.16056010764916467	NO	-
1286	ZINC03862075	2078	0.1604753864113208	NO	-
1287	ZINC02008149	425	0.1604695286114759	NO	-
1288	ZINC03864056	2399	0.16045080239811466	NO	-
1289	ZINC02805900	996	0.16043853397053565	NO	-
1290	ZINC03862368	2114	0.16039479355784644	NO	-
1291	ZINC04333585	3647	0.1603875813864693	NO	-
1292	ZINC03863861	2375	0.16038052680677686	NO	-
1293	ZINC02431049	740	0.16025354982967388	NO	-
1294	ZINC03864341	2408	0.16023174279748242	NO	-
1295	ZINC03989036	3232	0.16022880951715646	NO	-
1296	ZINC03942562	2755	0.1601737577002263	NO	-
1297	ZINC02458374	790	0.16015872134334402	NO	-
1298	ZINC01550587	216	0.16015492994958586	NO	-
1299	ZINC03539919	1338	0.1601483026953544	NO	-
1300	ZINC00062421	13	0.1601437959067027	NO	-
1301	ZINC03863842	2365	0.16011873121112438	NO	-
1302	ZINC03537967	1332	0.1600954761381634	NO	-
1303	ZINC04618533	3823	0.16006218562734073	NO	-
1304	ZINC03892073	2629	0.16005501766188046	NO	-
1305	ZINC03980829	3121	0.16003897618022506	NO	-
1306	ZINC02903220	1035	0.16003090153851998	NO	-
1307	ZINC03572145	1356	0.15996706506326433	NO	-
1308	ZINC01688480	269	0.15990410831007593	NO	-
1309	ZINC02888955	1027	0.1599003265191231	NO	-
1310	ZINC03708646	1502	0.15988098857414265	NO	-
1311	ZINC03775004	1519	0.15984156765060456	NO	-
1312	ZINC04021762	3357	0.15983558250899862	NO	-
1313	ZINC04336345	3651	0.15979325745772205	NO	-
1314	ZINC03892079	2633	0.15974001559288029	NO	-
1315	ZINC03863854	2371	0.15971642816748488	NO	-
1316	ZINC01216516	139	0.1597072329635825	NO	-
1317	ZINC02113805	476	0.1596919227638983	NO	-
1318	ZINC00578190	39	0.15966346427883707	NO	-
1319	ZINC01630801	242	0.15963983606946242	NO	-
1320	ZINC00809677	79	0.15960990009462636	NO	-
1321	ZINC02155602	561	0.15958505777244308	NO	-
1322	ZINC03856004	1941	0.15950143892686838	NO	-
1323	ZINC03956308	2802	0.15947426222024252	NO	-
1324	ZINC04594768	3797	0.15945698256154717	NO	-
1325	ZINC03977727	3066	0.15943467197044212	NO	-
1326	ZINC03950129	2768	0.15942371167880978	NO	-
1327	ZINC02547076	847	0.15939295736390885	NO	-
1328	ZINC01891808	368	0.15935360711124125	NO	-
1329	ZINC04058541	3399	0.1593435936857003	NO	-
1330	ZINC03407296	1277	0.15931623068949358	NO	-
1331	ZINC03863002	2256	0.15925600819328153	NO	-
1332	ZINC03987768	3201	0.15922838178925947	NO	-
1333	ZINC04271622	3601	0.15919634234571794	NO	-
1334	ZINC02729909	969	0.15916379930937283	NO	-
1335	ZINC03970161	2943	0.1591446911483441	NO	-
1336	ZINC03980150	3087	0.15911975963897745	NO	-
1337	ZINC02117838	489	0.15911163229645134	NO	-
1338	ZINC03621002	1434	0.15901124639118017	NO	-
1339	ZINC04633619	3856	0.15898694941702937	NO	-
1340	ZINC03781669	1560	0.15891637947104537	NO	-
1341	ZINC02763661	987	0.15882817444198388	NO	-
1342	ZINC04408662	3724	0.15882238015987143	NO	-
1343	ZINC02850135	1011	0.1588003290016163	NO	-
1344	ZINC03809152	1708	0.15873908715379084	NO	-
1345	ZINC00898405	102	0.15873131155625803	NO	-
1346	ZINC02116881	484	0.15871160547790233	NO	-
1347	ZINC03980150	3088	0.1586582268584734	NO	-
1348	ZINC03912407	2686	0.15865781035249912	NO	-
1349	ZINC03927646	2722	0.158633097630337	NO	-
1350	ZINC03856709	2001	0.15860808669861262	NO	-
1351	ZINC02458158	779	0.15860479870999844	NO	-
1352	ZINC02830731	1003	0.15855603525563228	NO	-
1353	ZINC02411922	720	0.15852112616871195	NO	-
1354	ZINC03304133	1198	0.15848636971384594	NO	-
1355	ZINC03982912	3151	0.15840817828562037	NO	-
1356	ZINC02122779	520	0.15840439541008697	NO	-
1357	ZINC03889126	2535	0.15839490425704933	NO	-
1358	ZINC01227048	145	0.15836780936328165	NO	-
1359	ZINC03977118	3043	0.15831855053306018	NO	-
1360	ZINC02012818	429	0.1583028460724491	NO	-
1361	ZINC04362638	3684	0.15829973912036832	NO	-
1362	ZINC03969235	2880	0.15826397707592266	NO	-
1363	ZINC03537957	1328	0.15822481836170857	NO	-
1364	ZINC00754597	67	0.15822246631111203	NO	-
1365	ZINC03862696	2195	0.15820416382256783	NO	-
1366	ZINC04507575	3784	0.15817594483183908	NO	-
1367	ZINC04339515	3656	0.15817473743846522	NO	-
1368	ZINC03848184	1810	0.15813333486213038	NO	-
1369	ZINC02241740	633	0.1580508714839627	NO	-
1370	ZINC00014551	6	0.15802724599800766	NO	-
1371	ZINC03936864	2732	0.1580133820240022	NO	-
1372	ZINC02805901	997	0.1580026576057469	NO	-
1373	ZINC03980000	3072	0.15797626393838984	NO	-
1374	ZINC02499178	814	0.15790485780640712	NO	-
1375	ZINC03582664	1368	0.15785130162945307	NO	-
1376	ZINC03862113	2085	0.1578131291754323	NO	-
1377	ZINC01585466	229	0.157773371962402	NO	-
1378	ZINC03856379	1981	0.1577720666167731	NO	-
1379	ZINC01769214	298	0.15770723323009772	NO	-
1380	ZINC04001049	3297	0.1576316493842577	NO	-
1381	ZINC03855383	1919	0.1575041947961133	NO	-
1382	ZINC02123503	528	0.15730840049725758	NO	-
1383	ZINC03858192	2011	0.1572705322734838	NO	-
1384	ZINC03863978	2392	0.15711902659512428	NO	-
1385	ZINC04030291	3371	0.1571180969632197	NO	-
1386	ZINC03776479	1527	0.15707220012138776	NO	-
1387	ZINC03798703	1640	0.15703234535095548	NO	-
1388	ZINC01391378	172	0.1569879405166071	NO	-
1389	ZINC01852225	352	0.1569870523639227	NO	-
1390	ZINC01849669	347	0.156986355456646	NO	-
1391	ZINC03892074	2630	0.15696398912156218	NO	-
1392	ZINC01853556	354	0.15694640766222762	NO	-
1393	ZINC03862864	2238	0.1569116266163909	NO	-
1394	ZINC00460207	35	0.15689543790754398	NO	-
1395	ZINC02633263	880	0.1568837359343087	NO	-
1396	ZINC03856018	1944	0.15687374231594686	NO	-
1397	ZINC04268061	3598	0.15680837360150268	NO	-
1398	ZINC04333439	3644	0.1567222241015144	NO	-
1399	ZINC02298955	662	0.1566981517140451	NO	-
1400	ZINC04021953	3359	0.15663886756023102	NO	-
1401	ZINC03856351	1971	0.1566339047119342	NO	-
1402	ZINC03863918	2389	0.15662671954155977	NO	-
1403	ZINC02337660	679	0.15660550350443875	NO	-
1404	ZINC03787351	1585	0.156594271331073	NO	-
1405	ZINC03989050	3234	0.15657852841550898	NO	-
1406	ZINC03986723	3183	0.15657813342793817	NO	-
1407	ZINC03970275	2947	0.15655996227209373	NO	-
1408	ZINC02325431	672	0.15654713385232358	NO	-
1409	ZINC02939309	1051	0.15641873956676397	NO	-
1410	ZINC03613584	1404	0.15639078747863316	NO	-
1411	ZINC03889119	2530	0.15636363698686903	NO	-
1412	ZINC03865419	2437	0.15634540478977677	NO	-
1413	ZINC03965267	2841	0.15631886681627277	NO	-
1414	ZINC04005613	3347	0.15629465703352186	NO	-
1415	ZINC03955938	2794	0.1562811370814485	NO	-
1416	ZINC03856306	1960	0.15626222266770273	NO	-
1417	ZINC03788420	1593	0.15626142569713802	NO	-
1418	ZINC01286915	159	0.15624993775614232	NO	-
1419	ZINC04333235	3643	0.15619645146937766	NO	-
1420	ZINC03863235	2310	0.15617870159967925	NO	-
1421	ZINC01234002	149	0.15614420797668965	NO	-
1422	ZINC04230370	3567	0.15613752395001448	NO	-
1423	ZINC03640609	1471	0.15609546191300017	NO	-
1424	ZINC03848614	1831	0.15608279493768515	NO	-
1425	ZINC03200340	1127	0.15607605513936748	NO	-
1426	ZINC04001376	3319	0.15602146941573874	NO	-
1427	ZINC03855384	1920	0.15597623910823982	NO	-
1428	ZINC02125756	535	0.1559726200781188	NO	-
1429	ZINC02159989	572	0.15592643765796804	NO	-
1430	ZINC02118217	495	0.15589435383773131	NO	-
1431	ZINC02500471	815	0.15586093757747735	NO	-
1432	ZINC04001169	3307	0.1557532721747285	NO	-
1433	ZINC03858195	2013	0.1557288207054585	NO	-
1434	ZINC03814240	96	0.15571382816059345	YES	15
1435	ZINC01782044	308	0.15567696194488134	NO	-
1436	ZINC04001557	3340	0.1556761523588006	NO	-
1437	ZINC03862695	2194	0.15555288979588364	NO	-
1438	ZINC03998913	3276	0.15555107369630206	NO	-
1439	ZINC00907311	105	0.15549634549232602	NO	-
1440	ZINC02501455	822	0.155489105197558	NO	-
1441	ZINC03848621	1832	0.1554686725226308	NO	-
1442	ZINC03604224	1390	0.1554453693603733	NO	-
1443	ZINC03856427	1995	0.15537645432836458	NO	-
1444	ZINC02116352	483	0.15537579784160402	NO	-
1445	ZINC03794439	1620	0.15536941371248345	NO	-
1446	ZINC03892132	2636	0.15533889618349841	NO	-
1447	ZINC03977595	3058	0.15529847407691322	NO	-
1448	ZINC00643150	55	0.15529818478190632	NO	-
1449	ZINC03851170	1878	0.15526796433880868	NO	-
1450	ZINC03856531	1999	0.15526486455959776	NO	-
1451	ZINC03970146	2939	0.15524313187509045	NO	-
1452	ZINC03912202	2682	0.15519508573858126	NO	-
1453	ZINC00625383	53	0.1551291190878387	NO	-
1454	ZINC03775691	1525	0.15512602958815838	NO	-
1455	ZINC03862350	2104	0.15511420724059416	NO	-
1456	ZINC03970145	2938	0.1550960518796401	NO	-
1457	ZINC03858194	2012	0.15507638907784585	NO	-
1458	ZINC03798703	1641	0.15502989775359605	NO	-
1459	ZINC03856082	1946	0.15498925900698465	NO	-
1460	ZINC03963347	2840	0.15498457161384693	NO	-
1461	ZINC02014110	433	0.15494016780357428	NO	-
1462	ZINC03806675	1696	0.15493610991170695	NO	-
1463	ZINC04356376	3681	0.15490351357990365	NO	-
1464	ZINC03977642	3062	0.15475908442536299	NO	-
1465	ZINC02113212	472	0.15475103829654138	NO	-
1466	ZINC03282759	1173	0.15474703648062554	NO	-
1467	ZINC03862632	2169	0.15471284451294157	NO	-
1468	ZINC02458294	787	0.15469463370051378	NO	-
1469	ZINC03989613	3235	0.15465086765721173	NO	-
1470	ZINC04033860	3372	0.15461071053642836	NO	-
1471	ZINC03806675	1697	0.15458661821290381	NO	-
1472	ZINC03537966	1331	0.15458551992926778	NO	-
1473	ZINC03172655	1111	0.15457701740031554	NO	-
1474	ZINC02692776	937	0.1545598266230967	NO	-
1475	ZINC03984691	3172	0.15452900802446823	NO	-
1476	ZINC03969761	2912	0.15452148838931842	NO	-
1477	ZINC02122173	519	0.1544876011921517	NO	-
1478	ZINC03970044	2935	0.15447352334588574	NO	-
1479	ZINC03890292	2567	0.15436527759931895	NO	-
1480	ZINC01896218	374	0.1543211636823706	NO	-
1481	ZINC03892844	2638	0.15429284188816916	NO	-
1482	ZINC03814237	92	0.15427104533891545	YES	15
1483	ZINC03858938	2028	0.15424418724703112	NO	-
1484	ZINC03849414	1841	0.1542436348077913	NO	-
1485	ZINC03849438	1848	0.15422769140193254	NO	-
1486	ZINC03863010	2263	0.15420485584683286	NO	-
1487	ZINC03858628	2025	0.15418824656545865	NO	-
1488	ZINC03889721	2547	0.15418634503741355	NO	-
1489	ZINC04217335	3553	0.1541675342348469	NO	-
1490	ZINC02117429	487	0.1541636847386239	NO	-
1491	ZINC01549928	211	0.15414708439368074	NO	-
1492	ZINC03776172	1526	0.15414492748320924	NO	-
1493	ZINC03974501	3014	0.15409121845517934	NO	-
1494	ZINC01995347	408	0.15407352347987205	NO	-
1495	ZINC02265165	645	0.15399710822116155	NO	-
1496	ZINC03926814	2711	0.15399467386066762	NO	-
1497	ZINC01892432	370	0.15392999841259294	NO	-
1498	ZINC03849515	1863	0.15392026460630323	NO	-
1499	ZINC02734780	971	0.15390871542233636	NO	-
1500	ZINC02308477	666	0.15390847462485283	NO	-
1501	ZINC00755626	68	0.1538914401293903	NO	-
1502	ZINC03808566	1703	0.15381133102175817	NO	-
1503	ZINC03855596	1936	0.15376240681963718	NO	-
1504	ZINC04346259	3672	0.1537283919246355	NO	-
1505	ZINC03891708	2622	0.1537118991145532	NO	-
1506	ZINC03856377	1979	0.1536974710478921	NO	-
1507	ZINC03538721	1333	0.15363361147142565	NO	-
1508	ZINC04253181	3583	0.15363137167839175	NO	-
1509	ZINC03975586	3031	0.15363049011400476	NO	-
1510	ZINC03962296	2836	0.15360117290437333	NO	-
1511	ZINC03862381	2124	0.1535835210384217	NO	-
1512	ZINC03864522	2434	0.15352963291832766	NO	-
1513	ZINC03891697	2618	0.15351828018479247	NO	-
1514	ZINC03864393	2433	0.15350016523745103	NO	-
1515	ZINC03801608	1665	0.15349898413485744	NO	-
1516	ZINC03597436	1379	0.15349581053608866	NO	-
1517	ZINC03862663	2176	0.15347925820409253	NO	-
1518	ZINC03818268	1743	0.15347334774897736	NO	-
1519	ZINC03956525	2805	0.15342373522970465	NO	-
1520	ZINC04238167	3574	0.15342359036276845	NO	-
1521	ZINC01552785	219	0.15341957655207836	NO	-
1522	ZINC03855390	1926	0.15341624676208634	NO	-
1523	ZINC03779242	1549	0.15339837753170946	NO	-
1524	ZINC02751784	977	0.15339721901538084	NO	-
1525	ZINC03856136	1950	0.15334640383753995	NO	-
1526	ZINC02119236	504	0.153330570133874	NO	-
1527	ZINC03609005	1398	0.1532989820411924	NO	-
1528	ZINC03986859	3190	0.15327558515473172	NO	-
1529	ZINC03980856	3128	0.15324156955495538	NO	-
1530	ZINC03853544	1888	0.15323663465070175	NO	-
1531	ZINC03970377	2952	0.1532062792637254	NO	-
1532	ZINC04188486	3526	0.1531859926803961	NO	-
1533	ZINC00599609	50	0.15294178095510566	NO	-
1534	ZINC04238136	3573	0.1528658729458761	NO	-
1535	ZINC02017397	435	0.1528530398912598	NO	-
1536	ZINC03968960	2854	0.1527947479266056	NO	-
1537	ZINC01654528	251	0.15278175431769941	NO	-
1538	ZINC03856083	1947	0.1527672696678567	NO	-
1539	ZINC01544982	203	0.1527646028882864	NO	-
1540	ZINC03856314	1962	0.15273450607803263	NO	-
1541	ZINC03709606	1507	0.15270877169313782	NO	-
1542	ZINC03814239	94	0.1526854854736045	YES	15
1543	ZINC03778694	1544	0.1526806734884951	NO	-
1544	ZINC03862806	2215	0.15266846390288377	NO	-
1545	ZINC03863879	2377	0.1526279282022847	NO	-
1546	ZINC02119825	510	0.15262310540079985	NO	-
1547	ZINC01238143	151	0.15258694741949647	NO	-
1548	ZINC04122115	3453	0.15257736890358747	NO	-
1549	ZINC02119235	503	0.15253645753070758	NO	-
1550	ZINC03969742	2910	0.15253551158084566	NO	-
1551	ZINC02281108	654	0.15251749849940438	NO	-
1552	ZINC03980809	3113	0.15251646786735418	NO	-
1553	ZINC03820399	1761	0.1524642036268318	NO	-
1554	ZINC02215632	610	0.15244141455562496	NO	-
1555	ZINC03971725	2983	0.15244079459101093	NO	-
1556	ZINC02094411	455	0.15238006379583788	NO	-
1557	ZINC02729910	970	0.15237139555230142	NO	-
1558	ZINC03977644	3063	0.15234780916662055	NO	-
1559	ZINC02021447	439	0.15232988429157318	NO	-
1560	ZINC04148598	3495	0.15227604238276246	NO	-
1561	ZINC03982829	3137	0.1522730261158459	NO	-
1562	ZINC04000030	3282	0.15222157252871116	NO	-
1563	ZINC04212360	3538	0.15221498046306708	NO	-
1564	ZINC03407293	1276	0.15220529568248004	NO	-
1565	ZINC04577817	3793	0.1521620407462485	NO	-
1566	ZINC03855385	1921	0.1521139687845792	NO	-
1567	ZINC02734781	972	0.1520345175078549	NO	-
1568	ZINC02104820	467	0.1519581053735762	NO	-
1569	ZINC03863012	2264	0.15192317316727638	NO	-
1570	ZINC03955808	2787	0.15191078095869168	NO	-
1571	ZINC03000732	1073	0.1519056225446306	NO	-
1572	ZINC03862664	2177	0.15186441991981572	NO	-
1573	ZINC01886867	364	0.15181450831383117	NO	-
1574	ZINC03783166	1568	0.15180435255576988	NO	-
1575	ZINC03863023	2266	0.1517871741646995	NO	-
1576	ZINC03616813	1420	0.15176835539067848	NO	-
1577	ZINC03987634	3194	0.1517438334718214	NO	-
1578	ZINC03232093	1155	0.15172357844946932	NO	-
1579	ZINC00134450	18	0.15170302566939345	NO	-
1580	ZINC03709612	1508	0.15167491733101238	NO	-
1581	ZINC03891033	2586	0.15165594688093995	NO	-
1582	ZINC03863214	2306	0.15162894796246987	NO	-
1583	ZINC03863004	2258	0.15162859127610823	NO	-
1584	ZINC02705840	954	0.15162758664065837	NO	-
1585	ZINC01323516	171	0.15162208287815687	NO	-
1586	ZINC03862372	2116	0.15161293853619368	NO	-
1587	ZINC03860096	2046	0.15159354972463562	NO	-
1588	ZINC03890943	2582	0.1515919468456791	NO	-
1589	ZINC04001386	3321	0.15158352554596569	NO	-
1590	ZINC03912200	2681	0.15155211596394602	NO	-
1591	ZINC03849438	1847	0.15150305725812196	NO	-
1592	ZINC03709613	1509	0.15148428066833694	NO	-
1593	ZINC02252958	637	0.15143442190654094	NO	-
1594	ZINC03849501	1859	0.15141887556735423	NO	-
1595	ZINC03709617	1511	0.1513956926305235	NO	-
1596	ZINC03789248	1600	0.15131877718261058	NO	-
1597	ZINC03980144	3083	0.15131854931644534	NO	-
1598	ZINC04336352	3653	0.15131270616334477	NO	-
1599	ZINC04016707	3353	0.15127888083483926	NO	-
1600	ZINC03862012	2068	0.1512661828052975	NO	-
1601	ZINC04001393	3323	0.15124928276662572	NO	-
1602	ZINC03866695	2442	0.15123893333384186	NO	-
1603	ZINC04464741	3757	0.15123893333384186	NO	-
1604	ZINC04180286	3514	0.1511734659554302	NO	-
1605	ZINC04552859	3788	0.15115149282461066	NO	-
1606	ZINC02883663	1020	0.15114587390216352	NO	-
1607	ZINC03863159	2293	0.15110936851611734	NO	-
1608	ZINC03862612	2160	0.15109570721944834	NO	-
1609	ZINC03656840	1481	0.1510742340493835	NO	-
1610	ZINC04605298	3811	0.1510254725299014	NO	-
1611	ZINC04024572	3365	0.15099806611887465	NO	-
1612	ZINC03862809	2216	0.15099560490085154	NO	-
1613	ZINC03632894	1454	0.15095391215138812	NO	-
1614	ZINC03969230	2876	0.15094474262812135	NO	-
1615	ZINC03003243	1076	0.15093419293746155	NO	-
1616	ZINC03862108	2084	0.1508448153012421	NO	-
1617	ZINC02229867	617	0.15083405784432735	NO	-
1618	ZINC04350773	3677	0.15083257722639282	NO	-
1619	ZINC04001222	3312	0.15082250561299018	NO	-
1620	ZINC03862522	2148	0.1508007458490103	NO	-
1621	ZINC02556388	850	0.15076421286152303	NO	-
1622	ZINC03613919	1408	0.15074512139762508	NO	-
1623	ZINC03968943	2853	0.1507259834044562	NO	-
1624	ZINC03801608	1664	0.15071997746576138	NO	-
1625	ZINC01729464	290	0.15061784846552953	NO	-
1626	ZINC03918687	2699	0.15060679583416023	NO	-
1627	ZINC03980855	3127	0.1505471404677163	NO	-
1628	ZINC00663541	57	0.15053778785874106	NO	-
1629	ZINC03956003	2795	0.15052612740823662	NO	-
1630	ZINC02888967	1028	0.15052211780419208	NO	-
1631	ZINC04052120	3391	0.15047671347468747	NO	-
1632	ZINC03863005	2259	0.1504422732701698	NO	-
1633	ZINC04428679	3734	0.1503907451238493	NO	-
1634	ZINC03849414	1842	0.1503470491894789	NO	-
1635	ZINC03783376	1572	0.15033183240679132	NO	-
1636	ZINC02234998	623	0.1502951801655914	NO	-
1637	ZINC03969933	2925	0.1502741118427916	NO	-
1638	ZINC03862837	2230	0.15025871513029304	NO	-
1639	ZINC03973112	3008	0.1502547125671813	NO	-
1640	ZINC03994816	3259	0.15021298888365178	NO	-
1641	ZINC01667691	261	0.15014659497843627	NO	-
1642	ZINC03864523	2435	0.1501420815504785	NO	-
1643	ZINC03202507	1128	0.1501340715946218	NO	-
1644	ZINC03855595	1934	0.15013117395495312	NO	-
1645	ZINC03890293	2568	0.15010643389865577	NO	-
1646	ZINC03776481	1528	0.15010563691455373	NO	-
1647	ZINC03970868	2967	0.15009870353559343	NO	-
1648	ZINC03947774	2765	0.15008650824769768	NO	-
1649	ZINC03849515	1864	0.15003170183572392	NO	-
1650	ZINC01996917	411	0.15002748874694122	NO	-
1651	ZINC04323718	3639	0.15000531393054903	NO	-
1652	ZINC02458354	789	0.1499724536140173	NO	-
1653	ZINC04333507	3646	0.14993342910631857	NO	-
1654	ZINC02130878	543	0.14989295063339553	NO	-
1655	ZINC01811762	315	0.14983144801219392	NO	-
1656	ZINC01238143	150	0.14982842637224708	NO	-
1657	ZINC02194665	586	0.14979961226088045	NO	-
1658	ZINC03863819	2364	0.14977502725679637	NO	-
1659	ZINC03980144	3084	0.1497292638699639	NO	-
1660	ZINC03890340	2570	0.14961885790385604	NO	-
1661	ZINC03856336	1967	0.14959725837404536	NO	-
1662	ZINC03864370	2426	0.1495938582922242	NO	-
1663	ZINC04051184	3390	0.1495477079636223	NO	-
1664	ZINC03890188	2556	0.14954687562197147	NO	-
1665	ZINC02696098	949	0.14951725468547045	NO	-
1666	ZINC04001441	3333	0.14948185095006952	NO	-
1667	ZINC04001428	3327	0.149463371054784	NO	-
1668	ZINC03982941	3156	0.1494567986554023	NO	-
1669	ZINC02458352	788	0.14942928904882363	NO	-
1670	ZINC03972483	3001	0.14941866804884343	NO	-
1671	ZINC03540841	1343	0.14934602615294942	NO	-
1672	ZINC03969645	2897	0.1493353433336879	NO	-
1673	ZINC03975650	3032	0.14933052746680708	NO	-
1674	ZINC03969172	2874	0.14932568577868333	NO	-
1675	ZINC04310116	3628	0.14931434997232362	NO	-
1676	ZINC03232092	1154	0.14930502547584512	NO	-
1677	ZINC03114544	1099	0.14928470725591145	NO	-
1678	ZINC02205350	597	0.14925421835944286	NO	-
1679	ZINC02761504	986	0.1492267747678715	NO	-
1680	ZINC03862799	2212	0.14919263663180946	NO	-
1681	ZINC03181549	1117	0.14917412717272338	NO	-
1682	ZINC03995286	3267	0.14914246778928875	NO	-
1683	ZINC04214865	3543	0.14913188205983813	NO	-
1684	ZINC03889123	2534	0.14913096027589615	NO	-
1685	ZINC03214795	1140	0.14913037895340503	NO	-
1686	ZINC02237246	625	0.14911599375712067	NO	-
1687	ZINC02501658	823	0.14910875412121186	NO	-
1688	ZINC03225613	1149	0.14909341631931863	NO	-
1689	ZINC03973105	3007	0.14903738511307435	NO	-
1690	ZINC03214794	1139	0.14903406929555	NO	-
1691	ZINC03863688	2331	0.14900030811782217	NO	-
1692	ZINC03636053	1466	0.1489855154118093	NO	-
1693	ZINC01742685	295	0.14894791501609067	NO	-
1694	ZINC03584147	1377	0.14894600360156518	NO	-
1695	ZINC00784471	73	0.14891731818963805	NO	-
1696	ZINC03863699	2337	0.14886902548671538	NO	-
1697	ZINC02453135	769	0.14886718752652275	NO	-
1698	ZINC04216270	3547	0.14884781260311186	NO	-
1699	ZINC03949133	2767	0.14883635297907485	NO	-
1700	ZINC03359360	1263	0.14878200579884432	NO	-
1701	ZINC03863169	2295	0.14869074796780365	NO	-
1702	ZINC01530748	181	0.14868814203097108	NO	-
1703	ZINC04124482	3463	0.1486855645367729	NO	-
1704	ZINC00390294	32	0.1486591101738778	NO	-
1705	ZINC03856337	1968	0.14864479219198412	NO	-
1706	ZINC03864362	2418	0.14863856072455606	NO	-
1707	ZINC03782110	1562	0.1486117870793061	NO	-
1708	ZINC04190114	3527	0.148584108714243	NO	-
1709	ZINC03951644	2771	0.14851924658599436	NO	-
1710	ZINC03863474	2317	0.1485096868002996	NO	-
1711	ZINC03856017	1943	0.1484725804652001	NO	-
1712	ZINC03616815	1421	0.14846115959827225	NO	-
1713	ZINC03937541	2738	0.14846072815918984	NO	-
1714	ZINC03862863	2237	0.14840934981992576	NO	-
1715	ZINC03607422	1395	0.14839052041515907	NO	-
1716	ZINC04619040	3825	0.14836021208817987	NO	-
1717	ZINC02184697	582	0.14834949564392078	NO	-
1718	ZINC03972498	3002	0.1483045264343779	NO	-
1719	ZINC03849518	1865	0.14827498207561846	NO	-
1720	ZINC03862611	2159	0.14817855774322017	NO	-
1721	ZINC03971726	2984	0.1481730120507789	NO	-
1722	ZINC03863033	2274	0.1481632192284467	NO	-
1723	ZINC03809152	1709	0.14813041563960366	NO	-
1724	ZINC03996031	3269	0.14812408716079542	NO	-
1725	ZINC03780989	1557	0.14810821063633686	NO	-
1726	ZINC02420957	727	0.1481063829514765	NO	-
1727	ZINC03976985	3036	0.1480968472977143	NO	-
1728	ZINC01537531	192	0.14807211712490434	NO	-
1729	ZINC02907798	1040	0.14805506732062426	NO	-
1730	ZINC02405635	715	0.14802319678525783	NO	-
1731	ZINC03628528	1443	0.1479966727131812	NO	-
1732	ZINC03968910	2851	0.14798710770147394	NO	-
1733	ZINC02841572	1006	0.14797450843499807	NO	-
1734	ZINC03862352	2106	0.14796559407402735	NO	-
1735	ZINC04359595	3683	0.14795172353184236	NO	-
1736	ZINC03986795	3189	0.14791905089755367	NO	-
1737	ZINC00809675	78	0.14787751750978914	NO	-
1738	ZINC04036535	3377	0.1478324611336426	NO	-
1739	ZINC03849490	1855	0.14783071406715473	NO	-
1740	ZINC00976160	125	0.1478250464748253	NO	-
1741	ZINC03666170	1482	0.1478148404003218	NO	-
1742	ZINC02119239	505	0.14780256273162867	NO	-
1743	ZINC03849501	1860	0.14779203003841623	NO	-
1744	ZINC02114530	479	0.14777493463697405	NO	-
1745	ZINC03788677	1597	0.14776848142840152	NO	-
1746	ZINC04120859	3451	0.14776410726280415	NO	-
1747	ZINC04247710	3578	0.14771981622498126	NO	-
1748	ZINC03927121	2716	0.14766888028786565	NO	-
1749	ZINC03966216	2844	0.14765965207240553	NO	-
1750	ZINC03926790	2709	0.14765824021512594	NO	-
1751	ZINC04128833	3468	0.14765057029353093	NO	-
1752	ZINC02888995	1029	0.1475569358221099	NO	-
1753	ZINC02686969	935	0.14751703972435476	NO	-
1754	ZINC03822606	1770	0.14747424095323025	NO	-
1755	ZINC03862041	2077	0.14744543942169053	NO	-
1756	ZINC01852336	353	0.1474177337981551	NO	-
1757	ZINC04188485	3525	0.1473924833122535	NO	-
1758	ZINC00813013	82	0.1473640517957731	NO	-
1759	ZINC03988541	3224	0.14736187829755595	NO	-
1760	ZINC03856386	1984	0.1473417859970921	NO	-
1761	ZINC03643767	1474	0.1473351406538165	NO	-
1762	ZINC03969315	2884	0.14732644550707738	NO	-
1763	ZINC03863903	2380	0.14730957113271156	NO	-
1764	ZINC02761503	985	0.1472828652720633	NO	-
1765	ZINC04620380	3837	0.1472392235349109	NO	-
1766	ZINC03863852	2369	0.14722169227752144	NO	-
1767	ZINC02158372	570	0.14721285790399985	NO	-
1768	ZINC04627224	3839	0.14708942292970592	NO	-
1769	ZINC03862317	2101	0.14708363863399007	NO	-
1770	ZINC03905034	2673	0.1470755476118207	NO	-
1771	ZINC02115527	482	0.14705765385907663	NO	-
1772	ZINC01485343	175	0.14705343143494617	NO	-
1773	ZINC02123010	522	0.14704897206291603	NO	-
1774	ZINC01254912	153	0.14703442841613468	NO	-
1775	ZINC03621443	1436	0.1470171288519761	NO	-
1776	ZINC03862373	2117	0.1469922104461948	NO	-
1777	ZINC03820399	1760	0.1469818048269466	NO	-
1778	ZINC02988918	1069	0.14695416189987925	NO	-
1779	ZINC03974576	3019	0.1468800367921879	NO	-
1780	ZINC01294213	160	0.1468510859417729	NO	-
1781	ZINC04262938	3585	0.14679742804895768	NO	-
1782	ZINC03806406	1693	0.14678105754629692	NO	-
1783	ZINC02140076	551	0.14675316317920314	NO	-
1784	ZINC02885327	1022	0.14673130492978959	NO	-
1785	ZINC04464971	3761	0.14668539298915378	NO	-
1786	ZINC02633886	882	0.14667609994512323	NO	-
1787	ZINC03636045	1465	0.14659140851796423	NO	-
1788	ZINC03889616	2543	0.14658704374500425	NO	-
1789	ZINC03849504	1861	0.14654116444585294	NO	-
1790	ZINC03864360	2416	0.14650679268080816	NO	-
1791	ZINC03863693	2336	0.14650647057406352	NO	-
1792	ZINC03849533	1868	0.14649226469703738	NO	-
1793	ZINC04043408	3386	0.14648562292267064	NO	-
1794	ZINC02239503	629	0.14646521460470063	NO	-
1795	ZINC03862036	2072	0.14643823168753187	NO	-
1796	ZINC03571655	1354	0.14642249878023575	NO	-
1797	ZINC03862035	2071	0.14633445377761006	NO	-
1798	ZINC03819336	1750	0.14631266916093608	NO	-
1799	ZINC04628295	3849	0.14629790883837643	NO	-
1800	ZINC03862604	2157	0.14626645867606594	NO	-
1801	ZINC03172652	1110	0.14625989982667548	NO	-
1802	ZINC03777700	1538	0.14625879925209417	NO	-
1803	ZINC03681474	1490	0.14623733207814518	NO	-
1804	ZINC03955875	2790	0.14621752006333433	NO	-
1805	ZINC03853600	1889	0.1461560185333007	NO	-
1806	ZINC03890323	2569	0.14615051309253083	NO	-
1807	ZINC03806406	1692	0.1461448052292589	NO	-
1808	ZINC01902087	379	0.14614363519529464	NO	-
1809	ZINC04466623	3767	0.14613697862343217	NO	-
1810	ZINC03863158	2292	0.14612287419556583	NO	-
1811	ZINC03849504	1862	0.14607496073752507	NO	-
1812	ZINC03863708	2339	0.14605165941749443	NO	-
1813	ZINC02021451	441	0.14604831804612914	NO	-
1814	ZINC03968911	2852	0.14603407084524775	NO	-
1815	ZINC02939734	1058	0.1459879841155342	NO	-
1816	ZINC02130595	541	0.14597333513855792	NO	-
1817	ZINC03825521	1786	0.14591851312493087	NO	-
1818	ZINC01549681	208	0.14588252439515925	NO	-
1819	ZINC03819336	1751	0.14587289769273884	NO	-
1820	ZINC03849533	1867	0.14584823745138556	NO	-
1821	ZINC03862932	2243	0.1457889174580075	NO	-
1822	ZINC03862380	2123	0.1457860309625609	NO	-
1823	ZINC03891704	2620	0.14578258957965579	NO	-
1824	ZINC03982913	3152	0.14575733658403478	NO	-
1825	ZINC03799858	1652	0.14571667492884638	NO	-
1826	ZINC03635083	1461	0.14570965614709416	NO	-
1827	ZINC03873754	2502	0.14565364919164003	NO	-
1828	ZINC03862094	2082	0.14564992866311866	NO	-
1829	ZINC02007275	421	0.14558663583078127	NO	-
1830	ZINC01294878	161	0.14558447850259743	NO	-
1831	ZINC04146319	3494	0.14556851847954919	NO	-
1832	ZINC03862093	2081	0.14555574543801456	NO	-
1833	ZINC02007747	422	0.14552311645366733	NO	-
1834	ZINC00980128	127	0.1455184039146431	NO	-
1835	ZINC03980818	3118	0.14548614352020858	NO	-
1836	ZINC03862810	2217	0.1454680065412708	NO	-
1837	ZINC03862933	2244	0.14540766917707015	NO	-
1838	ZINC03338970	1237	0.14540200071505796	NO	-
1839	ZINC01665957	258	0.1453467513913704	NO	-
1840	ZINC00941143	114	0.1453192617687706	NO	-
1841	ZINC04640061	3859	0.14531908446478728	NO	-
1842	ZINC04632002	3852	0.1453139124726962	NO	-
1843	ZINC02750814	975	0.14530505123945164	NO	-
1844	ZINC04122127	3454	0.14525233123675282	NO	-
1845	ZINC03863916	2388	0.1451707604297725	NO	-
1846	ZINC04366921	3689	0.14513438502945833	NO	-
1847	ZINC03863160	2294	0.14513039137583517	NO	-
1848	ZINC03988914	3231	0.14512660102012867	NO	-
1849	ZINC02585703	860	0.1451260996816018	NO	-
1850	ZINC03856328	1964	0.14511424781245094	NO	-
1851	ZINC03864017	2396	0.1450839553950878	NO	-
1852	ZINC03863007	2260	0.1450720827072339	NO	-
1853	ZINC02231796	620	0.14504599744712318	NO	-
1854	ZINC03782826	1565	0.14499839659852173	NO	-
1855	ZINC03863170	2296	0.14497988334279505	NO	-
1856	ZINC03863237	2311	0.14496401665734324	NO	-
1857	ZINC03971338	2975	0.14495070463659368	NO	-
1858	ZINC02399862	711	0.1449414717861095	NO	-
1859	ZINC03817244	1732	0.14494026765229814	NO	-
1860	ZINC03960584	2824	0.14493421472242046	NO	-
1861	ZINC02118804	499	0.14492474381032183	NO	-
1862	ZINC02123125	523	0.14486356463258523	NO	-
1863	ZINC03863008	2261	0.1448384661275004	NO	-
1864	ZINC03889637	2544	0.14483576568686962	NO	-
1865	ZINC02304382	663	0.14483269727877385	NO	-
1866	ZINC03818939	1746	0.1448215519289306	NO	-
1867	ZINC03862386	2129	0.14480999455858995	NO	-
1868	ZINC02826999	1002	0.14479245892458323	NO	-
1869	ZINC03804900	1682	0.14477369255142783	NO	-
1870	ZINC03000516	1072	0.14476637342728327	NO	-
1871	ZINC03343764	1244	0.1447637521603145	NO	-
1872	ZINC03864340	2407	0.14473127196830074	NO	-
1873	ZINC02458230	783	0.1446856358145287	NO	-
1874	ZINC03971728	2986	0.1446620215265509	NO	-
1875	ZINC03793991	1617	0.14465867274264488	NO	-
1876	ZINC02496137	812	0.14465686408776582	NO	-
1877	ZINC03878960	2515	0.14465638951678791	NO	-
1878	ZINC03583736	1376	0.14463778109964626	NO	-
1879	ZINC02979474	1066	0.14463589440340152	NO	-
1880	ZINC03969187	2875	0.14463474833171436	NO	-
1881	ZINC03891710	2623	0.14461562930677557	NO	-
1882	ZINC02696092	947	0.1446111734799623	NO	-
1883	ZINC04627884	3845	0.14460625477055813	NO	-
1884	ZINC00727441	63	0.14458014225480806	NO	-
1885	ZINC03982871	3139	0.14454462188478445	NO	-
1886	ZINC03849537	1870	0.14454291232217206	NO	-
1887	ZINC03619405	1428	0.1445175693031613	NO	-
1888	ZINC03862362	2109	0.1444771028032673	NO	-
1889	ZINC03817244	1733	0.14447428188988698	NO	-
1890	ZINC03864353	2412	0.14446343376939957	NO	-
1891	ZINC03952350	2776	0.14444387534352018	NO	-
1892	ZINC03434597	1298	0.14437569799192115	NO	-
1893	ZINC03979152	3067	0.1443670481876075	NO	-
1894	ZINC02157497	562	0.14433905305685643	NO	-
1895	ZINC02215631	609	0.14433775393135806	NO	-
1896	ZINC03871517	2468	0.1443192790375105	NO	-
1897	ZINC03999814	3281	0.14429332946422205	NO	-
1898	ZINC02655332	905	0.14429087671252946	NO	-
1899	ZINC03863052	2282	0.144215532371145	NO	-
1900	ZINC02710217	956	0.1441905404546683	NO	-
1901	ZINC03864369	2425	0.1441360882038846	NO	-
1902	ZINC03862034	2070	0.14413537118722847	NO	-
1903	ZINC03849537	1869	0.1440920367763524	NO	-
1904	ZINC02272749	649	0.14408413616967436	NO	-
1905	ZINC01554008	222	0.14408299440082661	NO	-
1906	ZINC03863009	2262	0.144053068928733	NO	-
1907	ZINC03784374	1578	0.14403269292298107	NO	-
1908	ZINC03868093	2444	0.1440235748377995	NO	-
1909	ZINC01677696	266	0.14396277168513275	NO	-
1910	ZINC02449869	763	0.1439532395669363	NO	-
1911	ZINC03853617	1890	0.14394564464083467	NO	-
1912	ZINC04467699	3768	0.14394564464083467	NO	-
1913	ZINC02440620	757	0.14394427935987844	NO	-
1914	ZINC03583734	1375	0.14394273754116002	NO	-
1915	ZINC04401031	3721	0.1439092264074018	NO	-
1916	ZINC03619398	1426	0.1438971921386629	NO	-
1917	ZINC03817244	1734	0.14382239257439866	NO	-
1918	ZINC03850340	1873	0.14381118333732992	NO	-
1919	ZINC03980810	3114	0.14380097892752197	NO	-
1920	ZINC02939740	1059	0.1437613762136863	NO	-
1921	ZINC04114774	3441	0.14371569966850412	NO	-
1922	ZINC02122072	518	0.1436872592451516	NO	-
1923	ZINC04114774	3440	0.1436785206093265	NO	-
1924	ZINC03709359	1503	0.14367140302011222	NO	-
1925	ZINC03864373	2428	0.1436654868971246	NO	-
1926	ZINC03856381	1983	0.14357061417445233	NO	-
1927	ZINC03862011	2067	0.14350960341476027	NO	-
1928	ZINC02183623	579	0.1434918625750752	NO	-
1929	ZINC02039089	450	0.14347492516308444	NO	-
1930	ZINC03979653	3070	0.1434670117506217	NO	-
1931	ZINC03856289	1958	0.14346214965983878	NO	-
1932	ZINC02304383	664	0.14338574505485974	NO	-
1933	ZINC03968972	2855	0.14338066446413195	NO	-
1934	ZINC03217476	1144	0.14336845400697118	NO	-
1935	ZINC03914942	2696	0.14330562571955313	NO	-
1936	ZINC01654522	250	0.14330083592919596	NO	-
1937	ZINC03873219	2476	0.14327155524495194	NO	-
1938	ZINC03970005	2933	0.14322159312271526	NO	-
1939	ZINC03794354	1619	0.14321290042165666	NO	-
1940	ZINC03970532	2954	0.14317463868490424	NO	-
1941	ZINC03864372	2427	0.14315095410627257	NO	-
1942	ZINC03709616	1510	0.14314569065443702	NO	-
1943	ZINC04315641	3635	0.1431328477189216	NO	-
1944	ZINC02124897	532	0.14304491270783437	NO	-
1945	ZINC03979653	3071	0.14302560465228217	NO	-
1946	ZINC04331975	3642	0.14295351906481366	NO	-
1947	ZINC02119893	513	0.14289755801131035	NO	-
1948	ZINC01666334	259	0.14288473240801888	NO	-
1949	ZINC00663669	58	0.1427789740832698	NO	-
1950	ZINC02711997	964	0.14276707734405325	NO	-
1951	ZINC00527415	36	0.14269548303920337	NO	-
1952	ZINC03790721	1609	0.14268685998967717	NO	-
1953	ZINC03862361	2108	0.14268403019056589	NO	-
1954	ZINC03873218	2475	0.14268371056115764	NO	-
1955	ZINC04215322	3544	0.14261237272275992	NO	-
1956	ZINC02438715	753	0.14260396535185146	NO	-
1957	ZINC03817424	1740	0.14259860099488256	NO	-
1958	ZINC01534059	187	0.14257194027496442	NO	-
1959	ZINC03196250	1124	0.14252970893296507	NO	-
1960	ZINC00917100	108	0.14251039505586802	NO	-
1961	ZINC02118569	496	0.1425091638595502	NO	-
1962	ZINC03980802	3110	0.1424943079253835	NO	-
1963	ZINC03801766	1666	0.1424843319930973	NO	-
1964	ZINC00891624	96	0.142468270554146	NO	-
1965	ZINC02184204	580	0.14242132934080437	NO	-
1966	ZINC03862040	2076	0.14236595708695396	NO	-
1967	ZINC02157499	563	0.14232279760237573	NO	-
1968	ZINC03602417	1386	0.1422963696217194	NO	-
1969	ZINC04001331	3316	0.14225930778973286	NO	-
1970	ZINC04366800	3686	0.14225285519771813	NO	-
1971	ZINC03800838	1659	0.14223335403951842	NO	-
1972	ZINC03926791	2710	0.1422192213240853	NO	-
1973	ZINC03912455	2688	0.14221320200836074	NO	-
1974	ZINC03794440	1621	0.1422027928820696	NO	-
1975	ZINC02218443	613	0.1421955901316965	NO	-
1976	ZINC04024572	3366	0.14217124644573986	NO	-
1977	ZINC04132792	3480	0.14216415273387267	NO	-
1978	ZINC03338968	1236	0.14214036893753917	NO	-
1979	ZINC03181552	1118	0.14212859835458472	NO	-
1980	ZINC03849412	1839	0.1420798886077505	NO	-
1981	ZINC03823451	1774	0.1420623976278213	NO	-
1982	ZINC03969808	2916	0.14202250467630348	NO	-
1983	ZINC03961799	2832	0.1420067371315955	NO	-
1984	ZINC03849637	1872	0.14198739392500767	NO	-
1985	ZINC02459597	796	0.14195164546044486	NO	-
1986	ZINC03856387	1985	0.14194719730559427	NO	-
1987	ZINC03634244	1457	0.1419132395446943	NO	-
1988	ZINC04063988	3403	0.14189636128542757	NO	-
1989	ZINC03863046	2280	0.1418883077363659	NO	-
1990	ZINC04114730	3435	0.14188701886582145	NO	-
1991	ZINC02939517	1055	0.14188100375521775	NO	-
1992	ZINC03448214	1307	0.14186430853491921	NO	-
1993	ZINC03977228	3047	0.1418600229186054	NO	-
1994	ZINC03861903	2054	0.1417574204352864	NO	-
1995	ZINC03118683	1101	0.14174261565424387	NO	-
1996	ZINC03985591	3176	0.141737452374159	NO	-
1997	ZINC03988613	3227	0.14173703065565868	NO	-
1998	ZINC04618336	3819	0.14173548205673528	NO	-
1999	ZINC03971727	2985	0.14173110694933452	NO	-
2000	ZINC04001546	3339	0.1416727420500797	NO	-
2001	ZINC03597454	1381	0.14164852551357068	NO	-
2002	ZINC03827654	1790	0.1416301874321502	NO	-
2003	ZINC03795463	1630	0.1416248610959721	NO	-
2004	ZINC03849518	1866	0.141594385203879	NO	-
2005	ZINC04457570	3749	0.1415760864164191	NO	-
2006	ZINC03539921	1339	0.14157542745486648	NO	-
2007	ZINC00005416	3	0.14156494961465718	NO	-
2008	ZINC03856380	1982	0.14154638678326328	NO	-
2009	ZINC03927123	2717	0.14148123824733203	NO	-
2010	ZINC04345529	3668	0.14145413853881364	NO	-
2011	ZINC04253181	3582	0.14144651129699493	NO	-
2012	ZINC03877724	2512	0.14143796704986283	NO	-
2013	ZINC03891104	2590	0.1414356577395775	NO	-
2014	ZINC00938539	113	0.1413537416910973	NO	-
2015	ZINC03851152	1877	0.14134041124959237	NO	-
2016	ZINC04465106	3762	0.14134041124959237	NO	-
2017	ZINC03863671	2329	0.14130240032538718	NO	-
2018	ZINC02846552	1010	0.14122855437950058	NO	-
2019	ZINC03983539	3164	0.14118315169583953	NO	-
2020	ZINC03862328	2102	0.14113543937857986	NO	-
2021	ZINC04346151	3671	0.14111219042875045	NO	-
2022	ZINC04131968	3475	0.14110146013085725	NO	-
2023	ZINC03980661	3099	0.14108229454989246	NO	-
2024	ZINC02113209	471	0.1410602523116875	NO	-
2025	ZINC00941923	115	0.141031075333859	NO	-
2026	ZINC00585304	41	0.14101068634039715	NO	-
2027	ZINC03862665	2178	0.14098855683953343	NO	-
2028	ZINC03863580	2323	0.14098287481586702	NO	-
2029	ZINC00906833	104	0.14094403975957764	NO	-
2030	ZINC03956268	2800	0.14091023438180753	NO	-
2031	ZINC04030101	3370	0.14089278479366238	NO	-
2032	ZINC01666343	260	0.14089151206497844	NO	-
2033	ZINC04632031	3853	0.1408689343793449	NO	-
2034	ZINC03916754	2697	0.14076666756639195	NO	-
2035	ZINC03980058	3077	0.1407649614441746	NO	-
2036	ZINC04150645	3500	0.14074467270955662	NO	-
2037	ZINC03604550	1392	0.1406554942420634	NO	-
2038	ZINC03823826	1775	0.14065389234239573	NO	-
2039	ZINC03936915	2734	0.14061261221933175	NO	-
2040	ZINC00663270	56	0.14052671091294675	NO	-
2041	ZINC01719653	285	0.14050967296992278	NO	-
2042	ZINC03873604	2488	0.1405033767057904	NO	-
2043	ZINC03862385	2128	0.14046396508957532	NO	-
2044	ZINC01913155	390	0.14045939661074663	NO	-
2045	ZINC02128426	539	0.14039898654745128	NO	-
2046	ZINC03890949	2583	0.14037956576985441	NO	-
2047	ZINC02119306	506	0.1403596759603186	NO	-
2048	ZINC03985371	3174	0.14035866872641783	NO	-
2049	ZINC03345477	1249	0.1403286642681692	NO	-
2050	ZINC03849409	1837	0.14030818916777085	NO	-
2051	ZINC02541639	844	0.14020892818902284	NO	-
2052	ZINC03849637	1871	0.1401123390765333	NO	-
2053	ZINC01488993	177	0.1400341349127853	NO	-
2054	ZINC03849404	1836	0.13999483009579847	NO	-
2055	ZINC01778374	306	0.139974324271904	NO	-
2056	ZINC02449868	762	0.1398841478016002	NO	-
2057	ZINC04029164	3369	0.13986412020442934	NO	-
2058	ZINC00907313	106	0.13986363159387313	NO	-
2059	ZINC03616819	1423	0.13983204860448697	NO	-
2060	ZINC03972053	2993	0.13978875963614512	NO	-
2061	ZINC02440259	756	0.13977734896884703	NO	-
2062	ZINC02237753	626	0.1397766808418975	NO	-
2063	ZINC02307860	665	0.13977545323779414	NO	-
2064	ZINC03862938	2245	0.1397640732380961	NO	-
2065	ZINC03863175	2298	0.13963427881857557	NO	-
2066	ZINC03913182	2692	0.13962335252567798	NO	-
2067	ZINC03082312	1092	0.13962324229203746	NO	-
2068	ZINC03971919	2990	0.13961281535618805	NO	-
2069	ZINC03863228	2309	0.13960334153586834	NO	-
2070	ZINC01554834	223	0.13958306747193241	NO	-
2071	ZINC01831120	330	0.13958047995317394	NO	-
2072	ZINC04204968	3534	0.13956367852891477	NO	-
2073	ZINC04627666	3843	0.13954161298863715	NO	-
2074	ZINC01539102	194	0.13954130855499539	NO	-
2075	ZINC04155586	3503	0.13948750679503913	NO	-
2076	ZINC03856388	1986	0.13944829442985995	NO	-
2077	ZINC03863053	2283	0.13941733076265525	NO	-
2078	ZINC03894364	2648	0.13939220062504196	NO	-
2079	ZINC03849490	1856	0.1393813849311975	NO	-
2080	ZINC04086981	3423	0.1393330611015426	NO	-
2081	ZINC03858358	2020	0.13931171612218277	NO	-
2082	ZINC03571749	1355	0.13927801392632258	NO	-
2083	ZINC02157501	564	0.13927377329899315	NO	-
2084	ZINC00075570	14	0.13925601555723877	NO	-
2085	ZINC03806616	1694	0.13916900573692667	NO	-
2086	ZINC00588918	47	0.13910700139492113	NO	-
2087	ZINC03813017	1720	0.13908015699458492	NO	-
2088	ZINC03792035	1613	0.13906798447534902	NO	-
2089	ZINC03980808	3112	0.1390428315693166	NO	-
2090	ZINC03862823	2223	0.13903165024470476	NO	-
2091	ZINC03971710	2982	0.13901223468245405	NO	-
2092	ZINC02488395	808	0.13900573563355542	NO	-
2093	ZINC02123155	525	0.1389888767615971	NO	-
2094	ZINC03849412	1840	0.1389859934675078	NO	-
2095	ZINC02117470	488	0.13896690615222057	NO	-
2096	ZINC03862605	2158	0.13896683069823454	NO	-
2097	ZINC01851881	350	0.13893317675665223	NO	-
2098	ZINC03856403	1990	0.13889779894355805	NO	-
2099	ZINC03818261	1742	0.13887964242258483	NO	-
2100	ZINC03863021	2265	0.1388769583927585	NO	-
2101	ZINC02115523	481	0.1388733954310098	NO	-
2102	ZINC03620230	1430	0.1388415598000762	NO	-
2103	ZINC03849409	1838	0.13882622753162763	NO	-
2104	ZINC03972716	3003	0.1388149388571648	NO	-
2105	ZINC02239868	630	0.13879899176576677	NO	-
2106	ZINC03862143	2087	0.1387501005975692	NO	-
2107	ZINC03912457	2689	0.13872682159243196	NO	-
2108	ZINC03889927	2550	0.1387035181258015	NO	-
2109	ZINC03999464	3278	0.13866441995926826	NO	-
2110	ZINC03862039	2075	0.13866166638224298	NO	-
2111	ZINC03775412	1523	0.13865784805131984	NO	-
2112	ZINC03417580	1289	0.13864252747610764	NO	-
2113	ZINC02655331	904	0.13863276032939761	NO	-
2114	ZINC03800344	1655	0.13862845616718344	NO	-
2115	ZINC01639770	243	0.1385920932986585	NO	-
2116	ZINC03583291	1372	0.13856013806571782	NO	-
2117	ZINC04341575	3666	0.13852203027951854	NO	-
2118	ZINC02638538	893	0.13847602261213277	NO	-
2119	ZINC03794824	1625	0.13847296781732976	NO	-
2120	ZINC03958533	2813	0.13846522081733523	NO	-
2121	ZINC03892070	2628	0.13846243489090593	NO	-
2122	ZINC02032246	448	0.138457884943713	NO	-
2123	ZINC02819230	1001	0.13840035824960084	NO	-
2124	ZINC03864365	2421	0.13839896627298467	NO	-
2125	ZINC03865453	2440	0.1383917657252089	NO	-
2126	ZINC04135250	3483	0.13838895195843173	NO	-
2127	ZINC03873880	2505	0.1383701857392825	NO	-
2128	ZINC03981974	3130	0.1383577535459121	NO	-
2129	ZINC04230375	3568	0.13835391610594605	NO	-
2130	ZINC03206155	1132	0.13833685976719437	NO	-
2131	ZINC02712119	966	0.13832840545653474	NO	-
2132	ZINC03325377	1211	0.1382562017603575	NO	-
2133	ZINC03644955	1475	0.1382293105014102	NO	-
2134	ZINC03981986	3132	0.13821257901315634	NO	-
2135	ZINC03417583	1290	0.13820854732114204	NO	-
2136	ZINC04594856	3803	0.13818472839712062	NO	-
2137	ZINC02462836	799	0.1381751389226847	NO	-
2138	ZINC03862377	2120	0.1381217669505492	NO	-
2139	ZINC03934498	2731	0.13809978834001163	NO	-
2140	ZINC03999486	3279	0.13809355546806487	NO	-
2141	ZINC03863042	2277	0.138093550051529	NO	-
2142	ZINC02113802	475	0.13809309739556894	NO	-
2143	ZINC03862316	2100	0.13808911681128114	NO	-
2144	ZINC02985846	1067	0.13807852275503837	NO	-
2145	ZINC04548716	3787	0.13803426078663844	NO	-
2146	ZINC03864361	2417	0.1380238101328589	NO	-
2147	ZINC03790716	1608	0.1380227468345686	NO	-
2148	ZINC02941748	1060	0.13800236508167163	NO	-
2149	ZINC03604545	1391	0.13800201328514342	NO	-
2150	ZINC02686971	936	0.1379939960010638	NO	-
2151	ZINC02696099	950	0.13798507475107172	NO	-
2152	ZINC04000759	3285	0.1379330208380636	NO	-
2153	ZINC02124922	533	0.13792735177064525	NO	-
2154	ZINC04333961	3649	0.1378907954808594	NO	-
2155	ZINC03804228	1680	0.13788404325254505	NO	-
2156	ZINC01547649	207	0.13785658572602652	NO	-
2157	ZINC04451303	3741	0.13782307751275552	NO	-
2158	ZINC03973705	3011	0.13782015603978862	NO	-
2159	ZINC03994804	3257	0.13780104777155006	NO	-
2160	ZINC01688838	272	0.13774427208625228	NO	-
2161	ZINC04114730	3434	0.13773160243371782	NO	-
2162	ZINC01850749	348	0.1377211303502744	NO	-
2163	ZINC02020797	437	0.1377022265837597	NO	-
2164	ZINC02459149	792	0.13769214545086678	NO	-
2165	ZINC03891698	2619	0.13761344982475374	NO	-
2166	ZINC03994808	3258	0.13761085639759224	NO	-
2167	ZINC03994987	3262	0.13760754368267436	NO	-
2168	ZINC03968973	2856	0.13758763698935259	NO	-
2169	ZINC03862798	2211	0.13758197801821556	NO	-
2170	ZINC03952911	2782	0.13757098393988654	NO	-
2171	ZINC03862363	2110	0.13756678895696856	NO	-
2172	ZINC03980058	3078	0.13754346738064954	NO	-
2173	ZINC03864366	2422	0.13751260600028645	NO	-
2174	ZINC04132792	3479	0.13746105493859218	NO	-
2175	ZINC03892080	2634	0.13744654786074173	NO	-
2176	ZINC04340821	3664	0.13736284546297423	NO	-
2177	ZINC03788674	1596	0.13736117356043012	NO	-
2178	ZINC04217279	3552	0.13733260599295155	NO	-
2179	ZINC03890276	2566	0.13731067604151675	NO	-
2180	ZINC02943490	1061	0.13730425269865296	NO	-
2181	ZINC04086932	3420	0.13724187285644185	NO	-
2182	ZINC02212453	603	0.1372327556003798	NO	-
2183	ZINC04000760	3286	0.13719893205396858	NO	-
2184	ZINC04050798	3389	0.13719742396890647	NO	-
2185	ZINC03965397	2842	0.1371618909458639	NO	-
2186	ZINC04003559	3342	0.1371399670621045	NO	-
2187	ZINC04040188	3382	0.13712631902586825	NO	-
2188	ZINC03856428	1996	0.1371232922569913	NO	-
2189	ZINC02118215	494	0.1370849067630464	NO	-
2190	ZINC03804902	1683	0.13706728211448205	NO	-
2191	ZINC03927129	2719	0.13706058407127636	NO	-
2192	ZINC04216669	3548	0.13704341391132777	NO	-
2193	ZINC02449710	761	0.1370236201410811	NO	-
2194	ZINC03863130	2289	0.13702322123747415	NO	-
2195	ZINC03977085	3040	0.13701769014872667	NO	-
2196	ZINC04033996	3374	0.13700157399764012	NO	-
2197	ZINC04321471	3637	0.13699444840617894	NO	-
2198	ZINC00895131	100	0.13696631528183584	NO	-
2199	ZINC03438838	1303	0.1369653327687599	NO	-
2200	ZINC03856389	1987	0.13694808617353313	NO	-
2201	ZINC02123152	524	0.1369273746376113	NO	-
2202	ZINC03045021	1085	0.13692173758833326	NO	-
2203	ZINC02638539	894	0.13691847451937425	NO	-
2204	ZINC03956301	2801	0.13691191405580566	NO	-
2205	ZINC01625569	240	0.13690927212503637	NO	-
2206	ZINC03927632	2720	0.1368977022141588	NO	-
2207	ZINC00803886	74	0.1368776865790913	NO	-
2208	ZINC03873204	2472	0.13684932486061266	NO	-
2209	ZINC03993904	3255	0.1368450185228197	NO	-
2210	ZINC03601986	1385	0.13682843325668123	NO	-
2211	ZINC04267672	3594	0.13679775919090145	NO	-
2212	ZINC03863800	2359	0.13678686950197505	NO	-
2213	ZINC03613588	1405	0.1367751611655628	NO	-
2214	ZINC04005554	3346	0.1367165771909394	NO	-
2215	ZINC03970275	2944	0.13671469561905655	NO	-
2216	ZINC03974575	3018	0.13659735903790304	NO	-
2217	ZINC03873202	2470	0.1365848746766414	NO	-
2218	ZINC03956569	2810	0.13657963733945738	NO	-
2219	ZINC03980844	3126	0.1365390424994625	NO	-
2220	ZINC01688842	273	0.13652972407072303	NO	-
2221	ZINC04006482	3348	0.1365179299034762	NO	-
2222	ZINC04339095	3654	0.1364940870123414	NO	-
2223	ZINC02212454	604	0.13645197556004282	NO	-
2224	ZINC02367367	696	0.13644720998357787	NO	-
2225	ZINC03969400	2887	0.1364301529126083	NO	-
2226	ZINC02633046	879	0.13641257789795885	NO	-
2227	ZINC03862666	2179	0.13634764039676733	NO	-
2228	ZINC01997182	412	0.13632068522123308	NO	-
2229	ZINC04340923	3665	0.1363192054004593	NO	-
2230	ZINC03178953	1113	0.13631520163477737	NO	-
2231	ZINC03002009	1074	0.13630355162006627	NO	-
2232	ZINC03932364	2728	0.13628818741850732	NO	-
2233	ZINC02712120	967	0.13627189090176914	NO	-
2234	ZINC03863545	2321	0.1362208047523213	NO	-
2235	ZINC01551344	217	0.1361856515897357	NO	-
2236	ZINC04001465	3336	0.1361789010020691	NO	-
2237	ZINC00947946	116	0.13615724743858124	NO	-
2238	ZINC03338890	1235	0.1361205511125409	NO	-
2239	ZINC03969810	2917	0.136073799035406	NO	-
2240	ZINC03873721	2496	0.1360664667410872	NO	-
2241	ZINC04214601	3541	0.13605560251786658	NO	-
2242	ZINC01773531	300	0.13601946854020514	NO	-
2243	ZINC03995938	3268	0.13601464082467524	NO	-
2244	ZINC01818341	324	0.13599449287358273	NO	-
2245	ZINC03892069	2627	0.13598366256393477	NO	-
2246	ZINC03973339	3009	0.13596884667186313	NO	-
2247	ZINC03860096	2045	0.13592010751931838	NO	-
2248	ZINC03681267	1488	0.13591057334206885	NO	-
2249	ZINC01851883	351	0.13590597464955487	NO	-
2250	ZINC02711996	963	0.1358352226969845	NO	-
2251	ZINC02501156	820	0.13583473392985204	NO	-
2252	ZINC04046445	3388	0.135812995190714	NO	-
2253	ZINC03793881	1616	0.13579028992426548	NO	-
2254	ZINC03863996	2393	0.1357804508230995	NO	-
2255	ZINC03165950	1106	0.13574974445200225	NO	-
2256	ZINC03862727	2199	0.13572872450862963	NO	-
2257	ZINC02451819	766	0.13572028646710976	NO	-
2258	ZINC03601037	1384	0.13566883387520678	NO	-
2259	ZINC03331084	1221	0.13565914793370726	NO	-
2260	ZINC02867844	1016	0.1356104203996028	NO	-
2261	ZINC04117111	3444	0.13560683796388648	NO	-
2262	ZINC03980828	3120	0.13557656509475516	NO	-
2263	ZINC03864364	2420	0.13555649607911427	NO	-
2264	ZINC02119434	508	0.13550475251763058	NO	-
2265	ZINC03863966	2390	0.13549856514131287	NO	-
2266	ZINC02431725	742	0.13547026457049566	NO	-
2267	ZINC01488561	176	0.13546039436257762	NO	-
2268	ZINC03988610	3225	0.13541908434266398	NO	-
2269	ZINC03863036	2275	0.13540589594795813	NO	-
2270	ZINC03613915	1407	0.13539949905071078	NO	-
2271	ZINC01536847	190	0.13539781119388247	NO	-
2272	ZINC03897554	2653	0.13539031997168807	NO	-
2273	ZINC03796910	1636	0.13538759111294146	NO	-
2274	ZINC03849466	1853	0.13537647708751674	NO	-
2275	ZINC01553371	220	0.13537169444516026	NO	-
2276	ZINC03087160	1093	0.1353418170186554	NO	-
2277	ZINC02907803	1042	0.13533301109450854	NO	-
2278	ZINC02023758	446	0.1353303366266535	NO	-
2279	ZINC04001069	3299	0.13523438219117967	NO	-
2280	ZINC01930857	399	0.13523057891765644	NO	-
2281	ZINC02407084	717	0.13522378337589078	NO	-
2282	ZINC03969901	2924	0.13518872340540566	NO	-
2283	ZINC02922692	1048	0.13516479992329225	NO	-
2284	ZINC03018537	1078	0.13513161824443842	NO	-
2285	ZINC04413851	3727	0.13509811921549572	NO	-
2286	ZINC03970003	2931	0.1350875092207153	NO	-
2287	ZINC04267808	3595	0.13508237754797597	NO	-
2288	ZINC03853232	1885	0.1350451080756885	NO	-
2289	ZINC03863715	2342	0.13502433413504447	NO	-
2290	ZINC03864367	2423	0.1350208043285392	NO	-
2291	ZINC03859391	2035	0.13496184628908994	NO	-
2292	ZINC04185151	3520	0.13493288537342432	NO	-
2293	ZINC03868193	2445	0.1349016358212386	NO	-
2294	ZINC01778372	305	0.13487318110966656	NO	-
2295	ZINC03849404	1835	0.13484146585525836	NO	-
2296	ZINC03980711	3102	0.1347631835641008	NO	-
2297	ZINC01035472	131	0.1347342078915374	NO	-
2298	ZINC03865719	2441	0.1347125419809856	NO	-
2299	ZINC04347054	3675	0.13466055794510495	NO	-
2300	ZINC03903990	2670	0.13462225051440493	NO	-
2301	ZINC04001077	3301	0.13458067149520328	NO	-
2302	ZINC03862831	2224	0.1345772731969724	NO	-
2303	ZINC02924659	1049	0.1345772650158714	NO	-
2304	ZINC03864359	2415	0.13457428883001363	NO	-
2305	ZINC03873212	2474	0.13450383737367624	NO	-
2306	ZINC03972722	3005	0.13448607708368937	NO	-
2307	ZINC03610775	1403	0.13447925458659615	NO	-
2308	ZINC03814206	98	0.13447802768989994	YES	17
2309	ZINC02674794	916	0.1344583135663043	NO	-
2310	ZINC03777737	1540	0.13445010481261008	NO	-
2311	ZINC01892429	369	0.1344490499172636	NO	-
2312	ZINC03969804	2915	0.13444805715530592	NO	-
2313	ZINC03864193	2404	0.1344358068885997	NO	-
2314	ZINC03830227	1791	0.13441489087253813	NO	-
2315	ZINC03862364	2111	0.13436973348227718	NO	-
2316	ZINC03583703	1373	0.13436965657034852	NO	-
2317	ZINC01665083	255	0.1343274780693324	NO	-
2318	ZINC01049863	133	0.13431003578353687	NO	-
2319	ZINC03863054	2284	0.13429190867729618	NO	-
2320	ZINC03970006	2934	0.13428595943767507	NO	-
2321	ZINC03969725	2901	0.13428174875203033	NO	-
2322	ZINC02119889	512	0.13423353360894977	NO	-
2323	ZINC01688837	271	0.13419246834448226	NO	-
2324	ZINC03862038	2074	0.13419180368520164	NO	-
2325	ZINC03597449	1380	0.13415369950597383	NO	-
2326	ZINC03863028	2270	0.13412898253121322	NO	-
2327	ZINC03775410	1522	0.13407105189646773	NO	-
2328	ZINC00663670	59	0.13403151622087814	NO	-
2329	ZINC03776631	1529	0.13401758894380753	NO	-
2330	ZINC04594862	3804	0.13400003330622476	NO	-
2331	ZINC01246606	152	0.1339884247844447	NO	-
2332	ZINC04001374	3318	0.13398448086650452	NO	-
2333	ZINC04040580	3385	0.133960518548957	NO	-
2334	ZINC03803719	1674	0.13392904236147865	NO	-
2335	ZINC03858939	2029	0.13391663713631832	NO	-
2336	ZINC03914344	2695	0.1339166187129918	NO	-
2337	ZINC03289365	1182	0.13388167596221903	NO	-
2338	ZINC02674980	925	0.13388163007000642	NO	-
2339	ZINC03862464	2141	0.13385873876219267	NO	-
2340	ZINC03862631	2168	0.13384797550605104	NO	-
2341	ZINC01818342	325	0.1338362250631299	NO	-
2342	ZINC04134825	3482	0.1338201986269206	NO	-
2343	ZINC01544741	202	0.13380992378208537	NO	-
2344	ZINC03848609	1829	0.13378965904023327	NO	-
2345	ZINC01834687	333	0.1337854900819779	NO	-
2346	ZINC03856411	1992	0.1337623050963998	NO	-
2347	ZINC01493086	179	0.1337512192850223	NO	-
2348	ZINC02202197	593	0.13374849206843067	NO	-
2349	ZINC04001384	3320	0.13373956040988633	NO	-
2350	ZINC03849464	1851	0.13371065992192438	NO	-
2351	ZINC03873304	2477	0.13369680763933184	NO	-
2352	ZINC04135817	3484	0.1336910430191118	NO	-
2353	ZINC03862815	2222	0.13367337487222916	NO	-
2354	ZINC02679933	930	0.13362729472423018	NO	-
2355	ZINC02922686	1045	0.13362278327800728	NO	-
2356	ZINC03788665	1594	0.13360510345355506	NO	-
2357	ZINC03652912	1480	0.13359354243248173	NO	-
2358	ZINC03982804	3135	0.13357778250069696	NO	-
2359	ZINC02907794	1038	0.13356050743476008	NO	-
2360	ZINC02506017	826	0.1334979071682596	NO	-
2361	ZINC03941115	2746	0.13345634223392017	NO	-
2362	ZINC03863312	2313	0.1334349333656005	NO	-
2363	ZINC02657933	906	0.1334327125419701	NO	-
2364	ZINC03863051	2281	0.13339685698105955	NO	-
2365	ZINC00598033	49	0.13335720931822337	NO	-
2366	ZINC03378275	1269	0.13333684961678632	NO	-
2367	ZINC03784303	1577	0.133335369540309	NO	-
2368	ZINC03849466	1854	0.13331630151423302	NO	-
2369	ZINC02765211	989	0.133251070218733	NO	-
2370	ZINC03600624	1382	0.13323742507601782	NO	-
2371	ZINC03537937	1327	0.13320813076617918	NO	-
2372	ZINC04001543	3338	0.13317952784539408	NO	-
2373	ZINC02639066	895	0.1331678501788279	NO	-
2374	ZINC03304813	1199	0.1331648523894689	NO	-
2375	ZINC02501172	821	0.13315194955119558	NO	-
2376	ZINC03980059	3079	0.1331480809395673	NO	-
2377	ZINC03863692	2335	0.13311608313352702	NO	-
2378	ZINC01905921	384	0.13309767054466876	NO	-
2379	ZINC04389252	3708	0.133039406482236	NO	-
2380	ZINC01696399	279	0.13299643410547113	NO	-
2381	ZINC03683294	1492	0.1329799700805984	NO	-
2382	ZINC03969125	2870	0.13295713888332808	NO	-
2383	ZINC03817803	1741	0.1328541057586183	NO	-
2384	ZINC03849440	1849	0.13283979558333472	NO	-
2385	ZINC03973559	3010	0.13283029166239793	NO	-
2386	ZINC02459585	795	0.13282423570462876	NO	-
2387	ZINC04134825	3481	0.1328107112391836	NO	-
2388	ZINC02007749	423	0.13280118546520686	NO	-
2389	ZINC03969767	2913	0.13280061461008755	NO	-
2390	ZINC03969171	2873	0.13276412554766612	NO	-
2391	ZINC03864345	2409	0.13272599894685913	NO	-
2392	ZINC03980807	3111	0.13271561095078058	NO	-
2393	ZINC03904378	2671	0.13270485347161146	NO	-
2394	ZINC03863738	2343	0.13268442516894027	NO	-
2395	ZINC03889685	2546	0.13264549249273133	NO	-
2396	ZINC03620953	1433	0.13264110038895693	NO	-
2397	ZINC02844573	1009	0.1326148961009559	NO	-
2398	ZINC00422081	34	0.13259169660806294	NO	-
2399	ZINC03864194	2405	0.13259007575716378	NO	-
2400	ZINC03816710	1725	0.1325867847440175	NO	-
2401	ZINC02408596	719	0.13256257970805413	NO	-
2402	ZINC03969234	2879	0.13250739625397479	NO	-
2403	ZINC00811683	80	0.13250483194583712	NO	-
2404	ZINC02231693	619	0.13249821270605572	NO	-
2405	ZINC02694626	941	0.13249236729135938	NO	-
2406	ZINC03980843	3125	0.1324816161893085	NO	-
2407	ZINC02840375	1005	0.1324393791189369	NO	-
2408	ZINC04263700	3587	0.1323618427685065	NO	-
2409	ZINC03779789	1551	0.13235156395341952	NO	-
2410	ZINC03988008	3221	0.13235100141373093	NO	-
2411	ZINC04461467	3754	0.13235100141373093	NO	-
2412	ZINC03862351	2105	0.13232373755167798	NO	-
2413	ZINC03849425	1843	0.1322911073946934	NO	-
2414	ZINC03974503	3017	0.13228342359438178	NO	-
2415	ZINC03982805	3136	0.13226896327429194	NO	-
2416	ZINC03849426	1845	0.13225982186219096	NO	-
2417	ZINC03818940	1747	0.1322530269596756	NO	-
2418	ZINC03892077	2631	0.1322474890653131	NO	-
2419	ZINC03861851	2049	0.13222406193290429	NO	-
2420	ZINC02073306	452	0.13219637210572427	NO	-
2421	ZINC02117894	490	0.1321929126248642	NO	-
2422	ZINC03208667	1134	0.13216280842453554	NO	-
2423	ZINC01049865	134	0.13214759240478452	NO	-
2424	ZINC03863710	2340	0.13214715199830745	NO	-
2425	ZINC03616788	1417	0.13213901309403484	NO	-
2426	ZINC01506431	180	0.13211745886157295	NO	-
2427	ZINC03982943	3158	0.13210846263739556	NO	-
2428	ZINC03983438	3162	0.13210220531367453	NO	-
2429	ZINC03856278	1956	0.13206596518688898	NO	-
2430	ZINC03855478	1931	0.1320617487706578	NO	-
2431	ZINC03849494	1857	0.13199301964241716	NO	-
2432	ZINC02419158	724	0.13198468574699074	NO	-
2433	ZINC03863853	2370	0.1319806021530869	NO	-
2434	ZINC03970275	2945	0.1319739135592233	NO	-
2435	ZINC03990240	3240	0.1319666288351699	NO	-
2436	ZINC02426379	732	0.13193178088983654	NO	-
2437	ZINC01836373	335	0.131906065514223	NO	-
2438	ZINC02192293	584	0.13188050233737073	NO	-
2439	ZINC02261878	642	0.13183854730528471	NO	-
2440	ZINC03795472	1631	0.13183834944863876	NO	-
2441	ZINC03980798	3108	0.13180904736455742	NO	-
2442	ZINC03782111	1563	0.13178619619187532	NO	-
2443	ZINC03864374	2429	0.13178157160608056	NO	-
2444	ZINC01592276	230	0.1317753696898858	NO	-
2445	ZINC03982878	3141	0.13174054232627164	NO	-
2446	ZINC03794819	1624	0.13172246577897292	NO	-
2447	ZINC02119129	502	0.1317144962227581	NO	-
2448	ZINC02667919	915	0.13169807650091817	NO	-
2449	ZINC03861945	2059	0.13148833271997515	NO	-
2450	ZINC03858555	2021	0.13144593076095526	NO	-
2451	ZINC03892029	2626	0.13144495030086412	NO	-
2452	ZINC03603174	1389	0.13143111967234944	NO	-
2453	ZINC01665714	256	0.1314068110821816	NO	-
2454	ZINC04263392	3586	0.13138049622778847	NO	-
2455	ZINC04001094	3303	0.13136698089450158	NO	-
2456	ZINC01811764	316	0.13135715601167922	NO	-
2457	ZINC00643147	54	0.131339414736762	NO	-
2458	ZINC03892078	2632	0.13133034864439766	NO	-
2459	ZINC01665803	257	0.13131744121275385	NO	-
2460	ZINC02844384	1008	0.1313016410487764	NO	-
2461	ZINC01871606	360	0.1312944554277691	NO	-
2462	ZINC02210311	600	0.13129186587378996	NO	-
2463	ZINC04586959	3796	0.1312901226815142	NO	-
2464	ZINC01663056	22	0.13127242496998268	YES	7
2465	ZINC03345395	1248	0.13126355700885856	NO	-
2466	ZINC02674981	926	0.13121113157934436	NO	-
2467	ZINC04502783	3781	0.13121018322639252	NO	-
2468	ZINC04152703	3501	0.13117791761840614	NO	-
2469	ZINC01691528	275	0.13115896778867783	NO	-
2470	ZINC03856359	1977	0.1311380714908277	NO	-
2471	ZINC02893808	1032	0.1311156093479347	NO	-
2472	ZINC03956046	2797	0.1311074799684596	NO	-
2473	ZINC02751545	976	0.131100776557238	NO	-
2474	ZINC04121036	3452	0.1310980332978823	NO	-
2475	ZINC03858578	2023	0.13107892634323687	NO	-
2476	ZINC04470477	3773	0.13107892634323687	NO	-
2477	ZINC03995191	3266	0.1310454838673388	NO	-
2478	ZINC03416598	1286	0.1310253594822993	NO	-
2479	ZINC02119128	501	0.13100222320460866	NO	-
2480	ZINC03226287	1150	0.13097361316129102	NO	-
2481	ZINC04265243	3588	0.13096531549289125	NO	-
2482	ZINC03862378	2121	0.13095527690112294	NO	-
2483	ZINC03003656	1077	0.13093381574038587	NO	-
2484	ZINC04394276	3718	0.13092509191236176	NO	-
2485	ZINC03927119	2715	0.1309147344641101	NO	-
2486	ZINC03873720	2495	0.1309089929963133	NO	-
2487	ZINC02388718	705	0.130907127165122	NO	-
2488	ZINC03537921	1326	0.13088231014089918	NO	-
2489	ZINC03322276	1209	0.13087984551420345	NO	-
2490	ZINC03777431	1534	0.13087177023463162	NO	-
2491	ZINC00891646	98	0.13085485668697072	NO	-
2492	ZINC03305291	1202	0.13084400713450095	NO	-
2493	ZINC03636062	1467	0.13082956737504384	NO	-
2494	ZINC00585611	42	0.13081286789786692	NO	-
2495	ZINC01834686	332	0.13080076987411846	NO	-
2496	ZINC03873722	2497	0.13078146745666142	NO	-
2497	ZINC03633842	1455	0.13078119901255525	NO	-
2498	ZINC03029200	1080	0.13071334738100904	NO	-
2499	ZINC03858556	2022	0.13068545416060567	NO	-
2500	ZINC02696101	951	0.13068179862332266	NO	-
2501	ZINC03305287	1201	0.13067486337858172	NO	-
2502	ZINC01550356	214	0.1306614023395249	NO	-
2503	ZINC00759019	72	0.13062900507413938	NO	-
2504	ZINC02124894	531	0.13059334016131813	NO	-
2505	ZINC04586815	3795	0.13057168470297947	NO	-
2506	ZINC01545353	204	0.13056453082848823	NO	-
2507	ZINC03873203	2471	0.13056378081769893	NO	-
2508	ZINC02119311	507	0.13052980705003797	NO	-
2509	ZINC04131891	3474	0.13050010455930153	NO	-
2510	ZINC01428513	173	0.13049725110124824	NO	-
2511	ZINC04001425	3326	0.13046616573908204	NO	-
2512	ZINC03864368	2424	0.13045688458732135	NO	-
2513	ZINC03849464	1852	0.13045343720959185	NO	-
2514	ZINC04058422	3398	0.1304404553293692	NO	-
2515	ZINC03858261	2015	0.13039663689522188	NO	-
2516	ZINC04618422	3820	0.13029576838723414	NO	-
2517	ZINC04628107	3848	0.13027282473113025	NO	-
2518	ZINC04022624	3362	0.13027084348477722	NO	-
2519	ZINC03863058	2285	0.13021566567008588	NO	-
2520	ZINC02354485	689	0.13021378485990714	NO	-
2521	ZINC03862805	2214	0.13020414480134265	NO	-
2522	ZINC02117897	491	0.1301992490891548	NO	-
2523	ZINC03864356	2414	0.13017047911053803	NO	-
2524	ZINC03862037	2073	0.13017046860429887	NO	-
2525	ZINC03874154	2509	0.13013674757109608	NO	-
2526	ZINC03616817	1422	0.13009489622583698	NO	-
2527	ZINC03862379	2122	0.13009323383597649	NO	-
2528	ZINC03803704	1673	0.130062163361473	NO	-
2529	ZINC03477333	1322	0.13000712405506645	NO	-
2530	ZINC02639067	896	0.12998765034479381	NO	-
2531	ZINC03988833	3230	0.12998340168256745	NO	-
2532	ZINC04606815	3818	0.12998053845357024	NO	-
2533	ZINC03825391	1784	0.12997093199391876	NO	-
2534	ZINC02015221	434	0.12996745334028273	NO	-
2535	ZINC03792035	1612	0.129951727234318	NO	-
2536	ZINC03864526	2436	0.1299490571347211	NO	-
2537	ZINC02567721	851	0.1299222349611781	NO	-
2538	ZINC01683406	267	0.12987536645968323	NO	-
2539	ZINC02095901	456	0.1298678781318849	NO	-
2540	ZINC03969951	2926	0.12978435900704677	NO	-
2541	ZINC02674801	922	0.12975176505027838	NO	-
2542	ZINC00809669	77	0.12974386927309003	NO	-
2543	ZINC03902565	2666	0.12974338028014462	NO	-
2544	ZINC03980709	3100	0.12974208938104267	NO	-
2545	ZINC03264620	1164	0.1297388878658901	NO	-
2546	ZINC01675860	265	0.12970147611229663	NO	-
2547	ZINC04458980	3751	0.1296870560968332	NO	-
2548	ZINC02881239	1018	0.1296756600065902	NO	-
2549	ZINC03859680	2036	0.12966693550914568	NO	-
2550	ZINC03970753	2966	0.1296631949672788	NO	-
2551	ZINC04586756	3794	0.129627047084472	NO	-
2552	ZINC03873704	2492	0.12960421643451214	NO	-
2553	ZINC04619446	3830	0.12957767258202071	NO	-
2554	ZINC03999009	3277	0.12957187769638778	NO	-
2555	ZINC03859707	2039	0.12949210439335046	NO	-
2556	ZINC02130784	542	0.1294781900304263	NO	-
2557	ZINC03863976	2391	0.12946912253564555	NO	-
2558	ZINC03980059	3080	0.1294151250155432	NO	-
2559	ZINC01836372	334	0.12941481917986183	NO	-
2560	ZINC03974503	3016	0.1293828301672375	NO	-
2561	ZINC03862587	2156	0.12937590438613436	NO	-
2562	ZINC02686941	933	0.12936149514648887	NO	-
2563	ZINC03602542	1387	0.12935213174187665	NO	-
2564	ZINC04174610	3512	0.12934359189020797	NO	-
2565	ZINC03972482	2998	0.12924873337090978	NO	-
2566	ZINC03621438	1435	0.1292475083975546	NO	-
2567	ZINC03980712	3103	0.12903383678447786	NO	-
2568	ZINC00075574	15	0.1290189498466199	NO	-
2569	ZINC03873716	2494	0.12894869123595343	NO	-
2570	ZINC02807207	998	0.12893180447355948	NO	-
2571	ZINC03861954	2063	0.12884858199941543	NO	-
2572	ZINC02694478	940	0.12883886756236818	NO	-
2573	ZINC03873205	2473	0.12883350866616086	NO	-
2574	ZINC03304814	1200	0.12880388045626864	NO	-
2575	ZINC02013998	432	0.12877792947834074	NO	-
2576	ZINC04605114	3809	0.12875640380967845	NO	-
2577	ZINC02103847	462	0.12874408392399955	NO	-
2578	ZINC03863909	2382	0.12874118395576747	NO	-
2579	ZINC04423254	3732	0.12871258399324267	NO	-
2580	ZINC03849440	1850	0.12867584451855146	NO	-
2581	ZINC01257071	155	0.12867250952245032	NO	-
2582	ZINC02511832	828	0.12865168463451707	NO	-
2583	ZINC03215334	1141	0.12864143952795526	NO	-
2584	ZINC03863217	2308	0.12863562924814725	NO	-
2585	ZINC03988747	3229	0.12862877468080278	NO	-
2586	ZINC03863032	2273	0.1286183966787049	NO	-
2587	ZINC02657934	907	0.12859262928925017	NO	-
2588	ZINC03862376	2119	0.1285804094761027	NO	-
2589	ZINC02117086	486	0.12856851041754158	NO	-
2590	ZINC03971339	2978	0.12853966541497386	NO	-
2591	ZINC03788288	1590	0.12853401485818916	NO	-
2592	ZINC02231691	618	0.1285053498792256	NO	-
2593	ZINC03818809	1745	0.12849670575394717	NO	-
2594	ZINC01489636	178	0.12848111388614056	NO	-
2595	ZINC03977261	3050	0.12847487478284791	NO	-
2596	ZINC00969904	124	0.12846407211460123	NO	-
2597	ZINC03856360	1978	0.12843659110370276	NO	-
2598	ZINC03865436	2439	0.1284319617098967	NO	-
2599	ZINC03817424	1739	0.12842683407697414	NO	-
2600	ZINC02633369	881	0.12835066582168167	NO	-
2601	ZINC02460370	798	0.12830369623568846	NO	-
2602	ZINC03363676	1266	0.12829880926184084	NO	-
2603	ZINC03863503	2319	0.1282967926444371	NO	-
2604	ZINC02007767	424	0.12829270970363382	NO	-
2605	ZINC03955729	2786	0.12828591420365362	NO	-
2606	ZINC04132254	3477	0.12824358442965628	NO	-
2607	ZINC04086977	3422	0.12823862108325815	NO	-
2608	ZINC03038162	1082	0.12821892154797151	NO	-
2609	ZINC04127093	3466	0.1282079495089368	NO	-
2610	ZINC03792035	1614	0.12814399197840315	NO	-
2611	ZINC01855833	356	0.1281289227107087	NO	-
2612	ZINC03864363	2419	0.12807798516669508	NO	-
2613	ZINC02420813	726	0.12805697804421748	NO	-
2614	ZINC03873705	2493	0.12802969783418147	NO	-
2615	ZINC03863280	2312	0.1280214898350104	NO	-
2616	ZINC03970752	2965	0.12799728492031856	NO	-
2617	ZINC02631334	878	0.12797776131073216	NO	-
2618	ZINC03788288	1591	0.12797016185757837	NO	-
2619	ZINC03970061	2936	0.12795521050826475	NO	-
2620	ZINC03801257	1661	0.12789967050257026	NO	-
2621	ZINC03363673	1265	0.12788890937428393	NO	-
2622	ZINC03919823	2700	0.12788521167738257	NO	-
2623	ZINC02137370	549	0.1278603491200082	NO	-
2624	ZINC04170087	3510	0.12779521699463015	NO	-
2625	ZINC04010761	3352	0.1277942271242685	NO	-
2626	ZINC03632180	1451	0.1277935192709763	NO	-
2627	ZINC04143195	3492	0.1277910814851204	NO	-
2628	ZINC03633924	1456	0.12774674811076736	NO	-
2629	ZINC03792035	1611	0.12774188630127087	NO	-
2630	ZINC03862629	2166	0.12771485157592277	NO	-
2631	ZINC03641882	1472	0.1276834528330397	NO	-
2632	ZINC03862581	2151	0.12768260729351924	NO	-
2633	ZINC03784374	1579	0.12768046337059058	NO	-
2634	ZINC02696091	946	0.1276661729019796	NO	-
2635	ZINC02531955	843	0.12763619179734026	NO	-
2636	ZINC01549933	212	0.12763334848715166	NO	-
2637	ZINC03622143	1437	0.12761573013916933	NO	-
2638	ZINC02233639	621	0.12748782111235077	NO	-
2639	ZINC02521075	839	0.12748318033001002	NO	-
2640	ZINC03926973	2712	0.12747618203842714	NO	-
2641	ZINC03416959	1287	0.1274259128444972	NO	-
2642	ZINC02639169	898	0.1273750759130579	NO	-
2643	ZINC03970160	2942	0.1273283343364071	NO	-
2644	ZINC02117082	485	0.12730636157135497	NO	-
2645	ZINC04001434	3329	0.12730039860216563	NO	-
2646	ZINC03779592	1550	0.12729917512378816	NO	-
2647	ZINC04223501	3558	0.12728104204151372	NO	-
2648	ZINC04350780	3678	0.1272446490081967	NO	-
2649	ZINC00585614	43	0.12721525904424588	NO	-
2650	ZINC03850711	1874	0.12721384425507562	NO	-
2651	ZINC03849494	1858	0.1272088125845811	NO	-
2652	ZINC03571069	1353	0.1271900612325991	NO	-
2653	ZINC04299940	3608	0.1271862132662519	NO	-
2654	ZINC03775019	1520	0.12713154919717828	NO	-
2655	ZINC02596798	861	0.12712324177009998	NO	-
2656	ZINC03863209	2305	0.1271223908395049	NO	-
2657	ZINC03994930	3260	0.1269644625218113	NO	-
2658	ZINC03811207	1718	0.12678049077492162	NO	-
2659	ZINC03864354	2413	0.12677204779923756	NO	-
2660	ZINC03970004	2932	0.12676791060897238	NO	-
2661	ZINC03971339	2977	0.12675352998322115	NO	-
2662	ZINC01845048	343	0.12673065585586576	NO	-
2663	ZINC04056871	3394	0.12669077718975985	NO	-
2664	ZINC03575238	1357	0.1266759615859577	NO	-
2665	ZINC01323146	170	0.12664273614398508	NO	-
2666	ZINC03969768	2914	0.1266393052345136	NO	-
2667	ZINC03862945	2251	0.12662192452568066	NO	-
2668	ZINC03863687	2330	0.12660906896918508	NO	-
2669	ZINC03969900	2923	0.12657258683775763	NO	-
2670	ZINC02110564	468	0.12651765197073708	NO	-
2671	ZINC03969952	2927	0.12649728019338857	NO	-
2672	ZINC00023124	10	0.12644975882344747	NO	-
2673	ZINC01132104	137	0.1264330164183032	NO	-
2674	ZINC03862175	2088	0.12639360813643236	NO	-
2675	ZINC03980035	3074	0.12638169319742307	NO	-
2676	ZINC03448261	1308	0.12635768486965449	NO	-
2677	ZINC03796360	1635	0.12635029636811676	NO	-
2678	ZINC03865435	2438	0.12633971400375824	NO	-
2679	ZINC03862387	2130	0.1262705085742935	NO	-
2680	ZINC03848609	1828	0.12626714730850633	NO	-
2681	ZINC03856205	1953	0.12621500440563413	NO	-
2682	ZINC03894163	2647	0.1262000750799948	NO	-
2683	ZINC02639168	897	0.12619738331864933	NO	-
2684	ZINC03873554	2487	0.1261791770237301	NO	-
2685	ZINC03980710	3101	0.1261525600351845	NO	-
2686	ZINC03863027	2269	0.1261295242767286	NO	-
2687	ZINC03863026	2268	0.1261049571684839	NO	-
2688	ZINC03454224	1316	0.12606832076784483	NO	-
2689	ZINC03977619	3060	0.12598360169082426	NO	-
2690	ZINC02922690	1047	0.12595406807811313	NO	-
2691	ZINC03652175	1479	0.12594878183474761	NO	-
2692	ZINC02653747	902	0.12593231449736567	NO	-
2693	ZINC03264619	1163	0.12591576827221657	NO	-
2694	ZINC02807208	999	0.12585665006299188	NO	-
2695	ZINC01660227	254	0.1258542549836831	NO	-
2696	ZINC03862680	2193	0.12580893024327253	NO	-
2697	ZINC04341954	3667	0.12580652614108934	NO	-
2698	ZINC02005390	416	0.12580503916368285	NO	-
2699	ZINC03863817	2362	0.12580371172728783	NO	-
2700	ZINC03863749	2346	0.125783668454432	NO	-
2701	ZINC03338889	1234	0.12577571879654875	NO	-
2702	ZINC00809665	76	0.12577430633621023	NO	-
2703	ZINC00917082	107	0.12575798063976673	NO	-
2704	ZINC03823045	1772	0.12574412761761222	NO	-
2705	ZINC04159475	3504	0.12574398685298327	NO	-
2706	ZINC03539917	1337	0.12566772772417778	NO	-
2707	ZINC01736354	292	0.12562812950526597	NO	-
2708	ZINC03927786	2723	0.12557880949567785	NO	-
2709	ZINC03987824	3207	0.1255591140739759	NO	-
2710	ZINC02939538	1056	0.1255090985351835	NO	-
2711	ZINC03610770	1402	0.12550518390463558	NO	-
2712	ZINC04605112	3808	0.1254097517079631	NO	-
2713	ZINC04213834	3539	0.12539414401996474	NO	-
2714	ZINC03862800	2213	0.12538017747521077	NO	-
2715	ZINC03977392	3056	0.12537240734674507	NO	-
2716	ZINC03863157	2291	0.12536904978476787	NO	-
2717	ZINC00587760	46	0.12536344322571566	NO	-
2718	ZINC03856016	1942	0.1253434655398684	NO	-
2719	ZINC03863648	2327	0.1253195317241454	NO	-
2720	ZINC03863029	2271	0.12530968342624021	NO	-
2721	ZINC04022613	3361	0.12528756314315798	NO	-
2722	ZINC02203453	594	0.12524383600157268	NO	-
2723	ZINC04333895	3648	0.12523652352939618	NO	-
2724	ZINC02887852	1024	0.12521946345666576	NO	-
2725	ZINC04378563	3700	0.1252096600257556	NO	-
2726	ZINC02889257	1030	0.12518647109515763	NO	-
2727	ZINC02386071	703	0.12517544649964063	NO	-
2728	ZINC03332935	1224	0.12517465620541943	NO	-
2729	ZINC04128773	3467	0.1251427666266801	NO	-
2730	ZINC02674799	921	0.1251395863759289	NO	-
2731	ZINC03987232	3191	0.12512856573809766	NO	-
2732	ZINC03982962	3159	0.12511252567209297	NO	-
2733	ZINC01602793	235	0.12510670584139935	NO	-
2734	ZINC03977620	3061	0.12499105124364471	NO	-
2735	ZINC01905924	385	0.12495265321696747	NO	-
2736	ZINC02680219	931	0.12494250496943542	NO	-
2737	ZINC02584188	859	0.12493357565979361	NO	-
2738	ZINC02459568	794	0.12485781896778522	NO	-
2739	ZINC03820635	1766	0.12484544634878701	NO	-
2740	ZINC00950133	122	0.12483086781594499	NO	-
2741	ZINC03974681	3020	0.12479492635457354	NO	-
2742	ZINC04123836	3462	0.12478652891627051	NO	-
2743	ZINC03972722	3006	0.1247784042243207	NO	-
2744	ZINC03862930	2242	0.12476507462753848	NO	-
2745	ZINC04170087	3509	0.12475046237729184	NO	-
2746	ZINC03868655	2463	0.12474340056183157	NO	-
2747	ZINC03980801	3109	0.12473361956894777	NO	-
2748	ZINC03856355	1973	0.12467904599698142	NO	-
2749	ZINC02500873	816	0.12465525804027128	NO	-
2750	ZINC03862794	2210	0.12465346384287597	NO	-
2751	ZINC02686960	934	0.12462791109442838	NO	-
2752	ZINC02126066	537	0.12460908467914232	NO	-
2753	ZINC01905917	383	0.12456647310602081	NO	-
2754	ZINC04033996	3375	0.12450174222640396	NO	-
2755	ZINC03616807	1418	0.12449879362479921	NO	-
2756	ZINC03868195	2447	0.1244685382772652	NO	-
2757	ZINC03898255	2656	0.1244224602899797	NO	-
2758	ZINC03969006	2860	0.12441050740241108	NO	-
2759	ZINC01256107	154	0.12439873997078608	NO	-
2760	ZINC04084402	3413	0.12437131156517417	NO	-
2761	ZINC03941116	2747	0.12436442708384625	NO	-
2762	ZINC02964653	1063	0.12436250555494094	NO	-
2763	ZINC04129601	3469	0.12433595538149575	NO	-
2764	ZINC03863795	2357	0.12433324568176733	NO	-
2765	ZINC02007101	420	0.1243308768026488	NO	-
2766	ZINC02192292	583	0.12428717929827378	NO	-
2767	ZINC03197110	1125	0.12427910446725196	NO	-
2768	ZINC03856087	1948	0.12427848229578704	NO	-
2769	ZINC04122134	3455	0.12426755988479955	NO	-
2770	ZINC02451830	768	0.12421746031233541	NO	-
2771	ZINC03640601	1470	0.12416601008940185	NO	-
2772	ZINC03982872	3140	0.12416393176151656	NO	-
2773	ZINC04634118	3857	0.12416135578572407	NO	-
2774	ZINC03820635	1767	0.12415377186307035	NO	-
2775	ZINC03820635	1768	0.12415377186307035	NO	-
2776	ZINC03856356	1974	0.12412345339283608	NO	-
2777	ZINC03322273	1208	0.1240827912803345	NO	-
2778	ZINC02912361	1044	0.12404858607980081	NO	-
2779	ZINC03862973	2254	0.12404789270499349	NO	-
2780	ZINC02339323	682	0.12402670064036769	NO	-
2781	ZINC04043438	3387	0.1240060084914706	NO	-
2782	ZINC00917615	110	0.12397451038804945	NO	-
2783	ZINC01760213	296	0.12395624718387599	NO	-
2784	ZINC04001442	3334	0.12394890775645885	NO	-
2785	ZINC02119126	500	0.12387644383992248	NO	-
2786	ZINC03967880	2847	0.12386438889114285	NO	-
2787	ZINC03972716	3004	0.12384433265643977	NO	-
2788	ZINC02262040	643	0.12382732223367346	NO	-
2789	ZINC03980813	3116	0.12380831320909871	NO	-
2790	ZINC03862472	2142	0.12379864245857672	NO	-
2791	ZINC02087707	453	0.12377760874855556	NO	-
2792	ZINC04594791	3798	0.12374061828345996	NO	-
2793	ZINC01692983	277	0.12368469790847406	NO	-
2794	ZINC02773872	992	0.12364211273676581	NO	-
2795	ZINC03277457	1172	0.12357292595706988	NO	-
2796	ZINC02500889	817	0.1235158725106454	NO	-
2797	ZINC03777737	1539	0.12349988316315698	NO	-
2798	ZINC02361546	693	0.12345669072452117	NO	-
2799	ZINC01592296	231	0.12345020319484491	NO	-
2800	ZINC03863045	2279	0.12343320911846618	NO	-
2801	ZINC03987968	3220	0.12337809868747432	NO	-
2802	ZINC03610767	1401	0.12329656544507973	NO	-
2803	ZINC02907796	1039	0.12327515485528028	NO	-
2804	ZINC02451828	767	0.1232580880520895	NO	-
2805	ZINC02710221	958	0.12324481306542338	NO	-
2806	ZINC03969732	2907	0.12322153441343983	NO	-
2807	ZINC03855478	1932	0.1231719573022994	NO	-
2808	ZINC03873618	2489	0.12314158515151115	NO	-
2809	ZINC03980035	3073	0.12313737973523872	NO	-
2810	ZINC03616810	1419	0.12310905331999786	NO	-
2811	ZINC04086895	3418	0.12306510823787645	NO	-
2812	ZINC03863748	2345	0.12303048667796809	NO	-
2813	ZINC02160258	574	0.12302857820339914	NO	-
2814	ZINC03229245	1153	0.12302083941724466	NO	-
2815	ZINC02526779	840	0.12301351227280757	NO	-
2816	ZINC03354454	1256	0.12298411638195679	NO	-
2817	ZINC03863857	2373	0.12298170339413084	NO	-
2818	ZINC03863496	2318	0.12297528590014153	NO	-
2819	ZINC03862389	2132	0.12296797548022967	NO	-
2820	ZINC04123393	3459	0.12288686914903492	NO	-
2821	ZINC02653748	903	0.1228824219113313	NO	-
2822	ZINC03940821	2744	0.12286892341951483	NO	-
2823	ZINC02476152	807	0.12282039904008843	NO	-
2824	ZINC02385303	702	0.12278078858620589	NO	-
2825	ZINC03454000	1312	0.12277093290645062	NO	-
2826	ZINC02459556	793	0.12274248811979059	NO	-
2827	ZINC03862435	2137	0.12273266234179014	NO	-
2828	ZINC03849426	1846	0.1227185611672637	NO	-
2829	ZINC03634351	1459	0.12267709836144651	NO	-
2830	ZINC02126063	536	0.1226660456666345	NO	-
2831	ZINC02449681	760	0.12265606257020971	NO	-
2832	ZINC04375109	3699	0.1226468656134828	NO	-
2833	ZINC04266092	3591	0.12264538681846969	NO	-
2834	ZINC03913490	2694	0.12254562337251458	NO	-
2835	ZINC03293047	1192	0.12253485142364076	NO	-
2836	ZINC02153953	558	0.12249696339387318	NO	-
2837	ZINC03565586	1349	0.12245036024045208	NO	-
2838	ZINC03848346	1822	0.1224095455001802	NO	-
2839	ZINC02890595	1031	0.12240742465847579	NO	-
2840	ZINC03868197	2448	0.12238652305399961	NO	-
2841	ZINC02887855	1025	0.12237972287273675	NO	-
2842	ZINC02113665	474	0.1223325396975221	NO	-
2843	ZINC04606724	3817	0.12232720119146734	NO	-
2844	ZINC03850711	1875	0.12232382109235472	NO	-
2845	ZINC01729452	289	0.12223848196932204	NO	-
2846	ZINC03868200	2451	0.12221750721753157	NO	-
2847	ZINC04228450	3564	0.12220748631241848	NO	-
2848	ZINC03362712	1264	0.1221982564674433	NO	-
2849	ZINC04398801	3720	0.12217549282858997	NO	-
2850	ZINC04228446	3563	0.12216602802665574	NO	-
2851	ZINC03859347	2033	0.12214607601712645	NO	-
2852	ZINC03340411	1242	0.12214172921280243	NO	-
2853	ZINC04021844	3358	0.12214027057884953	NO	-
2854	ZINC04120717	3450	0.1221372905258301	NO	-
2855	ZINC03863818	2363	0.12213467021061651	NO	-
2856	ZINC03862634	2171	0.12209804252992372	NO	-
2857	ZINC03862434	2136	0.12209511745035757	NO	-
2858	ZINC03905655	2680	0.12207854402546632	NO	-
2859	ZINC02580996	857	0.12207774146076983	NO	-
2860	ZINC04488483	3776	0.12207360103857925	NO	-
2861	ZINC02423503	730	0.12206353879062751	NO	-
2862	ZINC03635116	1463	0.12200538369233768	NO	-
2863	ZINC04217195	3549	0.12199488203667222	NO	-
2864	ZINC02503080	825	0.12196279775627092	NO	-
2865	ZINC03892638	2637	0.12195409232558693	NO	-
2866	ZINC03967880	2848	0.12193240762213146	NO	-
2867	ZINC04454514	3744	0.12191431394666762	NO	-
2868	ZINC03971338	2976	0.1219125661402066	NO	-
2869	ZINC02674803	923	0.1218806336303249	NO	-
2870	ZINC03942252	2752	0.12186312015568806	NO	-
2871	ZINC03852872	1884	0.1218628111110154	NO	-
2872	ZINC02012157	15	0.12183247855192837	YES	2
2873	ZINC03879811	2517	0.12179271364975046	NO	-
2874	ZINC03742136	1514	0.12174492984423006	NO	-
2875	ZINC03863129	2288	0.12172557188039755	NO	-
2876	ZINC03862894	2240	0.12171426150878165	NO	-
2877	ZINC00917119	109	0.12171233250181461	NO	-
2878	ZINC03803266	1670	0.12170785825349291	NO	-
2879	ZINC03862390	2133	0.12170483208951442	NO	-
2880	ZINC04636256	3858	0.12168865563933493	NO	-
2881	ZINC03622889	1438	0.12167458792557367	NO	-
2882	ZINC03955886	2791	0.12164335211640645	NO	-
2883	ZINC03788672	1595	0.12163749420493213	NO	-
2884	ZINC03863156	2290	0.12162968461902177	NO	-
2885	ZINC03632318	1452	0.12162448981531693	NO	-
2886	ZINC03972053	2992	0.1216137633763961	NO	-
2887	ZINC04228775	3565	0.12159104217933749	NO	-
2888	ZINC04303749	3623	0.12152248590012513	NO	-
2889	ZINC03635111	1462	0.12149225358335239	NO	-
2890	ZINC02922688	1046	0.12147903239719632	NO	-
2891	ZINC02160255	573	0.12147475160951726	NO	-
2892	ZINC04408961	3725	0.12145428394428262	NO	-
2893	ZINC03862630	2167	0.12145195144241272	NO	-
2894	ZINC03849425	1844	0.12141788543525564	NO	-
2895	ZINC03629554	1445	0.12139032865137758	NO	-
2896	ZINC03943347	2760	0.12136450585933374	NO	-
2897	ZINC01774069	302	0.1213610255037224	NO	-
2898	ZINC03901998	2665	0.12134496535651224	NO	-
2899	ZINC04269729	3600	0.12132722966619489	NO	-
2900	ZINC04419182	3729	0.12130378387313413	NO	-
2901	ZINC02939541	1057	0.12130279236397165	NO	-
2902	ZINC03853658	1892	0.12128003793424	NO	-
2903	ZINC03264951	1166	0.1212694139515548	NO	-
2904	ZINC02103852	463	0.12126496450170451	NO	-
2905	ZINC03982569	3133	0.12124913289783648	NO	-
2906	ZINC02531952	841	0.12124107579018817	NO	-
2907	ZINC03862811	2218	0.12123905928406505	NO	-
2908	ZINC04135817	3485	0.12122632803533687	NO	-
2909	ZINC03942252	2751	0.12121183949777493	NO	-
2910	ZINC00840820	89	0.1211965448310068	NO	-
2911	ZINC03862392	2134	0.1211792896838209	NO	-
2912	ZINC04357492	3682	0.12114868120919743	NO	-
2913	ZINC03863689	2332	0.12112528507065737	NO	-
2914	ZINC03862677	2190	0.12111891826029088	NO	-
2915	ZINC03943347	2759	0.12111766614186083	NO	-
2916	ZINC03868207	2456	0.12111232982241917	NO	-
2917	ZINC04465942	3766	0.12111232982241917	NO	-
2918	ZINC01482582	174	0.12111171684080083	NO	-
2919	ZINC02674797	919	0.12109316287349232	NO	-
2920	ZINC03863858	2374	0.12108742841921165	NO	-
2921	ZINC03802120	1668	0.12101821143753026	NO	-
2922	ZINC03863816	2361	0.12099485832688461	NO	-
2923	ZINC02712118	965	0.12099397174447964	NO	-
2924	ZINC03575287	1362	0.12098213540623846	NO	-
2925	ZINC02792973	995	0.12096204856799413	NO	-
2926	ZINC00717105	61	0.1209582273539673	NO	-
2927	ZINC03206152	1131	0.12092986075010087	NO	-
2928	ZINC03804938	1684	0.12091375102305067	NO	-
2929	ZINC03622951	1439	0.120887844231415	NO	-
2930	ZINC02674807	924	0.12079938624650735	NO	-
2931	ZINC03969884	2922	0.12078611782307834	NO	-
2932	ZINC04627369	3842	0.12073985494780427	NO	-
2933	ZINC01533440	184	0.12073598958564145	NO	-
2934	ZINC02748671	973	0.12073147973060189	NO	-
2935	ZINC01817884	323	0.12062988520134715	NO	-
2936	ZINC04633611	3855	0.12062553885974228	NO	-
2937	ZINC03990022	3239	0.12053720157320953	NO	-
2938	ZINC03848614	1830	0.12052042608480593	NO	-
2939	ZINC03966213	2843	0.12051694242445501	NO	-
2940	ZINC03862197	2093	0.12051034243900227	NO	-
2941	ZINC02710219	957	0.12050378790760591	NO	-
2942	ZINC03862895	2241	0.12047146175184266	NO	-
2943	ZINC03934489	2730	0.12046525063402641	NO	-
2944	ZINC03859705	2037	0.12043821357443017	NO	-
2945	ZINC02939500	1054	0.12043420807332289	NO	-
2946	ZINC03863044	2278	0.12033594452493086	NO	-
2947	ZINC03783080	1566	0.12033391500384874	NO	-
2948	ZINC03801108	1660	0.12029123954643595	NO	-
2949	ZINC04333465	3645	0.1202659676984826	NO	-
2950	ZINC03863652	2328	0.12026342995943332	NO	-
2951	ZINC03293049	1193	0.1202186708092312	NO	-
2952	ZINC03817192	1731	0.12017556487087204	NO	-
2953	ZINC04393832	3717	0.1201359231943687	NO	-
2954	ZINC01836715	337	0.12011066643228352	NO	-
2955	ZINC03413811	1281	0.12010234860766263	NO	-
2956	ZINC01530934	182	0.12005474852359473	NO	-
2957	ZINC01815636	319	0.12000553882672159	NO	-
2958	ZINC03806620	1695	0.12000469619342548	NO	-
2959	ZINC03873448	2484	0.1199210671325877	NO	-
2960	ZINC03969307	2883	0.11990184040263534	NO	-
2961	ZINC03864383	2431	0.11987478637408114	NO	-
2962	ZINC03454013	1314	0.11984535538174237	NO	-
2963	ZINC03858275	2016	0.11981517628723543	NO	-
2964	ZINC04171493	3511	0.11978788604353807	NO	-
2965	ZINC03862633	2170	0.11975689663223384	NO	-
2966	ZINC02634247	884	0.11970133353132067	NO	-
2967	ZINC03706354	1500	0.11967555132145666	NO	-
2968	ZINC03891740	2624	0.11966047173905538	NO	-
2969	ZINC03981977	3131	0.11965987702219451	NO	-
2970	ZINC03862813	2220	0.11960371277990124	NO	-
2971	ZINC02298857	661	0.11959678721231637	NO	-
2972	ZINC03969731	2906	0.1195671546856936	NO	-
2973	ZINC03863793	2355	0.11953623291529666	NO	-
2974	ZINC01895243	373	0.11943803628060153	NO	-
2975	ZINC03977571	3057	0.11940554491156415	NO	-
2976	ZINC03862814	2221	0.11939628197839945	NO	-
2977	ZINC04085118	3415	0.11937184931872684	NO	-
2978	ZINC03861953	2062	0.11935944026646937	NO	-
2979	ZINC03742137	1515	0.1193389407951275	NO	-
2980	ZINC03575281	1360	0.11933859051861265	NO	-
2981	ZINC02572146	16	0.11927321831974876	YES	2
2982	ZINC03868206	2455	0.11925822501802305	NO	-
2983	ZINC03868199	2450	0.11923498674519341	NO	-
2984	ZINC03897550	2652	0.11916825513452202	NO	-
2985	ZINC03851247	1880	0.11916162601157554	NO	-
2986	ZINC04618548	3824	0.11911853628100767	NO	-
2987	ZINC03863690	2333	0.11911328646987723	NO	-
2988	ZINC02710243	959	0.1190826526918207	NO	-
2989	ZINC03111508	1098	0.11907810723885634	NO	-
2990	ZINC03955923	2793	0.11906536523872488	NO	-
2991	ZINC01625575	241	0.11904227244338937	NO	-
2992	ZINC03331085	1222	0.11902865353458555	NO	-
2993	ZINC03974501	3015	0.11902494152855463	NO	-
2994	ZINC03575267	1359	0.11899593231997288	NO	-
2995	ZINC02395333	708	0.11896629587363035	NO	-
2996	ZINC04217269	3551	0.11893585615646203	NO	-
2997	ZINC04441366	3740	0.11889897586014445	NO	-
2998	ZINC04340163	3663	0.11888129410431977	NO	-
2999	ZINC03904795	2672	0.11885827314469928	NO	-
3000	ZINC03969724	2900	0.1187562018961564	NO	-
3001	ZINC03977596	3059	0.11871689983338413	NO	-
3002	ZINC04460995	3753	0.11871689983338413	NO	-
3003	ZINC01231024	148	0.11868862040126166	NO	-
3004	ZINC03405338	1275	0.1185856970061037	NO	-
3005	ZINC02674798	920	0.11856484383179287	NO	-
3006	ZINC03413807	1280	0.11855145588199928	NO	-
3007	ZINC02214699	608	0.11854955490569842	NO	-
3008	ZINC02260544	641	0.11853612043824845	NO	-
3009	ZINC00895155	101	0.11850155129829662	NO	-
3010	ZINC03539903	1336	0.1184932159078364	NO	-
3011	ZINC03264672	1165	0.11847060861998449	NO	-
3012	ZINC01592299	233	0.11842413380334997	NO	-
3013	ZINC03831348	1793	0.11840728856128448	NO	-
3014	ZINC03823858	1777	0.11839994445512877	NO	-
3015	ZINC03419702	1292	0.11839545568815951	NO	-
3016	ZINC03868194	2446	0.11838996855873109	NO	-
3017	ZINC03783471	1573	0.11837850142367144	NO	-
3018	ZINC01301153	165	0.11828203974810969	NO	-
3019	ZINC04116912	3442	0.11826371053766002	NO	-
3020	ZINC02280125	653	0.1181900773321395	NO	-
3021	ZINC03305635	1203	0.11816176327167946	NO	-
3022	ZINC04114739	3436	0.1180573379181004	NO	-
3023	ZINC03856308	1961	0.1180053008547719	NO	-
3024	ZINC03696980	1496	0.11795948738013241	NO	-
3025	ZINC03856357	1975	0.11795689827095313	NO	-
3026	ZINC04594826	3799	0.11795681424128009	NO	-
3027	ZINC03863796	2358	0.11793985077384608	NO	-
3028	ZINC04114739	3438	0.11791076465704538	NO	-
3029	ZINC04619449	3831	0.11789685667305697	NO	-
3030	ZINC02275936	652	0.11788032117673772	NO	-
3031	ZINC03926528	2708	0.11784057876078523	NO	-
3032	ZINC03980842	3124	0.11783076748687822	NO	-
3033	ZINC02696096	948	0.11781395149941057	NO	-
3034	ZINC03352332	1254	0.1177977239785315	NO	-
3035	ZINC03862679	2192	0.11778019851226088	NO	-
3036	ZINC02965295	1065	0.11773338450977043	NO	-
3037	ZINC02710245	960	0.11772712650543181	NO	-
3038	ZINC02674795	917	0.11765126292823587	NO	-
3039	ZINC02965293	1064	0.11764342146419146	NO	-
3040	ZINC03848992	1833	0.11764308665683854	NO	-
3041	ZINC03862702	2197	0.11756163455151279	NO	-
3042	ZINC03923050	2704	0.11752820790307197	NO	-
3043	ZINC03923050	2705	0.11752820790307197	NO	-
3044	ZINC03862969	2252	0.1174683640683488	NO	-
3045	ZINC03799516	1645	0.11746380576755465	NO	-
3046	ZINC04223503	3559	0.11745168656868708	NO	-
3047	ZINC04627827	3844	0.11745039593076904	NO	-
3048	ZINC03901042	2662	0.11740717435040456	NO	-
3049	ZINC03321376	1207	0.1173775159483023	NO	-
3050	ZINC01774073	304	0.11736789801329316	NO	-
3051	ZINC04007605	3351	0.11736723075167163	NO	-
3052	ZINC03291326	1188	0.11734284388114706	NO	-
3053	ZINC02542180	845	0.1173389643253647	NO	-
3054	ZINC02674796	918	0.11732073943636481	NO	-
3055	ZINC03891415	2604	0.11728126154980184	NO	-
3056	ZINC04340163	3662	0.1172703739522847	NO	-
3057	ZINC03173008	1112	0.1172414179715828	NO	-
3058	ZINC03862383	2126	0.11719277203473674	NO	-
3059	ZINC03858731	2027	0.11718767266712861	NO	-
3060	ZINC03873454	2485	0.1171540018134911	NO	-
3061	ZINC03205126	1130	0.11713960212310276	NO	-
3062	ZINC03357670	1261	0.11711560018306118	NO	-
3063	ZINC03862943	2249	0.11711060090133185	NO	-
3064	ZINC03873404	2480	0.11710210567346414	NO	-
3065	ZINC00601779	51	0.11708868755541381	NO	-
3066	ZINC01592424	17	0.11708044419557788	YES	2
3067	ZINC03859347	2034	0.11707946198975853	NO	-
3068	ZINC03623843	1442	0.11707449070247782	NO	-
3069	ZINC03862667	2180	0.11705148262191616	NO	-
3070	ZINC03856358	1976	0.11704598136076969	NO	-
3071	ZINC01553719	221	0.11701583618044994	NO	-
3072	ZINC03851247	1879	0.11701469126489537	NO	-
3073	ZINC03204433	1129	0.11699018168388102	NO	-
3074	ZINC03417167	1288	0.11698950730213119	NO	-
3075	ZINC03291328	1189	0.11698119141749351	NO	-
3076	ZINC02660950	910	0.116961295558765	NO	-
3077	ZINC03862382	2125	0.1169466544878255	NO	-
3078	ZINC03583706	1374	0.11694018343924906	NO	-
3079	ZINC02159678	571	0.11689736274518568	NO	-
3080	ZINC03575289	1363	0.11683066236977047	NO	-
3081	ZINC04117333	3445	0.11679828304329619	NO	-
3082	ZINC03453997	1311	0.11678120332259928	NO	-
3083	ZINC03778885	1545	0.1167639014544976	NO	-
3084	ZINC01035661	132	0.1167578692250741	NO	-
3085	ZINC01688289	268	0.11667321354927007	NO	-
3086	ZINC03293098	1195	0.11667286230720052	NO	-
3087	ZINC03864012	2395	0.11666644657015612	NO	-
3088	ZINC01876143	362	0.11666398402830627	NO	-
3089	ZINC03942558	2754	0.1166591756950959	NO	-
3090	ZINC03858579	2024	0.11664169390060775	NO	-
3091	ZINC03862668	2181	0.11664162541556847	NO	-
3092	ZINC03873414	2482	0.11662937291751824	NO	-
3093	ZINC04605537	3815	0.1166286290533184	NO	-
3094	ZINC03856204	1952	0.11659294345204163	NO	-
3095	ZINC03969060	2865	0.11658720344644903	NO	-
3096	ZINC03862974	2255	0.11658039290524094	NO	-
3097	ZINC03851249	1881	0.11656748108763894	NO	-
3098	ZINC03891415	2603	0.11653830993692428	NO	-
3099	ZINC03936914	2733	0.11650851912409652	NO	-
3100	ZINC02468147	804	0.11648550720676577	NO	-
3101	ZINC03991611	3247	0.11648246301266088	NO	-
3102	ZINC02472483	806	0.11641547363649621	NO	-
3103	ZINC02514720	835	0.11641498455864938	NO	-
3104	ZINC02580973	855	0.11640294642437754	NO	-
3105	ZINC03863361	2314	0.11637863127079599	NO	-
3106	ZINC03799519	1649	0.11633420310556694	NO	-
3107	ZINC03862119	2086	0.11630668733686335	NO	-
3108	ZINC04026777	3367	0.11630384963779657	NO	-
3109	ZINC04193672	3531	0.11628227394193523	NO	-
3110	ZINC02421154	728	0.11628092181194548	NO	-
3111	ZINC04214073	3540	0.11627698774746366	NO	-
3112	ZINC03858731	2026	0.11623155913913909	NO	-
3113	ZINC04000176	3283	0.11622863322619703	NO	-
3114	ZINC02707736	955	0.116196176338353	NO	-
3115	ZINC04114739	3439	0.11618928734629932	NO	-
3116	ZINC02597604	862	0.11616487761899397	NO	-
3117	ZINC03878959	2514	0.11615970830111079	NO	-
3118	ZINC03823043	1771	0.11606900346084069	NO	-
3119	ZINC03969754	2911	0.1160484728319731	NO	-
3120	ZINC04064954	3407	0.11602216302649221	NO	-
3121	ZINC03874298	2510	0.1160095781927349	NO	-
3122	ZINC01720652	286	0.11597724297280047	NO	-
3123	ZINC03293102	1197	0.11591291440527231	NO	-
3124	ZINC03742086	1513	0.11585614030929177	NO	-
3125	ZINC04618531	3821	0.11582225892007089	NO	-
3126	ZINC04093283	3427	0.11578651591929146	NO	-
3127	ZINC03386155	1271	0.115774821950833	NO	-
3128	ZINC04211259	3535	0.11575589512149882	NO	-
3129	ZINC00950063	120	0.11575119436233547	NO	-
3130	ZINC03863897	2379	0.11569775371428731	NO	-
3131	ZINC03823859	1778	0.11566950629154948	NO	-
3132	ZINC03864282	2406	0.11566864033219436	NO	-
3133	ZINC04355103	3680	0.11565901778602873	NO	-
3134	ZINC02465167	800	0.11565021218734957	NO	-
3135	ZINC03575258	1358	0.11564060799456688	NO	-
3136	ZINC03291320	1187	0.11559262925092122	NO	-
3137	ZINC02241708	632	0.11557978390311423	NO	-
3138	ZINC01940752	404	0.11553795823615684	NO	-
3139	ZINC03635126	1464	0.11553409583844988	NO	-
3140	ZINC04464736	3756	0.1155290686360056	NO	-
3141	ZINC03942558	2753	0.11545398091254529	NO	-
3142	ZINC04019479	3355	0.115403728641996	NO	-
3143	ZINC03600958	1383	0.11540218812527221	NO	-
3144	ZINC03799516	1646	0.11538417684762854	NO	-
3145	ZINC03980841	3123	0.1153541860175217	NO	-
3146	ZINC02389463	706	0.11534077269771703	NO	-
3147	ZINC03338983	1238	0.11533383983715978	NO	-
3148	ZINC03977719	3065	0.1152945250683564	NO	-
3149	ZINC03166915	1107	0.11528472598376649	NO	-
3150	ZINC03788273	1588	0.11527711671906332	NO	-
3151	ZINC04000980	3289	0.11523796510577561	NO	-
3152	ZINC03861848	2048	0.11522683065641871	NO	-
3153	ZINC03848992	1834	0.11521816768302597	NO	-
3154	ZINC03866697	2443	0.11518470612005796	NO	-
3155	ZINC04001484	3337	0.11516465021061448	NO	-
3156	ZINC01836714	336	0.1151273357972498	NO	-
3157	ZINC02757051	981	0.11512275799551953	NO	-
3158	ZINC01736341	291	0.11511641022945054	NO	-
3159	ZINC01646403	247	0.11507233270066851	NO	-
3160	ZINC04605107	3807	0.1150623136509482	NO	-
3161	ZINC03194209	1122	0.11504310451987595	NO	-
3162	ZINC03438789	1302	0.11493270563271356	NO	-
3163	ZINC02439908	755	0.11492367981226356	NO	-
3164	ZINC03862944	2250	0.11491852321141492	NO	-
3165	ZINC04273080	3603	0.11491287995386597	NO	-
3166	ZINC03848537	1827	0.11491221642252346	NO	-
3167	ZINC04150374	3498	0.11489583279741253	NO	-
3168	ZINC04001344	3317	0.11489576387508979	NO	-
3169	ZINC03227833	1152	0.1148565585643974	NO	-
3170	ZINC03290720	1186	0.11484072548866346	NO	-
3171	ZINC03862384	2127	0.11480878793488031	NO	-
3172	ZINC03788273	1589	0.11471746584590059	NO	-
3173	ZINC03330250	1217	0.1147062727595393	NO	-
3174	ZINC03331313	1223	0.11470376053537942	NO	-
3175	ZINC03848089	1805	0.11470185827130444	NO	-
3176	ZINC03949039	2766	0.11469019834981911	NO	-
3177	ZINC03801920	1667	0.11466874068055588	NO	-
3178	ZINC00869985	94	0.11465387186160571	NO	-
3179	ZINC03913399	2693	0.11461469187713927	NO	-
3180	ZINC03862541	2149	0.11458267284588362	NO	-
3181	ZINC03989695	3236	0.11454716771263877	NO	-
3182	ZINC03972482	2996	0.11453339857072097	NO	-
3183	ZINC02465560	803	0.1144726024154393	NO	-
3184	ZINC01726503	288	0.11443632109184454	NO	-
3185	ZINC03862970	2253	0.11442068422193688	NO	-
3186	ZINC03575313	1366	0.11432969821145653	NO	-
3187	ZINC03788680	1598	0.11429306093087978	NO	-
3188	ZINC04394279	3719	0.11427078382844778	NO	-
3189	ZINC04022233	3360	0.11426961927329615	NO	-
3190	ZINC03862812	2219	0.11424553887102817	NO	-
3191	ZINC03862940	2246	0.11423001170072299	NO	-
3192	ZINC02005860	418	0.11422151099241143	NO	-
3193	ZINC00985326	129	0.11422018386507966	NO	-
3194	ZINC02087738	454	0.11417562352845687	NO	-
3195	ZINC01286879	158	0.11416433382447591	NO	-
3196	ZINC04346802	3674	0.11416401834896087	NO	-
3197	ZINC04223463	3557	0.11416096003205047	NO	-
3198	ZINC03997311	3272	0.1141385382611289	NO	-
3199	ZINC03890765	2578	0.11411891205856609	NO	-
3200	ZINC04040415	3384	0.11402125947306552	NO	-
3201	ZINC03795925	18	0.11399113144364621	YES	3
3202	ZINC03767060	1516	0.11398835922649392	NO	-
3203	ZINC03989700	3237	0.11398203229683879	NO	-
3204	ZINC03977261	3049	0.11394895758539411	NO	-
3205	ZINC02103856	464	0.11393933531098022	NO	-
3206	ZINC03780853	1556	0.1139140430974281	NO	-
3207	ZINC02580980	856	0.11390449096372733	NO	-
3208	ZINC04436860	3739	0.11390424687527866	NO	-
3209	ZINC03582741	1369	0.11382347399662517	NO	-
3210	ZINC03862793	2209	0.1137805921895404	NO	-
3211	ZINC00017493	7	0.1136935689638999	NO	-
3212	ZINC03799519	1650	0.11368807857960898	NO	-
3213	ZINC03982904	3149	0.11364450729632365	NO	-
3214	ZINC03862701	2196	0.11360472121857991	NO	-
3215	ZINC03853540	1886	0.11359976466548062	NO	-
3216	ZINC04001446	3335	0.11359339409050263	NO	-
3217	ZINC03858980	2031	0.11357221659136851	NO	-
3218	ZINC03357668	1260	0.11357029375453381	NO	-
3219	ZINC03681275	1489	0.1135407629651124	NO	-
3220	ZINC03848089	1806	0.11353126078220813	NO	-
3221	ZINC04066810	3408	0.11350945631667526	NO	-
3222	ZINC03862832	2225	0.11349078843541022	NO	-
3223	ZINC03971225	2974	0.11346681231088093	NO	-
3224	ZINC03855391	1928	0.11345018611094865	NO	-
3225	ZINC02275877	651	0.11344400370917554	NO	-
3226	ZINC03855391	1927	0.11343349448175351	NO	-
3227	ZINC03874124	2507	0.11342371233922499	NO	-
3228	ZINC03972482	2997	0.11337004019629328	NO	-
3229	ZINC01622049	238	0.1133685617862385	NO	-
3230	ZINC01771010	299	0.11336111657350273	NO	-
3231	ZINC01533803	186	0.1133422906678234	NO	-
3232	ZINC03971919	2991	0.11333286739775636	NO	-
3233	ZINC03927792	2724	0.11327304344773377	NO	-
3234	ZINC04150374	3499	0.11326856408690453	NO	-
3235	ZINC03782565	1564	0.11325643727339665	NO	-
3236	ZINC02513012	829	0.11322724624432902	NO	-
3237	ZINC04194562	3533	0.11321426503212893	NO	-
3238	ZINC03954924	2785	0.11315656434823806	NO	-
3239	ZINC03259323	1161	0.11313933605380004	NO	-
3240	ZINC02023681	445	0.11307863142788496	NO	-
3241	ZINC03982883	3143	0.11299199721563838	NO	-
3242	ZINC01653907	249	0.11298323386610236	NO	-
3243	ZINC01301812	166	0.11297251039813577	NO	-
3244	ZINC02623282	866	0.11296219641929495	NO	-
3245	ZINC03980812	3115	0.11293355083953441	NO	-
3246	ZINC03767129	1518	0.11289267802483575	NO	-
3247	ZINC02338439	681	0.11286855292769729	NO	-
3248	ZINC03345330	1247	0.1128055439275562	NO	-
3249	ZINC03859706	2038	0.11278947904733783	NO	-
3250	ZINC04605373	3813	0.11274631611592412	NO	-
3251	ZINC02844308	1007	0.11272255153471152	NO	-
3252	ZINC03104899	1094	0.11270420865341092	NO	-
3253	ZINC02465550	802	0.1126983205243155	NO	-
3254	ZINC00756473	69	0.11264678445430193	NO	-
3255	ZINC03648567	1477	0.11264166662300043	NO	-
3256	ZINC03859970	2041	0.11260390182401694	NO	-
3257	ZINC03353093	1255	0.11258299442399161	NO	-
3258	ZINC03349552	1253	0.11251682841102245	NO	-
3259	ZINC03851249	1882	0.11235465425557367	NO	-
3260	ZINC03767061	1517	0.11227225132050715	NO	-
3261	ZINC03857085	2002	0.11225094896186673	NO	-
3262	ZINC04429880	3735	0.11220747805176517	NO	-
3263	ZINC03982724	3134	0.11216922284022623	NO	-
3264	ZINC03620282	1431	0.1121113676653846	NO	-
3265	ZINC01831625	331	0.11210736228138982	NO	-
3266	ZINC04605116	3810	0.11210288547355442	NO	-
3267	ZINC02886240	1023	0.11205244364990555	NO	-
3268	ZINC03873865	2503	0.11201256718370947	NO	-
3269	ZINC04535080	3786	0.11196482845252027	NO	-
3270	ZINC03868203	2453	0.11188864201383782	NO	-
3271	ZINC03969729	2904	0.11179110992379288	NO	-
3272	ZINC00821040	86	0.11173322511494874	NO	-
3273	ZINC04498168	3780	0.11172093292864066	NO	-
3274	ZINC03227832	1151	0.11170579448398728	NO	-
3275	ZINC04187885	3523	0.1116634792190535	NO	-
3276	ZINC03858103	2008	0.11164604478103217	NO	-
3277	ZINC04001436	3330	0.11162299864204157	NO	-
3278	ZINC03179577	1114	0.11157241500929184	NO	-
3279	ZINC04001439	3332	0.11156937031979498	NO	-
3280	ZINC02580936	854	0.1115591383302508	NO	-
3281	ZINC03856404	1991	0.11147545173095345	NO	-
3282	ZINC04052828	3392	0.11144681346580824	NO	-
3283	ZINC03868205	2454	0.11143709867963349	NO	-
3284	ZINC04272910	3602	0.11140417197697029	NO	-
3285	ZINC03873869	2504	0.111384146875208	NO	-
3286	ZINC03454010	1313	0.11119946995313229	NO	-
3287	ZINC03972483	2999	0.11119665557403703	NO	-
3288	ZINC02896580	1033	0.11118807490154294	NO	-
3289	ZINC03862670	2183	0.11115689514032034	NO	-
3290	ZINC03858276	2017	0.1111433939266669	NO	-
3291	ZINC03194215	1123	0.11113281314561727	NO	-
3292	ZINC04136182	3486	0.1110864029674596	NO	-
3293	ZINC04136182	3487	0.11107064691475167	NO	-
3294	ZINC04267854	3596	0.11104785425220139	NO	-
3295	ZINC04114739	3437	0.11103827830559858	NO	-
3296	ZINC04594854	3802	0.11103493514429878	NO	-
3297	ZINC03998908	3275	0.11096897893594292	NO	-
3298	ZINC03862639	2175	0.11095900872070254	NO	-
3299	ZINC02661981	911	0.11090568976796517	NO	-
3300	ZINC02634250	887	0.11087107293202611	NO	-
3301	ZINC03440403	1304	0.11082233174957742	NO	-
3302	ZINC03969730	2905	0.1108197196215657	NO	-
3303	ZINC03215455	1142	0.11081345305455828	NO	-
3304	ZINC01692991	278	0.11079965073337163	NO	-
3305	ZINC03863380	2315	0.11079363768209032	NO	-
3306	ZINC04001421	3324	0.11071106426929087	NO	-
3307	ZINC03862388	2131	0.11069343262470438	NO	-
3308	ZINC02756680	980	0.11069225059514047	NO	-
3309	ZINC03863024	2267	0.11068061922190967	NO	-
3310	ZINC03955823	2788	0.11066566998653027	NO	-
3311	ZINC02939318	1053	0.11058008495826437	NO	-
3312	ZINC03855947	1937	0.11057002717989318	NO	-
3313	ZINC01540965	197	0.11055161167591478	NO	-
3314	ZINC00754584	66	0.11044976348028264	NO	-
3315	ZINC03918363	2698	0.11042229960833358	NO	-
3316	ZINC03559777	1348	0.11034150281992919	NO	-
3317	ZINC03864382	2430	0.11034143219884748	NO	-
3318	ZINC01024526	130	0.11033371041999315	NO	-
3319	ZINC01106226	136	0.11031776806423939	NO	-
3320	ZINC03903468	2667	0.11031005079354719	NO	-
3321	ZINC02712131	968	0.11029815174449228	NO	-
3322	ZINC02438438	752	0.11026487330915107	NO	-
3323	ZINC04335338	3650	0.11022959980016145	NO	-
3324	ZINC03863062	2286	0.11020765545855778	NO	-
3325	ZINC03575300	1365	0.11015871681363637	NO	-
3326	ZINC03818764	1744	0.11014432491458093	NO	-
3327	ZINC04186158	3521	0.11013792644146371	NO	-
3328	ZINC02488397	809	0.1101249369562067	NO	-
3329	ZINC03862678	2191	0.11010805398247252	NO	-
3330	ZINC01875224	361	0.11009923217092675	NO	-
3331	ZINC03891067	2588	0.11007140773986851	NO	-
3332	ZINC00978705	126	0.11005499312269917	NO	-
3333	ZINC02781084	993	0.11005316526209896	NO	-
3334	ZINC03936919	2735	0.11001836298196908	NO	-
3335	ZINC03862638	2174	0.10997619248139585	NO	-
3336	ZINC01544718	201	0.10995496608410524	NO	-
3337	ZINC01549927	210	0.10987934851723526	NO	-
3338	ZINC03863753	2347	0.10986158085528945	NO	-
3339	ZINC01316871	169	0.10985162328241667	NO	-
3340	ZINC03330251	1218	0.10983451709241808	NO	-
3341	ZINC04594869	3805	0.10979155306226407	NO	-
3342	ZINC03873657	2491	0.10973133450324257	NO	-
3343	ZINC03863794	2356	0.1096570522657919	NO	-
3344	ZINC03848474	1825	0.10952889480075494	NO	-
3345	ZINC04392348	3709	0.10949075631072039	NO	-
3346	ZINC01645934	246	0.10946958058658685	NO	-
3347	ZINC03777454	1535	0.10939506702640212	NO	-
3348	ZINC02501042	819	0.10930108227622701	NO	-
3349	ZINC02884186	1021	0.10924804045377558	NO	-
3350	ZINC04084320	3411	0.10923483664382498	NO	-
3351	ZINC03972483	3000	0.10922250564484796	NO	-
3352	ZINC03066769	1089	0.10916660351809306	NO	-
3353	ZINC04093415	3429	0.10914784521160015	NO	-
3354	ZINC02380975	700	0.10913868859875338	NO	-
3355	ZINC03961161	2831	0.10908964769070449	NO	-
3356	ZINC03418072	1291	0.10902018171408286	NO	-
3357	ZINC03982936	3155	0.10889274885582803	NO	-
3358	ZINC03873419	2483	0.10884607640143042	NO	-
3359	ZINC03320266	1205	0.10884174561805482	NO	-
3360	ZINC04037968	3378	0.1088107555017277	NO	-
3361	ZINC04194044	3532	0.10875456232616965	NO	-
3362	ZINC03863877	2376	0.10875434531073984	NO	-
3363	ZINC03623127	1440	0.10869717363323841	NO	-
3364	ZINC03986743	3186	0.10868101024986744	NO	-
3365	ZINC03253420	1159	0.10864288106178613	NO	-
3366	ZINC03575325	1367	0.10856575755884043	NO	-
3367	ZINC03862671	2184	0.10849038920340968	NO	-
3368	ZINC02005536	417	0.10835121597262506	NO	-
3369	ZINC03863896	2378	0.1083301083400418	NO	-
3370	ZINC00862822	93	0.10832464518093161	NO	-
3371	ZINC00985325	128	0.10832376531664425	NO	-
3372	ZINC04345798	3669	0.10830158028753045	NO	-
3373	ZINC03856329	1965	0.10820088792199938	NO	-
3374	ZINC04057413	3395	0.10819497049007647	NO	-
3375	ZINC03212654	1138	0.10817964870107084	NO	-
3376	ZINC03643450	1473	0.10813694852514176	NO	-
3377	ZINC03848341	1820	0.10812534566402872	NO	-
3378	ZINC01565842	227	0.10808698211486757	NO	-
3379	ZINC03848341	1819	0.1080866638013511	NO	-
3380	ZINC03848474	1824	0.10804092552423002	NO	-
3381	ZINC03803333	1671	0.10802083349861447	NO	-
3382	ZINC02151694	556	0.10800055592405294	NO	-
3383	ZINC03861963	2064	0.10793700020412064	NO	-
3384	ZINC03357659	1259	0.10785783903682636	NO	-
3385	ZINC04455728	3746	0.1078400228480609	NO	-
3386	ZINC01820547	327	0.10773150495549204	NO	-
3387	ZINC03680829	1487	0.10772845400055704	NO	-
3388	ZINC03971223	2973	0.10768250529718615	NO	-
3389	ZINC00126363	17	0.10763530894045253	NO	-
3390	ZINC04413656	3726	0.10759172400362325	NO	-
3391	ZINC03246789	1158	0.10750838359495388	NO	-
3392	ZINC03891066	2587	0.1075013108689306	NO	-
3393	ZINC02199115	591	0.10746830828394063	NO	-
3394	ZINC01999515	413	0.1074167850514992	NO	-
3395	ZINC03857085	2003	0.10735156704430728	NO	-
3396	ZINC01533797	185	0.10731007877690418	NO	-
3397	ZINC03969829	2920	0.10728823301143503	NO	-
3398	ZINC01266148	156	0.10720067404253893	NO	-
3399	ZINC03437551	1300	0.1071527839159413	NO	-
3400	ZINC04392812	3713	0.10711004372617587	NO	-
3401	ZINC03970559	2955	0.10710879504736479	NO	-
3402	ZINC04086963	3421	0.10709112223368068	NO	-
3403	ZINC03575285	1361	0.10706456787985806	NO	-
3404	ZINC04627297	3840	0.10697872438880494	NO	-
3405	ZINC03862675	2188	0.10695705260364612	NO	-
3406	ZINC02006351	419	0.10694464572534979	NO	-
3407	ZINC03889812	2549	0.1069206075643039	NO	-
3408	ZINC04093415	3428	0.10669336313946029	NO	-
3409	ZINC01774071	303	0.10661557460285451	NO	-
3410	ZINC03991391	3244	0.10659549660806035	NO	-
3411	ZINC03804941	1685	0.10653450700632058	NO	-
3412	ZINC03848346	1821	0.10651606263610525	NO	-
3413	ZINC03340408	1241	0.10650945726926034	NO	-
3414	ZINC01699491	281	0.10650551012261633	NO	-
3415	ZINC03856081	1945	0.10647793300123777	NO	-
3416	ZINC04062726	3401	0.1064522790141897	NO	-
3417	ZINC04085281	3416	0.1063860611920649	NO	-
3418	ZINC03777742	1541	0.10628919648601048	NO	-
3419	ZINC04417846	3728	0.10628065099756655	NO	-
3420	ZINC03619748	1429	0.10627423020835974	NO	-
3421	ZINC01905947	387	0.1062545538623689	NO	-
3422	ZINC03863063	2287	0.10616763438682854	NO	-
3423	ZINC03820407	1763	0.10616306331984281	NO	-
3424	ZINC03983030	3161	0.10613958905163566	NO	-
3425	ZINC03969883	2921	0.10607569894813403	NO	-
3426	ZINC03856429	1997	0.10606812714103987	NO	-
3427	ZINC04247787	3580	0.10599732825362647	NO	-
3428	ZINC04001423	3325	0.10592361956989604	NO	-
3429	ZINC03293097	1194	0.1058628035265432	NO	-
3430	ZINC03615045	1410	0.1057793392958467	NO	-
3431	ZINC01657819	252	0.1057189401880356	NO	-
3432	ZINC03848537	1826	0.10561492795466226	NO	-
3433	ZINC03331046	1220	0.10552304608736236	NO	-
3434	ZINC02203455	595	0.10547011530361124	NO	-
3435	ZINC03872830	2469	0.10533547158949301	NO	-
3436	ZINC03437555	1301	0.10526826273333985	NO	-
3437	ZINC04192362	3529	0.10525209561020278	NO	-
3438	ZINC03825292	1780	0.10524067391974787	NO	-
3439	ZINC03862865	2239	0.1051684006847289	NO	-
3440	ZINC03825292	1781	0.10509845498684645	NO	-
3441	ZINC02180646	577	0.10505739920719395	NO	-
3442	ZINC02631241	876	0.10504514508079993	NO	-
3443	ZINC02386633	704	0.10503535333967666	NO	-
3444	ZINC01905927	386	0.10502035605163275	NO	-
3445	ZINC03853540	1887	0.10499274301510322	NO	-
3446	ZINC01536936	191	0.10491453692959452	NO	-
3447	ZINC03614853	1409	0.10483497985462104	NO	-
3448	ZINC04167727	3507	0.10483020683328678	NO	-
3449	ZINC03862833	2226	0.10475837447540157	NO	-
3450	ZINC03817182	1730	0.1047566784460424	NO	-
3451	ZINC03817182	1728	0.10475648638223829	NO	-
3452	ZINC02350990	687	0.10472070137748653	NO	-
3453	ZINC03784106	1574	0.10469117105355334	NO	-
3454	ZINC03862098	2083	0.10458244949336103	NO	-
3455	ZINC04247782	3579	0.10450919159165273	NO	-
3456	ZINC01081316	135	0.10442900211121207	NO	-
3457	ZINC04367486	3690	0.10434996401456033	NO	-
3458	ZINC03821726	1769	0.10432936098387516	NO	-
3459	ZINC03817182	1729	0.10430165336200237	NO	-
3460	ZINC03002661	1075	0.10418554264380303	NO	-
3461	ZINC02634248	885	0.10411748324522425	NO	-
3462	ZINC02694632	942	0.10410496692765789	NO	-
3463	ZINC03631627	1450	0.10407077670154544	NO	-
3464	ZINC03775612	1524	0.10401989177584774	NO	-
3465	ZINC03855250	1917	0.10393715189954655	NO	-
3466	ZINC03961117	2830	0.10381879393618795	NO	-
3467	ZINC04433524	3738	0.1037789934002552	NO	-
3468	ZINC02180647	578	0.10369392407074099	NO	-
3469	ZINC03273227	1171	0.10361235828302987	NO	-
3470	ZINC03451066	1310	0.10359209422324564	NO	-
3471	ZINC04000434	3284	0.10355189022376866	NO	-
3472	ZINC04503332	3783	0.10351652285426498	NO	-
3473	ZINC01812006	317	0.1033892433473796	NO	-
3474	ZINC03862305	2099	0.10338517369716042	NO	-
3475	ZINC03408591	1278	0.10337672980160219	NO	-
3476	ZINC03209295	1137	0.10331429298206793	NO	-
3477	ZINC03969728	2903	0.10328800372811822	NO	-
3478	ZINC03254726	1160	0.10327670160974171	NO	-
3479	ZINC01536786	189	0.10322792823603151	NO	-
3480	ZINC04465938	3764	0.10321867529315833	NO	-
3481	ZINC02465178	801	0.1032132417302497	NO	-
3482	ZINC03863714	2341	0.10317435136999308	NO	-
3483	ZINC03619402	1427	0.10316253915195252	NO	-
3484	ZINC03634270	1458	0.10315898900835868	NO	-
3485	ZINC03969727	2902	0.10295554280863708	NO	-
3486	ZINC03831003	1792	0.10294427504387182	NO	-
3487	ZINC01999727	414	0.10293785005279689	NO	-
3488	ZINC03999684	3280	0.10291759397686175	NO	-
3489	ZINC03355010	1257	0.10290379228019138	NO	-
3490	ZINC03118548	1100	0.10287667067337083	NO	-
3491	ZINC00821037	85	0.10281673670681005	NO	-
3492	ZINC01316756	167	0.10272060409301277	NO	-
3493	ZINC03997212	3270	0.10266140986748859	NO	-
3494	ZINC00000806	1	0.10262246229024008	NO	-
3495	ZINC03868198	2449	0.1025874634338493	NO	-
3496	ZINC03984506	3170	0.1025651236253015	NO	-
3497	ZINC04468588	3772	0.1025651236253015	NO	-
3498	ZINC03980037	3075	0.10254963335641391	NO	-
3499	ZINC03873375	2478	0.10248169597978238	NO	-
3500	ZINC03416595	1285	0.10244426450190555	NO	-
3501	ZINC03980037	3076	0.10227855563041995	NO	-
3502	ZINC03293099	1196	0.10227634014381083	NO	-
3503	ZINC03862338	2103	0.10216993510076168	NO	-
3504	ZINC04408494	3723	0.10216426928042681	NO	-
3505	ZINC03966630	2846	0.1019805761284476	NO	-
3506	ZINC01641834	244	0.10194209991582089	NO	-
3507	ZINC04594828	3800	0.10189655152499263	NO	-
3508	ZINC04429974	3736	0.10187242795988258	NO	-
3509	ZINC03862669	2182	0.10184704342234183	NO	-
3510	ZINC03050746	1086	0.10178246241848865	NO	-
3511	ZINC03798325	1639	0.10177657240803102	NO	-
3512	ZINC03414787	1284	0.10156852594225645	NO	-
3513	ZINC00950058	117	0.10155385492315955	NO	-
3514	ZINC03861930	2055	0.1015223993162669	NO	-
3515	ZINC03873409	2481	0.10152108741646436	NO	-
3516	ZINC04474859	3775	0.10149426535795301	NO	-
3517	ZINC03868201	2452	0.10142819780325371	NO	-
3518	ZINC04465939	3765	0.10142819780325371	NO	-
3519	ZINC02380058	699	0.10140503596602642	NO	-
3520	ZINC02310177	667	0.10130890234977083	NO	-
3521	ZINC03548814	1344	0.10126289498674337	NO	-
3522	ZINC04628606	3850	0.10124893312963301	NO	-
3523	ZINC03862676	2189	0.10123452100662904	NO	-
3524	ZINC03975572	3027	0.10112944479113048	NO	-
3525	ZINC03962101	2834	0.10110168141228872	NO	-
3526	ZINC04366919	3688	0.10093736044728076	NO	-
3527	ZINC03873736	2501	0.10092671744188152	NO	-
3528	ZINC03988488	3223	0.10091439207903112	NO	-
3529	ZINC03181060	1115	0.10089576422129555	NO	-
3530	ZINC03955901	2792	0.10088044392550806	NO	-
3531	ZINC03969736	2908	0.10083116203531937	NO	-
3532	ZINC03050751	1088	0.10075254940967662	NO	-
3533	ZINC02634249	886	0.10070453230577125	NO	-
3534	ZINC04117006	3443	0.10070039735593106	NO	-
3535	ZINC03862672	2185	0.10069616539471697	NO	-
3536	ZINC03823049	1773	0.10068011252763916	NO	-
3537	ZINC03988611	3226	0.10066259455587544	NO	-
3538	ZINC02531954	842	0.10065032379468707	NO	-
3539	ZINC02449680	759	0.10064861378799453	NO	-
3540	ZINC03861931	2056	0.1006423569726936	NO	-
3541	ZINC04001438	3331	0.10050254609570605	NO	-
3542	ZINC03459446	1317	0.10042734126562966	NO	-
3543	ZINC03349061	1252	0.10037492596319458	NO	-
3544	ZINC01316870	168	0.10027628844539106	NO	-
3545	ZINC03848085	1804	0.10026771113800481	NO	-
3546	ZINC03848085	1803	0.10026737071358706	NO	-
3547	ZINC03602619	1388	0.10017200807197073	NO	-
3548	ZINC03857179	2006	0.1000344851462911	NO	-
3549	ZINC03777457	1536	0.10001600290662956	NO	-
3550	ZINC01841829	342	0.0999689521806169	NO	-
3551	ZINC01802727	313	0.09996020922571124	NO	-
3552	ZINC04114696	3433	0.09980010049975369	NO	-
3553	ZINC03859970	2042	0.09977550705736339	NO	-
3554	ZINC04267879	3597	0.09973579992267785	NO	-
3555	ZINC02939316	1052	0.09968083618684175	NO	-
3556	ZINC00156931	21	0.09953841550296524	NO	-
3557	ZINC03466459	1321	0.09946992619102245	NO	-
3558	ZINC03862185	2091	0.09941284935795967	NO	-
3559	ZINC03873397	2479	0.0993792941018339	NO	-
3560	ZINC03971215	2971	0.09934320943608961	NO	-
3561	ZINC02271176	647	0.09929535598471903	NO	-
3562	ZINC00109055	16	0.09925273880438765	NO	-
3563	ZINC03970288	2949	0.09924000345023741	NO	-
3564	ZINC03953083	2783	0.09922057704074572	NO	-
3565	ZINC03338062	1230	0.09917681693206577	NO	-
3566	ZINC04345894	3670	0.09913463718498917	NO	-
3567	ZINC03797656	1638	0.09912578100280273	NO	-
3568	ZINC03459449	1318	0.09911884767717402	NO	-
3569	ZINC00969238	123	0.09907180221656217	NO	-
3570	ZINC03971205	2970	0.09899424701345298	NO	-
3571	ZINC03856399	1989	0.09876144468389893	NO	-
3572	ZINC04091491	3426	0.0987015730956485	NO	-
3573	ZINC01972929	407	0.09866069246802081	NO	-
3574	ZINC03862760	2207	0.0986072551345023	NO	-
3575	ZINC01549708	209	0.09851470939359877	NO	-
3576	ZINC03889359	2541	0.09846188155873188	NO	-
3577	ZINC03968999	2857	0.09837773515551855	NO	-
3578	ZINC03825293	1782	0.0983639199845058	NO	-
3579	ZINC02905023	1036	0.09829424346201608	NO	-
3580	ZINC03779173	1548	0.098251609616178	NO	-
3581	ZINC02332293	677	0.09824978448666054	NO	-
3582	ZINC03855037	1916	0.09814460263811765	NO	-
3583	ZINC03856398	1988	0.09795311177824494	NO	-
3584	ZINC03260728	1162	0.097920940535821	NO	-
3585	ZINC03188352	1121	0.09791080089577935	NO	-
3586	ZINC02151693	555	0.09789702548452775	NO	-
3587	ZINC03969983	2930	0.09782147344546432	NO	-
3588	ZINC03186442	1120	0.09779932745115502	NO	-
3589	ZINC04278789	3607	0.09772889675156676	NO	-
3590	ZINC03863908	2381	0.09772551751189183	NO	-
3591	ZINC03862674	2187	0.09765044946361795	NO	-
3592	ZINC04006941	3349	0.09751174527009004	NO	-
3593	ZINC03970288	2951	0.09747643129290548	NO	-
3594	ZINC03971127	2969	0.09736200319562399	NO	-
3595	ZINC01888407	365	0.09730965446567247	NO	-
3596	ZINC03862761	2208	0.09730358365793917	NO	-
3597	ZINC03789363	1601	0.09725437859310476	NO	-
3598	ZINC04618532	3822	0.09697688527904139	NO	-
3599	ZINC02628448	874	0.0968378021920368	NO	-
3600	ZINC03575291	1364	0.0968150045727754	NO	-
3601	ZINC04372177	3697	0.09679442595895811	NO	-
3602	ZINC03937038	2737	0.0967903198711366	NO	-
3603	ZINC01542357	199	0.09673119227050632	NO	-
3604	ZINC03859841	2040	0.09670111471767877	NO	-
3605	ZINC02270281	646	0.09655721218700634	NO	-
3606	ZINC03683922	1493	0.09650548834143521	NO	-
3607	ZINC03969981	2929	0.09646438544035062	NO	-
3608	ZINC02627734	872	0.0964428440832827	NO	-
3609	ZINC00001341	2	0.09641239389025147	YES	1
3610	ZINC03613668	1406	0.09639668142570634	NO	-
3611	ZINC01547615	206	0.09629855932210389	NO	-
3612	ZINC03339479	1239	0.0962575601939734	NO	-
3613	ZINC00144359	19	0.09620217857239274	NO	-
3614	ZINC04230877	3569	0.0960948865984689	NO	-
3615	ZINC03857178	2005	0.09607796264205021	NO	-
3616	ZINC01995912	410	0.09591334975643026	NO	-
3617	ZINC01774067	301	0.09589724523549886	NO	-
3618	ZINC03328132	1214	0.0958595581464162	NO	-
3619	ZINC04058130	3396	0.09583275681127623	NO	-
3620	ZINC04114696	3432	0.09582816786372537	NO	-
3621	ZINC03459475	1319	0.09581459443963469	NO	-
3622	ZINC03459477	1320	0.09581459443963469	NO	-
3623	ZINC03896341	2651	0.0957526473038574	NO	-
3624	ZINC03784110	1575	0.09573190380417898	NO	-
3625	ZINC03859044	2032	0.09563407336061262	NO	-
3626	ZINC03538924	1334	0.09554938558060669	NO	-
3627	ZINC04564897	3791	0.09554439580141863	NO	-
3628	ZINC03825293	1783	0.09550233509965197	NO	-
3629	ZINC03970288	2948	0.09548312642904347	NO	-
3630	ZINC03355011	1258	0.09544696666855891	NO	-
3631	ZINC02814041	1000	0.09543993472335502	NO	-
3632	ZINC00352575	31	0.09513638261611428	NO	-
3633	ZINC03777457	1537	0.09507635010676704	NO	-
3634	ZINC03778974	1546	0.09503045550010597	NO	-
3635	ZINC03413927	1282	0.09494128431620628	NO	-
3636	ZINC03444381	1306	0.09493761397015815	NO	-
3637	ZINC03970288	2950	0.0948530801115088	NO	-
3638	ZINC00891628	97	0.09470863340497625	NO	-
3639	ZINC00422080	33	0.09466645596304053	NO	-
3640	ZINC00839007	88	0.09452515795917643	NO	-
3641	ZINC03962082	2833	0.09437936568804177	NO	-
3642	ZINC01532936	183	0.09434762837341149	NO	-
3643	ZINC03534436	1324	0.09432972437593581	NO	-
3644	ZINC01889325	366	0.09432699170691117	NO	-
3645	ZINC03969003	2859	0.09424724698659276	NO	-
3646	ZINC03420614	1293	0.09418103843090135	NO	-
3647	ZINC01897913	377	0.09394675605038869	NO	-
3648	ZINC03322285	1210	0.09390902565007943	NO	-
3649	ZINC03339481	1240	0.09388029739541599	NO	-
3650	ZINC03862941	2247	0.0938411559877525	NO	-
3651	ZINC01930791	394	0.09376378553253494	NO	-
3652	ZINC03035119	1081	0.09371365500708968	NO	-
3653	ZINC01820528	326	0.09370379916693895	NO	-
3654	ZINC04131051	3473	0.09360555292658274	NO	-
3655	ZINC04058131	3397	0.09352879104782355	NO	-
3656	ZINC02625083	869	0.0935214273423078	NO	-
3657	ZINC04130381	3470	0.09340651763297945	NO	-
3658	ZINC03891000	2584	0.09338075518883869	NO	-
3659	ZINC03890718	2577	0.09328618337376489	NO	-
3660	ZINC02472091	805	0.0932634715017988	NO	-
3661	ZINC03338864	1232	0.09326266287380111	NO	-
3662	ZINC03991395	3245	0.09326260778995223	NO	-
3663	ZINC02460361	797	0.09317616037603277	NO	-
3664	ZINC01817506	322	0.09312699973177595	NO	-
3665	ZINC01817503	320	0.09310182131677534	NO	-
3666	ZINC04620055	3833	0.09302919971626003	NO	-
3667	ZINC04472877	3774	0.09301551058146215	NO	-
3668	ZINC03846608	1797	0.09300685868158881	NO	-
3669	ZINC03969688	2899	0.09299346740907619	NO	-
3670	ZINC03862673	2186	0.09288786218122005	NO	-
3671	ZINC03862354	2107	0.09287251324834367	NO	-
3672	ZINC01645292	245	0.09279369849306002	NO	-
3673	ZINC02627723	871	0.09279063430318954	NO	-
3674	ZINC04149324	3496	0.09277702208481309	NO	-
3675	ZINC03982928	3153	0.09277484646772048	NO	-
3676	ZINC01540262	195	0.09266819179376486	NO	-
3677	ZINC03338064	1231	0.09265299880522147	NO	-
3678	ZINC00812286	81	0.09259111784401267	NO	-
3679	ZINC03285400	1177	0.09239773327958944	NO	-
3680	ZINC01672759	263	0.09233525807805737	NO	-
3681	ZINC03050749	1087	0.09229004319037372	NO	-
3682	ZINC00275611	29	0.09227678778239262	NO	-
3683	ZINC02021307	438	0.09222482092693439	NO	-
3684	ZINC03814203	21	0.09215340951075432	YES	6
3685	ZINC03437296	1299	0.09203252212395023	NO	-
3686	ZINC04627343	3841	0.09199822097974604	NO	-
3687	ZINC04223355	3556	0.09198204359148167	NO	-
3688	ZINC01860457	358	0.09192667946030415	NO	-
3689	ZINC03855250	1918	0.09187755750008963	NO	-
3690	ZINC01895240	372	0.0916663372814273	NO	-
3691	ZINC01814966	318	0.09160756674687875	NO	-
3692	ZINC02859934	1012	0.0915770512695252	NO	-
3693	ZINC03862504	2146	0.09157130459953604	NO	-
3694	ZINC04215639	3545	0.09156129619086464	NO	-
3695	ZINC04139194	3488	0.0915448650185201	NO	-
3696	ZINC04149324	3497	0.09147379997232419	NO	-
3697	ZINC04212058	3537	0.09142879648948699	NO	-
3698	ZINC04122276	3457	0.09138014733560294	NO	-
3699	ZINC02198246	588	0.09136219207915007	NO	-
3700	ZINC03813954	1723	0.09129459081944882	NO	-
3701	ZINC03861942	2058	0.09117479145133117	NO	-
3702	ZINC02198658	590	0.09107535798296625	NO	-
3703	ZINC01768313	297	0.09087723134395388	NO	-
3704	ZINC03337536	1226	0.09072919027262301	NO	-
3705	ZINC03977669	3064	0.09067650719278438	NO	-
3706	ZINC03328326	1215	0.09052232653488111	NO	-
3707	ZINC01845565	344	0.09050354661706807	NO	-
3708	ZINC03790429	1607	0.09041879548325982	NO	-
3709	ZINC03971219	2972	0.09041639216034672	NO	-
3710	ZINC04366902	3687	0.090312891914392	NO	-
3711	ZINC02025522	447	0.0902050474279608	NO	-
3712	ZINC04003685	3343	0.09017926649371995	NO	-
3713	ZINC03863850	2367	0.09014384410266463	NO	-
3714	ZINC03539868	1335	0.09008548140869445	NO	-
3715	ZINC03813956	1724	0.09003666907614609	NO	-
3716	ZINC04453666	3743	0.08997660916634773	NO	-
3717	ZINC02263544	644	0.08996763886747142	NO	-
3718	ZINC03451063	1309	0.08987975539667022	NO	-
3719	ZINC03331043	1219	0.08961780454984694	NO	-
3720	ZINC03285402	1178	0.08959605812460109	NO	-
3721	ZINC01594058	234	0.08948861116334159	NO	-
3722	ZINC04087002	3424	0.0893294502633576	NO	-
3723	ZINC03328328	1216	0.08924284119136562	NO	-
3724	ZINC01535407	188	0.08902695517513923	NO	-
3725	ZINC03863910	2383	0.08897661796003785	NO	-
3726	ZINC01672761	264	0.08879107779935133	NO	-
3727	ZINC04211597	3536	0.08876162899499357	NO	-
3728	ZINC00754448	65	0.08870565030838094	NO	-
3729	ZINC01541057	198	0.08860679428308517	NO	-
3730	ZINC02627735	873	0.08846392385286489	NO	-
3731	ZINC03338865	1233	0.08846265718395444	NO	-
3732	ZINC03857933	2007	0.08841876878246083	NO	-
3733	ZINC04488586	3777	0.08837568984105786	NO	-
3734	ZINC03799518	1647	0.08837418510494154	NO	-
3735	ZINC03982870	3138	0.08835078047206393	NO	-
3736	ZINC03285403	1179	0.08830914970215778	NO	-
3737	ZINC02684079	932	0.08812579330788967	NO	-
3738	ZINC03941328	2749	0.08807875626092274	NO	-
3739	ZINC03022414	1079	0.08806661343822	NO	-
3740	ZINC03534437	1325	0.0880330417088286	NO	-
3741	ZINC02711895	961	0.08803202093536175	NO	-
3742	ZINC03620444	1432	0.08790521902142698	NO	-
3743	ZINC02250716	636	0.08785438384788831	NO	-
3744	ZINC02768199	990	0.08784209765527429	NO	-
3745	ZINC01700406	282	0.08776027540588585	NO	-
3746	ZINC03780704	1555	0.08771486073743527	NO	-
3747	ZINC03799518	1648	0.08769833498810889	NO	-
3748	ZINC04362993	3685	0.08762238222371987	NO	-
3749	ZINC03812730	1719	0.08759486019361691	NO	-
3750	ZINC03454061	1315	0.08757958205641424	NO	-
3751	ZINC02631295	877	0.08754226101448903	NO	-
3752	ZINC04217435	3555	0.08741022695000818	NO	-
3753	ZINC04114696	3431	0.08735581585953107	NO	-
3754	ZINC03848066	1799	0.08712143629982223	NO	-
3755	ZINC03133766	1104	0.08711075824199545	NO	-
3756	ZINC03068303	1090	0.08697753930624466	NO	-
3757	ZINC03862705	2198	0.08680628350035761	NO	-
3758	ZINC03969002	2858	0.08667915668934412	NO	-
3759	ZINC00845902	91	0.08662505880663135	NO	-
3760	ZINC01930776	391	0.08650888395332224	NO	-
3761	ZINC04301423	3611	0.0863940410212586	NO	-
3762	ZINC03587051	1378	0.08636199440892015	NO	-
3763	ZINC03814205	7	0.08620672072698693	YES	1
3764	ZINC03540041	1340	0.0862030544825728	NO	-
3765	ZINC03848068	1801	0.08613681539221477	NO	-
3766	ZINC01604644	237	0.08606394989467832	NO	-
3767	ZINC03991396	3246	0.0859291964766033	NO	-
3768	ZINC04062768	3402	0.08583235474179554	NO	-
3769	ZINC01604641	236	0.08577661269779911	NO	-
3770	ZINC01555483	224	0.08577010750325244	NO	-
3771	ZINC04001432	3328	0.08572079752642561	NO	-
3772	ZINC03224704	1147	0.08565432868783424	NO	-
3773	ZINC03540047	1341	0.08556650289558625	NO	-
3774	ZINC04120686	3449	0.08535313345357537	NO	-
3775	ZINC02501036	818	0.08527866279199944	NO	-
3776	ZINC00814646	83	0.08525462193891771	NO	-
3777	ZINC04494002	3779	0.0852235952621985	NO	-
3778	ZINC03971730	2987	0.08510503709080632	NO	-
3779	ZINC03615400	1411	0.08501879940746276	NO	-
3780	ZINC04139300	3489	0.08486956976957827	NO	-
3781	ZINC02760522	983	0.08486297512009833	NO	-
3782	ZINC01542839	200	0.08475569264742346	NO	-
3783	ZINC03423470	1296	0.08460636651107585	NO	-
3784	ZINC00706771	60	0.08457910896529783	NO	-
3785	ZINC03873735	2500	0.08442336007970054	NO	-
3786	ZINC02905151	1037	0.08431605229514089	NO	-
3787	ZINC03862374	2118	0.0841841804073575	NO	-
3788	ZINC04305641	3627	0.0841068398705827	NO	-
3789	ZINC03607127	1394	0.08402447752571511	NO	-
3790	ZINC02623486	867	0.08372430810779541	NO	-
3791	ZINC03814207	6	0.08360701923531952	YES	1
3792	ZINC03951681	2774	0.08349599348709333	NO	-
3793	ZINC03863912	2385	0.08347239260457946	NO	-
3794	ZINC01817505	321	0.08342741005565624	NO	-
3795	ZINC03862017	2069	0.08323875034086192	NO	-
3796	ZINC01930820	395	0.08315777652367297	NO	-
3797	ZINC02548626	848	0.08290785489536527	NO	-
3798	ZINC03848068	1802	0.08281562825860558	NO	-
3799	ZINC02035728	449	0.08279697314872438	NO	-
3800	ZINC03863913	2386	0.0826822734540932	NO	-
3801	ZINC03856342	1970	0.08260336699710052	NO	-
3802	ZINC00148197	20	0.08228354243885522	NO	-
3803	ZINC03224705	1148	0.0821863977324076	NO	-
3804	ZINC04132258	3478	0.08207501090591292	NO	-
3805	ZINC04132249	3476	0.08202251897525979	NO	-
3806	ZINC03820407	1764	0.08195595843133655	NO	-
3807	ZINC03290491	1183	0.08162646460462002	NO	-
3808	ZINC03951676	2772	0.08145111736202656	NO	-
3809	ZINC03971035	2968	0.08132765950493727	NO	-
3810	ZINC04465144	3763	0.08132765950493727	NO	-
3811	ZINC03040047	1083	0.08123992504051486	NO	-
3812	ZINC04018672	3354	0.0809149544018608	NO	-
3813	ZINC03440575	1305	0.08075036524207599	NO	-
3814	ZINC03848066	1800	0.08073737511066083	NO	-
3815	ZINC01561600	226	0.08043724311115419	NO	-
3816	ZINC03784708	1580	0.08038401685907255	NO	-
3817	ZINC04122271	3456	0.08027605187818801	NO	-
3818	ZINC01930822	397	0.08025566374735593	NO	-
3819	ZINC03224703	1146	0.08021832256327516	NO	-
3820	ZINC03890712	2576	0.079938485418999	NO	-
3821	ZINC03862586	2155	0.07985674529551666	NO	-
3822	ZINC03282813	1174	0.07934826465967434	NO	-
3823	ZINC03854820	1909	0.07933097751149434	NO	-
3824	ZINC03820407	1765	0.0792928861990713	NO	-
3825	ZINC02768600	991	0.07920974666246988	NO	-
3826	ZINC03123333	1102	0.0791563648713922	NO	-
3827	ZINC03856523	1998	0.07901658477305287	NO	-
3828	ZINC04217400	3554	0.07886441342457355	NO	-
3829	ZINC03785663	1582	0.07879085823145314	NO	-
3830	ZINC03775055	1521	0.07868928202738493	NO	-
3831	ZINC03127284	1103	0.07865779654461942	NO	-
3832	ZINC03401460	1274	0.07864537199054909	NO	-
3833	ZINC01930827	398	0.07862690161742059	NO	-
3834	ZINC01840887	341	0.07853169837998772	NO	-
3835	ZINC01558432	225	0.07828228630633828	NO	-
3836	ZINC03290494	1184	0.07818451464254575	NO	-
3837	ZINC03636205	1468	0.07803564301955282	NO	-
3838	ZINC01669896	262	0.07797911088765529	NO	-
3839	ZINC03820407	1762	0.0777409993705187	NO	-
3840	ZINC04458886	3750	0.07769556669828788	NO	-
3841	ZINC03171452	1108	0.0776603006766193	NO	-
3842	ZINC03854819	1908	0.0776404648760186	NO	-
3843	ZINC03647963	1476	0.0775842168983703	NO	-
3844	ZINC03863848	2366	0.0774392629592354	NO	-
3845	ZINC02021510	442	0.07717555744618983	NO	-
3846	ZINC03171455	1109	0.07695671833622353	NO	-
3847	ZINC03224702	1145	0.07681880784576768	NO	-
3848	ZINC03423467	1295	0.07679514288283554	NO	-
3849	ZINC03853916	1900	0.07669960565111726	NO	-
3850	ZINC02623487	868	0.07663291099325323	NO	-
3851	ZINC03863911	2384	0.07640161227145727	NO	-
3852	ZINC02282744	655	0.07583350478393945	NO	-
3853	ZINC03814201	97	0.07580365960377099	YES	16
3854	ZINC02246781	635	0.07577845386446974	NO	-
3855	ZINC03265068	1168	0.07571233018006888	NO	-
3856	ZINC01696571	280	0.07570873261022606	NO	-
3857	ZINC01546404	205	0.07552331299938515	NO	-
3858	ZINC03265069	1169	0.07549111533175693	NO	-
3859	ZINC03853908	1893	0.07538758390537795	NO	-
3860	ZINC02677482	927	0.0753863138274036	NO	-
3861	ZINC03982911	3150	0.07525128646820455	NO	-
3862	ZINC02271497	648	0.07513469827285366	NO	-
3863	ZINC03292418	1191	0.07507152639564843	NO	-
3864	ZINC03491578	1323	0.07502042371175945	NO	-
3865	ZINC03265067	1167	0.07483192005289278	NO	-
3866	ZINC03265070	1170	0.0748311455889829	NO	-
3867	ZINC04086907	3419	0.07460139088687393	NO	-
3868	ZINC03990303	3241	0.07458752513420681	NO	-
3869	ZINC02635079	889	0.0745466307990608	NO	-
3870	ZINC02678702	928	0.07448425158398218	NO	-
3871	ZINC03853914	1898	0.07424697638183392	NO	-
3872	ZINC01930821	396	0.07405496434770947	NO	-
3873	ZINC03237472	1156	0.07397952823575166	NO	-
3874	ZINC02583978	858	0.07339236818760893	NO	-
3875	ZINC03854825	1914	0.07331271209215705	NO	-
3876	ZINC03854818	1907	0.0731988813635239	NO	-
3877	ZINC04564889	3790	0.07313917032100477	NO	-
3878	ZINC03412927	1279	0.07294692524439608	NO	-
3879	ZINC03292402	1190	0.07267755982547731	NO	-
3880	ZINC02642856	899	0.07249744991655482	NO	-
3881	ZINC03854824	1913	0.07241428819619722	NO	-
3882	ZINC03616279	1412	0.07230621838567597	NO	-
3883	ZINC03854826	1915	0.07214623102344894	NO	-
3884	ZINC02635078	888	0.0720287093856435	NO	-
3885	ZINC00950127	121	0.07195985515532162	NO	-
3886	ZINC01845789	345	0.07194263533193054	NO	-
3887	ZINC03814212	19	0.07164071377037998	YES	4
3888	ZINC01840886	340	0.07164021531944584	NO	-
3889	ZINC03862942	2248	0.07157207244721656	NO	-
3890	ZINC03856170	1951	0.07142304578621657	NO	-
3891	ZINC00950062	119	0.07106194324322734	NO	-
3892	ZINC03853917	1901	0.07105754749775184	NO	-
3893	ZINC02711939	962	0.07101401189899086	NO	-
3894	ZINC03342973	1243	0.0708737095582971	NO	-
3895	ZINC00001792	8	0.07059716606335412	YES	1
3896	ZINC01540962	196	0.07043152172374162	NO	-
3897	ZINC03540057	1342	0.06991040508153616	NO	-
3898	ZINC02377889	698	0.06940962713589345	NO	-
3899	ZINC03854821	1910	0.06915148952098156	NO	-
3900	ZINC03630770	1448	0.06892026951578122	NO	-
3901	ZINC03631323	1449	0.06863601940566678	NO	-
3902	ZINC03863914	2387	0.06849890622790047	NO	-
3903	ZINC02364536	695	0.06812909268279067	NO	-
3904	ZINC04118098	3446	0.0678979708899707	NO	-
3905	ZINC01717164	3	0.06774197716846816	YES	1
3906	ZINC01691667	276	0.06753716387957737	NO	-
3907	ZINC02020052	436	0.06746994937277045	NO	-
3908	ZINC01899878	378	0.06724272203289182	NO	-
3909	ZINC03853915	1899	0.0671957889778501	NO	-
3910	ZINC02678704	929	0.0670101290810986	NO	-
3911	ZINC03863216	2307	0.0666362248541293	NO	-
3912	ZINC03566828	1351	0.06597783694440189	NO	-
3913	ZINC04034427	3376	0.06557416389477395	NO	-
3914	ZINC03862840	2232	0.06556018570904092	NO	-
3915	ZINC03863578	2322	0.06544897670893138	NO	-
3916	ZINC01930789	392	0.06488316594256728	NO	-
3917	ZINC03856341	1969	0.06476900693331682	NO	-
3918	ZINC03566831	1352	0.06458411241136107	NO	-
3919	ZINC03861811	2047	0.06434952206367978	NO	-
3920	ZINC03814209	4	0.06382840991264681	YES	1
3921	ZINC01837316	339	0.06382028220927498	NO	-
3922	ZINC02863630	1015	0.06372451323807668	NO	-
3923	ZINC03962115	2835	0.06358799241676255	NO	-
3924	ZINC04275270	3604	0.06340317546091814	NO	-
3925	ZINC03862585	2154	0.06281422060254072	NO	-
3926	ZINC01930790	393	0.06276947932657086	NO	-
3927	ZINC03862752	2205	0.06265556754328089	NO	-
3928	ZINC02156329	9	0.06265102508723358	YES	1
3929	ZINC03854817	1906	0.06263020068586589	NO	-
3930	ZINC00950059	118	0.06248004157430775	NO	-
3931	ZINC01837315	338	0.06234149365259815	NO	-
3932	ZINC03814208	5	0.06213211538775951	YES	1
3933	ZINC01690589	274	0.06195098644348541	NO	-
3934	ZINC03814213	10	0.061102085788637024	YES	1
3935	ZINC03853910	1895	0.06086470502759389	NO	-
3936	ZINC03862584	2153	0.06040253248875599	NO	-
3937	ZINC03854734	1904	0.06029945280484712	NO	-
3938	ZINC03854816	1905	0.05974620148953262	NO	-
3939	ZINC03854822	1911	0.05952426867932537	NO	-
3940	ZINC03862747	2200	0.05943828917170786	NO	-
3941	ZINC03814214	14	0.05892390315713275	YES	1
3942	ZINC03862751	2204	0.05806242471576785	NO	-
3943	ZINC03814210	12	0.056156395038399594	YES	1
3944	ZINC03854823	1912	0.05609848708532057	NO	-
3945	ZINC03862583	2152	0.056057059237316145	NO	-
3946	ZINC04425532	3733	0.05534966986159163	NO	-
3947	ZINC01530756	11	0.05521905580768379	YES	1
3948	ZINC03862748	2201	0.05504386691539427	NO	-
3949	ZINC03853912	1896	0.05472776628683768	NO	-
3950	ZINC03862755	2206	0.05447931726248095	NO	-
3951	ZINC03862749	2202	0.05428038107225235	NO	-
3952	ZINC03853909	1894	0.05370720640433213	NO	-
3953	ZINC03862750	2203	0.05253127758432263	NO	-
3954	ZINC03853913	1897	0.0515582826954034	NO	-
3955	ZINC03814211	13	0.051240900504580814	YES	1
3956	ZINC02833473	1004	0.050439557165513196	NO	-
3957	ZINC04275294	3605	0.03976804630788746	NO	-
3958	ZINC01532339	1	0.0016892245888579754	YES	0
