# Supplementary material for: 4D Flexible Atom-Pairs: An efficient probabilistic conformational space comparison for ligand-based virtual screening
Source: J Cheminform. 2011 Jul 6;3:23. doi: 10.1186/1758-2946-3-23 (PMC3156737; doi:10.1186/1758-2946-3-23)
Supplement: Additional file 1 — Archive of the 4D FAPOA result files. This is a Gzip compressed Tar archive containing the result files of the 4D FAPOA on the filtered DUD data sets. The result files are tab-separated plain text files including the following information: method name, active data set with size, cluster information and the distribution of the active molecules over the clusters, decoy data set with size, ratio active:decoy, AUC, awAUC, BEDROC scores for predefined alpha values as suggested by Truchon and Bayly [43], enrichment factors, relative enrichment factor [41], ROC enrichments, awROC enrichments at predefined false positive fractions, chemotype enrichment, ROC and awROC data points, and the ranking of each structure to compute other VS metrics. [file 1758-2946-3-23-S1.GZ › 4DFAPOA_ada_BW_ResultStatistic.dat]

###################################################################################################
# Screening Result File
# Method used: 4DFAPOA
> <Method_Name>
4DFAPOA
# Data set information
#	Query data set:	./ada/ada_query_CS_BW_300.0_T_GMM.sdf
#	Active data set: ./ada/ada_clustered_3D_MM_CS_BW_300.0_T_GMM.sdf with cluster information
#		Size: 23 molecules
#		Number of clusters: 8
#		Cluster Summery:
#			Cluster number	# molecules	% of actives
#			1		1		4.348
#			2		6		26.087
#			3		2		8.696
#			4		8		34.783
#			5		3		13.043
#			6		1		4.348
#			7		1		4.348
#			8		1		4.348
#	Decoy data set: ./ada/DUD_ada_decoys_ID_pass_MWPass_I_MM_CS_BW_300.0_T_GMM.sdf
#		Size: 927 molecules
#	Ratio actives : decoys
#		1.0 : 40.3043
> <AUC>
#	 ROC AUC
	0.7001547769804419
> <awAUC>
#	 ROC awAUC
	0.6982256832074794
> <BEDROC Scores>
#	Alpha Values	BEDROC Scores
	160.9	0.3057
	100.0	0.245
	53.6	0.2327
	50.0	0.2344
	32.2	0.2539
	20.0	0.2835
	16.1	0.2981
	10.0	0.3352
	8.0	0.3577
> <Enrichment Factors>
#	Fraction dataset	Enrichment factor
	0.0010	NaN
	0.01	8.956521739130434
	0.02	4.242562929061784
	0.05	6.00277520814061
	0.1	3.818306636155606
	0.2	1.909153318077803
	0.25	1.530544854155201
> <Relative enrichment factor>
#	Fraction dataset	Enrichment factor
	0.0010	0.0
	0.01	21.05263157894737
	0.02	10.526315789473685
	0.05	30.434782608695652
	0.1	39.130434782608695
	0.2	39.130434782608695
	0.25	39.130434782608695
> <ROC Enrichments>
#	True decoy fraction	Enrichment
	0.1	80.60869565217392
	0.5	16.12173913043478
	1.0	8.06086956521739
	2.0	8.485125858123569
	5.0	6.002775208140611
	10.0	3.900420757363254
> <awROC Enrichments>
#	Decoy fraction	Enrichment
	0.1	38.625
	0.5	7.724999999999999
	1.0	3.8624999999999994
	2.0	9.148026315789473
	5.0	5.752659574468086
	10.0	4.360887096774193
> <Chemotype enrichment>
#	% data set	% active cluster
	0.0	0.0
	0.105	0.0
	0.105	12.5
	2.316	12.5
	2.316	25.0
	3.789	25.0
	3.789	37.5
	9.158	37.5
	9.158	50.0
	30.421	50.0
	30.421	62.5
	37.474	62.5
	37.474	75.0
	47.263	75.0
	47.263	87.5
	79.158	87.5
	79.158	100.0
	100.0	100.0
> <ROC curve data>
#	False positive rate	true positive rate
	0.0	0.0
	0.0	0.087
	0.0194	0.087
	0.0194	0.1739
	0.0237	0.1739
	0.0237	0.2174
	0.0324	0.2174
	0.0324	0.2609
	0.041	0.2609
	0.041	0.3043
	0.0507	0.3043
	0.0507	0.3478
	0.0841	0.3478
	0.0841	0.3913
	0.301	0.3913
	0.301	0.4348
	0.3182	0.4348
	0.3182	0.4783
	0.3333	0.4783
	0.3333	0.5217
	0.3581	0.5217
	0.3581	0.5652
	0.3689	0.5652
	0.3689	0.6087
	0.4067	0.6087
	0.4067	0.6522
	0.4239	0.6522
	0.4239	0.6957
	0.466	0.6957
	0.466	0.7391
	0.5124	0.7391
	0.5124	0.7826
	0.5264	0.7826
	0.5264	0.8261
	0.5901	0.8261
	0.5901	0.8696
	0.5998	0.8696
	0.5998	0.913
	0.6343	0.913
	0.6343	0.9565
	0.7864	0.9565
	0.7864	1.0
	1.0	1.0
> <awROC curve data>
#	False positive rate	true positive rate
	0.0	0.0
	0.0	0.0417
	0.0194	0.0417
	0.0194	0.1875
	0.0237	0.1875
	0.0237	0.2083
	0.0324	0.2083
	0.0324	0.2708
	0.041	0.2708
	0.041	0.2917
	0.0507	0.2917
	0.0507	0.3125
	0.0841	0.3125
	0.0841	0.4375
	0.301	0.4375
	0.301	0.4531
	0.3182	0.4531
	0.3182	0.5156
	0.3333	0.5156
	0.3333	0.5313
	0.3581	0.5313
	0.3581	0.5469
	0.3689	0.5469
	0.3689	0.6719
	0.4067	0.6719
	0.4067	0.6875
	0.4239	0.6875
	0.4239	0.7031
	0.466	0.7031
	0.466	0.7448
	0.5124	0.7448
	0.5124	0.7865
	0.5264	0.7865
	0.5264	0.8281
	0.5901	0.8281
	0.5901	0.8437
	0.5998	0.8437
	0.5998	0.8594
	0.6343	0.8594
	0.6343	0.875
	0.7864	0.875
	0.7864	1.0
	1.0	1.0
> <Screening Table>
# Rank	Mol name	Index in data set	Similarity 2 query	Active	Cluster number
1	ZINC03814297	7	0.35776569838732014	YES	2
2	ZINC03814301	4	0.19160396669943658	YES	2
3	ZINC02619161	502	0.1885488669908283	NO	-
4	ZINC00991123	299	0.17919285390907436	NO	-
5	ZINC00457034	230	0.17723243606194014	NO	-
6	ZINC03263717	563	0.17197343616345942	NO	-
7	ZINC01820262	429	0.16598869891119025	NO	-
8	ZINC02532896	485	0.1604903499610047	NO	-
9	ZINC01820261	428	0.15904847786165738	NO	-
10	ZINC00874832	290	0.15887285979881557	NO	-
11	ZINC03184037	553	0.1560437207976885	NO	-
12	ZINC01858738	433	0.15585118479020701	NO	-
13	ZINC03569663	577	0.15495370538437434	NO	-
14	ZINC00246309	149	0.153969656465494	NO	-
15	ZINC04034956	848	0.15189496951027687	NO	-
16	ZINC00096115	101	0.14995502269642386	NO	-
17	ZINC01535610	351	0.14828824315875874	NO	-
18	ZINC03068425	539	0.1453732090383705	NO	-
19	ZINC00568640	277	0.1452240900211109	NO	-
20	ZINC03569722	578	0.1442192122358025	NO	-
21	ZINC03814310	3	0.14389658165503488	YES	2
22	ZINC03814303	23	0.14278391209057803	YES	8
23	ZINC00182684	132	0.14276782834273918	NO	-
24	ZINC00568640	279	0.1417272570570446	NO	-
25	ZINC04218470	874	0.14149790693214986	NO	-
26	ZINC04206718	872	0.14113897051322724	NO	-
27	ZINC03814299	6	0.14028266909613424	YES	2
28	ZINC01394720	323	0.1402022801560473	NO	-
29	ZINC01666635	401	0.1398198409745604	NO	-
30	ZINC02191132	458	0.13967973885250995	NO	-
31	ZINC03068427	540	0.1388792674115768	NO	-
32	ZINC04176249	870	0.13834096412587604	NO	-
33	ZINC00415935	215	0.13788201230244312	NO	-
34	ZINC01347632	320	0.1375312156663024	NO	-
35	ZINC01347628	319	0.1370828467805049	NO	-
36	ZINC03814307	8	0.13702784891405717	YES	3
37	ZINC03656676	623	0.13679257830588146	NO	-
38	ZINC01470070	345	0.13675763762026985	NO	-
39	ZINC02558841	494	0.1366022862834777	NO	-
40	ZINC03868645	691	0.13642899278166754	NO	-
41	ZINC04466184	908	0.13642899278166754	NO	-
42	ZINC02659555	505	0.13629536870853068	NO	-
43	ZINC01792186	426	0.1352829281031397	NO	-
44	ZINC02537711	488	0.1350563396831686	NO	-
45	ZINC03814309	2	0.13472185108292506	YES	2
46	ZINC02731888	507	0.1342156442391956	NO	-
47	ZINC00142119	116	0.1341321959022987	NO	-
48	ZINC03569810	579	0.13412585585087147	NO	-
49	ZINC03656674	622	0.13402980619892269	NO	-
50	ZINC03191386	559	0.1331464001756235	NO	-
51	ZINC04176269	871	0.1330854845227464	NO	-
52	ZINC00997138	300	0.13291089132901623	NO	-
53	ZINC03313186	565	0.1327381107997745	NO	-
54	ZINC03617661	599	0.13161947885549227	NO	-
55	ZINC03814300	5	0.13139377633523447	YES	2
56	ZINC03313188	566	0.13136663992688613	NO	-
57	ZINC00286070	169	0.13103234193478686	NO	-
58	ZINC00404204	214	0.13058087107831598	NO	-
59	ZINC00568640	278	0.13047886532626626	NO	-
60	ZINC00215297	138	0.13030658426132974	NO	-
61	ZINC03186062	558	0.1301613083446477	NO	-
62	ZINC00347063	190	0.1299405959023743	NO	-
63	ZINC00991066	298	0.12948984707324657	NO	-
64	ZINC03524983	572	0.12906153815921306	NO	-
65	ZINC01030670	301	0.1286865126240608	NO	-
66	ZINC00446156	227	0.12724150562786907	NO	-
67	ZINC01613737	380	0.12712736645614306	NO	-
68	ZINC00318599	182	0.12691152569858188	NO	-
69	ZINC04158823	868	0.1268483832718136	NO	-
70	ZINC03186056	557	0.12667555395393557	NO	-
71	ZINC00168412	129	0.1265284719747684	NO	-
72	ZINC02023938	446	0.12647574242570145	NO	-
73	ZINC03987723	819	0.1262519470982045	NO	-
74	ZINC03862880	678	0.12584038328078764	NO	-
75	ZINC04632918	922	0.12429831730789676	NO	-
76	ZINC02570858	497	0.12343417651658121	NO	-
77	ZINC04405070	893	0.12342932102115416	NO	-
78	ZINC03887264	709	0.1231198387492324	NO	-
79	ZINC00874830	289	0.12311595404071903	NO	-
80	ZINC00476286	237	0.12304822395797588	NO	-
81	ZINC03987730	820	0.12298377094296309	NO	-
82	ZINC01768657	424	0.12268277619778861	NO	-
83	ZINC00060875	77	0.12238662465126231	NO	-
84	ZINC01812788	427	0.1222783398392158	NO	-
85	ZINC00142557	118	0.12227075595097543	NO	-
86	ZINC00154156	125	0.12172245610266631	NO	-
87	ZINC01614355	21	0.1216853024186005	YES	6
88	ZINC04369529	887	0.12086167264257278	NO	-
89	ZINC01673056	404	0.12070546912156464	NO	-
90	ZINC03862879	677	0.12047996202472848	NO	-
91	ZINC01621085	385	0.12042015021858793	NO	-
92	ZINC00547969	272	0.1202583917129526	NO	-
93	ZINC00286893	170	0.1201303250895922	NO	-
94	ZINC03392911	568	0.1196987114420376	NO	-
95	ZINC00103479	102	0.11969158154636445	NO	-
96	ZINC03992743	826	0.11930323198115166	NO	-
97	ZINC04464419	903	0.11930323198115166	NO	-
98	ZINC04464367	902	0.11926685117282337	NO	-
99	ZINC00371441	203	0.11911710124213185	NO	-
100	ZINC03987708	817	0.11898456421000972	NO	-
101	ZINC03370497	567	0.11872734767482908	NO	-
102	ZINC03862881	679	0.11872035494997697	NO	-
103	ZINC01768618	423	0.11871860733819975	NO	-
104	ZINC03992904	830	0.1185647591902929	NO	-
105	ZINC04469441	910	0.1185647591902929	NO	-
106	ZINC03862882	680	0.11826158026914274	NO	-
107	ZINC00420169	217	0.1178142064042385	NO	-
108	ZINC03885711	705	0.11712848224654696	NO	-
109	ZINC00420170	218	0.11684412593027356	NO	-
110	ZINC03857863	652	0.11663852735991523	NO	-
111	ZINC00286068	168	0.11563040770294242	NO	-
112	ZINC03862020	675	0.1155043334564159	NO	-
113	ZINC00092092	94	0.11523514682309131	NO	-
114	ZINC01864836	436	0.11503758910518436	NO	-
115	ZINC03857863	649	0.1150003377304036	NO	-
116	ZINC00476287	238	0.11493149581657663	NO	-
117	ZINC03993200	833	0.11484436380142972	NO	-
118	ZINC04469901	911	0.11484436380142972	NO	-
119	ZINC02082053	451	0.11475955491003594	NO	-
120	ZINC02910283	529	0.11458698957001548	NO	-
121	ZINC00238343	146	0.11411902086357807	NO	-
122	ZINC00437802	223	0.11397024970429932	NO	-
123	ZINC03073605	542	0.11382615898567161	NO	-
124	ZINC03398938	570	0.11369565076189422	NO	-
125	ZINC02770758	509	0.11273401680516537	NO	-
126	ZINC00420810	220	0.11269657131760251	NO	-
127	ZINC04457692	898	0.11259151600360957	NO	-
128	ZINC01689018	409	0.11246726545556358	NO	-
129	ZINC01719874	414	0.11225880258267641	NO	-
130	ZINC00014717	31	0.11219825176261974	NO	-
131	ZINC02448030	471	0.11166171545259874	NO	-
132	ZINC00267152	163	0.11136064902864544	NO	-
133	ZINC00008340	16	0.11105817414653471	NO	-
134	ZINC00074348	82	0.11018300918256263	NO	-
135	ZINC03858253	657	0.11011867374512177	NO	-
136	ZINC01595763	369	0.11009950719991016	NO	-
137	ZINC03987733	821	0.10998809459426878	NO	-
138	ZINC03885411	703	0.1099073381501661	NO	-
139	ZINC00148297	123	0.10988422009962093	NO	-
140	ZINC00018373	36	0.10977562846816977	NO	-
141	ZINC00125232	109	0.1097360362336088	NO	-
142	ZINC02472779	476	0.10945062106484071	NO	-
143	ZINC01562170	355	0.10943222383286409	NO	-
144	ZINC04384706	889	0.10916048867724285	NO	-
145	ZINC00286898	171	0.10911471727273679	NO	-
146	ZINC03581845	583	0.1087923817527398	NO	-
147	ZINC01882678	441	0.10875693373022156	NO	-
148	ZINC02326910	466	0.10856926126974904	NO	-
149	ZINC04043083	850	0.10849257567423085	NO	-
150	ZINC02353707	469	0.10822739443506503	NO	-
151	ZINC00420809	219	0.10813578922033917	NO	-
152	ZINC04030517	847	0.10806835127469641	NO	-
153	ZINC03448736	571	0.10792474734750464	NO	-
154	ZINC00806176	286	0.10723649995193918	NO	-
155	ZINC04325287	884	0.10714017951505922	NO	-
156	ZINC03581845	582	0.10699287984204044	NO	-
157	ZINC00547970	273	0.10677266332547845	NO	-
158	ZINC03595436	595	0.10646797273260263	NO	-
159	ZINC00019855	39	0.10629780856922784	NO	-
160	ZINC03857863	650	0.10623308669903955	NO	-
161	ZINC00259850	160	0.10607785519625113	NO	-
162	ZINC01395434	324	0.10572002299069054	NO	-
163	ZINC00267156	164	0.10571305045053014	NO	-
164	ZINC00984902	297	0.10498977622232936	NO	-
165	ZINC03912410	759	0.10494944600811495	NO	-
166	ZINC03889972	715	0.10488726134097354	NO	-
167	ZINC00150142	124	0.10477778270138047	NO	-
168	ZINC03890481	716	0.10463074099969329	NO	-
169	ZINC04465015	905	0.10463074099969329	NO	-
170	ZINC01428355	336	0.10454832788625729	NO	-
171	ZINC03885459	704	0.10401208813704561	NO	-
172	ZINC02787063	513	0.10391568690006046	NO	-
173	ZINC02581824	501	0.1038227468318149	NO	-
174	ZINC00056417	60	0.10369845990465365	NO	-
175	ZINC01770711	425	0.10355581516245727	NO	-
176	ZINC01672653	403	0.10350491231188497	NO	-
177	ZINC03581845	584	0.10348995093024652	NO	-
178	ZINC03854471	641	0.10342947548980512	NO	-
179	ZINC00030896	49	0.10339822073698982	NO	-
180	ZINC01713211	413	0.1032973235250717	NO	-
181	ZINC03807070	628	0.1032483347159738	NO	-
182	ZINC00050812	59	0.10320818376880118	NO	-
183	ZINC04405070	894	0.10311128712230926	NO	-
184	ZINC03621306	600	0.10308751263216563	NO	-
185	ZINC00452154	228	0.10298084107456212	NO	-
186	ZINC00547751	266	0.10275123763974955	NO	-
187	ZINC03857863	651	0.10273246903998672	NO	-
188	ZINC02794051	514	0.10267488317110311	NO	-
189	ZINC00318295	180	0.1026013209329396	NO	-
190	ZINC02576270	498	0.10251129128527846	NO	-
191	ZINC02782131	512	0.10200163060439288	NO	-
192	ZINC00030895	48	0.1015169490889603	NO	-
193	ZINC03581841	581	0.10145049600403523	NO	-
194	ZINC00130863	110	0.10122499942030593	NO	-
195	ZINC00090240	92	0.1010979463415875	NO	-
196	ZINC02535149	486	0.10075032560357695	NO	-
197	ZINC00437142	222	0.10052679248498281	NO	-
198	ZINC03970889	792	0.10030145498298164	NO	-
199	ZINC04085114	852	0.10000752466763184	NO	-
200	ZINC01666432	400	0.09998150823629458	NO	-
201	ZINC03886734	708	0.09969638761916226	NO	-
202	ZINC03648719	612	0.09966169824158055	NO	-
203	ZINC02458953	473	0.09958902511036263	NO	-
204	ZINC01613737	378	0.09955429768211721	NO	-
205	ZINC01576874	358	0.09946364873477667	NO	-
206	ZINC00023803	41	0.09944734449239125	NO	-
207	ZINC03885870	706	0.09944208923170031	NO	-
208	ZINC00547842	270	0.09934873604235578	NO	-
209	ZINC00441390	225	0.09933636244322891	NO	-
210	ZINC00142713	119	0.09928325822967556	NO	-
211	ZINC03251617	562	0.09915005566493992	NO	-
212	ZINC00084368	88	0.09888276243398239	NO	-
213	ZINC02773693	510	0.09883735685515299	NO	-
214	ZINC02031266	449	0.09877076852104967	NO	-
215	ZINC00475326	236	0.09874257093590631	NO	-
216	ZINC03118109	546	0.09872282950791038	NO	-
217	ZINC00115943	105	0.09822047907443716	NO	-
218	ZINC00145677	122	0.09816181950072993	NO	-
219	ZINC03309534	564	0.09780523759271995	NO	-
220	ZINC00541399	256	0.0977687853974995	NO	-
221	ZINC00082193	84	0.09763932285065328	NO	-
222	ZINC00547347	260	0.09757481817990864	NO	-
223	ZINC01856856	432	0.09756244620880221	NO	-
224	ZINC00473835	233	0.0974996981066244	NO	-
225	ZINC00547581	263	0.09736433517008934	NO	-
226	ZINC02001574	444	0.0973225478173372	NO	-
227	ZINC00154946	126	0.09725375511897098	NO	-
228	ZINC00073586	81	0.09695008886715144	NO	-
229	ZINC03997273	837	0.09671180474690433	NO	-
230	ZINC04045805	851	0.09670745645331486	NO	-
231	ZINC00082220	86	0.09669094421803387	NO	-
232	ZINC01694487	410	0.096513317124994	NO	-
233	ZINC00335179	185	0.09606042506949672	NO	-
234	ZINC01613737	376	0.09578429795851949	NO	-
235	ZINC00202208	137	0.09520319281343166	NO	-
236	ZINC03888646	711	0.09501967477605755	NO	-
237	ZINC01590997	366	0.0941409097203719	NO	-
238	ZINC00547348	261	0.09411749007472966	NO	-
239	ZINC01030670	302	0.09401324273840045	NO	-
240	ZINC00548455	275	0.09378200064701932	NO	-
241	ZINC00547752	267	0.09356361216671184	NO	-
242	ZINC02561938	495	0.09306800192569373	NO	-
243	ZINC03812255	629	0.09302820195951036	NO	-
244	ZINC01613737	379	0.09288457812374722	NO	-
245	ZINC01752102	419	0.0928641457149923	NO	-
246	ZINC00437141	221	0.09274681209856385	NO	-
247	ZINC02353706	468	0.09272448092627861	NO	-
248	ZINC00082204	85	0.09252127039829071	NO	-
249	ZINC00073524	80	0.09239309675603777	NO	-
250	ZINC03862878	676	0.0922393691905081	NO	-
251	ZINC00094165	100	0.09217019622203701	NO	-
252	ZINC00392558	212	0.0921624899386441	NO	-
253	ZINC00068426	79	0.09191125215690445	NO	-
254	ZINC04043082	849	0.09178724585325651	NO	-
255	ZINC00012377	24	0.09176588036361344	NO	-
256	ZINC03828794	632	0.09173847344820196	NO	-
257	ZINC00812230	287	0.09165419158557567	NO	-
258	ZINC03888663	712	0.09165175132129331	NO	-
259	ZINC03098799	544	0.09159498064878377	NO	-
260	ZINC02536992	487	0.09155999291533665	NO	-
261	ZINC00312392	177	0.09130958860442244	NO	-
262	ZINC01590997	365	0.09128621956731231	NO	-
263	ZINC02215561	460	0.09127322045047127	NO	-
264	ZINC03977557	806	0.09121882695334727	NO	-
265	ZINC02851533	521	0.09105960826364164	NO	-
266	ZINC02685428	506	0.09096365017730507	NO	-
267	ZINC03649640	616	0.09074469171062999	NO	-
268	ZINC03959101	783	0.09071270289911912	NO	-
269	ZINC00142548	117	0.09065018899454974	NO	-
270	ZINC04162689	869	0.09057566422979411	NO	-
271	ZINC00083612	87	0.09056717418379787	NO	-
272	ZINC01613737	377	0.09042452883590914	NO	-
273	ZINC00374059	204	0.09017446849530081	NO	-
274	ZINC03858246	655	0.0901670681257769	NO	-
275	ZINC03848237	633	0.08951299430658337	NO	-
276	ZINC00304474	176	0.08922844812936753	NO	-
277	ZINC00370254	202	0.08920595792712845	NO	-
278	ZINC02842757	517	0.08914634448105528	NO	-
279	ZINC02864419	522	0.08898603086980666	NO	-
280	ZINC04363008	886	0.08897316031655692	NO	-
281	ZINC01655126	396	0.08895033496294172	NO	-
282	ZINC03970535	791	0.0888485344822655	NO	-
283	ZINC00005281	12	0.08882874097584367	NO	-
284	ZINC03977716	809	0.08866139769073195	NO	-
285	ZINC02736754	508	0.08847845441171982	NO	-
286	ZINC03888782	713	0.08846192141298742	NO	-
287	ZINC00157607	127	0.08839056707677378	NO	-
288	ZINC02843963	518	0.08836000646039323	NO	-
289	ZINC03814298	15	0.08810480937401939	YES	4
290	ZINC01687499	408	0.08805827044010688	NO	-
291	ZINC00029136	45	0.08805570853511466	NO	-
292	ZINC02944213	533	0.08788268523887299	NO	-
293	ZINC00348063	191	0.08786882254209137	NO	-
294	ZINC01428353	335	0.08747601471765964	NO	-
295	ZINC02521331	480	0.08740274216898966	NO	-
296	ZINC04001166	840	0.08726769332001881	NO	-
297	ZINC03956519	782	0.08724289341735662	NO	-
298	ZINC00256130	152	0.08719931839266507	NO	-
299	ZINC00019563	38	0.08702284839864256	NO	-
300	ZINC00547582	264	0.08693456892872439	NO	-
301	ZINC00018095	35	0.08691640453140984	NO	-
302	ZINC04116631	858	0.08688043831397124	NO	-
303	ZINC03649594	613	0.08677145716766432	NO	-
304	ZINC03991434	825	0.08676765038525272	NO	-
305	ZINC00370251	201	0.08675511520983344	NO	-
306	ZINC03814312	9	0.08645409470355171	YES	3
307	ZINC01431482	338	0.08610915372853262	NO	-
308	ZINC00335175	184	0.08589310109917508	NO	-
309	ZINC02848340	520	0.08586725854922148	NO	-
310	ZINC04002696	842	0.08578020613331569	NO	-
311	ZINC03977715	808	0.08567839187579769	NO	-
312	ZINC01292790	316	0.0854480940753402	NO	-
313	ZINC02838458	516	0.08541782580277688	NO	-
314	ZINC02510170	478	0.08536256799159482	NO	-
315	ZINC03648524	610	0.08519005788004548	NO	-
316	ZINC03649640	617	0.08500662907127819	NO	-
317	ZINC02532399	484	0.0849661863907635	NO	-
318	ZINC00029138	47	0.08494194848780609	NO	-
319	ZINC01727069	418	0.0848654058836535	NO	-
320	ZINC03848980	637	0.08479850233894852	NO	-
321	ZINC03814314	11	0.08474576965129269	YES	4
322	ZINC04236120	875	0.0846900015104282	NO	-
323	ZINC04002696	841	0.08440104620428202	NO	-
324	ZINC01621066	384	0.0843554480242854	NO	-
325	ZINC00018094	34	0.08411108111387884	NO	-
326	ZINC00029137	46	0.08411006227387006	NO	-
327	ZINC03874074	701	0.08410283637211854	NO	-
328	ZINC01686513	407	0.08407634493395096	NO	-
329	ZINC01694488	411	0.08406038661002915	NO	-
330	ZINC03883295	702	0.08397836790765867	NO	-
331	ZINC03623542	601	0.08385237796304297	NO	-
332	ZINC01409210	327	0.0838284323522748	NO	-
333	ZINC00374060	205	0.08379582675147662	NO	-
334	ZINC03997348	838	0.0837258575874042	NO	-
335	ZINC01423190	332	0.08364896105838446	NO	-
336	ZINC01402187	325	0.08329445736756196	NO	-
337	ZINC00347025	189	0.08319605477437407	NO	-
338	ZINC00541399	257	0.08318164078901051	NO	-
339	ZINC02458954	474	0.08293129212941226	NO	-
340	ZINC03997154	836	0.08291538913110819	NO	-
341	ZINC04000990	839	0.08273594244850555	NO	-
342	ZINC01070889	305	0.08252555067970523	NO	-
343	ZINC00046810	58	0.08240691976826503	NO	-
344	ZINC02010423	445	0.08237239431869414	NO	-
345	ZINC03814305	10	0.08233739168183916	YES	4
346	ZINC00349973	192	0.08231732988941191	NO	-
347	ZINC03887544	710	0.0822629819176219	NO	-
348	ZINC00118623	108	0.08225151219454167	NO	-
349	ZINC03528115	574	0.08197925397418394	NO	-
350	ZINC00113916	103	0.08190751798613453	NO	-
351	ZINC03528113	573	0.08185611618849997	NO	-
352	ZINC00358426	193	0.0815955412299786	NO	-
353	ZINC04140372	862	0.08139141357871987	NO	-
354	ZINC01414230	330	0.08100839050310837	NO	-
355	ZINC03617402	598	0.08097307951408897	NO	-
356	ZINC03814308	22	0.08096510435790039	YES	7
357	ZINC00004965	9	0.08089180216395436	NO	-
358	ZINC01619834	382	0.08086212726496847	NO	-
359	ZINC00093236	99	0.08079069253474112	NO	-
360	ZINC00367053	195	0.08059610784521529	NO	-
361	ZINC03970323	789	0.08051017238880716	NO	-
362	ZINC03970323	790	0.08041138808715083	NO	-
363	ZINC00013481	28	0.0800482769028404	NO	-
364	ZINC00972975	294	0.07992050448818601	NO	-
365	ZINC03624117	602	0.07976507749725743	NO	-
366	ZINC03848291	634	0.07963054275201366	NO	-
367	ZINC02779458	511	0.07961415029236484	NO	-
368	ZINC03070572	541	0.07960193081830795	NO	-
369	ZINC00547760	268	0.07957906933143848	NO	-
370	ZINC01619834	381	0.07953088733945762	NO	-
371	ZINC00588057	281	0.07942187913106424	NO	-
372	ZINC02154208	456	0.07921373623732679	NO	-
373	ZINC04421524	896	0.07911262075230731	NO	-
374	ZINC01593725	368	0.07909870734385363	NO	-
375	ZINC02526496	483	0.07909199416374296	NO	-
376	ZINC01445818	341	0.07908942978868558	NO	-
377	ZINC01619834	383	0.07907246500871315	NO	-
378	ZINC00439427	224	0.07885651322177782	NO	-
379	ZINC03185084	554	0.07883439174740876	NO	-
380	ZINC03867922	684	0.07883288430618939	NO	-
381	ZINC03859262	661	0.07879271094608296	NO	-
382	ZINC02879248	524	0.07873901981568009	NO	-
383	ZINC03648551	611	0.07864860920207177	NO	-
384	ZINC03649594	614	0.07851831026287147	NO	-
385	ZINC00390601	210	0.07841605871090261	NO	-
386	ZINC03890601	718	0.07832699159270486	NO	-
387	ZINC02878107	523	0.07830410122292149	NO	-
388	ZINC01292802	317	0.07819727806308438	NO	-
389	ZINC00257945	154	0.07809304159107766	NO	-
390	ZINC00293865	175	0.07804148348594894	NO	-
391	ZINC00031001	50	0.07801413264576687	NO	-
392	ZINC03814302	16	0.07796311891137057	YES	4
393	ZINC00218497	139	0.07782181471427334	NO	-
394	ZINC03916257	765	0.07763471415547454	NO	-
395	ZINC04154883	867	0.07763001109417887	NO	-
396	ZINC03987453	813	0.07748024567810659	NO	-
397	ZINC03131563	548	0.0774472959196752	NO	-
398	ZINC03590174	589	0.07735778668834299	NO	-
399	ZINC00115314	104	0.07731990281893496	NO	-
400	ZINC03061448	538	0.07719921388716662	NO	-
401	ZINC00259833	157	0.07714576681621543	NO	-
402	ZINC03869071	696	0.0770981776052639	NO	-
403	ZINC02342648	467	0.07701599985694109	NO	-
404	ZINC04466755	909	0.07701501195719683	NO	-
405	ZINC00004373	8	0.07696532382706203	NO	-
406	ZINC03646948	608	0.07693897699497232	NO	-
407	ZINC02566691	496	0.07687409714767186	NO	-
408	ZINC03185543	556	0.07686170840928643	NO	-
409	ZINC03814313	14	0.07676075903350073	YES	4
410	ZINC00264038	161	0.07675217584942556	NO	-
411	ZINC00028011	43	0.07673732581389052	NO	-
412	ZINC00978258	295	0.07663261723839203	NO	-
413	ZINC01633651	387	0.07657009136027014	NO	-
414	ZINC00390733	211	0.07646016516766274	NO	-
415	ZINC03394742	569	0.07639805533370944	NO	-
416	ZINC03589325	588	0.07634362383958873	NO	-
417	ZINC04306242	879	0.07632994545030376	NO	-
418	ZINC03886496	707	0.07622141140467513	NO	-
419	ZINC03983197	810	0.07616289011076537	NO	-
420	ZINC00056457	61	0.07599900966027218	NO	-
421	ZINC03528280	576	0.075996319705657	NO	-
422	ZINC03916257	763	0.07595295277024361	NO	-
423	ZINC00015454	32	0.07591954227543166	NO	-
424	ZINC01393749	322	0.07582871198214147	NO	-
425	ZINC03983198	811	0.07579665363006795	NO	-
426	ZINC00196498	136	0.0757658140370888	NO	-
427	ZINC01596753	371	0.07575993034570457	NO	-
428	ZINC00175819	131	0.0757109912949709	NO	-
429	ZINC03649640	618	0.07563951688637655	NO	-
430	ZINC04005986	846	0.0756279945999178	NO	-
431	ZINC03867925	686	0.0754328049020239	NO	-
432	ZINC02799267	515	0.07540216415367781	NO	-
433	ZINC03528278	575	0.07536164144877676	NO	-
434	ZINC03164842	550	0.07522494667762718	NO	-
435	ZINC03164842	551	0.07522494667762718	NO	-
436	ZINC03859093	658	0.07519296596349058	NO	-
437	ZINC00367053	196	0.07514381741110955	NO	-
438	ZINC03916257	764	0.07512998466627284	NO	-
439	ZINC03916257	766	0.07512998466627284	NO	-
440	ZINC02521333	481	0.07512449157135584	NO	-
441	ZINC01625015	386	0.07494850228727971	NO	-
442	ZINC00367063	197	0.07476605852521272	NO	-
443	ZINC04306241	878	0.07460706000059047	NO	-
444	ZINC03103917	545	0.07460478981302697	NO	-
445	ZINC03977677	807	0.07455938221354372	NO	-
446	ZINC03646864	605	0.07449693950823975	NO	-
447	ZINC03987715	818	0.07446714547331586	NO	-
448	ZINC03956518	781	0.0744372728739536	NO	-
449	ZINC03814294	19	0.0744244493098701	YES	5
450	ZINC00617296	284	0.07439857436306409	NO	-
451	ZINC01461834	343	0.07428529474799365	NO	-
452	ZINC03889102	714	0.074255603244136	NO	-
453	ZINC01609079	373	0.07425360147327785	NO	-
454	ZINC00972974	293	0.07425141466552364	NO	-
455	ZINC00008675	17	0.07415549066209746	NO	-
456	ZINC01408871	326	0.07396522984159831	NO	-
457	ZINC00264039	162	0.07392792135253066	NO	-
458	ZINC03859933	670	0.07376573328811165	NO	-
459	ZINC01588283	360	0.07371806874141552	NO	-
460	ZINC03976056	802	0.07370335372651464	NO	-
461	ZINC01768615	422	0.07356352907855115	NO	-
462	ZINC02027522	448	0.07352970196296707	NO	-
463	ZINC04301480	877	0.07352683027814202	NO	-
464	ZINC03890595	717	0.07325420618466037	NO	-
465	ZINC00011177	20	0.07318318035734309	NO	-
466	ZINC03963946	785	0.07303751530363309	NO	-
467	ZINC03891765	719	0.07301827424299447	NO	-
468	ZINC03976058	803	0.07299992833889356	NO	-
469	ZINC00005081	10	0.07278079239980943	NO	-
470	ZINC00318496	181	0.07271144627436221	NO	-
471	ZINC03178047	552	0.07263616938518952	NO	-
472	ZINC03971417	793	0.0723042413561922	NO	-
473	ZINC00392685	213	0.07229877146792685	NO	-
474	ZINC00062838	78	0.07218825163135117	NO	-
475	ZINC00547843	271	0.07214693520462356	NO	-
476	ZINC00013240	26	0.07213045923769015	NO	-
477	ZINC03633245	604	0.072114266405676	NO	-
478	ZINC00548421	274	0.07209225400006128	NO	-
479	ZINC01656718	397	0.07207840177558042	NO	-
480	ZINC04401255	892	0.07198545549350294	NO	-
481	ZINC00002098	3	0.07194903643536943	NO	-
482	ZINC03662005	624	0.07194323480534422	NO	-
483	ZINC03653278	619	0.07191212783374208	NO	-
484	ZINC00978258	296	0.07185158231283967	NO	-
485	ZINC00474243	235	0.07184688347377335	NO	-
486	ZINC00116764	106	0.07181930831751361	NO	-
487	ZINC01414230	331	0.07181160484749442	NO	-
488	ZINC03890931	924	0.0717849059624831	NO	-
489	ZINC03890122	923	0.07170771772340925	NO	-
490	ZINC00386582	209	0.07164098000633641	NO	-
491	ZINC04391451	890	0.07156260579895661	NO	-
492	ZINC03867923	685	0.0715501273374463	NO	-
493	ZINC03814296	20	0.07143817121497187	YES	5
494	ZINC00006272	14	0.07137479232475781	NO	-
495	ZINC04461568	900	0.07114513283009131	NO	-
496	ZINC00057146	65	0.07092705786178048	NO	-
497	ZINC00453883	229	0.07087790783063234	NO	-
498	ZINC02356867	470	0.07068763959084262	NO	-
499	ZINC02944778	534	0.0706641418558054	NO	-
500	ZINC03790405	627	0.07054896331144789	NO	-
501	ZINC01590997	364	0.0704990563921304	NO	-
502	ZINC00134232	111	0.07040165241460432	NO	-
503	ZINC00575660	280	0.07039409648754408	NO	-
504	ZINC02280495	464	0.07035818245108393	NO	-
505	ZINC03968806	787	0.07034604511714622	NO	-
506	ZINC00442329	226	0.0702689955720059	NO	-
507	ZINC03814295	18	0.07026573265395038	YES	5
508	ZINC03970323	788	0.07022041592285194	NO	-
509	ZINC03867926	687	0.06999598137038293	NO	-
510	ZINC04465859	906	0.06999598137038293	NO	-
511	ZINC00075248	83	0.06997551326088687	NO	-
512	ZINC00056658	62	0.06992802978080014	NO	-
513	ZINC03987555	814	0.06987065594117783	NO	-
514	ZINC03868577	690	0.06984861046389629	NO	-
515	ZINC03766740	625	0.06980540835159357	NO	-
516	ZINC02451347	472	0.06971564039349411	NO	-
517	ZINC03939394	768	0.06971117705858507	NO	-
518	ZINC04596625	917	0.06965718594297106	NO	-
519	ZINC02031951	450	0.06958248740177145	NO	-
520	ZINC03858246	656	0.06946179594647825	NO	-
521	ZINC03963928	784	0.06935733923002932	NO	-
522	ZINC03983760	812	0.06887092740764669	NO	-
523	ZINC00057146	64	0.06882222416622617	NO	-
524	ZINC01828869	430	0.06866117586249951	NO	-
525	ZINC03860048	671	0.06857744430665337	NO	-
526	ZINC04461564	899	0.06846701038714159	NO	-
527	ZINC00000221	1	0.0684270768256903	NO	-
528	ZINC01638290	389	0.06838379661802188	NO	-
529	ZINC04127139	861	0.06828500422395337	NO	-
530	ZINC00895876	291	0.06828173550603449	NO	-
531	ZINC04321112	883	0.06827003761891985	NO	-
532	ZINC00002108	4	0.06822488113869257	NO	-
533	ZINC04504435	913	0.06811402366399164	NO	-
534	ZINC00257943	153	0.06807186744644002	NO	-
535	ZINC02541282	489	0.06804121126371412	NO	-
536	ZINC03993019	831	0.0679605414313738	NO	-
537	ZINC00175816	130	0.0679035133538764	NO	-
538	ZINC03912888	926	0.06780514119192739	NO	-
539	ZINC03909387	757	0.06775439998188562	NO	-
540	ZINC01461835	344	0.06774905863347801	NO	-
541	ZINC00028012	44	0.06774104332991866	NO	-
542	ZINC00369431	198	0.06765605091400294	NO	-
543	ZINC01588333	362	0.06755460929164667	NO	-
544	ZINC03987694	815	0.06754055917282349	NO	-
545	ZINC01673586	405	0.06752539964007981	NO	-
546	ZINC00531525	254	0.06746384298189953	NO	-
547	ZINC00008777	18	0.0674159093010567	NO	-
548	ZINC00056659	63	0.06739054938675486	NO	-
549	ZINC03945077	769	0.06729152176668857	NO	-
550	ZINC02552512	493	0.06720326467142364	NO	-
551	ZINC01662296	399	0.06710478336460446	NO	-
552	ZINC01409210	328	0.06707887976035114	NO	-
553	ZINC01409210	329	0.06707887976035114	NO	-
554	ZINC00226028	142	0.06706164279560815	NO	-
555	ZINC01595771	370	0.06703833758059084	NO	-
556	ZINC00259828	156	0.06692817400485612	NO	-
557	ZINC03902035	745	0.06672730570439814	NO	-
558	ZINC03946753	776	0.06664075136516376	NO	-
559	ZINC00040188	54	0.0664745676710338	NO	-
560	ZINC00013840	29	0.06641055790073382	NO	-
561	ZINC04411666	895	0.06640238846904675	NO	-
562	ZINC04632917	921	0.06639480114767857	NO	-
563	ZINC03195119	560	0.06637511000231347	NO	-
564	ZINC00478059	239	0.06636995035664815	NO	-
565	ZINC02201041	459	0.06635544237246625	NO	-
566	ZINC00196493	135	0.06631754473846527	NO	-
567	ZINC03814293	13	0.06623420962357415	YES	4
568	ZINC01873304	440	0.06620256501465578	NO	-
569	ZINC00000221	2	0.06611269127865366	NO	-
570	ZINC01758123	420	0.06608161344698331	NO	-
571	ZINC01505976	348	0.06607007756816291	NO	-
572	ZINC00524709	252	0.06596735450984521	NO	-
573	ZINC00369431	199	0.06594383647355341	NO	-
574	ZINC03185542	555	0.0658305516221364	NO	-
575	ZINC00289520	174	0.06573507600435687	NO	-
576	ZINC00058676	75	0.0656750164573982	NO	-
577	ZINC02169852	12	0.06566972156076205	YES	4
578	ZINC00137425	115	0.0656136554255905	NO	-
579	ZINC00057187	67	0.06551097695943425	NO	-
580	ZINC01658507	398	0.06528301591266246	NO	-
581	ZINC01423424	333	0.06526880758052205	NO	-
582	ZINC00342526	187	0.06525008319030141	NO	-
583	ZINC00002110	5	0.0651927561946296	NO	-
584	ZINC01423425	334	0.06513306607029093	NO	-
585	ZINC00617293	283	0.06500123743765886	NO	-
586	ZINC03901915	725	0.06494385573948352	NO	-
587	ZINC04512858	916	0.06490015235104868	NO	-
588	ZINC00369766	200	0.06489121276576182	NO	-
589	ZINC01539080	352	0.06486649948678931	NO	-
590	ZINC03901915	726	0.06479376169573307	NO	-
591	ZINC03901915	727	0.06479376169573307	NO	-
592	ZINC03971479	800	0.06467073102607751	NO	-
593	ZINC03901915	728	0.06449556209596062	NO	-
594	ZINC00547479	262	0.06449455565558175	NO	-
595	ZINC00057394	72	0.06421354450919255	NO	-
596	ZINC03945077	770	0.0640688641613655	NO	-
597	ZINC03861948	672	0.06400781493198912	NO	-
598	ZINC00057494	74	0.06396218669488082	NO	-
599	ZINC03974355	801	0.06391777824384642	NO	-
600	ZINC04109524	857	0.06389884593588921	NO	-
601	ZINC03164842	549	0.06389496390155643	NO	-
602	ZINC00259834	158	0.0638196453301457	NO	-
603	ZINC00490705	242	0.06375807230330527	NO	-
604	ZINC00040710	55	0.06373198456455877	NO	-
605	ZINC03945077	771	0.06370335160078167	NO	-
606	ZINC00288910	173	0.06346019023028271	NO	-
607	ZINC03861950	674	0.06339544075429936	NO	-
608	ZINC00547673	265	0.06332342366537702	NO	-
609	ZINC00017592	33	0.06328270113915821	NO	-
610	ZINC03814306	17	0.06307606014779643	YES	4
611	ZINC03901987	738	0.0630508863789033	NO	-
612	ZINC03901987	739	0.0630508863789033	NO	-
613	ZINC01444219	340	0.06303003940228495	NO	-
614	ZINC03594904	591	0.06293207909168691	NO	-
615	ZINC03581672	580	0.06284921110924294	NO	-
616	ZINC03993240	834	0.0628398959048854	NO	-
617	ZINC00547790	269	0.06270757403003709	NO	-
618	ZINC03594904	593	0.06257721322653104	NO	-
619	ZINC02580745	499	0.062340338316280365	NO	-
620	ZINC03863172	682	0.06232001763233489	NO	-
621	ZINC03997209	927	0.06210088353335726	NO	-
622	ZINC00057191	68	0.06206231786130146	NO	-
623	ZINC00316149	179	0.06199670758603313	NO	-
624	ZINC03901987	737	0.061933246198010945	NO	-
625	ZINC03902035	748	0.061918109296021984	NO	-
626	ZINC00226026	141	0.06191641783432937	NO	-
627	ZINC03987734	822	0.06185674700004695	NO	-
628	ZINC00457370	231	0.061795435737241215	NO	-
629	ZINC03946753	775	0.06172295940890469	NO	-
630	ZINC00135497	113	0.061650838970587124	NO	-
631	ZINC04510620	914	0.06149348942777427	NO	-
632	ZINC01547121	354	0.06144866602770839	NO	-
633	ZINC03902035	746	0.06139923086246409	NO	-
634	ZINC03902035	747	0.06139923086246409	NO	-
635	ZINC02509796	477	0.06137606791519909	NO	-
636	ZINC03902040	753	0.061355553095936634	NO	-
637	ZINC00519014	246	0.06128911926511547	NO	-
638	ZINC03595409	594	0.06127817072371741	NO	-
639	ZINC00374829	206	0.0610857336699945	NO	-
640	ZINC01588333	361	0.06107094247172446	NO	-
641	ZINC03971479	799	0.06106961533027043	NO	-
642	ZINC01274854	315	0.061045216710488355	NO	-
643	ZINC01890749	442	0.06104182602704873	NO	-
644	ZINC00259821	155	0.06094427605709171	NO	-
645	ZINC03867928	689	0.06072532306957447	NO	-
646	ZINC04465864	907	0.06072532306957447	NO	-
647	ZINC03898314	724	0.060709749221096544	NO	-
648	ZINC00012222	23	0.06060268701372556	NO	-
649	ZINC03916391	767	0.06043433139788374	NO	-
650	ZINC03649594	615	0.060400326826604074	NO	-
651	ZINC00057302	70	0.06038971750690939	NO	-
652	ZINC00005618	13	0.060273680495907436	NO	-
653	ZINC01861975	435	0.0601567881134335	NO	-
654	ZINC00386171	208	0.06015481750909698	NO	-
655	ZINC01574785	357	0.06007879282314471	NO	-
656	ZINC00116788	107	0.05993966791242519	NO	-
657	ZINC03902036	749	0.059839966811336444	NO	-
658	ZINC03594904	592	0.05976122785735634	NO	-
659	ZINC03869077	697	0.059705696567822056	NO	-
660	ZINC00457835	232	0.05966397453666789	NO	-
661	ZINC03901987	740	0.059618384520272794	NO	-
662	ZINC00004050	7	0.05961569210613164	NO	-
663	ZINC00474234	234	0.05952518569877776	NO	-
664	ZINC00019136	37	0.059523106625645215	NO	-
665	ZINC02024944	447	0.05938720069082823	NO	-
666	ZINC01861958	434	0.0593817360565178	NO	-
667	ZINC03901988	742	0.05936164591046149	NO	-
668	ZINC03901988	743	0.05936164591046149	NO	-
669	ZINC00248269	150	0.05931314726176432	NO	-
670	ZINC02848339	519	0.059257948493734246	NO	-
671	ZINC02951890	536	0.05921474189484027	NO	-
672	ZINC00005231	11	0.05900860287397065	NO	-
673	ZINC00565054	276	0.05896346118111712	NO	-
674	ZINC00161596	128	0.05893526953873029	NO	-
675	ZINC04626004	919	0.058875477652772	NO	-
676	ZINC04317890	880	0.05870683242365376	NO	-
677	ZINC01319731	318	0.05869465718962742	NO	-
678	ZINC04471000	912	0.058635969628831296	NO	-
679	ZINC00530440	253	0.058408596010900746	NO	-
680	ZINC03976226	804	0.05840229524219143	NO	-
681	ZINC01683532	406	0.05832414250878967	NO	-
682	ZINC03902040	754	0.058078707619171964	NO	-
683	ZINC03902040	755	0.058078707619171964	NO	-
684	ZINC04461571	901	0.05805635499537323	NO	-
685	ZINC03646944	606	0.05800505274313286	NO	-
686	ZINC03861949	673	0.057849739151298075	NO	-
687	ZINC03869078	698	0.05755841902230889	NO	-
688	ZINC00040188	53	0.057490844956439476	NO	-
689	ZINC00020535	40	0.05743593152151711	NO	-
690	ZINC02879356	525	0.05740733654175116	NO	-
691	ZINC03897267	722	0.05706339330672642	NO	-
692	ZINC01722700	417	0.057000223877110574	NO	-
693	ZINC03901988	741	0.056962238964093886	NO	-
694	ZINC03213424	561	0.05674103330808437	NO	-
695	ZINC00057160	66	0.056733973241314364	NO	-
696	ZINC00026217	42	0.05669735671419447	NO	-
697	ZINC00236582	144	0.056459293786836055	NO	-
698	ZINC00134422	112	0.05626141463324492	NO	-
699	ZINC00519013	245	0.056224610695808586	NO	-
700	ZINC04361918	885	0.05621463045347569	NO	-
701	ZINC03648517	609	0.05617215384310221	NO	-
702	ZINC00379347	207	0.056116099176899636	NO	-
703	ZINC00145631	120	0.05609575121887398	NO	-
704	ZINC03867927	688	0.05609187466601883	NO	-
705	ZINC02218400	461	0.05600174740296217	NO	-
706	ZINC03971479	798	0.0559900665803426	NO	-
707	ZINC03993020	832	0.055899696657742956	NO	-
708	ZINC01052224	304	0.055858872422223795	NO	-
709	ZINC00040710	56	0.055854206341034655	NO	-
710	ZINC00313211	178	0.055825028714155525	NO	-
711	ZINC00255951	151	0.05555817861958295	NO	-
712	ZINC03902040	756	0.05552615141859225	NO	-
713	ZINC04150951	866	0.05548425616646123	NO	-
714	ZINC01699094	412	0.055418771866263594	NO	-
715	ZINC01639367	391	0.055409175832187664	NO	-
716	ZINC02521323	479	0.05524699415202172	NO	-
717	ZINC03901988	744	0.055207911223089746	NO	-
718	ZINC02541309	490	0.05516804791727992	NO	-
719	ZINC03992846	829	0.0550969349009774	NO	-
720	ZINC00236594	145	0.054768014688361275	NO	-
721	ZINC03902036	750	0.054678201847924976	NO	-
722	ZINC03902036	752	0.054678201847924976	NO	-
723	ZINC03897450	723	0.05461918001464666	NO	-
724	ZINC00332412	183	0.05433546029698327	NO	-
725	ZINC04374996	888	0.05430010761068214	NO	-
726	ZINC02541311	491	0.05414732428413874	NO	-
727	ZINC03946793	778	0.053826344812039635	NO	-
728	ZINC03611854	596	0.053791726209488654	NO	-
729	ZINC00057296	69	0.05379004724467578	NO	-
730	ZINC03863667	683	0.05378886974215228	NO	-
731	ZINC00342534	188	0.053730806215084456	NO	-
732	ZINC03869012	695	0.053713797102132546	NO	-
733	ZINC03857917	653	0.05363344209344975	NO	-
734	ZINC03902036	751	0.0535702855946863	NO	-
735	ZINC03850709	639	0.05326572810332554	NO	-
736	ZINC03912408	758	0.05316886191274908	NO	-
737	ZINC03653567	620	0.05307005750027222	NO	-
738	ZINC03977556	805	0.053027615082752055	NO	-
739	ZINC01081592	306	0.05300067493920549	NO	-
740	ZINC03653570	621	0.0528142549160677	NO	-
741	ZINC00145631	121	0.052437422972634484	NO	-
742	ZINC03891792	720	0.052394491280706494	NO	-
743	ZINC01958458	443	0.05226163841638863	NO	-
744	ZINC03869012	694	0.05207499160621465	NO	-
745	ZINC00595863	282	0.05200556705306474	NO	-
746	ZINC04095252	855	0.05193035454208932	NO	-
747	ZINC03987705	816	0.051760273151668555	NO	-
748	ZINC03584087	586	0.051729672239832325	NO	-
749	ZINC01199529	308	0.051647166116537496	NO	-
750	ZINC03816984	631	0.0516265691844958	NO	-
751	ZINC03646945	607	0.051471427919339036	NO	-
752	ZINC03814311	1	0.051352063318542356	YES	1
753	ZINC04148331	865	0.05124895493956383	NO	-
754	ZINC00093090	95	0.05120230199127612	NO	-
755	ZINC00093090	96	0.05117194800787023	NO	-
756	ZINC03857917	654	0.050992631212443996	NO	-
757	ZINC03590177	590	0.05093962236225964	NO	-
758	ZINC00246238	148	0.050929701190052835	NO	-
759	ZINC01639367	390	0.050823987611408064	NO	-
760	ZINC03987766	823	0.05077971939221214	NO	-
761	ZINC04512197	915	0.05058180321307429	NO	-
762	ZINC01514648	350	0.05046453888573763	NO	-
763	ZINC04268733	876	0.050360135019127075	NO	-
764	ZINC03946793	777	0.05027461566429408	NO	-
765	ZINC01840740	431	0.050255589181662216	NO	-
766	ZINC00820731	288	0.050201029871359826	NO	-
767	ZINC03850709	640	0.050123029276496124	NO	-
768	ZINC02944805	535	0.05002348658734162	NO	-
769	ZINC00089343	90	0.04995365546572509	NO	-
770	ZINC01203468	310	0.04991450170894508	NO	-
771	ZINC01639373	393	0.04986473027646974	NO	-
772	ZINC00012209	22	0.0497789152017931	NO	-
773	ZINC01635750	388	0.049738599980787855	NO	-
774	ZINC00093095	97	0.049642954850810876	NO	-
775	ZINC02154272	457	0.049461769660697284	NO	-
776	ZINC00006512	15	0.04938715125358025	NO	-
777	ZINC01481884	346	0.04898565949505358	NO	-
778	ZINC00191837	133	0.04892247946886238	NO	-
779	ZINC03987767	824	0.048559724255371674	NO	-
780	ZINC02650209	504	0.048544885238327694	NO	-
781	ZINC03912726	762	0.048509248923946605	NO	-
782	ZINC02581787	500	0.04843442346366428	NO	-
783	ZINC01639373	394	0.04833134886204173	NO	-
784	ZINC00093095	98	0.048280744100281936	NO	-
785	ZINC00059323	76	0.0482755515569564	NO	-
786	ZINC04214253	873	0.048168408206703296	NO	-
787	ZINC01051629	303	0.0479467736737034	NO	-
788	ZINC00014295	30	0.04784906393253189	NO	-
789	ZINC04003674	843	0.04762172022797047	NO	-
790	ZINC04095252	856	0.04731792299645771	NO	-
791	ZINC01639367	392	0.04726334988449758	NO	-
792	ZINC00013476	27	0.04718713816705509	NO	-
793	ZINC00039895	51	0.04705237908247052	NO	-
794	ZINC03124924	547	0.04696671046329503	NO	-
795	ZINC04123868	859	0.04695858800273659	NO	-
796	ZINC03816983	630	0.04682864772463597	NO	-
797	ZINC03971452	794	0.04657041377549691	NO	-
798	ZINC00730773	285	0.04655142837810835	NO	-
799	ZINC00039895	52	0.046357331829171115	NO	-
800	ZINC03584087	585	0.045942356958738856	NO	-
801	ZINC03584087	587	0.0458424698183552	NO	-
802	ZINC03626782	603	0.04577097759393063	NO	-
803	ZINC00236579	143	0.045673108082865975	NO	-
804	ZINC03869087	699	0.045637319170845715	NO	-
805	ZINC03912868	925	0.045389746140630856	NO	-
806	ZINC03863020	681	0.045289135020780816	NO	-
807	ZINC03859379	664	0.04517107534047651	NO	-
808	ZINC01446452	342	0.04507392117880174	NO	-
809	ZINC03891801	721	0.0448165758173394	NO	-
810	ZINC02650208	503	0.04476465527526777	NO	-
811	ZINC03971452	795	0.044671848334255033	NO	-
812	ZINC00517564	243	0.044640258747212405	NO	-
813	ZINC01444144	339	0.04444750668763373	NO	-
814	ZINC01203477	311	0.04438513596266897	NO	-
815	ZINC03992774	828	0.044282565283663027	NO	-
816	ZINC04464467	904	0.044282565283663027	NO	-
817	ZINC03869005	693	0.04424948396874515	NO	-
818	ZINC03971457	797	0.04417156529586512	NO	-
819	ZINC03776714	626	0.04398671272309589	NO	-
820	ZINC04397022	891	0.043904484694579866	NO	-
821	ZINC03014622	537	0.04378393934407303	NO	-
822	ZINC01081594	307	0.04367359433424461	NO	-
823	ZINC03971457	796	0.04353263040786225	NO	-
824	ZINC04439775	897	0.043467237796481734	NO	-
825	ZINC03859250	659	0.04345576696397922	NO	-
826	ZINC04123870	860	0.04312472864936538	NO	-
827	ZINC01245602	314	0.043106307380261825	NO	-
828	ZINC03611855	597	0.04306165747249555	NO	-
829	ZINC01199551	309	0.04305332029372087	NO	-
830	ZINC01514640	349	0.04291843870483023	NO	-
831	ZINC02298473	465	0.04289425890898461	NO	-
832	ZINC02465183	475	0.04283306365791216	NO	-
833	ZINC03859379	665	0.042745009222329024	NO	-
834	ZINC03869088	700	0.04249320256431213	NO	-
835	ZINC03869005	692	0.04244905403583289	NO	-
836	ZINC02241225	462	0.04228954245177865	NO	-
837	ZINC03859250	660	0.04226795466539353	NO	-
838	ZINC04632701	920	0.04210479713889622	NO	-
839	ZINC03992770	827	0.04182510892219031	NO	-
840	ZINC04003675	844	0.04178458837440125	NO	-
841	ZINC00002663	6	0.041610285474196054	NO	-
842	ZINC02264821	463	0.041583037529302876	NO	-
843	ZINC01590245	363	0.04117675230188069	NO	-
844	ZINC00519271	251	0.0410146619999067	NO	-
845	ZINC00011423	21	0.04071577419102774	NO	-
846	ZINC04003676	845	0.040384533439224914	NO	-
847	ZINC01504079	347	0.04037762526971302	NO	-
848	ZINC01610486	375	0.040304448927991315	NO	-
849	ZINC00419458	216	0.04029531122085525	NO	-
850	ZINC03945084	772	0.04026232670980869	NO	-
851	ZINC00900790	292	0.04017618693912392	NO	-
852	ZINC00519269	249	0.03982622504621198	NO	-
853	ZINC00519270	250	0.03965783921333589	NO	-
854	ZINC00013014	25	0.03948824035080571	NO	-
855	ZINC00338196	186	0.03927546037151288	NO	-
856	ZINC00057398	73	0.0392635230155213	NO	-
857	ZINC00274477	166	0.03922462888120234	NO	-
858	ZINC03947091	780	0.0390737548014525	NO	-
859	ZINC03912487	761	0.03853354139152634	NO	-
860	ZINC03945084	774	0.0384828166070042	NO	-
861	ZINC01672346	402	0.038468228916830466	NO	-
862	ZINC00057366	71	0.03845936598553903	NO	-
863	ZINC01387084	321	0.03843584985582377	NO	-
864	ZINC04317926	881	0.03839979829228388	NO	-
865	ZINC00484111	240	0.03807224978184456	NO	-
866	ZINC01582235	359	0.038030975126868184	NO	-
867	ZINC00221736	140	0.037888425003290954	NO	-
868	ZINC03901956	733	0.03786898033861575	NO	-
869	ZINC03945084	773	0.037857450692267786	NO	-
870	ZINC02525187	482	0.037845729564554086	NO	-
871	ZINC01609313	374	0.03759134815566599	NO	-
872	ZINC00088444	89	0.037583947703700334	NO	-
873	ZINC03901956	736	0.037483974648143924	NO	-
874	ZINC03901956	734	0.0374653228593949	NO	-
875	ZINC03901956	735	0.0374653228593949	NO	-
876	ZINC00362142	194	0.037325317022273985	NO	-
877	ZINC03859377	662	0.03731151375284026	NO	-
878	ZINC01543212	353	0.03711598986379023	NO	-
879	ZINC01233816	312	0.036996127757815085	NO	-
880	ZINC01639373	395	0.036985049483012705	NO	-
881	ZINC04320863	882	0.03656766213486449	NO	-
882	ZINC00135642	114	0.03639993890037005	NO	-
883	ZINC04094693	854	0.036367406972067404	NO	-
884	ZINC03859847	669	0.03635945332904644	NO	-
885	ZINC04148008	864	0.03616538654854171	NO	-
886	ZINC03859847	668	0.035733723913271405	NO	-
887	ZINC04094693	853	0.035527795672901624	NO	-
888	ZINC03859377	663	0.03543113708377463	NO	-
889	ZINC00546731	259	0.03533422461889601	NO	-
890	ZINC03901954	729	0.03530710299191002	NO	-
891	ZINC00546731	258	0.03529140839156268	NO	-
892	ZINC03947091	779	0.03498523933660857	NO	-
893	ZINC03854581	642	0.033962945139345654	NO	-
894	ZINC01866187	438	0.03392711684351474	NO	-
895	ZINC03854584	645	0.03378711912381274	NO	-
896	ZINC00243920	147	0.033732285313695834	NO	-
897	ZINC01866187	437	0.03326969404406716	NO	-
898	ZINC00193044	134	0.033217858706532224	NO	-
899	ZINC01866187	439	0.032998173522771734	NO	-
900	ZINC04613268	918	0.0327831828368842	NO	-
901	ZINC00042415	57	0.03275880972728793	NO	-
902	ZINC01763272	421	0.03275019003569972	NO	-
903	ZINC00259843	159	0.03213760256158627	NO	-
904	ZINC01562641	356	0.031734609026377224	NO	-
905	ZINC03901954	730	0.03163230909319948	NO	-
906	ZINC03901954	731	0.03163230909319948	NO	-
907	ZINC03901954	732	0.03158461227004282	NO	-
908	ZINC01238591	313	0.031038552801791457	NO	-
909	ZINC01431286	337	0.03067374077565547	NO	-
910	ZINC01606175	372	0.030295370066842322	NO	-
911	ZINC00090700	93	0.030267315276318884	NO	-
912	ZINC00089355	91	0.03008187463856047	NO	-
913	ZINC03859593	666	0.030075919932584315	NO	-
914	ZINC03859593	667	0.030006892370118863	NO	-
915	ZINC03912486	760	0.029939071955244003	NO	-
916	ZINC03855445	647	0.02975321127063786	NO	-
917	ZINC03855445	648	0.02975321127063786	NO	-
918	ZINC03995747	835	0.02951061805901172	NO	-
919	ZINC00010952	19	0.029392849627660048	NO	-
920	ZINC03855445	646	0.029331248057271293	NO	-
921	ZINC03098614	543	0.028823430077599566	NO	-
922	ZINC00517565	244	0.028117502449263854	NO	-
923	ZINC04141883	863	0.02791869604322982	NO	-
924	ZINC03848602	636	0.027875490877163275	NO	-
925	ZINC01591621	367	0.02779474862206448	NO	-
926	ZINC03967009	786	0.02705998312764352	NO	-
927	ZINC00487636	241	0.026028778306755315	NO	-
928	ZINC03854583	644	0.025926288034213964	NO	-
929	ZINC01722699	415	0.025494802757922312	NO	-
930	ZINC03854582	643	0.025295022970316803	NO	-
931	ZINC01722699	416	0.024853183790280602	NO	-
932	ZINC03849620	638	0.023872098980679653	NO	-
933	ZINC00274473	165	0.0233050308413563	NO	-
934	ZINC02545756	492	0.023281648331257766	NO	-
935	ZINC02928182	530	0.022648027693113613	NO	-
936	ZINC00274479	167	0.02148876900262987	NO	-
937	ZINC03848581	635	0.020760730008000453	NO	-
938	ZINC02928186	532	0.01477171433274578	NO	-
939	ZINC00519218	247	0.01466020623048626	NO	-
940	ZINC00519219	248	0.01466020623048626	NO	-
941	ZINC02123195	452	0.01466020623048626	NO	-
942	ZINC02123197	453	0.01466020623048626	NO	-
943	ZINC02123198	454	0.01466020623048626	NO	-
944	ZINC02123200	455	0.01466020623048626	NO	-
945	ZINC02928184	531	0.012577408574657774	NO	-
946	ZINC02901838	526	0.009360034430841305	NO	-
947	ZINC02901840	528	0.009071966935742743	NO	-
948	ZINC02901839	527	0.009022127037297992	NO	-
949	ZINC00287354	172	0.00863399996526495	NO	-
950	ZINC00535463	255	0.0041717153461643805	NO	-
