# Supplementary material for: 4D Flexible Atom-Pairs: An efficient probabilistic conformational space comparison for ligand-based virtual screening
Source: J Cheminform. 2011 Jul 6;3:23. doi: 10.1186/1758-2946-3-23 (PMC3156737; doi:10.1186/1758-2946-3-23)
Supplement: Additional file 1 — Archive of the 4D FAPOA result files. This is a Gzip compressed Tar archive containing the result files of the 4D FAPOA on the filtered DUD data sets. The result files are tab-separated plain text files including the following information: method name, active data set with size, cluster information and the distribution of the active molecules over the clusters, decoy data set with size, ratio active:decoy, AUC, awAUC, BEDROC scores for predefined alpha values as suggested by Truchon and Bayly [43], enrichment factors, relative enrichment factor [41], ROC enrichments, awROC enrichments at predefined false positive fractions, chemotype enrichment, ROC and awROC data points, and the ranking of each structure to compute other VS metrics. [file 1758-2946-3-23-S1.GZ › 4DFAPOA_alr2_BW_ResultStatistic.dat]

###################################################################################################
# Screening Result File
# Method used: 4DFAPOA
> <Method_Name>
4DFAPOA
# Data set information
#	Query data set:	./alr2/alr2_query_CS_BW_300.0_T_GMM.sdf
#	Active data set: ./alr2/alr2_clustered_3D_MM_CS_BW_300.0_T_GMM.sdf with cluster information
#		Size: 26 molecules
#		Number of clusters: 14
#		Cluster Summery:
#			Cluster number	# molecules	% of actives
#			1		1		3.846
#			2		1		3.846
#			3		4		15.385
#			4		3		11.538
#			5		3		11.538
#			6		1		3.846
#			7		2		7.692
#			8		4		15.385
#			9		1		3.846
#			10		2		7.692
#			11		1		3.846
#			12		1		3.846
#			13		1		3.846
#			14		1		3.846
#	Decoy data set: ./alr2/DUD_alr2_decoys_ID_pass_MWPass_I_MM_CS_BW_300.0_T_GMM.sdf
#		Size: 986 molecules
#	Ratio actives : decoys
#		1.0 : 37.9231
> <AUC>
#	 ROC AUC
	0.6315337806210017
> <awAUC>
#	 ROC awAUC
	0.5898411088573361
> <BEDROC Scores>
#	Alpha Values	BEDROC Scores
	160.9	0.1754
	100.0	0.1363
	53.6	0.1094
	50.0	0.1078
	32.2	0.1035
	20.0	0.1128
	16.1	0.1235
	10.0	0.1675
	8.0	0.1995
> <Enrichment Factors>
#	Fraction dataset	Enrichment factor
	0.0010	37.92307692307693
	0.01	3.7923076923076926
	0.02	3.7923076923076926
	0.05	1.516923076923077
	0.1	1.501904036557502
	0.2	1.1264280274181264
	0.25	1.3490422620857405
> <Relative enrichment factor>
#	Fraction dataset	Enrichment factor
	0.0010	98.81422924901186
	0.01	9.881422924901186
	0.02	9.881422924901186
	0.05	7.6923076923076925
	0.1	15.384615384615385
	0.2	23.076923076923077
	0.25	34.61538461538461
> <ROC Enrichments>
#	True decoy fraction	Enrichment
	0.1	37.92307692307693
	0.5	7.584615384615385
	1.0	3.7923076923076926
	2.0	3.7923076923076926
	5.0	1.516923076923077
	10.0	1.5322455322455322
> <awROC Enrichments>
#	Decoy fraction	Enrichment
	0.1	35.214285714285715
	0.5	7.042857142857143
	1.0	3.5214285714285714
	2.0	3.5214285714285714
	5.0	1.4085714285714286
	10.0	1.6599326599326598
> <Chemotype enrichment>
#	% data set	% active cluster
	0.0	0.0
	0.099	0.0
	0.099	7.143
	7.213	7.143
	7.213	14.286
	9.98	14.286
	9.98	21.429
	16.798	21.429
	16.798	28.571
	21.245	28.571
	21.245	35.714
	21.344	35.714
	21.344	42.857
	28.557	42.857
	28.557	50.0
	31.621	50.0
	31.621	57.143
	41.601	57.143
	41.601	64.286
	46.047	64.286
	46.047	71.429
	57.51	71.429
	57.51	78.571
	73.32	78.571
	73.32	85.714
	76.779	85.714
	76.779	92.857
	95.455	92.857
	95.455	100.0
	100.0	100.0
> <ROC curve data>
#	False positive rate	true positive rate
	0.0	0.0
	0.0	0.0385
	0.0101	0.0385
	0.0101	0.0769
	0.071	0.0769
	0.071	0.1154
	0.0984	0.1154
	0.0984	0.1538
	0.1673	0.1538
	0.1673	0.1923
	0.1755	0.1923
	0.1755	0.2308
	0.1998	0.2308
	0.1998	0.2692
	0.2099	0.2692
	0.2099	0.3462
	0.2495	0.3462
	0.2495	0.3846
	0.2657	0.3846
	0.2657	0.4231
	0.2809	0.4231
	0.2809	0.4615
	0.3114	0.4615
	0.3114	0.5
	0.3164	0.5
	0.3164	0.5385
	0.3966	0.5385
	0.3966	0.5769
	0.4108	0.5769
	0.4108	0.6154
	0.4473	0.6154
	0.4473	0.6538
	0.4544	0.6538
	0.4544	0.6923
	0.4868	0.6923
	0.4868	0.7308
	0.4909	0.7308
	0.4909	0.7692
	0.569	0.7692
	0.569	0.8077
	0.6531	0.8077
	0.6531	0.8462
	0.6613	0.8462
	0.6613	0.8846
	0.7282	0.8846
	0.7282	0.9231
	0.7627	0.9231
	0.7627	0.9615
	0.9533	0.9615
	0.9533	1.0
	1.0	1.0
> <awROC curve data>
#	False positive rate	true positive rate
	0.0	0.0
	0.0	0.0357
	0.0101	0.0357
	0.0101	0.0714
	0.071	0.0714
	0.071	0.0952
	0.0984	0.0952
	0.0984	0.1667
	0.1673	0.1667
	0.1673	0.2024
	0.1755	0.2024
	0.1755	0.2262
	0.1998	0.2262
	0.1998	0.25
	0.2099	0.25
	0.2099	0.2917
	0.2495	0.2917
	0.2495	0.3095
	0.2657	0.3095
	0.2657	0.3333
	0.2809	0.3333
	0.2809	0.4048
	0.3114	0.4048
	0.3114	0.4762
	0.3164	0.4762
	0.3164	0.494
	0.3966	0.494
	0.3966	0.5298
	0.4108	0.5298
	0.4108	0.6012
	0.4473	0.6012
	0.4473	0.619
	0.4544	0.619
	0.4544	0.6369
	0.4868	0.6369
	0.4868	0.6548
	0.4909	0.6548
	0.4909	0.6786
	0.569	0.6786
	0.569	0.75
	0.6531	0.75
	0.6531	0.7679
	0.6613	0.7679
	0.6613	0.7857
	0.7282	0.7857
	0.7282	0.8571
	0.7627	0.8571
	0.7627	0.9286
	0.9533	0.9286
	0.9533	1.0
	1.0	1.0
> <Screening Table>
# Rank	Mol name	Index in data set	Similarity 2 query	Active	Cluster number
1	ZINC03780343	15	0.7293019673194742	YES	7
2	ZINC01722542	480	0.18188566052187938	NO	-
3	ZINC03862599	795	0.1715549088888371	NO	-
4	ZINC00105279	87	0.16128220271726165	NO	-
5	ZINC03909528	858	0.15928429055123236	NO	-
6	ZINC00458334	276	0.15892277180775793	NO	-
7	ZINC00184396	151	0.15685338889199424	NO	-
8	ZINC00184397	152	0.1567227475286919	NO	-
9	ZINC00367712	244	0.15527579630633104	NO	-
10	ZINC00020983	15	0.1551840498428444	NO	-
11	ZINC00184393	150	0.15484080222995314	NO	-
12	ZINC03814346	14	0.15374761140512025	YES	7
13	ZINC02527050	545	0.15319562575040968	NO	-
14	ZINC00184398	153	0.1529607684194146	NO	-
15	ZINC00181510	147	0.15100645420219053	NO	-
16	ZINC02523779	542	0.15002376897169917	NO	-
17	ZINC04181780	907	0.14971377797309765	NO	-
18	ZINC03439909	671	0.14962551463315055	NO	-
19	ZINC04011412	886	0.14953345354910597	NO	-
20	ZINC03948714	864	0.148395324397563	NO	-
21	ZINC01767035	486	0.1476634552584439	NO	-
22	ZINC02521457	541	0.147479817623997	NO	-
23	ZINC02496474	537	0.14654250856202794	NO	-
24	ZINC02597282	559	0.14483813115414346	NO	-
25	ZINC03854793	734	0.144802825498912	NO	-
26	ZINC03863513	816	0.1441489395076573	NO	-
27	ZINC04409062	951	0.14296942251420608	NO	-
28	ZINC03343715	660	0.142662080842108	NO	-
29	ZINC01391417	435	0.14156066228148642	NO	-
30	ZINC00167624	135	0.14136909767094283	NO	-
31	ZINC00167623	134	0.14110095371720535	NO	-
32	ZINC03862924	802	0.14099918116754886	NO	-
33	ZINC03868947	839	0.14032983042828695	NO	-
34	ZINC03868947	840	0.13997727409719793	NO	-
35	ZINC03171896	630	0.1395024656496483	NO	-
36	ZINC02239289	516	0.13905302582501353	NO	-
37	ZINC04623853	983	0.1387633671869696	NO	-
38	ZINC03269654	644	0.13865201014650236	NO	-
39	ZINC03859095	760	0.13816112708080194	NO	-
40	ZINC00641277	341	0.138041423789703	NO	-
41	ZINC03862506	789	0.13769190873639517	NO	-
42	ZINC03599188	692	0.13767036414792697	NO	-
43	ZINC03647678	695	0.13753287224900984	NO	-
44	ZINC00049659	41	0.13745843905895413	NO	-
45	ZINC04215069	909	0.13745436906532255	NO	-
46	ZINC00614270	335	0.13742364021797293	NO	-
47	ZINC03742419	703	0.137046501359891	NO	-
48	ZINC03863886	819	0.13687463769849273	NO	-
49	ZINC00560857	314	0.13666483812711894	NO	-
50	ZINC03850771	715	0.13616425369689694	NO	-
51	ZINC03862548	790	0.13611737170737448	NO	-
52	ZINC03868912	834	0.13590934618086034	NO	-
53	ZINC04623847	982	0.13578770855902822	NO	-
54	ZINC03868912	833	0.13568648287492144	NO	-
55	ZINC03313076	654	0.13556486880438054	NO	-
56	ZINC03868919	835	0.13550785512113175	NO	-
57	ZINC00171591	142	0.13540433553893502	NO	-
58	ZINC02944614	608	0.13485626885300653	NO	-
59	ZINC04025168	891	0.1347749542466466	NO	-
60	ZINC00015007	10	0.1347113724325667	NO	-
61	ZINC03868919	836	0.1345006780946123	NO	-
62	ZINC04025168	890	0.134496536251357	NO	-
63	ZINC03859096	761	0.13358560420285287	NO	-
64	ZINC00269327	208	0.13312731446031034	NO	-
65	ZINC00159982	127	0.13240757648765328	NO	-
66	ZINC03859920	766	0.1321229464400384	NO	-
67	ZINC02580216	557	0.1318915001549753	NO	-
68	ZINC03862234	787	0.13180349355105947	NO	-
69	ZINC03488889	676	0.13174064868021804	NO	-
70	ZINC02526083	544	0.13131382283322718	NO	-
71	ZINC03965592	870	0.1308044344197574	NO	-
72	ZINC03850773	716	0.13079153320998757	NO	-
73	ZINC00398741	10	0.13068044618356806	YES	5
74	ZINC00618937	339	0.13057942191036961	NO	-
75	ZINC03423499	668	0.13021056336762551	NO	-
76	ZINC01924519	492	0.1299034155204679	NO	-
77	ZINC04453149	958	0.12943842857942706	NO	-
78	ZINC04623830	980	0.1291242848355555	NO	-
79	ZINC00560847	313	0.1289090154789996	NO	-
80	ZINC03423499	669	0.12883278745359306	NO	-
81	ZINC02781675	596	0.1287878329151542	NO	-
82	ZINC03862582	794	0.1287700618067762	NO	-
83	ZINC02781675	597	0.128607793979655	NO	-
84	ZINC03868937	838	0.12852941185526318	NO	-
85	ZINC04164560	905	0.12827060188417258	NO	-
86	ZINC04467357	962	0.1282355029697233	NO	-
87	ZINC03868937	837	0.12804536756796364	NO	-
88	ZINC03983441	881	0.12791199373672704	NO	-
89	ZINC00566643	317	0.1275271415457228	NO	-
90	ZINC02645299	566	0.12738235125038655	NO	-
91	ZINC03859921	767	0.12737981614257055	NO	-
92	ZINC02631112	564	0.1270958536140168	NO	-
93	ZINC01513829	466	0.12696069187531947	NO	-
94	ZINC03412928	667	0.1254432561693698	NO	-
95	ZINC02112370	507	0.125092184687432	NO	-
96	ZINC00077876	59	0.12474091046396181	NO	-
97	ZINC02645299	567	0.12454625780729447	NO	-
98	ZINC01670635	476	0.12382788074129317	NO	-
99	ZINC01564707	473	0.12372630997298222	NO	-
100	ZINC04074965	896	0.12371716578601391	NO	-
101	ZINC03787356	26	0.12360573727345965	YES	14
102	ZINC00054706	47	0.1232388422490202	NO	-
103	ZINC00609246	332	0.12312545573335408	NO	-
104	ZINC04302375	934	0.12310264592639299	NO	-
105	ZINC00609246	334	0.12307234409959981	NO	-
106	ZINC04302375	936	0.1230694890549856	NO	-
107	ZINC03863030	807	0.12293340164435133	NO	-
108	ZINC03858615	756	0.12289447446862792	NO	-
109	ZINC00336289	231	0.12268813412436055	NO	-
110	ZINC00609246	333	0.12268433884909495	NO	-
111	ZINC04302375	935	0.12265488002004049	NO	-
112	ZINC00196079	159	0.12240907035876304	NO	-
113	ZINC00463139	278	0.12208180780323878	NO	-
114	ZINC04074965	895	0.12200358395806972	NO	-
115	ZINC00618368	338	0.12195325532937819	NO	-
116	ZINC02505793	538	0.12170711805659214	NO	-
117	ZINC00341389	236	0.12164951991981605	NO	-
118	ZINC00566643	318	0.12150253051834399	NO	-
119	ZINC00336289	232	0.12137606168927588	NO	-
120	ZINC00082730	64	0.12115176944218191	NO	-
121	ZINC02884393	605	0.12091761569586931	NO	-
122	ZINC04322851	940	0.12085813888095379	NO	-
123	ZINC00140836	118	0.1204318733435369	NO	-
124	ZINC02032940	500	0.12041585292018962	NO	-
125	ZINC00118118	93	0.12017381182629026	NO	-
126	ZINC03912108	860	0.12007727767823598	NO	-
127	ZINC00314899	225	0.11994055714723709	NO	-
128	ZINC02241350	517	0.1196806754479151	NO	-
129	ZINC03858616	757	0.11950958487021475	NO	-
130	ZINC04623856	984	0.11932104567578415	NO	-
131	ZINC01489420	463	0.11909980740899691	NO	-
132	ZINC02363732	526	0.11900807557491716	NO	-
133	ZINC04299896	932	0.1188708401308043	NO	-
134	ZINC04294493	931	0.11871616565005938	NO	-
135	ZINC02619858	560	0.11868109987583504	NO	-
136	ZINC00618367	337	0.11845268871779013	NO	-
137	ZINC03859061	759	0.11805873116896587	NO	-
138	ZINC04464878	959	0.11799750532758439	NO	-
139	ZINC00314899	226	0.11776028266599183	NO	-
140	ZINC03854648	733	0.11772355394566815	NO	-
141	ZINC00806639	360	0.117386818123205	NO	-
142	ZINC04300965	933	0.11724660827480501	NO	-
143	ZINC01428141	449	0.11722837994267196	NO	-
144	ZINC03863025	806	0.1171899917781562	NO	-
145	ZINC01625329	475	0.11709157636603716	NO	-
146	ZINC00033416	23	0.11708997590288807	NO	-
147	ZINC01284925	428	0.11702369183571056	NO	-
148	ZINC03850525	711	0.11679657560080377	NO	-
149	ZINC04212587	908	0.11669470825451768	NO	-
150	ZINC03512089	677	0.1165549756936623	NO	-
151	ZINC00128744	110	0.11625464958725466	NO	-
152	ZINC00165786	131	0.11595550992376927	NO	-
153	ZINC00253604	186	0.11548800562991138	NO	-
154	ZINC00011539	8	0.1154398525117243	NO	-
155	ZINC00675391	347	0.11530817041336103	NO	-
156	ZINC02689951	572	0.11523951136698758	NO	-
157	ZINC03681445	702	0.11508649932039956	NO	-
158	ZINC03913013	862	0.11503708887617224	NO	-
159	ZINC01741589	482	0.11491401353296865	NO	-
160	ZINC03858604	755	0.1146166843467817	NO	-
161	ZINC00371016	245	0.11446572112207111	NO	-
162	ZINC00159976	126	0.11437849903058027	NO	-
163	ZINC01564701	472	0.11436397937259676	NO	-
164	ZINC01421981	443	0.11436093472345893	NO	-
165	ZINC04290844	929	0.11416025368280994	NO	-
166	ZINC00145446	120	0.11414195485802621	NO	-
167	ZINC00474843	284	0.11413818013720803	NO	-
168	ZINC03862610	796	0.11400805578358364	NO	-
169	ZINC00011539	9	0.1139193079217782	NO	-
170	ZINC03783240	21	0.11391734647125755	YES	10
171	ZINC03855533	738	0.11388471300128646	NO	-
172	ZINC02628022	563	0.1138005372462241	NO	-
173	ZINC00468455	280	0.1137765242319235	NO	-
174	ZINC03867717	828	0.11373948203767147	NO	-
175	ZINC00671261	345	0.11319279481832994	NO	-
176	ZINC01421980	442	0.11317722720314624	NO	-
177	ZINC00048188	40	0.11311064770758886	NO	-
178	ZINC00908220	372	0.1130231792342467	NO	-
179	ZINC03814356	12	0.11299390635958706	YES	5
180	ZINC03858603	754	0.11282261383847732	NO	-
181	ZINC03969070	874	0.11264090767884048	NO	-
182	ZINC02734362	585	0.11245918155582094	NO	-
183	ZINC03982897	879	0.11241593309514009	NO	-
184	ZINC04411847	952	0.11238787132480775	NO	-
185	ZINC00618363	336	0.11236334427002373	NO	-
186	ZINC02468922	535	0.1123143952840897	NO	-
187	ZINC03866743	823	0.11222135484907521	NO	-
188	ZINC03249266	636	0.11222061370080887	NO	-
189	ZINC00471166	281	0.1121982389058154	NO	-
190	ZINC03862051	779	0.11217578469402582	NO	-
191	ZINC00440480	266	0.11213070497020917	NO	-
192	ZINC03108026	625	0.11212971677482114	NO	-
193	ZINC00160007	129	0.11180483533820716	NO	-
194	ZINC03863443	815	0.11179849822575391	NO	-
195	ZINC03863184	809	0.11176519883494314	NO	-
196	ZINC02523931	543	0.11169423651335061	NO	-
197	ZINC01514831	469	0.1116753979740081	NO	-
198	ZINC03862052	780	0.11152620454926938	NO	-
199	ZINC03866744	824	0.11149606971024753	NO	-
200	ZINC00083926	67	0.1114392588560166	NO	-
201	ZINC03891016	849	0.11128205118391467	NO	-
202	ZINC00509856	297	0.11127902461022879	NO	-
203	ZINC03863189	810	0.11127804126803563	NO	-
204	ZINC00003724	11	0.11096868813978492	YES	5
205	ZINC00360369	243	0.11096293614619043	NO	-
206	ZINC03861858	778	0.11087425892902654	NO	-
207	ZINC03863938	821	0.1106829488843844	NO	-
208	ZINC00258373	195	0.11065482592131193	NO	-
209	ZINC03867178	826	0.11045662229101366	NO	-
210	ZINC04290852	930	0.11044399305606485	NO	-
211	ZINC03862229	786	0.11039263075233896	NO	-
212	ZINC04467521	964	0.11036263467292223	NO	-
213	ZINC03862267	788	0.11022669717779693	NO	-
214	ZINC03863937	820	0.11022374580473372	NO	-
215	ZINC03814350	16	0.11019365116494424	YES	8
216	ZINC00002070	7	0.110145855906656	YES	4
217	ZINC03867177	825	0.11014557636076108	NO	-
218	ZINC03661952	699	0.11005418730500034	NO	-
219	ZINC02740535	587	0.1100364969185401	NO	-
220	ZINC03582885	690	0.10993492401686179	NO	-
221	ZINC04537005	977	0.10991683106455286	NO	-
222	ZINC00037917	30	0.10983287147653714	NO	-
223	ZINC04366251	946	0.10979281918978674	NO	-
224	ZINC00825509	365	0.10974680441251942	NO	-
225	ZINC04237658	910	0.10971000746866429	NO	-
226	ZINC00180949	146	0.1096710894529267	NO	-
227	ZINC00115270	90	0.10922376744735496	NO	-
228	ZINC02972145	611	0.10912827175073438	NO	-
229	ZINC02734361	584	0.10906688571915558	NO	-
230	ZINC00509856	298	0.10903892526662057	NO	-
231	ZINC02734360	583	0.10899691843940279	NO	-
232	ZINC00017253	12	0.10899637065029383	NO	-
233	ZINC00146439	121	0.10894371693661845	NO	-
234	ZINC03858981	758	0.10882339760092949	NO	-
235	ZINC03128447	626	0.10877087801587369	NO	-
236	ZINC01472290	462	0.1087530889771748	NO	-
237	ZINC00984071	383	0.10874098160335081	NO	-
238	ZINC03570210	689	0.10872184928661138	NO	-
239	ZINC03863073	808	0.10855465947055663	NO	-
240	ZINC04134004	900	0.1081378581148171	NO	-
241	ZINC03971799	877	0.10797905503458613	NO	-
242	ZINC04021066	889	0.10791297736577728	NO	-
243	ZINC00253353	185	0.10782609563405991	NO	-
244	ZINC02663929	571	0.10779874066023838	NO	-
245	ZINC03862557	792	0.10776674861197362	NO	-
246	ZINC00263808	200	0.10757164700585493	NO	-
247	ZINC02734359	582	0.10749194189471879	NO	-
248	ZINC00689234	352	0.10745069977684941	NO	-
249	ZINC04275821	926	0.10733818770642153	NO	-
250	ZINC03069892	621	0.10697898468406135	NO	-
251	ZINC00371535	246	0.10695913408143273	NO	-
252	ZINC00263808	201	0.1067977505339328	NO	-
253	ZINC01052244	396	0.10659913229884684	NO	-
254	ZINC01055584	400	0.1065285715964782	NO	-
255	ZINC00482644	290	0.10652705934570625	NO	-
256	ZINC03814348	17	0.10636125838452454	YES	8
257	ZINC00689234	353	0.10635747065658188	NO	-
258	ZINC00689234	354	0.10635747065658188	NO	-
259	ZINC03479655	675	0.10629400303418249	NO	-
260	ZINC03853517	730	0.10626606473198016	NO	-
261	ZINC01097917	412	0.10622065888903728	NO	-
262	ZINC00557853	311	0.10619442967355754	NO	-
263	ZINC03219905	632	0.10619131891191776	NO	-
264	ZINC00226539	174	0.10605638762478266	NO	-
265	ZINC02301356	521	0.10602095330153928	NO	-
266	ZINC01055906	401	0.10600070541466042	NO	-
267	ZINC03024401	618	0.1058597719175832	NO	-
268	ZINC00436593	262	0.10570977016369479	NO	-
269	ZINC03153234	628	0.10560777329156268	NO	-
270	ZINC01155263	418	0.10559583597009463	NO	-
271	ZINC02552188	552	0.10553346132206216	NO	-
272	ZINC03611736	693	0.10548548787928508	NO	-
273	ZINC03789766	9	0.10548307225346153	YES	4
274	ZINC03897488	854	0.10543060391347937	NO	-
275	ZINC03260990	637	0.10539616342138448	NO	-
276	ZINC00146639	122	0.10535902820008912	NO	-
277	ZINC00183784	148	0.1052967238288175	NO	-
278	ZINC00476756	287	0.10528552618642385	NO	-
279	ZINC00642689	342	0.10528473989341423	NO	-
280	ZINC00825602	366	0.1052808306860115	NO	-
281	ZINC02322500	522	0.1052071826355822	NO	-
282	ZINC01456031	458	0.1051537816079552	NO	-
283	ZINC04000550	883	0.10509864788543323	NO	-
284	ZINC00108913	89	0.10506394292110328	NO	-
285	ZINC02496081	536	0.10505284785918301	NO	-
286	ZINC00078701	61	0.10492173767967654	NO	-
287	ZINC03288724	650	0.10489776455650089	NO	-
288	ZINC04242824	911	0.10487795805957247	NO	-
289	ZINC03814352	24	0.10478781486793627	YES	12
290	ZINC00328285	228	0.10453938262561527	NO	-
291	ZINC03863305	813	0.10446329148538441	NO	-
292	ZINC03946475	863	0.10436922883055662	NO	-
293	ZINC03394006	665	0.10421896120799244	NO	-
294	ZINC00136994	115	0.10418353320472484	NO	-
295	ZINC03462156	673	0.10386893488343908	NO	-
296	ZINC03855481	736	0.10377533415022562	NO	-
297	ZINC00038393	32	0.10377377046645728	NO	-
298	ZINC03862801	799	0.10374632888663787	NO	-
299	ZINC00091386	75	0.10373701972398974	NO	-
300	ZINC03969264	875	0.10365849870181136	NO	-
301	ZINC00180601	145	0.10338035588620195	NO	-
302	ZINC03848233	707	0.10336274689800273	NO	-
303	ZINC01391031	434	0.10335698884783426	NO	-
304	ZINC00442456	268	0.10313861134915082	NO	-
305	ZINC00442660	270	0.1030260185669608	NO	-
306	ZINC03855054	735	0.10288256939861695	NO	-
307	ZINC00167923	136	0.10282741954049072	NO	-
308	ZINC03245349	635	0.10277522925279535	NO	-
309	ZINC02536896	547	0.10273115864399483	NO	-
310	ZINC02763620	592	0.10254433670860809	NO	-
311	ZINC02696917	575	0.10248659350199898	NO	-
312	ZINC02696916	574	0.10247898778112413	NO	-
313	ZINC00475429	285	0.10245352593840981	NO	-
314	ZINC00240791	183	0.10242950562173539	NO	-
315	ZINC01394932	437	0.10239785388190802	NO	-
316	ZINC03862828	801	0.1023264255798961	NO	-
317	ZINC00106784	88	0.10230267978591637	NO	-
318	ZINC03029894	619	0.10227550540142584	NO	-
319	ZINC03862555	791	0.10221211729219218	NO	-
320	ZINC00025296	1	0.10218337589251782	YES	1
321	ZINC03907727	856	0.10215511976449836	NO	-
322	ZINC03862934	804	0.10208356953094172	NO	-
323	ZINC00444343	271	0.10205546079691721	NO	-
324	ZINC03856327	743	0.1020449995096853	NO	-
325	ZINC01216718	423	0.10202184739020476	NO	-
326	ZINC03814351	18	0.1020038378383748	YES	8
327	ZINC02899144	607	0.10184529024884298	NO	-
328	ZINC04249821	913	0.1018279933439573	NO	-
329	ZINC00422506	254	0.10181866193157751	NO	-
330	ZINC00421559	253	0.1017236589763613	NO	-
331	ZINC00009482	7	0.10145488518760296	NO	-
332	ZINC01786705	489	0.10139744344224241	NO	-
333	ZINC02173747	510	0.10131231491105995	NO	-
334	ZINC03883527	842	0.1013047388876615	NO	-
335	ZINC00121144	106	0.10127585168184859	NO	-
336	ZINC00077604	58	0.10125252694761225	NO	-
337	ZINC00088521	72	0.10114467862130172	NO	-
338	ZINC03855871	739	0.10101507093954527	NO	-
339	ZINC03863196	812	0.10100322911920365	NO	-
340	ZINC01053565	397	0.1009062927671027	NO	-
341	ZINC03862561	793	0.10087396873564554	NO	-
342	ZINC03867716	827	0.10085645643590986	NO	-
343	ZINC03974402	878	0.10084639303983771	NO	-
344	ZINC03653972	696	0.10082635454036529	NO	-
345	ZINC04377526	948	0.1007803599739788	NO	-
346	ZINC02645879	568	0.10077141071072596	NO	-
347	ZINC00076948	56	0.10073089797156164	NO	-
348	ZINC00017873	13	0.10058733107936796	NO	-
349	ZINC00121943	107	0.10053697370533175	NO	-
350	ZINC03871189	841	0.10045317616971544	NO	-
351	ZINC01700358	479	0.10041280592796753	NO	-
352	ZINC00174745	143	0.10028267153793868	NO	-
353	ZINC00054393	46	0.10026532387387492	NO	-
354	ZINC02956459	609	0.10026211893349009	NO	-
355	ZINC00054344	45	0.10022100134951656	NO	-
356	ZINC02535524	546	0.10021997518085421	NO	-
357	ZINC00099706	83	0.10011503995732307	NO	-
358	ZINC04484633	969	0.10010479923651673	NO	-
359	ZINC03860052	774	0.09996204287507253	NO	-
360	ZINC04623841	981	0.09972728473412601	NO	-
361	ZINC00101995	85	0.09967378404484208	NO	-
362	ZINC03859826	764	0.09963711011540548	NO	-
363	ZINC03862102	781	0.09963356062629113	NO	-
364	ZINC04364969	945	0.09943189420203898	NO	-
365	ZINC01472288	461	0.09940034482003214	NO	-
366	ZINC00351542	240	0.099271438921939	NO	-
367	ZINC02165482	509	0.09914297948598531	NO	-
368	ZINC03863960	822	0.09912758960596729	NO	-
369	ZINC03863195	811	0.09911431969864684	NO	-
370	ZINC02877448	601	0.0991061144009094	NO	-
371	ZINC00147012	123	0.09902068082143015	NO	-
372	ZINC00038992	35	0.09899601504853074	NO	-
373	ZINC00083610	66	0.0989223443561915	NO	-
374	ZINC00203548	160	0.09881844001150171	NO	-
375	ZINC00203549	161	0.09881844001150171	NO	-
376	ZINC02650933	569	0.09881475100666585	NO	-
377	ZINC01511591	465	0.09876568653390015	NO	-
378	ZINC03909199	857	0.09855908507582031	NO	-
379	ZINC00674497	346	0.09843744616516276	NO	-
380	ZINC04155103	904	0.09830473960939387	NO	-
381	ZINC00346309	237	0.09827401817619703	NO	-
382	ZINC00315910	227	0.09825011116894472	NO	-
383	ZINC00102056	86	0.09824475118844739	NO	-
384	ZINC02216969	513	0.09806518062776737	NO	-
385	ZINC03971697	876	0.09801935827332213	NO	-
386	ZINC02581829	558	0.0979616586809708	NO	-
387	ZINC00567918	322	0.09788970097387803	NO	-
388	ZINC00433891	259	0.09787403772910509	NO	-
389	ZINC01402690	439	0.09782289142047912	NO	-
390	ZINC00442551	269	0.09764981365385285	NO	-
391	ZINC03563385	684	0.09762031607668674	NO	-
392	ZINC03983335	880	0.09759544076631477	NO	-
393	ZINC00037117	28	0.09752113163341042	NO	-
394	ZINC00521501	303	0.09748904432858335	NO	-
395	ZINC00524800	305	0.09744585472979922	NO	-
396	ZINC01602348	474	0.09738001589097467	NO	-
397	ZINC01067142	404	0.0973705953444899	NO	-
398	ZINC04249968	915	0.09726763933146812	NO	-
399	ZINC00124896	108	0.0971681689233553	NO	-
400	ZINC00502347	293	0.09712792745871457	NO	-
401	ZINC00038384	31	0.096987009115491	NO	-
402	ZINC00038394	33	0.09685512403190241	NO	-
403	ZINC00038990	34	0.09666854379751098	NO	-
404	ZINC02216969	514	0.09661362607347973	NO	-
405	ZINC02461984	534	0.09654312952074011	NO	-
406	ZINC03777803	22	0.09653207431582805	YES	10
407	ZINC00483927	291	0.09652775780387696	NO	-
408	ZINC03235935	633	0.09651501282269903	NO	-
409	ZINC03408008	666	0.09648222991026964	NO	-
410	ZINC03566357	688	0.09647975708252035	NO	-
411	ZINC00118695	94	0.09639646029464809	NO	-
412	ZINC00235424	180	0.09639523558173808	NO	-
413	ZINC02570003	555	0.09610927891239678	NO	-
414	ZINC04364963	944	0.09609979069847559	NO	-
415	ZINC00513749	301	0.09608638919007614	NO	-
416	ZINC03854538	732	0.09604419559787623	NO	-
417	ZINC00466088	279	0.0960328638078464	NO	-
418	ZINC00972497	379	0.09598394570732337	NO	-
419	ZINC04264236	923	0.0958703285669927	NO	-
420	ZINC03305581	652	0.0957967861361245	NO	-
421	ZINC03803180	13	0.09578715662999004	YES	6
422	ZINC00462325	277	0.09573566705030606	NO	-
423	ZINC00405161	250	0.09572324278041479	NO	-
424	ZINC04443368	954	0.09565881487234026	NO	-
425	ZINC00007724	5	0.09540009578116897	NO	-
426	ZINC03359657	662	0.09535660167674494	NO	-
427	ZINC03359657	663	0.09535660167674494	NO	-
428	ZINC00225375	173	0.09530335757622127	NO	-
429	ZINC04511366	976	0.09527636418669339	NO	-
430	ZINC02763233	590	0.09527263404106395	NO	-
431	ZINC00278641	216	0.09520591996925416	NO	-
432	ZINC04050329	893	0.0951984334653958	NO	-
433	ZINC00434575	260	0.09519460167138842	NO	-
434	ZINC03859848	765	0.09513298213127004	NO	-
435	ZINC00120049	99	0.09495135842323621	NO	-
436	ZINC00259609	196	0.0948883850713802	NO	-
437	ZINC00169271	139	0.0947869264650957	NO	-
438	ZINC04443631	956	0.0947451691576355	NO	-
439	ZINC03851402	717	0.09471253451847354	NO	-
440	ZINC03852351	722	0.09470264036797899	NO	-
441	ZINC03430787	670	0.09467179109907829	NO	-
442	ZINC00438156	265	0.09466351873498263	NO	-
443	ZINC00528896	306	0.09465990765045243	NO	-
444	ZINC00020161	14	0.09447472063416178	NO	-
445	ZINC03853509	728	0.09438029286498173	NO	-
446	ZINC00561761	316	0.09437914708074505	NO	-
447	ZINC00278634	215	0.09424833134320276	NO	-
448	ZINC00138207	116	0.09410825081697126	NO	-
449	ZINC03855483	737	0.09395494053330612	NO	-
450	ZINC00253854	188	0.09381620510807331	NO	-
451	ZINC00558239	312	0.09380098461130364	NO	-
452	ZINC00604088	328	0.09379798776721353	NO	-
453	ZINC03868855	832	0.09378428886987596	NO	-
454	ZINC02357442	525	0.09377771732906656	NO	-
455	ZINC00183811	149	0.09375006387556194	NO	-
456	ZINC03868853	831	0.09369446650831981	NO	-
457	ZINC00023756	17	0.09357523614342284	NO	-
458	ZINC03814353	19	0.0933165774118205	YES	8
459	ZINC00890409	371	0.0932794747812778	NO	-
460	ZINC00313352	224	0.09321950873957476	NO	-
461	ZINC01090921	410	0.09318121047865201	NO	-
462	ZINC02638767	565	0.09317844738718245	NO	-
463	ZINC00723751	357	0.09306590959112448	NO	-
464	ZINC00255790	190	0.09304767077534934	NO	-
465	ZINC01490012	464	0.0930354779009709	NO	-
466	ZINC04617743	4	0.09293941010840433	YES	3
467	ZINC00424670	255	0.09287477296608557	NO	-
468	ZINC01159741	420	0.09271292624883007	NO	-
469	ZINC03269747	645	0.09263633989207032	NO	-
470	ZINC02550640	550	0.09262464441001098	NO	-
471	ZINC04271607	924	0.09256086957387788	NO	-
472	ZINC03019598	614	0.09255913362648245	NO	-
473	ZINC01159740	419	0.09255654761889248	NO	-
474	ZINC00159989	128	0.09254904326542274	NO	-
475	ZINC00023249	16	0.0924880929554936	NO	-
476	ZINC03856326	742	0.09248118411701362	NO	-
477	ZINC01456023	457	0.09246623107277643	NO	-
478	ZINC01516066	470	0.09246069256978011	NO	-
479	ZINC00052687	43	0.09244849081253677	NO	-
480	ZINC04511364	975	0.09231975566817903	NO	-
481	ZINC04467504	963	0.09227903208519947	NO	-
482	ZINC02627711	562	0.09225826181765073	NO	-
483	ZINC01002275	390	0.09223929524761253	NO	-
484	ZINC00475503	286	0.09222690555162653	NO	-
485	ZINC02541383	548	0.09219729413104702	NO	-
486	ZINC04394895	950	0.09216226515955712	NO	-
487	ZINC03523940	678	0.09214485899153534	NO	-
488	ZINC03956495	866	0.09183978040842604	NO	-
489	ZINC03853290	727	0.09179488596296004	NO	-
490	ZINC02570780	556	0.09178706757134734	NO	-
491	ZINC00139573	117	0.09175953654935493	NO	-
492	ZINC02368753	527	0.09167082106873826	NO	-
493	ZINC01109714	414	0.09160916688782436	NO	-
494	ZINC03584611	691	0.09129796571820845	NO	-
495	ZINC00009146	6	0.09124531546655511	NO	-
496	ZINC00714471	356	0.09119105837666429	NO	-
497	ZINC03860141	777	0.09114279545808489	NO	-
498	ZINC04470185	966	0.09114279545808489	NO	-
499	ZINC04617744	3	0.09101036448705853	YES	3
500	ZINC03563381	683	0.09090108750872661	NO	-
501	ZINC00268177	205	0.09086397674909151	NO	-
502	ZINC00169271	140	0.0907936265279596	NO	-
503	ZINC00383376	249	0.09068259137841031	NO	-
504	ZINC03814354	8	0.0906741011983446	YES	4
505	ZINC03553769	680	0.09062374869990415	NO	-
506	ZINC00145330	119	0.09061426399003082	NO	-
507	ZINC00206256	166	0.09057691194046755	NO	-
508	ZINC03370624	664	0.09048660991205038	NO	-
509	ZINC02549462	549	0.09045763708757691	NO	-
510	ZINC02970511	610	0.09044327784860326	NO	-
511	ZINC04331546	941	0.09041257260873117	NO	-
512	ZINC03862154	785	0.09038565165735314	NO	-
513	ZINC03262757	639	0.09031369711308394	NO	-
514	ZINC02627709	561	0.09029015495473341	NO	-
515	ZINC03956494	865	0.09026159373241438	NO	-
516	ZINC03783051	704	0.0902216907022594	NO	-
517	ZINC04176500	906	0.09020568049987368	NO	-
518	ZINC00668336	343	0.08984080653256986	NO	-
519	ZINC00341385	234	0.08972496044112131	NO	-
520	ZINC00472472	282	0.08967122975941409	NO	-
521	ZINC03868852	830	0.08965104786737894	NO	-
522	ZINC01032252	395	0.08958151805458582	NO	-
523	ZINC01055551	399	0.08954777189851558	NO	-
524	ZINC00341386	235	0.08946559662597636	NO	-
525	ZINC00567902	319	0.08945609043765605	NO	-
526	ZINC00094168	77	0.08936998656332697	NO	-
527	ZINC01745230	483	0.08935710951288213	NO	-
528	ZINC00132183	112	0.08927324123214637	NO	-
529	ZINC03466226	674	0.08919760692352519	NO	-
530	ZINC03102042	624	0.08917803349787794	NO	-
531	ZINC01752588	484	0.08909303868204517	NO	-
532	ZINC04251136	919	0.08895288933075488	NO	-
533	ZINC00868872	370	0.08884480719432493	NO	-
534	ZINC00311658	223	0.08875047016846671	NO	-
535	ZINC03868792	829	0.08873978698659754	NO	-
536	ZINC01752591	485	0.08866824546139342	NO	-
537	ZINC00169271	138	0.08863995216756872	NO	-
538	ZINC03035981	620	0.08863609312379539	NO	-
539	ZINC02562248	553	0.08862843784338206	NO	-
540	ZINC02328283	523	0.08861048213804801	NO	-
541	ZINC00193962	157	0.08858372702549945	NO	-
542	ZINC00094168	78	0.088578901424118	NO	-
543	ZINC00619985	340	0.08851422781571033	NO	-
544	ZINC03910351	859	0.08849982180235304	NO	-
545	ZINC00240689	182	0.08849905697683348	NO	-
546	ZINC00567910	321	0.08839111440490387	NO	-
547	ZINC00121114	104	0.08837747036694125	NO	-
548	ZINC02762582	589	0.08836977155452913	NO	-
549	ZINC00977958	381	0.08827470941081661	NO	-
550	ZINC00190621	155	0.08817450389830857	NO	-
551	ZINC02266640	519	0.08803284577498345	NO	-
552	ZINC01382191	432	0.08800337819518834	NO	-
553	ZINC04275593	925	0.08799174360575682	NO	-
554	ZINC01174415	421	0.08798187337690148	NO	-
555	ZINC00424679	256	0.08797770519646594	NO	-
556	ZINC01028322	394	0.08797348891348838	NO	-
557	ZINC03848630	708	0.08769116035889635	NO	-
558	ZINC00223969	172	0.08762464269871018	NO	-
559	ZINC03848134	706	0.08757600214593149	NO	-
560	ZINC00041701	39	0.08746301729460733	NO	-
561	ZINC02222979	515	0.08742567762303254	NO	-
562	ZINC03236090	634	0.08741410796746711	NO	-
563	ZINC00561760	315	0.08739451081430294	NO	-
564	ZINC03853289	726	0.08735381305798699	NO	-
565	ZINC03273414	646	0.08734927269782237	NO	-
566	ZINC00089776	74	0.08734643003870235	NO	-
567	ZINC03332741	659	0.08725963583362836	NO	-
568	ZINC03863726	818	0.0871823048968404	NO	-
569	ZINC01054589	398	0.08717909278893535	NO	-
570	ZINC00120942	103	0.08712840346798974	NO	-
571	ZINC01423995	444	0.08709677141817387	NO	-
572	ZINC02123463	508	0.08700916172312595	NO	-
573	ZINC00444445	272	0.08700421723670959	NO	-
574	ZINC03862824	800	0.08696739603454147	NO	-
575	ZINC00436987	264	0.08684833247540862	NO	-
576	ZINC00407734	252	0.0866602410591943	NO	-
577	ZINC04361994	943	0.08665293336255783	NO	-
578	ZINC00340959	233	0.0865371947794784	NO	-
579	ZINC01471196	460	0.0864975897581335	NO	-
580	ZINC03332741	658	0.08646255271993522	NO	-
581	ZINC03862954	805	0.08644938992637949	NO	-
582	ZINC03814349	20	0.08644184845384949	YES	9
583	ZINC03267678	641	0.08640850050875483	NO	-
584	ZINC00679251	348	0.08637006768971377	NO	-
585	ZINC00283077	217	0.08636406824404243	NO	-
586	ZINC00236284	181	0.08636254556408467	NO	-
587	ZINC02717963	576	0.08635850702826502	NO	-
588	ZINC00567903	320	0.08635388552963333	NO	-
589	ZINC00433127	258	0.08635122357229891	NO	-
590	ZINC00212732	170	0.08623786321711527	NO	-
591	ZINC03555827	681	0.08616055610483837	NO	-
592	ZINC00253821	187	0.08612208575962386	NO	-
593	ZINC03262755	638	0.08606299742166189	NO	-
594	ZINC00608429	330	0.08588717788046205	NO	-
595	ZINC02794151	598	0.08579517710902596	NO	-
596	ZINC00436893	263	0.08574429904716148	NO	-
597	ZINC03897729	855	0.08572306163934552	NO	-
598	ZINC00510493	299	0.08568521036099994	NO	-
599	ZINC00259774	197	0.08556892313704846	NO	-
600	ZINC03863720	817	0.08550261623990332	NO	-
601	ZINC03892331	852	0.08549437719790007	NO	-
602	ZINC00131255	111	0.08544227996668909	NO	-
603	ZINC01518603	471	0.08544203598937382	NO	-
604	ZINC00035605	24	0.08540077900152333	NO	-
605	ZINC04251136	920	0.0853862894178861	NO	-
606	ZINC00168225	137	0.08531640353697324	NO	-
607	ZINC02508396	539	0.0853043533566615	NO	-
608	ZINC04251136	921	0.08527736840046335	NO	-
609	ZINC01429405	454	0.08521115422599718	NO	-
610	ZINC00081753	62	0.08514176530691898	NO	-
611	ZINC03848960	709	0.08509030266617204	NO	-
612	ZINC01676614	477	0.08504145783646479	NO	-
613	ZINC00515914	302	0.08503112099854393	NO	-
614	ZINC00509850	296	0.08501728515676073	NO	-
615	ZINC00687063	351	0.08489361242480352	NO	-
616	ZINC01429834	455	0.08485089571335153	NO	-
617	ZINC01000001	387	0.08475016782259329	NO	-
618	ZINC01074871	408	0.08473042842059933	NO	-
619	ZINC00087067	71	0.08466955431724217	NO	-
620	ZINC00096164	80	0.08460720867872579	NO	-
621	ZINC00095804	79	0.08454161178822589	NO	-
622	ZINC02863555	600	0.08443891645745243	NO	-
623	ZINC04281600	928	0.08441643425742484	NO	-
624	ZINC04031930	892	0.0843198489091341	NO	-
625	ZINC00311505	222	0.08424901108302683	NO	-
626	ZINC00121133	105	0.08410326234214485	NO	-
627	ZINC00608663	331	0.08405530502469998	NO	-
628	ZINC00268792	207	0.0839732960278402	NO	-
629	ZINC03268170	642	0.08392189965538228	NO	-
630	ZINC03268172	643	0.0838873459076463	NO	-
631	ZINC03862743	798	0.08384260799923547	NO	-
632	ZINC02371323	529	0.08372793670522312	NO	-
633	ZINC00569854	325	0.08369989172742906	NO	-
634	ZINC00569824	324	0.08366944202052162	NO	-
635	ZINC03849082	710	0.08361168267431812	NO	-
636	ZINC00406754	251	0.08359536927240171	NO	-
637	ZINC00480523	289	0.08353086241616792	NO	-
638	ZINC03100220	623	0.08351060241434162	NO	-
639	ZINC03959557	868	0.08349844129147345	NO	-
640	ZINC04470289	967	0.08349844129147345	NO	-
641	ZINC04314794	937	0.08345809887187929	NO	-
642	ZINC00268222	206	0.0834105474559172	NO	-
643	ZINC03959567	869	0.0833189642120238	NO	-
644	ZINC01108223	413	0.08324652603067602	NO	-
645	ZINC00380118	248	0.083239135199259	NO	-
646	ZINC01428826	453	0.08319967630458462	NO	-
647	ZINC04314794	938	0.08319078344376919	NO	-
648	ZINC03284627	648	0.08314355093418448	NO	-
649	ZINC03892656	853	0.08303790986198961	NO	-
650	ZINC04465338	960	0.08303790986198961	NO	-
651	ZINC01124598	415	0.08299027162936394	NO	-
652	ZINC00083181	65	0.08298014282421383	NO	-
653	ZINC02283662	520	0.08295311267257319	NO	-
654	ZINC03850730	714	0.08284676742031921	NO	-
655	ZINC00116008	91	0.08283356313392494	NO	-
656	ZINC00223643	171	0.08281153732414906	NO	-
657	ZINC04484633	971	0.08280968271257655	NO	-
658	ZINC04484633	970	0.08279963603338	NO	-
659	ZINC01124599	416	0.08273774236813235	NO	-
660	ZINC01428114	448	0.082712265437265	NO	-
661	ZINC02368755	528	0.08263629047427404	NO	-
662	ZINC01471196	459	0.08262739359134799	NO	-
663	ZINC01091559	411	0.08255930648514874	NO	-
664	ZINC00930697	373	0.08254072940472015	NO	-
665	ZINC00194730	158	0.08252879790081091	NO	-
666	ZINC04130611	5	0.08251994665727555	YES	3
667	ZINC03325756	657	0.08250280675548353	NO	-
668	ZINC02863554	599	0.08245635150314809	NO	-
669	ZINC03561993	682	0.0824279972121129	NO	-
670	ZINC02350291	524	0.08232076250916201	NO	-
671	ZINC02736549	586	0.0822916039255199	NO	-
672	ZINC04575518	978	0.08209259183136193	NO	-
673	ZINC04575519	979	0.08205294452076958	NO	-
674	ZINC00209835	167	0.08204638600861656	NO	-
675	ZINC04130609	6	0.08191027739638296	YES	3
676	ZINC02551966	551	0.08186736635916392	NO	-
677	ZINC00031837	22	0.08184902429005621	NO	-
678	ZINC00330527	229	0.08181282076941596	NO	-
679	ZINC03892028	851	0.08167302632019928	NO	-
680	ZINC00264644	202	0.08167139105502777	NO	-
681	ZINC00522011	304	0.08166135289387236	NO	-
682	ZINC00074548	52	0.08165951414827494	NO	-
683	ZINC00569816	323	0.08165553641004127	NO	-
684	ZINC00480374	288	0.08159704048718307	NO	-
685	ZINC00984228	384	0.08158633431652822	NO	-
686	ZINC03890104	847	0.0815243542013689	NO	-
687	ZINC03137707	627	0.08118367219288011	NO	-
688	ZINC00081771	63	0.08114513091417318	NO	-
689	ZINC00089776	73	0.08113064538827462	NO	-
690	ZINC01127619	417	0.08107587744780143	NO	-
691	ZINC01018324	393	0.08102956518114834	NO	-
692	ZINC03319051	655	0.08097430857280306	NO	-
693	ZINC00679251	349	0.0807584012718962	NO	-
694	ZINC04443623	955	0.08046650473792345	NO	-
695	ZINC00608429	329	0.08044752853265116	NO	-
696	ZINC01326885	429	0.08027178056911247	NO	-
697	ZINC00493301	292	0.08007983785028411	NO	-
698	ZINC00084670	69	0.07990480797375268	NO	-
699	ZINC01428144	450	0.0798412909315339	NO	-
700	ZINC01429856	456	0.07974024278668158	NO	-
701	ZINC00166080	132	0.07973150737491438	NO	-
702	ZINC00119631	98	0.07972452622163581	NO	-
703	ZINC00451883	274	0.07966073304265635	NO	-
704	ZINC03859982	769	0.07965235506989453	NO	-
705	ZINC01056489	402	0.07964284797916585	NO	-
706	ZINC01986946	498	0.0796333982542034	NO	-
707	ZINC01986946	499	0.0796333982542034	NO	-
708	ZINC03853681	731	0.07959785363701975	NO	-
709	ZINC02978834	612	0.07958866762396202	NO	-
710	ZINC03320952	656	0.07957134851015367	NO	-
711	ZINC00178536	144	0.07953336455670018	NO	-
712	ZINC01986945	495	0.07951464345690165	NO	-
713	ZINC01986945	496	0.07951464345690165	NO	-
714	ZINC00275738	214	0.07950777606642517	NO	-
715	ZINC00310244	221	0.07948059721947098	NO	-
716	ZINC01002272	389	0.07931859102643796	NO	-
717	ZINC01986945	494	0.07925484462051303	NO	-
718	ZINC00070927	51	0.07924573911179626	NO	-
719	ZINC02717963	577	0.07919198719661129	NO	-
720	ZINC02717963	579	0.07919198719661129	NO	-
721	ZINC00275708	212	0.07907458786241886	NO	-
722	ZINC04117978	899	0.07891189504292155	NO	-
723	ZINC03853516	729	0.07888357100349122	NO	-
724	ZINC01986946	497	0.07877842308954944	NO	-
725	ZINC03851982	721	0.07868223484196034	NO	-
726	ZINC03851982	720	0.078632565022091	NO	-
727	ZINC03526326	679	0.07862995840206698	NO	-
728	ZINC03264202	640	0.07862292022732953	NO	-
729	ZINC00029682	20	0.07860742689898646	NO	-
730	ZINC03858599	753	0.07848562532776186	NO	-
731	ZINC00117840	92	0.07843130431657952	NO	-
732	ZINC00147704	124	0.07838264311445467	NO	-
733	ZINC00210966	169	0.07822804939146231	NO	-
734	ZINC03850718	712	0.07821652849736199	NO	-
735	ZINC00120303	101	0.07820507537002672	NO	-
736	ZINC00099842	84	0.0781748379836979	NO	-
737	ZINC01184699	422	0.07812095359098986	NO	-
738	ZINC00076840	55	0.07810297296183207	NO	-
739	ZINC00037417	29	0.07799909004454758	NO	-
740	ZINC03285159	649	0.07778096975794457	NO	-
741	ZINC00193321	156	0.07753469127193784	NO	-
742	ZINC01492564	25	0.07746599581361376	YES	13
743	ZINC00097786	82	0.07745055326716453	NO	-
744	ZINC01428112	447	0.07726240864456344	NO	-
745	ZINC01002309	391	0.07716454923421111	NO	-
746	ZINC03355761	661	0.0770916999527064	NO	-
747	ZINC00134099	114	0.07696655877529654	NO	-
748	ZINC00433119	257	0.07689986430097923	NO	-
749	ZINC00127836	109	0.07688706521456026	NO	-
750	ZINC00029679	19	0.07686216351416451	NO	-
751	ZINC00077451	57	0.0767493251570683	NO	-
752	ZINC00205423	163	0.07674026823483729	NO	-
753	ZINC03850720	713	0.07669764249744011	NO	-
754	ZINC00120914	102	0.0766779651096689	NO	-
755	ZINC01424785	446	0.0766472797938781	NO	-
756	ZINC02265498	518	0.0766174996459118	NO	-
757	ZINC00995115	386	0.07660636534310258	NO	-
758	ZINC04019149	888	0.07658928185361029	NO	-
759	ZINC02723860	580	0.07658459079553842	NO	-
760	ZINC02064531	504	0.07647856719999285	NO	-
761	ZINC02656525	570	0.0764536221053286	NO	-
762	ZINC02068486	505	0.07628208074335407	NO	-
763	ZINC00205431	165	0.07621281482123107	NO	-
764	ZINC01428147	452	0.0761763048038597	NO	-
765	ZINC00298343	218	0.07615451375791017	NO	-
766	ZINC03860006	773	0.07607186470326839	NO	-
767	ZINC01000081	388	0.07606779594889447	NO	-
768	ZINC00540235	310	0.0760367171178535	NO	-
769	ZINC02694118	573	0.07597798178091329	NO	-
770	ZINC04101973	897	0.0759652843324741	NO	-
771	ZINC01070609	407	0.07595911961036332	NO	-
772	ZINC03300797	651	0.0759366275282776	NO	-
773	ZINC00273119	209	0.07589453933327475	NO	-
774	ZINC01428145	451	0.07587482041953798	NO	-
775	ZINC00062850	49	0.07583584644114015	NO	-
776	ZINC02569429	554	0.07569162651890819	NO	-
777	ZINC00598588	23	0.07548312392913319	YES	11
778	ZINC02717963	578	0.07532180386018719	NO	-
779	ZINC00170756	141	0.07527887572958283	NO	-
780	ZINC02052001	501	0.07524913769873624	NO	-
781	ZINC02888416	606	0.07521742254218372	NO	-
782	ZINC03859930	768	0.07517455684499172	NO	-
783	ZINC03856166	740	0.07502514566388165	NO	-
784	ZINC00356018	242	0.07496922765310271	NO	-
785	ZINC03860082	775	0.07488421689579185	NO	-
786	ZINC00812783	361	0.07486640519533853	NO	-
787	ZINC01064066	403	0.07480840166561487	NO	-
788	ZINC00452344	275	0.0748005183333729	NO	-
789	ZINC03441522	672	0.07469378447954815	NO	-
790	ZINC03851980	719	0.07458324964885006	NO	-
791	ZINC00823949	363	0.07452484843127002	NO	-
792	ZINC02508450	540	0.07451650443083087	NO	-
793	ZINC03890345	848	0.07451406878548902	NO	-
794	ZINC00275738	213	0.07442759458757918	NO	-
795	ZINC00539589	309	0.0743255470529428	NO	-
796	ZINC01067996	406	0.07431881272665047	NO	-
797	ZINC01013213	392	0.07423647526424704	NO	-
798	ZINC04443709	957	0.07408219563993342	NO	-
799	ZINC03856167	741	0.07403058959515003	NO	-
800	ZINC03075641	622	0.07399883533967458	NO	-
801	ZINC02763877	594	0.07392033567009448	NO	-
802	ZINC00166591	133	0.07391626043280933	NO	-
803	ZINC00686954	350	0.07377991315707395	NO	-
804	ZINC00058650	48	0.07376548200964571	NO	-
805	ZINC00264705	203	0.07375411207511855	NO	-
806	ZINC00205423	162	0.07375289686632165	NO	-
807	ZINC00508339	295	0.07374826113548312	NO	-
808	ZINC03863394	814	0.07373793459334436	NO	-
809	ZINC00188531	154	0.07370908736041187	NO	-
810	ZINC03889105	843	0.07369829233149167	NO	-
811	ZINC00241028	184	0.07368658584178399	NO	-
812	ZINC04107460	898	0.0735872512526955	NO	-
813	ZINC00275708	211	0.07353893593416458	NO	-
814	ZINC00035918	26	0.07352858273913038	NO	-
815	ZINC00205431	164	0.07349233827184655	NO	-
816	ZINC00670384	344	0.07342391757553436	NO	-
817	ZINC03566230	687	0.07328894199362432	NO	-
818	ZINC00076257	54	0.07320096529774543	NO	-
819	ZINC02064440	502	0.07288437102656536	NO	-
820	ZINC00054042	44	0.07282205787703895	NO	-
821	ZINC00977317	380	0.0727559408014509	NO	-
822	ZINC02064530	503	0.07275277113163922	NO	-
823	ZINC00000986	1	0.07270140362215904	NO	-
824	ZINC00539588	308	0.0726818568435015	NO	-
825	ZINC02776671	595	0.07264533977129206	NO	-
826	ZINC00097323	81	0.07246145454929495	NO	-
827	ZINC03859999	770	0.07235316412019739	NO	-
828	ZINC04054526	894	0.07224189224142252	NO	-
829	ZINC03851980	718	0.07220206722059339	NO	-
830	ZINC03889828	846	0.0721046851601986	NO	-
831	ZINC03860083	776	0.07208288151784038	NO	-
832	ZINC01396481	438	0.07205988363625254	NO	-
833	ZINC03860000	771	0.07204377084902645	NO	-
834	ZINC03819049	705	0.07167494621769413	NO	-
835	ZINC02883388	602	0.07165533774581681	NO	-
836	ZINC00264705	204	0.07163988751983547	NO	-
837	ZINC02883391	603	0.07162215518741319	NO	-
838	ZINC02723875	581	0.0716119119154936	NO	-
839	ZINC03859422	762	0.0715442364550962	NO	-
840	ZINC00473037	283	0.07149314855463876	NO	-
841	ZINC03612152	694	0.0714482049236454	NO	-
842	ZINC00577505	327	0.0713794954244508	NO	-
843	ZINC00039191	36	0.07128511770108246	NO	-
844	ZINC00005094	3	0.07123113986929482	NO	-
845	ZINC00823949	364	0.07115748602089714	NO	-
846	ZINC03853097	724	0.07086988897900513	NO	-
847	ZINC00120254	100	0.07084256053453876	NO	-
848	ZINC03856481	744	0.0708122808707067	NO	-
849	ZINC03309888	653	0.07073627516820323	NO	-
850	ZINC00355636	241	0.0706709310273837	NO	-
851	ZINC01394011	436	0.07061509357054042	NO	-
852	ZINC03998422	882	0.07051819143086654	NO	-
853	ZINC03857979	748	0.07040572079313882	NO	-
854	ZINC04469633	965	0.07040572079313882	NO	-
855	ZINC00035918	27	0.07038585771111575	NO	-
856	ZINC03857729	747	0.07038551863333947	NO	-
857	ZINC04248576	912	0.07037810357557588	NO	-
858	ZINC03276919	647	0.07024522370407904	NO	-
859	ZINC00151884	125	0.07021021742255774	NO	-
860	ZINC00005094	2	0.0701283803463879	NO	-
861	ZINC04321202	939	0.07003364258368756	NO	-
862	ZINC03154254	629	0.0697169575889698	NO	-
863	ZINC00508207	294	0.06970203340251886	NO	-
864	ZINC01696215	478	0.06956727141898497	NO	-
865	ZINC00940861	375	0.06949928519782579	NO	-
866	ZINC00255598	189	0.06946820867850019	NO	-
867	ZINC00347112	239	0.0694201527942141	NO	-
868	ZINC03862704	797	0.06925422686198261	NO	-
869	ZINC03858281	751	0.06916417845417727	NO	-
870	ZINC02081763	506	0.06914974533422494	NO	-
871	ZINC02883641	604	0.06901128454035915	NO	-
872	ZINC00209851	168	0.06897857432265034	NO	-
873	ZINC01424773	445	0.06895966158835623	NO	-
874	ZINC00577505	326	0.06880164544045646	NO	-
875	ZINC03858482	752	0.06877155646205933	NO	-
876	ZINC04470376	968	0.06877155646205933	NO	-
877	ZINC00086825	70	0.0686409162437985	NO	-
878	ZINC02442328	532	0.06858727334126927	NO	-
879	ZINC03176926	631	0.0685278297311008	NO	-
880	ZINC04485409	973	0.06836377574358396	NO	-
881	ZINC03566104	685	0.06835375090079328	NO	-
882	ZINC00229238	176	0.06832002388821051	NO	-
883	ZINC01075688	409	0.0683125341636021	NO	-
884	ZINC03566154	686	0.0682329764335603	NO	-
885	ZINC00707339	355	0.06816907558768405	NO	-
886	ZINC04485409	972	0.06809898826101898	NO	-
887	ZINC00371942	247	0.06805494793780187	NO	-
888	ZINC03889295	845	0.06785202526501609	NO	-
889	ZINC02763793	593	0.06780429383064542	NO	-
890	ZINC04485409	974	0.06779833829336576	NO	-
891	ZINC00347110	238	0.06775265574317578	NO	-
892	ZINC01360595	431	0.06773814897213286	NO	-
893	ZINC02402318	531	0.06759372781979	NO	-
894	ZINC00951365	378	0.06744017141114751	NO	-
895	ZINC00229238	175	0.06731734273022211	NO	-
896	ZINC00091725	76	0.06718331256823303	NO	-
897	ZINC03891820	850	0.06710151953912884	NO	-
898	ZINC00986672	385	0.06704824613008044	NO	-
899	ZINC03857077	746	0.06700399677789173	NO	-
900	ZINC00026912	18	0.06660299832587632	NO	-
901	ZINC02747717	588	0.06654490199034556	NO	-
902	ZINC02379234	530	0.06646936505787529	NO	-
903	ZINC00263797	199	0.06635688306408219	NO	-
904	ZINC02216933	512	0.06622440793985572	NO	-
905	ZINC00017252	11	0.06615732877201186	NO	-
906	ZINC00084073	68	0.06609175212433287	NO	-
907	ZINC00075834	53	0.06607202770381612	NO	-
908	ZINC04249832	914	0.06605107051833439	NO	-
909	ZINC00263797	198	0.06603753651708412	NO	-
910	ZINC00052293	42	0.06594962942014597	NO	-
911	ZINC00078390	60	0.06593926427347922	NO	-
912	ZINC04628455	985	0.06590871210640588	NO	-
913	ZINC01737682	481	0.06586469796165023	NO	-
914	ZINC00257538	194	0.06585235481945172	NO	-
915	ZINC00273119	210	0.06570643456165516	NO	-
916	ZINC01281269	425	0.06562402626304874	NO	-
917	ZINC03912765	861	0.06554791388710425	NO	-
918	ZINC01067945	405	0.06553035910107888	NO	-
919	ZINC02980254	613	0.06552557184818693	NO	-
920	ZINC03862121	782	0.06529533603479047	NO	-
921	ZINC03667256	701	0.06527705906671988	NO	-
922	ZINC00436497	261	0.06526896451096459	NO	-
923	ZINC00065308	50	0.06516000809704325	NO	-
924	ZINC00163239	130	0.06515144614252984	NO	-
925	ZINC00041306	37	0.06508564760015274	NO	-
926	ZINC00817872	362	0.06500313770874577	NO	-
927	ZINC03860001	772	0.06489644552239052	NO	-
928	ZINC00229759	177	0.06478150683298066	NO	-
929	ZINC01281269	426	0.06454433679216724	NO	-
930	ZINC03653974	697	0.06415341844785834	NO	-
931	ZINC03653976	698	0.06414122362010968	NO	-
932	ZINC00984069	382	0.06410908855697187	NO	-
933	ZINC01891607	491	0.063900679082652	NO	-
934	ZINC01389443	433	0.06371860361494151	NO	-
935	ZINC03852896	723	0.06370448220918729	NO	-
936	ZINC01408782	441	0.06339544338703632	NO	-
937	ZINC04367141	947	0.06335195703081542	NO	-
938	ZINC04147050	902	0.06327069019062384	NO	-
939	ZINC03853098	725	0.06315569547985007	NO	-
940	ZINC04250022	917	0.06309659490615986	NO	-
941	ZINC04000901	884	0.06309606268020226	NO	-
942	ZINC01778262	487	0.06304545725215804	NO	-
943	ZINC04000902	885	0.06297184003631587	NO	-
944	ZINC01778266	488	0.06293292897776716	NO	-
945	ZINC00007417	4	0.06291768512484215	NO	-
946	ZINC01948287	493	0.06290527561730755	NO	-
947	ZINC00257531	191	0.06280625731130043	NO	-
948	ZINC02763556	591	0.06273401290683307	NO	-
949	ZINC03889106	844	0.06267387166003256	NO	-
950	ZINC00119550	97	0.06267249624274177	NO	-
951	ZINC00257533	193	0.062398750051445	NO	-
952	ZINC01281269	427	0.06231703649919073	NO	-
953	ZINC04337997	942	0.061947904485934395	NO	-
954	ZINC04281540	927	0.06175253618570486	NO	-
955	ZINC03667184	700	0.06174901607744034	NO	-
956	ZINC01408759	440	0.06151728690507081	NO	-
957	ZINC04632727	986	0.06128549781075423	NO	-
958	ZINC00940861	377	0.06124396847632538	NO	-
959	ZINC00940861	374	0.06123301062160275	NO	-
960	ZINC00940861	376	0.06116953662251799	NO	-
961	ZINC00118746	95	0.061075461442628744	NO	-
962	ZINC04392052	949	0.061044115185444926	NO	-
963	ZINC03956516	867	0.061002640656774354	NO	-
964	ZINC03966979	872	0.06100228027904232	NO	-
965	ZINC00257533	192	0.06090007272257969	NO	-
966	ZINC03814347	2	0.06084912027014293	YES	2
967	ZINC03856482	745	0.06084509181610082	NO	-
968	ZINC04147050	901	0.06038225804429183	NO	-
969	ZINC04442514	953	0.06031506655327466	NO	-
970	ZINC00041306	38	0.060129602161056776	NO	-
971	ZINC01514754	467	0.06006366101155984	NO	-
972	ZINC00850714	368	0.05998803943387874	NO	-
973	ZINC03859490	763	0.059919298663826205	NO	-
974	ZINC04015108	887	0.05985981393505901	NO	-
975	ZINC00850714	367	0.059826229101847414	NO	-
976	ZINC01514754	468	0.05979490422928054	NO	-
977	ZINC00132225	113	0.059693512814388776	NO	-
978	ZINC03966987	873	0.05959627192709443	NO	-
979	ZINC00229761	179	0.05958859301840373	NO	-
980	ZINC00030282	21	0.059425190788758186	NO	-
981	ZINC04147050	903	0.05900365144338167	NO	-
982	ZINC03966977	871	0.058971371860460406	NO	-
983	ZINC03858247	749	0.0588055285885505	NO	-
984	ZINC00229761	178	0.05874019927611419	NO	-
985	ZINC00035659	25	0.058667660779608874	NO	-
986	ZINC03862122	783	0.058621356004315894	NO	-
987	ZINC03862123	784	0.05816423239198925	NO	-
988	ZINC00728179	358	0.05785348762818173	NO	-
989	ZINC00530343	307	0.057682778888109326	NO	-
990	ZINC04264141	922	0.05768112833884925	NO	-
991	ZINC01255752	424	0.05743215186145819	NO	-
992	ZINC03858247	750	0.057231058118359504	NO	-
993	ZINC03021449	615	0.05722409123203118	NO	-
994	ZINC03021449	616	0.05638616626896401	NO	-
995	ZINC00440982	267	0.05622009714348786	NO	-
996	ZINC00305514	220	0.056005948381165634	NO	-
997	ZINC00119177	96	0.05595222164091393	NO	-
998	ZINC00305514	219	0.05582491764236574	NO	-
999	ZINC00728179	359	0.055799951095690345	NO	-
1000	ZINC01331323	430	0.05534380313307991	NO	-
1001	ZINC04250025	918	0.05504436835668593	NO	-
1002	ZINC01796946	490	0.05428592387665649	NO	-
1003	ZINC04466256	961	0.05395769673463935	NO	-
1004	ZINC02455514	533	0.05355759389208614	NO	-
1005	ZINC00860350	369	0.05321403198656059	NO	-
1006	ZINC03021449	617	0.052811294464653685	NO	-
1007	ZINC04250020	916	0.05143380019954814	NO	-
1008	ZINC02211925	511	0.05041942406805814	NO	-
1009	ZINC00335344	230	0.04674249812400864	NO	-
1010	ZINC00510579	300	0.04535648243996407	NO	-
1011	ZINC00445510	273	0.04529055294696195	NO	-
1012	ZINC03862931	803	0.04445774188962992	NO	-
