# Supplementary material for: 4D Flexible Atom-Pairs: An efficient probabilistic conformational space comparison for ligand-based virtual screening
Source: J Cheminform. 2011 Jul 6;3:23. doi: 10.1186/1758-2946-3-23 (PMC3156737; doi:10.1186/1758-2946-3-23)
Supplement: Additional file 1 — Archive of the 4D FAPOA result files. This is a Gzip compressed Tar archive containing the result files of the 4D FAPOA on the filtered DUD data sets. The result files are tab-separated plain text files including the following information: method name, active data set with size, cluster information and the distribution of the active molecules over the clusters, decoy data set with size, ratio active:decoy, AUC, awAUC, BEDROC scores for predefined alpha values as suggested by Truchon and Bayly [43], enrichment factors, relative enrichment factor [41], ROC enrichments, awROC enrichments at predefined false positive fractions, chemotype enrichment, ROC and awROC data points, and the ranking of each structure to compute other VS metrics. [file 1758-2946-3-23-S1.GZ › 4DFAPOA_ampc_BW_ResultStatistic.dat]

###################################################################################################
# Screening Result File
# Method used: 4DFAPOA
> <Method_Name>
4DFAPOA
# Data set information
#	Query data set:	./ampc/ampc_query_CS_BW_300.0_T_GMM.sdf
#	Active data set: ./ampc/ampc_clustered_3D_MM_CS_BW_300.0_T_GMM.sdf with cluster information
#		Size: 21 molecules
#		Number of clusters: 6
#		Cluster Summery:
#			Cluster number	# molecules	% of actives
#			1		2		9.524
#			2		14		66.667
#			3		1		4.762
#			4		1		4.762
#			5		2		9.524
#			6		1		4.762
#	Decoy data set: ./ampc/DUD_ampc_decoys_ID_pass_MWPass_I_MM_CS_BW_300.0_T_GMM.sdf
#		Size: 786 molecules
#	Ratio actives : decoys
#		1.0 : 37.4286
> <AUC>
#	 ROC AUC
	0.8987640857869865
> <awAUC>
#	 ROC awAUC
	0.8286229249969708
> <BEDROC Scores>
#	Alpha Values	BEDROC Scores
	160.9	0.9572
	100.0	0.9043
	53.6	0.8447
	50.0	0.84
	32.2	0.8211
	20.0	0.819
	16.1	0.8229
	10.0	0.8375
	8.0	0.8455
> <Enrichment Factors>
#	Fraction dataset	Enrichment factor
	0.0010	NaN
	0.01	37.42857142857143
	0.02	32.75
	0.05	14.971428571428573
	0.1	7.953571428571428
	0.2	4.417036379769299
	0.25	3.5380241648898365
> <Relative enrichment factor>
#	Fraction dataset	Enrichment factor
	0.0010	0.0
	0.01	99.13258983890954
	0.02	86.74101610904584
	0.05	76.19047619047619
	0.1	80.95238095238095
	0.2	90.47619047619048
	0.25	90.47619047619048
> <ROC Enrichments>
#	True decoy fraction	Enrichment
	0.1	523.9999999999999
	0.5	130.99999999999997
	1.0	70.17857142857143
	2.0	37.42857142857142
	5.0	15.907142857142858
	10.0	8.528028933092225
> <awROC Enrichments>
#	Decoy fraction	Enrichment
	0.1	430.42857142857133
	0.5	107.60714285714283
	1.0	54.973214285714285
	2.0	28.071428571428573
	5.0	14.50357142857143
	10.0	8.172694394213382
> <Chemotype enrichment>
#	% data set	% active cluster
	0.0	0.0
	0.124	0.0
	0.124	16.667
	1.239	16.667
	1.239	33.333
	1.611	33.333
	1.611	50.0
	1.735	50.0
	1.735	66.667
	6.072	66.667
	6.072	83.333
	91.202	83.333
	91.202	100.0
	100.0	100.0
> <ROC curve data>
#	False positive rate	true positive rate
	0.0	0.0
	0.0	0.6667
	0.0076	0.6667
	0.0076	0.7143
	0.0165	0.7143
	0.0165	0.7619
	0.0407	0.7619
	0.0407	0.8095
	0.0954	0.8095
	0.0954	0.8571
	0.1043	0.8571
	0.1043	0.9048
	0.9109	0.9048
	0.9109	0.9524
	0.9504	0.9524
	0.9504	1.0
	1.0	1.0
> <awROC curve data>
#	False positive rate	true positive rate
	0.0	0.0
	0.0	0.5476
	0.0076	0.5476
	0.0076	0.5595
	0.0165	0.5595
	0.0165	0.5714
	0.0407	0.5714
	0.0407	0.7381
	0.0954	0.7381
	0.0954	0.8214
	0.1043	0.8214
	0.1043	0.8333
	0.9109	0.8333
	0.9109	0.9167
	0.9504	0.9167
	0.9504	1.0
	1.0	1.0
> <Screening Table>
# Rank	Mol name	Index in data set	Similarity 2 query	Active	Cluster number
1	ZINC03881294	16	0.573742798848728	YES	2
2	ZINC03881291	8	0.4351533773417876	YES	2
3	ZINC03881292	9	0.4080610988572073	YES	2
4	ZINC03881293	15	0.3847501140925677	YES	2
5	ZINC03855713	5	0.3740643410593307	YES	2
6	ZINC03881290	3	0.3721107771043399	YES	2
7	ZINC03881297	6	0.36963611218930903	YES	2
8	ZINC03881295	10	0.3614221231999688	YES	2
9	ZINC03881283	14	0.35853032428782766	YES	2
10	ZINC03881289	17	0.3181038007645168	YES	3
11	ZINC03881298	12	0.3157132593252967	YES	2
12	ZINC03881296	11	0.3153191615502309	YES	2
13	ZINC03881284	21	0.30811036312171414	YES	6
14	ZINC03881288	20	0.27245979067690157	YES	5
15	ZINC03252545	350	0.2552945500204439	NO	-
16	ZINC03356133	363	0.2535876163232267	NO	-
17	ZINC03171616	330	0.25222372778407337	NO	-
18	ZINC03201573	335	0.25221766991904193	NO	-
19	ZINC04592143	773	0.25021336113665194	NO	-
20	ZINC02458716	207	0.2399946073535512	NO	-
21	ZINC03881299	13	0.2383220880160975	YES	2
22	ZINC03223914	345	0.23691737365209337	NO	-
23	ZINC02471489	211	0.23639927955669274	NO	-
24	ZINC03855851	418	0.2323017672240318	NO	-
25	ZINC03882194	429	0.23147698421101418	NO	-
26	ZINC03913450	478	0.23046030433547557	NO	-
27	ZINC04005828	507	0.22935724068001695	NO	-
28	ZINC02458696	202	0.22858761628346863	NO	-
29	ZINC03881287	4	0.22799841814794106	YES	2
30	ZINC04399041	711	0.22736166455572826	NO	-
31	ZINC03015210	308	0.22689769404719484	NO	-
32	ZINC03434594	366	0.22667874462024276	NO	-
33	ZINC00092142	9	0.2260848295975457	NO	-
34	ZINC04300446	638	0.22489068790546565	NO	-
35	ZINC01624303	93	0.22450144247769008	NO	-
36	ZINC03887869	450	0.2243299573222493	NO	-
37	ZINC03887614	449	0.22405655154988433	NO	-
38	ZINC03913454	480	0.22119599891397204	NO	-
39	ZINC04148023	569	0.2208146718985512	NO	-
40	ZINC03855891	421	0.21983659441453876	NO	-
41	ZINC03885934	440	0.21940793051319057	NO	-
42	ZINC03887571	448	0.21920123549278273	NO	-
43	ZINC00258423	22	0.21886356758466796	NO	-
44	ZINC04327719	657	0.2183696025950958	NO	-
45	ZINC03623748	380	0.21713338375440705	NO	-
46	ZINC03454491	368	0.21668003861336374	NO	-
47	ZINC02905295	297	0.21529447357815468	NO	-
48	ZINC02642966	250	0.21444909062291623	NO	-
49	ZINC03881285	18	0.2143590660344862	YES	4
50	ZINC01593165	82	0.21408975036522385	NO	-
51	ZINC02575591	238	0.2137310378340634	NO	-
52	ZINC03018303	309	0.21190485090306227	NO	-
53	ZINC04641432	784	0.2114781149894365	NO	-
54	ZINC03260431	351	0.21003557082452942	NO	-
55	ZINC02621083	245	0.20968387463371163	NO	-
56	ZINC03884927	439	0.20840471800606553	NO	-
57	ZINC01196056	63	0.20834166539523605	NO	-
58	ZINC01624295	92	0.20745465770956284	NO	-
59	ZINC03886822	442	0.20698050637509108	NO	-
60	ZINC02765852	279	0.20680839664010026	NO	-
61	ZINC00360777	30	0.20655433805814546	NO	-
62	ZINC03884926	438	0.2047742420623833	NO	-
63	ZINC04475619	754	0.20359953675961562	NO	-
64	ZINC04284646	633	0.20324306605706433	NO	-
65	ZINC04019294	512	0.2032242859164976	NO	-
66	ZINC03997515	502	0.20297715188599974	NO	-
67	ZINC03896958	463	0.2023752859953717	NO	-
68	ZINC00032625	3	0.2022770616564425	NO	-
69	ZINC03887217	445	0.20218645523756731	NO	-
70	ZINC03913626	483	0.2020473245439201	NO	-
71	ZINC02726541	263	0.20135564750159765	NO	-
72	ZINC03897626	464	0.2010402331385445	NO	-
73	ZINC04322392	651	0.19908520890164383	NO	-
74	ZINC04300879	640	0.197604351111164	NO	-
75	ZINC03280964	356	0.19721086964874862	NO	-
76	ZINC03887162	444	0.19592433994196332	NO	-
77	ZINC02458736	210	0.19584836679979242	NO	-
78	ZINC03408006	364	0.19567910986062856	NO	-
79	ZINC00642663	49	0.19549109277969604	NO	-
80	ZINC04343465	671	0.19545323609016962	NO	-
81	ZINC03304035	359	0.19533660521661567	NO	-
82	ZINC03748378	397	0.19490166084113839	NO	-
83	ZINC02330440	192	0.19472299620037825	NO	-
84	ZINC03911598	477	0.19458230830303264	NO	-
85	ZINC04247158	616	0.19442739808802648	NO	-
86	ZINC03879005	428	0.19427796287405882	NO	-
87	ZINC02569307	233	0.19392836803137065	NO	-
88	ZINC02213436	183	0.19358472533592047	NO	-
89	ZINC03887141	443	0.1927146421112905	NO	-
90	ZINC04324779	652	0.1920408226067329	NO	-
91	ZINC03855855	419	0.1920148157397106	NO	-
92	ZINC02458709	205	0.19047550183646475	NO	-
93	ZINC03865054	19	0.19016746542289215	YES	5
94	ZINC03748378	396	0.18974303942495802	NO	-
95	ZINC02527924	222	0.18962850693182157	NO	-
96	ZINC03586994	378	0.18958358155123145	NO	-
97	ZINC02548741	229	0.18928867503850644	NO	-
98	ZINC02641069	249	0.18922852430067352	NO	-
99	ZINC03650427	383	0.18884941358416382	NO	-
100	ZINC04377440	696	0.18845804464072746	NO	-
101	ZINC03881286	7	0.18823827026960016	YES	2
102	ZINC03900440	469	0.18763815588885666	NO	-
103	ZINC03296437	358	0.1876122401053256	NO	-
104	ZINC03884718	435	0.18727855580972025	NO	-
105	ZINC00073699	7	0.18713209177495732	NO	-
106	ZINC03884692	434	0.18676509002921066	NO	-
107	ZINC01196900	64	0.18634060186514487	NO	-
108	ZINC03186063	332	0.18630328416563208	NO	-
109	ZINC00778022	50	0.18626773214316855	NO	-
110	ZINC02649902	251	0.18551952628840304	NO	-
111	ZINC03913452	479	0.18542781817310494	NO	-
112	ZINC04008744	509	0.18518602009742402	NO	-
113	ZINC03748377	395	0.18509597191863086	NO	-
114	ZINC04084564	527	0.18491767800170084	NO	-
115	ZINC02635861	248	0.18474571158013925	NO	-
116	ZINC02165021	176	0.18434565977857623	NO	-
117	ZINC04467331	742	0.18397260320798356	NO	-
118	ZINC02870524	293	0.18389504731911724	NO	-
119	ZINC01744438	122	0.18355141412266388	NO	-
120	ZINC04343546	674	0.1834673378432667	NO	-
121	ZINC02877454	294	0.183256634066775	NO	-
122	ZINC04316253	646	0.18290176366331837	NO	-
123	ZINC03913589	481	0.18260956796002709	NO	-
124	ZINC04343472	673	0.18245864028899683	NO	-
125	ZINC02458711	206	0.18230399042625647	NO	-
126	ZINC02156173	174	0.1822346837653689	NO	-
127	ZINC04375740	693	0.181824461617565	NO	-
128	ZINC04300998	643	0.18164130587831329	NO	-
129	ZINC03748377	394	0.1814332126763232	NO	-
130	ZINC04012174	510	0.18138144480069845	NO	-
131	ZINC03209639	340	0.181281940668734	NO	-
132	ZINC04300999	644	0.18122004565923275	NO	-
133	ZINC02763874	276	0.18109690901034348	NO	-
134	ZINC04596597	774	0.18108001060249232	NO	-
135	ZINC03995547	501	0.1807803332734082	NO	-
136	ZINC03897631	465	0.18077487580073828	NO	-
137	ZINC04113405	548	0.18027133505052326	NO	-
138	ZINC03269785	353	0.1800923046703402	NO	-
139	ZINC00100303	10	0.1800340465697069	NO	-
140	ZINC03782579	402	0.17990845479698417	NO	-
141	ZINC02578129	239	0.17962362365587747	NO	-
142	ZINC04464647	737	0.17926609415261652	NO	-
143	ZINC04143179	568	0.17924081695775432	NO	-
144	ZINC04474523	749	0.17919724035286866	NO	-
145	ZINC03670672	392	0.17904233311109347	NO	-
146	ZINC03913625	482	0.17895162692748795	NO	-
147	ZINC03150092	325	0.17863567370475084	NO	-
148	ZINC04342904	670	0.17846819022635296	NO	-
149	ZINC03900442	470	0.17800913552770256	NO	-
150	ZINC02742352	271	0.17786724024353487	NO	-
151	ZINC03040954	314	0.17779540014373643	NO	-
152	ZINC03243188	348	0.17762570650818033	NO	-
153	ZINC03884745	436	0.177334888449007	NO	-
154	ZINC03156403	327	0.17728664865819713	NO	-
155	ZINC04244703	612	0.17637220924634683	NO	-
156	ZINC03023613	310	0.17618414788136832	NO	-
157	ZINC03991574	500	0.1761723892917972	NO	-
158	ZINC04394118	704	0.17606208098876008	NO	-
159	ZINC04473856	747	0.17560405613425473	NO	-
160	ZINC04499566	762	0.17518404256125195	NO	-
161	ZINC04008743	508	0.17488954653819302	NO	-
162	ZINC03928535	486	0.17471229784117934	NO	-
163	ZINC03884886	437	0.17397593260461364	NO	-
164	ZINC04276810	631	0.1739682250103166	NO	-
165	ZINC03906853	476	0.1737520289963129	NO	-
166	ZINC04403576	716	0.1733960072350188	NO	-
167	ZINC01682868	105	0.17283220458143964	NO	-
168	ZINC00424524	40	0.1727004583995603	NO	-
169	ZINC04480185	756	0.17264265934301715	NO	-
170	ZINC04417498	717	0.1721907749328375	NO	-
171	ZINC04285183	634	0.17203735356119226	NO	-
172	ZINC01654707	99	0.17141236222080497	NO	-
173	ZINC04035965	515	0.17140785487006166	NO	-
174	ZINC03194144	333	0.17139914007961385	NO	-
175	ZINC01859934	142	0.17102101320212856	NO	-
176	ZINC03900107	468	0.1710017889188188	NO	-
177	ZINC03960602	493	0.17053924926927638	NO	-
178	ZINC04350102	677	0.17013715834043333	NO	-
179	ZINC02445401	199	0.16999270157744478	NO	-
180	ZINC04175176	585	0.1697958665727051	NO	-
181	ZINC03025207	311	0.16953219280667267	NO	-
182	ZINC03855885	420	0.16861424080353365	NO	-
183	ZINC00231628	21	0.16837845799096188	NO	-
184	ZINC01750375	125	0.16834442059756188	NO	-
185	ZINC01615954	90	0.16823298226498729	NO	-
186	ZINC01770578	126	0.1673652293912198	NO	-
187	ZINC02736394	268	0.16735229201532992	NO	-
188	ZINC04343467	672	0.16730522075092027	NO	-
189	ZINC02458707	204	0.1667073994858767	NO	-
190	ZINC00263972	25	0.16656889213027032	NO	-
191	ZINC02458706	203	0.1660834943210889	NO	-
192	ZINC02792452	285	0.1653837064217141	NO	-
193	ZINC01397930	70	0.16468484734169025	NO	-
194	ZINC00394551	33	0.16430965322514027	NO	-
195	ZINC03194299	334	0.16418484418492482	NO	-
196	ZINC04037961	516	0.164174393207761	NO	-
197	ZINC01669761	101	0.16328128870149597	NO	-
198	ZINC04336632	667	0.16307638686800724	NO	-
199	ZINC03670647	391	0.16214122064556327	NO	-
200	ZINC04491302	761	0.16211003587254125	NO	-
201	ZINC04123394	556	0.1615205042271396	NO	-
202	ZINC04113459	549	0.1609250104401442	NO	-
203	ZINC04583034	771	0.16075277887854433	NO	-
204	ZINC04218637	605	0.16046758441396058	NO	-
205	ZINC04126955	559	0.16009978024093424	NO	-
206	ZINC04271540	625	0.1599931392189078	NO	-
207	ZINC03863994	423	0.15966344293444634	NO	-
208	ZINC03782679	403	0.15925936548425743	NO	-
209	ZINC01739168	121	0.15872586606121578	NO	-
210	ZINC01717212	116	0.15837556823832	NO	-
211	ZINC01732531	120	0.15832616142099085	NO	-
212	ZINC02458731	209	0.15827478115886573	NO	-
213	ZINC03080266	321	0.15780664833914826	NO	-
214	ZINC04424167	726	0.1576671325493155	NO	-
215	ZINC02739974	270	0.15764891779442156	NO	-
216	ZINC02764417	278	0.15744392212134162	NO	-
217	ZINC03434994	367	0.1574250509483977	NO	-
218	ZINC04551389	768	0.15649806535552707	NO	-
219	ZINC03030950	313	0.15644562466957682	NO	-
220	ZINC03265561	352	0.15616883803703688	NO	-
221	ZINC04441073	730	0.15610398309572887	NO	-
222	ZINC02232562	184	0.15609155339086098	NO	-
223	ZINC01699296	113	0.15598004532052168	NO	-
224	ZINC04263117	621	0.15586889501567142	NO	-
225	ZINC04256430	617	0.1556913330815063	NO	-
226	ZINC04365599	689	0.15565253592795644	NO	-
227	ZINC02791966	284	0.1554080175170581	NO	-
228	ZINC04474494	748	0.15534668453902034	NO	-
229	ZINC01599210	83	0.15531767482417583	NO	-
230	ZINC01698759	112	0.15503626640422166	NO	-
231	ZINC04245098	614	0.15503240649163064	NO	-
232	ZINC03855912	422	0.154880604250126	NO	-
233	ZINC02354598	193	0.15485959136304733	NO	-
234	ZINC02747296	272	0.15483964458847022	NO	-
235	ZINC01926288	157	0.15455625055999803	NO	-
236	ZINC02458684	201	0.15454859454545253	NO	-
237	ZINC00321577	29	0.15444945135019844	NO	-
238	ZINC04228042	611	0.15438789485151067	NO	-
239	ZINC02401420	196	0.15414869969638567	NO	-
240	ZINC02472473	212	0.15411705179539825	NO	-
241	ZINC01705954	114	0.15386556547243171	NO	-
242	ZINC04347572	676	0.15316789226415636	NO	-
243	ZINC04002301	504	0.1529805535204953	NO	-
244	ZINC03223092	344	0.15297175181632852	NO	-
245	ZINC02458729	208	0.152964406692391	NO	-
246	ZINC04324889	654	0.1527637278529075	NO	-
247	ZINC02737160	269	0.15230372567016073	NO	-
248	ZINC04300995	642	0.15217951693779475	NO	-
249	ZINC03877366	425	0.15122605204586043	NO	-
250	ZINC04422236	725	0.15120231495939393	NO	-
251	ZINC00261287	24	0.15096802923030217	NO	-
252	ZINC02476400	213	0.1509547126850031	NO	-
253	ZINC02896536	296	0.1509024831610811	NO	-
254	ZINC04116405	552	0.1507476162120481	NO	-
255	ZINC04091246	530	0.1504797958139457	NO	-
256	ZINC03309035	361	0.15033457383295537	NO	-
257	ZINC02149881	172	0.15029750068945166	NO	-
258	ZINC04050728	519	0.14998838976114923	NO	-
259	ZINC01854140	136	0.149970372996751	NO	-
260	ZINC04394451	706	0.14983729863830367	NO	-
261	ZINC04088001	528	0.14944639003651838	NO	-
262	ZINC01718172	117	0.1494338669639508	NO	-
263	ZINC04132232	562	0.1494092922574175	NO	-
264	ZINC04504689	764	0.14917086805211663	NO	-
265	ZINC02569415	234	0.14868391868126146	NO	-
266	ZINC02388615	195	0.14862257689147368	NO	-
267	ZINC03634112	381	0.1485283192823686	NO	-
268	ZINC01448461	73	0.1481809807263449	NO	-
269	ZINC02535211	223	0.14783164885028843	NO	-
270	ZINC02928241	301	0.14775951165479248	NO	-
271	ZINC00040611	6	0.14749429558936333	NO	-
272	ZINC04245099	615	0.14744395997855594	NO	-
273	ZINC01851000	133	0.14731419852507352	NO	-
274	ZINC04027560	514	0.1472976885815519	NO	-
275	ZINC03877366	426	0.14716351196736605	NO	-
276	ZINC04371515	692	0.147144065963703	NO	-
277	ZINC04399627	713	0.1470624320325929	NO	-
278	ZINC03167908	329	0.1469837604576779	NO	-
279	ZINC02911852	300	0.14667664179925152	NO	-
280	ZINC04371298	691	0.14631770951295067	NO	-
281	ZINC00312093	27	0.1463017997741104	NO	-
282	ZINC01710717	115	0.14618498368769822	NO	-
283	ZINC02012429	159	0.14610194387951103	NO	-
284	ZINC00418027	38	0.14599214733141277	NO	-
285	ZINC02496084	215	0.14591844189428055	NO	-
286	ZINC02908803	299	0.14481894387508415	NO	-
287	ZINC04371295	690	0.14480148775799714	NO	-
288	ZINC04042681	518	0.14425450184298907	NO	-
289	ZINC03426819	365	0.14411822210296404	NO	-
290	ZINC02891497	295	0.1438026424553724	NO	-
291	ZINC04084129	526	0.1437659306039931	NO	-
292	ZINC03001388	306	0.14374938270434923	NO	-
293	ZINC00361487	31	0.1434689445617123	NO	-
294	ZINC01854156	139	0.1434114538737601	NO	-
295	ZINC01651743	96	0.14320865714929504	NO	-
296	ZINC01293044	68	0.1431853759771082	NO	-
297	ZINC02584195	242	0.14312489080424223	NO	-
298	ZINC04467229	741	0.1431220420091262	NO	-
299	ZINC03901464	472	0.14307963507392132	NO	-
300	ZINC04123193	555	0.14304024090040154	NO	-
301	ZINC01652675	98	0.14290087375913232	NO	-
302	ZINC01854154	138	0.14279025125552086	NO	-
303	ZINC01692552	109	0.1427815136466977	NO	-
304	ZINC03656653	387	0.1425968633842759	NO	-
305	ZINC03230895	347	0.1425491899675872	NO	-
306	ZINC04398007	710	0.1425287174033411	NO	-
307	ZINC02276312	189	0.14241366299586297	NO	-
308	ZINC01610725	88	0.1421035666103661	NO	-
309	ZINC03901084	471	0.14181322303783586	NO	-
310	ZINC04521647	766	0.14178722849661612	NO	-
311	ZINC03003042	307	0.1413964477365702	NO	-
312	ZINC01854136	135	0.14135385732226655	NO	-
313	ZINC02792662	286	0.1409818146545337	NO	-
314	ZINC00836100	52	0.1406668953946116	NO	-
315	ZINC04597454	775	0.14065233302133992	NO	-
316	ZINC04360886	686	0.14064780255579695	NO	-
317	ZINC04621146	779	0.14061934431807716	NO	-
318	ZINC03293521	357	0.14052079173320056	NO	-
319	ZINC04475519	753	0.1404399872980138	NO	-
320	ZINC01746601	123	0.140402039014358	NO	-
321	ZINC03896804	462	0.14014798329008774	NO	-
322	ZINC03311569	362	0.13997064293986589	NO	-
323	ZINC04398005	709	0.13983060257366697	NO	-
324	ZINC04094431	533	0.13959997690355533	NO	-
325	ZINC04486285	760	0.13922851539146947	NO	-
326	ZINC04457450	736	0.13920853066322703	NO	-
327	ZINC00206494	19	0.13911141237155805	NO	-
328	ZINC01020650	58	0.13890952485576066	NO	-
329	ZINC04075051	525	0.13886573414696837	NO	-
330	ZINC01634080	94	0.13874210024664732	NO	-
331	ZINC03900068	467	0.13857153573644032	NO	-
332	ZINC03900067	466	0.1385667561443585	NO	-
333	ZINC04256434	619	0.13850608995702407	NO	-
334	ZINC01601098	84	0.13848379813370712	NO	-
335	ZINC03151670	326	0.13835078736125442	NO	-
336	ZINC04401041	714	0.1383339965112349	NO	-
337	ZINC04205209	600	0.13805231625522615	NO	-
338	ZINC03903802	473	0.1375633672056122	NO	-
339	ZINC03222152	343	0.13712277677858586	NO	-
340	ZINC01552420	76	0.13703433258592124	NO	-
341	ZINC04132378	563	0.13702665673852021	NO	-
342	ZINC01607216	87	0.13702402184905957	NO	-
343	ZINC01393881	69	0.13695775663215637	NO	-
344	ZINC04094432	535	0.1369415542761164	NO	-
345	ZINC02570255	236	0.13690862157437145	NO	-
346	ZINC04641424	782	0.136202109015295	NO	-
347	ZINC04002306	505	0.13619876065372957	NO	-
348	ZINC00013378	2	0.13617978137763717	NO	-
349	ZINC03207342	338	0.13577232399963576	NO	-
350	ZINC03172072	331	0.13563973548902458	NO	-
351	ZINC04094431	534	0.13563859061272882	NO	-
352	ZINC03582328	370	0.1354476096629971	NO	-
353	ZINC02801952	288	0.13506990073260092	NO	-
354	ZINC04136623	566	0.13503773659850946	NO	-
355	ZINC04132939	565	0.1347427788667231	NO	-
356	ZINC04452220	733	0.13473440323241526	NO	-
357	ZINC04475230	751	0.134692377590242	NO	-
358	ZINC03786009	405	0.13463235872416865	NO	-
359	ZINC03669200	390	0.13448883005640216	NO	-
360	ZINC03878830	427	0.13426715739524897	NO	-
361	ZINC04091250	531	0.13417547677790442	NO	-
362	ZINC04377340	695	0.1340434122932107	NO	-
363	ZINC04056760	520	0.1340115296315445	NO	-
364	ZINC02523037	220	0.13400436940459154	NO	-
365	ZINC03583473	376	0.13400215699790666	NO	-
366	ZINC00936719	56	0.13388909521986575	NO	-
367	ZINC03582328	371	0.13380935975856342	NO	-
368	ZINC01559042	77	0.1337452390106495	NO	-
369	ZINC03582328	369	0.13349890831716438	NO	-
370	ZINC00528521	46	0.13335598210410754	NO	-
371	ZINC04094433	537	0.13310741498385462	NO	-
372	ZINC02165018	175	0.13308444469399147	NO	-
373	ZINC04218653	606	0.13290269982895395	NO	-
374	ZINC02727429	265	0.13275336351529088	NO	-
375	ZINC03671422	393	0.13270001786398639	NO	-
376	ZINC02763948	277	0.13267604293391005	NO	-
377	ZINC00038224	5	0.132454340354789	NO	-
378	ZINC03025610	312	0.1321275700986908	NO	-
379	ZINC02761821	275	0.1320826386468135	NO	-
380	ZINC00134005	14	0.13159935590239422	NO	-
381	ZINC03207342	337	0.1315638682497155	NO	-
382	ZINC02969795	303	0.1315377562024823	NO	-
383	ZINC02018545	160	0.13152198093775433	NO	-
384	ZINC04256433	618	0.13141219039931468	NO	-
385	ZINC00013376	1	0.13138798254809086	NO	-
386	ZINC04205207	599	0.13102239790493647	NO	-
387	ZINC00038224	4	0.13072388766984905	NO	-
388	ZINC04094432	536	0.1307006216265956	NO	-
389	ZINC04298555	636	0.13058072665407658	NO	-
390	ZINC02406838	197	0.1303578738580853	NO	-
391	ZINC03785995	404	0.13030425338101098	NO	-
392	ZINC02572343	237	0.13027339672055194	NO	-
393	ZINC03093637	322	0.13019094977661916	NO	-
394	ZINC02357904	194	0.13016830772351312	NO	-
395	ZINC03306976	360	0.129781227553737	NO	-
396	ZINC02535908	225	0.12971083659439747	NO	-
397	ZINC03070733	320	0.1296733602693207	NO	-
398	ZINC01662083	100	0.12954719978164958	NO	-
399	ZINC01843726	130	0.12936412447878698	NO	-
400	ZINC04132115	561	0.12933811352708544	NO	-
401	ZINC03583439	373	0.12931643869998052	NO	-
402	ZINC03207342	339	0.1293051159296428	NO	-
403	ZINC02789801	283	0.129219946929005	NO	-
404	ZINC04058654	521	0.12892156321533635	NO	-
405	ZINC03644698	382	0.12890716142085853	NO	-
406	ZINC02208617	179	0.12879054562968892	NO	-
407	ZINC01601106	85	0.1285990796612443	NO	-
408	ZINC03937004	490	0.12844720328591533	NO	-
409	ZINC03954211	492	0.12831048459240818	NO	-
410	ZINC04502154	763	0.12819029963732095	NO	-
411	ZINC04132936	564	0.12813119378421908	NO	-
412	ZINC02153964	173	0.12787225637270688	NO	-
413	ZINC04324868	653	0.12785376715366767	NO	-
414	ZINC04641431	783	0.12775439197803753	NO	-
415	ZINC02759756	274	0.12746206976410962	NO	-
416	ZINC01925542	156	0.12736831390775702	NO	-
417	ZINC04419282	722	0.12723633982688115	NO	-
418	ZINC04480961	758	0.1271884694154459	NO	-
419	ZINC04440714	729	0.12718186979644536	NO	-
420	ZINC04336610	666	0.12717344481592643	NO	-
421	ZINC03887521	446	0.12712343596513526	NO	-
422	ZINC03133829	324	0.12702710358731972	NO	-
423	ZINC01727097	119	0.1270113169926926	NO	-
424	ZINC02024234	161	0.12695619458068824	NO	-
425	ZINC01844421	131	0.1267268746931694	NO	-
426	ZINC02535569	224	0.12672024432505233	NO	-
427	ZINC03596903	379	0.12641498886497826	NO	-
428	ZINC03583473	377	0.1262931806990223	NO	-
429	ZINC01871061	147	0.12604269729559187	NO	-
430	ZINC01854150	137	0.12603429333640165	NO	-
431	ZINC03887521	447	0.12599906241590175	NO	-
432	ZINC04094433	538	0.12586465824070572	NO	-
433	ZINC02135018	169	0.12584046356211884	NO	-
434	ZINC01854161	140	0.12578010647580307	NO	-
435	ZINC02427345	198	0.12573639688806734	NO	-
436	ZINC02797890	287	0.12565541854588122	NO	-
437	ZINC01618915	91	0.125601377876524	NO	-
438	ZINC02598957	243	0.1254201154776764	NO	-
439	ZINC03954211	491	0.12533113564709825	NO	-
440	ZINC03794293	407	0.12517365103006486	NO	-
441	ZINC03885942	441	0.12493777060953536	NO	-
442	ZINC03050421	315	0.12481176946727204	NO	-
443	ZINC02524532	221	0.12466734080402997	NO	-
444	ZINC01693967	111	0.1246318725416359	NO	-
445	ZINC04419367	723	0.12390377699456136	NO	-
446	ZINC04189663	593	0.12383218806637673	NO	-
447	ZINC02044425	164	0.12334724189858765	NO	-
448	ZINC01858076	141	0.12285125947491622	NO	-
449	ZINC02633015	247	0.12263699911835571	NO	-
450	ZINC04016166	511	0.1225413755934217	NO	-
451	ZINC04465062	738	0.12246754042205722	NO	-
452	ZINC03583439	374	0.1221914004075581	NO	-
453	ZINC02503443	217	0.12208720529938576	NO	-
454	ZINC02054510	165	0.1220455137597447	NO	-
455	ZINC03893649	458	0.12201408334063975	NO	-
456	ZINC02615739	244	0.12196258515899225	NO	-
457	ZINC02135102	170	0.12181369294863098	NO	-
458	ZINC02726837	264	0.12160164244041306	NO	-
459	ZINC03823592	413	0.1215136665466031	NO	-
460	ZINC03066986	319	0.12114741027855323	NO	-
461	ZINC02451285	200	0.12081234741670902	NO	-
462	ZINC03213222	341	0.12064101526754244	NO	-
463	ZINC02654030	253	0.12046579233474251	NO	-
464	ZINC04418578	719	0.119670176386465	NO	-
465	ZINC04419392	724	0.1196617524874006	NO	-
466	ZINC01293025	67	0.11923401811960964	NO	-
467	ZINC00362510	32	0.11916925495485188	NO	-
468	ZINC04386618	700	0.11916417550399346	NO	-
469	ZINC03583473	375	0.11892217986696103	NO	-
470	ZINC03205850	336	0.11877868049072335	NO	-
471	ZINC04039043	517	0.11877398373732202	NO	-
472	ZINC02140418	171	0.11859402618770681	NO	-
473	ZINC04418578	721	0.11854413930576925	NO	-
474	ZINC03066981	318	0.11844110009801727	NO	-
475	ZINC04351038	678	0.11811235022321931	NO	-
476	ZINC03884348	433	0.11808346501799497	NO	-
477	ZINC02565917	232	0.11769637595237124	NO	-
478	ZINC03583439	372	0.11728595514645004	NO	-
479	ZINC04116097	550	0.11721521645776063	NO	-
480	ZINC04107220	547	0.1170759441342857	NO	-
481	ZINC01915467	155	0.11688365164751024	NO	-
482	ZINC04123825	557	0.11661366166675026	NO	-
483	ZINC02768914	280	0.11633285764829082	NO	-
484	ZINC04608164	776	0.11627000711997788	NO	-
485	ZINC04095101	539	0.11583113304776785	NO	-
486	ZINC04418578	720	0.1155647013152621	NO	-
487	ZINC02565362	231	0.11556406681241423	NO	-
488	ZINC04292557	635	0.1154530703871595	NO	-
489	ZINC04180214	588	0.11543923536640976	NO	-
490	ZINC04180113	587	0.11543367739645502	NO	-
491	ZINC01816628	128	0.11534565956652901	NO	-
492	ZINC04418578	718	0.11524161961664454	NO	-
493	ZINC04123874	558	0.11511206868165016	NO	-
494	ZINC03905070	475	0.11507477090478047	NO	-
495	ZINC02779588	281	0.11490276223460934	NO	-
496	ZINC01580956	81	0.11475020713987903	NO	-
497	ZINC01560569	78	0.11473319140617567	NO	-
498	ZINC04023050	513	0.11472210672778459	NO	-
499	ZINC02864898	292	0.11468757439272027	NO	-
500	ZINC04389492	702	0.11451868661113998	NO	-
501	ZINC02188589	177	0.11450827021401667	NO	-
502	ZINC04213102	601	0.11443629238339502	NO	-
503	ZINC04357111	685	0.11430117738328305	NO	-
504	ZINC01537393	74	0.11428538588974078	NO	-
505	ZINC04451398	732	0.11425408707693087	NO	-
506	ZINC04172077	583	0.11385100860869633	NO	-
507	ZINC01603443	86	0.11381544034101393	NO	-
508	ZINC02206341	178	0.11364453791044954	NO	-
509	ZINC04107161	544	0.11360256240935933	NO	-
510	ZINC03984555	498	0.11335421743358114	NO	-
511	ZINC04351502	681	0.11280795270965593	NO	-
512	ZINC03984555	496	0.11259562098362201	NO	-
513	ZINC03768518	401	0.11206075152770935	NO	-
514	ZINC04116097	551	0.11198773402374748	NO	-
515	ZINC04475356	752	0.1119097553364892	NO	-
516	ZINC04256494	620	0.11166662797147939	NO	-
517	ZINC02735608	267	0.11151750727401843	NO	-
518	ZINC01682075	104	0.11151510242020604	NO	-
519	ZINC02536029	226	0.11145637470250996	NO	-
520	ZINC03984555	495	0.11142478394645662	NO	-
521	ZINC01135759	60	0.11094968861016967	NO	-
522	ZINC03904094	474	0.11079568125595002	NO	-
523	ZINC02552090	230	0.11078949479197585	NO	-
524	ZINC01007354	57	0.11075780758311414	NO	-
525	ZINC03229374	346	0.1107499652396606	NO	-
526	ZINC02243907	185	0.11070815556727805	NO	-
527	ZINC02213196	182	0.11052540968586706	NO	-
528	ZINC03850740	417	0.11011593433226557	NO	-
529	ZINC00873445	53	0.11005010258432414	NO	-
530	ZINC02026428	163	0.10997965322466056	NO	-
531	ZINC03845285	416	0.10994338130721268	NO	-
532	ZINC04395542	707	0.10993293610934035	NO	-
533	ZINC03817787	412	0.10972733709424903	NO	-
534	ZINC04467345	743	0.10935966775908798	NO	-
535	ZINC02569442	235	0.10907367688408728	NO	-
536	ZINC01915465	154	0.10872043234005743	NO	-
537	ZINC04466409	739	0.10859598550901098	NO	-
538	ZINC03984555	494	0.10843353202943999	NO	-
539	ZINC04474832	750	0.10824924674456132	NO	-
540	ZINC02506675	218	0.10819458235275307	NO	-
541	ZINC00086130	8	0.10812578255337257	NO	-
542	ZINC04473017	746	0.10800065428506453	NO	-
543	ZINC04377613	697	0.10787349808337515	NO	-
544	ZINC04394144	705	0.1077179790969381	NO	-
545	ZINC03817787	411	0.10694628926591579	NO	-
546	ZINC04482678	759	0.10688033708775009	NO	-
547	ZINC03768466	399	0.10684593543259968	NO	-
548	ZINC03884215	432	0.10661095315125933	NO	-
549	ZINC03984555	499	0.10641488044335969	NO	-
550	ZINC04142648	567	0.10630011169597567	NO	-
551	ZINC02633012	246	0.10610760103271735	NO	-
552	ZINC01424788	71	0.10594179001692	NO	-
553	ZINC04466431	740	0.10579648539916452	NO	-
554	ZINC01825243	129	0.10567889069622324	NO	-
555	ZINC04127440	560	0.10527148191680519	NO	-
556	ZINC01424794	72	0.105205524953873	NO	-
557	ZINC04389489	701	0.10517592546491844	NO	-
558	ZINC03888516	454	0.10516463371640485	NO	-
559	ZINC03888516	456	0.10516463371640485	NO	-
560	ZINC04351495	680	0.10501994902410475	NO	-
561	ZINC04641494	786	0.10501260505671449	NO	-
562	ZINC01198799	65	0.10481234013220105	NO	-
563	ZINC02717813	262	0.10477993425829607	NO	-
564	ZINC04566575	769	0.10468360185714821	NO	-
565	ZINC02536917	227	0.10465991238368641	NO	-
566	ZINC02024301	162	0.10454470527087976	NO	-
567	ZINC04095101	540	0.10449451560826381	NO	-
568	ZINC03882886	431	0.10448416545855618	NO	-
569	ZINC04641414	781	0.10438448592176298	NO	-
570	ZINC03984555	497	0.10432839180591098	NO	-
571	ZINC04401093	715	0.104311775806755	NO	-
572	ZINC03666015	389	0.10387566090472415	NO	-
573	ZINC02211930	181	0.1034702757654976	NO	-
574	ZINC03061493	317	0.10321422196010226	NO	-
575	ZINC04440624	727	0.10317805190594542	NO	-
576	ZINC04480138	755	0.10316333715963678	NO	-
577	ZINC04171916	582	0.10293691364339229	NO	-
578	ZINC04095101	542	0.10287168888527219	NO	-
579	ZINC01870905	146	0.10246165826774918	NO	-
580	ZINC03810544	410	0.10235212507907274	NO	-
581	ZINC03252371	349	0.1019769349370667	NO	-
582	ZINC03894347	460	0.10182767093231511	NO	-
583	ZINC04351466	679	0.10182460629883348	NO	-
584	ZINC00194782	15	0.10170975205887625	NO	-
585	ZINC04343572	675	0.1015347929711122	NO	-
586	ZINC02707627	256	0.10115583539084538	NO	-
587	ZINC01652674	97	0.10115338837934977	NO	-
588	ZINC04213130	602	0.10113424000221317	NO	-
589	ZINC04095101	541	0.10092572622770307	NO	-
590	ZINC04334514	665	0.10091081182696605	NO	-
591	ZINC03921219	484	0.10060085029748943	NO	-
592	ZINC03888516	455	0.10051365743027031	NO	-
593	ZINC01580044	80	0.10050281133411441	NO	-
594	ZINC04172216	584	0.1003379805327759	NO	-
595	ZINC02500769	216	0.10028111603859115	NO	-
596	ZINC04508736	765	0.10010152809899861	NO	-
597	ZINC02806444	289	0.10008844671183016	NO	-
598	ZINC02209948	180	0.10001430105619542	NO	-
599	ZINC03933581	488	0.09985281854517704	NO	-
600	ZINC04213133	603	0.09951623603862413	NO	-
601	ZINC04468700	744	0.09938467213041519	NO	-
602	ZINC03888262	451	0.09923545006761318	NO	-
603	ZINC03893688	459	0.09910020270144404	NO	-
604	ZINC04351526	683	0.09869060196023646	NO	-
605	ZINC04158553	574	0.09830068054658704	NO	-
606	ZINC04395830	708	0.09770244454645305	NO	-
607	ZINC04217352	604	0.09762231779164324	NO	-
608	ZINC04531789	767	0.09736532171704006	NO	-
609	ZINC04107167	545	0.09726932285516658	NO	-
610	ZINC03998941	503	0.09723706733847647	NO	-
611	ZINC04117158	554	0.09714391017066938	NO	-
612	ZINC00413095	35	0.0970808615953789	NO	-
613	ZINC03826275	414	0.0969460567342875	NO	-
614	ZINC01946834	158	0.09690423464232878	NO	-
615	ZINC04088146	529	0.09687569927378845	NO	-
616	ZINC02717735	259	0.09678324388842957	NO	-
617	ZINC04276825	632	0.09657066027912053	NO	-
618	ZINC00552489	47	0.09641910850096251	NO	-
619	ZINC03921221	485	0.09633454899926756	NO	-
620	ZINC04327907	659	0.09607346712921722	NO	-
621	ZINC04202837	598	0.09569364236135362	NO	-
622	ZINC02256811	188	0.09559959911582107	NO	-
623	ZINC03059158	316	0.09528436600820023	NO	-
624	ZINC00527783	45	0.09520279590595289	NO	-
625	ZINC01873021	149	0.09513916740787672	NO	-
626	ZINC04327903	658	0.09497090389933845	NO	-
627	ZINC04450536	731	0.09494764379771034	NO	-
628	ZINC04170893	580	0.09480525200111503	NO	-
629	ZINC04377618	698	0.09471655214604867	NO	-
630	ZINC04575030	770	0.09458953578673295	NO	-
631	ZINC03932598	487	0.0944686547282663	NO	-
632	ZINC03158387	328	0.09446015124436162	NO	-
633	ZINC04454207	734	0.09442542819129103	NO	-
634	ZINC04380593	699	0.09440463068273998	NO	-
635	ZINC04377115	694	0.0943893535958698	NO	-
636	ZINC04628495	780	0.09425092775400139	NO	-
637	ZINC02819220	290	0.09423615229816709	NO	-
638	ZINC04226873	608	0.09419437498016046	NO	-
639	ZINC04182985	589	0.09417726452482693	NO	-
640	ZINC01873001	148	0.09396941103296283	NO	-
641	ZINC01544382	75	0.09394373479431763	NO	-
642	ZINC00503775	44	0.09368359116834833	NO	-
643	ZINC04363569	687	0.09356695426573054	NO	-
644	ZINC04356908	684	0.09355232451819136	NO	-
645	ZINC01897946	153	0.09336194799023916	NO	-
646	ZINC03864638	424	0.09285209921412449	NO	-
647	ZINC01870898	144	0.09280282336717906	NO	-
648	ZINC04159081	575	0.0920249586378744	NO	-
649	ZINC00212731	20	0.09168085617304773	NO	-
650	ZINC03845265	415	0.09156389893934891	NO	-
651	ZINC04334326	663	0.09152074355285587	NO	-
652	ZINC01681568	103	0.09150887941508275	NO	-
653	ZINC01748984	124	0.091409556067696	NO	-
654	ZINC04184942	591	0.09138616617240464	NO	-
655	ZINC01637802	95	0.09114253728410421	NO	-
656	ZINC03768478	400	0.09100929153193547	NO	-
657	ZINC03215389	342	0.0907944810939368	NO	-
658	ZINC00874982	55	0.0907711046496016	NO	-
659	ZINC01564698	79	0.09076859030780765	NO	-
660	ZINC02717813	260	0.09059901056000923	NO	-
661	ZINC00874409	54	0.09051627869374884	NO	-
662	ZINC00420804	39	0.0903767433197824	NO	-
663	ZINC02979380	304	0.09014463457294405	NO	-
664	ZINC01848223	132	0.09013012282770179	NO	-
665	ZINC04364019	688	0.08992436283851318	NO	-
666	ZINC01792974	127	0.08991023511505426	NO	-
667	ZINC03120793	323	0.08982845713622364	NO	-
668	ZINC03882627	430	0.08963594197173423	NO	-
669	ZINC02068720	167	0.0895946912180781	NO	-
670	ZINC02827559	291	0.08958968778192307	NO	-
671	ZINC02548189	228	0.08948146629835177	NO	-
672	ZINC01613890	89	0.08943994990538927	NO	-
673	ZINC00802047	51	0.08942731877146308	NO	-
674	ZINC01891349	152	0.08912275286361664	NO	-
675	ZINC02786773	282	0.08877136778906534	NO	-
676	ZINC04333832	661	0.08867080523555332	NO	-
677	ZINC04589505	772	0.08864985241576967	NO	-
678	ZINC01681567	102	0.08851940740426535	NO	-
679	ZINC01891342	151	0.08841584678882848	NO	-
680	ZINC04316231	645	0.08819854493303697	NO	-
681	ZINC00125857	11	0.08816240581141685	NO	-
682	ZINC04226873	610	0.08806756567186534	NO	-
683	ZINC04222989	607	0.08804260948708544	NO	-
684	ZINC00563491	48	0.08783622313245486	NO	-
685	ZINC02751878	273	0.08771281565595161	NO	-
686	ZINC04468715	745	0.0873777323916759	NO	-
687	ZINC04393821	703	0.08735846724740802	NO	-
688	ZINC02058150	166	0.08704848499191328	NO	-
689	ZINC04299340	637	0.0867989735518454	NO	-
690	ZINC03275698	355	0.08676787743657914	NO	-
691	ZINC04334326	662	0.08669944205074108	NO	-
692	ZINC03894861	461	0.08664153936553286	NO	-
693	ZINC02578612	241	0.08661116435001305	NO	-
694	ZINC03800110	409	0.08654488591065376	NO	-
695	ZINC01853459	134	0.08646505376067172	NO	-
696	ZINC02717735	257	0.08640702994078155	NO	-
697	ZINC01686820	108	0.08639344373171795	NO	-
698	ZINC04327389	655	0.0860931769624551	NO	-
699	ZINC03663929	388	0.08605955254044768	NO	-
700	ZINC02303519	191	0.08560188234479137	NO	-
701	ZINC02284635	190	0.08555935340898495	NO	-
702	ZINC01693147	110	0.08491607762777306	NO	-
703	ZINC01171783	62	0.08491562906736827	NO	-
704	ZINC04160874	578	0.08479702756892107	NO	-
705	ZINC02080513	168	0.08464435106712753	NO	-
706	ZINC01865782	143	0.08460265560164774	NO	-
707	ZINC00452641	41	0.0845571353396616	NO	-
708	ZINC02509141	219	0.0845346537310702	NO	-
709	ZINC03765960	398	0.084397164812237	NO	-
710	ZINC00417634	37	0.0841611253971846	NO	-
711	ZINC04103649	543	0.0839841523410481	NO	-
712	ZINC04351513	682	0.08396057695339594	NO	-
713	ZINC01096398	59	0.0838923786079361	NO	-
714	ZINC04202775	597	0.08349759812888442	NO	-
715	ZINC01231881	66	0.08335180360459078	NO	-
716	ZINC04641466	785	0.08313183032887907	NO	-
717	ZINC01725284	118	0.08307721619625329	NO	-
718	ZINC04226873	609	0.08299657442743451	NO	-
719	ZINC04273860	628	0.08270900501875164	NO	-
720	ZINC04160866	576	0.08264210379911574	NO	-
721	ZINC02968903	302	0.08256146456217521	NO	-
722	ZINC00125857	13	0.08214016786343759	NO	-
723	ZINC03651772	384	0.08183080565422764	NO	-
724	ZINC00408700	34	0.0818102276907882	NO	-
725	ZINC02905506	298	0.0814089455847786	NO	-
726	ZINC02733099	266	0.08137075102064846	NO	-
727	ZINC04480300	757	0.08118720861202448	NO	-
728	ZINC04197926	596	0.08116948220718657	NO	-
729	ZINC00198217	16	0.08102640237318469	NO	-
730	ZINC04171824	581	0.08095438968562992	NO	-
731	ZINC01143015	61	0.08069256380223114	NO	-
732	ZINC01685072	106	0.08067156504026173	NO	-
733	ZINC03888262	452	0.08063523002927837	NO	-
734	ZINC03888262	453	0.08063523002927837	NO	-
735	ZINC04116482	553	0.08057236994835762	NO	-
736	ZINC03881282	1	0.08046213404663126	YES	1
737	ZINC01889460	150	0.08041434318741898	NO	-
738	ZINC04320837	650	0.08026019958999124	NO	-
739	ZINC04195305	595	0.08021629105969619	NO	-
740	ZINC00461802	42	0.0796609020664278	NO	-
741	ZINC02493326	214	0.07900562456493909	NO	-
742	ZINC04613560	777	0.07890284929352209	NO	-
743	ZINC02717735	258	0.07862803967764967	NO	-
744	ZINC02717813	261	0.07850575099380248	NO	-
745	ZINC04166543	579	0.07814320554894283	NO	-
746	ZINC01685072	107	0.0781283147064177	NO	-
747	ZINC04338436	668	0.07767922963729793	NO	-
748	ZINC02578611	240	0.07761338302191627	NO	-
749	ZINC03656495	386	0.07723050989422839	NO	-
750	ZINC04454392	735	0.07709464645102805	NO	-
751	ZINC04149489	572	0.07697992529261052	NO	-
752	ZINC04264215	622	0.07690355499208135	NO	-
753	ZINC04269176	624	0.07681746165077272	NO	-
754	ZINC04613560	778	0.0767141294470808	NO	-
755	ZINC04327397	656	0.07656658573489968	NO	-
756	ZINC03800096	408	0.07638379597657767	NO	-
757	ZINC00198217	18	0.07633350282541969	NO	-
758	ZINC04273785	626	0.07584139586055774	NO	-
759	ZINC00125857	12	0.07579081339499347	NO	-
760	ZINC04273945	629	0.07574002112776719	NO	-
761	ZINC00259767	23	0.0753204307772166	NO	-
762	ZINC03792838	406	0.0751480931036976	NO	-
763	ZINC04440714	728	0.07490844927543122	NO	-
764	ZINC03935831	489	0.07456469992785587	NO	-
765	ZINC03275679	354	0.07455436885562435	NO	-
766	ZINC02253249	186	0.07449121293495634	NO	-
767	ZINC02253285	187	0.07446101324940022	NO	-
768	ZINC01809738	2	0.0742955182252803	YES	1
769	ZINC04273946	630	0.07373914978003969	NO	-
770	ZINC01870900	145	0.07359254103721917	NO	-
771	ZINC04300550	639	0.07314414377218684	NO	-
772	ZINC04245093	613	0.07308945181745673	NO	-
773	ZINC04334511	664	0.07297871829892517	NO	-
774	ZINC00198217	17	0.07293602992269647	NO	-
775	ZINC00316839	28	0.07270034454697348	NO	-
776	ZINC00499504	43	0.07253294265508047	NO	-
777	ZINC04184414	590	0.07228144877515717	NO	-
778	ZINC00268043	26	0.07184053536806062	NO	-
779	ZINC02697094	254	0.07162356570539295	NO	-
780	ZINC04273786	627	0.07152647097996397	NO	-
781	ZINC04332787	660	0.07140827591300598	NO	-
782	ZINC04300957	641	0.07084711192688369	NO	-
783	ZINC02650682	252	0.07080024161075729	NO	-
784	ZINC03888890	457	0.07000856579560706	NO	-
785	ZINC04342782	669	0.06889813558700787	NO	-
786	ZINC04185431	592	0.06821955733477647	NO	-
787	ZINC04160871	577	0.06761237889553749	NO	-
788	ZINC02986053	305	0.0664084161889156	NO	-
789	ZINC04317180	649	0.06619492589013544	NO	-
790	ZINC04093759	532	0.06607278440231942	NO	-
791	ZINC04399059	712	0.06546156514660957	NO	-
792	ZINC04149489	573	0.06523147502842541	NO	-
793	ZINC04317180	648	0.06459877452340645	NO	-
794	ZINC04268782	623	0.06436790503479765	NO	-
795	ZINC03654122	385	0.06364651928658345	NO	-
796	ZINC04148139	570	0.06360858018354429	NO	-
797	ZINC04149489	571	0.0628973211995193	NO	-
798	ZINC04317180	647	0.062414492553156606	NO	-
799	ZINC00416527	36	0.061834305676717195	NO	-
800	ZINC04178551	586	0.06061017557469837	NO	-
801	ZINC04066939	524	0.06003143948353907	NO	-
802	ZINC04193739	594	0.060022308908771985	NO	-
803	ZINC04066939	522	0.0595885922249232	NO	-
804	ZINC04107208	546	0.05856983818635028	NO	-
805	ZINC04005672	506	0.056190753802196736	NO	-
806	ZINC04066939	523	0.05592475461279562	NO	-
807	ZINC02697407	255	0.037372875903848427	NO	-
