# Supplementary material for: 4D Flexible Atom-Pairs: An efficient probabilistic conformational space comparison for ligand-based virtual screening
Source: J Cheminform. 2011 Jul 6;3:23. doi: 10.1186/1758-2946-3-23 (PMC3156737; doi:10.1186/1758-2946-3-23)
Supplement: Additional file 1 — Archive of the 4D FAPOA result files. This is a Gzip compressed Tar archive containing the result files of the 4D FAPOA on the filtered DUD data sets. The result files are tab-separated plain text files including the following information: method name, active data set with size, cluster information and the distribution of the active molecules over the clusters, decoy data set with size, ratio active:decoy, AUC, awAUC, BEDROC scores for predefined alpha values as suggested by Truchon and Bayly [43], enrichment factors, relative enrichment factor [41], ROC enrichments, awROC enrichments at predefined false positive fractions, chemotype enrichment, ROC and awROC data points, and the ranking of each structure to compute other VS metrics. [file 1758-2946-3-23-S1.GZ › 4DFAPOA_ar_BW_ResultStatistic.dat]

###################################################################################################
# Screening Result File
# Method used: 4DFAPOA
> <Method_Name>
4DFAPOA
# Data set information
#	Query data set:	./ar/ar_query_CS_BW_300.0_T_GMM.sdf
#	Active data set: ./ar/ar_clustered_3D_MM_CS_BW_300.0_T_GMM.sdf with cluster information
#		Size: 68 molecules
#		Number of clusters: 10
#		Cluster Summery:
#			Cluster number	# molecules	% of actives
#			1		16		23.529
#			2		7		10.294
#			3		33		48.529
#			4		2		2.941
#			5		4		5.882
#			6		1		1.471
#			7		1		1.471
#			8		1		1.471
#			9		1		1.471
#			10		2		2.941
#	Decoy data set: ./ar/DUD_ar_decoys_ID_pass_MWPass_I_MM_CS_BW_300.0_T_GMM.sdf
#		Size: 2848 molecules
#	Ratio actives : decoys
#		1.0 : 41.8824
> <AUC>
#	 ROC AUC
	0.9158490994712492
> <awAUC>
#	 ROC awAUC
	0.7686437984124957
> <BEDROC Scores>
#	Alpha Values	BEDROC Scores
	160.9	0.6353
	100.0	0.5743
	53.6	0.5315
	50.0	0.5304
	32.2	0.5423
	20.0	0.5901
	16.1	0.6205
	10.0	0.6947
	8.0	0.7292
> <Enrichment Factors>
#	Fraction dataset	Enrichment factor
	0.0010	41.88235294117647
	0.01	28.884381338742397
	0.02	20.941176470588236
	0.05	9.243002028397566
	0.1	8.05983424297554
	0.2	4.597719705377863
	0.25	3.7343661744533208
> <Relative enrichment factor>
#	Fraction dataset	Enrichment factor
	0.0010	68.58710562414267
	0.01	68.58710562414267
	0.02	49.72565157750343
	0.05	47.05882352941177
	0.1	82.3529411764706
	0.2	94.11764705882354
	0.25	95.58823529411765
> <ROC Enrichments>
#	True decoy fraction	Enrichment
	0.1	153.56862745098042
	0.5	64.21960784313725
	1.0	41.882352941176464
	2.0	22.043343653250773
	5.0	9.665158371040725
	10.0	8.376470588235295
> <awROC Enrichments>
#	Decoy fraction	Enrichment
	0.1	31.64444444444444
	0.5	13.233131313131306
	1.0	8.630303030303024
	2.0	4.542264752791066
	5.0	1.9916083916083904
	10.0	7.494736842105265
> <Chemotype enrichment>
#	% data set	% active cluster
	0.0	0.0
	0.034	0.0
	0.034	10.0
	6.07	10.0
	6.07	20.0
	6.241	20.0
	6.241	30.0
	6.55	30.0
	6.55	40.0
	6.962	40.0
	6.962	50.0
	7.339	50.0
	7.339	60.0
	7.442	60.0
	7.442	70.0
	7.613	70.0
	7.613	80.0
	87.449	80.0
	87.449	90.0
	97.874	90.0
	97.874	100.0
	100.0	100.0
> <ROC curve data>
#	False positive rate	true positive rate
	0.0	0.0
	0.0	0.0294
	4.0E-4	0.0294
	4.0E-4	0.1324
	7.0E-4	0.1324
	7.0E-4	0.1618
	0.0011	0.1618
	0.0011	0.1765
	0.0032	0.1765
	0.0032	0.3088
	0.0049	0.3088
	0.0049	0.3382
	0.0063	0.3382
	0.0063	0.3676
	0.0088	0.3676
	0.0088	0.4265
	0.0165	0.4265
	0.0165	0.4412
	0.0218	0.4412
	0.0218	0.4559
	0.0379	0.4559
	0.0379	0.4706
	0.0439	0.4706
	0.0439	0.4853
	0.0502	0.4853
	0.0502	0.5
	0.0516	0.5
	0.0516	0.5147
	0.0544	0.5147
	0.0544	0.5441
	0.0579	0.5441
	0.0579	0.5735
	0.0611	0.5735
	0.0611	0.5882
	0.0618	0.5882
	0.0618	0.6176
	0.0629	0.6176
	0.0629	0.6324
	0.0646	0.6324
	0.0646	0.6471
	0.0667	0.6471
	0.0667	0.6765
	0.0671	0.6765
	0.0671	0.7059
	0.0734	0.7059
	0.0734	0.7206
	0.0748	0.7206
	0.0748	0.75
	0.0758	0.75
	0.0758	0.7647
	0.0769	0.7647
	0.0769	0.7941
	0.0779	0.7941
	0.0779	0.8088
	0.079	0.8088
	0.079	0.8235
	0.0966	0.8235
	0.0966	0.8382
	0.1039	0.8382
	0.1039	0.8529
	0.1057	0.8529
	0.1057	0.8824
	0.1106	0.8824
	0.1106	0.8971
	0.1204	0.8971
	0.1204	0.9118
	0.1261	0.9118
	0.1261	0.9265
	0.1703	0.9265
	0.1703	0.9412
	0.2268	0.9412
	0.2268	0.9559
	0.8722	0.9559
	0.8722	0.9706
	0.9786	0.9706
	0.9786	1.0
	1.0	1.0
> <awROC curve data>
#	False positive rate	true positive rate
	0.0	0.0
	0.0	0.0061
	4.0E-4	0.0061
	4.0E-4	0.0273
	7.0E-4	0.0273
	7.0E-4	0.0333
	0.0011	0.0333
	0.0011	0.0364
	0.0032	0.0364
	0.0032	0.0636
	0.0049	0.0636
	0.0049	0.0697
	0.0063	0.0697
	0.0063	0.0758
	0.0088	0.0758
	0.0088	0.0879
	0.0165	0.0879
	0.0165	0.0909
	0.0218	0.0909
	0.0218	0.0939
	0.0379	0.0939
	0.0379	0.097
	0.0439	0.097
	0.0439	0.1
	0.0502	0.1
	0.0502	0.2
	0.0516	0.2
	0.0516	0.3
	0.0544	0.3
	0.0544	0.4
	0.0579	0.4
	0.0579	0.4125
	0.0611	0.4125
	0.0611	0.4375
	0.0618	0.4375
	0.0618	0.5625
	0.0629	0.5625
	0.0629	0.5768
	0.0646	0.5768
	0.0646	0.6018
	0.0667	0.6018
	0.0667	0.633
	0.0671	0.633
	0.0671	0.6616
	0.0734	0.6616
	0.0734	0.6759
	0.0748	0.6759
	0.0748	0.6964
	0.0758	0.6964
	0.0758	0.7107
	0.0769	0.7107
	0.0769	0.7232
	0.0779	0.7232
	0.0779	0.7375
	0.079	0.7375
	0.079	0.7438
	0.0966	0.7438
	0.0966	0.75
	0.1039	0.75
	0.1039	0.7563
	0.1057	0.7563
	0.1057	0.7688
	0.1106	0.7688
	0.1106	0.775
	0.1204	0.775
	0.1204	0.7813
	0.1261	0.7813
	0.1261	0.7875
	0.1703	0.7875
	0.1703	0.7938
	0.2268	0.7938
	0.2268	0.8
	0.8722	0.8
	0.8722	0.9
	0.9786	0.9
	0.9786	1.0
	1.0	1.0
> <Screening Table>
# Rank	Mol name	Index in data set	Similarity 2 query	Active	Cluster number
1	ZINC03814420	31	1.0	YES	3
2	ZINC00001727	35	1.0	YES	3
3	ZINC00001119	2	0.8369346694017225	NO	-
4	ZINC03814422	43	0.8058260910318409	YES	3
5	ZINC03814419	45	0.8033012213444733	YES	3
6	ZINC03814415	47	0.8033012213444733	YES	3
7	ZINC03814429	25	0.7923028087678425	YES	3
8	ZINC03814379	26	0.7923028087678425	YES	3
9	ZINC03814364	30	0.7923028087678425	YES	3
10	ZINC03814359	27	0.7849307023620674	YES	3
11	ZINC00001284	6	0.7635853980685792	NO	-
12	ZINC03814370	50	0.7628660902163773	YES	3
13	ZINC03814380	51	0.7628660902163773	YES	3
14	ZINC00001393	7	0.7628660902163773	NO	-
15	ZINC03814408	53	0.7339923108059373	YES	3
16	ZINC00001842	9	0.7204414677614116	NO	-
17	ZINC00001860	10	0.7196166771411833	NO	-
18	ZINC00023796	79	0.7061720783777987	NO	-
19	ZINC00001125	3	0.6971078564535225	NO	-
20	ZINC02139140	1642	0.6971078564535225	NO	-
21	ZINC04605178	2839	0.6971078564535225	NO	-
22	ZINC03814418	32	0.693315211726673	YES	3
23	ZINC03814360	33	0.693315211726673	YES	3
24	ZINC03814361	34	0.693315211726673	YES	3
25	ZINC03814414	36	0.693315211726673	YES	3
26	ZINC03814417	37	0.693315211726673	YES	3
27	ZINC03814413	38	0.693315211726673	YES	3
28	ZINC03814412	39	0.693315211726673	YES	3
29	ZINC03814411	40	0.693315211726673	YES	3
30	ZINC03814409	42	0.693315211726673	YES	3
31	ZINC00403879	741	0.693315211726673	NO	-
32	ZINC02564648	1774	0.693315211726673	NO	-
33	ZINC04605065	2833	0.6659585157425817	NO	-
34	ZINC04605065	2835	0.6659585157425817	NO	-
35	ZINC01484760	1485	0.6624690320865299	NO	-
36	ZINC03814416	24	0.6612073254341624	YES	3
37	ZINC03814410	41	0.6600929735361941	YES	3
38	ZINC00227813	480	0.6600929735361941	NO	-
39	ZINC02563071	1771	0.6600929735361941	NO	-
40	ZINC04605065	2834	0.6546898010492621	NO	-
41	ZINC04605065	2836	0.6546898010492621	NO	-
42	ZINC03814394	48	0.6486409766678521	YES	3
43	ZINC03814395	49	0.6486409766678521	YES	3
44	ZINC02569571	1777	0.6486409766678521	NO	-
45	ZINC01690245	1551	0.6434362026744944	NO	-
46	ZINC00020544	65	0.6332279303522795	NO	-
47	ZINC03204872	2019	0.6291578517958181	NO	-
48	ZINC01615723	1528	0.6277983249698765	NO	-
49	ZINC00018783	61	0.62689591593179	NO	-
50	ZINC00590444	1121	0.6234180615658936	NO	-
51	ZINC03814431	29	0.6224764035348198	YES	3
52	ZINC03814424	54	0.6096181020810482	YES	3
53	ZINC03814366	46	0.602706449277306	YES	3
54	ZINC03814421	44	0.6027064492773059	YES	3
55	ZINC02106685	1615	0.601808850835344	NO	-
56	ZINC04429072	2775	0.601808850835344	NO	-
57	ZINC00001205	4	0.5932861835712029	NO	-
58	ZINC00003472	16	0.5917606965583846	NO	-
59	ZINC00011008	39	0.5910470366212948	NO	-
60	ZINC01724182	1553	0.5908940254953758	NO	-
61	ZINC00537834	1046	0.5889637431426895	NO	-
62	ZINC00018238	57	0.5830389898502084	NO	-
63	ZINC00018239	58	0.5830389898502083	NO	-
64	ZINC03945213	2601	0.5830389898502083	NO	-
65	ZINC00602597	1125	0.5822163358306944	NO	-
66	ZINC02562805	1770	0.5822163358306944	NO	-
67	ZINC02119160	1625	0.5793365669165931	NO	-
68	ZINC01460514	1474	0.5774697379395959	NO	-
69	ZINC03646519	2284	0.5748565927453718	NO	-
70	ZINC00000040	1	0.5730477441948383	NO	-
71	ZINC00033528	105	0.5730477441948383	NO	-
72	ZINC00354287	672	0.5730477441948383	NO	-
73	ZINC01027073	1308	0.5730477441948383	NO	-
74	ZINC01049954	1317	0.5730477441948383	NO	-
75	ZINC01460525	1475	0.5730477441948383	NO	-
76	ZINC00026810	98	0.5699060247774312	NO	-
77	ZINC03814425	28	0.565632720522447	YES	3
78	ZINC00018615	60	0.5648974518535474	NO	-
79	ZINC03652138	2297	0.555431600038151	NO	-
80	ZINC02562766	1768	0.554380976862239	NO	-
81	ZINC00238499	495	0.5483444631142284	NO	-
82	ZINC00526015	1021	0.5483444631142284	NO	-
83	ZINC00526157	1022	0.5483444631142284	NO	-
84	ZINC01448345	1469	0.5483444631142284	NO	-
85	ZINC00001493	8	0.5481789165066862	NO	-
86	ZINC00689638	1196	0.545612798013269	NO	-
87	ZINC00730604	1205	0.545612798013269	NO	-
88	ZINC00022288	69	0.5425319318680037	NO	-
89	ZINC00487461	933	0.5362667420858198	NO	-
90	ZINC02097386	1608	0.5346493918577475	NO	-
91	ZINC02124430	1635	0.5346493918577475	NO	-
92	ZINC03882011	2549	0.5346493918577475	NO	-
93	ZINC03814383	52	0.5309383952689007	YES	3
94	ZINC00968234	1269	0.5309383952689007	NO	-
95	ZINC02049060	1601	0.5309383952689007	NO	-
96	ZINC02077712	1604	0.5309383952689007	NO	-
97	ZINC02120335	1629	0.5309383952689007	NO	-
98	ZINC02120336	1630	0.5309383952689007	NO	-
99	ZINC02120337	1631	0.5309383952689007	NO	-
100	ZINC02120339	1632	0.5309383952689007	NO	-
101	ZINC02557258	1763	0.5309383952689007	NO	-
102	ZINC02944368	1973	0.5309383952689007	NO	-
103	ZINC01620932	1531	0.5298792282604726	NO	-
104	ZINC01620932	1532	0.5298792282604726	NO	-
105	ZINC04023206	2643	0.5277024086766963	NO	-
106	ZINC00537739	1045	0.5211350961536769	NO	-
107	ZINC00006011	23	0.51900964105015	NO	-
108	ZINC01482978	1484	0.5143202078548106	NO	-
109	ZINC01490851	1486	0.5099354097726521	NO	-
110	ZINC00017149	55	0.5087593906883261	NO	-
111	ZINC00410165	747	0.5063973377465293	NO	-
112	ZINC01319282	1425	0.5063973377465293	NO	-
113	ZINC01318467	1423	0.5051957888601882	NO	-
114	ZINC02562786	1769	0.5051957888601882	NO	-
115	ZINC03054800	1986	0.5051957888601882	NO	-
116	ZINC03849954	2406	0.5046134145190506	NO	-
117	ZINC00011009	40	0.5007694930219841	NO	-
118	ZINC03916797	2589	0.49952205690167245	NO	-
119	ZINC01680899	1547	0.49534332174835644	NO	-
120	ZINC01680899	1548	0.49534332174835644	NO	-
121	ZINC01680900	1549	0.49534332174835644	NO	-
122	ZINC01680900	1550	0.49534332174835644	NO	-
123	ZINC01627411	1533	0.4948677192263439	NO	-
124	ZINC00486228	927	0.4922943768781678	NO	-
125	ZINC00486229	928	0.4922943768781678	NO	-
126	ZINC00486230	929	0.4922943768781678	NO	-
127	ZINC00486231	930	0.4922943768781678	NO	-
128	ZINC02118319	1622	0.49049280306969534	NO	-
129	ZINC02118321	1623	0.49049280306969534	NO	-
130	ZINC02118325	1624	0.49049280306969534	NO	-
131	ZINC03897196	2568	0.49049280306969534	NO	-
132	ZINC00393054	736	0.4904004062114759	NO	-
133	ZINC00487921	934	0.4867492970696876	NO	-
134	ZINC02120208	1626	0.4867492970696876	NO	-
135	ZINC02120210	1627	0.4867492970696876	NO	-
136	ZINC02120211	1628	0.4867492970696876	NO	-
137	ZINC02574294	1780	0.4867492970696876	NO	-
138	ZINC01722779	1552	0.4851173758463171	NO	-
139	ZINC02137867	1641	0.4842424479910634	NO	-
140	ZINC03814426	55	0.4839919509649768	YES	3
141	ZINC03843833	2374	0.48328400951628986	NO	-
142	ZINC03916806	2593	0.482655180574667	NO	-
143	ZINC03870346	2544	0.4815561448928862	NO	-
144	ZINC00011502	43	0.4813281807943067	NO	-
145	ZINC00009154	35	0.4795280651438226	NO	-
146	ZINC00001244	5	0.47897262876665764	NO	-
147	ZINC00403916	742	0.47897262876665764	NO	-
148	ZINC00022293	70	0.4777382390733309	NO	-
149	ZINC00402866	739	0.47286104308760823	NO	-
150	ZINC00896494	1259	0.47286104308760823	NO	-
151	ZINC01318181	1422	0.47286104308760823	NO	-
152	ZINC01319873	1426	0.47286104308760823	NO	-
153	ZINC03916804	2592	0.46631173699126416	NO	-
154	ZINC04621374	2840	0.46631173699126416	NO	-
155	ZINC02121409	1633	0.46514507029940333	NO	-
156	ZINC03916803	2591	0.4638028256803374	NO	-
157	ZINC03916802	2590	0.4638028256803373	NO	-
158	ZINC03814371	56	0.4580582740700834	YES	3
159	ZINC00517513	987	0.45667038945492766	NO	-
160	ZINC00517513	988	0.45667038945492766	NO	-
161	ZINC02099899	1611	0.45667038945492766	NO	-
162	ZINC03916809	2594	0.45628580972641075	NO	-
163	ZINC03916810	2595	0.45628580972641075	NO	-
164	ZINC01620930	1529	0.4552210316988724	NO	-
165	ZINC01620930	1530	0.4552210316988724	NO	-
166	ZINC00003891	19	0.45090934045331593	NO	-
167	ZINC00518309	990	0.45034557688308213	NO	-
168	ZINC02105978	1613	0.45034557688308213	NO	-
169	ZINC01319134	1424	0.4503324933286256	NO	-
170	ZINC00017354	56	0.4488003294267163	NO	-
171	ZINC03914120	2586	0.44372043417581897	NO	-
172	ZINC04605070	2837	0.44372043417581897	NO	-
173	ZINC04605070	2838	0.44372043417581897	NO	-
174	ZINC03930731	2596	0.4365660022279014	NO	-
175	ZINC03930731	2597	0.4365660022279014	NO	-
176	ZINC02116225	1621	0.43569637180359316	NO	-
177	ZINC03814430	65	0.43280684248519663	YES	8
178	ZINC00835439	1248	0.43167713338870134	NO	-
179	ZINC00392833	735	0.4230949312407971	NO	-
180	ZINC03819002	2373	0.4218358211503458	NO	-
181	ZINC02492019	1735	0.4177412521259715	NO	-
182	ZINC03814428	66	0.41192730795980714	YES	9
183	ZINC03594791	2254	0.40368165928962807	NO	-
184	ZINC01280605	1409	0.39841708359862665	NO	-
185	ZINC00019355	62	0.39513098891043813	NO	-
186	ZINC02114261	1620	0.3912282658857772	NO	-
187	ZINC02112634	1619	0.3897202635673634	NO	-
188	ZINC00105564	247	0.38792665918771313	NO	-
189	ZINC00105566	248	0.38792665918771313	NO	-
190	ZINC02097701	1609	0.3853716605590248	NO	-
191	ZINC03814423	67	0.38375201210632587	YES	10
192	ZINC03814363	68	0.38375201210632587	YES	10
193	ZINC03594778	2253	0.3762052954003605	NO	-
194	ZINC01431820	1457	0.3700292291789528	NO	-
195	ZINC01431821	1458	0.3700292291789528	NO	-
196	ZINC00007303	28	0.363138882065691	NO	-
197	ZINC00535663	1038	0.35955305748669697	NO	-
198	ZINC00007032	26	0.3565465204966484	NO	-
199	ZINC02570885	1779	0.3515496310228198	NO	-
200	ZINC04343036	2753	0.34987495858597195	NO	-
201	ZINC02558155	1764	0.3446485460414742	NO	-
202	ZINC00419070	758	0.33489192733467243	NO	-
203	ZINC03814407	4	0.3331697656698755	YES	1
204	ZINC03814399	13	0.33276707448605225	YES	1
205	ZINC00419075	760	0.33255937506808586	NO	-
206	ZINC00338189	626	0.33138211429434344	NO	-
207	ZINC03912361	2582	0.33138211429434344	NO	-
208	ZINC01654397	1542	0.3294601365437122	NO	-
209	ZINC03957585	2605	0.3282563992975246	NO	-
210	ZINC01075823	1359	0.32276971700202123	NO	-
211	ZINC01075826	1360	0.32276971700202123	NO	-
212	ZINC01075828	1361	0.32276971700202123	NO	-
213	ZINC01075829	1362	0.32276971700202123	NO	-
214	ZINC03814390	62	0.3224197113584225	YES	5
215	ZINC01085838	1363	0.3193879793834893	NO	-
216	ZINC01085839	1364	0.3193879793834893	NO	-
217	ZINC03814427	64	0.31894559967767294	YES	7
218	ZINC03814405	61	0.314729641382988	YES	5
219	ZINC00346286	646	0.31382841529262495	NO	-
220	ZINC00346286	647	0.31382841529262495	NO	-
221	ZINC00346286	648	0.31382841529262495	NO	-
222	ZINC03814387	19	0.31235424974755893	YES	2
223	ZINC00003046	15	0.3109977346626404	NO	-
224	ZINC02482266	1727	0.3101191289040087	NO	-
225	ZINC02482266	1728	0.3101191289040087	NO	-
226	ZINC02482273	1729	0.3101191289040087	NO	-
227	ZINC02482273	1730	0.3101191289040087	NO	-
228	ZINC03814374	60	0.3099347038285925	YES	5
229	ZINC00099699	233	0.3059935526919895	NO	-
230	ZINC00099702	234	0.3059935526919895	NO	-
231	ZINC00419098	770	0.30559705342009524	NO	-
232	ZINC03782633	2363	0.30518707177949844	NO	-
233	ZINC03227037	2033	0.3044869357780418	NO	-
234	ZINC03227038	2034	0.3044869357780418	NO	-
235	ZINC03814388	16	0.3040254198883341	YES	1
236	ZINC03814376	59	0.3021607914487898	YES	5
237	ZINC00898058	1260	0.30166671656681737	NO	-
238	ZINC03814402	22	0.3007349743649665	YES	2
239	ZINC03814391	17	0.3002198554247473	YES	2
240	ZINC00258008	519	0.2970394169753089	NO	-
241	ZINC04006495	2629	0.2970394169753089	NO	-
242	ZINC04006495	2630	0.2970394169753089	NO	-
243	ZINC04006495	2631	0.2970394169753089	NO	-
244	ZINC04006495	2632	0.2970394169753089	NO	-
245	ZINC02271279	1670	0.29703941697530883	NO	-
246	ZINC00036831	110	0.29644499400528934	NO	-
247	ZINC03956968	2603	0.2949146168208785	NO	-
248	ZINC03653054	2298	0.29425436413546313	NO	-
249	ZINC01563946	1521	0.2937312162784131	NO	-
250	ZINC01654957	1543	0.29248556437590706	NO	-
251	ZINC00118019	282	0.29208710154287093	NO	-
252	ZINC00118023	283	0.29208710154287093	NO	-
253	ZINC00118027	284	0.29208710154287093	NO	-
254	ZINC00118031	285	0.29208710154287093	NO	-
255	ZINC00899667	1261	0.2908158695924436	NO	-
256	ZINC00034688	107	0.2902384279226119	NO	-
257	ZINC00780221	1222	0.2879867117858121	NO	-
258	ZINC03814386	23	0.28766172542325236	YES	2
259	ZINC00792196	1224	0.2868512137621985	NO	-
260	ZINC00186475	401	0.2859406534565072	NO	-
261	ZINC00333969	622	0.28525670549938253	NO	-
262	ZINC00333971	623	0.28525670549938253	NO	-
263	ZINC03814400	18	0.28489373357158454	YES	2
264	ZINC03814385	1	0.2838525610070996	YES	1
265	ZINC02225783	1664	0.28121100054111725	NO	-
266	ZINC00170674	372	0.28028434767061056	NO	-
267	ZINC03641076	2281	0.2802771443776672	NO	-
268	ZINC03814378	20	0.2789650183654652	YES	2
269	ZINC03683881	2301	0.27699048095892503	NO	-
270	ZINC03683881	2302	0.27699048095892503	NO	-
271	ZINC03683881	2303	0.27699048095892503	NO	-
272	ZINC03814403	5	0.2766830429997494	YES	1
273	ZINC03814396	6	0.2766830429997494	YES	1
274	ZINC00310705	593	0.2729096102224274	NO	-
275	ZINC01156618	1387	0.2729096102224274	NO	-
276	ZINC00476891	901	0.2724525014882509	NO	-
277	ZINC03814389	21	0.2699922699221987	YES	2
278	ZINC00344097	645	0.26933340323475	NO	-
279	ZINC00491447	942	0.2687410389706195	NO	-
280	ZINC02193465	1654	0.2687410389706195	NO	-
281	ZINC03814377	2	0.26871160789837156	YES	1
282	ZINC01655160	1544	0.2685300683783867	NO	-
283	ZINC01556805	1518	0.26582302595902174	NO	-
284	ZINC01556805	1519	0.26582302595902174	NO	-
285	ZINC01556805	1520	0.26582302595902174	NO	-
286	ZINC00754392	1207	0.2613094191579111	NO	-
287	ZINC04045945	2656	0.2596730132975303	NO	-
288	ZINC04045947	2657	0.2596730132975303	NO	-
289	ZINC00816237	1240	0.2586760873570804	NO	-
290	ZINC02551847	1762	0.2566687349978986	NO	-
291	ZINC00327609	614	0.25494916024527436	NO	-
292	ZINC00327609	615	0.25494916024527436	NO	-
293	ZINC00327609	616	0.25494916024527436	NO	-
294	ZINC00132508	312	0.25460419771524667	NO	-
295	ZINC03338834	2105	0.2523801872796696	NO	-
296	ZINC00419077	762	0.24791084523946566	NO	-
297	ZINC04023183	2642	0.2452390044083567	NO	-
298	ZINC04488885	2823	0.2452390044083567	NO	-
299	ZINC00419076	761	0.24503775883248688	NO	-
300	ZINC00041923	124	0.24485711112620454	NO	-
301	ZINC00041923	125	0.24485711112620454	NO	-
302	ZINC00041923	126	0.24485711112620454	NO	-
303	ZINC00402929	740	0.24465367298629614	NO	-
304	ZINC00256359	514	0.2441308337366843	NO	-
305	ZINC00780241	1223	0.24376672776922265	NO	-
306	ZINC04078651	2667	0.24366829201251766	NO	-
307	ZINC00094889	228	0.24295122528827268	NO	-
308	ZINC00094891	229	0.24295122528827268	NO	-
309	ZINC00028128	101	0.24281764972070694	NO	-
310	ZINC02226740	1665	0.24276253845448342	NO	-
311	ZINC02450533	1709	0.24276253845448342	NO	-
312	ZINC03916311	2588	0.242371592850796	NO	-
313	ZINC03103086	1987	0.24211071222423508	NO	-
314	ZINC03565303	2235	0.24204204243347063	NO	-
315	ZINC00028129	102	0.24102243528634926	NO	-
316	ZINC00305800	580	0.24102243528634926	NO	-
317	ZINC01430829	1455	0.24007944495202552	NO	-
318	ZINC01430830	1456	0.24007944495202552	NO	-
319	ZINC00720005	1202	0.24000337825089613	NO	-
320	ZINC00720006	1203	0.24000337825089613	NO	-
321	ZINC04100877	2674	0.23816889795123217	NO	-
322	ZINC00419108	772	0.23788452129083426	NO	-
323	ZINC04388791	2762	0.23788452129083426	NO	-
324	ZINC04195478	2700	0.23777667408700304	NO	-
325	ZINC04488847	2819	0.23560479084170455	NO	-
326	ZINC00479932	914	0.2352126569083091	NO	-
327	ZINC00479933	915	0.2352126569083091	NO	-
328	ZINC00479934	916	0.2352126569083091	NO	-
329	ZINC00479935	917	0.2352126569083091	NO	-
330	ZINC01597203	1526	0.23459250913184324	NO	-
331	ZINC04195483	2701	0.23451379327995459	NO	-
332	ZINC03814381	3	0.2321937036608786	YES	1
333	ZINC02205780	1658	0.23150779069920982	NO	-
334	ZINC01407710	1438	0.231159406157538	NO	-
335	ZINC01407710	1439	0.231159406157538	NO	-
336	ZINC01407710	1440	0.231159406157538	NO	-
337	ZINC01407711	1441	0.231159406157538	NO	-
338	ZINC01407711	1442	0.231159406157538	NO	-
339	ZINC01407711	1443	0.231159406157538	NO	-
340	ZINC00543482	1053	0.23099191729299154	NO	-
341	ZINC00419069	757	0.23082341635272569	NO	-
342	ZINC00534968	1033	0.2303317074048008	NO	-
343	ZINC00315507	600	0.23021763482198118	NO	-
344	ZINC03859228	2467	0.2294516768795552	NO	-
345	ZINC03859230	2468	0.2294516768795552	NO	-
346	ZINC03859238	2469	0.2294516768795552	NO	-
347	ZINC03787515	2364	0.2292763803443276	NO	-
348	ZINC01067764	1348	0.22904671629493023	NO	-
349	ZINC00500999	959	0.22901390639339472	NO	-
350	ZINC00338324	627	0.22868555796627643	NO	-
351	ZINC00968754	1270	0.2278617010441366	NO	-
352	ZINC00968755	1271	0.2278617010441366	NO	-
353	ZINC02543432	1758	0.22718986604448801	NO	-
354	ZINC03814404	11	0.22695143287124925	YES	1
355	ZINC04148995	2693	0.22679465136524948	NO	-
356	ZINC04488879	2822	0.22423712854390815	NO	-
357	ZINC00008522	31	0.22408632947452828	NO	-
358	ZINC00606678	1126	0.22408632947452828	NO	-
359	ZINC00419092	767	0.22375177137713875	NO	-
360	ZINC03814392	7	0.22198521757019404	YES	1
361	ZINC03814393	10	0.22198521757019404	YES	1
362	ZINC04488857	2820	0.22188363459090948	NO	-
363	ZINC00419090	765	0.2218564195541594	NO	-
364	ZINC00543391	1052	0.2216561545249126	NO	-
365	ZINC00521953	1007	0.22155224133868975	NO	-
366	ZINC00521953	1008	0.22155224133868975	NO	-
367	ZINC00521953	1009	0.22155224133868975	NO	-
368	ZINC02720985	1812	0.2214760284360953	NO	-
369	ZINC00023632	78	0.22113905759962504	NO	-
370	ZINC00215811	467	0.2209128768820681	NO	-
371	ZINC00533496	1030	0.2209128768820681	NO	-
372	ZINC00543648	1054	0.22070802223847572	NO	-
373	ZINC01061499	1342	0.22035830083289717	NO	-
374	ZINC01061500	1343	0.22035830083289717	NO	-
375	ZINC04143838	2689	0.22029944566875123	NO	-
376	ZINC03814406	12	0.2199352494260378	YES	1
377	ZINC01608061	1527	0.2199334523796994	NO	-
378	ZINC00540295	1050	0.21987527809320567	NO	-
379	ZINC03905370	2576	0.2170635279600195	NO	-
380	ZINC00497765	955	0.21701328673400352	NO	-
381	ZINC00497765	956	0.21701328673400352	NO	-
382	ZINC00497765	957	0.21701328673400352	NO	-
383	ZINC03849267	2388	0.21612907620780927	NO	-
384	ZINC00080314	189	0.21580787774889446	NO	-
385	ZINC00080318	190	0.21580787774889446	NO	-
386	ZINC00107749	258	0.2154638179278087	NO	-
387	ZINC00107749	259	0.2154638179278087	NO	-
388	ZINC00107749	260	0.2154638179278087	NO	-
389	ZINC03851445	2416	0.21542669618462132	NO	-
390	ZINC03873840	2548	0.21542669618462132	NO	-
391	ZINC03857795	2450	0.21517585961955873	NO	-
392	ZINC03905368	2575	0.21475096106932032	NO	-
393	ZINC00026336	96	0.21416946551850174	NO	-
394	ZINC00233859	485	0.21407122058953185	NO	-
395	ZINC00377241	713	0.21395223731360724	NO	-
396	ZINC03645787	2282	0.21319945809264684	NO	-
397	ZINC03645787	2283	0.21319945809264684	NO	-
398	ZINC00013745	53	0.21317997366171412	NO	-
399	ZINC00010298	38	0.2127044626630389	NO	-
400	ZINC03855466	2443	0.2126977596361532	NO	-
401	ZINC00847308	1253	0.21262396701475864	NO	-
402	ZINC04488859	2821	0.21216043796688788	NO	-
403	ZINC00553529	1079	0.2117738982242641	NO	-
404	ZINC02561986	1767	0.21139533461482174	NO	-
405	ZINC00023574	8	0.21134278457216546	YES	1
406	ZINC03623885	2278	0.21086352661636343	NO	-
407	ZINC03623887	2279	0.21086352661636343	NO	-
408	ZINC04148966	2692	0.20998094619540145	NO	-
409	ZINC00214959	455	0.20957403933724295	NO	-
410	ZINC00214960	456	0.20957403933724295	NO	-
411	ZINC02550491	1760	0.20957403933724283	NO	-
412	ZINC02550494	1761	0.20957403933724283	NO	-
413	ZINC00214967	457	0.2091907887711328	NO	-
414	ZINC00214970	458	0.2091907887711328	NO	-
415	ZINC00044392	134	0.20908854777277094	NO	-
416	ZINC00088900	216	0.20908215842072245	NO	-
417	ZINC00088901	217	0.20908215842072245	NO	-
418	ZINC00717059	1200	0.20908215842072245	NO	-
419	ZINC00717060	1201	0.20908215842072245	NO	-
420	ZINC00184000	399	0.20906551511121196	NO	-
421	ZINC00215000	463	0.20904555452567317	NO	-
422	ZINC03814401	9	0.20901107121563184	YES	1
423	ZINC04143833	2688	0.2085978931149311	NO	-
424	ZINC00268436	528	0.20775674569176072	NO	-
425	ZINC00268437	529	0.20775674569176072	NO	-
426	ZINC00390467	733	0.2071739278824642	NO	-
427	ZINC00390468	734	0.2071739278824642	NO	-
428	ZINC00021676	68	0.20703867983783075	NO	-
429	ZINC03812685	2372	0.2068861578287074	NO	-
430	ZINC03944386	2600	0.2065940522918392	NO	-
431	ZINC00080358	191	0.20634558728965566	NO	-
432	ZINC00507481	970	0.20634558728965563	NO	-
433	ZINC03849477	2398	0.2061092104297095	NO	-
434	ZINC04035554	2650	0.20532601247357274	NO	-
435	ZINC00521120	998	0.2052189407572146	NO	-
436	ZINC00023630	76	0.20502264788563412	NO	-
437	ZINC00585727	1117	0.20502264788563412	NO	-
438	ZINC00154668	343	0.20429084318166807	NO	-
439	ZINC00154671	344	0.20429084318166807	NO	-
440	ZINC00423065	779	0.20417928156203247	NO	-
441	ZINC00497639	952	0.20384655214742894	NO	-
442	ZINC00497639	953	0.20384655214742894	NO	-
443	ZINC00497639	954	0.20384655214742894	NO	-
444	ZINC00198578	423	0.20351002453146044	NO	-
445	ZINC00419093	768	0.2031646756913119	NO	-
446	ZINC00432669	836	0.202530411439955	NO	-
447	ZINC00246103	501	0.2023825750399827	NO	-
448	ZINC00501956	961	0.2022396469673081	NO	-
449	ZINC04337658	2747	0.2022396469673081	NO	-
450	ZINC04468922	2799	0.20207528682714498	NO	-
451	ZINC00547212	1071	0.20143586607057762	NO	-
452	ZINC03849543	2401	0.20143586607057762	NO	-
453	ZINC01581636	1525	0.20130467033327815	NO	-
454	ZINC00419091	766	0.20058686254553956	NO	-
455	ZINC00214951	453	0.20008727648531993	NO	-
456	ZINC00214956	454	0.20008727648531993	NO	-
457	ZINC02182021	1651	0.1990361893454144	NO	-
458	ZINC02561840	1766	0.19851155829650188	NO	-
459	ZINC02078874	1605	0.19836319792108864	NO	-
460	ZINC00348990	650	0.19794012536041514	NO	-
461	ZINC00080364	192	0.19730328580845044	NO	-
462	ZINC00541285	1051	0.19713812058064853	NO	-
463	ZINC00491042	940	0.19680915354498738	NO	-
464	ZINC02104670	1612	0.19680915354498738	NO	-
465	ZINC00395984	737	0.19586000593053662	NO	-
466	ZINC00395985	738	0.19586000593053662	NO	-
467	ZINC04278872	2725	0.19555493983729585	NO	-
468	ZINC00023631	77	0.1954232716714647	NO	-
469	ZINC04009584	2636	0.19521060816670477	NO	-
470	ZINC04009584	2637	0.19521060816670477	NO	-
471	ZINC04009695	2638	0.19521060816670477	NO	-
472	ZINC04009695	2639	0.19521060816670477	NO	-
473	ZINC04009889	2640	0.19521060816670477	NO	-
474	ZINC04009889	2641	0.19521060816670477	NO	-
475	ZINC00924533	1263	0.19501087038722548	NO	-
476	ZINC02841735	1946	0.1945534027198468	NO	-
477	ZINC02841736	1947	0.1945534027198468	NO	-
478	ZINC01271103	1405	0.19441864951552967	NO	-
479	ZINC00535302	1035	0.19430224197387205	NO	-
480	ZINC00535302	1036	0.19430224197387205	NO	-
481	ZINC00535302	1037	0.19430224197387205	NO	-
482	ZINC03859846	2481	0.19430224197387205	NO	-
483	ZINC00285893	553	0.19424616261521016	NO	-
484	ZINC03377196	2133	0.19406377956280663	NO	-
485	ZINC01508581	1495	0.19402431248866508	NO	-
486	ZINC04037264	2651	0.19389009503164195	NO	-
487	ZINC00279098	548	0.19385147897079275	NO	-
488	ZINC02492902	1736	0.19380014079657998	NO	-
489	ZINC00537182	1042	0.19339283918187264	NO	-
490	ZINC00611909	1135	0.1933589720021028	NO	-
491	ZINC00611910	1136	0.1933589720021028	NO	-
492	ZINC00055395	144	0.1932486135999901	NO	-
493	ZINC01097584	1369	0.19213277910324864	NO	-
494	ZINC01097585	1370	0.19213277910324864	NO	-
495	ZINC00507602	971	0.19206449589633476	NO	-
496	ZINC00472727	890	0.1920298169451446	NO	-
497	ZINC00472727	891	0.1920298169451446	NO	-
498	ZINC00472727	892	0.1920298169451446	NO	-
499	ZINC00556064	1084	0.1920298169451446	NO	-
500	ZINC00556065	1085	0.1920298169451446	NO	-
501	ZINC00556066	1086	0.1920298169451446	NO	-
502	ZINC00556067	1087	0.1920298169451446	NO	-
503	ZINC02817257	1938	0.1920298169451446	NO	-
504	ZINC02817257	1939	0.1920298169451446	NO	-
505	ZINC02817257	1940	0.1920298169451446	NO	-
506	ZINC00470717	888	0.19201624036531573	NO	-
507	ZINC02720983	1810	0.19199308281240896	NO	-
508	ZINC02720984	1811	0.19199308281240896	NO	-
509	ZINC00214976	460	0.19191446705734574	NO	-
510	ZINC00214980	461	0.19191446705734574	NO	-
511	ZINC02601637	1785	0.19191446705734574	NO	-
512	ZINC00214991	462	0.1919144670573457	NO	-
513	ZINC00522212	1011	0.19159446890947085	NO	-
514	ZINC02212994	1659	0.19143671004929524	NO	-
515	ZINC00173466	379	0.19139058197491826	NO	-
516	ZINC00173468	380	0.19139058197491826	NO	-
517	ZINC03186893	2009	0.19131922139726154	NO	-
518	ZINC03186895	2010	0.19131922139726154	NO	-
519	ZINC00920795	1262	0.19087935381026636	NO	-
520	ZINC01153468	1385	0.19087935381026636	NO	-
521	ZINC00507404	969	0.19038962595641765	NO	-
522	ZINC00126733	302	0.19032277252712082	NO	-
523	ZINC00085462	211	0.19031419410737188	NO	-
524	ZINC01554458	1515	0.18984258395002607	NO	-
525	ZINC01295186	1419	0.18938840877103338	NO	-
526	ZINC04502343	2824	0.18936504249629263	NO	-
527	ZINC00565650	1099	0.18925196796133248	NO	-
528	ZINC04094532	2671	0.18925196796133245	NO	-
529	ZINC04094532	2672	0.18925196796133245	NO	-
530	ZINC04094532	2673	0.18925196796133245	NO	-
531	ZINC00515254	986	0.18891836019267927	NO	-
532	ZINC00495270	945	0.18884863636444676	NO	-
533	ZINC04339392	2752	0.18884863636444668	NO	-
534	ZINC03651596	2296	0.1884191653549842	NO	-
535	ZINC03229819	2035	0.18815026028883158	NO	-
536	ZINC03229819	2036	0.18815026028883158	NO	-
537	ZINC01735532	1558	0.18782775753259193	NO	-
538	ZINC03851505	2418	0.18719587062542337	NO	-
539	ZINC03861867	2487	0.18717267968150517	NO	-
540	ZINC03861870	2488	0.18717267968150517	NO	-
541	ZINC00489926	937	0.1866694498472363	NO	-
542	ZINC02153692	1644	0.1866694498472363	NO	-
543	ZINC00249548	506	0.18627943891836615	NO	-
544	ZINC00173461	377	0.18617529897975416	NO	-
545	ZINC00173464	378	0.18617529897975416	NO	-
546	ZINC00038787	117	0.18609523213875853	NO	-
547	ZINC02892587	1970	0.18606428391607585	NO	-
548	ZINC04106867	2676	0.18591172877771728	NO	-
549	ZINC03814384	15	0.18588263703419797	YES	1
550	ZINC00491309	941	0.18582105159122242	NO	-
551	ZINC02107619	1616	0.18582105159122242	NO	-
552	ZINC02133706	1637	0.18577490559385926	NO	-
553	ZINC00214921	451	0.18565602045583318	NO	-
554	ZINC00214924	452	0.18565602045583318	NO	-
555	ZINC04146928	2690	0.18554230780189976	NO	-
556	ZINC04146928	2691	0.18554230780189976	NO	-
557	ZINC00419074	759	0.1855105465451163	NO	-
558	ZINC01299380	1420	0.18534797735364003	NO	-
559	ZINC03857897	2451	0.18502179400531768	NO	-
560	ZINC03857898	2452	0.18502179400531768	NO	-
561	ZINC04001143	2625	0.18502179400531768	NO	-
562	ZINC04001144	2626	0.18502179400531768	NO	-
563	ZINC04440845	2780	0.18478069151597784	NO	-
564	ZINC02450820	1710	0.18463854877271507	NO	-
565	ZINC00038112	115	0.18376302719017115	NO	-
566	ZINC03545616	2221	0.1833498287518253	NO	-
567	ZINC00214971	459	0.18322709794147743	NO	-
568	ZINC02470436	1720	0.1830507690255589	NO	-
569	ZINC00214905	450	0.18301441571628646	NO	-
570	ZINC03203476	2018	0.18298366669584096	NO	-
571	ZINC04444611	2783	0.1828128945014382	NO	-
572	ZINC03358381	2116	0.1819689600894225	NO	-
573	ZINC00125539	298	0.18191613395858652	NO	-
574	ZINC00621569	1155	0.18180219894975533	NO	-
575	ZINC03907451	2579	0.18180219894975533	NO	-
576	ZINC03862850	2496	0.18165292229385052	NO	-
577	ZINC00419062	755	0.18057430077214812	NO	-
578	ZINC00609332	1128	0.18053093592567274	NO	-
579	ZINC00609332	1129	0.18053093592567274	NO	-
580	ZINC00419088	763	0.18050127791740722	NO	-
581	ZINC00183997	398	0.18038333453374078	NO	-
582	ZINC04025539	2647	0.18030732081602818	NO	-
583	ZINC04025539	2648	0.18030732081602818	NO	-
584	ZINC00003862	17	0.1800763184757798	NO	-
585	ZINC00003862	18	0.1800763184757798	NO	-
586	ZINC00470693	884	0.17968973678740013	NO	-
587	ZINC00470694	885	0.17968973678740013	NO	-
588	ZINC00470695	886	0.17968973678740013	NO	-
589	ZINC00470696	887	0.17968973678740013	NO	-
590	ZINC00423039	778	0.17953777433660822	NO	-
591	ZINC01441929	1466	0.17936275579831576	NO	-
592	ZINC01441930	1467	0.17936275579831576	NO	-
593	ZINC03173493	2004	0.1792956797473579	NO	-
594	ZINC03173495	2005	0.1792956797473579	NO	-
595	ZINC03684482	2304	0.17921559431209544	NO	-
596	ZINC00550506	1076	0.17921338284984614	NO	-
597	ZINC00521722	1002	0.17848564277759443	NO	-
598	ZINC00521722	1003	0.17848564277759443	NO	-
599	ZINC00521722	1004	0.17848564277759443	NO	-
600	ZINC01459381	1471	0.17787281268716457	NO	-
601	ZINC01459382	1472	0.17787281268716457	NO	-
602	ZINC03861883	2489	0.17758151095370592	NO	-
603	ZINC00203804	427	0.17754950218114363	NO	-
604	ZINC00203805	428	0.17754950218114363	NO	-
605	ZINC00521408	999	0.177277691692172	NO	-
606	ZINC00521408	1000	0.177277691692172	NO	-
607	ZINC00521408	1001	0.177277691692172	NO	-
608	ZINC00096514	231	0.17720883572908389	NO	-
609	ZINC00096517	232	0.17720883572908389	NO	-
610	ZINC03176331	2006	0.17719337501001273	NO	-
611	ZINC03977650	2614	0.17719337501001273	NO	-
612	ZINC03802127	2368	0.17686263021955204	NO	-
613	ZINC00203541	425	0.1767312253974275	NO	-
614	ZINC00203543	426	0.1767312253974275	NO	-
615	ZINC00118858	286	0.1767000908542953	NO	-
616	ZINC01445911	1468	0.1767000908542953	NO	-
617	ZINC00214890	448	0.17663825711039335	NO	-
618	ZINC00214893	449	0.17663825711039335	NO	-
619	ZINC03187327	2011	0.1765491796133659	NO	-
620	ZINC03187329	2012	0.1765491796133659	NO	-
621	ZINC00794178	1225	0.17644745329170924	NO	-
622	ZINC00612050	1137	0.1761913906525839	NO	-
623	ZINC00612051	1138	0.1761913906525839	NO	-
624	ZINC01460956	1476	0.17619139065258382	NO	-
625	ZINC00408903	746	0.17581277726401578	NO	-
626	ZINC02806992	1933	0.17551831346331995	NO	-
627	ZINC00160148	349	0.1754451162301324	NO	-
628	ZINC00554965	1080	0.17539669870122213	NO	-
629	ZINC01069200	1350	0.17526644429701715	NO	-
630	ZINC01069201	1351	0.17526644429701715	NO	-
631	ZINC00214864	446	0.17519715435350114	NO	-
632	ZINC00214869	447	0.17519715435350114	NO	-
633	ZINC02601605	1784	0.17519715435350114	NO	-
634	ZINC01432123	1459	0.1750990112650343	NO	-
635	ZINC00836717	1250	0.17478620117382945	NO	-
636	ZINC03939761	2598	0.17478620117382945	NO	-
637	ZINC03711246	2339	0.17443207586064727	NO	-
638	ZINC03711309	2341	0.17443207586064727	NO	-
639	ZINC02585794	1783	0.17423392605560029	NO	-
640	ZINC01636831	1537	0.17390348991761345	NO	-
641	ZINC01629654	1535	0.17383703270916698	NO	-
642	ZINC00273373	540	0.1737420855621122	NO	-
643	ZINC03868726	2535	0.17368563872917586	NO	-
644	ZINC03868729	2536	0.17368563872917586	NO	-
645	ZINC03868735	2537	0.17368563872917586	NO	-
646	ZINC03849594	2403	0.17365827619569682	NO	-
647	ZINC03849597	2404	0.17365827619569682	NO	-
648	ZINC01099528	1371	0.17338638250809615	NO	-
649	ZINC00075963	180	0.17332099143057048	NO	-
650	ZINC00423083	780	0.17330371289058177	NO	-
651	ZINC02686050	1805	0.17330371289058177	NO	-
652	ZINC03906889	2578	0.17330371289058177	NO	-
653	ZINC00008144	30	0.17284364954019357	NO	-
654	ZINC01350850	1433	0.17273339590577677	NO	-
655	ZINC01636830	1536	0.17264374968941343	NO	-
656	ZINC03647069	2285	0.17263445965319535	NO	-
657	ZINC03463300	2178	0.17262607218736542	NO	-
658	ZINC00111991	273	0.1725682499631136	NO	-
659	ZINC00525656	1020	0.17237854756064652	NO	-
660	ZINC00621408	1154	0.17222351104804817	NO	-
661	ZINC02847340	1949	0.17190294881676865	NO	-
662	ZINC00254528	513	0.1717323842484884	NO	-
663	ZINC00162703	363	0.17168478671874157	NO	-
664	ZINC00162704	364	0.17168478671874157	NO	-
665	ZINC00162705	365	0.17168478671874157	NO	-
666	ZINC00162707	366	0.17168478671874157	NO	-
667	ZINC00079876	187	0.17149414865763699	NO	-
668	ZINC00969220	1274	0.17149414865763699	NO	-
669	ZINC00969220	1275	0.17149414865763699	NO	-
670	ZINC00062220	152	0.17131770928056686	NO	-
671	ZINC00632598	1171	0.17131770928056686	NO	-
672	ZINC00632600	1172	0.17131770928056686	NO	-
673	ZINC02500705	1747	0.17131770928056686	NO	-
674	ZINC00632603	1173	0.17119388391801474	NO	-
675	ZINC00632605	1174	0.17119388391801474	NO	-
676	ZINC03396901	2146	0.17118760313049705	NO	-
677	ZINC03396904	2147	0.17118760313049705	NO	-
678	ZINC03396907	2148	0.17118760313049705	NO	-
679	ZINC03396910	2149	0.17118760313049705	NO	-
680	ZINC01223277	1394	0.17088199625680697	NO	-
681	ZINC00062222	153	0.17052244684636098	NO	-
682	ZINC00062223	154	0.17052244684636098	NO	-
683	ZINC01476201	1481	0.17052244684636098	NO	-
684	ZINC01476202	1482	0.17052244684636098	NO	-
685	ZINC04484264	2814	0.17035985172794585	NO	-
686	ZINC00313124	597	0.169934251139312	NO	-
687	ZINC00289881	556	0.1699223571645033	NO	-
688	ZINC00289882	557	0.1699223571645033	NO	-
689	ZINC00007539	29	0.1698320511136065	NO	-
690	ZINC03107868	1991	0.1697930277711765	NO	-
691	ZINC03912382	2584	0.16974670919151516	NO	-
692	ZINC00816358	1243	0.1696848056812686	NO	-
693	ZINC00278765	545	0.16955070558594473	NO	-
694	ZINC04119181	2678	0.16914250122601357	NO	-
695	ZINC01101538	1372	0.16908168910338495	NO	-
696	ZINC00520889	996	0.16903317004783397	NO	-
697	ZINC03855579	2444	0.16903317004783397	NO	-
698	ZINC04317099	2740	0.16895346177201928	NO	-
699	ZINC04317099	2741	0.16895346177201928	NO	-
700	ZINC00308185	584	0.16879582747124078	NO	-
701	ZINC03463337	2183	0.16875165362527994	NO	-
702	ZINC01555041	1516	0.16858173567832033	NO	-
703	ZINC03545605	2220	0.16857449169532127	NO	-
704	ZINC03912381	2583	0.16855621094893528	NO	-
705	ZINC03463334	2182	0.168443636424052	NO	-
706	ZINC02726461	1813	0.16834418074152016	NO	-
707	ZINC02726462	1814	0.16834418074152016	NO	-
708	ZINC02726463	1815	0.16834418074152016	NO	-
709	ZINC02726464	1816	0.16834418074152016	NO	-
710	ZINC00210070	436	0.16830136481174207	NO	-
711	ZINC00007581	14	0.16829365010019381	YES	1
712	ZINC03891504	2562	0.16814704872610908	NO	-
713	ZINC03802129	2369	0.1680698606385165	NO	-
714	ZINC03374673	2120	0.1679618457222706	NO	-
715	ZINC03374676	2121	0.1679618457222706	NO	-
716	ZINC03374678	2122	0.1679618457222706	NO	-
717	ZINC03374681	2123	0.1679618457222706	NO	-
718	ZINC00013050	50	0.16792013874902703	NO	-
719	ZINC00013050	51	0.16792013874902703	NO	-
720	ZINC00028042	100	0.16791418050602347	NO	-
721	ZINC00050054	138	0.16767858911241276	NO	-
722	ZINC01094836	1368	0.16758326067988671	NO	-
723	ZINC00107393	255	0.16738375166333738	NO	-
724	ZINC01020005	1304	0.16738375166333738	NO	-
725	ZINC00517914	989	0.1673355772587063	NO	-
726	ZINC00068415	167	0.1672460237018564	NO	-
727	ZINC00565634	1097	0.16724602370185632	NO	-
728	ZINC00565635	1098	0.16724602370185632	NO	-
729	ZINC01070027	1353	0.16719641511575395	NO	-
730	ZINC00139655	324	0.16703653336454105	NO	-
731	ZINC00139655	325	0.16703653336454105	NO	-
732	ZINC00580091	1115	0.16691114761831288	NO	-
733	ZINC03457972	2164	0.16679913714150796	NO	-
734	ZINC01263547	1401	0.16664601996860234	NO	-
735	ZINC00126008	300	0.16663306331304445	NO	-
736	ZINC00615836	1147	0.1664300005184444	NO	-
737	ZINC00615837	1148	0.1664300005184444	NO	-
738	ZINC01060281	1341	0.1664300005184444	NO	-
739	ZINC04488781	2817	0.1664300005184444	NO	-
740	ZINC02337613	1680	0.16635749299719899	NO	-
741	ZINC02337613	1681	0.16635749299719899	NO	-
742	ZINC02337613	1682	0.16635749299719899	NO	-
743	ZINC03849549	2402	0.16635749299719899	NO	-
744	ZINC00425074	784	0.16628449299971906	NO	-
745	ZINC03322951	2089	0.16617598908575873	NO	-
746	ZINC03463306	2179	0.16617598908575873	NO	-
747	ZINC03606055	2269	0.16615778019653868	NO	-
748	ZINC03606056	2270	0.16615778019653868	NO	-
749	ZINC03606058	2271	0.16615778019653868	NO	-
750	ZINC03606059	2272	0.16615778019653868	NO	-
751	ZINC00036714	108	0.16613253643555426	NO	-
752	ZINC00036715	109	0.16613253643555426	NO	-
753	ZINC03392865	2139	0.1660811042645518	NO	-
754	ZINC03392868	2140	0.1660811042645518	NO	-
755	ZINC03392870	2141	0.1660811042645518	NO	-
756	ZINC03392872	2142	0.1660811042645518	NO	-
757	ZINC03376551	2125	0.16606410519011933	NO	-
758	ZINC03376553	2126	0.16606410519011933	NO	-
759	ZINC03376555	2127	0.16606410519011933	NO	-
760	ZINC03376558	2128	0.16606410519011933	NO	-
761	ZINC03545604	2219	0.1658783746626325	NO	-
762	ZINC04224211	2709	0.16573350740580733	NO	-
763	ZINC00485611	925	0.16572867848464354	NO	-
764	ZINC03545589	2218	0.16554060920071056	NO	-
765	ZINC01629646	1534	0.1653454486095192	NO	-
766	ZINC02809553	1936	0.16529723853741235	NO	-
767	ZINC02809554	1937	0.16529723853741235	NO	-
768	ZINC00800780	1227	0.16525642340116017	NO	-
769	ZINC00800781	1228	0.16525642340116017	NO	-
770	ZINC00563160	1095	0.16524620232796988	NO	-
771	ZINC01747517	1560	0.16519200653471758	NO	-
772	ZINC00217455	469	0.16518404367849357	NO	-
773	ZINC01569192	1522	0.16457818041142241	NO	-
774	ZINC00547138	1069	0.1645492651091835	NO	-
775	ZINC00547139	1070	0.1645492651091835	NO	-
776	ZINC03408834	2152	0.16453190044332527	NO	-
777	ZINC00135337	316	0.16441359889736942	NO	-
778	ZINC00135338	317	0.16441359889736942	NO	-
779	ZINC02871206	1958	0.16438943998652097	NO	-
780	ZINC02871207	1959	0.16438943998652097	NO	-
781	ZINC03209521	2020	0.1643704499181449	NO	-
782	ZINC00523154	1012	0.16429433071424984	NO	-
783	ZINC00523155	1013	0.16429433071424984	NO	-
784	ZINC00634337	1177	0.16425770545473317	NO	-
785	ZINC00545913	1062	0.16423935388566	NO	-
786	ZINC01104751	1375	0.16423935388566	NO	-
787	ZINC02221523	1661	0.16423935388566	NO	-
788	ZINC02221523	1662	0.16423935388566	NO	-
789	ZINC00626903	1168	0.16413898293611343	NO	-
790	ZINC00626905	1169	0.16413898293611343	NO	-
791	ZINC01058907	1340	0.16413074959878823	NO	-
792	ZINC01973098	1593	0.16409578770484326	NO	-
793	ZINC01973098	1594	0.16409578770484326	NO	-
794	ZINC01973098	1595	0.16409578770484326	NO	-
795	ZINC01973099	1596	0.16409578770484326	NO	-
796	ZINC01973099	1597	0.16409578770484326	NO	-
797	ZINC01973099	1598	0.16409578770484326	NO	-
798	ZINC00227419	479	0.16397447820343497	NO	-
799	ZINC00463779	876	0.16383085338579184	NO	-
800	ZINC00419065	756	0.16371108607439927	NO	-
801	ZINC02419427	1704	0.16369742557587488	NO	-
802	ZINC02419428	1705	0.16369742557587488	NO	-
803	ZINC00626382	1166	0.16349521579020507	NO	-
804	ZINC00626383	1167	0.16349521579020507	NO	-
805	ZINC03455115	2161	0.16297181605072436	NO	-
806	ZINC04295449	2733	0.16288408558231326	NO	-
807	ZINC00816278	1241	0.16263656584353625	NO	-
808	ZINC00816279	1242	0.16263656584353625	NO	-
809	ZINC02469550	1717	0.16263656584353625	NO	-
810	ZINC02469552	1718	0.16263656584353625	NO	-
811	ZINC01771474	1565	0.16257859490228363	NO	-
812	ZINC01771474	1566	0.16257859490228363	NO	-
813	ZINC01771474	1567	0.16257859490228363	NO	-
814	ZINC01893336	1573	0.16220337286023828	NO	-
815	ZINC01037815	1311	0.1621510400511936	NO	-
816	ZINC01037815	1312	0.1621510400511936	NO	-
817	ZINC03890142	2560	0.16214976438159234	NO	-
818	ZINC00062226	157	0.16174370171999589	NO	-
819	ZINC00062227	158	0.16174370171999589	NO	-
820	ZINC00521883	1006	0.16174370171999589	NO	-
821	ZINC00706099	1198	0.16174370171999589	NO	-
822	ZINC00706100	1199	0.16174370171999589	NO	-
823	ZINC03711109	2337	0.16157194108718542	NO	-
824	ZINC00062224	155	0.16143154780862437	NO	-
825	ZINC00062225	156	0.16143154780862437	NO	-
826	ZINC00989191	1281	0.16143154780862437	NO	-
827	ZINC00423036	777	0.1612695472916471	NO	-
828	ZINC03463313	2180	0.1609754276558068	NO	-
829	ZINC03463321	2181	0.1609754276558068	NO	-
830	ZINC01555043	1517	0.16095056650964204	NO	-
831	ZINC01656637	1545	0.16094961214807443	NO	-
832	ZINC03030642	1980	0.16085665401886354	NO	-
833	ZINC03030642	1981	0.16085665401886354	NO	-
834	ZINC03030642	1982	0.16085665401886354	NO	-
835	ZINC03308343	2076	0.16082329915657304	NO	-
836	ZINC03308345	2077	0.16082329915657304	NO	-
837	ZINC03862651	2495	0.16072414176327673	NO	-
838	ZINC00069420	170	0.16069675827459104	NO	-
839	ZINC00073647	176	0.160633669749624	NO	-
840	ZINC01117302	1378	0.160633669749624	NO	-
841	ZINC03308303	2075	0.16047873280544292	NO	-
842	ZINC03867009	2524	0.16047873280544292	NO	-
843	ZINC04465331	2791	0.16047873280544292	NO	-
844	ZINC00419103	771	0.16028719082088058	NO	-
845	ZINC00610728	1132	0.1601012971295816	NO	-
846	ZINC00352752	663	0.16005003757328792	NO	-
847	ZINC00352753	664	0.16005003757328792	NO	-
848	ZINC00005785	22	0.16003993242151715	NO	-
849	ZINC00816203	1238	0.15992610037213892	NO	-
850	ZINC00816204	1239	0.15992610037213892	NO	-
851	ZINC00090075	219	0.15970791153258582	NO	-
852	ZINC00090078	220	0.15970791153258582	NO	-
853	ZINC00424851	781	0.15960068297618463	NO	-
854	ZINC00424852	782	0.15960068297618463	NO	-
855	ZINC01413604	1444	0.15956764470526014	NO	-
856	ZINC04488767	2816	0.15945498540122888	NO	-
857	ZINC00062228	159	0.15944324366828377	NO	-
858	ZINC00062229	160	0.15944324366828377	NO	-
859	ZINC00196689	420	0.15944324366828377	NO	-
860	ZINC00196691	421	0.15944324366828377	NO	-
861	ZINC01271104	1406	0.15941441870285517	NO	-
862	ZINC02619873	1787	0.1593797856759057	NO	-
863	ZINC02619874	1788	0.1593797856759057	NO	-
864	ZINC02619875	1789	0.1593797856759057	NO	-
865	ZINC02619876	1790	0.1593797856759057	NO	-
866	ZINC00002585	13	0.15903593676137334	NO	-
867	ZINC00002585	14	0.15903593676137334	NO	-
868	ZINC04436064	2776	0.15899276751681227	NO	-
869	ZINC00595838	1122	0.1589227542334579	NO	-
870	ZINC00595838	1123	0.1589227542334579	NO	-
871	ZINC00332971	619	0.1588524171947253	NO	-
872	ZINC00333601	620	0.1588524171947253	NO	-
873	ZINC00333602	621	0.1588524171947253	NO	-
874	ZINC02474894	1721	0.1586437956438376	NO	-
875	ZINC00242545	496	0.15860171620633579	NO	-
876	ZINC01536667	1512	0.15855795352866775	NO	-
877	ZINC01293932	1418	0.15838952584418484	NO	-
878	ZINC03566922	2236	0.1577446574984602	NO	-
879	ZINC02881738	1963	0.1577395043326081	NO	-
880	ZINC02881739	1964	0.1577395043326081	NO	-
881	ZINC03808732	2371	0.15771240608355191	NO	-
882	ZINC00664343	1189	0.15768312772042592	NO	-
883	ZINC01425543	1453	0.15765363173085922	NO	-
884	ZINC00477623	904	0.1576319482712734	NO	-
885	ZINC03527505	2210	0.1575343419163429	NO	-
886	ZINC03867920	2527	0.1575343419163429	NO	-
887	ZINC04277643	2722	0.15744998013631237	NO	-
888	ZINC04277643	2723	0.15744998013631237	NO	-
889	ZINC04277643	2724	0.15744998013631237	NO	-
890	ZINC00495271	946	0.15737232146560906	NO	-
891	ZINC00545934	1063	0.1573385266428485	NO	-
892	ZINC00545935	1064	0.1573385266428485	NO	-
893	ZINC00197640	422	0.15703136959274377	NO	-
894	ZINC00496190	949	0.15684410162778606	NO	-
895	ZINC00496191	950	0.15684410162778606	NO	-
896	ZINC03711262	2340	0.15683300165176206	NO	-
897	ZINC03458132	2173	0.15674289052005236	NO	-
898	ZINC00054362	143	0.15673252606867336	NO	-
899	ZINC02191019	1652	0.15673252606867336	NO	-
900	ZINC02191019	1653	0.15673252606867336	NO	-
901	ZINC02359939	1690	0.15673252606867336	NO	-
902	ZINC02359939	1691	0.15673252606867336	NO	-
903	ZINC02172577	1647	0.15667184350498875	NO	-
904	ZINC02481957	1724	0.15665159654926	NO	-
905	ZINC03796782	2366	0.15659117641120915	NO	-
906	ZINC00390119	729	0.15655727774929587	NO	-
907	ZINC00390120	730	0.15655727774929587	NO	-
908	ZINC04423181	2772	0.15652083954096355	NO	-
909	ZINC00303181	575	0.15651410140583785	NO	-
910	ZINC02499148	1742	0.15643868677651585	NO	-
911	ZINC02488903	1734	0.15622118503095017	NO	-
912	ZINC00502354	962	0.15618360480063923	NO	-
913	ZINC03863944	2521	0.15609877047571127	NO	-
914	ZINC03861884	2490	0.15607954696625675	NO	-
915	ZINC03457977	2165	0.1559764739229024	NO	-
916	ZINC03457981	2166	0.1559764739229024	NO	-
917	ZINC04469336	2801	0.1559764739229024	NO	-
918	ZINC00203810	429	0.15592200173649015	NO	-
919	ZINC02502634	1749	0.15592200173649015	NO	-
920	ZINC00043623	131	0.15592200173648996	NO	-
921	ZINC00043624	132	0.15592200173648996	NO	-
922	ZINC00062230	161	0.15577102863138648	NO	-
923	ZINC00062231	162	0.15577102863138648	NO	-
924	ZINC00507848	973	0.1557192692823735	NO	-
925	ZINC00352761	667	0.15562595449856031	NO	-
926	ZINC00352763	668	0.15562595449856031	NO	-
927	ZINC00532092	1029	0.15554579007233996	NO	-
928	ZINC00495566	947	0.15545696260266825	NO	-
929	ZINC00427727	824	0.15538738729333987	NO	-
930	ZINC03446453	2159	0.15524523405853563	NO	-
931	ZINC04469380	2802	0.15524523405853563	NO	-
932	ZINC00122231	292	0.1552350889316824	NO	-
933	ZINC00122235	293	0.1552350889316824	NO	-
934	ZINC01642085	1538	0.15522517162259555	NO	-
935	ZINC01158449	1388	0.1551786726120539	NO	-
936	ZINC03195280	2015	0.1551646312103324	NO	-
937	ZINC03195281	2016	0.1551646312103324	NO	-
938	ZINC01519263	1505	0.1550732219191788	NO	-
939	ZINC00352757	665	0.15498729419593057	NO	-
940	ZINC00352760	666	0.15498729419593057	NO	-
941	ZINC00022484	72	0.15498514464265237	NO	-
942	ZINC00352764	669	0.15493027923205813	NO	-
943	ZINC03463635	2186	0.15488125386611018	NO	-
944	ZINC02883746	1965	0.1548783761575559	NO	-
945	ZINC00352738	659	0.15487530382786888	NO	-
946	ZINC00352741	660	0.15487530382786888	NO	-
947	ZINC00549713	1073	0.1548692944290877	NO	-
948	ZINC00809317	1233	0.15481375275702308	NO	-
949	ZINC00809318	1234	0.15481375275702308	NO	-
950	ZINC00211011	440	0.15477760655110173	NO	-
951	ZINC00211014	441	0.15477760655110173	NO	-
952	ZINC00043652	133	0.15465590627523398	NO	-
953	ZINC00196624	417	0.15465590627523398	NO	-
954	ZINC00626023	1162	0.15465590627523398	NO	-
955	ZINC00626025	1163	0.15465590627523398	NO	-
956	ZINC02485714	1731	0.15465590627523398	NO	-
957	ZINC02837479	1945	0.15465590627523398	NO	-
958	ZINC01002617	1295	0.15460304634674396	NO	-
959	ZINC03457989	2167	0.15457325337799818	NO	-
960	ZINC00206349	434	0.15453234076786765	NO	-
961	ZINC01053928	1325	0.15448125323671225	NO	-
962	ZINC03409119	2153	0.15438839599204057	NO	-
963	ZINC00196641	418	0.15435743130806598	NO	-
964	ZINC00196646	419	0.15435743130806598	NO	-
965	ZINC00494938	943	0.15435743130806598	NO	-
966	ZINC00494939	944	0.15435743130806598	NO	-
967	ZINC00632637	1175	0.15435743130806598	NO	-
968	ZINC00632640	1176	0.15435743130806598	NO	-
969	ZINC03610268	2275	0.15435403332999462	NO	-
970	ZINC00425249	802	0.1543497370167893	NO	-
971	ZINC03043377	1985	0.1543497370167893	NO	-
972	ZINC03698230	2332	0.1543347442035836	NO	-
973	ZINC00419089	764	0.1540059284583399	NO	-
974	ZINC01864615	1570	0.15396847458093743	NO	-
975	ZINC01864615	1571	0.15396847458093743	NO	-
976	ZINC01864615	1572	0.15396847458093743	NO	-
977	ZINC03395952	2145	0.15393281937163603	NO	-
978	ZINC03536999	2214	0.1538812403248067	NO	-
979	ZINC03536999	2215	0.1538812403248067	NO	-
980	ZINC03537000	2217	0.1538812403248067	NO	-
981	ZINC03537000	2216	0.15388124032480668	NO	-
982	ZINC02631373	1796	0.15382347610726674	NO	-
983	ZINC04469303	2800	0.15382347610726674	NO	-
984	ZINC03457992	2168	0.15381710459023973	NO	-
985	ZINC01504755	1490	0.15375231394685293	NO	-
986	ZINC01504755	1491	0.15375231394685293	NO	-
987	ZINC00546368	1066	0.1537223524082486	NO	-
988	ZINC00546369	1067	0.1537223524082486	NO	-
989	ZINC03324839	2091	0.1536042560592632	NO	-
990	ZINC03369599	2119	0.15360425605926317	NO	-
991	ZINC04469423	2803	0.15360425605926317	NO	-
992	ZINC00162059	352	0.15356701013738824	NO	-
993	ZINC00162061	353	0.15356701013738824	NO	-
994	ZINC01036869	1309	0.15356701013738824	NO	-
995	ZINC00425243	798	0.15349229554190044	NO	-
996	ZINC00425244	799	0.15349229554190044	NO	-
997	ZINC00425245	800	0.15349229554190044	NO	-
998	ZINC00425246	801	0.15349229554190044	NO	-
999	ZINC03293730	2070	0.15347706833793573	NO	-
1000	ZINC00382828	724	0.1532330377440067	NO	-
1001	ZINC03684815	2309	0.15313640403451037	NO	-
1002	ZINC03684815	2310	0.15313640403451037	NO	-
1003	ZINC03684815	2311	0.15313640403451037	NO	-
1004	ZINC03684815	2312	0.15313640403451037	NO	-
1005	ZINC00351928	654	0.1527793390969273	NO	-
1006	ZINC00351932	655	0.1527793390969273	NO	-
1007	ZINC03859866	2482	0.1525964774841235	NO	-
1008	ZINC03859866	2483	0.1525964774841235	NO	-
1009	ZINC02369337	1693	0.1525511891956315	NO	-
1010	ZINC00419094	769	0.15246081041112106	NO	-
1011	ZINC00061401	145	0.15245625694699247	NO	-
1012	ZINC00289872	555	0.15245625694699247	NO	-
1013	ZINC02746546	1842	0.15245625694699247	NO	-
1014	ZINC00310349	591	0.15227875893658468	NO	-
1015	ZINC00310350	592	0.15227875893658468	NO	-
1016	ZINC00162065	354	0.15222772442310256	NO	-
1017	ZINC00162067	355	0.15222772442310256	NO	-
1018	ZINC00162070	356	0.15222772442310256	NO	-
1019	ZINC00162073	357	0.15222772442310256	NO	-
1020	ZINC00164448	368	0.15222772442310256	NO	-
1021	ZINC00164452	369	0.15222772442310256	NO	-
1022	ZINC00308206	586	0.15222265467856472	NO	-
1023	ZINC00308207	587	0.15222265467856472	NO	-
1024	ZINC01448503	1470	0.15222265467856472	NO	-
1025	ZINC03407854	2151	0.15221142221012535	NO	-
1026	ZINC04469484	2804	0.15202331550122417	NO	-
1027	ZINC00352239	656	0.15201812616643517	NO	-
1028	ZINC03684737	2307	0.1520074249788412	NO	-
1029	ZINC00107737	256	0.15195627170243295	NO	-
1030	ZINC00107741	257	0.15195627170243295	NO	-
1031	ZINC00110845	267	0.15195627170243295	NO	-
1032	ZINC00110849	268	0.15195627170243295	NO	-
1033	ZINC00310819	595	0.15191534648393434	NO	-
1034	ZINC00310820	596	0.15191534648393434	NO	-
1035	ZINC01432758	1464	0.15191534648393434	NO	-
1036	ZINC02172579	1648	0.15179278248235778	NO	-
1037	ZINC04001092	2624	0.15177656125954048	NO	-
1038	ZINC00309641	588	0.15177118669723247	NO	-
1039	ZINC00309643	589	0.15177118669723247	NO	-
1040	ZINC01432755	1463	0.15177118669723247	NO	-
1041	ZINC04316920	2738	0.1516865428880314	NO	-
1042	ZINC04316920	2739	0.1516865428880314	NO	-
1043	ZINC03256048	2048	0.15157730456315366	NO	-
1044	ZINC01000910	1290	0.15154447041974706	NO	-
1045	ZINC01000911	1291	0.15154447041974706	NO	-
1046	ZINC00419012	754	0.15151366953036655	NO	-
1047	ZINC00308189	585	0.15147739739558716	NO	-
1048	ZINC02106577	1614	0.15147739739558716	NO	-
1049	ZINC00369736	694	0.151403886732614	NO	-
1050	ZINC03851486	2417	0.1512683792061272	NO	-
1051	ZINC04514788	2829	0.1512088156747376	NO	-
1052	ZINC00390180	731	0.1508962028994656	NO	-
1053	ZINC00390181	732	0.1508962028994656	NO	-
1054	ZINC02497954	1739	0.1507599105564607	NO	-
1055	ZINC00094271	226	0.15069662629184272	NO	-
1056	ZINC02501608	1748	0.1506843905017656	NO	-
1057	ZINC04436233	2777	0.1506609503330187	NO	-
1058	ZINC03264885	2055	0.15063024787334403	NO	-
1059	ZINC04462743	2789	0.1506279824529493	NO	-
1060	ZINC00426566	811	0.15046053579072108	NO	-
1061	ZINC00302525	571	0.15038310429689303	NO	-
1062	ZINC00488263	935	0.15038015043317915	NO	-
1063	ZINC00296661	560	0.15020589804443205	NO	-
1064	ZINC00296662	561	0.15020589804443205	NO	-
1065	ZINC01413605	1445	0.15006163969550848	NO	-
1066	ZINC01413606	1446	0.15006163969550848	NO	-
1067	ZINC03648766	2293	0.1500569577672405	NO	-
1068	ZINC03648766	2294	0.1500569577672405	NO	-
1069	ZINC00102971	240	0.14998720407153124	NO	-
1070	ZINC00477620	903	0.14998720407153124	NO	-
1071	ZINC00535132	1034	0.14998033831246418	NO	-
1072	ZINC00547932	1072	0.1497401684984087	NO	-
1073	ZINC01000094	1289	0.1497366135006352	NO	-
1074	ZINC03458093	2171	0.14967307940840002	NO	-
1075	ZINC00485714	926	0.14963940561799152	NO	-
1076	ZINC03257738	2050	0.14948098575814758	NO	-
1077	ZINC00507783	972	0.1494590827160129	NO	-
1078	ZINC03850676	2409	0.14922858606370432	NO	-
1079	ZINC03904424	2573	0.14919487488887734	NO	-
1080	ZINC00377300	714	0.14906566287217005	NO	-
1081	ZINC00377301	715	0.14906566287217005	NO	-
1082	ZINC00968896	1272	0.14865958253700717	NO	-
1083	ZINC00968897	1273	0.14865958253700717	NO	-
1084	ZINC00809346	1236	0.1486171786053078	NO	-
1085	ZINC03505451	2193	0.1485970798184517	NO	-
1086	ZINC00427666	817	0.1485890815074898	NO	-
1087	ZINC02866974	1951	0.1485890815074898	NO	-
1088	ZINC00061402	146	0.14847766508096083	NO	-
1089	ZINC00061403	147	0.14847766508096083	NO	-
1090	ZINC00289860	554	0.14847766508096083	NO	-
1091	ZINC00245316	498	0.14841820890676946	NO	-
1092	ZINC00027023	99	0.14838916742967304	NO	-
1093	ZINC00302523	570	0.14832670210026522	NO	-
1094	ZINC00543691	1055	0.14830466570203868	NO	-
1095	ZINC02755352	1852	0.14829329245151288	NO	-
1096	ZINC00705902	1197	0.1480873310138815	NO	-
1097	ZINC01476099	1479	0.1480012080414487	NO	-
1098	ZINC01476100	1480	0.1480012080414487	NO	-
1099	ZINC00124731	296	0.14797323095905032	NO	-
1100	ZINC02628084	1795	0.14789476045894773	NO	-
1101	ZINC02625597	1794	0.14781941176860267	NO	-
1102	ZINC03328542	2095	0.14781047277797468	NO	-
1103	ZINC00074394	177	0.14778472481034113	NO	-
1104	ZINC02872588	1960	0.14765176590769094	NO	-
1105	ZINC00302527	572	0.1476021518395487	NO	-
1106	ZINC01973010	1581	0.147522091425535	NO	-
1107	ZINC01973010	1582	0.147522091425535	NO	-
1108	ZINC01973010	1583	0.147522091425535	NO	-
1109	ZINC01973011	1584	0.147522091425535	NO	-
1110	ZINC01973011	1585	0.147522091425535	NO	-
1111	ZINC01973011	1586	0.147522091425535	NO	-
1112	ZINC01973012	1587	0.147522091425535	NO	-
1113	ZINC01973012	1588	0.147522091425535	NO	-
1114	ZINC01973012	1589	0.147522091425535	NO	-
1115	ZINC01973013	1590	0.147522091425535	NO	-
1116	ZINC01973013	1591	0.147522091425535	NO	-
1117	ZINC01973013	1592	0.147522091425535	NO	-
1118	ZINC04006633	2633	0.147483307895463	NO	-
1119	ZINC03169228	1997	0.14748139315127323	NO	-
1120	ZINC03169230	1998	0.14748139315127323	NO	-
1121	ZINC03580911	2250	0.14743682344958342	NO	-
1122	ZINC02650600	1799	0.14741555687508	NO	-
1123	ZINC03868342	2531	0.14731418574788357	NO	-
1124	ZINC03868346	2533	0.14731418574788357	NO	-
1125	ZINC04465991	2794	0.14731418574788357	NO	-
1126	ZINC04201551	2702	0.14731240043291716	NO	-
1127	ZINC02361697	1692	0.14707745691996807	NO	-
1128	ZINC00369182	693	0.147077456919968	NO	-
1129	ZINC00427675	819	0.14705012542707718	NO	-
1130	ZINC00427676	820	0.14705012542707718	NO	-
1131	ZINC00346398	649	0.1470210650110873	NO	-
1132	ZINC02181067	1650	0.1470210650110873	NO	-
1133	ZINC03976719	2612	0.14701702601314998	NO	-
1134	ZINC03976720	2613	0.14701702601314998	NO	-
1135	ZINC00303175	574	0.1468921039764394	NO	-
1136	ZINC00447078	848	0.1468876489935465	NO	-
1137	ZINC03711124	2338	0.14681180358967433	NO	-
1138	ZINC03868331	2529	0.14678463893394977	NO	-
1139	ZINC04465986	2792	0.14678463893394977	NO	-
1140	ZINC02454633	1714	0.14667871105152028	NO	-
1141	ZINC03258950	2052	0.14665701406420686	NO	-
1142	ZINC04469612	2807	0.14665701406420686	NO	-
1143	ZINC03458097	2172	0.14661769489050655	NO	-
1144	ZINC00426341	806	0.1465127278779008	NO	-
1145	ZINC00539528	1049	0.14645836648247762	NO	-
1146	ZINC03505454	2195	0.1463492216108412	NO	-
1147	ZINC04136933	2683	0.1463260797784545	NO	-
1148	ZINC04136933	2684	0.1463260797784545	NO	-
1149	ZINC04136933	2685	0.1463260797784545	NO	-
1150	ZINC00067855	166	0.14632607977845444	NO	-
1151	ZINC02280313	1671	0.14628077210366547	NO	-
1152	ZINC02280314	1672	0.14628077210366547	NO	-
1153	ZINC03444515	2158	0.14627621494752546	NO	-
1154	ZINC03957559	2604	0.146000540321686	NO	-
1155	ZINC00377710	717	0.14598110561304853	NO	-
1156	ZINC00377711	718	0.14598110561304853	NO	-
1157	ZINC03545629	2222	0.14596424768787641	NO	-
1158	ZINC03545630	2223	0.14596424768787641	NO	-
1159	ZINC02736665	1829	0.14582505467552656	NO	-
1160	ZINC03306654	2074	0.14579321986314112	NO	-
1161	ZINC03505453	2194	0.1456839555043986	NO	-
1162	ZINC00584370	1116	0.14564392370746013	NO	-
1163	ZINC00998238	1285	0.14555706004057548	NO	-
1164	ZINC03463631	2185	0.14554164350561127	NO	-
1165	ZINC00495569	948	0.1455009436055352	NO	-
1166	ZINC04120465	2679	0.14537848265530057	NO	-
1167	ZINC01337736	1430	0.14533626626459012	NO	-
1168	ZINC01337737	1431	0.14533626626459012	NO	-
1169	ZINC00427688	823	0.14507768541349117	NO	-
1170	ZINC00110858	269	0.14507768541349106	NO	-
1171	ZINC00110862	270	0.14507768541349106	NO	-
1172	ZINC00427671	818	0.14507768541349106	NO	-
1173	ZINC03604652	2255	0.14493446777659355	NO	-
1174	ZINC03604655	2256	0.14493446777659355	NO	-
1175	ZINC03604657	2257	0.14493446777659355	NO	-
1176	ZINC03604659	2258	0.14493446777659355	NO	-
1177	ZINC03859089	2465	0.14491899072728442	NO	-
1178	ZINC03859089	2466	0.14491899072728442	NO	-
1179	ZINC02433260	1706	0.14488827365686235	NO	-
1180	ZINC04436236	2778	0.14488827365686235	NO	-
1181	ZINC03863943	2520	0.14484995421665658	NO	-
1182	ZINC00352749	661	0.14474519981456332	NO	-
1183	ZINC00352750	662	0.14474519981456332	NO	-
1184	ZINC03517657	2207	0.14469548891357184	NO	-
1185	ZINC00061405	148	0.14462368721317587	NO	-
1186	ZINC02745287	1840	0.14462368721317587	NO	-
1187	ZINC04048888	2658	0.1445794332884669	NO	-
1188	ZINC04048888	2661	0.1445794332884669	NO	-
1189	ZINC04048888	2659	0.14457943328846684	NO	-
1190	ZINC04048888	2660	0.14457943328846684	NO	-
1191	ZINC00045271	135	0.1442842279779308	NO	-
1192	ZINC00211059	442	0.14416525755613976	NO	-
1193	ZINC02111769	1618	0.14415491850517037	NO	-
1194	ZINC03693465	2320	0.14415104608736284	NO	-
1195	ZINC03693466	2321	0.14415104608736284	NO	-
1196	ZINC03505638	2199	0.1441433392579	NO	-
1197	ZINC03463613	2184	0.1441045079127038	NO	-
1198	ZINC02481973	1725	0.14409911627073158	NO	-
1199	ZINC03458135	2174	0.14402496782465837	NO	-
1200	ZINC03610264	2274	0.14402496782465837	NO	-
1201	ZINC04469500	2805	0.14402496782465837	NO	-
1202	ZINC03580994	2252	0.1439922387083488	NO	-
1203	ZINC03868347	2534	0.1439922387083488	NO	-
1204	ZINC04465995	2795	0.1439922387083488	NO	-
1205	ZINC00550645	1077	0.14393859508319964	NO	-
1206	ZINC03505440	2191	0.14388961208175716	NO	-
1207	ZINC03505445	2192	0.14388961208175716	NO	-
1208	ZINC03696452	2330	0.14359212072028918	NO	-
1209	ZINC00978783	1279	0.1435153927471679	NO	-
1210	ZINC03796891	2367	0.14348844801078325	NO	-
1211	ZINC02214691	1660	0.14340510129114525	NO	-
1212	ZINC00425242	797	0.1433925456772081	NO	-
1213	ZINC03861841	2486	0.14322213098372022	NO	-
1214	ZINC03862998	2497	0.14322213098372022	NO	-
1215	ZINC03862999	2498	0.14322213098372022	NO	-
1216	ZINC03863001	2499	0.14322213098372022	NO	-
1217	ZINC03889710	2558	0.14322213098372022	NO	-
1218	ZINC04466731	2796	0.14322213098372022	NO	-
1219	ZINC00952585	1268	0.14311239112823418	NO	-
1220	ZINC01020006	1305	0.14311239112823418	NO	-
1221	ZINC01240801	1397	0.1430568734807335	NO	-
1222	ZINC02867317	1952	0.14305401121223282	NO	-
1223	ZINC02867317	1953	0.14305401121223282	NO	-
1224	ZINC02867317	1954	0.14305401121223282	NO	-
1225	ZINC02867318	1955	0.14305401121223282	NO	-
1226	ZINC02867318	1956	0.14305401121223282	NO	-
1227	ZINC02867318	1957	0.14305401121223282	NO	-
1228	ZINC00567848	1100	0.1430017877843183	NO	-
1229	ZINC00567849	1101	0.1430017877843183	NO	-
1230	ZINC03848506	2378	0.14284855735223387	NO	-
1231	ZINC03848506	2379	0.14284855735223387	NO	-
1232	ZINC00016008	54	0.14261871983097918	NO	-
1233	ZINC00023208	74	0.14252421875182825	NO	-
1234	ZINC03341606	2107	0.14242090693538514	NO	-
1235	ZINC03341608	2108	0.14242090693538514	NO	-
1236	ZINC03341609	2109	0.14242090693538514	NO	-
1237	ZINC03341611	2110	0.14242090693538514	NO	-
1238	ZINC01504739	1488	0.14229785223512306	NO	-
1239	ZINC01504742	1489	0.14229785223512306	NO	-
1240	ZINC03605057	2265	0.1420892916462854	NO	-
1241	ZINC03605058	2266	0.1420892916462854	NO	-
1242	ZINC03605060	2267	0.1420892916462854	NO	-
1243	ZINC03605062	2268	0.1420892916462854	NO	-
1244	ZINC03549433	2224	0.14206849163413346	NO	-
1245	ZINC03549439	2225	0.14206849163413346	NO	-
1246	ZINC01519375	1507	0.14199487992584456	NO	-
1247	ZINC03859873	2484	0.14199138332493622	NO	-
1248	ZINC00528506	1024	0.1418166763656337	NO	-
1249	ZINC00528507	1025	0.1418166763656337	NO	-
1250	ZINC03895594	2567	0.1417273712983988	NO	-
1251	ZINC03418677	2156	0.141709045610679	NO	-
1252	ZINC01268762	1402	0.14162164076321423	NO	-
1253	ZINC01268762	1403	0.14162164076321423	NO	-
1254	ZINC01268762	1404	0.14162164076321423	NO	-
1255	ZINC03855581	2445	0.14162164076321423	NO	-
1256	ZINC00483589	922	0.14160438249761206	NO	-
1257	ZINC00463343	874	0.14154349895345894	NO	-
1258	ZINC00463344	875	0.14154349895345894	NO	-
1259	ZINC00167208	371	0.14146602720035387	NO	-
1260	ZINC00407376	743	0.14146602720035387	NO	-
1261	ZINC04202926	2703	0.14143779524252506	NO	-
1262	ZINC00618695	1149	0.1414009850020114	NO	-
1263	ZINC00618696	1150	0.1414009850020114	NO	-
1264	ZINC00011465	41	0.1413376883901018	NO	-
1265	ZINC03867919	2526	0.14131371212844723	NO	-
1266	ZINC01321177	1427	0.14120257998201932	NO	-
1267	ZINC00501129	960	0.1411947153884767	NO	-
1268	ZINC00020091	63	0.14118010031916664	NO	-
1269	ZINC03531960	2212	0.1410615102861307	NO	-
1270	ZINC03531961	2213	0.1410615102861307	NO	-
1271	ZINC00022480	71	0.14105243532734862	NO	-
1272	ZINC04414345	2770	0.14089064476281488	NO	-
1273	ZINC01439973	1465	0.1408904259239338	NO	-
1274	ZINC01261327	1400	0.14086735910262477	NO	-
1275	ZINC02294520	1676	0.1407937137697435	NO	-
1276	ZINC02294521	1677	0.1407937137697435	NO	-
1277	ZINC02737318	1830	0.1407923081513307	NO	-
1278	ZINC00514055	985	0.14064531309059192	NO	-
1279	ZINC03306599	2073	0.14027798677929967	NO	-
1280	ZINC03351179	2114	0.14019335574678432	NO	-
1281	ZINC01337735	1429	0.14016500694474743	NO	-
1282	ZINC00632580	1170	0.14006790714433	NO	-
1283	ZINC00809323	1235	0.14006790714433	NO	-
1284	ZINC03873524	2545	0.13998661758242323	NO	-
1285	ZINC04439727	2779	0.13998661758242323	NO	-
1286	ZINC03604993	2261	0.13993927847530027	NO	-
1287	ZINC03604995	2262	0.13993927847530027	NO	-
1288	ZINC03604997	2263	0.13993927847530027	NO	-
1289	ZINC03604999	2264	0.13993927847530027	NO	-
1290	ZINC00427677	821	0.13991857242809103	NO	-
1291	ZINC00427678	822	0.13991857242809103	NO	-
1292	ZINC00300988	564	0.13987186592365553	NO	-
1293	ZINC00226062	478	0.13984809131205475	NO	-
1294	ZINC01104380	1373	0.13981829943694307	NO	-
1295	ZINC01104381	1374	0.13981829943694307	NO	-
1296	ZINC01277447	1407	0.13981829943694307	NO	-
1297	ZINC01277448	1408	0.13981829943694307	NO	-
1298	ZINC01726083	1554	0.13979055992519626	NO	-
1299	ZINC01726083	1555	0.13979055992519626	NO	-
1300	ZINC01726083	1556	0.13979055992519626	NO	-
1301	ZINC00352708	657	0.13976216657504348	NO	-
1302	ZINC00352709	658	0.13976216657504348	NO	-
1303	ZINC03894252	2565	0.13975374041163507	NO	-
1304	ZINC00011466	42	0.13967827589623824	NO	-
1305	ZINC00189708	404	0.13962613649925673	NO	-
1306	ZINC02719614	1809	0.13953562672570913	NO	-
1307	ZINC00779800	1219	0.13952159978718423	NO	-
1308	ZINC00779801	1220	0.13952159978718423	NO	-
1309	ZINC00779802	1221	0.13952159978718423	NO	-
1310	ZINC02452888	1713	0.13949444463017607	NO	-
1311	ZINC01972956	1575	0.13922964113181505	NO	-
1312	ZINC01972956	1576	0.13922964113181505	NO	-
1313	ZINC01972956	1577	0.13922964113181505	NO	-
1314	ZINC01972957	1578	0.13922964113181505	NO	-
1315	ZINC01972957	1579	0.13922964113181505	NO	-
1316	ZINC01972957	1580	0.13922964113181505	NO	-
1317	ZINC03648774	2295	0.13894738158421266	NO	-
1318	ZINC02766556	1874	0.13894487491050422	NO	-
1319	ZINC03580948	2251	0.13879074700055455	NO	-
1320	ZINC03868341	2530	0.13879074700055455	NO	-
1321	ZINC04465990	2793	0.13879074700055455	NO	-
1322	ZINC00613999	1146	0.13876203446321037	NO	-
1323	ZINC03527390	2208	0.1387533871856551	NO	-
1324	ZINC00092882	223	0.1387495882740448	NO	-
1325	ZINC00068561	168	0.1387305699279417	NO	-
1326	ZINC01793924	1568	0.1387305699279417	NO	-
1327	ZINC03458193	2176	0.13853079751300262	NO	-
1328	ZINC03868345	2532	0.13838879274241145	NO	-
1329	ZINC03505636	2198	0.13822192953586215	NO	-
1330	ZINC03458091	2170	0.13821389887078447	NO	-
1331	ZINC03893539	2564	0.13817687983053362	NO	-
1332	ZINC03210229	2021	0.13806993642734128	NO	-
1333	ZINC03177362	2007	0.13793053594641166	NO	-
1334	ZINC02765859	1870	0.1379102433068166	NO	-
1335	ZINC00245320	499	0.13780582603858463	NO	-
1336	ZINC00245323	500	0.13780582603858463	NO	-
1337	ZINC00438105	840	0.13780347814336466	NO	-
1338	ZINC00994062	1283	0.13780347814336466	NO	-
1339	ZINC04141464	2687	0.13768938625790567	NO	-
1340	ZINC00466888	878	0.13753800929797982	NO	-
1341	ZINC00149366	337	0.13729945260932655	NO	-
1342	ZINC02239833	1667	0.13719924904672637	NO	-
1343	ZINC01136384	1382	0.13711264031997925	NO	-
1344	ZINC01136385	1383	0.13711264031997925	NO	-
1345	ZINC01519431	1509	0.13696012013432707	NO	-
1346	ZINC00662503	1183	0.13685242717765866	NO	-
1347	ZINC00662504	1184	0.13685242717765866	NO	-
1348	ZINC01075750	1358	0.13674369410761228	NO	-
1349	ZINC00352812	671	0.13669684720471964	NO	-
1350	ZINC02129294	1636	0.13669684720471964	NO	-
1351	ZINC03295227	2071	0.1364746080040659	NO	-
1352	ZINC03695752	2328	0.1364384487455933	NO	-
1353	ZINC03695753	2329	0.1364384487455933	NO	-
1354	ZINC01514572	1500	0.13642342565229001	NO	-
1355	ZINC01514578	1501	0.13642342565229001	NO	-
1356	ZINC00972463	1276	0.1363891781175446	NO	-
1357	ZINC00972464	1277	0.1363891781175446	NO	-
1358	ZINC03625512	2280	0.13636178870528332	NO	-
1359	ZINC03684749	2308	0.1363038681589521	NO	-
1360	ZINC00232991	484	0.13630386815895207	NO	-
1361	ZINC00204284	430	0.1362022808845436	NO	-
1362	ZINC00204284	431	0.1362022808845436	NO	-
1363	ZINC00425020	783	0.1361814320870049	NO	-
1364	ZINC03326615	2092	0.1360819153609309	NO	-
1365	ZINC03172262	1999	0.13594237337477574	NO	-
1366	ZINC03172263	2000	0.13594237337477574	NO	-
1367	ZINC00079843	185	0.13587503655608552	NO	-
1368	ZINC03740121	2350	0.13577369607591366	NO	-
1369	ZINC00013540	52	0.13569631345643993	NO	-
1370	ZINC03579407	2248	0.13561235783877576	NO	-
1371	ZINC03779969	2362	0.1354969749728706	NO	-
1372	ZINC00519681	991	0.1354512202683321	NO	-
1373	ZINC03458086	2169	0.1354069967697539	NO	-
1374	ZINC00524019	1015	0.13539707792021893	NO	-
1375	ZINC00524020	1016	0.13539707792021893	NO	-
1376	ZINC00524021	1017	0.13539707792021893	NO	-
1377	ZINC00524022	1018	0.13539707792021893	NO	-
1378	ZINC00557946	1089	0.13536519470194883	NO	-
1379	ZINC01056927	1338	0.13532513935562812	NO	-
1380	ZINC04284623	2731	0.13531346237738837	NO	-
1381	ZINC03740083	2347	0.13523154377080168	NO	-
1382	ZINC02223055	1663	0.1351514644971227	NO	-
1383	ZINC00425080	785	0.1350993250837908	NO	-
1384	ZINC00007245	27	0.135088093717019	NO	-
1385	ZINC00779798	1218	0.13507670548446318	NO	-
1386	ZINC00351100	653	0.135046730973091	NO	-
1387	ZINC00625982	1160	0.13490192598465822	NO	-
1388	ZINC00625983	1161	0.13490192598465822	NO	-
1389	ZINC02733695	1824	0.13480043412411116	NO	-
1390	ZINC02733696	1825	0.13480043412411116	NO	-
1391	ZINC03151509	1996	0.13466780606623388	NO	-
1392	ZINC02345420	1686	0.1346301675540307	NO	-
1393	ZINC02345422	1687	0.1346301675540307	NO	-
1394	ZINC00062786	163	0.1344643868296522	NO	-
1395	ZINC00662508	1185	0.13429570785175113	NO	-
1396	ZINC00662510	1186	0.13429570785175113	NO	-
1397	ZINC03337407	2104	0.13423140004018808	NO	-
1398	ZINC03505327	2190	0.13414454551554808	NO	-
1399	ZINC04442066	2781	0.13406812523278802	NO	-
1400	ZINC01537172	1514	0.13390352066473193	NO	-
1401	ZINC00442859	845	0.13388554677132058	NO	-
1402	ZINC00442860	846	0.13388554677132058	NO	-
1403	ZINC02452743	1712	0.1338053133529437	NO	-
1404	ZINC04423184	2773	0.13379512078825004	NO	-
1405	ZINC00086529	214	0.13377376449452935	NO	-
1406	ZINC01514756	1503	0.13368706504117361	NO	-
1407	ZINC02340769	1684	0.1336649167109694	NO	-
1408	ZINC02198081	1656	0.13361470762334007	NO	-
1409	ZINC02198083	1657	0.13361470762334007	NO	-
1410	ZINC01252110	1399	0.13350944984200672	NO	-
1411	ZINC03857209	2447	0.13350944984200672	NO	-
1412	ZINC02504437	1750	0.1335090962758839	NO	-
1413	ZINC02550071	1759	0.1335090962758839	NO	-
1414	ZINC02582091	1781	0.1335090962758839	NO	-
1415	ZINC03105554	1989	0.13344254683905382	NO	-
1416	ZINC02499109	1741	0.13336743756597597	NO	-
1417	ZINC00453003	858	0.1333650403223211	NO	-
1418	ZINC00053243	142	0.1330886937951952	NO	-
1419	ZINC02772225	1890	0.13308520936997492	NO	-
1420	ZINC02708159	1807	0.1330475890959236	NO	-
1421	ZINC02708162	1808	0.1330475890959236	NO	-
1422	ZINC02799677	1929	0.1329154190487736	NO	-
1423	ZINC03983402	2616	0.1329068251794644	NO	-
1424	ZINC02777255	1897	0.13282244860302259	NO	-
1425	ZINC02777256	1898	0.13282244860302259	NO	-
1426	ZINC02777257	1899	0.13282244860302259	NO	-
1427	ZINC02777258	1900	0.13282244860302259	NO	-
1428	ZINC00238089	493	0.13268639914737168	NO	-
1429	ZINC00238091	494	0.13268639914737168	NO	-
1430	ZINC02764461	1868	0.13265011392407772	NO	-
1431	ZINC03740153	2351	0.13262441848084264	NO	-
1432	ZINC02569143	1776	0.13249893475056565	NO	-
1433	ZINC03648762	2292	0.13244171889984116	NO	-
1434	ZINC02582172	1782	0.13235671764723328	NO	-
1435	ZINC01064157	1345	0.13233130287441708	NO	-
1436	ZINC01055396	1333	0.13217076551241633	NO	-
1437	ZINC00992533	1282	0.13214959056295972	NO	-
1438	ZINC02452610	1711	0.13212219046042656	NO	-
1439	ZINC00022650	73	0.132004297817512	NO	-
1440	ZINC04414346	2771	0.1319612206952949	NO	-
1441	ZINC01432749	1461	0.13193326052811347	NO	-
1442	ZINC01432750	1462	0.13193326052811347	NO	-
1443	ZINC01516493	1504	0.1317302084975404	NO	-
1444	ZINC00066325	165	0.13159639219129385	NO	-
1445	ZINC01470799	1478	0.13147474976044626	NO	-
1446	ZINC03861915	2491	0.13145337537849147	NO	-
1447	ZINC03861916	2492	0.13145337537849147	NO	-
1448	ZINC03861918	2493	0.13145337537849147	NO	-
1449	ZINC00539058	1048	0.1313654643388768	NO	-
1450	ZINC00103022	242	0.13135361218664637	NO	-
1451	ZINC00103025	243	0.13135361218664637	NO	-
1452	ZINC00040795	119	0.13127079305594502	NO	-
1453	ZINC00040796	120	0.13127079305594502	NO	-
1454	ZINC03293556	2067	0.13118142109258019	NO	-
1455	ZINC03293556	2068	0.13118142109258019	NO	-
1456	ZINC03293556	2069	0.13118142109258019	NO	-
1457	ZINC02381594	1698	0.13103711179649605	NO	-
1458	ZINC03903625	2570	0.13099294460755226	NO	-
1459	ZINC03903625	2571	0.13099294460755215	NO	-
1460	ZINC03327557	2093	0.13078134863229463	NO	-
1461	ZINC00139773	327	0.1307661164668371	NO	-
1462	ZINC00005388	21	0.13074104604475714	NO	-
1463	ZINC01337748	1432	0.13067532080474234	NO	-
1464	ZINC04091989	2670	0.13064652252968312	NO	-
1465	ZINC02660376	1804	0.13063319968175174	NO	-
1466	ZINC00426562	809	0.13060821646227785	NO	-
1467	ZINC00134745	315	0.130561956556935	NO	-
1468	ZINC00178180	386	0.13043795637015024	NO	-
1469	ZINC03458191	2175	0.13036728072668796	NO	-
1470	ZINC03504162	2189	0.1302230613403538	NO	-
1471	ZINC03322176	2085	0.13017740505813308	NO	-
1472	ZINC03322178	2086	0.13017740505813308	NO	-
1473	ZINC03322181	2087	0.13017740505813308	NO	-
1474	ZINC03322183	2088	0.13017740505813308	NO	-
1475	ZINC00520429	992	0.1301405991724027	NO	-
1476	ZINC00520429	993	0.1301405991724027	NO	-
1477	ZINC00520429	994	0.1301405991724027	NO	-
1478	ZINC00520429	995	0.1301405991724027	NO	-
1479	ZINC03375274	2124	0.1301103158811709	NO	-
1480	ZINC04001050	2623	0.1301096027808523	NO	-
1481	ZINC00522034	1010	0.13008086427954005	NO	-
1482	ZINC02643124	1798	0.13007824449383112	NO	-
1483	ZINC00730712	1206	0.13001336897401014	NO	-
1484	ZINC00521078	997	0.129714761125147	NO	-
1485	ZINC01300103	1421	0.129714761125147	NO	-
1486	ZINC00325395	611	0.12964930003836847	NO	-
1487	ZINC00325399	612	0.12964930003836847	NO	-
1488	ZINC03527463	2209	0.12958436468394904	NO	-
1489	ZINC00125104	297	0.12946886446886458	NO	-
1490	ZINC00130354	306	0.12945142470676846	NO	-
1491	ZINC00006890	25	0.12939737918143016	NO	-
1492	ZINC02110665	1617	0.12930196713188208	NO	-
1493	ZINC03604794	2259	0.12928647837138882	NO	-
1494	ZINC03604799	2260	0.12928647837138882	NO	-
1495	ZINC00232873	483	0.12913353370842362	NO	-
1496	ZINC00087485	215	0.12911716997845765	NO	-
1497	ZINC00004404	20	0.12902724679717706	NO	-
1498	ZINC03697951	2331	0.12902417765204424	NO	-
1499	ZINC04488789	2818	0.12897814151662962	NO	-
1500	ZINC02764259	1867	0.1289592798083263	NO	-
1501	ZINC00175173	381	0.12893582059525613	NO	-
1502	ZINC00210410	437	0.12882361466917214	NO	-
1503	ZINC03868744	2538	0.12882361466917214	NO	-
1504	ZINC04268332	2720	0.1286682390347443	NO	-
1505	ZINC00038107	114	0.1286048294894135	NO	-
1506	ZINC01093034	1365	0.12858032788994697	NO	-
1507	ZINC03740113	2348	0.12856886963673927	NO	-
1508	ZINC03740114	2349	0.12856886963673927	NO	-
1509	ZINC03969654	2607	0.12850556599368407	NO	-
1510	ZINC03969655	2608	0.12850556599368407	NO	-
1511	ZINC03969656	2609	0.12850556599368407	NO	-
1512	ZINC03969657	2610	0.12850556599368407	NO	-
1513	ZINC04470223	2808	0.12850556599368407	NO	-
1514	ZINC03505635	2197	0.12838177502262443	NO	-
1515	ZINC00267817	524	0.12835137806133706	NO	-
1516	ZINC00514045	984	0.1282800137598899	NO	-
1517	ZINC04284139	2730	0.1282391324793001	NO	-
1518	ZINC03359514	2117	0.12822513208562245	NO	-
1519	ZINC00331931	618	0.12816064500817356	NO	-
1520	ZINC00113200	274	0.12812462069172265	NO	-
1521	ZINC00113200	275	0.12812462069172265	NO	-
1522	ZINC00113200	276	0.12812462069172265	NO	-
1523	ZINC03693402	2316	0.12799893959869516	NO	-
1524	ZINC03610287	2276	0.1279099936223454	NO	-
1525	ZINC00026624	97	0.12783679374703297	NO	-
1526	ZINC04386325	2761	0.1275556385709363	NO	-
1527	ZINC00162217	359	0.1274865514387573	NO	-
1528	ZINC00162221	360	0.1274865514387573	NO	-
1529	ZINC03479557	2188	0.1272423541452731	NO	-
1530	ZINC03572943	2237	0.12715220146029432	NO	-
1531	ZINC03572944	2238	0.12715220146029432	NO	-
1532	ZINC00425772	803	0.12710269243588537	NO	-
1533	ZINC00467180	880	0.12710051984180398	NO	-
1534	ZINC00467181	881	0.12710051984180398	NO	-
1535	ZINC02470377	1719	0.1270432925842184	NO	-
1536	ZINC01647021	1540	0.12698433769007225	NO	-
1537	ZINC00108769	261	0.1268396639079955	NO	-
1538	ZINC01064032	1344	0.12671090244291644	NO	-
1539	ZINC04337363	2746	0.1266893290159611	NO	-
1540	ZINC00217388	468	0.12649050878478368	NO	-
1541	ZINC00020299	64	0.12623584328127377	NO	-
1542	ZINC03505652	2200	0.12617982585864249	NO	-
1543	ZINC01018876	1301	0.12617230403946522	NO	-
1544	ZINC01771331	1562	0.12615904282063856	NO	-
1545	ZINC01771331	1563	0.12615904282063856	NO	-
1546	ZINC01771331	1564	0.12615904282063856	NO	-
1547	ZINC00235360	491	0.12604271982893342	NO	-
1548	ZINC03335805	2103	0.12602837734942257	NO	-
1549	ZINC04186504	2699	0.1260207030365538	NO	-
1550	ZINC02498000	1740	0.12586639847904582	NO	-
1551	ZINC03684713	2306	0.12586639847904582	NO	-
1552	ZINC00426337	805	0.1257875666491128	NO	-
1553	ZINC03701065	2335	0.12576924825820723	NO	-
1554	ZINC03505623	2196	0.12573403296702867	NO	-
1555	ZINC00488312	936	0.12563209544197487	NO	-
1556	ZINC01462906	1477	0.12563209544197487	NO	-
1557	ZINC00497831	958	0.12562206904922188	NO	-
1558	ZINC03698233	2333	0.1255783372964201	NO	-
1559	ZINC00297106	563	0.12549004034099237	NO	-
1560	ZINC00190309	407	0.12544530345069613	NO	-
1561	ZINC02737843	1831	0.12544510228333763	NO	-
1562	ZINC03505778	2202	0.12536910492832806	NO	-
1563	ZINC00315849	601	0.12534048980039814	NO	-
1564	ZINC00999929	1288	0.12530734494966805	NO	-
1565	ZINC03345265	2112	0.12530409100157208	NO	-
1566	ZINC02098706	1610	0.1251805647682109	NO	-
1567	ZINC00568779	1105	0.12492987473407875	NO	-
1568	ZINC00577432	1114	0.1249238290902577	NO	-
1569	ZINC00106701	251	0.12492382909025766	NO	-
1570	ZINC00106701	252	0.12492382909025766	NO	-
1571	ZINC01536668	1513	0.12491455988308044	NO	-
1572	ZINC01392236	1436	0.12483100558563742	NO	-
1573	ZINC01392237	1437	0.12483100558563742	NO	-
1574	ZINC03127962	1992	0.12482843180802612	NO	-
1575	ZINC04381139	2758	0.12478597678232348	NO	-
1576	ZINC01013474	1297	0.12472355024711018	NO	-
1577	ZINC00352771	670	0.12465188208234278	NO	-
1578	ZINC03580737	2249	0.12456300648225604	NO	-
1579	ZINC00210417	438	0.12442454677558286	NO	-
1580	ZINC03868745	2539	0.12442454677558286	NO	-
1581	ZINC00278787	546	0.12436919334715307	NO	-
1582	ZINC00278790	547	0.12436919334715307	NO	-
1583	ZINC00011527	45	0.12431962141581779	NO	-
1584	ZINC00178162	384	0.12424330324486361	NO	-
1585	ZINC00178163	385	0.12424330324486361	NO	-
1586	ZINC00449724	851	0.12413493251089164	NO	-
1587	ZINC03905374	2577	0.12406931714841601	NO	-
1588	ZINC04072066	2665	0.12404779517539578	NO	-
1589	ZINC04369629	2756	0.12396791826920817	NO	-
1590	ZINC04399758	2768	0.12395038394399008	NO	-
1591	ZINC03572949	2239	0.1239080156280668	NO	-
1592	ZINC03572950	2240	0.1239080156280668	NO	-
1593	ZINC00307838	582	0.12386156967337118	NO	-
1594	ZINC00450367	852	0.12362928820982712	NO	-
1595	ZINC00104994	245	0.12346275134691231	NO	-
1596	ZINC00104994	246	0.12346275134691231	NO	-
1597	ZINC00375353	706	0.12336701958827125	NO	-
1598	ZINC00375358	707	0.12336701958827125	NO	-
1599	ZINC03859241	2470	0.12334556452815122	NO	-
1600	ZINC03859919	2485	0.12334556452815122	NO	-
1601	ZINC00137079	322	0.12329792487279521	NO	-
1602	ZINC03958682	2606	0.12328531530089618	NO	-
1603	ZINC00380932	720	0.12319075875964414	NO	-
1604	ZINC03850575	2408	0.12316623217342877	NO	-
1605	ZINC03863747	2504	0.12316623217342877	NO	-
1606	ZINC01280659	1410	0.12309484027529152	NO	-
1607	ZINC02619808	1786	0.12307737727687056	NO	-
1608	ZINC00568777	1104	0.12307509529180774	NO	-
1609	ZINC00186007	400	0.12292859059394104	NO	-
1610	ZINC00557965	1090	0.12289140855704327	NO	-
1611	ZINC00038068	113	0.12286425906394942	NO	-
1612	ZINC00432658	835	0.12278489398458428	NO	-
1613	ZINC04121607	2680	0.12275346116071653	NO	-
1614	ZINC02884879	1966	0.12270164093148736	NO	-
1615	ZINC03703992	2336	0.12266566880432206	NO	-
1616	ZINC03695689	2325	0.12265879165329077	NO	-
1617	ZINC00183447	397	0.12264793156446764	NO	-
1618	ZINC03969683	2611	0.12260967424242154	NO	-
1619	ZINC04470249	2809	0.12260967424242154	NO	-
1620	ZINC03693406	2318	0.12258400677887854	NO	-
1621	ZINC00162208	358	0.12256160319859181	NO	-
1622	ZINC00162233	361	0.12256160319859181	NO	-
1623	ZINC00162237	362	0.12256160319859181	NO	-
1624	ZINC01036889	1310	0.12256160319859181	NO	-
1625	ZINC01645890	1539	0.12254868247914445	NO	-
1626	ZINC00803419	1231	0.1225311221371449	NO	-
1627	ZINC00473622	895	0.12249514163682812	NO	-
1628	ZINC03321034	2082	0.12246082591112585	NO	-
1629	ZINC03321034	2083	0.12246082591112585	NO	-
1630	ZINC03321034	2084	0.12246082591112585	NO	-
1631	ZINC01042167	1313	0.12242902070975312	NO	-
1632	ZINC00085510	212	0.12232142968639707	NO	-
1633	ZINC00293745	558	0.1223151050402363	NO	-
1634	ZINC00820845	1244	0.12225987862380676	NO	-
1635	ZINC00820846	1245	0.12225987862380676	NO	-
1636	ZINC00126017	301	0.12222407199447512	NO	-
1637	ZINC03693387	2313	0.12219505220833651	NO	-
1638	ZINC03693389	2314	0.12219505220833651	NO	-
1639	ZINC03693407	2319	0.12219505220833651	NO	-
1640	ZINC02282142	1673	0.12208748342530787	NO	-
1641	ZINC02282143	1674	0.12208748342530787	NO	-
1642	ZINC02659042	1802	0.12206986307256353	NO	-
1643	ZINC02659043	1803	0.12206986307256353	NO	-
1644	ZINC01242555	1398	0.12190779450135125	NO	-
1645	ZINC02755248	1851	0.12176055432460244	NO	-
1646	ZINC04042742	2653	0.12175274369739111	NO	-
1647	ZINC04042742	2654	0.12175274369739111	NO	-
1648	ZINC04042742	2655	0.12175274369739111	NO	-
1649	ZINC00215540	466	0.12171219723059087	NO	-
1650	ZINC02749049	1844	0.1216857793090655	NO	-
1651	ZINC02749050	1845	0.1216857793090655	NO	-
1652	ZINC00674666	1193	0.12152515925122803	NO	-
1653	ZINC03565173	2233	0.12139959568973081	NO	-
1654	ZINC03565175	2234	0.12139959568973081	NO	-
1655	ZINC00997025	1284	0.12115440722436967	NO	-
1656	ZINC02386392	1699	0.12110418795761058	NO	-
1657	ZINC00050189	139	0.12109464742493867	NO	-
1658	ZINC03572959	2243	0.1210934498349396	NO	-
1659	ZINC03572960	2244	0.1210934498349396	NO	-
1660	ZINC00423033	774	0.12103946972964313	NO	-
1661	ZINC00270843	534	0.12103670927943269	NO	-
1662	ZINC00270844	535	0.12103670927943269	NO	-
1663	ZINC00270846	536	0.12103670927943269	NO	-
1664	ZINC00270847	537	0.12103670927943269	NO	-
1665	ZINC04137812	2686	0.12102125479244596	NO	-
1666	ZINC00052462	141	0.12099568760094315	NO	-
1667	ZINC00433133	837	0.12097879618296711	NO	-
1668	ZINC00433134	838	0.12097879618296711	NO	-
1669	ZINC01155705	1386	0.12093096542084535	NO	-
1670	ZINC03859538	2473	0.12093096542084535	NO	-
1671	ZINC03859539	2474	0.12093096542084535	NO	-
1672	ZINC00411202	748	0.12088201953804659	NO	-
1673	ZINC00106672	250	0.120836348604519	NO	-
1674	ZINC04264139	2719	0.12083634860451896	NO	-
1675	ZINC00310736	594	0.12064324577576217	NO	-
1676	ZINC03983360	2615	0.12062825200458405	NO	-
1677	ZINC02803905	1931	0.1205582435109818	NO	-
1678	ZINC03572955	2241	0.12052215843313885	NO	-
1679	ZINC03572956	2242	0.12052215843313885	NO	-
1680	ZINC03857596	2448	0.12037822036801324	NO	-
1681	ZINC03857597	2449	0.12037822036801324	NO	-
1682	ZINC00217498	470	0.12037126801324682	NO	-
1683	ZINC00426563	810	0.11999917739788521	NO	-
1684	ZINC03516912	2205	0.11997977135870368	NO	-
1685	ZINC03516913	2206	0.11997977135870368	NO	-
1686	ZINC00038216	116	0.11984305101279122	NO	-
1687	ZINC03889076	2556	0.11984305101279122	NO	-
1688	ZINC00307252	581	0.11975124397373305	NO	-
1689	ZINC02730526	1818	0.11969162626497687	NO	-
1690	ZINC01506012	1492	0.11966351925385538	NO	-
1691	ZINC01055893	1334	0.119590760546643	NO	-
1692	ZINC03008294	1979	0.11956949103058466	NO	-
1693	ZINC02975992	1977	0.11952472068315957	NO	-
1694	ZINC03180376	2008	0.11951762877984813	NO	-
1695	ZINC03505776	2201	0.11948008827790094	NO	-
1696	ZINC00983278	1280	0.11947472476497246	NO	-
1697	ZINC02391748	1700	0.1192065809577419	NO	-
1698	ZINC00234806	486	0.11916657844534602	NO	-
1699	ZINC00234809	487	0.11916657844534602	NO	-
1700	ZINC00234811	488	0.11916657844534602	NO	-
1701	ZINC00145549	328	0.11902263361905918	NO	-
1702	ZINC04485867	2815	0.11894140672227008	NO	-
1703	ZINC00106999	253	0.11886534457413771	NO	-
1704	ZINC00106999	254	0.11886534457413771	NO	-
1705	ZINC00357998	678	0.11884766268345193	NO	-
1706	ZINC00357999	679	0.11884766268345193	NO	-
1707	ZINC00755582	1208	0.11874796599281723	NO	-
1708	ZINC00977857	1278	0.11874796599281723	NO	-
1709	ZINC03853108	2419	0.11868560564319555	NO	-
1710	ZINC00159071	348	0.11868278185297097	NO	-
1711	ZINC00012044	47	0.11864249860297574	NO	-
1712	ZINC00012044	48	0.11864249860297574	NO	-
1713	ZINC01055246	1331	0.11853450324840209	NO	-
1714	ZINC01055248	1332	0.11853450324840209	NO	-
1715	ZINC03805788	2370	0.11850990249455073	NO	-
1716	ZINC03853364	2428	0.11845288696240902	NO	-
1717	ZINC03853365	2429	0.11845288696240902	NO	-
1718	ZINC00568773	1103	0.11836989810762842	NO	-
1719	ZINC00527721	1023	0.1183659423365305	NO	-
1720	ZINC00426573	813	0.11836425798389538	NO	-
1721	ZINC03413701	2154	0.11823599980928046	NO	-
1722	ZINC03413701	2155	0.11823599980928046	NO	-
1723	ZINC03867545	2525	0.11823599980928046	NO	-
1724	ZINC03863327	2501	0.1181790434250261	NO	-
1725	ZINC01053886	1324	0.11812662872926619	NO	-
1726	ZINC00371509	698	0.11811072143706197	NO	-
1727	ZINC00371510	699	0.11811072143706197	NO	-
1728	ZINC00042094	127	0.11804600256437385	NO	-
1729	ZINC04079129	2668	0.11803179605175403	NO	-
1730	ZINC03284568	2061	0.11801589349189967	NO	-
1731	ZINC02970252	1976	0.11793312895333573	NO	-
1732	ZINC03853354	2427	0.11786380006548074	NO	-
1733	ZINC04445526	2784	0.11786380006548074	NO	-
1734	ZINC00218910	473	0.11786140337403873	NO	-
1735	ZINC00063604	164	0.11784530316323225	NO	-
1736	ZINC03909308	2581	0.11778247237225571	NO	-
1737	ZINC00036865	111	0.11770659204439464	NO	-
1738	ZINC03956657	2602	0.11762350201023263	NO	-
1739	ZINC00426577	814	0.11758831443353876	NO	-
1740	ZINC03693398	2315	0.11757479800449419	NO	-
1741	ZINC04023806	2644	0.11752362129498259	NO	-
1742	ZINC04023806	2645	0.11752362129498259	NO	-
1743	ZINC04023806	2646	0.11752362129498259	NO	-
1744	ZINC00225101	477	0.11738948226801284	NO	-
1745	ZINC00366225	687	0.11738567644080232	NO	-
1746	ZINC00038009	112	0.11735163571794831	NO	-
1747	ZINC03695693	2326	0.11729966401625545	NO	-
1748	ZINC00094456	227	0.11721519825801283	NO	-
1749	ZINC00441467	841	0.11716225275517625	NO	-
1750	ZINC02232234	1666	0.1171116251076857	NO	-
1751	ZINC00176056	383	0.11707783146996995	NO	-
1752	ZINC03892052	2563	0.11705170351292159	NO	-
1753	ZINC03334269	2102	0.11692730414021289	NO	-
1754	ZINC03561879	2232	0.11692730414021289	NO	-
1755	ZINC00340016	632	0.11691524876367577	NO	-
1756	ZINC00340019	633	0.11691524876367577	NO	-
1757	ZINC00246898	502	0.11684167234145125	NO	-
1758	ZINC03693404	2317	0.11684032417129654	NO	-
1759	ZINC00071456	171	0.11682938275392774	NO	-
1760	ZINC00371658	701	0.11678790972767758	NO	-
1761	ZINC04326357	2742	0.11676021518139397	NO	-
1762	ZINC00135905	319	0.1166965945009493	NO	-
1763	ZINC01042172	1315	0.1166965945009493	NO	-
1764	ZINC04365616	2754	0.11661057371511423	NO	-
1765	ZINC03904750	2574	0.11649875911252151	NO	-
1766	ZINC00189742	405	0.11644489073449638	NO	-
1767	ZINC00189744	406	0.11644489073449638	NO	-
1768	ZINC01212798	1393	0.11644489073449638	NO	-
1769	ZINC00275677	541	0.11628111239179353	NO	-
1770	ZINC00484488	924	0.11585832552237423	NO	-
1771	ZINC00135894	318	0.11579508960363874	NO	-
1772	ZINC01042169	1314	0.11579508960363874	NO	-
1773	ZINC00466217	877	0.11572604639942102	NO	-
1774	ZINC02651431	1800	0.11571250994389037	NO	-
1775	ZINC02738591	1832	0.11559486675896839	NO	-
1776	ZINC00570376	1108	0.11550751308086737	NO	-
1777	ZINC00570377	1109	0.11550751308086737	NO	-
1778	ZINC00321301	606	0.11548470671663918	NO	-
1779	ZINC00509885	977	0.11530041402525913	NO	-
1780	ZINC03552675	2226	0.11525956581261029	NO	-
1781	ZINC02766682	1875	0.1152494769830051	NO	-
1782	ZINC00549762	1074	0.11520767939726226	NO	-
1783	ZINC00130364	307	0.11514617808846028	NO	-
1784	ZINC03853381	2430	0.11512185655761502	NO	-
1785	ZINC03853382	2431	0.11512185655761502	NO	-
1786	ZINC02343521	1685	0.11511709126964231	NO	-
1787	ZINC01067517	1346	0.1150776458059238	NO	-
1788	ZINC01067519	1347	0.1150776458059238	NO	-
1789	ZINC04369299	2755	0.11499878552142803	NO	-
1790	ZINC04075809	2666	0.1149932721347541	NO	-
1791	ZINC00210441	439	0.11497737465798905	NO	-
1792	ZINC03868810	2540	0.11497737465798905	NO	-
1793	ZINC02497526	1738	0.11483133016620109	NO	-
1794	ZINC00179672	390	0.11474081322098008	NO	-
1795	ZINC00179677	391	0.11474081322098008	NO	-
1796	ZINC00270836	532	0.11470825872112424	NO	-
1797	ZINC00270838	533	0.11470825872112424	NO	-
1798	ZINC02744482	1839	0.11460545877811822	NO	-
1799	ZINC02742257	1835	0.11451210593625998	NO	-
1800	ZINC03853298	2423	0.1144734519006965	NO	-
1801	ZINC04445547	2785	0.1144734519006965	NO	-
1802	ZINC00460532	870	0.11441950139230032	NO	-
1803	ZINC00426549	808	0.11427718136696477	NO	-
1804	ZINC00375964	709	0.11421779169513124	NO	-
1805	ZINC00376123	711	0.11421779169513124	NO	-
1806	ZINC02765900	1871	0.11421779169513124	NO	-
1807	ZINC02173682	1649	0.11418588853670128	NO	-
1808	ZINC00545854	1060	0.11414064587243744	NO	-
1809	ZINC00545855	1061	0.11414064587243744	NO	-
1810	ZINC03854328	2440	0.11412884477462486	NO	-
1811	ZINC03854329	2441	0.11412884477462486	NO	-
1812	ZINC00009982	37	0.11412247487460882	NO	-
1813	ZINC00020817	67	0.11399977534873602	NO	-
1814	ZINC02499727	1743	0.11393302734605773	NO	-
1815	ZINC02499727	1744	0.11393302734605773	NO	-
1816	ZINC02499729	1745	0.11393302734605773	NO	-
1817	ZINC02499729	1746	0.11393302734605773	NO	-
1818	ZINC03915638	2587	0.11391231765167531	NO	-
1819	ZINC00243363	497	0.11387801152164348	NO	-
1820	ZINC03887851	2552	0.11381950425794124	NO	-
1821	ZINC00079905	188	0.1137586503337278	NO	-
1822	ZINC04383911	2760	0.11372487002434077	NO	-
1823	ZINC02441811	1707	0.11363688809551084	NO	-
1824	ZINC00268704	530	0.11358617877805685	NO	-
1825	ZINC00268708	531	0.11358617877805685	NO	-
1826	ZINC02654169	1801	0.11345687749723621	NO	-
1827	ZINC03873667	2546	0.11330893598234615	NO	-
1828	ZINC03873668	2547	0.11330893598234615	NO	-
1829	ZINC03194467	2014	0.113296471117341	NO	-
1830	ZINC03859548	2475	0.11325993202377989	NO	-
1831	ZINC03477307	2187	0.11321329318150118	NO	-
1832	ZINC03695674	2322	0.11319757276702273	NO	-
1833	ZINC03695676	2323	0.11319757276702273	NO	-
1834	ZINC03695694	2327	0.11319757276702273	NO	-
1835	ZINC03858476	2455	0.1129779922672407	NO	-
1836	ZINC03858477	2456	0.1129779922672407	NO	-
1837	ZINC00192899	412	0.11287815519967034	NO	-
1838	ZINC00111576	271	0.1128413672282881	NO	-
1839	ZINC04124714	2681	0.11281713048231566	NO	-
1840	ZINC00218899	471	0.11267148015157341	NO	-
1841	ZINC00218899	472	0.11267148015157341	NO	-
1842	ZINC00267453	523	0.11265317102234833	NO	-
1843	ZINC00145657	331	0.11247740728891988	NO	-
1844	ZINC00145658	332	0.11247740728891988	NO	-
1845	ZINC00949438	1264	0.11245193885172265	NO	-
1846	ZINC00949439	1265	0.11245193885172265	NO	-
1847	ZINC00949440	1266	0.11245193885172265	NO	-
1848	ZINC00949441	1267	0.11245193885172265	NO	-
1849	ZINC03695685	2324	0.11242607353657734	NO	-
1850	ZINC04372914	2757	0.11240089991291405	NO	-
1851	ZINC04308625	2736	0.11237953321862988	NO	-
1852	ZINC02770716	1884	0.11236588538678499	NO	-
1853	ZINC03863820	2507	0.11232352054039121	NO	-
1854	ZINC04116574	2677	0.11226683063655689	NO	-
1855	ZINC03552717	2227	0.11225871621987199	NO	-
1856	ZINC00455121	861	0.11216368711941088	NO	-
1857	ZINC03858744	2460	0.11206523069927503	NO	-
1858	ZINC03862447	2494	0.11206523069927503	NO	-
1859	ZINC03859624	2476	0.1120614646718696	NO	-
1860	ZINC00061915	149	0.11193971406298517	NO	-
1861	ZINC00061916	150	0.11193971406298517	NO	-
1862	ZINC00773414	1209	0.11185184947678342	NO	-
1863	ZINC03319510	2080	0.1118439008366823	NO	-
1864	ZINC03995967	2620	0.11179977797062572	NO	-
1865	ZINC01152974	1384	0.11174409605810576	NO	-
1866	ZINC00536786	1040	0.11173515107806369	NO	-
1867	ZINC00536787	1041	0.11173515107806369	NO	-
1868	ZINC00423032	773	0.11169218037238629	NO	-
1869	ZINC00426353	807	0.11158106570645272	NO	-
1870	ZINC02516023	1754	0.11156232704186841	NO	-
1871	ZINC00119257	289	0.1115467285760286	NO	-
1872	ZINC00366235	688	0.11147972768513305	NO	-
1873	ZINC00366238	689	0.11147972768513305	NO	-
1874	ZINC00123258	294	0.11147882625029981	NO	-
1875	ZINC00123261	295	0.11147882625029981	NO	-
1876	ZINC02764005	1865	0.11144642458908201	NO	-
1877	ZINC02764005	1866	0.11144642458908201	NO	-
1878	ZINC00340025	634	0.11144115373256598	NO	-
1879	ZINC00340027	635	0.11144115373256598	NO	-
1880	ZINC02873778	1961	0.11131613282543336	NO	-
1881	ZINC02806581	1932	0.11123002243017042	NO	-
1882	ZINC01056172	1335	0.11111459227321235	NO	-
1883	ZINC01056173	1336	0.11111459227321235	NO	-
1884	ZINC04071170	2663	0.11103319303349024	NO	-
1885	ZINC00175317	382	0.11097028677308712	NO	-
1886	ZINC00417988	753	0.11097028677308712	NO	-
1887	ZINC00423034	775	0.11092677017378565	NO	-
1888	ZINC00534428	1031	0.11089096811824731	NO	-
1889	ZINC00534429	1032	0.11089096811824731	NO	-
1890	ZINC03203455	2017	0.11087793969658706	NO	-
1891	ZINC00375547	708	0.11083120960277079	NO	-
1892	ZINC00657161	1182	0.11083120960277079	NO	-
1893	ZINC03671202	2300	0.11083120960277079	NO	-
1894	ZINC01162826	1389	0.1107794800178554	NO	-
1895	ZINC04400776	2769	0.11074842137812062	NO	-
1896	ZINC00094999	230	0.110738402993727	NO	-
1897	ZINC03778866	2355	0.11045898342699616	NO	-
1898	ZINC03778866	2356	0.11045898342699616	NO	-
1899	ZINC03778866	2357	0.11045898342699616	NO	-
1900	ZINC00813076	1237	0.11042640464032388	NO	-
1901	ZINC01056934	1339	0.11042640464032388	NO	-
1902	ZINC02497501	1737	0.11041294355561437	NO	-
1903	ZINC04171837	2696	0.11020862248629547	NO	-
1904	ZINC00467033	879	0.11016146547890517	NO	-
1905	ZINC00453146	859	0.11016146547890507	NO	-
1906	ZINC00470244	883	0.1100189166834184	NO	-
1907	ZINC00411213	749	0.11000644681878878	NO	-
1908	ZINC03859675	2477	0.10994413650827266	NO	-
1909	ZINC00127214	303	0.10994008430948327	NO	-
1910	ZINC01509130	1498	0.10989090153605297	NO	-
1911	ZINC01509133	1499	0.10989090153605297	NO	-
1912	ZINC03995276	2617	0.1097824164479004	NO	-
1913	ZINC00451948	857	0.10977454731972706	NO	-
1914	ZINC00102050	239	0.10956479756276928	NO	-
1915	ZINC02789539	1917	0.10949539207745031	NO	-
1916	ZINC03853112	2420	0.1093763220603214	NO	-
1917	ZINC03853113	2421	0.1093763220603214	NO	-
1918	ZINC01522187	1510	0.10935524434164619	NO	-
1919	ZINC00189361	402	0.10929785656952837	NO	-
1920	ZINC02122277	1634	0.109266241163129	NO	-
1921	ZINC03858671	2459	0.109266241163129	NO	-
1922	ZINC03251392	2046	0.10923266603358939	NO	-
1923	ZINC03251395	2047	0.10923266603358939	NO	-
1924	ZINC01392209	1434	0.109170355542536	NO	-
1925	ZINC01392210	1435	0.109170355542536	NO	-
1926	ZINC00252359	507	0.10915233590518379	NO	-
1927	ZINC02772458	1891	0.10906863360646245	NO	-
1928	ZINC00473169	894	0.1090134778076778	NO	-
1929	ZINC04008323	2635	0.10900798607625346	NO	-
1930	ZINC03262663	2054	0.1089554087714438	NO	-
1931	ZINC02162373	1645	0.10887839634576764	NO	-
1932	ZINC00363091	683	0.10883350773325015	NO	-
1933	ZINC02509805	1751	0.10880570868267758	NO	-
1934	ZINC02008758	1600	0.1086921990801987	NO	-
1935	ZINC01581347	1524	0.10866195448282043	NO	-
1936	ZINC02558507	1765	0.10858777354790636	NO	-
1937	ZINC00451771	855	0.10838786976779013	NO	-
1938	ZINC00272988	539	0.108384396180169	NO	-
1939	ZINC04399642	2767	0.10834441722741216	NO	-
1940	ZINC03577770	2246	0.10825072535886063	NO	-
1941	ZINC03577771	2247	0.10825072535886063	NO	-
1942	ZINC00009379	36	0.1081645546399669	NO	-
1943	ZINC02770724	1885	0.10798413435022723	NO	-
1944	ZINC02770725	1886	0.10798413435022723	NO	-
1945	ZINC02770726	1887	0.10798413435022723	NO	-
1946	ZINC02770727	1888	0.10798413435022723	NO	-
1947	ZINC03339444	2106	0.10798063923351117	NO	-
1948	ZINC02790020	1919	0.10792503326527048	NO	-
1949	ZINC04134874	2682	0.10786840801981863	NO	-
1950	ZINC03859753	2479	0.10785772300945964	NO	-
1951	ZINC03859754	2480	0.10785772300945964	NO	-
1952	ZINC00805411	1232	0.10785220274978681	NO	-
1953	ZINC04104325	2675	0.1077532875191544	NO	-
1954	ZINC03888847	2554	0.10764588775155275	NO	-
1955	ZINC00145649	329	0.1076053150463932	NO	-
1956	ZINC00145650	330	0.1076053150463932	NO	-
1957	ZINC00801472	1229	0.1076053150463932	NO	-
1958	ZINC00801473	1230	0.1076053150463932	NO	-
1959	ZINC01094807	1367	0.10753986569375225	NO	-
1960	ZINC00011523	44	0.1074187161585433	NO	-
1961	ZINC00568912	1106	0.10736950841781752	NO	-
1962	ZINC00071470	172	0.10731191745704129	NO	-
1963	ZINC00082904	196	0.10731191745704129	NO	-
1964	ZINC00313715	598	0.10725131388936641	NO	-
1965	ZINC03895516	2566	0.10723114476284545	NO	-
1966	ZINC01771033	1561	0.10716405332955177	NO	-
1967	ZINC02080334	1606	0.10712597075059126	NO	-
1968	ZINC03858472	2454	0.10712597075059126	NO	-
1969	ZINC04470361	2811	0.10712597075059126	NO	-
1970	ZINC00235313	489	0.10702656135553636	NO	-
1971	ZINC00235315	490	0.10702656135553636	NO	-
1972	ZINC00836711	1249	0.10699746590857193	NO	-
1973	ZINC00218985	474	0.10690437711780351	NO	-
1974	ZINC01998755	1599	0.10690437711780351	NO	-
1975	ZINC00574636	1111	0.1068800592071572	NO	-
1976	ZINC00340070	636	0.10681848496974548	NO	-
1977	ZINC00340071	637	0.10681848496974548	NO	-
1978	ZINC00773415	1210	0.10678866524895227	NO	-
1979	ZINC03553827	2230	0.10674664059873488	NO	-
1980	ZINC03456119	2163	0.10672780808229723	NO	-
1981	ZINC00181573	394	0.10667261141329423	NO	-
1982	ZINC02731356	1821	0.10661027382776608	NO	-
1983	ZINC00029868	104	0.1065842193367349	NO	-
1984	ZINC00576097	1112	0.10651092574190757	NO	-
1985	ZINC00576098	1113	0.10651092574190757	NO	-
1986	ZINC03856200	2446	0.10650360991394879	NO	-
1987	ZINC04516974	2830	0.10644681272775687	NO	-
1988	ZINC00429506	830	0.10642743399731326	NO	-
1989	ZINC00321753	607	0.10639900196219779	NO	-
1990	ZINC00442268	843	0.10629869721708297	NO	-
1991	ZINC00441501	842	0.10620138524399697	NO	-
1992	ZINC00313876	599	0.10618339555658383	NO	-
1993	ZINC00062066	151	0.10607324752069888	NO	-
1994	ZINC03863724	2502	0.10602231033417926	NO	-
1995	ZINC03863725	2503	0.10602231033417926	NO	-
1996	ZINC01211183	1392	0.10600788294765269	NO	-
1997	ZINC00208983	435	0.10599810158472811	NO	-
1998	ZINC04326417	2743	0.10577116574274681	NO	-
1999	ZINC02349633	1688	0.10570122647457403	NO	-
2000	ZINC02349634	1689	0.10570122647457403	NO	-
2001	ZINC03331243	2099	0.10558481759775436	NO	-
2002	ZINC02735604	1827	0.10557652846029773	NO	-
2003	ZINC01580138	1523	0.10553874439370742	NO	-
2004	ZINC03863972	2522	0.10552702268931931	NO	-
2005	ZINC02798571	1928	0.10532229971363138	NO	-
2006	ZINC00106322	249	0.10530940066990438	NO	-
2007	ZINC00586173	1118	0.10529491555125046	NO	-
2008	ZINC00543983	1058	0.10528163340033916	NO	-
2009	ZINC03138842	1994	0.10521877492235479	NO	-
2010	ZINC03138843	1995	0.10521877492235479	NO	-
2011	ZINC03868811	2541	0.10520928669637251	NO	-
2012	ZINC03891454	2561	0.10520928669637251	NO	-
2013	ZINC00369890	695	0.10520314670638735	NO	-
2014	ZINC00374154	705	0.10520314670638735	NO	-
2015	ZINC00371647	700	0.10517893215233996	NO	-
2016	ZINC03912946	2585	0.10517893215233996	NO	-
2017	ZINC04470501	2812	0.10517893215233996	NO	-
2018	ZINC03388482	2137	0.10507031853424828	NO	-
2019	ZINC04470330	2810	0.10506221977348423	NO	-
2020	ZINC00356077	675	0.10504721204721196	NO	-
2021	ZINC00657151	1181	0.10504721204721196	NO	-
2022	ZINC02776675	1895	0.10501684200445811	NO	-
2023	ZINC01074786	1355	0.1048905006735829	NO	-
2024	ZINC02529358	1757	0.10488302056321126	NO	-
2025	ZINC02776769	1896	0.10481453886097852	NO	-
2026	ZINC01507252	1493	0.1047456938371101	NO	-
2027	ZINC01507256	1494	0.1047456938371101	NO	-
2028	ZINC01054446	1329	0.1047253943575756	NO	-
2029	ZINC00257946	518	0.10470913054229374	NO	-
2030	ZINC02305681	1678	0.10464267747610279	NO	-
2031	ZINC02781389	1910	0.10459755811913028	NO	-
2032	ZINC03648085	2289	0.10454356058622223	NO	-
2033	ZINC03648085	2290	0.10454356058622223	NO	-
2034	ZINC03648085	2291	0.10454356058622223	NO	-
2035	ZINC00252518	508	0.1044404368870119	NO	-
2036	ZINC01519429	1508	0.10443824659546717	NO	-
2037	ZINC00450574	853	0.10441442904118599	NO	-
2038	ZINC03850856	2411	0.10435883481266708	NO	-
2039	ZINC03850856	2410	0.10435883481266704	NO	-
2040	ZINC04518201	2832	0.10424405085238225	NO	-
2041	ZINC04628453	2843	0.10418193593943166	NO	-
2042	ZINC03868097	2528	0.10413785817030993	NO	-
2043	ZINC02241885	1668	0.1040518736098558	NO	-
2044	ZINC04007183	2634	0.10393276567051572	NO	-
2045	ZINC03277784	2060	0.103918840788749	NO	-
2046	ZINC00078710	181	0.10390695441837701	NO	-
2047	ZINC00078715	182	0.10390695441837701	NO	-
2048	ZINC02197287	1655	0.10375257674239388	NO	-
2049	ZINC00563784	1096	0.10374592110568111	NO	-
2050	ZINC00084636	209	0.10374429837187141	NO	-
2051	ZINC00084640	210	0.10374429837187141	NO	-
2052	ZINC01741637	1559	0.10364867597869525	NO	-
2053	ZINC02830775	1943	0.10361994718892681	NO	-
2054	ZINC03853391	2432	0.10361994718892681	NO	-
2055	ZINC02170944	1646	0.1035760693617636	NO	-
2056	ZINC00180518	392	0.10356426080211177	NO	-
2057	ZINC00180518	393	0.10356426080211176	NO	-
2058	ZINC02734066	1826	0.10355467730592928	NO	-
2059	ZINC02951220	1975	0.10355467730592928	NO	-
2060	ZINC03246319	2044	0.10353238931780047	NO	-
2061	ZINC03299089	2072	0.1035218675019668	NO	-
2062	ZINC00307915	583	0.10349693690320472	NO	-
2063	ZINC00558444	1091	0.10342784260475579	NO	-
2064	ZINC00356501	676	0.10342503865841479	NO	-
2065	ZINC00356502	677	0.10342503865841479	NO	-
2066	ZINC00083270	205	0.10342135658090984	NO	-
2067	ZINC00083276	206	0.10342135658090984	NO	-
2068	ZINC00280985	549	0.10342135658090984	NO	-
2069	ZINC00280989	550	0.10342135658090984	NO	-
2070	ZINC00034361	106	0.10333240860972434	NO	-
2071	ZINC03853431	2437	0.10327130339138363	NO	-
2072	ZINC03377060	2129	0.10316376111848242	NO	-
2073	ZINC03859728	2478	0.10307799096801655	NO	-
2074	ZINC04443402	2782	0.10307799096801655	NO	-
2075	ZINC03377197	2134	0.10307520230314343	NO	-
2076	ZINC03889027	2555	0.1029406286948993	NO	-
2077	ZINC04000973	2622	0.1029406286948993	NO	-
2078	ZINC00538254	1047	0.1029112185146385	NO	-
2079	ZINC00477877	907	0.10288758725173601	NO	-
2080	ZINC03740054	2346	0.10286477307042845	NO	-
2081	ZINC00621593	1156	0.10286367719956772	NO	-
2082	ZINC00621594	1157	0.10286367719956772	NO	-
2083	ZINC00621595	1158	0.10286367719956772	NO	-
2084	ZINC00621596	1159	0.10286367719956772	NO	-
2085	ZINC04338816	2748	0.10272826198579799	NO	-
2086	ZINC00091762	222	0.10262965284780659	NO	-
2087	ZINC00190601	410	0.1026048183781837	NO	-
2088	ZINC00190602	411	0.1026048183781837	NO	-
2089	ZINC03172627	2001	0.10256785186951016	NO	-
2090	ZINC00423035	776	0.10253868809048602	NO	-
2091	ZINC03740035	2342	0.10251837135184609	NO	-
2092	ZINC03740037	2343	0.10251837135184609	NO	-
2093	ZINC04518193	2831	0.10250153935843348	NO	-
2094	ZINC00115410	278	0.10242802097955887	NO	-
2095	ZINC00192901	413	0.10229389513920505	NO	-
2096	ZINC00151069	339	0.10222435783475661	NO	-
2097	ZINC00151069	340	0.10222435783475661	NO	-
2098	ZINC00151069	341	0.10222435783475661	NO	-
2099	ZINC00573027	1110	0.10215105550255926	NO	-
2100	ZINC04182876	2697	0.10206910821875256	NO	-
2101	ZINC04382659	2759	0.10205822004213555	NO	-
2102	ZINC01508986	1496	0.10201546507931528	NO	-
2103	ZINC01508988	1497	0.10201546507931528	NO	-
2104	ZINC00426567	812	0.10198941465755605	NO	-
2105	ZINC01495390	1487	0.10193114558703749	NO	-
2106	ZINC00179590	387	0.10174474563906638	NO	-
2107	ZINC00257768	516	0.10163448148705682	NO	-
2108	ZINC00257768	517	0.10163448148705682	NO	-
2109	ZINC00510317	978	0.1016046102193253	NO	-
2110	ZINC00510318	979	0.1016046102193253	NO	-
2111	ZINC03403601	2150	0.10159935360161487	NO	-
2112	ZINC00182963	395	0.10159427426208512	NO	-
2113	ZINC00182965	396	0.10159427426208512	NO	-
2114	ZINC03849356	2389	0.10155220640887935	NO	-
2115	ZINC03849356	2390	0.10155220640887935	NO	-
2116	ZINC00468254	882	0.10152649990401372	NO	-
2117	ZINC00376103	710	0.10152222364145128	NO	-
2118	ZINC02763162	1860	0.10152222364145128	NO	-
2119	ZINC02767724	1878	0.10152222364145128	NO	-
2120	ZINC00304393	578	0.10150937536214588	NO	-
2121	ZINC00304394	579	0.10150937536214588	NO	-
2122	ZINC00295818	559	0.1014908159724053	NO	-
2123	ZINC03268111	2056	0.10145019970277618	NO	-
2124	ZINC03382325	2136	0.10144771651350602	NO	-
2125	ZINC04299999	2734	0.1014305345577873	NO	-
2126	ZINC03261069	2053	0.10137000704270871	NO	-
2127	ZINC00043198	129	0.1013281040655043	NO	-
2128	ZINC01282588	1417	0.10130561605799461	NO	-
2129	ZINC04428148	2774	0.10128220201591848	NO	-
2130	ZINC03653286	2299	0.10124323834937805	NO	-
2131	ZINC00435902	839	0.10123549358389652	NO	-
2132	ZINC01131941	1381	0.10109994708482054	NO	-
2133	ZINC01111749	1377	0.10107263665700209	NO	-
2134	ZINC01519373	1506	0.1010330082325329	NO	-
2135	ZINC03847095	2375	0.10101387760162493	NO	-
2136	ZINC03172632	2002	0.10093990812197791	NO	-
2137	ZINC03172634	2003	0.10093990812197791	NO	-
2138	ZINC00122046	290	0.10093374006000093	NO	-
2139	ZINC00673445	1192	0.10092599479983377	NO	-
2140	ZINC00079835	184	0.10090756118491126	NO	-
2141	ZINC00046924	136	0.10084910881480373	NO	-
2142	ZINC02986118	1978	0.10084518246240444	NO	-
2143	ZINC03854515	2442	0.10084518246240444	NO	-
2144	ZINC03863862	2508	0.10072646886068831	NO	-
2145	ZINC00172792	373	0.10072230099637486	NO	-
2146	ZINC00172793	374	0.10072230099637486	NO	-
2147	ZINC00172795	375	0.10072230099637486	NO	-
2148	ZINC00172796	376	0.10072230099637486	NO	-
2149	ZINC04054388	2662	0.10072230099637486	NO	-
2150	ZINC00536277	1039	0.10060679226761314	NO	-
2151	ZINC00079851	186	0.10051342832620476	NO	-
2152	ZINC00448227	849	0.10037235951636062	NO	-
2153	ZINC00100004	235	0.1002448343944747	NO	-
2154	ZINC00100006	236	0.1002448343944747	NO	-
2155	ZINC00425231	794	0.10011586794678506	NO	-
2156	ZINC00425232	795	0.10011586794678506	NO	-
2157	ZINC04001200	2627	0.10009346940530607	NO	-
2158	ZINC04001201	2628	0.10009346940530607	NO	-
2159	ZINC00999758	1286	0.10008694008842456	NO	-
2160	ZINC01281422	1411	0.09985034948444141	NO	-
2161	ZINC01281422	1412	0.09985034948444141	NO	-
2162	ZINC01281422	1413	0.09985034948444141	NO	-
2163	ZINC00425175	791	0.09979851378033193	NO	-
2164	ZINC01109873	1376	0.09978512067737015	NO	-
2165	ZINC02570770	1778	0.09977865749244666	NO	-
2166	ZINC00341042	638	0.09970337946445519	NO	-
2167	ZINC00460569	871	0.09955460141606885	NO	-
2168	ZINC00371066	697	0.099480010089275	NO	-
2169	ZINC03292822	2066	0.09935831131883367	NO	-
2170	ZINC00555710	1081	0.09931314845196612	NO	-
2171	ZINC00555711	1082	0.09931314845196612	NO	-
2172	ZINC00611772	1134	0.0993049074447984	NO	-
2173	ZINC03268252	2057	0.09912465445927274	NO	-
2174	ZINC00028818	103	0.09910126033085105	NO	-
2175	ZINC04000910	2621	0.09910126033085105	NO	-
2176	ZINC00618884	1151	0.098970412244669	NO	-
2177	ZINC00618886	1152	0.098970412244669	NO	-
2178	ZINC00543977	1056	0.09896104687950759	NO	-
2179	ZINC00543978	1057	0.09896104687950759	NO	-
2180	ZINC03528667	2211	0.09883265952579848	NO	-
2181	ZINC02458963	1716	0.09883164753419083	NO	-
2182	ZINC00189645	403	0.09882246091590649	NO	-
2183	ZINC03560627	2231	0.09878718153928238	NO	-
2184	ZINC02708095	1806	0.09878240232170278	NO	-
2185	ZINC03270835	2058	0.09875168927220011	NO	-
2186	ZINC00451097	854	0.09873322994338851	NO	-
2187	ZINC00206216	432	0.09871494689317746	NO	-
2188	ZINC00206217	433	0.09871494689317746	NO	-
2189	ZINC02732836	1823	0.0986651433441633	NO	-
2190	ZINC00083325	208	0.09858256946642098	NO	-
2191	ZINC02481602	1723	0.09858256946642098	NO	-
2192	ZINC00190545	408	0.09857905978766138	NO	-
2193	ZINC00190546	409	0.09857905978766138	NO	-
2194	ZINC00083282	207	0.09857905978766134	NO	-
2195	ZINC00275862	542	0.09857905978766134	NO	-
2196	ZINC00275864	543	0.09857905978766134	NO	-
2197	ZINC00367889	691	0.0985217163181642	NO	-
2198	ZINC00367889	692	0.0985217163181642	NO	-
2199	ZINC00350781	651	0.0985016860437147	NO	-
2200	ZINC00350782	652	0.0985016860437147	NO	-
2201	ZINC00340005	628	0.09847221768241282	NO	-
2202	ZINC00340007	629	0.09847221768241282	NO	-
2203	ZINC00093430	225	0.09842875393696418	NO	-
2204	ZINC03740046	2344	0.09838895715567564	NO	-
2205	ZINC04303873	2735	0.09832750965376957	NO	-
2206	ZINC00258956	520	0.09828358065727112	NO	-
2207	ZINC00258961	521	0.09828358065727112	NO	-
2208	ZINC03217254	2024	0.09821847306173932	NO	-
2209	ZINC03377064	2131	0.09821847306173932	NO	-
2210	ZINC03377227	2135	0.09820319794584494	NO	-
2211	ZINC00856769	1254	0.09819141643929191	NO	-
2212	ZINC02768040	1880	0.09818478359329402	NO	-
2213	ZINC00340009	630	0.09818318490313592	NO	-
2214	ZINC00340011	631	0.09818318490313592	NO	-
2215	ZINC02509821	1752	0.0981047224714509	NO	-
2216	ZINC03607166	2273	0.09803562059752582	NO	-
2217	ZINC00426304	804	0.09796159193527754	NO	-
2218	ZINC01124217	1380	0.09795090303038419	NO	-
2219	ZINC03863770	2505	0.09793745376560577	NO	-
2220	ZINC03863771	2506	0.09793745376560577	NO	-
2221	ZINC00024490	88	0.09785763021942595	NO	-
2222	ZINC00024490	89	0.09785763021942595	NO	-
2223	ZINC00024490	90	0.09785763021942595	NO	-
2224	ZINC00100028	237	0.09779496459667063	NO	-
2225	ZINC00100032	238	0.09779496459667063	NO	-
2226	ZINC00011780	46	0.09775512233321944	NO	-
2227	ZINC03740052	2345	0.09771835327765144	NO	-
2228	ZINC00523534	1014	0.09771294158585563	NO	-
2229	ZINC02338525	1683	0.09771294158585563	NO	-
2230	ZINC00613887	1145	0.09764749012842593	NO	-
2231	ZINC02777969	1901	0.09761671894022378	NO	-
2232	ZINC04155553	2694	0.09756570091208135	NO	-
2233	ZINC00041573	122	0.09753175439178981	NO	-
2234	ZINC00041573	123	0.09753175439178977	NO	-
2235	ZINC00071757	173	0.09751457700424732	NO	-
2236	ZINC00071761	174	0.09751457700424732	NO	-
2237	ZINC03897980	2569	0.09749980986546666	NO	-
2238	ZINC00086250	213	0.09748632888924426	NO	-
2239	ZINC03903804	2572	0.09747786155691078	NO	-
2240	ZINC00477918	910	0.09747051829358691	NO	-
2241	ZINC00477920	911	0.09747051829358691	NO	-
2242	ZINC00304228	577	0.09746332609600014	NO	-
2243	ZINC00254434	509	0.09743434287944862	NO	-
2244	ZINC00254434	510	0.09743434287944862	NO	-
2245	ZINC00254434	511	0.09743434287944862	NO	-
2246	ZINC00254434	512	0.09743434287944862	NO	-
2247	ZINC00146248	336	0.0973702645073313	NO	-
2248	ZINC00449080	850	0.097358355597299	NO	-
2249	ZINC03853328	2426	0.09734656614013952	NO	-
2250	ZINC04445616	2786	0.09734656614013952	NO	-
2251	ZINC00236033	492	0.09727582659858204	NO	-
2252	ZINC02782548	1915	0.09725875308667412	NO	-
2253	ZINC01054124	1328	0.09719645162458895	NO	-
2254	ZINC00082421	194	0.09714659055140096	NO	-
2255	ZINC00082426	195	0.09714659055140096	NO	-
2256	ZINC01239267	1395	0.09713810165300742	NO	-
2257	ZINC01239268	1396	0.09713810165300742	NO	-
2258	ZINC01185922	1391	0.09710947450520845	NO	-
2259	ZINC02638315	1797	0.09700339456087065	NO	-
2260	ZINC00673305	1191	0.09696755528933629	NO	-
2261	ZINC03377168	2132	0.09690856020770879	NO	-
2262	ZINC00442718	844	0.0968359882698897	NO	-
2263	ZINC00282235	551	0.09681809461421864	NO	-
2264	ZINC00282235	552	0.09681809461421864	NO	-
2265	ZINC00414899	751	0.09681077694235596	NO	-
2266	ZINC04038310	2652	0.09648020838810314	NO	-
2267	ZINC04294105	2732	0.0964628828439543	NO	-
2268	ZINC03613789	2277	0.0964382827106294	NO	-
2269	ZINC00475417	898	0.09643119706568669	NO	-
2270	ZINC00475418	899	0.09643119706568669	NO	-
2271	ZINC00026293	94	0.09639475615438069	NO	-
2272	ZINC00026293	95	0.09639475615438069	NO	-
2273	ZINC03333706	2101	0.09634600216467933	NO	-
2274	ZINC00050663	140	0.09632200290237547	NO	-
2275	ZINC00326006	613	0.09630621969338306	NO	-
2276	ZINC02395588	1701	0.09627924625254346	NO	-
2277	ZINC03849876	2405	0.09627924625254346	NO	-
2278	ZINC04464781	2790	0.09627924625254346	NO	-
2279	ZINC00127284	304	0.09621011007927265	NO	-
2280	ZINC00426630	815	0.09620909078574665	NO	-
2281	ZINC00426631	816	0.09620909078574665	NO	-
2282	ZINC02401339	1702	0.09618115292806918	NO	-
2283	ZINC00640079	1178	0.09589121394171707	NO	-
2284	ZINC03850219	2407	0.09587053721130456	NO	-
2285	ZINC00425161	789	0.09585574162845635	NO	-
2286	ZINC03778868	2358	0.09576961174904057	NO	-
2287	ZINC03778868	2359	0.09576961174904057	NO	-
2288	ZINC03778868	2360	0.09576961174904057	NO	-
2289	ZINC03778868	2361	0.09576961174904057	NO	-
2290	ZINC00195258	415	0.09575019503220625	NO	-
2291	ZINC00195259	416	0.09575019503220625	NO	-
2292	ZINC00662958	1187	0.09575019503220625	NO	-
2293	ZINC00662960	1188	0.09575019503220625	NO	-
2294	ZINC04628454	2844	0.0956250921836667	NO	-
2295	ZINC04033619	2649	0.09544042723146905	NO	-
2296	ZINC01336732	1428	0.0954243260700544	NO	-
2297	ZINC04502691	2825	0.09537267510488351	NO	-
2298	ZINC02780206	1907	0.09529972986948064	NO	-
2299	ZINC00425233	796	0.09526050576175893	NO	-
2300	ZINC01514694	1502	0.095232980830152	NO	-
2301	ZINC03310375	2078	0.09507665015611333	NO	-
2302	ZINC03849398	2396	0.09503842326404247	NO	-
2303	ZINC03849398	2397	0.09503842326404247	NO	-
2304	ZINC00048753	137	0.0949313234065557	NO	-
2305	ZINC04326421	2744	0.0949313234065557	NO	-
2306	ZINC00860170	1255	0.09488983863653104	NO	-
2307	ZINC00860171	1256	0.09488983863653104	NO	-
2308	ZINC00860173	1257	0.09488983863653104	NO	-
2309	ZINC00860174	1258	0.09488983863653104	NO	-
2310	ZINC00477916	908	0.09480493417809528	NO	-
2311	ZINC00477917	909	0.09480493417809528	NO	-
2312	ZINC00041064	121	0.09468133732497087	NO	-
2313	ZINC02742303	1836	0.09465344200358158	NO	-
2314	ZINC02774918	1893	0.09451744739606922	NO	-
2315	ZINC00470845	889	0.09431431455376592	NO	-
2316	ZINC00373433	704	0.09424642925579606	NO	-
2317	ZINC00116973	280	0.0942262238906658	NO	-
2318	ZINC02569096	1775	0.09422592094909873	NO	-
2319	ZINC00072679	175	0.09411669333555435	NO	-
2320	ZINC02480641	1722	0.09411669333555435	NO	-
2321	ZINC03287741	2063	0.09406617488082974	NO	-
2322	ZINC03648072	2286	0.09404217982165337	NO	-
2323	ZINC03648072	2287	0.09404217982165337	NO	-
2324	ZINC03648072	2288	0.09404217982165337	NO	-
2325	ZINC00477411	902	0.09397952808031766	NO	-
2326	ZINC01163507	1390	0.09391714743383393	NO	-
2327	ZINC03858816	2462	0.09391690472701607	NO	-
2328	ZINC04448641	2787	0.09391690472701607	NO	-
2329	ZINC02486486	1732	0.0939031281601934	NO	-
2330	ZINC00224903	476	0.09387230866138924	NO	-
2331	ZINC03889895	2559	0.09352577208797831	NO	-
2332	ZINC00075510	178	0.09341226778999649	NO	-
2333	ZINC00075516	179	0.09341226778999649	NO	-
2334	ZINC00608588	1127	0.0933648414454245	NO	-
2335	ZINC00429483	829	0.09333135447161324	NO	-
2336	ZINC02789886	1918	0.09327588847358241	NO	-
2337	ZINC04164100	2695	0.09312791240898272	NO	-
2338	ZINC04468437	2798	0.0930721204475809	NO	-
2339	ZINC02809044	1935	0.093024232441368	NO	-
2340	ZINC03849396	2394	0.09301132295023276	NO	-
2341	ZINC03849396	2395	0.09301132295023276	NO	-
2342	ZINC02321244	1679	0.09297411515111095	NO	-
2343	ZINC04632859	2846	0.09295883150704617	NO	-
2344	ZINC00550274	1075	0.09286003713213122	NO	-
2345	ZINC00530827	1028	0.09278793252758055	NO	-
2346	ZINC00042827	128	0.09278624735863862	NO	-
2347	ZINC03286452	2062	0.09275028150349925	NO	-
2348	ZINC00477921	912	0.09274344876521677	NO	-
2349	ZINC00477922	913	0.09274344876521677	NO	-
2350	ZINC03553752	2229	0.0927273514561906	NO	-
2351	ZINC02375323	1694	0.09272251223650893	NO	-
2352	ZINC03863924	2519	0.09271865251948733	NO	-
2353	ZINC01429822	1454	0.0926550771365873	NO	-
2354	ZINC00483423	920	0.09265197956094355	NO	-
2355	ZINC00483424	921	0.09265197956094355	NO	-
2356	ZINC02775024	1894	0.09255197989425049	NO	-
2357	ZINC01857883	1569	0.09251066868349139	NO	-
2358	ZINC00390113	728	0.09239846120711229	NO	-
2359	ZINC00390113	727	0.09239846120711226	NO	-
2360	ZINC01053318	1321	0.09239134554697273	NO	-
2361	ZINC01053319	1322	0.09239134554697273	NO	-
2362	ZINC03863887	2515	0.09230758409464447	NO	-
2363	ZINC03863888	2516	0.09230758409464447	NO	-
2364	ZINC01459884	1473	0.09228950092796294	NO	-
2365	ZINC04513991	2828	0.09225974408233953	NO	-
2366	ZINC03701028	2334	0.09214389118220391	NO	-
2367	ZINC00128048	305	0.09210758146631393	NO	-
2368	ZINC02820466	1941	0.09194030087206782	NO	-
2369	ZINC03853217	2422	0.09194030087206782	NO	-
2370	ZINC03458851	2177	0.09192886493253985	NO	-
2371	ZINC00213077	443	0.09190964707309134	NO	-
2372	ZINC00213081	444	0.09190964707309134	NO	-
2373	ZINC00224187	475	0.09189517617142724	NO	-
2374	ZINC00024360	80	0.09182196398167818	NO	-
2375	ZINC03778864	2352	0.0917915754675131	NO	-
2376	ZINC03778864	2353	0.0917915754675131	NO	-
2377	ZINC03778864	2354	0.0917915754675131	NO	-
2378	ZINC03863326	2500	0.09179036386548077	NO	-
2379	ZINC00230931	481	0.09169788484023837	NO	-
2380	ZINC00381064	721	0.09160495617704809	NO	-
2381	ZINC00381066	722	0.09160495617704809	NO	-
2382	ZINC00842277	1251	0.09155431111853642	NO	-
2383	ZINC00842278	1252	0.09155431111853642	NO	-
2384	ZINC04632894	2847	0.09154010879918378	NO	-
2385	ZINC04632894	2848	0.09154010879918378	NO	-
2386	ZINC02808861	1934	0.09133081933932004	NO	-
2387	ZINC00249506	503	0.09120366019838291	NO	-
2388	ZINC00249514	504	0.09120366019838291	NO	-
2389	ZINC03329489	2096	0.09119868951646279	NO	-
2390	ZINC00445141	847	0.09113148241320687	NO	-
2391	ZINC00093427	224	0.09106535897507766	NO	-
2392	ZINC00089977	218	0.0910330144000639	NO	-
2393	ZINC03863871	2513	0.09085557919007733	NO	-
2394	ZINC03863872	2514	0.09085557919007733	NO	-
2395	ZINC00267907	525	0.09066063488243449	NO	-
2396	ZINC02563733	1772	0.0906336709464829	NO	-
2397	ZINC02875957	1962	0.0906205388177046	NO	-
2398	ZINC02771014	1889	0.09057111299310544	NO	-
2399	ZINC00588456	1120	0.09053375848497937	NO	-
2400	ZINC02379756	1696	0.09046104909063594	NO	-
2401	ZINC02740841	1833	0.09046104909063594	NO	-
2402	ZINC02752854	1849	0.09046104909063594	NO	-
2403	ZINC02752855	1850	0.09046104909063594	NO	-
2404	ZINC00530180	1027	0.09024616590700138	NO	-
2405	ZINC00379176	719	0.09003686276815037	NO	-
2406	ZINC04183498	2698	0.08999239134910306	NO	-
2407	ZINC00367216	690	0.08985677999790165	NO	-
2408	ZINC00429459	828	0.08981905510742307	NO	-
2409	ZINC03392926	2144	0.08981159639699404	NO	-
2410	ZINC00110840	266	0.08973811781779967	NO	-
2411	ZINC03189380	2013	0.08967459730450042	NO	-
2412	ZINC00116227	279	0.08965649429935137	NO	-
2413	ZINC00620531	1153	0.08965649429935137	NO	-
2414	ZINC00774833	1213	0.08965649429935137	NO	-
2415	ZINC03258189	2051	0.08955498594495477	NO	-
2416	ZINC02779110	1905	0.08950603316313666	NO	-
2417	ZINC03231603	2037	0.08934997286795049	NO	-
2418	ZINC03231821	2038	0.08934997286795049	NO	-
2419	ZINC02802977	1930	0.08934419560361033	NO	-
2420	ZINC00156775	345	0.08924516056091934	NO	-
2421	ZINC01903921	1574	0.08924516056091934	NO	-
2422	ZINC03887961	2553	0.0891085825812401	NO	-
2423	ZINC01016720	1300	0.08908290943088805	NO	-
2424	ZINC02518949	1755	0.08904996541412943	NO	-
2425	ZINC00824766	1246	0.08903631084630341	NO	-
2426	ZINC03853729	2438	0.08903631084630341	NO	-
2427	ZINC03853729	2439	0.08903631084630337	NO	-
2428	ZINC03858382	2453	0.0890146752869881	NO	-
2429	ZINC03858835	2463	0.08901102614134922	NO	-
2430	ZINC04468378	2797	0.08901102614134922	NO	-
2431	ZINC03429284	2157	0.08894554732815578	NO	-
2432	ZINC03316743	2079	0.08891367122011982	NO	-
2433	ZINC02527248	1756	0.08880830111329566	NO	-
2434	ZINC02748232	1843	0.08873131154144907	NO	-
2435	ZINC03238513	2040	0.08870830994059686	NO	-
2436	ZINC00365574	686	0.08869924477724837	NO	-
2437	ZINC03354303	2115	0.08862818738606562	NO	-
2438	ZINC00267908	526	0.08859698459509999	NO	-
2439	ZINC00267912	527	0.08859698459509999	NO	-
2440	ZINC00826593	1247	0.08858317379551328	NO	-
2441	ZINC02293927	1675	0.08856016741608178	NO	-
2442	ZINC00018502	59	0.08853953569731991	NO	-
2443	ZINC00179660	388	0.08849794941900202	NO	-
2444	ZINC00179665	389	0.08849794941900202	NO	-
2445	ZINC00012401	49	0.08847171371206636	NO	-
2446	ZINC00302296	567	0.08828017561167333	NO	-
2447	ZINC00302297	568	0.08828017561167333	NO	-
2448	ZINC00302298	569	0.08828017561167333	NO	-
2449	ZINC03447910	2160	0.08825510693074745	NO	-
2450	ZINC04279328	2726	0.08824665602544006	NO	-
2451	ZINC02939357	1971	0.08812631821503304	NO	-
2452	ZINC00552213	1078	0.08794452503223507	NO	-
2453	ZINC03320340	2081	0.08789424860853425	NO	-
2454	ZINC00458375	864	0.08783726176983729	NO	-
2455	ZINC00556679	1088	0.08774579940980985	NO	-
2456	ZINC00160873	350	0.08771785611103654	NO	-
2457	ZINC00160873	351	0.08771785611103654	NO	-
2458	ZINC00602042	1124	0.08754889134778444	NO	-
2459	ZINC01418819	1452	0.08744783805334995	NO	-
2460	ZINC00373244	703	0.08742157664820827	NO	-
2461	ZINC00083260	203	0.08731591569057232	NO	-
2462	ZINC00083265	204	0.08731591569057232	NO	-
2463	ZINC04079136	2669	0.08721089950580105	NO	-
2464	ZINC02482015	1726	0.08710533248111901	NO	-
2465	ZINC03995453	2619	0.08704065343942134	NO	-
2466	ZINC04245628	2715	0.08704065343942134	NO	-
2467	ZINC03995453	2618	0.0870406534394213	NO	-
2468	ZINC04391379	2764	0.08701330004124637	NO	-
2469	ZINC04391379	2765	0.08701330004124637	NO	-
2470	ZINC04391379	2766	0.08701330004124637	NO	-
2471	ZINC00484477	923	0.08696119469745972	NO	-
2472	ZINC01049962	1318	0.08695412397817207	NO	-
2473	ZINC01049963	1319	0.08695412397817207	NO	-
2474	ZINC01049964	1320	0.08695412397817207	NO	-
2475	ZINC00130638	308	0.08692375395017567	NO	-
2476	ZINC00130651	310	0.08690075479687275	NO	-
2477	ZINC00385341	726	0.08686422886090088	NO	-
2478	ZINC00773771	1211	0.08679971988795525	NO	-
2479	ZINC00773857	1212	0.08679971988795525	NO	-
2480	ZINC00376742	712	0.08667383269679806	NO	-
2481	ZINC02379743	1695	0.08663247755242447	NO	-
2482	ZINC00656969	1180	0.08657927450773001	NO	-
2483	ZINC01002105	1292	0.08657927450773001	NO	-
2484	ZINC01019108	1302	0.08657927450773001	NO	-
2485	ZINC02745686	1841	0.08657927450773001	NO	-
2486	ZINC03242029	2041	0.08646253797828041	NO	-
2487	ZINC03242030	2042	0.08646253797828041	NO	-
2488	ZINC03242031	2043	0.08646253797828041	NO	-
2489	ZINC03221492	2031	0.08645003828219222	NO	-
2490	ZINC00083239	199	0.08641580851311849	NO	-
2491	ZINC00083244	200	0.08641580851311849	NO	-
2492	ZINC03219518	2027	0.0863645346014974	NO	-
2493	ZINC03219519	2028	0.0863645346014974	NO	-
2494	ZINC03219520	2029	0.0863645346014974	NO	-
2495	ZINC03219521	2030	0.0863645346014974	NO	-
2496	ZINC00272382	538	0.0862547391304846	NO	-
2497	ZINC03853409	2433	0.08623197451495217	NO	-
2498	ZINC03848595	2387	0.08616300041126447	NO	-
2499	ZINC00334552	624	0.08616300041126443	NO	-
2500	ZINC03848595	2386	0.08616300041126443	NO	-
2501	ZINC04333021	2745	0.08603331599357814	NO	-
2502	ZINC00453298	860	0.08602140012459755	NO	-
2503	ZINC00024484	81	0.08599331954036048	NO	-
2504	ZINC00024484	82	0.08599331954036048	NO	-
2505	ZINC00024484	83	0.08599331954036048	NO	-
2506	ZINC00024487	84	0.08599331954036048	NO	-
2507	ZINC00024487	85	0.08599331954036048	NO	-
2508	ZINC00024487	86	0.08599331954036048	NO	-
2509	ZINC00024487	87	0.08599331954036048	NO	-
2510	ZINC00215530	465	0.08596973551491711	NO	-
2511	ZINC00355831	674	0.08590805707604486	NO	-
2512	ZINC00324926	610	0.0857508356287626	NO	-
2513	ZINC03853422	2435	0.08567400654900653	NO	-
2514	ZINC03853423	2436	0.08567400654900653	NO	-
2515	ZINC00354402	673	0.08564758108192762	NO	-
2516	ZINC01522193	1511	0.08559744412455235	NO	-
2517	ZINC00613772	1144	0.08557633603854133	NO	-
2518	ZINC00558661	1092	0.0855002738183972	NO	-
2519	ZINC01281448	1414	0.08547998396488825	NO	-
2520	ZINC01281448	1415	0.08547998396488825	NO	-
2521	ZINC01281448	1416	0.08547998396488825	NO	-
2522	ZINC00626314	1164	0.08547131070937382	NO	-
2523	ZINC00626314	1165	0.08547131070937382	NO	-
2524	ZINC02780192	1906	0.0854659144359498	NO	-
2525	ZINC01054098	1327	0.08545868284925691	NO	-
2526	ZINC00110827	264	0.0853860498315386	NO	-
2527	ZINC00110835	265	0.0853860498315386	NO	-
2528	ZINC03939761	2599	0.08535818993965155	NO	-
2529	ZINC00490153	938	0.08523493515372202	NO	-
2530	ZINC00490154	939	0.08523493515372202	NO	-
2531	ZINC03574819	2245	0.08507043764243258	NO	-
2532	ZINC02939995	1972	0.0850449862059906	NO	-
2533	ZINC04308637	2737	0.08501546003492558	NO	-
2534	ZINC00358923	681	0.08490762939466724	NO	-
2535	ZINC03275743	2059	0.08487314077677849	NO	-
2536	ZINC03291157	2065	0.08486265654276363	NO	-
2537	ZINC00555766	1083	0.0847532641764358	NO	-
2538	ZINC00203434	424	0.08474974266030906	NO	-
2539	ZINC03377062	2130	0.08472189972480218	NO	-
2540	ZINC03849376	2391	0.08470014277822231	NO	-
2541	ZINC03849376	2392	0.08470014277822231	NO	-
2542	ZINC03849376	2393	0.08470014277822231	NO	-
2543	ZINC00407500	744	0.08465982620057685	NO	-
2544	ZINC03684509	2305	0.0845155095753594	NO	-
2545	ZINC00083226	197	0.08444878050477087	NO	-
2546	ZINC00083233	198	0.08444878050477087	NO	-
2547	ZINC03363388	2118	0.08444648767180025	NO	-
2548	ZINC03868894	2542	0.08442185124159586	NO	-
2549	ZINC03883435	2550	0.08441045804061355	NO	-
2550	ZINC02007483	63	0.08439777811610387	YES	6
2551	ZINC00365569	685	0.08439755946238144	NO	-
2552	ZINC03392886	2143	0.08437906873407114	NO	-
2553	ZINC00083249	201	0.08435438225987821	NO	-
2554	ZINC00083254	202	0.08435438225987821	NO	-
2555	ZINC00474966	897	0.08435438225987821	NO	-
2556	ZINC03863863	2509	0.08433835271232744	NO	-
2557	ZINC03863864	2510	0.08433835271232744	NO	-
2558	ZINC00546414	1068	0.08428711762482768	NO	-
2559	ZINC02255751	1669	0.08421216941258199	NO	-
2560	ZINC00304227	576	0.08411257790656977	NO	-
2561	ZINC03859533	2471	0.08409681377129569	NO	-
2562	ZINC03859534	2472	0.08409681377129569	NO	-
2563	ZINC02760375	1856	0.0840315449528808	NO	-
2564	ZINC00020816	66	0.08400569425005519	NO	-
2565	ZINC02766847	1876	0.08400134353911963	NO	-
2566	ZINC02768016	1879	0.08400134353911963	NO	-
2567	ZINC00451791	856	0.08386114299764626	NO	-
2568	ZINC04205931	2704	0.08377411391190799	NO	-
2569	ZINC02766524	1872	0.0837673885428518	NO	-
2570	ZINC02766525	1873	0.0837673885428518	NO	-
2571	ZINC02767514	1877	0.08369460773582373	NO	-
2572	ZINC03135944	1993	0.08355916118134157	NO	-
2573	ZINC03216248	2022	0.08355916118134153	NO	-
2574	ZINC03216249	2023	0.08355916118134153	NO	-
2575	ZINC00537548	1043	0.0835198599386088	NO	-
2576	ZINC00537549	1044	0.0835198599386088	NO	-
2577	ZINC00296879	562	0.08338272150965659	NO	-
2578	ZINC03858593	2457	0.08331092675622556	NO	-
2579	ZINC03858594	2458	0.08331092675622556	NO	-
2580	ZINC00330635	617	0.08330234391916923	NO	-
2581	ZINC00475646	900	0.08326146247972867	NO	-
2582	ZINC03552778	2228	0.08323892447841104	NO	-
2583	ZINC00687129	1194	0.08322685033717246	NO	-
2584	ZINC00687130	1195	0.08322685033717246	NO	-
2585	ZINC00473077	893	0.08314410038025194	NO	-
2586	ZINC00521856	1005	0.08311437841779029	NO	-
2587	ZINC01015461	1298	0.083045203178594	NO	-
2588	ZINC01015462	1299	0.083045203178594	NO	-
2589	ZINC00324911	608	0.0827238440818102	NO	-
2590	ZINC00324913	609	0.0827238440818102	NO	-
2591	ZINC02828758	1942	0.08270053774686151	NO	-
2592	ZINC02457519	1715	0.08257765873096895	NO	-
2593	ZINC02140385	1643	0.08238120517260303	NO	-
2594	ZINC03858782	2461	0.08238120517260303	NO	-
2595	ZINC04457249	2788	0.08238120517260303	NO	-
2596	ZINC00561699	1094	0.08206011666059324	NO	-
2597	ZINC00026290	92	0.08186029494420266	NO	-
2598	ZINC00026290	91	0.08186029494420262	NO	-
2599	ZINC00026290	93	0.08186029494420262	NO	-
2600	ZINC00117761	281	0.08184083063049785	NO	-
2601	ZINC01728829	1557	0.08176568899937967	NO	-
2602	ZINC00068992	169	0.08174487716169213	NO	-
2603	ZINC00609531	1130	0.08174487716169213	NO	-
2604	ZINC00429443	826	0.0815673950739716	NO	-
2605	ZINC00320865	602	0.08152663929098494	NO	-
2606	ZINC00320865	603	0.08152663929098494	NO	-
2607	ZINC00320865	604	0.08152663929098494	NO	-
2608	ZINC00320865	605	0.08152663929098494	NO	-
2609	ZINC00139567	323	0.08146189288531906	NO	-
2610	ZINC00429517	834	0.0814526807648839	NO	-
2611	ZINC03219410	2025	0.08142289843760585	NO	-
2612	ZINC03219411	2026	0.08142289843760585	NO	-
2613	ZINC00139692	326	0.08138818508719103	NO	-
2614	ZINC02862481	1950	0.0813135471909449	NO	-
2615	ZINC00301598	565	0.08114712454253692	NO	-
2616	ZINC00301599	566	0.08114712454253692	NO	-
2617	ZINC00130644	309	0.08103029173084392	NO	-
2618	ZINC00456092	863	0.08092527272476173	NO	-
2619	ZINC02780864	1908	0.0808881852336076	NO	-
2620	ZINC02890859	1969	0.0808881852336076	NO	-
2621	ZINC00503041	963	0.0808441301556405	NO	-
2622	ZINC00125653	299	0.08083388516029119	NO	-
2623	ZINC00508620	975	0.08072537215772074	NO	-
2624	ZINC02762824	1859	0.08064179307442212	NO	-
2625	ZINC00503661	968	0.08037797794556417	NO	-
2626	ZINC00483021	918	0.0803663809857939	NO	-
2627	ZINC00483232	919	0.0803663809857939	NO	-
2628	ZINC00408139	745	0.08016632092300201	NO	-
2629	ZINC00486379	931	0.08005318349734174	NO	-
2630	ZINC00486380	932	0.08005318349734174	NO	-
2631	ZINC00460910	872	0.0798268560714467	NO	-
2632	ZINC00460911	873	0.0798268560714467	NO	-
2633	ZINC03330416	2098	0.07970812062198614	NO	-
2634	ZINC00546299	1065	0.07966174700874504	NO	-
2635	ZINC03342225	2111	0.07964683328687626	NO	-
2636	ZINC00513299	983	0.07934428669128472	NO	-
2637	ZINC02758652	1855	0.07932825713215387	NO	-
2638	ZINC00999902	1287	0.07914488149026076	NO	-
2639	ZINC02764515	1869	0.07914488149026076	NO	-
2640	ZINC00477841	905	0.07908613445378154	NO	-
2641	ZINC00477842	906	0.07908613445378154	NO	-
2642	ZINC00119226	287	0.07899879601084482	NO	-
2643	ZINC00119230	288	0.07899879601084482	NO	-
2644	ZINC00023586	75	0.07887326967127066	NO	-
2645	ZINC01075641	1357	0.07863841708932377	NO	-
2646	ZINC02781397	1911	0.07861919841711666	NO	-
2647	ZINC00613395	1142	0.07860706782713085	NO	-
2648	ZINC00613396	1143	0.07860706782713085	NO	-
2649	ZINC00309950	590	0.07846471814082523	NO	-
2650	ZINC01124150	1379	0.07838143368897844	NO	-
2651	ZINC03866996	2523	0.07834862163084587	NO	-
2652	ZINC02405039	1703	0.07810996654365	NO	-
2653	ZINC00103536	244	0.07810996654364996	NO	-
2654	ZINC00365500	684	0.078031427246554	NO	-
2655	ZINC03868895	2543	0.07800905491573536	NO	-
2656	ZINC00079066	183	0.0777248809709218	NO	-
2657	ZINC01024345	1306	0.07770399589413882	NO	-
2658	ZINC00612303	1140	0.0776321006271642	NO	-
2659	ZINC00612304	1141	0.0776321006271642	NO	-
2660	ZINC01002161	1293	0.07755955346565499	NO	-
2661	ZINC02763279	1861	0.07755216719558633	NO	-
2662	ZINC02763280	1862	0.07755216719558633	NO	-
2663	ZINC01660279	1546	0.07725340143417413	NO	-
2664	ZINC00610841	1133	0.07722011959180188	NO	-
2665	ZINC00164655	370	0.07721153549659235	NO	-
2666	ZINC00795930	1226	0.07716827579310001	NO	-
2667	ZINC02773328	1892	0.07716827579310001	NO	-
2668	ZINC02743895	1837	0.07689580598055784	NO	-
2669	ZINC02744069	1838	0.07689580598055784	NO	-
2670	ZINC00425152	786	0.07687048539568395	NO	-
2671	ZINC02622877	1793	0.07685699526846314	NO	-
2672	ZINC03455937	2162	0.07685699526846314	NO	-
2673	ZINC02736312	1828	0.07655459202612316	NO	-
2674	ZINC00513274	982	0.07649488962251569	NO	-
2675	ZINC00669271	1190	0.07621334337130836	NO	-
2676	ZINC02486488	1733	0.07619484749025551	NO	-
2677	ZINC00459003	867	0.0759296116107261	NO	-
2678	ZINC00775559	1215	0.07577734521777861	NO	-
2679	ZINC00231398	482	0.07575405536752076	NO	-
2680	ZINC03853306	2424	0.07562795394840552	NO	-
2681	ZINC03853307	2425	0.07562795394840552	NO	-
2682	ZINC03222963	2032	0.0756030905127294	NO	-
2683	ZINC03250039	2045	0.07550508713594645	NO	-
2684	ZINC03863869	2511	0.07549087934185458	NO	-
2685	ZINC03863870	2512	0.07549087934185458	NO	-
2686	ZINC03849527	2400	0.07546930545125471	NO	-
2687	ZINC00544344	1059	0.07546930545125467	NO	-
2688	ZINC03849527	2399	0.07546930545125467	NO	-
2689	ZINC04469591	2806	0.07546930545125467	NO	-
2690	ZINC01093702	1366	0.07546624290964948	NO	-
2691	ZINC03889575	2557	0.07546624290964948	NO	-
2692	ZINC00122192	291	0.0749822689931659	NO	-
2693	ZINC03390123	2138	0.07481782530551376	NO	-
2694	ZINC02752023	1848	0.07473053897486834	NO	-
2695	ZINC00524124	1019	0.07464118057639908	NO	-
2696	ZINC03858960	2464	0.07460625813692359	NO	-
2697	ZINC00008685	32	0.07420604209506752	NO	-
2698	ZINC00008685	33	0.07420604209506752	NO	-
2699	ZINC00008685	34	0.07420604209506752	NO	-
2700	ZINC00370543	696	0.0739497689061686	NO	-
2701	ZINC02832894	1944	0.07362399834843901	NO	-
2702	ZINC03853421	2434	0.07362399834843901	NO	-
2703	ZINC03909096	2580	0.07361833094301037	NO	-
2704	ZINC00341955	639	0.07357748640199949	NO	-
2705	ZINC02093405	1607	0.07353302231545437	NO	-
2706	ZINC00610441	1131	0.07310771170013135	NO	-
2707	ZINC01019109	1303	0.07304422234492593	NO	-
2708	ZINC01002263	1294	0.07280869639732872	NO	-
2709	ZINC00249526	505	0.07273716528180814	NO	-
2710	ZINC02884914	1967	0.07255473804921282	NO	-
2711	ZINC00776208	1216	0.07241870459936164	NO	-
2712	ZINC00109629	263	0.07230211173025813	NO	-
2713	ZINC02621536	1792	0.07221794190421434	NO	-
2714	ZINC02441884	1708	0.07211774288688153	NO	-
2715	ZINC00002350	11	0.07201204240818167	NO	-
2716	ZINC00002351	12	0.07201204240818167	NO	-
2717	ZINC03328405	2094	0.0718061540485539	NO	-
2718	ZINC00429512	832	0.07178128497775924	NO	-
2719	ZINC00473680	896	0.07150951782436585	NO	-
2720	ZINC00455739	862	0.07147799525625334	NO	-
2721	ZINC01413792	1447	0.07140339038372982	NO	-
2722	ZINC00194758	414	0.07137121774280865	NO	-
2723	ZINC02946323	1974	0.07108176422917536	NO	-
2724	ZINC04244875	2711	0.07107902738757432	NO	-
2725	ZINC04244875	2712	0.07107902738757432	NO	-
2726	ZINC04244875	2713	0.07107902738757432	NO	-
2727	ZINC04244875	2714	0.07107902738757432	NO	-
2728	ZINC00091493	221	0.0708575373415171	NO	-
2729	ZINC03850981	2415	0.07055980725623592	NO	-
2730	ZINC03850981	2414	0.07055980725623587	NO	-
2731	ZINC04481778	2813	0.07052168495073534	NO	-
2732	ZINC01480003	1483	0.07049509306149682	NO	-
2733	ZINC00508624	976	0.07042678840485851	NO	-
2734	ZINC00528747	1026	0.07041931867510615	NO	-
2735	ZINC00724355	1204	0.07024686316763455	NO	-
2736	ZINC00429448	827	0.07007970177100503	NO	-
2737	ZINC00256579	515	0.07005726550424808	NO	-
2738	ZINC00425159	787	0.06995828699926973	NO	-
2739	ZINC00510906	980	0.06979186331629939	NO	-
2740	ZINC00510907	981	0.06979186331629939	NO	-
2741	ZINC00215103	464	0.0695899880367199	NO	-
2742	ZINC02763337	1863	0.0695899880367199	NO	-
2743	ZINC04338935	2749	0.06958882493836131	NO	-
2744	ZINC04338935	2750	0.06958882493836131	NO	-
2745	ZINC04338935	2751	0.06958882493836131	NO	-
2746	ZINC03850899	2412	0.06930073822351289	NO	-
2747	ZINC03850899	2413	0.06930073822351289	NO	-
2748	ZINC00359699	682	0.0692984298982751	NO	-
2749	ZINC02778372	1903	0.06908656289409412	NO	-
2750	ZINC02781075	1909	0.06908656289409412	NO	-
2751	ZINC02781459	1913	0.06908656289409412	NO	-
2752	ZINC00508603	974	0.06897352654512097	NO	-
2753	ZINC00568386	1102	0.06890681177877506	NO	-
2754	ZINC00157718	347	0.06882235350280462	NO	-
2755	ZINC00496705	951	0.06873587293085452	NO	-
2756	ZINC03863894	2517	0.06854542267865156	NO	-
2757	ZINC03863895	2518	0.06854542267865156	NO	-
2758	ZINC00458947	865	0.06852678730070724	NO	-
2759	ZINC00458948	866	0.06852678730070724	NO	-
2760	ZINC00429513	833	0.06825724487179315	NO	-
2761	ZINC04628451	2842	0.06815750847201668	NO	-
2762	ZINC03030889	1983	0.06812551473725859	NO	-
2763	ZINC00343158	644	0.06801670299867092	NO	-
2764	ZINC00570044	1107	0.06801149626517275	NO	-
2765	ZINC00429511	831	0.06800374182072193	NO	-
2766	ZINC00134244	313	0.06781212715570038	NO	-
2767	ZINC01075488	1356	0.06736223217357115	NO	-
2768	ZINC00371940	702	0.06730268971321568	NO	-
2769	ZINC04251706	2716	0.06722867008762833	NO	-
2770	ZINC04251706	2717	0.06722867008762833	NO	-
2771	ZINC04251706	2718	0.06722867008762833	NO	-
2772	ZINC00302543	573	0.06714312664811749	NO	-
2773	ZINC02781553	1914	0.06713414700599844	NO	-
2774	ZINC04222957	2705	0.06702653871082566	NO	-
2775	ZINC04222957	2706	0.06702653871082566	NO	-
2776	ZINC04222957	2707	0.06702653871082566	NO	-
2777	ZINC04222957	2708	0.06702653871082566	NO	-
2778	ZINC02620591	1791	0.06680750130993382	NO	-
2779	ZINC00425194	793	0.06662545208141737	NO	-
2780	ZINC04071235	2664	0.06646413097402701	NO	-
2781	ZINC00425160	788	0.06643852146586203	NO	-
2782	ZINC03348162	2113	0.06638272535593641	NO	-
2783	ZINC02797959	1922	0.0663781724624368	NO	-
2784	ZINC02797959	1923	0.0663781724624368	NO	-
2785	ZINC02797959	1924	0.0663781724624368	NO	-
2786	ZINC02797960	1925	0.0663781724624368	NO	-
2787	ZINC02797960	1926	0.0663781724624368	NO	-
2788	ZINC02797960	1927	0.0663781724624368	NO	-
2789	ZINC00459087	868	0.06629774652828704	NO	-
2790	ZINC00459088	869	0.06629774652828704	NO	-
2791	ZINC02761456	1857	0.06617076188450513	NO	-
2792	ZINC00775558	1214	0.065815921179377	NO	-
2793	ZINC00146199	334	0.06569545936417713	NO	-
2794	ZINC01432172	1460	0.06542568801299173	NO	-
2795	ZINC00337798	625	0.0652229447020165	NO	-
2796	ZINC01070713	1354	0.06522180592419116	NO	-
2797	ZINC00111893	272	0.06520956905410835	NO	-
2798	ZINC00134261	314	0.06512936119289006	NO	-
2799	ZINC03030961	1984	0.06504168524901979	NO	-
2800	ZINC00588413	1119	0.06503791164149365	NO	-
2801	ZINC00425193	792	0.06488972324246245	NO	-
2802	ZINC00136316	321	0.06488472941111197	NO	-
2803	ZINC00342011	642	0.0648271264100817	NO	-
2804	ZINC02761592	1858	0.0647933247594625	NO	-
2805	ZINC02512319	1753	0.06478430947235446	NO	-
2806	ZINC00425164	790	0.06463903005201126	NO	-
2807	ZINC02796685	1920	0.06420101174381407	NO	-
2808	ZINC00413630	750	0.06409247717379311	NO	-
2809	ZINC02136356	1639	0.06406184160988986	NO	-
2810	ZINC00136313	320	0.0639732258914277	NO	-
2811	ZINC04238010	2710	0.06387523402787959	NO	-
2812	ZINC02769508	1881	0.06351298626004473	NO	-
2813	ZINC03516226	2203	0.0633348218630078	NO	-
2814	ZINC03516506	2204	0.0633348218630078	NO	-
2815	ZINC00163012	367	0.06332037261999973	NO	-
2816	ZINC03789406	2365	0.06294094837183507	NO	-
2817	ZINC01003846	1296	0.06285778373316107	NO	-
2818	ZINC03883852	2551	0.06285745042244065	NO	-
2819	ZINC03105646	1990	0.062186470925690684	NO	-
2820	ZINC00503092	965	0.062046836024773136	NO	-
2821	ZINC00278167	544	0.06194807089502465	NO	-
2822	ZINC04389130	2763	0.06179901041100461	NO	-
2823	ZINC00414900	752	0.06179510793397329	NO	-
2824	ZINC02563855	1773	0.061485306989453946	NO	-
2825	ZINC04632857	2845	0.06134399813315708	NO	-
2826	ZINC00503183	967	0.061188149236302634	NO	-
2827	ZINC00103008	241	0.06104615457294036	NO	-
2828	ZINC00384180	725	0.06078273065492286	NO	-
2829	ZINC00561661	1093	0.0606891010514404	NO	-
2830	ZINC01053320	1323	0.06046890850129877	NO	-
2831	ZINC00153681	342	0.05999642480904991	NO	-
2832	ZINC02797226	1921	0.05967153968546276	NO	-
2833	ZINC00130816	311	0.05949967602248196	NO	-
2834	ZINC04628450	2841	0.05932004872491158	NO	-
2835	ZINC02380989	1697	0.05929991611989182	NO	-
2836	ZINC02842313	1948	0.05903335369353792	NO	-
2837	ZINC03288939	2064	0.05894687198541929	NO	-
2838	ZINC00612162	1139	0.058564127121345226	NO	-
2839	ZINC00006223	24	0.05850863124601079	NO	-
2840	ZINC03234368	2039	0.058169224891495244	NO	-
2841	ZINC02730682	1819	0.05765702584677547	NO	-
2842	ZINC00266555	522	0.05760996743194889	NO	-
2843	ZINC00382560	723	0.05752509710110031	NO	-
2844	ZINC00040723	118	0.05729116051350004	NO	-
2845	ZINC03848080	2376	0.05729116051350004	NO	-
2846	ZINC03848080	2377	0.05729116051350004	NO	-
2847	ZINC02731209	1820	0.057289052834147265	NO	-
2848	ZINC01049928	1316	0.05666162932612758	NO	-
2849	ZINC00114427	277	0.056499239673455624	NO	-
2850	ZINC00503060	964	0.05606324718343776	NO	-
2851	ZINC00503158	966	0.05598379451454578	NO	-
2852	ZINC02731853	1822	0.05501933886805111	NO	-
2853	ZINC02886980	1968	0.05456726668437593	NO	-
2854	ZINC03814362	57	0.05455874016273174	YES	4
2855	ZINC03814365	58	0.05455874016273174	YES	4
2856	ZINC01067833	1349	0.05446874161857202	NO	-
2857	ZINC03330064	2097	0.054468370560206564	NO	-
2858	ZINC04506581	2826	0.05425348847904278	NO	-
2859	ZINC03848561	2380	0.054127199002975454	NO	-
2860	ZINC03848561	2381	0.054127199002975454	NO	-
2861	ZINC03848562	2382	0.054127199002975454	NO	-
2862	ZINC03848586	2383	0.054127199002975454	NO	-
2863	ZINC03848586	2384	0.054127199002975454	NO	-
2864	ZINC03848588	2385	0.054127199002975454	NO	-
2865	ZINC01069896	1352	0.05406935946893375	NO	-
2866	ZINC03333630	2100	0.053226305724606966	NO	-
2867	ZINC00358890	680	0.05316711848067233	NO	-
2868	ZINC02730102	1817	0.05235064814404833	NO	-
2869	ZINC02134235	1638	0.052112734775774223	NO	-
2870	ZINC02136404	1640	0.05058864993365765	NO	-
2871	ZINC00146200	335	0.050519913245549504	NO	-
2872	ZINC00776306	1217	0.05000483234229361	NO	-
2873	ZINC00043471	130	0.04990278128905843	NO	-
2874	ZINC00341995	640	0.04968320840558401	NO	-
2875	ZINC00342010	641	0.04968320840558401	NO	-
2876	ZINC03104443	1988	0.04968320840558401	NO	-
2877	ZINC02763587	1864	0.04959494922102419	NO	-
2878	ZINC00150279	338	0.049490820838440405	NO	-
2879	ZINC02756131	1854	0.04925946125643721	NO	-
2880	ZINC03323211	2090	0.04918050052239057	NO	-
2881	ZINC01055190	1330	0.048250798560481305	NO	-
2882	ZINC00157717	346	0.04815058854594531	NO	-
2883	ZINC01054044	1326	0.04778521928844355	NO	-
2884	ZINC00146197	333	0.04718352963933695	NO	-
2885	ZINC00342064	643	0.04718352963933695	NO	-
2886	ZINC02749553	1846	0.046757574613059114	NO	-
2887	ZINC01056177	1337	0.045914091389713724	NO	-
2888	ZINC00109329	262	0.04554065597929099	NO	-
2889	ZINC02071323	1602	0.04537827561703397	NO	-
2890	ZINC02071324	1603	0.04537827561703397	NO	-
2891	ZINC02787767	1916	0.045255146328636385	NO	-
2892	ZINC01025823	1307	0.043758200249796896	NO	-
2893	ZINC01415773	1451	0.04355459267589336	NO	-
2894	ZINC04507227	2827	0.04342417522564586	NO	-
2895	ZINC00214081	445	0.04264793741234588	NO	-
2896	ZINC02741244	1834	0.0417909827507376	NO	-
2897	ZINC02778710	1904	0.041582421691770816	NO	-
2898	ZINC00429442	825	0.04114298204871796	NO	-
2899	ZINC02749618	1847	0.03961394916006764	NO	-
2900	ZINC02770678	1882	0.039088847819239776	NO	-
2901	ZINC02770694	1883	0.039088847819239776	NO	-
2902	ZINC03257189	2049	0.03772496356385416	NO	-
2903	ZINC00648381	1179	0.03597589770080417	NO	-
2904	ZINC02781400	1912	0.03377517678036362	NO	-
2905	ZINC02755685	1853	0.03368917794834605	NO	-
2906	ZINC00377632	716	0.0324856343619128	NO	-
2907	ZINC04281698	2728	0.03185993313462944	NO	-
2908	ZINC02778350	1902	0.03130377408734155	NO	-
2909	ZINC01654012	1541	0.030796261440568812	NO	-
2910	ZINC01414433	1448	0.03017556851467422	NO	-
2911	ZINC01414433	1449	0.03017556851467422	NO	-
2912	ZINC01414433	1450	0.03017556851467422	NO	-
2913	ZINC00080469	193	0.022898573235839593	NO	-
2914	ZINC04281589	2727	0.021805524736808825	NO	-
2915	ZINC04281700	2729	0.021805524736808825	NO	-
2916	ZINC04275788	2721	0.020708437633928593	NO	-
