# Supplementary material for: 4D Flexible Atom-Pairs: An efficient probabilistic conformational space comparison for ligand-based virtual screening
Source: J Cheminform. 2011 Jul 6;3:23. doi: 10.1186/1758-2946-3-23 (PMC3156737; doi:10.1186/1758-2946-3-23)
Supplement: Additional file 1 — Archive of the 4D FAPOA result files. This is a Gzip compressed Tar archive containing the result files of the 4D FAPOA on the filtered DUD data sets. The result files are tab-separated plain text files including the following information: method name, active data set with size, cluster information and the distribution of the active molecules over the clusters, decoy data set with size, ratio active:decoy, AUC, awAUC, BEDROC scores for predefined alpha values as suggested by Truchon and Bayly [43], enrichment factors, relative enrichment factor [41], ROC enrichments, awROC enrichments at predefined false positive fractions, chemotype enrichment, ROC and awROC data points, and the ranking of each structure to compute other VS metrics. [file 1758-2946-3-23-S1.GZ › 4DFAPOA_cdk2_BW_ResultStatistic.dat]

###################################################################################################
# Screening Result File
# Method used: 4DFAPOA
> <Method_Name>
4DFAPOA
# Data set information
#	Query data set:	./cdk2/cdk2_query_CS_BW_300.0_T_GMM.sdf
#	Active data set: ./cdk2/cdk2_clustered_3D_MM_CS_BW_300.0_T_GMM.sdf with cluster information
#		Size: 47 molecules
#		Number of clusters: 32
#		Cluster Summery:
#			Cluster number	# molecules	% of actives
#			1		1		2.128
#			2		2		4.255
#			3		5		10.638
#			4		1		2.128
#			5		2		4.255
#			6		1		2.128
#			7		1		2.128
#			8		2		4.255
#			9		1		2.128
#			10		2		4.255
#			11		3		6.383
#			12		2		4.255
#			13		1		2.128
#			14		3		6.383
#			15		1		2.128
#			16		2		4.255
#			17		1		2.128
#			18		1		2.128
#			19		1		2.128
#			20		1		2.128
#			21		2		4.255
#			22		1		2.128
#			23		1		2.128
#			24		1		2.128
#			25		1		2.128
#			26		1		2.128
#			27		1		2.128
#			28		1		2.128
#			29		1		2.128
#			30		1		2.128
#			31		1		2.128
#			32		1		2.128
#	Decoy data set: ./cdk2/DUD_cdk2_decoys_ID_pass_MWPass_I_MM_CS_BW_300.0_T_GMM.sdf
#		Size: 2070 molecules
#	Ratio actives : decoys
#		1.0 : 44.0426
> <AUC>
#	 ROC AUC
	0.7679514852502827
> <awAUC>
#	 ROC awAUC
	0.7217491948470209
> <BEDROC Scores>
#	Alpha Values	BEDROC Scores
	160.9	0.293
	100.0	0.243
	53.6	0.2172
	50.0	0.2168
	32.2	0.2247
	20.0	0.2549
	16.1	0.2765
	10.0	0.341
	8.0	0.3792
> <Enrichment Factors>
#	Fraction dataset	Enrichment factor
	0.0010	22.02127659574468
	0.01	10.486322188449847
	0.02	7.340425531914893
	0.05	4.194528875379939
	0.1	3.3397196732882932
	0.2	2.811226799456768
	0.25	2.414431082331175
> <Relative enrichment factor>
#	Fraction dataset	Enrichment factor
	0.0010	47.23665564478035
	0.01	23.618327822390174
	0.02	16.532829475673122
	0.05	21.27659574468085
	0.1	34.04255319148936
	0.2	57.4468085106383
	0.25	61.702127659574465
> <ROC Enrichments>
#	True decoy fraction	Enrichment
	0.1	58.723404255319146
	0.5	16.015473887814313
	1.0	12.583586626139818
	2.0	8.389057750759878
	5.0	4.2348608837970545
	10.0	3.4042553191489358
> <awROC Enrichments>
#	Decoy fraction	Enrichment
	0.1	36.65625
	0.5	9.99715909090909
	1.0	9.857142857142858
	2.0	6.776785714285715
	5.0	3.4831730769230775
	10.0	2.489583333333333
> <Chemotype enrichment>
#	% data set	% active cluster
	0.0	0.0
	0.047	0.0
	0.047	3.125
	0.189	3.125
	0.189	6.25
	0.283	6.25
	0.283	9.375
	0.85	9.375
	0.85	12.5
	1.086	12.5
	1.086	15.625
	1.984	15.625
	1.984	18.75
	3.59	18.75
	3.59	21.875
	6.046	21.875
	6.046	25.0
	9.92	25.0
	9.92	28.125
	11.667	28.125
	11.667	31.25
	11.762	31.25
	11.762	34.375
	14.549	34.375
	14.549	37.5
	15.116	37.5
	15.116	40.625
	16.486	40.625
	16.486	43.75
	18.847	43.75
	18.847	46.875
	21.493	46.875
	21.493	50.0
	24.658	50.0
	24.658	53.125
	27.964	53.125
	27.964	56.25
	29.287	56.25
	29.287	59.375
	35.002	59.375
	35.002	62.5
	35.191	62.5
	35.191	65.625
	41.993	65.625
	41.993	68.75
	42.324	68.75
	42.324	71.875
	43.316	71.875
	43.316	75.0
	46.292	75.0
	46.292	78.125
	46.434	78.125
	46.434	81.25
	47.142	81.25
	47.142	84.375
	49.976	84.375
	49.976	87.5
	50.165	87.5
	50.165	90.625
	56.07	90.625
	56.07	93.75
	71.705	93.75
	71.705	96.875
	81.2	96.875
	81.2	100.0
	100.0	100.0
> <ROC curve data>
#	False positive rate	true positive rate
	0.0	0.0
	0.0	0.0213
	5.0E-4	0.0213
	5.0E-4	0.0638
	0.0010	0.0638
	0.0010	0.0851
	0.0063	0.0851
	0.0063	0.1064
	0.0082	0.1064
	0.0082	0.1277
	0.0169	0.1277
	0.0169	0.1702
	0.0324	0.1702
	0.0324	0.1915
	0.044	0.1915
	0.044	0.2128
	0.0522	0.2128
	0.0522	0.234
	0.056	0.234
	0.056	0.2553
	0.0778	0.2553
	0.0778	0.2766
	0.0787	0.2766
	0.0787	0.2979
	0.0836	0.2979
	0.0836	0.3191
	0.0937	0.3191
	0.0937	0.3404
	0.1097	0.3404
	0.1097	0.3617
	0.1106	0.3617
	0.1106	0.383
	0.1111	0.383
	0.1111	0.4043
	0.1391	0.4043
	0.1391	0.4255
	0.1444	0.4255
	0.1444	0.4468
	0.158	0.4468
	0.158	0.4681
	0.1628	0.4681
	0.1628	0.4894
	0.17	0.4894
	0.17	0.5106
	0.1807	0.5106
	0.1807	0.5319
	0.187	0.5319
	0.187	0.5532
	0.1908	0.5532
	0.1908	0.5745
	0.2063	0.5745
	0.2063	0.5957
	0.2382	0.5957
	0.2382	0.617
	0.2715	0.617
	0.2715	0.6383
	0.2845	0.6383
	0.2845	0.6596
	0.3425	0.6596
	0.3425	0.6809
	0.344	0.6809
	0.344	0.7021
	0.4116	0.7021
	0.4116	0.7234
	0.4126	0.7234
	0.4126	0.7447
	0.4155	0.7447
	0.4155	0.766
	0.4251	0.766
	0.4251	0.7872
	0.4333	0.7872
	0.4333	0.8085
	0.4546	0.8085
	0.4546	0.8298
	0.4556	0.8298
	0.4556	0.8511
	0.4623	0.8511
	0.4623	0.8723
	0.4633	0.8723
	0.4633	0.8936
	0.4903	0.8936
	0.4903	0.9149
	0.4918	0.9149
	0.4918	0.9362
	0.5517	0.9362
	0.5517	0.9574
	0.7111	0.9574
	0.7111	0.9787
	0.8077	0.9787
	0.8077	1.0
	1.0	1.0
> <awROC curve data>
#	False positive rate	true positive rate
	0.0	0.0
	0.0	0.0156
	5.0E-4	0.0156
	5.0E-4	0.0375
	0.0010	0.0375
	0.0010	0.0531
	0.0063	0.0531
	0.0063	0.0688
	0.0082	0.0688
	0.0082	0.1
	0.0169	0.1
	0.0169	0.1375
	0.0324	0.1375
	0.0324	0.1688
	0.044	0.1688
	0.044	0.175
	0.0522	0.175
	0.0522	0.1906
	0.056	0.1906
	0.056	0.201
	0.0778	0.201
	0.0778	0.2073
	0.0787	0.2073
	0.0787	0.2177
	0.0836	0.2177
	0.0836	0.2333
	0.0937	0.2333
	0.0937	0.249
	0.1097	0.249
	0.1097	0.2552
	0.1106	0.2552
	0.1106	0.2708
	0.1111	0.2708
	0.1111	0.3021
	0.1391	0.3021
	0.1391	0.3333
	0.1444	0.3333
	0.1444	0.349
	0.158	0.349
	0.158	0.3802
	0.1628	0.3802
	0.1628	0.3958
	0.17	0.3958
	0.17	0.4063
	0.1807	0.4063
	0.1807	0.4219
	0.187	0.4219
	0.187	0.4375
	0.1908	0.4375
	0.1908	0.4531
	0.2063	0.4531
	0.2063	0.4844
	0.2382	0.4844
	0.2382	0.5156
	0.2715	0.5156
	0.2715	0.5469
	0.2845	0.5469
	0.2845	0.5573
	0.3425	0.5573
	0.3425	0.5885
	0.344	0.5885
	0.344	0.6198
	0.4116	0.6198
	0.4116	0.6354
	0.4126	0.6354
	0.4126	0.6667
	0.4155	0.6667
	0.4155	0.6979
	0.4251	0.6979
	0.4251	0.7292
	0.4333	0.7292
	0.4333	0.7396
	0.4546	0.7396
	0.4546	0.7708
	0.4556	0.7708
	0.4556	0.8021
	0.4623	0.8021
	0.4623	0.8333
	0.4633	0.8333
	0.4633	0.8437
	0.4903	0.8437
	0.4903	0.875
	0.4918	0.875
	0.4918	0.9062
	0.5517	0.9062
	0.5517	0.9375
	0.7111	0.9375
	0.7111	0.9687
	0.8077	0.9687
	0.8077	1.0
	1.0	1.0
> <Screening Table>
# Rank	Mol name	Index in data set	Similarity 2 query	Active	Cluster number
1	ZINC00582575	35	0.40510151113295795	YES	21
2	ZINC00013886	7	0.3168215880331021	NO	-
3	ZINC03814437	36	0.3013398973152057	YES	21
4	ZINC01641925	6	0.29810395292080516	YES	3
5	ZINC04306374	1950	0.26879366986328895	NO	-
6	ZINC03814452	22	0.26612887839624005	YES	12
7	ZINC00075929	69	0.265491651314108	NO	-
8	ZINC01774311	896	0.25724356470006704	NO	-
9	ZINC00472489	338	0.2558105186417875	NO	-
10	ZINC03857236	1547	0.254017645703336	NO	-
11	ZINC04464245	2015	0.254017645703336	NO	-
12	ZINC04357769	1976	0.2442219118642237	NO	-
13	ZINC04355893	1975	0.23786919243974894	NO	-
14	ZINC01445823	813	0.23740545968036963	NO	-
15	ZINC00060962	57	0.2366999692848157	NO	-
16	ZINC00026735	23	0.23645536537604986	NO	-
17	ZINC00420563	287	0.2312307008608649	NO	-
18	ZINC03814462	29	0.2291000364093942	YES	16
19	ZINC00299763	213	0.22706628913053217	NO	-
20	ZINC00477228	344	0.22670843686906908	NO	-
21	ZINC00299766	214	0.22630764305501247	NO	-
22	ZINC02288808	1010	0.22605402089729204	NO	-
23	ZINC03814439	37	0.22517917764698742	YES	22
24	ZINC00845957	579	0.22467865783646523	NO	-
25	ZINC02201893	953	0.22306108169376418	NO	-
26	ZINC00013885	6	0.22259858079250341	NO	-
27	ZINC03798959	1459	0.22173691927392764	NO	-
28	ZINC03857661	1553	0.22126182252960533	NO	-
29	ZINC03638858	1446	0.22120054289442412	NO	-
30	ZINC03857662	1554	0.22046532950372608	NO	-
31	ZINC01659142	877	0.2188426720574315	NO	-
32	ZINC03961966	1748	0.2186607729621136	NO	-
33	ZINC00408342	274	0.21034744439168707	NO	-
34	ZINC04257438	1937	0.20907864881497668	NO	-
35	ZINC03820622	1473	0.20812244949013617	NO	-
36	ZINC00656938	497	0.20803150178966792	NO	-
37	ZINC00312149	225	0.20726289269057563	NO	-
38	ZINC04257391	1935	0.20690143965021268	NO	-
39	ZINC04442588	1997	0.20560489520946248	NO	-
40	ZINC03854083	1514	0.20534251062232955	NO	-
41	ZINC03816083	1460	0.2029544109236921	NO	-
42	ZINC03591113	45	0.20268462481740723	YES	30
43	ZINC01649340	7	0.20260178354483147	YES	3
44	ZINC03820622	1472	0.2023069600572955	NO	-
45	ZINC04465318	2020	0.20216034829210558	NO	-
46	ZINC03867270	1589	0.20171425979632843	NO	-
47	ZINC01647428	874	0.2017139360354459	NO	-
48	ZINC01565908	865	0.2006652265609841	NO	-
49	ZINC03354854	1278	0.20036451540061725	NO	-
50	ZINC04257400	1936	0.20032828096094987	NO	-
51	ZINC04116896	1885	0.19993436727428401	NO	-
52	ZINC01921806	917	0.19903390807923946	NO	-
53	ZINC03890033	1648	0.19896866805751892	NO	-
54	ZINC01647428	873	0.19882369073396347	NO	-
55	ZINC02425992	1054	0.19851439697072684	NO	-
56	ZINC00479618	346	0.19811694713217257	NO	-
57	ZINC01875861	907	0.19756533961811093	NO	-
58	ZINC00480399	349	0.197206339198592	NO	-
59	ZINC00488644	355	0.1969989846080917	NO	-
60	ZINC00026736	24	0.1969004194158576	NO	-
61	ZINC04016575	1866	0.19679176819356473	NO	-
62	ZINC03867282	1590	0.19491753672682116	NO	-
63	ZINC03684751	1452	0.1941134922041107	NO	-
64	ZINC00202207	152	0.19375718908084105	NO	-
65	ZINC00111773	91	0.19309789961334123	NO	-
66	ZINC00480397	347	0.19303863027266638	NO	-
67	ZINC02242379	991	0.19303385372732815	NO	-
68	ZINC03858040	1560	0.19294396951612844	NO	-
69	ZINC04469726	2040	0.19294396951612844	NO	-
70	ZINC00111773	92	0.19230541955679087	NO	-
71	ZINC00488644	354	0.19208089008459514	NO	-
72	ZINC00488644	356	0.19208089008459514	NO	-
73	ZINC03992897	1839	0.19203244664376606	NO	-
74	ZINC00488644	353	0.19172037859989532	NO	-
75	ZINC02218057	964	0.1915508508326896	NO	-
76	ZINC03814453	34	0.19137448817089014	YES	20
77	ZINC00312488	226	0.19077084576258949	NO	-
78	ZINC01750506	886	0.19072201603232075	NO	-
79	ZINC03854082	1513	0.19026115712955852	NO	-
80	ZINC04354261	1972	0.1900525779255017	NO	-
81	ZINC01491556	842	0.19001132422014616	NO	-
82	ZINC01414222	780	0.18917194375521637	NO	-
83	ZINC01901294	909	0.1891692481426527	NO	-
84	ZINC02242380	994	0.1888239347669147	NO	-
85	ZINC03855594	1535	0.18871505895084975	NO	-
86	ZINC00542446	408	0.18871379586387851	NO	-
87	ZINC02218054	961	0.18833879026695804	NO	-
88	ZINC02334610	1020	0.18833462598718614	NO	-
89	ZINC02334610	1019	0.18802461109603488	NO	-
90	ZINC02239389	984	0.18773843270611262	NO	-
91	ZINC04354261	1974	0.1877295441848919	NO	-
92	ZINC02659983	1110	0.18752946615701102	NO	-
93	ZINC03961836	1747	0.18752933045193218	NO	-
94	ZINC02242379	992	0.18746436750561218	NO	-
95	ZINC02242379	993	0.18746436750561218	NO	-
96	ZINC00784486	530	0.18741662512283175	NO	-
97	ZINC01414222	779	0.1873885386259846	NO	-
98	ZINC02218054	963	0.18714672499755783	NO	-
99	ZINC00111773	93	0.1871263464538166	NO	-
100	ZINC02218054	962	0.18708237289927288	NO	-
101	ZINC00023543	4	0.18698860245219306	YES	3
102	ZINC02499743	1076	0.18560398888365037	NO	-
103	ZINC03854935	1525	0.18536912252050103	NO	-
104	ZINC03980324	1812	0.18527649801285165	NO	-
105	ZINC02242380	995	0.1851747858551694	NO	-
106	ZINC02242380	996	0.1851747858551694	NO	-
107	ZINC01408856	771	0.18510141538887478	NO	-
108	ZINC02455498	1066	0.18497884578924365	NO	-
109	ZINC00536909	391	0.18495737857797676	NO	-
110	ZINC02218057	965	0.18433801588883958	NO	-
111	ZINC02218057	966	0.18372316211314335	NO	-
112	ZINC02432791	1055	0.18362516562287745	NO	-
113	ZINC04036978	1868	0.18319168927525598	NO	-
114	ZINC03356307	1279	0.18312480871122674	NO	-
115	ZINC04225027	1919	0.18235308204031012	NO	-
116	ZINC03979727	1804	0.18214746162252812	NO	-
117	ZINC04470039	2045	0.18214746162252812	NO	-
118	ZINC03909297	1712	0.18213119431218266	NO	-
119	ZINC03814454	23	0.18211648680866632	YES	12
120	ZINC00112082	96	0.18154803013419388	NO	-
121	ZINC01639371	870	0.18150101586131187	NO	-
122	ZINC03854086	1517	0.18149313885811877	NO	-
123	ZINC02432793	1056	0.18140360054246463	NO	-
124	ZINC03853153	1503	0.1812559612419474	NO	-
125	ZINC03853628	1504	0.18094049394325767	NO	-
126	ZINC02438586	1059	0.1804395897002553	NO	-
127	ZINC00063403	59	0.18038334501816317	NO	-
128	ZINC03814476	19	0.1803653640397841	YES	11
129	ZINC04036978	1867	0.17920300333656664	NO	-
130	ZINC00420818	290	0.17914173149444018	NO	-
131	ZINC04225028	1922	0.17910758581566305	NO	-
132	ZINC03672785	1451	0.179017557859778	NO	-
133	ZINC02475412	1071	0.17899583813979347	NO	-
134	ZINC03979757	1808	0.17869023969086642	NO	-
135	ZINC03549491	1396	0.17848562909429116	NO	-
136	ZINC03868476	1618	0.17735908929924518	NO	-
137	ZINC02213593	960	0.17697846903439857	NO	-
138	ZINC00063405	60	0.17666487157136793	NO	-
139	ZINC04443746	1998	0.17651520682820865	NO	-
140	ZINC04001228	1859	0.17647427015716788	NO	-
141	ZINC04164300	1899	0.17631712695669324	NO	-
142	ZINC00200589	145	0.17582739938590086	NO	-
143	ZINC00385170	264	0.17570382379884336	NO	-
144	ZINC03684813	1454	0.17559925194222886	NO	-
145	ZINC03979735	1806	0.17528950595760534	NO	-
146	ZINC03868477	1619	0.17476148655392618	NO	-
147	ZINC00036871	43	0.1744438943650036	NO	-
148	ZINC02331091	1015	0.17440753465488584	NO	-
149	ZINC00833420	573	0.17434387250788583	NO	-
150	ZINC01639371	869	0.17388895821503053	NO	-
151	ZINC00905575	607	0.17388305770640428	NO	-
152	ZINC02213593	959	0.17321637602340492	NO	-
153	ZINC04176046	1901	0.17318862165447155	NO	-
154	ZINC02331095	1018	0.17307259064260264	NO	-
155	ZINC02331095	1017	0.17300282369705153	NO	-
156	ZINC00545519	411	0.17245394873648454	NO	-
157	ZINC01445823	814	0.17209776870035143	NO	-
158	ZINC03979731	1805	0.171966644697134	NO	-
159	ZINC00545520	414	0.17181350067558807	NO	-
160	ZINC02195168	949	0.17165124433741916	NO	-
161	ZINC00088067	78	0.17163625592784615	NO	-
162	ZINC03430828	1326	0.1713910184598334	NO	-
163	ZINC02626208	1093	0.17120414535121997	NO	-
164	ZINC00414337	278	0.17120177407206988	NO	-
165	ZINC00537288	392	0.17116837726839002	NO	-
166	ZINC00200590	147	0.17116148488469485	NO	-
167	ZINC02331091	1016	0.17116064904823086	NO	-
168	ZINC02718711	1128	0.17108096697501057	NO	-
169	ZINC02718711	1129	0.17108096697501057	NO	-
170	ZINC02718696	1126	0.1708978623312054	NO	-
171	ZINC00386462	267	0.1707304567520188	NO	-
172	ZINC00386462	266	0.1702753182462057	NO	-
173	ZINC03912608	1720	0.16992928998563817	NO	-
174	ZINC03814458	5	0.16992054653137822	YES	3
175	ZINC03890932	1653	0.16977579167582704	NO	-
176	ZINC04469934	2043	0.16977579167582704	NO	-
177	ZINC00023904	20	0.16970953104114395	YES	11
178	ZINC04164369	1900	0.16968739096396737	NO	-
179	ZINC00414338	279	0.169670030757757	NO	-
180	ZINC00415281	280	0.1696141842867043	NO	-
181	ZINC00480398	348	0.16944275803045872	NO	-
182	ZINC01742873	884	0.16935300677983575	NO	-
183	ZINC03209767	1224	0.1692950597289794	NO	-
184	ZINC03495848	1364	0.16900809992544902	NO	-
185	ZINC00545520	413	0.16853134199084324	NO	-
186	ZINC00181056	130	0.16852697179278317	NO	-
187	ZINC03684813	1453	0.16848537059012952	NO	-
188	ZINC00603011	30	0.16835245136782773	YES	16
189	ZINC03979721	1803	0.16814296583389668	NO	-
190	ZINC00682264	500	0.16809416418741097	NO	-
191	ZINC00956535	619	0.1680570450603764	NO	-
192	ZINC03976846	1796	0.16783905599771498	NO	-
193	ZINC00200589	144	0.16780350276492548	NO	-
194	ZINC00632664	488	0.16768170907638105	NO	-
195	ZINC04618467	2062	0.16764402995755695	NO	-
196	ZINC03422316	1322	0.16756865650772615	NO	-
197	ZINC00419224	282	0.16755242435907988	NO	-
198	ZINC00285933	199	0.1675384778439851	NO	-
199	ZINC03422313	1321	0.167433222126156	NO	-
200	ZINC03575225	1404	0.16735497767417762	NO	-
201	ZINC04225062	1923	0.16710723021404364	NO	-
202	ZINC00545519	412	0.16707226349873686	NO	-
203	ZINC02229252	973	0.16704478080440954	NO	-
204	ZINC04225062	1925	0.16700172211894154	NO	-
205	ZINC04387006	1983	0.16691422646267093	NO	-
206	ZINC04225006	1910	0.16668971689138565	NO	-
207	ZINC03857926	1557	0.16650425678898378	NO	-
208	ZINC04437605	1993	0.1664844200730493	NO	-
209	ZINC02718696	1124	0.16620257749094042	NO	-
210	ZINC00003491	14	0.1661883208715491	YES	8
211	ZINC01504513	848	0.16613913852297427	NO	-
212	ZINC03819467	1468	0.16609330497968125	NO	-
213	ZINC04131200	1892	0.16607036295250396	NO	-
214	ZINC02883111	1177	0.16593058006591765	NO	-
215	ZINC03946861	1737	0.16592120557676743	NO	-
216	ZINC00464766	324	0.16568693381436506	NO	-
217	ZINC00464766	325	0.16568693381436506	NO	-
218	ZINC03335478	1273	0.16564117502857006	NO	-
219	ZINC02883110	1175	0.1656169262316824	NO	-
220	ZINC02499743	1077	0.16550095255511307	NO	-
221	ZINC03819467	1467	0.16528379134431279	NO	-
222	ZINC00596540	454	0.1652785478956338	NO	-
223	ZINC04387006	1982	0.16524358617194138	NO	-
224	ZINC00753986	515	0.16512445689410069	NO	-
225	ZINC03853706	1509	0.16499129991731337	NO	-
226	ZINC02344649	1025	0.16489699533558586	NO	-
227	ZINC04306131	1948	0.16486334030179228	NO	-
228	ZINC03889897	1643	0.16461065636926558	NO	-
229	ZINC03857999	1559	0.1645309088784778	NO	-
230	ZINC00173711	122	0.1644606979202664	NO	-
231	ZINC03857987	1558	0.16444551369571042	NO	-
232	ZINC02616089	1087	0.16440966734478862	NO	-
233	ZINC00235408	170	0.16428939491787842	NO	-
234	ZINC02883111	1176	0.1642666738349458	NO	-
235	ZINC02883110	1174	0.16420575732090567	NO	-
236	ZINC00046565	50	0.16406631642016928	NO	-
237	ZINC03855454	1533	0.16400481456814459	NO	-
238	ZINC03970589	1779	0.1639168085019041	NO	-
239	ZINC04444068	1999	0.16371495255857033	NO	-
240	ZINC03854640	1522	0.16367544683833035	NO	-
241	ZINC03611421	1433	0.16367529600919362	NO	-
242	ZINC00414335	276	0.163430869220505	NO	-
243	ZINC00537429	398	0.16341208360676637	NO	-
244	ZINC01487345	8	0.1633106163439723	YES	3
245	ZINC02229254	974	0.1632976227311669	NO	-
246	ZINC02229254	975	0.16309475193048004	NO	-
247	ZINC03814459	2	0.162985954426926	YES	2
248	ZINC03900896	1676	0.16278545602375744	NO	-
249	ZINC03814477	16	0.1627778858708539	YES	9
250	ZINC02229252	972	0.16268324820702532	NO	-
251	ZINC03911072	1714	0.16257426708168213	NO	-
252	ZINC01893624	908	0.16253548585493235	NO	-
253	ZINC00160866	119	0.16237966236025486	NO	-
254	ZINC00314337	228	0.16235822449641016	NO	-
255	ZINC03979785	1809	0.16217706106246596	NO	-
256	ZINC03857122	1542	0.1621473721255259	NO	-
257	ZINC03638858	1447	0.16213827352698496	NO	-
258	ZINC03854736	1524	0.16212949718279862	NO	-
259	ZINC00200590	146	0.16208835490120965	NO	-
260	ZINC03908817	1709	0.16201349163318024	NO	-
261	ZINC03908817	1710	0.16189713717018367	NO	-
262	ZINC03908817	1711	0.16189713717018367	NO	-
263	ZINC03907514	1694	0.1618692472372529	NO	-
264	ZINC03969515	1764	0.161764134340545	NO	-
265	ZINC00112082	95	0.16173314576035452	NO	-
266	ZINC02224268	970	0.16141227726314325	NO	-
267	ZINC04177054	1902	0.16138925681543606	NO	-
268	ZINC01257904	737	0.16137702293564268	NO	-
269	ZINC03545071	1394	0.16136949383885882	NO	-
270	ZINC02230035	978	0.16125364657472832	NO	-
271	ZINC04354261	1973	0.161004415289474	NO	-
272	ZINC03859117	1567	0.16096538925790693	NO	-
273	ZINC02230035	979	0.16090352198983213	NO	-
274	ZINC02230035	980	0.16090352198983213	NO	-
275	ZINC03625390	1442	0.16068742255971996	NO	-
276	ZINC03114015	1211	0.16059792228017153	NO	-
277	ZINC00537430	400	0.16026917977409738	NO	-
278	ZINC04322035	1964	0.1602062522549891	NO	-
279	ZINC03854077	1512	0.16012129106727943	NO	-
280	ZINC04442587	1996	0.16008554569881933	NO	-
281	ZINC04469720	2039	0.16008554569881933	NO	-
282	ZINC04225008	1913	0.15988822001007286	NO	-
283	ZINC03906621	1689	0.159865538704371	NO	-
284	ZINC02443543	1061	0.1597600560945577	NO	-
285	ZINC03908811	1707	0.15965111565519643	NO	-
286	ZINC03908811	1708	0.15965111565519643	NO	-
287	ZINC04013676	1863	0.15953723354684043	NO	-
288	ZINC02956113	1192	0.15952807090227544	NO	-
289	ZINC00537430	401	0.1592707979152535	NO	-
290	ZINC01485420	833	0.15923297898731825	NO	-
291	ZINC01485420	834	0.15923297898731825	NO	-
292	ZINC00538061	402	0.15918959210764086	NO	-
293	ZINC03946861	1738	0.15913901531567723	NO	-
294	ZINC03891492	1656	0.1590423809445935	NO	-
295	ZINC02433720	1057	0.15879998905184495	NO	-
296	ZINC00820214	566	0.15854121362600213	NO	-
297	ZINC01331362	761	0.15848074423545844	NO	-
298	ZINC04013676	1864	0.15828246718896838	NO	-
299	ZINC02927738	1189	0.15817986042956744	NO	-
300	ZINC03911020	1713	0.15815558013075842	NO	-
301	ZINC03599237	1424	0.15803568711401733	NO	-
302	ZINC01639371	868	0.1579654650822555	NO	-
303	ZINC03853647	1506	0.15770596717528554	NO	-
304	ZINC00523794	377	0.15759529855758952	NO	-
305	ZINC04225027	1917	0.1575720338979351	NO	-
306	ZINC03859303	1573	0.15756127075117468	NO	-
307	ZINC03168325	1217	0.15754594794191948	NO	-
308	ZINC04617748	43	0.1574951957324008	YES	28
309	ZINC04322748	1965	0.15739977588435697	NO	-
310	ZINC03987997	1830	0.15738662719320357	NO	-
311	ZINC04225028	1920	0.15737458487969505	NO	-
312	ZINC03853152	1502	0.1572612715919247	NO	-
313	ZINC03939563	1731	0.1572266212796382	NO	-
314	ZINC04399775	1987	0.15719830392208475	NO	-
315	ZINC00627266	482	0.15716457804232645	NO	-
316	ZINC01414232	783	0.15702049039128363	NO	-
317	ZINC03950311	1740	0.1567965708491674	NO	-
318	ZINC00809825	563	0.15665678369244285	NO	-
319	ZINC00208895	157	0.15644761196018067	NO	-
320	ZINC03814468	17	0.15637892131679124	YES	10
321	ZINC00536829	390	0.15632327034957977	NO	-
322	ZINC03605753	1430	0.15628952296054222	NO	-
323	ZINC03959725	1745	0.156055935550513	NO	-
324	ZINC00537429	397	0.15596223426588998	NO	-
325	ZINC00902552	603	0.1559264127421182	NO	-
326	ZINC00902552	604	0.1559264127421182	NO	-
327	ZINC03908811	1706	0.15591703089404596	NO	-
328	ZINC01414232	784	0.1557724903137943	NO	-
329	ZINC02342307	1023	0.15530817294867763	NO	-
330	ZINC03857166	1544	0.1551600687946618	NO	-
331	ZINC00800928	544	0.15494146269916023	NO	-
332	ZINC02230037	981	0.15493339811971726	NO	-
333	ZINC03987655	1826	0.154932929663255	NO	-
334	ZINC02656491	1109	0.15493145501971692	NO	-
335	ZINC02230037	983	0.15475364492742366	NO	-
336	ZINC02230037	982	0.15475364197386526	NO	-
337	ZINC00478429	345	0.15465737163473686	NO	-
338	ZINC00080999	72	0.15458698867643544	NO	-
339	ZINC02342306	1021	0.1545632515736618	NO	-
340	ZINC00522045	374	0.1544672774806086	NO	-
341	ZINC00882482	591	0.15441238924488987	NO	-
342	ZINC00063411	61	0.15428470798002752	NO	-
343	ZINC03908803	1700	0.15419771755916648	NO	-
344	ZINC03768044	1456	0.15407727624055448	NO	-
345	ZINC03908803	1701	0.15394709147371913	NO	-
346	ZINC03908803	1702	0.15394709147371913	NO	-
347	ZINC00907969	608	0.15393049589097715	NO	-
348	ZINC00559951	433	0.1538597008267814	NO	-
349	ZINC03814449	24	0.15384976781804155	YES	13
350	ZINC02898108	1184	0.15383663399034164	NO	-
351	ZINC00311458	224	0.15379731434058413	NO	-
352	ZINC04061397	1873	0.15378679605809137	NO	-
353	ZINC00797907	533	0.1537247624144083	NO	-
354	ZINC00338129	236	0.15371945817754779	NO	-
355	ZINC00033458	37	0.15342605965370046	NO	-
356	ZINC02342306	1022	0.1533020752930134	NO	-
357	ZINC01427076	790	0.15324443143028096	NO	-
358	ZINC00091359	82	0.15322892940950944	NO	-
359	ZINC03260190	1246	0.15321290407493118	NO	-
360	ZINC03814469	18	0.15311730918568003	YES	10
361	ZINC03439903	1328	0.15310702823312625	NO	-
362	ZINC00384992	260	0.1527461063221464	NO	-
363	ZINC03855613	1536	0.1526197582525035	NO	-
364	ZINC00531980	384	0.15251409735204874	NO	-
365	ZINC00305680	220	0.15250029863199654	NO	-
366	ZINC02662213	1111	0.1522816166889367	NO	-
367	ZINC03859547	1578	0.15216642548333528	NO	-
368	ZINC00033458	38	0.15196852788212814	NO	-
369	ZINC00536828	389	0.1518888325637269	NO	-
370	ZINC03854527	1521	0.15175202293256293	NO	-
371	ZINC00800928	545	0.15171387184272353	NO	-
372	ZINC00797907	534	0.15156258500925252	NO	-
373	ZINC00819646	565	0.1514826988561996	NO	-
374	ZINC03950313	1741	0.15134308003723881	NO	-
375	ZINC00177981	127	0.15111491070775313	NO	-
376	ZINC03814475	21	0.15107261592944823	YES	11
377	ZINC04225078	1928	0.15092355053257206	NO	-
378	ZINC00243607	179	0.15077645189027786	NO	-
379	ZINC03838332	1474	0.15075359266042027	NO	-
380	ZINC01409208	776	0.1506993855468385	NO	-
381	ZINC02957637	1193	0.15068190002186121	NO	-
382	ZINC01501298	846	0.15067474860672192	NO	-
383	ZINC00420818	288	0.1506363040571757	NO	-
384	ZINC04459670	2009	0.15063130863636218	NO	-
385	ZINC00385011	261	0.1505979851269909	NO	-
386	ZINC00619715	473	0.15055962105673884	NO	-
387	ZINC00539938	406	0.150422843764072	NO	-
388	ZINC04225078	1926	0.15041925353968877	NO	-
389	ZINC01402749	769	0.15027263925071782	NO	-
390	ZINC03611421	1432	0.15026435909245114	NO	-
391	ZINC04317212	1959	0.1500661435204511	NO	-
392	ZINC02342307	1024	0.14997614047953448	NO	-
393	ZINC00537312	393	0.14986253139056685	NO	-
394	ZINC03852063	1494	0.14982746804752403	NO	-
395	ZINC01759701	891	0.1498240483643598	NO	-
396	ZINC00414317	275	0.14982081111308718	NO	-
397	ZINC03908805	1703	0.1496584047295588	NO	-
398	ZINC02718711	1127	0.14951746490211978	NO	-
399	ZINC03814467	10	0.14950485779982844	YES	5
400	ZINC04001083	1856	0.1495023312701167	NO	-
401	ZINC00538090	403	0.14942578075699217	NO	-
402	ZINC03994742	1842	0.14939201383761894	NO	-
403	ZINC00784480	529	0.14921854457982814	NO	-
404	ZINC02701912	1120	0.14919493845220538	NO	-
405	ZINC03857207	1546	0.14902793698507438	NO	-
406	ZINC03976848	1797	0.14897899392593397	NO	-
407	ZINC04468422	2034	0.14897899392593397	NO	-
408	ZINC04277178	1944	0.14894368139253256	NO	-
409	ZINC00537312	394	0.1487164105763573	NO	-
410	ZINC00537312	395	0.1487164105763573	NO	-
411	ZINC00497633	362	0.14870451438003895	NO	-
412	ZINC01191528	719	0.14865156938357393	NO	-
413	ZINC03814460	3	0.14863218511579362	YES	2
414	ZINC00242784	178	0.1485992334971786	NO	-
415	ZINC02464124	1069	0.14846128683266885	NO	-
416	ZINC04149018	1898	0.1483262263891261	NO	-
417	ZINC03908805	1704	0.14829423039700834	NO	-
418	ZINC00536819	388	0.14828347139495635	NO	-
419	ZINC01933338	921	0.14827569867940676	NO	-
420	ZINC01933338	922	0.14827569867940676	NO	-
421	ZINC03908805	1705	0.14826963720895514	NO	-
422	ZINC03814473	15	0.14824473509082106	YES	8
423	ZINC01050089	649	0.148199365854935	NO	-
424	ZINC00464766	323	0.14814840182083186	NO	-
425	ZINC02406133	1050	0.1481266451749562	NO	-
426	ZINC03853725	1511	0.14808567654234636	NO	-
427	ZINC02718696	1125	0.14807308701401142	NO	-
428	ZINC00015788	8	0.14800114367450157	NO	-
429	ZINC04225006	1908	0.14776383119663905	NO	-
430	ZINC00087451	77	0.14769438860972928	NO	-
431	ZINC00538090	404	0.1475147569525439	NO	-
432	ZINC03852061	1493	0.14749536889217257	NO	-
433	ZINC03907213	1690	0.14738798104291537	NO	-
434	ZINC02406134	1051	0.14714701404268993	NO	-
435	ZINC00848824	581	0.1470932467606742	NO	-
436	ZINC00087451	76	0.14707347831767115	NO	-
437	ZINC02907399	1186	0.14704290215934862	NO	-
438	ZINC00366897	246	0.1469610367001056	NO	-
439	ZINC03859303	1572	0.14693004241090687	NO	-
440	ZINC00539938	407	0.14684011957118925	NO	-
441	ZINC01414231	781	0.1468357876430758	NO	-
442	ZINC00063412	62	0.1468135596842287	NO	-
443	ZINC03545052	1393	0.14675475183530465	NO	-
444	ZINC03853646	1505	0.1467466401902096	NO	-
445	ZINC00173711	123	0.14673838265863526	NO	-
446	ZINC04225027	1918	0.14660884980811847	NO	-
447	ZINC01442519	811	0.14638669385485167	NO	-
448	ZINC01485420	832	0.1461726560342817	NO	-
449	ZINC01408883	772	0.14609491436601363	NO	-
450	ZINC02569032	1084	0.14600933249978296	NO	-
451	ZINC04149018	1897	0.14588830620902746	NO	-
452	ZINC02998512	1198	0.1457983889762277	NO	-
453	ZINC00594111	452	0.14563239386302967	NO	-
454	ZINC03223828	1225	0.14562889538391455	NO	-
455	ZINC00023841	31	0.14557851563208388	YES	17
456	ZINC00015788	9	0.14544833784439398	NO	-
457	ZINC00537430	399	0.14534912406147515	NO	-
458	ZINC01414231	782	0.1451521659977345	NO	-
459	ZINC03857263	1550	0.145126876646463	NO	-
460	ZINC00902554	605	0.14510372783523373	NO	-
461	ZINC00902554	606	0.14510372783523373	NO	-
462	ZINC00384991	259	0.14508372818248516	NO	-
463	ZINC00425636	299	0.14508056348060588	NO	-
464	ZINC03611421	1434	0.14501182742641044	NO	-
465	ZINC00092130	83	0.14490613144655973	NO	-
466	ZINC03892124	1662	0.14488051302618749	NO	-
467	ZINC01069513	666	0.14482865217520277	NO	-
468	ZINC00017176	11	0.14481233915578273	NO	-
469	ZINC03890841	2067	0.14470893513469388	NO	-
470	ZINC00006108	3	0.14454440411053252	NO	-
471	ZINC00537429	396	0.14453793319865707	NO	-
472	ZINC00261822	188	0.1444878935920101	NO	-
473	ZINC02362449	1035	0.14442516753047016	NO	-
474	ZINC03848752	1481	0.14431228766731938	NO	-
475	ZINC02911114	1187	0.14425761172809187	NO	-
476	ZINC03912682	1722	0.1441766682597641	NO	-
477	ZINC04013676	1865	0.1441407917699469	NO	-
478	ZINC00424178	298	0.14409072172212437	NO	-
479	ZINC03817246	1461	0.14408011208640611	NO	-
480	ZINC04386416	1981	0.1440372572078102	NO	-
481	ZINC03930676	1727	0.1439586373426984	NO	-
482	ZINC03853719	1510	0.14392095805466926	NO	-
483	ZINC03857165	1543	0.14383288304985373	NO	-
484	ZINC03847448	1477	0.14382225472399773	NO	-
485	ZINC03854735	1523	0.14377867853963527	NO	-
486	ZINC01486605	836	0.14360451814357952	NO	-
487	ZINC03949012	1739	0.14345301956016357	NO	-
488	ZINC02230028	976	0.1434455352146268	NO	-
489	ZINC03621269	1440	0.14338434794214344	NO	-
490	ZINC03983253	1817	0.14332425253443845	NO	-
491	ZINC04469951	2044	0.14332425253443845	NO	-
492	ZINC02412977	1052	0.14319800704083316	NO	-
493	ZINC00289930	204	0.14313396918291155	NO	-
494	ZINC00620845	476	0.1431189974183161	NO	-
495	ZINC01121015	683	0.14304136362890774	NO	-
496	ZINC02230029	977	0.1430151432249128	NO	-
497	ZINC00017176	12	0.1429777891842992	NO	-
498	ZINC03847309	1476	0.14292576006188829	NO	-
499	ZINC00405969	270	0.14284283473308962	NO	-
500	ZINC03889963	1645	0.1426921565931084	NO	-
501	ZINC04239409	1931	0.14263237497234885	NO	-
502	ZINC03982845	1813	0.14252291446922621	NO	-
503	ZINC02222522	968	0.14237897449923317	NO	-
504	ZINC00632673	489	0.14237748806403855	NO	-
505	ZINC01409208	775	0.14232014517253683	NO	-
506	ZINC04249870	1932	0.14222178398818602	NO	-
507	ZINC03310584	1259	0.14216603813211132	NO	-
508	ZINC03857800	1556	0.14202964894670927	NO	-
509	ZINC02871468	1165	0.14202061607305175	NO	-
510	ZINC01402749	768	0.1419562806961486	NO	-
511	ZINC03853685	1508	0.1418801662852702	NO	-
512	ZINC01409204	773	0.1417803857369749	NO	-
513	ZINC01121013	682	0.1417004725501666	NO	-
514	ZINC00550502	425	0.14162241012176452	NO	-
515	ZINC00350899	240	0.1415773710115792	NO	-
516	ZINC00621164	479	0.14147238198651985	NO	-
517	ZINC02283905	1006	0.1414318713977238	NO	-
518	ZINC03629241	1443	0.1413760099761535	NO	-
519	ZINC01933412	931	0.14120346900004854	NO	-
520	ZINC01933412	932	0.14120346900004854	NO	-
521	ZINC03562567	1398	0.14115594961468655	NO	-
522	ZINC03814451	38	0.14106143014625971	YES	23
523	ZINC03839468	1475	0.1410146375092646	NO	-
524	ZINC00302347	215	0.14096384395585884	NO	-
525	ZINC02370715	1040	0.14078989793090707	NO	-
526	ZINC00596539	453	0.1406599789179935	NO	-
527	ZINC02281793	1002	0.14056794056214772	NO	-
528	ZINC01518201	857	0.14047196112246027	NO	-
529	ZINC02635905	1097	0.14036191620902888	NO	-
530	ZINC00804199	550	0.14032794714253477	NO	-
531	ZINC03907516	1695	0.14028377578757606	NO	-
532	ZINC00053422	54	0.14015118778159502	NO	-
533	ZINC01419240	786	0.14013018590536105	NO	-
534	ZINC01282729	746	0.14009188727547575	NO	-
535	ZINC00091356	81	0.14004473699892467	NO	-
536	ZINC04225062	1924	0.13987181384302239	NO	-
537	ZINC03518222	1375	0.13985927987201352	NO	-
538	ZINC02906730	1185	0.13984135086728955	NO	-
539	ZINC02640211	1102	0.1398224387452568	NO	-
540	ZINC03653491	1449	0.13980113243681888	NO	-
541	ZINC00822279	568	0.13976267396519973	NO	-
542	ZINC00501669	364	0.13971635914942235	NO	-
543	ZINC01409204	774	0.13971048899132754	NO	-
544	ZINC02646581	1106	0.13961416089280715	NO	-
545	ZINC00806331	555	0.1395847753246638	NO	-
546	ZINC04317212	1957	0.13942685400409857	NO	-
547	ZINC01170602	711	0.13940410709778114	NO	-
548	ZINC03892820	1665	0.1393870440902	NO	-
549	ZINC04465475	2022	0.1393870440902	NO	-
550	ZINC00550502	423	0.13935926130196583	NO	-
551	ZINC00420138	286	0.13913993320067256	NO	-
552	ZINC02706520	1121	0.13913952634205384	NO	-
553	ZINC00804199	551	0.13906547238231703	NO	-
554	ZINC03982846	1814	0.13905168003597285	NO	-
555	ZINC01442519	812	0.13889334128978273	NO	-
556	ZINC02241863	989	0.13884008784964644	NO	-
557	ZINC02241864	990	0.13879105706281047	NO	-
558	ZINC00727263	510	0.13874569255280514	NO	-
559	ZINC01921555	915	0.13857673002254312	NO	-
560	ZINC03998911	1853	0.1385736151585128	NO	-
561	ZINC00138921	110	0.13851527873691938	NO	-
562	ZINC00536746	387	0.13846622555324817	NO	-
563	ZINC01468985	821	0.13843668956584423	NO	-
564	ZINC03856350	1541	0.1382657661168452	NO	-
565	ZINC04468463	2036	0.13826173012609397	NO	-
566	ZINC00948458	613	0.1382540936751684	NO	-
567	ZINC03969562	1765	0.13822386244996182	NO	-
568	ZINC04470138	2046	0.13819578650156625	NO	-
569	ZINC03867874	1603	0.1381542863296493	NO	-
570	ZINC02206143	956	0.13811845682848084	NO	-
571	ZINC03277114	1252	0.13808507480692842	NO	-
572	ZINC04400600	1988	0.138073161187363	NO	-
573	ZINC00210582	158	0.13806408805696935	NO	-
574	ZINC03819372	1464	0.1380429944286944	NO	-
575	ZINC04306149	1949	0.13796808576401917	NO	-
576	ZINC04225008	1911	0.13781410858486007	NO	-
577	ZINC03942104	1732	0.13778412665491285	NO	-
578	ZINC02280695	1001	0.13770492984246396	NO	-
579	ZINC03889966	1647	0.13770125844890205	NO	-
580	ZINC04464841	2018	0.13770125844890205	NO	-
581	ZINC00389256	268	0.13756862418081622	NO	-
582	ZINC04262754	1938	0.13750773047910325	NO	-
583	ZINC03867595	1593	0.13748020466168703	NO	-
584	ZINC00140767	111	0.13734145820277519	NO	-
585	ZINC00020212	15	0.13733249613412282	NO	-
586	ZINC03868783	1621	0.13732629638355057	NO	-
587	ZINC04225028	1921	0.1373118384663047	NO	-
588	ZINC00892399	597	0.1372746995303623	NO	-
589	ZINC02206022	955	0.13712845556984601	NO	-
590	ZINC03904475	1683	0.1370430506839523	NO	-
591	ZINC03500673	1365	0.13704041077735313	NO	-
592	ZINC04617745	42	0.13696750431490293	YES	27
593	ZINC03853116	1501	0.13696256882451488	NO	-
594	ZINC03857206	1545	0.13692356726386734	NO	-
595	ZINC01518201	856	0.13679822306395711	NO	-
596	ZINC01062654	661	0.13660662950855168	NO	-
597	ZINC00545944	418	0.13657212394466817	NO	-
598	ZINC01062292	660	0.13651576480495986	NO	-
599	ZINC03819371	1463	0.13643015110734533	NO	-
600	ZINC03857800	1555	0.13632048561801843	NO	-
601	ZINC00892397	596	0.13628192270477094	NO	-
602	ZINC02620245	1088	0.13618243595834165	NO	-
603	ZINC00140767	112	0.13618036123732333	NO	-
604	ZINC03165637	1216	0.13611471881147538	NO	-
605	ZINC03857449	1551	0.13603805773734753	NO	-
606	ZINC04386416	1980	0.13597869915155364	NO	-
607	ZINC03569041	1401	0.1358992897789701	NO	-
608	ZINC03428816	1324	0.1358683509840863	NO	-
609	ZINC00192823	139	0.13579939190450988	NO	-
610	ZINC00718534	508	0.13577253826924246	NO	-
611	ZINC00496110	360	0.13573627984309444	NO	-
612	ZINC04001306	1860	0.13568881644418632	NO	-
613	ZINC04038098	1870	0.13565997411973815	NO	-
614	ZINC03912357	1719	0.13559162245974196	NO	-
615	ZINC03868690	1620	0.1355910201378277	NO	-
616	ZINC04466204	2029	0.1355910201378277	NO	-
617	ZINC00800924	541	0.13550375249696475	NO	-
618	ZINC03856349	1540	0.13534258443931624	NO	-
619	ZINC03859350	1575	0.13525349099454886	NO	-
620	ZINC03814443	26	0.1352183085890093	YES	14
621	ZINC03869100	1622	0.13521074299348793	NO	-
622	ZINC02119734	944	0.13515408460787232	NO	-
623	ZINC00385129	262	0.135147329180813	NO	-
624	ZINC00806331	556	0.13511042012977628	NO	-
625	ZINC03793004	1458	0.13508676472834094	NO	-
626	ZINC02123307	945	0.1350237937991335	NO	-
627	ZINC00131561	104	0.1349685272575934	NO	-
628	ZINC02443546	1062	0.13483387862837906	NO	-
629	ZINC01795259	897	0.13464263432630405	NO	-
630	ZINC04454236	2000	0.13462132081199352	NO	-
631	ZINC03859546	1577	0.13459107604022744	NO	-
632	ZINC03346440	1276	0.13458934177434875	NO	-
633	ZINC00420818	289	0.13457902320703394	NO	-
634	ZINC00543176	409	0.13456997358884154	NO	-
635	ZINC01430048	795	0.13456832694219126	NO	-
636	ZINC00837458	577	0.13433195576464554	NO	-
637	ZINC04262754	1940	0.13432931274909937	NO	-
638	ZINC03848773	1483	0.1343133049481157	NO	-
639	ZINC00800924	540	0.13428901418379696	NO	-
640	ZINC02957652	1195	0.13428080519290717	NO	-
641	ZINC00800924	542	0.13425370229517364	NO	-
642	ZINC03969945	1769	0.13421143886803813	NO	-
643	ZINC03440590	1329	0.13421143554002365	NO	-
644	ZINC01175432	712	0.134193141703119	NO	-
645	ZINC00414336	277	0.13405648491219266	NO	-
646	ZINC03993258	1841	0.13397723987155988	NO	-
647	ZINC02957721	1196	0.13392353389800424	NO	-
648	ZINC03866803	1588	0.1339044487391251	NO	-
649	ZINC04000920	1854	0.13380920536838586	NO	-
650	ZINC03277114	1253	0.13379963780541018	NO	-
651	ZINC02390764	1041	0.13377487826251966	NO	-
652	ZINC01564714	864	0.13374079566744954	NO	-
653	ZINC02355945	1029	0.13359972275218301	NO	-
654	ZINC01269215	739	0.13347541141282632	NO	-
655	ZINC00544452	410	0.1334383853998264	NO	-
656	ZINC02444461	1064	0.13342479225087264	NO	-
657	ZINC02551044	1081	0.13342038147907187	NO	-
658	ZINC00754802	516	0.13339767003077516	NO	-
659	ZINC02286082	1009	0.13333114365668342	NO	-
660	ZINC04505136	2053	0.13328381412794887	NO	-
661	ZINC02394847	1046	0.133138173644443	NO	-
662	ZINC03324120	1268	0.13304373727517788	NO	-
663	ZINC03848866	1485	0.13303043451001656	NO	-
664	ZINC01921716	916	0.13300329115663803	NO	-
665	ZINC02205681	954	0.13299121974185568	NO	-
666	ZINC03971214	1782	0.13299011208161587	NO	-
667	ZINC02444459	1063	0.1329886452279373	NO	-
668	ZINC03997416	1850	0.13292789369232558	NO	-
669	ZINC03310808	1260	0.13292206795707062	NO	-
670	ZINC00051499	53	0.13290323288591277	NO	-
671	ZINC03867702	1599	0.1328741104711165	NO	-
672	ZINC03889965	1646	0.13281463556582926	NO	-
673	ZINC00800924	538	0.13281225449163897	NO	-
674	ZINC00718534	507	0.1326665537620778	NO	-
675	ZINC01649532	876	0.1326422645952937	NO	-
676	ZINC01458801	815	0.13259891822569425	NO	-
677	ZINC02812305	1148	0.1323855819174382	NO	-
678	ZINC03858300	1564	0.1323710664359054	NO	-
679	ZINC03889733	1642	0.13227943350801197	NO	-
680	ZINC01430048	794	0.1322588201845115	NO	-
681	ZINC00803803	548	0.13219268320680277	NO	-
682	ZINC02817772	1150	0.13219149188340146	NO	-
683	ZINC00160140	118	0.13204551666151895	NO	-
684	ZINC01458802	816	0.1319822871413294	NO	-
685	ZINC03889962	1644	0.13195726450500161	NO	-
686	ZINC01397428	765	0.13191886239026726	NO	-
687	ZINC01216699	722	0.13186942554627834	NO	-
688	ZINC03858300	1563	0.13185230495595002	NO	-
689	ZINC02134257	946	0.1317528262248499	NO	-
690	ZINC00730214	512	0.13171237332650293	NO	-
691	ZINC03907499	1693	0.13165984180415732	NO	-
692	ZINC01648569	875	0.1316251853077046	NO	-
693	ZINC02869356	1163	0.13159149107683654	NO	-
694	ZINC00090736	80	0.1315089673746705	NO	-
695	ZINC02957650	1194	0.13148206687938513	NO	-
696	ZINC01159067	708	0.1314227075783751	NO	-
697	ZINC03887459	1638	0.1312635826061864	NO	-
698	ZINC04335551	1967	0.13125159713792606	NO	-
699	ZINC00423416	297	0.13122171439762792	NO	-
700	ZINC03907498	1692	0.13120927037487576	NO	-
701	ZINC01290658	755	0.13118665225358456	NO	-
702	ZINC00848822	580	0.13118074486713238	NO	-
703	ZINC02282906	1005	0.1311769873821465	NO	-
704	ZINC03942104	1733	0.13106503031514768	NO	-
705	ZINC04038098	1869	0.13078040853151754	NO	-
706	ZINC03892832	1666	0.1306938832956035	NO	-
707	ZINC04465480	2023	0.1306938832956035	NO	-
708	ZINC03868281	1608	0.1306688408923623	NO	-
709	ZINC03138355	1214	0.1306276297711928	NO	-
710	ZINC00429751	301	0.13057823952538275	NO	-
711	ZINC02139584	947	0.13053687179514592	NO	-
712	ZINC00080999	73	0.1305261028632894	NO	-
713	ZINC00545788	417	0.13047504567149368	NO	-
714	ZINC04262754	1939	0.13046761970995613	NO	-
715	ZINC03854221	1518	0.13042307252142624	NO	-
716	ZINC00950289	616	0.13041546249106278	NO	-
717	ZINC03868301	1614	0.13040998859056321	NO	-
718	ZINC00367746	247	0.1303688634913225	NO	-
719	ZINC04531388	2061	0.13030214228481235	NO	-
720	ZINC04468620	2037	0.1301970483154083	NO	-
721	ZINC01067715	665	0.13005166721381253	NO	-
722	ZINC00620375	475	0.13003791840243537	NO	-
723	ZINC01226928	729	0.12992781094543962	NO	-
724	ZINC03946244	1734	0.1299155905343656	NO	-
725	ZINC03970212	1773	0.12989326690237119	NO	-
726	ZINC01516501	854	0.12980539475354222	NO	-
727	ZINC01516501	855	0.12980539475354222	NO	-
728	ZINC00385130	263	0.12974685994292637	NO	-
729	ZINC03860009	1583	0.12971009076915258	NO	-
730	ZINC04633254	2066	0.1296448790404755	NO	-
731	ZINC02861066	1157	0.1295251188430458	NO	-
732	ZINC03862078	1585	0.12952184601888048	NO	-
733	ZINC03983468	1821	0.129510200662029	NO	-
734	ZINC00011462	4	0.12947391178470785	NO	-
735	ZINC03867595	1594	0.12935465416871192	NO	-
736	ZINC00784478	528	0.12931564136758322	NO	-
737	ZINC03026374	1201	0.12931005829316256	NO	-
738	ZINC00582562	448	0.12920045101094013	NO	-
739	ZINC04316746	1954	0.1291935255061853	NO	-
740	ZINC01191511	718	0.1291793542486533	NO	-
741	ZINC03814464	13	0.1291640273535052	YES	7
742	ZINC00419360	284	0.12891715943138232	NO	-
743	ZINC01516501	853	0.1288945592647002	NO	-
744	ZINC01933349	926	0.12885379265676752	NO	-
745	ZINC04617746	41	0.1288430295972841	YES	26
746	ZINC00419436	285	0.12872729680212142	NO	-
747	ZINC00819629	564	0.12872229404847868	NO	-
748	ZINC03893108	1667	0.12864940063935618	NO	-
749	ZINC00202450	153	0.128607557724298	NO	-
750	ZINC01287026	751	0.12856502181304533	NO	-
751	ZINC02884887	1180	0.12855835817300118	NO	-
752	ZINC02861066	1159	0.12851146636876798	NO	-
753	ZINC03191611	1219	0.12848468874413968	NO	-
754	ZINC00942179	612	0.1284396914462024	NO	-
755	ZINC00359424	244	0.1284085581651112	NO	-
756	ZINC01006661	637	0.12818368123244622	NO	-
757	ZINC02394634	1045	0.1280687813071689	NO	-
758	ZINC01933339	924	0.1280012589195066	NO	-
759	ZINC04225006	1909	0.12800035351075703	NO	-
760	ZINC04189180	1905	0.12797290899402694	NO	-
761	ZINC01123416	685	0.12789262733700243	NO	-
762	ZINC03848466	1479	0.12786348414627946	NO	-
763	ZINC01468985	820	0.12784385768863402	NO	-
764	ZINC01933349	925	0.1278320169301741	NO	-
765	ZINC03866803	1587	0.12781108524041365	NO	-
766	ZINC03819466	1465	0.12774004729248054	NO	-
767	ZINC00344276	239	0.12771449917058642	NO	-
768	ZINC03452289	1340	0.12769184708351713	NO	-
769	ZINC03979716	1801	0.1276881880081335	NO	-
770	ZINC02364272	1036	0.1275976743637677	NO	-
771	ZINC04263883	1942	0.12752801564294244	NO	-
772	ZINC00061263	58	0.1275225346589584	NO	-
773	ZINC00570028	436	0.12746734766573106	NO	-
774	ZINC01287224	754	0.1274414685554113	NO	-
775	ZINC00138774	109	0.12729477258494118	NO	-
776	ZINC01118516	681	0.12724892980920802	NO	-
777	ZINC02437100	1058	0.12717646852183276	NO	-
778	ZINC00627266	483	0.12710164768154805	NO	-
779	ZINC00242394	177	0.12709618332550793	NO	-
780	ZINC00884868	592	0.12701877435908843	NO	-
781	ZINC03868297	1613	0.12696242261515622	NO	-
782	ZINC04465966	2028	0.12696242261515622	NO	-
783	ZINC03850330	1490	0.12689787184511175	NO	-
784	ZINC04464867	2019	0.12689787184511175	NO	-
785	ZINC03859256	1571	0.1268348669992212	NO	-
786	ZINC03850674	1491	0.12673968342283623	NO	-
787	ZINC03867713	1600	0.12667665696021904	NO	-
788	ZINC03912694	1723	0.12657957442874412	NO	-
789	ZINC03447830	1334	0.12656686841859624	NO	-
790	ZINC04414852	1991	0.1265324374097626	NO	-
791	ZINC02359831	1033	0.12650027172308417	NO	-
792	ZINC04140358	1895	0.12639269165241174	NO	-
793	ZINC00707790	504	0.12638319063862222	NO	-
794	ZINC02701715	1119	0.12625237743279083	NO	-
795	ZINC00972467	626	0.12620571177371695	NO	-
796	ZINC01191698	720	0.1262028626197104	NO	-
797	ZINC01422528	788	0.12616684382809693	NO	-
798	ZINC00020212	16	0.12613275773791618	NO	-
799	ZINC01406259	770	0.12611515085012942	NO	-
800	ZINC00719257	509	0.1260903150362354	NO	-
801	ZINC03969743	1766	0.12600806503966466	NO	-
802	ZINC03629243	1444	0.1258973298307675	NO	-
803	ZINC00406639	273	0.12585026099374186	NO	-
804	ZINC01069617	667	0.1258489464470193	NO	-
805	ZINC01490962	840	0.12576682942487355	NO	-
806	ZINC02103242	942	0.1257350942353641	NO	-
807	ZINC00235408	171	0.12572479902866573	NO	-
808	ZINC02364274	1037	0.12570222083756427	NO	-
809	ZINC02394307	1043	0.12563372844778897	NO	-
810	ZINC04510180	2055	0.1256248853628689	NO	-
811	ZINC00778980	526	0.12543867443137574	NO	-
812	ZINC03860009	1582	0.12539624710207303	NO	-
813	ZINC03452289	1339	0.12534432793932393	NO	-
814	ZINC04003092	1862	0.12530301062507507	NO	-
815	ZINC01762580	892	0.12516972991379863	NO	-
816	ZINC03521633	1378	0.1251243345097491	NO	-
817	ZINC02358367	1030	0.1251090005908009	NO	-
818	ZINC04225008	1912	0.12510291448332328	NO	-
819	ZINC03533002	1387	0.12508107145809513	NO	-
820	ZINC02281984	1003	0.1250633651964911	NO	-
821	ZINC03908217	1696	0.12498057067132508	NO	-
822	ZINC03859256	1569	0.12496309362179893	NO	-
823	ZINC00778980	525	0.12495054701963977	NO	-
824	ZINC00232118	168	0.12491994157215855	NO	-
825	ZINC02861066	1158	0.12486146563301775	NO	-
826	ZINC01314018	756	0.12485338890408021	NO	-
827	ZINC04225078	1927	0.1248301958892697	NO	-
828	ZINC01829243	903	0.12482755737128304	NO	-
829	ZINC01501285	845	0.12481056649245163	NO	-
830	ZINC00730212	511	0.12480163814311672	NO	-
831	ZINC01493911	843	0.12451243342189812	NO	-
832	ZINC02624806	1091	0.12450717099330218	NO	-
833	ZINC00618711	471	0.12450158367217014	NO	-
834	ZINC03792996	1457	0.1245009012637362	NO	-
835	ZINC03859350	1576	0.12442221616198317	NO	-
836	ZINC01323132	758	0.12436156346530887	NO	-
837	ZINC00484384	350	0.12431082320759278	NO	-
838	ZINC02350476	1026	0.12426381125929684	NO	-
839	ZINC00314531	229	0.12420686409323291	NO	-
840	ZINC04001106	1857	0.12403727829489053	NO	-
841	ZINC00460879	313	0.1239709566736032	NO	-
842	ZINC00621001	478	0.12393068844376538	NO	-
843	ZINC04225010	1915	0.12381201745985036	NO	-
844	ZINC01933411	929	0.12380590277534764	NO	-
845	ZINC01933411	930	0.12380590277534764	NO	-
846	ZINC01125011	687	0.12374861911116257	NO	-
847	ZINC01508268	849	0.12368712574465959	NO	-
848	ZINC00386402	265	0.12366166481215568	NO	-
849	ZINC02501815	1078	0.12364028228180993	NO	-
850	ZINC01059884	659	0.12356481200309925	NO	-
851	ZINC03516690	1374	0.12341437312949287	NO	-
852	ZINC02568372	1083	0.12341339078117261	NO	-
853	ZINC02359833	1034	0.1233084454662419	NO	-
854	ZINC04337669	1968	0.12330236946112726	NO	-
855	ZINC00241030	175	0.12329320426957938	NO	-
856	ZINC01395945	763	0.12323271956569476	NO	-
857	ZINC01395945	764	0.12323271956569476	NO	-
858	ZINC02637648	1100	0.12314371852750142	NO	-
859	ZINC04317740	1961	0.12314116329295062	NO	-
860	ZINC02398872	1048	0.12308713885417523	NO	-
861	ZINC00232114	167	0.1229957485082565	NO	-
862	ZINC02414821	1053	0.12296824694884156	NO	-
863	ZINC00803803	549	0.12296128319785107	NO	-
864	ZINC01234546	732	0.12295074314013328	NO	-
865	ZINC00171422	121	0.12291577273013927	NO	-
866	ZINC00306331	221	0.12276293179799314	NO	-
867	ZINC04622860	2064	0.12272278982182781	NO	-
868	ZINC03852151	1495	0.12266864107383672	NO	-
869	ZINC03890793	1652	0.1226549159853304	NO	-
870	ZINC00602630	457	0.12252842632047423	NO	-
871	ZINC00360394	245	0.12248006079502481	NO	-
872	ZINC03969743	1767	0.12247109197567423	NO	-
873	ZINC00550502	424	0.1224673857573163	NO	-
874	ZINC03991981	1838	0.12244673270968127	NO	-
875	ZINC04317212	1958	0.1224315529513104	NO	-
876	ZINC03030062	1202	0.1222544705971772	NO	-
877	ZINC01331337	760	0.12225035107690017	NO	-
878	ZINC00532000	386	0.12222019931938062	NO	-
879	ZINC02872187	1166	0.12220418575332774	NO	-
880	ZINC02064740	938	0.12200777496149134	NO	-
881	ZINC01274349	744	0.12199289297889986	NO	-
882	ZINC03979716	1802	0.12184590659654947	NO	-
883	ZINC03854986	1528	0.12182557617530398	NO	-
884	ZINC00115651	99	0.12177769062728289	NO	-
885	ZINC04317740	1962	0.121750599354345	NO	-
886	ZINC03814470	11	0.12161952282841608	YES	5
887	ZINC00773601	518	0.12161547221615424	NO	-
888	ZINC01849267	905	0.12159053790152322	NO	-
889	ZINC03814433	44	0.12150980252531038	YES	29
890	ZINC02285496	1007	0.12149581322156762	NO	-
891	ZINC02831043	1151	0.12147546633269306	NO	-
892	ZINC03518223	1376	0.1214633294223213	NO	-
893	ZINC03908590	1698	0.12145587906452524	NO	-
894	ZINC03716133	1455	0.1214469813070921	NO	-
895	ZINC03863213	1586	0.12142133029088162	NO	-
896	ZINC03814465	33	0.12137421567089181	YES	19
897	ZINC00290896	205	0.12133226213949325	NO	-
898	ZINC04130122	1891	0.12124324026509968	NO	-
899	ZINC04387106	1985	0.12116785717473469	NO	-
900	ZINC02873537	1167	0.1211492898586553	NO	-
901	ZINC02394556	1044	0.12110339802404699	NO	-
902	ZINC02351195	1027	0.12109739969824597	NO	-
903	ZINC02351196	1028	0.12107493639293838	NO	-
904	ZINC03905171	1684	0.12106160559010852	NO	-
905	ZINC03889127	1639	0.12102687067718035	NO	-
906	ZINC04316746	1953	0.1210064160576755	NO	-
907	ZINC03860916	1584	0.12097897063354396	NO	-
908	ZINC04225010	1916	0.12096592076147439	NO	-
909	ZINC04225010	1914	0.12094654256787073	NO	-
910	ZINC00230801	166	0.12086126226498445	NO	-
911	ZINC01933339	923	0.12084965190081852	NO	-
912	ZINC03892799	1664	0.120797969002051	NO	-
913	ZINC04465444	2021	0.120797969002051	NO	-
914	ZINC04123400	1888	0.12072617451243697	NO	-
915	ZINC00546362	421	0.12071374335520697	NO	-
916	ZINC00867970	590	0.12067677274905571	NO	-
917	ZINC03814479	9	0.12067350936734303	YES	4
918	ZINC00994145	631	0.12063530636547462	NO	-
919	ZINC03605594	1428	0.12062209650259774	NO	-
920	ZINC04003092	1861	0.12060931899950172	NO	-
921	ZINC01490962	841	0.12056603211233961	NO	-
922	ZINC02890243	1183	0.120531128577361	NO	-
923	ZINC03853684	1507	0.12052774232698608	NO	-
924	ZINC01220755	724	0.12046062205983156	NO	-
925	ZINC00444432	306	0.12040780586262687	NO	-
926	ZINC00034136	39	0.12032567815856753	NO	-
927	ZINC00486917	352	0.12030858546734544	NO	-
928	ZINC03997530	1851	0.1202615723502877	NO	-
929	ZINC03854526	1520	0.12022425298043211	NO	-
930	ZINC02201250	950	0.12020565600681368	NO	-
931	ZINC04115421	1879	0.1201567185057008	NO	-
932	ZINC00020210	14	0.12009380338226852	NO	-
933	ZINC03890791	1651	0.11997279529189721	NO	-
934	ZINC01177943	714	0.11994420241749564	NO	-
935	ZINC03814441	25	0.11993736411347668	YES	14
936	ZINC03971619	1783	0.11990185109628712	NO	-
937	ZINC00716305	505	0.11981309926364543	NO	-
938	ZINC00581180	439	0.11980053170359423	NO	-
939	ZINC00046591	51	0.11954183276073181	NO	-
940	ZINC02263907	998	0.11952192845938753	NO	-
941	ZINC00627266	484	0.11952059138118572	NO	-
942	ZINC03971671	1784	0.11951565749093868	NO	-
943	ZINC00716307	506	0.11948447596907989	NO	-
944	ZINC00103368	87	0.11943089396333022	NO	-
945	ZINC04384164	1977	0.11942305436720117	NO	-
946	ZINC00423413	296	0.11942260772093041	NO	-
947	ZINC03476479	1356	0.11941733164920083	NO	-
948	ZINC00174868	125	0.11941279776076709	NO	-
949	ZINC00268949	194	0.11940141554573402	NO	-
950	ZINC02441614	1060	0.11939929293289667	NO	-
951	ZINC01079717	670	0.11938848692695465	NO	-
952	ZINC00020210	13	0.11938727705886965	NO	-
953	ZINC03903596	1681	0.11934734890299006	NO	-
954	ZINC04115821	1881	0.11927881210697583	NO	-
955	ZINC01430703	796	0.11924463287265821	NO	-
956	ZINC03330634	1271	0.1192153836202354	NO	-
957	ZINC03969946	1770	0.11921293939329997	NO	-
958	ZINC03971938	1786	0.11921216143283206	NO	-
959	ZINC00184122	135	0.11919507217303604	NO	-
960	ZINC00531981	385	0.11913481118085867	NO	-
961	ZINC01430703	797	0.11902932262563114	NO	-
962	ZINC01314019	757	0.11898973265599722	NO	-
963	ZINC00626811	481	0.11893472413944102	NO	-
964	ZINC01196922	721	0.11890044127468097	NO	-
965	ZINC00524445	378	0.11887337117528528	NO	-
966	ZINC03972725	1787	0.11883516649511688	NO	-
967	ZINC00894595	600	0.11880410475264414	NO	-
968	ZINC00612070	461	0.11879364586730003	NO	-
969	ZINC02849038	1155	0.11878975330681987	NO	-
970	ZINC00002112	2	0.11862845880755159	NO	-
971	ZINC00244316	180	0.11861293822255202	NO	-
972	ZINC01001471	635	0.11859674923800485	NO	-
973	ZINC02497938	1075	0.11854584196007471	NO	-
974	ZINC04188299	1904	0.11850388040781065	NO	-
975	ZINC03370728	1286	0.11844074326952928	NO	-
976	ZINC01921257	912	0.11840128083837619	NO	-
977	ZINC03854085	1516	0.11837876578402307	NO	-
978	ZINC00368637	250	0.11834858670569334	NO	-
979	ZINC01085868	671	0.11829943213492322	NO	-
980	ZINC03814450	32	0.11827668290862092	YES	18
981	ZINC02663849	1112	0.11826059705532102	NO	-
982	ZINC00800924	539	0.11820587749166434	NO	-
983	ZINC03814444	40	0.11803480799342046	YES	25
984	ZINC01063549	662	0.11795465466170942	NO	-
985	ZINC01921444	913	0.11794462574423682	NO	-
986	ZINC00552242	427	0.11793916741996435	NO	-
987	ZINC03476479	1357	0.1179301603949899	NO	-
988	ZINC00232244	169	0.11791755961526994	NO	-
989	ZINC00800924	543	0.11790611877636688	NO	-
990	ZINC02239738	985	0.11789180139130406	NO	-
991	ZINC03912073	1715	0.11783798171329588	NO	-
992	ZINC03239152	1235	0.1177952419474542	NO	-
993	ZINC03310261	1257	0.11775748333029082	NO	-
994	ZINC03854084	1515	0.11766682151528798	NO	-
995	ZINC03982893	1816	0.11762494471297123	NO	-
996	ZINC03848773	1482	0.11762251361956236	NO	-
997	ZINC02064738	937	0.11761621020328471	NO	-
998	ZINC03814447	39	0.11760010411788836	YES	24
999	ZINC02811392	1147	0.1174936682377419	NO	-
1000	ZINC03235207	1233	0.1174631735137812	NO	-
1001	ZINC04617747	27	0.11735483350498215	YES	14
1002	ZINC01516393	850	0.11733504922524345	NO	-
1003	ZINC04124245	1890	0.11726308021187348	NO	-
1004	ZINC02241203	986	0.11722675358111052	NO	-
1005	ZINC00778980	527	0.11715626112041919	NO	-
1006	ZINC01438429	806	0.11712621681397216	NO	-
1007	ZINC03819713	1469	0.11712077859823307	NO	-
1008	ZINC03819713	1470	0.11712077859823307	NO	-
1009	ZINC03819466	1466	0.11707332236857375	NO	-
1010	ZINC00546591	422	0.11704695648930064	NO	-
1011	ZINC03421791	1319	0.11704038266991566	NO	-
1012	ZINC02889561	1181	0.11700615025074869	NO	-
1013	ZINC02485379	1072	0.11698392164664306	NO	-
1014	ZINC01111842	680	0.1169279031295832	NO	-
1015	ZINC00195959	141	0.1168338885508758	NO	-
1016	ZINC01562968	861	0.11682547970669754	NO	-
1017	ZINC00704338	502	0.11663896408639993	NO	-
1018	ZINC03868295	1612	0.11661616015570488	NO	-
1019	ZINC00755030	517	0.11654153574907097	NO	-
1020	ZINC00552242	428	0.11653470726038317	NO	-
1021	ZINC00467851	330	0.11650575485205696	NO	-
1022	ZINC00205663	156	0.11649629969031755	NO	-
1023	ZINC02884767	1179	0.1164806307808596	NO	-
1024	ZINC04316941	1956	0.1163961644722302	NO	-
1025	ZINC01464985	818	0.1163748515561864	NO	-
1026	ZINC02295145	1013	0.11636285949768539	NO	-
1027	ZINC03986791	1824	0.11621276558360795	NO	-
1028	ZINC04339085	1971	0.1160859083485532	NO	-
1029	ZINC03977204	1798	0.11605766910128426	NO	-
1030	ZINC02358367	1031	0.1160468592573543	NO	-
1031	ZINC02358367	1032	0.1160468592573543	NO	-
1032	ZINC03979754	1807	0.11603843628390173	NO	-
1033	ZINC03997564	1852	0.11601353145761426	NO	-
1034	ZINC04387006	1984	0.1159738471387906	NO	-
1035	ZINC04468440	2035	0.11595433736597673	NO	-
1036	ZINC00257702	186	0.11595057497902224	NO	-
1037	ZINC03970103	1771	0.11594047707193167	NO	-
1038	ZINC02664125	1113	0.11589815597849383	NO	-
1039	ZINC00774161	520	0.11573793102792186	NO	-
1040	ZINC04316941	1955	0.11570901805736003	NO	-
1041	ZINC00949673	614	0.11569071459153787	NO	-
1042	ZINC01226303	726	0.11567571384144722	NO	-
1043	ZINC04339085	1969	0.11561044512055983	NO	-
1044	ZINC00620935	477	0.11558516413843704	NO	-
1045	ZINC00496370	361	0.1155038803333152	NO	-
1046	ZINC03476479	1355	0.11547831581820779	NO	-
1047	ZINC02710542	1123	0.11544482592975025	NO	-
1048	ZINC01468986	822	0.11526805224395553	NO	-
1049	ZINC00546362	420	0.11518492996181863	NO	-
1050	ZINC00327475	232	0.11513219360450608	NO	-
1051	ZINC03247320	1238	0.11512890711713802	NO	-
1052	ZINC04184177	1903	0.11501396637482826	NO	-
1053	ZINC04140357	1894	0.11490921336722731	NO	-
1054	ZINC03579578	1411	0.11488911167428406	NO	-
1055	ZINC00546362	419	0.11488061902644532	NO	-
1056	ZINC00798337	535	0.11485868485453041	NO	-
1057	ZINC03983467	1820	0.11484710811123493	NO	-
1058	ZINC03814457	1	0.11479391609009375	YES	1
1059	ZINC02838937	1152	0.11475802669778294	NO	-
1060	ZINC00423403	293	0.11466308748685945	NO	-
1061	ZINC00958362	622	0.11462831909142358	NO	-
1062	ZINC03814478	46	0.11462466149719991	YES	31
1063	ZINC01583340	866	0.11454544855926489	NO	-
1064	ZINC00629534	487	0.11448101256616444	NO	-
1065	ZINC03015596	1200	0.11446969847757901	NO	-
1066	ZINC03233795	1231	0.11446607935206704	NO	-
1067	ZINC02884767	1178	0.11444602664913052	NO	-
1068	ZINC00463972	321	0.1144057450846898	NO	-
1069	ZINC00405999	272	0.11431387832826016	NO	-
1070	ZINC00337066	233	0.11431380030716964	NO	-
1071	ZINC00837460	578	0.11426247517730341	NO	-
1072	ZINC03959951	1746	0.11416183340024197	NO	-
1073	ZINC02319490	1014	0.11413805981402318	NO	-
1074	ZINC03937864	1729	0.11407903009374847	NO	-
1075	ZINC03982892	1815	0.11395367048442369	NO	-
1076	ZINC00129955	102	0.11393089275038845	NO	-
1077	ZINC02201250	951	0.11390425519424466	NO	-
1078	ZINC02201250	952	0.11390425519424466	NO	-
1079	ZINC04047444	1871	0.11377170529312823	NO	-
1080	ZINC00582398	447	0.11375107736326913	NO	-
1081	ZINC03599947	1425	0.11374328459659123	NO	-
1082	ZINC01933353	928	0.11372741031678445	NO	-
1083	ZINC03551212	1397	0.1137191461559821	NO	-
1084	ZINC01125293	688	0.11369915130436369	NO	-
1085	ZINC00828771	569	0.11353632572370514	NO	-
1086	ZINC04092555	1877	0.11351407524026247	NO	-
1087	ZINC01751661	887	0.11349043474720373	NO	-
1088	ZINC03857518	1552	0.11346278527950991	NO	-
1089	ZINC03579745	1421	0.1134475193790717	NO	-
1090	ZINC02366591	1039	0.11343381064862587	NO	-
1091	ZINC03974949	1792	0.11331531460555942	NO	-
1092	ZINC03605629	1429	0.11330988608281392	NO	-
1093	ZINC03970301	1775	0.11325836592097324	NO	-
1094	ZINC01933353	927	0.1132178373892162	NO	-
1095	ZINC00266266	193	0.11321148277450176	NO	-
1096	ZINC03484042	1361	0.11319321076157482	NO	-
1097	ZINC03885403	1634	0.11306048314402331	NO	-
1098	ZINC03346126	1275	0.11301339392982357	NO	-
1099	ZINC00522668	375	0.11296662400232206	NO	-
1100	ZINC03859309	1574	0.11290128719715672	NO	-
1101	ZINC01013829	640	0.11288987744078009	NO	-
1102	ZINC01633085	867	0.11285621760751031	NO	-
1103	ZINC00949674	615	0.11280013022759573	NO	-
1104	ZINC03873764	1626	0.11274252363647409	NO	-
1105	ZINC04384164	1979	0.11267108801068938	NO	-
1106	ZINC01438427	800	0.11264581290646863	NO	-
1107	ZINC03974995	1795	0.11259586307032762	NO	-
1108	ZINC03254008	1243	0.11258981394260067	NO	-
1109	ZINC03867604	1597	0.11258800009493683	NO	-
1110	ZINC01250699	735	0.11253113188083373	NO	-
1111	ZINC03421791	1320	0.1125232813311124	NO	-
1112	ZINC00552242	426	0.1125052366604698	NO	-
1113	ZINC03854968	1526	0.1124359836184774	NO	-
1114	ZINC01238258	733	0.11237789432249062	NO	-
1115	ZINC04209900	1907	0.11233850329647956	NO	-
1116	ZINC00405998	271	0.11233099564777856	NO	-
1117	ZINC00795157	532	0.11230466714936098	NO	-
1118	ZINC00980184	628	0.11226290925469777	NO	-
1119	ZINC03867713	1601	0.11222201782715717	NO	-
1120	ZINC00545600	416	0.11219778654420139	NO	-
1121	ZINC00108901	88	0.11216144356905426	NO	-
1122	ZINC02762092	1137	0.11214505287695033	NO	-
1123	ZINC03867603	1595	0.11214127893069947	NO	-
1124	ZINC00545600	415	0.11213481097571802	NO	-
1125	ZINC03974952	1794	0.1121291749816683	NO	-
1126	ZINC01496007	844	0.11196281515684421	NO	-
1127	ZINC03892125	1663	0.11195107330589245	NO	-
1128	ZINC00828772	571	0.11193873427435097	NO	-
1129	ZINC03192256	1220	0.11182567346289017	NO	-
1130	ZINC00035660	41	0.11182461148866955	NO	-
1131	ZINC01468986	823	0.11180768216229597	NO	-
1132	ZINC03974943	1791	0.11176683101785603	NO	-
1133	ZINC01564714	862	0.11168437866008565	NO	-
1134	ZINC01472307	827	0.11161296910030079	NO	-
1135	ZINC01438430	809	0.11157046921741387	NO	-
1136	ZINC01516393	851	0.11156614350409153	NO	-
1137	ZINC01516393	852	0.11156614350409153	NO	-
1138	ZINC04339085	1970	0.1115256792117097	NO	-
1139	ZINC01475794	830	0.11151677942140384	NO	-
1140	ZINC01149065	703	0.11147208914840065	NO	-
1141	ZINC03970212	1772	0.11144423722693826	NO	-
1142	ZINC04115421	1878	0.11144011451999684	NO	-
1143	ZINC03819713	1471	0.11138804423402403	NO	-
1144	ZINC00111808	94	0.11134988071233556	NO	-
1145	ZINC04252233	1933	0.1112684235458948	NO	-
1146	ZINC01078715	669	0.11112060009524764	NO	-
1147	ZINC00619616	472	0.111112748906986	NO	-
1148	ZINC04618623	2063	0.11103272029223299	NO	-
1149	ZINC00423409	294	0.11093984496760967	NO	-
1150	ZINC00419226	283	0.11089062373050818	NO	-
1151	ZINC00179064	128	0.11077778092831635	NO	-
1152	ZINC03977206	1799	0.11077460125730502	NO	-
1153	ZINC03957475	1744	0.11074070122684924	NO	-
1154	ZINC03885403	1636	0.11073585004564587	NO	-
1155	ZINC01122918	684	0.11061786703965285	NO	-
1156	ZINC02865347	1161	0.11061681507994672	NO	-
1157	ZINC03858957	1566	0.11057302671100362	NO	-
1158	ZINC03977720	1800	0.11038967625594703	NO	-
1159	ZINC01226298	725	0.11035226594386367	NO	-
1160	ZINC03579747	1422	0.11030930871876078	NO	-
1161	ZINC01130655	691	0.11029461113511292	NO	-
1162	ZINC03859256	1570	0.1102589466180487	NO	-
1163	ZINC03890758	1649	0.11025156303344959	NO	-
1164	ZINC01556760	859	0.11017602872518584	NO	-
1165	ZINC01489524	838	0.11016504621136126	NO	-
1166	ZINC00147887	116	0.1101312496748779	NO	-
1167	ZINC00954834	618	0.11010350662123042	NO	-
1168	ZINC03902931	1677	0.11008030014668817	NO	-
1169	ZINC01426143	789	0.11006445565598529	NO	-
1170	ZINC03879159	1628	0.11005628607179686	NO	-
1171	ZINC00645784	496	0.11004810632489027	NO	-
1172	ZINC04467850	2030	0.110035654269545	NO	-
1173	ZINC02664126	1114	0.11002838409508413	NO	-
1174	ZINC00026882	25	0.1100239602163886	NO	-
1175	ZINC04396022	1986	0.11001578697253646	NO	-
1176	ZINC03937865	1730	0.1099788306467514	NO	-
1177	ZINC00251956	183	0.10991953150995509	NO	-
1178	ZINC00090175	79	0.10989824518824595	NO	-
1179	ZINC00469975	333	0.10988333575428835	NO	-
1180	ZINC00524818	379	0.10984836312126289	NO	-
1181	ZINC00892395	595	0.10975635126035864	NO	-
1182	ZINC00798419	536	0.10974806881794633	NO	-
1183	ZINC00806199	554	0.10970143584806429	NO	-
1184	ZINC00953372	617	0.10969046510645264	NO	-
1185	ZINC03902931	1678	0.10968687199307973	NO	-
1186	ZINC03625097	1441	0.10968231155625494	NO	-
1187	ZINC03831630	47	0.10966441149087511	YES	32
1188	ZINC03542986	1391	0.10962858934989418	NO	-
1189	ZINC00464378	322	0.1096204780207097	NO	-
1190	ZINC01059586	658	0.10958587512227438	NO	-
1191	ZINC03462023	1348	0.10953291288782019	NO	-
1192	ZINC01475243	828	0.10952293581632612	NO	-
1193	ZINC03971672	1785	0.10944136874369492	NO	-
1194	ZINC00892393	594	0.1094042608844068	NO	-
1195	ZINC00131980	105	0.10933427346993857	NO	-
1196	ZINC03971030	1781	0.1093050782460501	NO	-
1197	ZINC03855459	1534	0.1092570592972945	NO	-
1198	ZINC03899739	1671	0.10922018414025907	NO	-
1199	ZINC00173711	124	0.10921287067109589	NO	-
1200	ZINC03250349	1240	0.1090529840486835	NO	-
1201	ZINC01427091	791	0.10899791774174832	NO	-
1202	ZINC00899378	602	0.10897468982684502	NO	-
1203	ZINC02251491	997	0.10897020656366636	NO	-
1204	ZINC03331253	1272	0.1089279198249951	NO	-
1205	ZINC03969050	1756	0.10890802440524146	NO	-
1206	ZINC04459813	2010	0.10890802440524146	NO	-
1207	ZINC01050101	650	0.10887479248138589	NO	-
1208	ZINC02241203	987	0.10885180101981566	NO	-
1209	ZINC02241203	988	0.10885180101981566	NO	-
1210	ZINC01097629	679	0.10877878568375643	NO	-
1211	ZINC03579580	1412	0.10877770467914513	NO	-
1212	ZINC00337066	234	0.10873708497736338	NO	-
1213	ZINC00156146	117	0.10871177682612834	NO	-
1214	ZINC03605510	1426	0.10863668717327243	NO	-
1215	ZINC00773686	519	0.10860512645156462	NO	-
1216	ZINC03899739	1669	0.1085419562206651	NO	-
1217	ZINC03891962	1659	0.10842606472229059	NO	-
1218	ZINC02636591	1098	0.10835993473702148	NO	-
1219	ZINC00612499	464	0.10833041952526369	NO	-
1220	ZINC03868287	1610	0.10830791322111445	NO	-
1221	ZINC00867970	589	0.10826359183826283	NO	-
1222	ZINC01086386	673	0.1082623110765323	NO	-
1223	ZINC00619819	474	0.10809503134187091	NO	-
1224	ZINC00828771	570	0.10808225605121297	NO	-
1225	ZINC00067894	64	0.1080786959975009	NO	-
1226	ZINC01486508	835	0.10803921480779116	NO	-
1227	ZINC04083562	1874	0.10787732902643359	NO	-
1228	ZINC00971529	625	0.10781182819277679	NO	-
1229	ZINC03513691	1373	0.10778136798986636	NO	-
1230	ZINC00928787	611	0.10778101584966907	NO	-
1231	ZINC03899739	1670	0.10773958135308544	NO	-
1232	ZINC02055809	936	0.1076745911709079	NO	-
1233	ZINC01642466	871	0.10764741903978038	NO	-
1234	ZINC03890759	1650	0.1076356299295261	NO	-
1235	ZINC02571071	1085	0.10761484820223347	NO	-
1236	ZINC03852400	1496	0.1075916497995421	NO	-
1237	ZINC03310264	1258	0.10750524854795675	NO	-
1238	ZINC00112768	98	0.1074845503696554	NO	-
1239	ZINC03885399	1630	0.10747905049982437	NO	-
1240	ZINC03885399	1632	0.10727062429715267	NO	-
1241	ZINC00112763	97	0.10723393254766578	NO	-
1242	ZINC00581181	440	0.10721420474305902	NO	-
1243	ZINC00368634	248	0.10710495179598599	NO	-
1244	ZINC01066689	664	0.10708386217253045	NO	-
1245	ZINC03191456	1218	0.10691175666416083	NO	-
1246	ZINC00971529	624	0.10689044613909329	NO	-
1247	ZINC01475243	829	0.1068255588400554	NO	-
1248	ZINC01123502	686	0.10682389442800128	NO	-
1249	ZINC00201168	150	0.10681731637787853	NO	-
1250	ZINC03974950	1793	0.10680719040241417	NO	-
1251	ZINC02391227	1042	0.10675142615403045	NO	-
1252	ZINC02865348	1162	0.10674862823205335	NO	-
1253	ZINC03855134	1529	0.10672773842986377	NO	-
1254	ZINC03567272	1400	0.10668163196454654	NO	-
1255	ZINC03971030	1780	0.1066751433305468	NO	-
1256	ZINC03906620	1688	0.10664555197145059	NO	-
1257	ZINC03040096	1206	0.10662062886939945	NO	-
1258	ZINC00582153	445	0.10661369756100976	NO	-
1259	ZINC03579721	1419	0.106613626251987	NO	-
1260	ZINC01752717	888	0.10654150789383632	NO	-
1261	ZINC03579723	1420	0.10653026635427378	NO	-
1262	ZINC01086387	674	0.1065194140532101	NO	-
1263	ZINC00423393	292	0.1065140946584643	NO	-
1264	ZINC00582152	444	0.10650245486359364	NO	-
1265	ZINC03513665	1372	0.10649654482269341	NO	-
1266	ZINC00621224	480	0.10647138101113816	NO	-
1267	ZINC04301499	1947	0.10643453472520155	NO	-
1268	ZINC03461798	1346	0.10641701095790886	NO	-
1269	ZINC02218983	967	0.10637638278378161	NO	-
1270	ZINC01472306	826	0.1063674472528363	NO	-
1271	ZINC03044893	1207	0.10635742237338143	NO	-
1272	ZINC00024494	19	0.10635511301067951	NO	-
1273	ZINC03312328	1262	0.10634508459334406	NO	-
1274	ZINC00184781	136	0.10632285169692937	NO	-
1275	ZINC00192916	140	0.10623939537591806	NO	-
1276	ZINC03867604	1598	0.1062147015753566	NO	-
1277	ZINC00288284	200	0.10610229352187964	NO	-
1278	ZINC00269547	196	0.1060792028588658	NO	-
1279	ZINC04464814	2017	0.10603909126462016	NO	-
1280	ZINC00240267	172	0.106038424903561	NO	-
1281	ZINC01468998	824	0.10597715476833319	NO	-
1282	ZINC03892123	1661	0.10577000650233744	NO	-
1283	ZINC04252423	1934	0.10576667512467709	NO	-
1284	ZINC00616033	466	0.10573542907394316	NO	-
1285	ZINC01287012	747	0.10570554999113137	NO	-
1286	ZINC03261619	1247	0.10568980409896715	NO	-
1287	ZINC00024689	21	0.10565453658152583	NO	-
1288	ZINC00433797	302	0.10548678117188759	NO	-
1289	ZINC03890933	1654	0.10546028911117548	NO	-
1290	ZINC04116118	1884	0.10539450213324962	NO	-
1291	ZINC01150082	704	0.1052743510581382	NO	-
1292	ZINC00024689	22	0.10527187522593004	NO	-
1293	ZINC03236367	1234	0.10519113052465331	NO	-
1294	ZINC00099180	86	0.10517428835017678	NO	-
1295	ZINC03886810	1637	0.10514274526625905	NO	-
1296	ZINC02646102	1105	0.10513972468005721	NO	-
1297	ZINC00582103	443	0.1051032394495079	NO	-
1298	ZINC00444406	304	0.10508929555673577	NO	-
1299	ZINC03856131	1539	0.10488942637261635	NO	-
1300	ZINC03872756	1624	0.10486811273170446	NO	-
1301	ZINC03872756	1625	0.10486811273170446	NO	-
1302	ZINC00046592	52	0.10483662693633831	NO	-
1303	ZINC01921207	911	0.10481994327725717	NO	-
1304	ZINC00859942	588	0.10471525004819011	NO	-
1305	ZINC04115821	1880	0.10461334862055076	NO	-
1306	ZINC01564714	863	0.10457134778335465	NO	-
1307	ZINC00260968	187	0.10454974599690116	NO	-
1308	ZINC02639567	1101	0.1044468685923481	NO	-
1309	ZINC00269543	195	0.1044166428313862	NO	-
1310	ZINC00228979	162	0.10436252555218685	NO	-
1311	ZINC03985039	1822	0.1043537365865845	NO	-
1312	ZINC01803016	899	0.10434700981673191	NO	-
1313	ZINC01922752	918	0.10433749415405247	NO	-
1314	ZINC00099178	85	0.10432843131317517	NO	-
1315	ZINC03579553	1409	0.1042829218830436	NO	-
1316	ZINC01468998	825	0.10417770272144303	NO	-
1317	ZINC00422916	291	0.10408346660799987	NO	-
1318	ZINC00423412	295	0.10404713333409059	NO	-
1319	ZINC00552243	430	0.1040137956244856	NO	-
1320	ZINC01673110	878	0.1039873030490952	NO	-
1321	ZINC04123815	1889	0.103872518728388	NO	-
1322	ZINC02627708	1094	0.10385947343602245	NO	-
1323	ZINC00108905	89	0.10375593402164823	NO	-
1324	ZINC03203516	1222	0.10374651427251834	NO	-
1325	ZINC00822266	567	0.10372078192651947	NO	-
1326	ZINC00573720	437	0.10371346249623037	NO	-
1327	ZINC01410157	777	0.10367140137025554	NO	-
1328	ZINC01410159	778	0.10365680760318766	NO	-
1329	ZINC03579551	1408	0.10365118573366534	NO	-
1330	ZINC03906579	1687	0.10359469362143553	NO	-
1331	ZINC04460325	2012	0.1035486241172258	NO	-
1332	ZINC04412065	1990	0.10351174228652929	NO	-
1333	ZINC00037147	44	0.10349126530748179	NO	-
1334	ZINC03259140	1245	0.10348425385498478	NO	-
1335	ZINC03579647	1415	0.10343608191637389	NO	-
1336	ZINC00229628	163	0.10342989200433407	NO	-
1337	ZINC01130655	692	0.10342943101608325	NO	-
1338	ZINC00216209	159	0.10338369857644458	NO	-
1339	ZINC03852427	1497	0.10337574182897956	NO	-
1340	ZINC00493329	357	0.10335242410096872	NO	-
1341	ZINC02398872	1047	0.10325661775516468	NO	-
1342	ZINC03352709	1277	0.10322544809560401	NO	-
1343	ZINC00462783	315	0.10318182396662529	NO	-
1344	ZINC00030345	32	0.1030289505389025	NO	-
1345	ZINC03867603	1596	0.10300444318888165	NO	-
1346	ZINC03569957	1403	0.10294201983526717	NO	-
1347	ZINC02643434	1103	0.10292304148302452	NO	-
1348	ZINC01287012	748	0.10290695465234767	NO	-
1349	ZINC03579649	1416	0.10285042261706036	NO	-
1350	ZINC00263080	190	0.10280808854091736	NO	-
1351	ZINC03859924	1579	0.10276628344057973	NO	-
1352	ZINC01248309	734	0.10273856735806071	NO	-
1353	ZINC01232417	730	0.1027346140014551	NO	-
1354	ZINC03250347	1239	0.10270439666375157	NO	-
1355	ZINC03868302	1615	0.10263469020512074	NO	-
1356	ZINC01440225	810	0.10259598374208369	NO	-
1357	ZINC03457402	1344	0.10251678677723625	NO	-
1358	ZINC00357252	242	0.10249134085319814	NO	-
1359	ZINC00523032	376	0.10235932303040673	NO	-
1360	ZINC01427091	792	0.10234046984098537	NO	-
1361	ZINC01943942	933	0.10222578952517683	NO	-
1362	ZINC00803011	547	0.10216299546535546	NO	-
1363	ZINC04087362	1875	0.10213726389917867	NO	-
1364	ZINC04384164	1978	0.10212753571092503	NO	-
1365	ZINC03988254	1831	0.10211201762233241	NO	-
1366	ZINC04627346	2065	0.10209307709326061	NO	-
1367	ZINC03375427	1287	0.1020898338875021	NO	-
1368	ZINC00257702	185	0.10207170819660369	NO	-
1369	ZINC00175333	126	0.10197802355348298	NO	-
1370	ZINC04464443	2016	0.10191299212200747	NO	-
1371	ZINC00645252	495	0.10182487125148788	NO	-
1372	ZINC00296098	210	0.10179757849510702	NO	-
1373	ZINC00899089	601	0.10170084748638236	NO	-
1374	ZINC03567268	1399	0.10169416167610228	NO	-
1375	ZINC03612643	1439	0.10168495801517727	NO	-
1376	ZINC01178204	715	0.10163009249245855	NO	-
1377	ZINC02686997	1117	0.10153110688295305	NO	-
1378	ZINC02875345	1169	0.10152115787696162	NO	-
1379	ZINC01164451	710	0.10133788716012773	NO	-
1380	ZINC02815897	1149	0.10127671680849208	NO	-
1381	ZINC03315679	1267	0.10118626786639363	NO	-
1382	ZINC03581231	1423	0.10118188263142232	NO	-
1383	ZINC00073386	66	0.10111658444139339	NO	-
1384	ZINC03903795	1682	0.10110081516993728	NO	-
1385	ZINC02622008	1089	0.101076160453468	NO	-
1386	ZINC01132406	695	0.10106219908951052	NO	-
1387	ZINC00508996	368	0.10097876538686104	NO	-
1388	ZINC00182687	133	0.10097124980946572	NO	-
1389	ZINC02366590	1038	0.10096888546910734	NO	-
1390	ZINC03414169	1305	0.10093360803872904	NO	-
1391	ZINC00241720	176	0.1009071380252091	NO	-
1392	ZINC01690047	882	0.10086878397559426	NO	-
1393	ZINC03848745	1480	0.10085886039981401	NO	-
1394	ZINC02770016	1140	0.10085779694864618	NO	-
1395	ZINC00042824	48	0.10080571466278156	NO	-
1396	ZINC03850101	1488	0.10074476810918412	NO	-
1397	ZINC03855134	1530	0.10071434414914274	NO	-
1398	ZINC00230102	164	0.10067349542499242	NO	-
1399	ZINC03378050	1288	0.1006468373427487	NO	-
1400	ZINC00809403	558	0.10063079605825755	NO	-
1401	ZINC00928787	610	0.10060370961064571	NO	-
1402	ZINC02228301	971	0.10060115195869877	NO	-
1403	ZINC01487985	837	0.10049175044438648	NO	-
1404	ZINC00058582	56	0.10048636068567611	NO	-
1405	ZINC03970301	1774	0.10042602626354963	NO	-
1406	ZINC03234083	1232	0.10039506390029687	NO	-
1407	ZINC03448750	1335	0.10036207393353724	NO	-
1408	ZINC00524820	380	0.10031792804786528	NO	-
1409	ZINC00835772	576	0.10031342094421045	NO	-
1410	ZINC03196310	1221	0.10018969199136542	NO	-
1411	ZINC03972729	1788	0.100172478627575	NO	-
1412	ZINC04470451	2047	0.100172478627575	NO	-
1413	ZINC03242403	1237	0.10009323352623277	NO	-
1414	ZINC00071925	65	0.10007778091211615	NO	-
1415	ZINC00463141	316	0.09996986299622693	NO	-
1416	ZINC00558000	432	0.09994848246009193	NO	-
1417	ZINC00031246	35	0.09981499976757366	NO	-
1418	ZINC03848801	1484	0.09970578190551962	NO	-
1419	ZINC03569956	1402	0.09966709037438845	NO	-
1420	ZINC03867889	1605	0.09964804240387044	NO	-
1421	ZINC04465805	2026	0.09964804240387044	NO	-
1422	ZINC04274663	1943	0.09964391361054568	NO	-
1423	ZINC03850098	1487	0.09961570815270829	NO	-
1424	ZINC03857262	1549	0.09944355114887153	NO	-
1425	ZINC03859952	1581	0.09942442918266624	NO	-
1426	ZINC03990116	1833	0.09941265275729202	NO	-
1427	ZINC00809405	559	0.09939022848699909	NO	-
1428	ZINC03525107	1383	0.0993762377982558	NO	-
1429	ZINC00828772	572	0.099356562484057	NO	-
1430	ZINC02503741	1080	0.09931916232345453	NO	-
1431	ZINC03991076	1835	0.09931031266690654	NO	-
1432	ZINC01438429	804	0.09929891550837505	NO	-
1433	ZINC03855968	1537	0.09927805159031608	NO	-
1434	ZINC00262118	189	0.09916826600098735	NO	-
1435	ZINC00552243	431	0.0991034670785101	NO	-
1436	ZINC03990116	1832	0.09910254609258022	NO	-
1437	ZINC03357297	1280	0.09909852112475441	NO	-
1438	ZINC03990116	1834	0.09907560121836914	NO	-
1439	ZINC03251052	1242	0.09906170466306499	NO	-
1440	ZINC01428351	793	0.09904851280145109	NO	-
1441	ZINC00616249	467	0.09900039733904559	NO	-
1442	ZINC03855199	1532	0.0989478779914241	NO	-
1443	ZINC00201361	151	0.09888984325387307	NO	-
1444	ZINC02404828	1049	0.09888160025585505	NO	-
1445	ZINC00077379	71	0.09887342107139213	NO	-
1446	ZINC03974315	1790	0.09887051557061236	NO	-
1447	ZINC04469897	2042	0.09887051557061236	NO	-
1448	ZINC04511285	2056	0.09879768548398658	NO	-
1449	ZINC00340320	237	0.09878576261152396	NO	-
1450	ZINC00136283	106	0.09876811579312728	NO	-
1451	ZINC00612172	462	0.09873166587835659	NO	-
1452	ZINC00240282	173	0.09873158542006487	NO	-
1453	ZINC03857261	1548	0.09866953821013828	NO	-
1454	ZINC03579549	1407	0.09857938949515171	NO	-
1455	ZINC03430767	1325	0.09856725995592884	NO	-
1456	ZINC00188976	137	0.09853368750819691	NO	-
1457	ZINC00594085	451	0.09852615569096534	NO	-
1458	ZINC00024494	20	0.09851087425132522	NO	-
1459	ZINC04121320	1887	0.09850199534274985	NO	-
1460	ZINC00230102	165	0.09843291126038943	NO	-
1461	ZINC03969632	2068	0.09842829973148633	NO	-
1462	ZINC02873919	1168	0.09841336638316535	NO	-
1463	ZINC00076679	70	0.09834898387521486	NO	-
1464	ZINC03858540	1565	0.09830534843592653	NO	-
1465	ZINC00056094	55	0.09827398685910074	NO	-
1466	ZINC03868283	1609	0.09824932988082778	NO	-
1467	ZINC00552243	429	0.09821409641467826	NO	-
1468	ZINC03889477	1641	0.09821105759483109	NO	-
1469	ZINC03364172	1283	0.09819910654202124	NO	-
1470	ZINC01059584	657	0.09819713373305378	NO	-
1471	ZINC00609289	459	0.09819350272977663	NO	-
1472	ZINC02841894	1153	0.09817916440759686	NO	-
1473	ZINC00958246	620	0.0981776141568032	NO	-
1474	ZINC03878226	1627	0.09817130347576988	NO	-
1475	ZINC02461441	1067	0.09816768229082952	NO	-
1476	ZINC03859952	1580	0.0981461943204472	NO	-
1477	ZINC01398659	767	0.09809687763074043	NO	-
1478	ZINC03521367	1377	0.09805390430272769	NO	-
1479	ZINC04229215	1929	0.09803886525048729	NO	-
1480	ZINC00859413	584	0.09803652499137362	NO	-
1481	ZINC03579694	1417	0.09800504862231536	NO	-
1482	ZINC00020730	17	0.09795252919263574	NO	-
1483	ZINC03523894	1380	0.09792651525825333	NO	-
1484	ZINC00093102	84	0.09791909559859462	NO	-
1485	ZINC00073386	67	0.09791482051607914	NO	-
1486	ZINC00605940	458	0.09789560952135648	NO	-
1487	ZINC03889415	1640	0.09783315085822288	NO	-
1488	ZINC01132406	696	0.09774773418747502	NO	-
1489	ZINC00314545	230	0.09768737978212443	NO	-
1490	ZINC03970340	1777	0.09763642957258246	NO	-
1491	ZINC00466653	328	0.09760843862559503	NO	-
1492	ZINC00030867	34	0.09755957951341288	NO	-
1493	ZINC00505204	365	0.09753177537394012	NO	-
1494	ZINC04317740	1963	0.09751677624492915	NO	-
1495	ZINC03983413	1818	0.09747468665137955	NO	-
1496	ZINC00368635	249	0.09742546530060564	NO	-
1497	ZINC04465903	2027	0.09741025807598193	NO	-
1498	ZINC00778548	521	0.09737140459352665	NO	-
1499	ZINC03524412	1382	0.09728416549659112	NO	-
1500	ZINC00970022	623	0.09707885767651785	NO	-
1501	ZINC00270138	197	0.09702553748035593	NO	-
1502	ZINC02461453	1068	0.096987180752945	NO	-
1503	ZINC03579555	1410	0.09693326483419133	NO	-
1504	ZINC03900335	1674	0.09681400503307892	NO	-
1505	ZINC03418740	1311	0.09680172053604122	NO	-
1506	ZINC02928150	1190	0.09677991236904383	NO	-
1507	ZINC00131422	103	0.09674483504431314	NO	-
1508	ZINC00144593	113	0.09667656378203685	NO	-
1509	ZINC02767278	1138	0.09653607687473309	NO	-
1510	ZINC03850101	1489	0.0964853655497229	NO	-
1511	ZINC03315508	1265	0.09645703863952641	NO	-
1512	ZINC00585137	449	0.09642459608522465	NO	-
1513	ZINC02624887	1092	0.09636042888918578	NO	-
1514	ZINC00368638	251	0.09635586930566724	NO	-
1515	ZINC03885399	1631	0.09628493076065371	NO	-
1516	ZINC00296101	211	0.09619906496265976	NO	-
1517	ZINC00468095	331	0.09619453248549593	NO	-
1518	ZINC03814440	28	0.09618549839367747	YES	15
1519	ZINC02107081	943	0.09612456453949197	NO	-
1520	ZINC00493385	358	0.09611156591247115	NO	-
1521	ZINC03968692	1752	0.09603174805197026	NO	-
1522	ZINC03357298	1281	0.09599496238319762	NO	-
1523	ZINC02193841	948	0.0959085886387291	NO	-
1524	ZINC03970340	1778	0.09590339143233036	NO	-
1525	ZINC00835015	575	0.095898022004118	NO	-
1526	ZINC03969858	1768	0.09581849014995124	NO	-
1527	ZINC03040096	1204	0.09572100930437642	NO	-
1528	ZINC03579607	1413	0.09568611012993028	NO	-
1529	ZINC00892400	598	0.09564370173477259	NO	-
1530	ZINC01178205	716	0.09561293507434446	NO	-
1531	ZINC03509822	1371	0.09560191745815796	NO	-
1532	ZINC00205662	155	0.09556156984537537	NO	-
1533	ZINC00029692	26	0.09545991677134062	NO	-
1534	ZINC00291660	208	0.0954509502433951	NO	-
1535	ZINC00628254	486	0.09539650951223608	NO	-
1536	ZINC00835013	574	0.09539539693904509	NO	-
1537	ZINC00958247	621	0.09525057234266933	NO	-
1538	ZINC03299205	1255	0.09524173068295923	NO	-
1539	ZINC00200627	148	0.09523580411285448	NO	-
1540	ZINC04192758	1906	0.09511727926977044	NO	-
1541	ZINC03315507	1264	0.09511330449317423	NO	-
1542	ZINC03207937	1223	0.0949972240427191	NO	-
1543	ZINC00628252	485	0.09495734064266947	NO	-
1544	ZINC00290924	206	0.0949562910994818	NO	-
1545	ZINC04049838	1872	0.09482142920230892	NO	-
1546	ZINC03315679	1266	0.09482085764442845	NO	-
1547	ZINC03859205	1568	0.09475852052412055	NO	-
1548	ZINC03612639	1436	0.09472130312072374	NO	-
1549	ZINC00200632	149	0.09469618866215003	NO	-
1550	ZINC02208645	957	0.09447141677103654	NO	-
1551	ZINC03970340	1776	0.09446704753746245	NO	-
1552	ZINC01414899	785	0.09445575153813458	NO	-
1553	ZINC01438427	799	0.09440322413539115	NO	-
1554	ZINC00073812	68	0.0943998947612182	NO	-
1555	ZINC01743784	885	0.09434709526323741	NO	-
1556	ZINC01127103	689	0.09405765893401419	NO	-
1557	ZINC00581122	438	0.09402720948717949	NO	-
1558	ZINC04517021	2057	0.09401971417349747	NO	-
1559	ZINC03908601	1699	0.09399068605085836	NO	-
1560	ZINC03277957	1254	0.09389524728464181	NO	-
1561	ZINC03871987	1623	0.09388799985515031	NO	-
1562	ZINC01026085	646	0.09387718142939828	NO	-
1563	ZINC04457938	2008	0.09381756085206698	NO	-
1564	ZINC01132406	694	0.09380356175747995	NO	-
1565	ZINC00676471	498	0.09376766641669201	NO	-
1566	ZINC02708086	1122	0.09375418072151093	NO	-
1567	ZINC00850688	582	0.09374510588237597	NO	-
1568	ZINC02208649	958	0.09374086230982219	NO	-
1569	ZINC03303856	1256	0.09363822366629317	NO	-
1570	ZINC03867987	1607	0.09362160106182846	NO	-
1571	ZINC03609966	1431	0.09360018513326337	NO	-
1572	ZINC00416710	281	0.0935720721262552	NO	-
1573	ZINC03033338	1203	0.09342734446453771	NO	-
1574	ZINC01287013	749	0.09336085141934354	NO	-
1575	ZINC00892402	599	0.09332901460578015	NO	-
1576	ZINC01159464	709	0.0933256415578706	NO	-
1577	ZINC03855199	1531	0.09317311364731005	NO	-
1578	ZINC03451257	1336	0.09312963341849145	NO	-
1579	ZINC01054225	652	0.09300454451277614	NO	-
1580	ZINC04459965	2011	0.09297524006143143	NO	-
1581	ZINC00524878	381	0.092927057819897	NO	-
1582	ZINC03579696	1418	0.09289958838464993	NO	-
1583	ZINC01966570	934	0.09281614032034223	NO	-
1584	ZINC01679981	880	0.09272801060329221	NO	-
1585	ZINC00296088	209	0.09266836279384846	NO	-
1586	ZINC00359140	243	0.09266186443169333	NO	-
1587	ZINC03969043	1755	0.0926009026776223	NO	-
1588	ZINC03912301	1718	0.09258455790142751	NO	-
1589	ZINC00307448	222	0.09257803598705447	NO	-
1590	ZINC03913141	1724	0.09256388617235256	NO	-
1591	ZINC00612374	463	0.09253814364303564	NO	-
1592	ZINC04457938	2007	0.09252791923630949	NO	-
1593	ZINC03152896	1215	0.09246670089674183	NO	-
1594	ZINC04229215	1930	0.09235133276285278	NO	-
1595	ZINC00086200	75	0.09234902091808192	NO	-
1596	ZINC02675027	1116	0.09232879746708807	NO	-
1597	ZINC00588371	450	0.09231103666310925	NO	-
1598	ZINC03451937	1338	0.09230608459721532	NO	-
1599	ZINC02779975	1141	0.09228223276127455	NO	-
1600	ZINC01133011	697	0.09227395727342634	NO	-
1601	ZINC03579609	1414	0.09210395252674215	NO	-
1602	ZINC03890998	1655	0.09208022746467755	NO	-
1603	ZINC02695916	1118	0.09201633976916776	NO	-
1604	ZINC04429509	1992	0.09191413815100201	NO	-
1605	ZINC02622009	1090	0.09189219366648153	NO	-
1606	ZINC01177047	713	0.09186927894680222	NO	-
1607	ZINC00798420	537	0.09179623919590352	NO	-
1608	ZINC01490039	839	0.09169497174080364	NO	-
1609	ZINC04317740	1960	0.09167211627168234	NO	-
1610	ZINC03896584	1668	0.09153609985123524	NO	-
1611	ZINC01133013	698	0.09153123649781213	NO	-
1612	ZINC00472535	340	0.09152447535995988	NO	-
1613	ZINC00444594	308	0.09150376868436602	NO	-
1614	ZINC00616753	469	0.09149735112212976	NO	-
1615	ZINC00616753	470	0.09149735112212976	NO	-
1616	ZINC03912150	1716	0.09146731627383556	NO	-
1617	ZINC01438430	807	0.09142159383737743	NO	-
1618	ZINC03997187	1848	0.09139259921092807	NO	-
1619	ZINC04467883	2033	0.09139259921092807	NO	-
1620	ZINC03903110	1679	0.09119615444910169	NO	-
1621	ZINC00016242	10	0.09119453876857596	NO	-
1622	ZINC03854969	1527	0.09117065570268815	NO	-
1623	ZINC00122316	101	0.09108229987534719	NO	-
1624	ZINC00616753	468	0.09097746323659656	NO	-
1625	ZINC03421125	1318	0.0908990541640071	NO	-
1626	ZINC03956598	1742	0.09084797567924979	NO	-
1627	ZINC01366443	762	0.09082099121122032	NO	-
1628	ZINC00029692	27	0.09074960021040213	NO	-
1629	ZINC02565335	1082	0.09067723037162534	NO	-
1630	ZINC03900725	1675	0.09062162847968702	NO	-
1631	ZINC04001046	1855	0.0906212512128213	NO	-
1632	ZINC03867986	1606	0.09060590297524579	NO	-
1633	ZINC00200529	143	0.0905301321174683	NO	-
1634	ZINC02955379	1191	0.09052242267057624	NO	-
1635	ZINC03850098	1486	0.09047034570036434	NO	-
1636	ZINC00218284	161	0.09033321606894468	NO	-
1637	ZINC03885399	1629	0.09023927985168372	NO	-
1638	ZINC00804384	552	0.09019756906184305	NO	-
1639	ZINC01086128	672	0.0901936277086187	NO	-
1640	ZINC03906393	1686	0.09016499205203259	NO	-
1641	ZINC04116118	1882	0.09002218769146696	NO	-
1642	ZINC00680571	499	0.08989919194656193	NO	-
1643	ZINC03908450	1697	0.08977660228488045	NO	-
1644	ZINC03987897	1829	0.08976169105626834	NO	-
1645	ZINC03848250	1478	0.08967667448042725	NO	-
1646	ZINC03868288	1611	0.0896713078757766	NO	-
1647	ZINC00216210	160	0.08964934658163906	NO	-
1648	ZINC03385737	1291	0.0895392975439196	NO	-
1649	ZINC02842257	1154	0.08943292420250731	NO	-
1650	ZINC02602352	1086	0.08938188675191523	NO	-
1651	ZINC00634100	491	0.08924354589351383	NO	-
1652	ZINC01091063	678	0.0891397531015007	NO	-
1653	ZINC01057166	656	0.08911517966748224	NO	-
1654	ZINC00790039	531	0.08905775602780008	NO	-
1655	ZINC03421125	1317	0.08897364490984926	NO	-
1656	ZINC03002481	1199	0.08887899612336393	NO	-
1657	ZINC03912626	1721	0.08884625334410895	NO	-
1658	ZINC00475021	343	0.08884495447423582	NO	-
1659	ZINC03891868	1658	0.0888223067319627	NO	-
1660	ZINC01188054	717	0.08875835130339164	NO	-
1661	ZINC00116246	100	0.08866945254196457	NO	-
1662	ZINC03545563	1395	0.08862024363086494	NO	-
1663	ZINC00041963	46	0.08859802327416158	NO	-
1664	ZINC00499027	363	0.08838339305495722	NO	-
1665	ZINC00539173	405	0.08837733495076269	NO	-
1666	ZINC00011880	5	0.08833452047420359	NO	-
1667	ZINC03903110	1680	0.08822183443093674	NO	-
1668	ZINC03968693	1753	0.0881614117527413	NO	-
1669	ZINC00264694	192	0.0880897463460768	NO	-
1670	ZINC01063649	663	0.08794016544196816	NO	-
1671	ZINC03461841	1347	0.08791259127427142	NO	-
1672	ZINC01021169	643	0.08783432184118746	NO	-
1673	ZINC00035663	42	0.08770802276357792	NO	-
1674	ZINC00582183	446	0.0876893493924438	NO	-
1675	ZINC01438428	802	0.08762944143856322	NO	-
1676	ZINC00041963	47	0.08760804972338222	NO	-
1677	ZINC00264610	191	0.08752968851555047	NO	-
1678	ZINC00438112	303	0.0875106507624418	NO	-
1679	ZINC04088451	1876	0.08741832267103666	NO	-
1680	ZINC00297622	212	0.08735494336679413	NO	-
1681	ZINC01054565	653	0.087301013585364	NO	-
1682	ZINC03612639	1437	0.08729586042124568	NO	-
1683	ZINC00136336	107	0.08726795380415509	NO	-
1684	ZINC00302412	216	0.08725749704480484	NO	-
1685	ZINC03918624	1725	0.08720544755822038	NO	-
1686	ZINC03867736	1602	0.08711201528980664	NO	-
1687	ZINC00311448	223	0.08700316372022149	NO	-
1688	ZINC00638477	493	0.08695990939776876	NO	-
1689	ZINC00183494	134	0.08692049391046641	NO	-
1690	ZINC01921497	914	0.08680714431093679	NO	-
1691	ZINC03344605	1274	0.08680485357009417	NO	-
1692	ZINC03997186	1844	0.08675573078982592	NO	-
1693	ZINC03983414	1819	0.08669004065491272	NO	-
1694	ZINC03858109	1561	0.08666488393403211	NO	-
1695	ZINC03633167	1445	0.08661297602875989	NO	-
1696	ZINC03892014	1660	0.08660489943061077	NO	-
1697	ZINC00044363	49	0.0864715629727592	NO	-
1698	ZINC02636918	1099	0.0864669811647054	NO	-
1699	ZINC04116118	1883	0.08644141057112024	NO	-
1700	ZINC01076219	668	0.08642093271542298	NO	-
1701	ZINC01131178	693	0.08639050878061046	NO	-
1702	ZINC00638480	494	0.08637989100759877	NO	-
1703	ZINC01438430	808	0.08635744144976079	NO	-
1704	ZINC03997186	1845	0.0862679223264607	NO	-
1705	ZINC01055805	654	0.08621702158830485	NO	-
1706	ZINC00314236	227	0.08621413362022208	NO	-
1707	ZINC03365833	1284	0.0859958286996565	NO	-
1708	ZINC01034440	647	0.08592266101414414	NO	-
1709	ZINC00602554	456	0.08588914680646234	NO	-
1710	ZINC02089039	939	0.08583227146798542	NO	-
1711	ZINC00472534	339	0.08570315778493998	NO	-
1712	ZINC02447652	1065	0.08566041285720734	NO	-
1713	ZINC03997187	1847	0.08565528641272058	NO	-
1714	ZINC04467883	2031	0.08565528641272058	NO	-
1715	ZINC01923565	920	0.08559626490669847	NO	-
1716	ZINC00379784	257	0.08556907564660815	NO	-
1717	ZINC04439209	1995	0.08554186392664226	NO	-
1718	ZINC03985039	1823	0.08552515043998775	NO	-
1719	ZINC03814455	12	0.08544074849656702	YES	6
1720	ZINC03480404	1360	0.08540333401921986	NO	-
1721	ZINC00463201	317	0.08537822482415311	NO	-
1722	ZINC00396454	269	0.08528156228970482	NO	-
1723	ZINC00303324	217	0.08527647755377989	NO	-
1724	ZINC03398403	1294	0.08527132668729606	NO	-
1725	ZINC00067891	63	0.08523179947884547	NO	-
1726	ZINC04500766	2052	0.08520106663228204	NO	-
1727	ZINC01021233	644	0.0851740301730516	NO	-
1728	ZINC03523895	1381	0.08505601533279195	NO	-
1729	ZINC03971750	2069	0.08502926676496797	NO	-
1730	ZINC03991916	1836	0.08491363993086297	NO	-
1731	ZINC00463202	318	0.08490237567824344	NO	-
1732	ZINC03437006	1327	0.08490120553512226	NO	-
1733	ZINC03487860	1362	0.08483615615838876	NO	-
1734	ZINC03885403	1633	0.08463170169328277	NO	-
1735	ZINC00801751	546	0.08456279655727339	NO	-
1736	ZINC01019119	641	0.08446351066209477	NO	-
1737	ZINC01677089	879	0.08443651259674015	NO	-
1738	ZINC01438427	798	0.0844277285761528	NO	-
1739	ZINC00600716	455	0.08442093453913486	NO	-
1740	ZINC03885403	1635	0.08440125660593441	NO	-
1741	ZINC04439209	1994	0.08434505086470147	NO	-
1742	ZINC00516672	373	0.08424627136395708	NO	-
1743	ZINC03367199	1285	0.08415554264297294	NO	-
1744	ZINC03946515	1735	0.08415397230940491	NO	-
1745	ZINC04143893	1896	0.08412999955162058	NO	-
1746	ZINC03507809	1369	0.08412648049656354	NO	-
1747	ZINC03997187	1849	0.08410506375172266	NO	-
1748	ZINC04467883	2032	0.08410506375172266	NO	-
1749	ZINC02795765	1145	0.08405274226387502	NO	-
1750	ZINC01542456	858	0.08367230615735735	NO	-
1751	ZINC00859491	585	0.0836359632979469	NO	-
1752	ZINC03447015	1333	0.08363046816504119	NO	-
1753	ZINC03380464	1289	0.08360396221852558	NO	-
1754	ZINC01088131	677	0.08360395255093156	NO	-
1755	ZINC01438429	805	0.08356093181939683	NO	-
1756	ZINC00634110	492	0.08344152588213595	NO	-
1757	ZINC00304032	219	0.08336501577423071	NO	-
1758	ZINC03419250	1316	0.08331209691021867	NO	-
1759	ZINC00809456	560	0.08325848064949921	NO	-
1760	ZINC01468101	819	0.08325377656989584	NO	-
1761	ZINC00182207	131	0.08324092802354682	NO	-
1762	ZINC00732046	513	0.08323727205084958	NO	-
1763	ZINC04118140	1886	0.08322409610048866	NO	-
1764	ZINC03507808	1368	0.08317902237148071	NO	-
1765	ZINC03474387	1351	0.0831544439918156	NO	-
1766	ZINC03957125	1743	0.08312342852618101	NO	-
1767	ZINC04138271	1893	0.0830529011945422	NO	-
1768	ZINC01020411	642	0.08298405071891833	NO	-
1769	ZINC04465794	2025	0.08296377476740043	NO	-
1770	ZINC00466925	329	0.08293287090988559	NO	-
1771	ZINC01464778	817	0.08287800619042715	NO	-
1772	ZINC03447011	1332	0.08276011781767896	NO	-
1773	ZINC01009031	638	0.08270610976533037	NO	-
1774	ZINC00037928	45	0.08255751768447203	NO	-
1775	ZINC03969042	1754	0.08250025114793733	NO	-
1776	ZINC04469667	2038	0.08250025114793733	NO	-
1777	ZINC03418676	1310	0.08244192863146695	NO	-
1778	ZINC01841772	904	0.08230436387316906	NO	-
1779	ZINC01287047	753	0.08228584199905663	NO	-
1780	ZINC00911865	609	0.08223275211219895	NO	-
1781	ZINC01021235	645	0.08222575629164347	NO	-
1782	ZINC01796995	898	0.08221820056815571	NO	-
1783	ZINC01049914	648	0.08214265552960993	NO	-
1784	ZINC00516382	372	0.08213764001608427	NO	-
1785	ZINC01864135	906	0.08213573431071279	NO	-
1786	ZINC03454137	1342	0.08209442302035785	NO	-
1787	ZINC00999033	633	0.08194194984350908	NO	-
1788	ZINC00146145	115	0.08179330509251465	NO	-
1789	ZINC00471237	334	0.0817249041286081	NO	-
1790	ZINC01136286	699	0.08170242287281329	NO	-
1791	ZINC00250761	182	0.08160937691614902	NO	-
1792	ZINC03256326	1244	0.08148201933137683	NO	-
1793	ZINC02855742	1156	0.08145113689696716	NO	-
1794	ZINC00508861	366	0.08139483154763841	NO	-
1795	ZINC00524891	382	0.08130714693413016	NO	-
1796	ZINC01768798	894	0.08128709477399083	NO	-
1797	ZINC00454299	311	0.0812002188868349	NO	-
1798	ZINC01768737	893	0.08115922796498241	NO	-
1799	ZINC03399998	1297	0.08113287172153653	NO	-
1800	ZINC00634089	490	0.08112066758868844	NO	-
1801	ZINC03963079	1749	0.0810310751841633	NO	-
1802	ZINC03451805	1337	0.08102343207773906	NO	-
1803	ZINC03577161	1406	0.08100366079440754	NO	-
1804	ZINC03538375	1389	0.08098694120537923	NO	-
1805	ZINC03932775	1728	0.08084368121943906	NO	-
1806	ZINC03997186	1846	0.08078362307856056	NO	-
1807	ZINC01287040	752	0.08074192446587983	NO	-
1808	ZINC03424585	1323	0.08069888902328504	NO	-
1809	ZINC03856130	1538	0.08068676671636256	NO	-
1810	ZINC02792937	1143	0.08016168612608535	NO	-
1811	ZINC02792937	1144	0.08016168612608535	NO	-
1812	ZINC03946539	1736	0.08012751746050473	NO	-
1813	ZINC00452803	310	0.08012263336219973	NO	-
1814	ZINC03315424	1263	0.07960723769086868	NO	-
1815	ZINC03538373	1388	0.07959645673781028	NO	-
1816	ZINC00508932	367	0.07955403426851602	NO	-
1817	ZINC01287014	750	0.07953940631881944	NO	-
1818	ZINC02737585	1131	0.07950430195023295	NO	-
1819	ZINC03648322	1448	0.0793522777200721	NO	-
1820	ZINC00804424	553	0.07931435884729178	NO	-
1821	ZINC00340320	238	0.07926465222411853	NO	-
1822	ZINC02675026	1115	0.07909036037610355	NO	-
1823	ZINC04500759	2051	0.07906943242747524	NO	-
1824	ZINC00381188	258	0.07902498042133142	NO	-
1825	ZINC03399027	1296	0.07901255938175629	NO	-
1826	ZINC01000015	634	0.07898721247907262	NO	-
1827	ZINC04263628	1941	0.0787314134162106	NO	-
1828	ZINC01137185	700	0.0785560278459	NO	-
1829	ZINC03543351	1392	0.07854552187724544	NO	-
1830	ZINC01438428	801	0.07846677981250057	NO	-
1831	ZINC03968685	1751	0.07839051815688292	NO	-
1832	ZINC02644838	1104	0.07835575216795701	NO	-
1833	ZINC03040096	1205	0.07833186407530615	NO	-
1834	ZINC00463897	320	0.07829504860538831	NO	-
1835	ZINC00240440	174	0.07828285769089766	NO	-
1836	ZINC03868305	1616	0.07818089719618364	NO	-
1837	ZINC00030344	31	0.07814855644120243	NO	-
1838	ZINC02652000	1107	0.07814826804837403	NO	-
1839	ZINC00562999	435	0.0780364637318993	NO	-
1840	ZINC01504350	847	0.07792067597638604	NO	-
1841	ZINC01086630	675	0.07791750680669204	NO	-
1842	ZINC00111293	90	0.07791290130994655	NO	-
1843	ZINC02769180	1139	0.07790918822250376	NO	-
1844	ZINC01646589	872	0.07777304871093445	NO	-
1845	ZINC03401099	1299	0.07773689906775597	NO	-
1846	ZINC03476660	1359	0.07768443056421834	NO	-
1847	ZINC02653437	1108	0.07766404331463211	NO	-
1848	ZINC00371036	253	0.07755877913348033	NO	-
1849	ZINC02293438	1011	0.07755419043749151	NO	-
1850	ZINC03612643	1438	0.07754257115914853	NO	-
1851	ZINC00809474	562	0.07749565913916762	NO	-
1852	ZINC03384831	1290	0.07739252038009686	NO	-
1853	ZINC03476658	1358	0.07725098040280194	NO	-
1854	ZINC00463896	319	0.07717313011213614	NO	-
1855	ZINC02503176	1079	0.07711226869625111	NO	-
1856	ZINC03264694	1251	0.0771079663271006	NO	-
1857	ZINC00493386	359	0.07707247252429485	NO	-
1858	ZINC03605572	1427	0.07701860007351648	NO	-
1859	ZINC02746649	1134	0.07695448957798097	NO	-
1860	ZINC00249385	181	0.07686102251843356	NO	-
1861	ZINC01438428	803	0.07676650181485423	NO	-
1862	ZINC00471238	335	0.07670989129150874	NO	-
1863	ZINC03907399	1691	0.07658889530104758	NO	-
1864	ZINC01088128	676	0.07646502050657732	NO	-
1865	ZINC03443309	1330	0.07629500125575311	NO	-
1866	ZINC04509491	2054	0.07615918855423151	NO	-
1867	ZINC00352127	241	0.07607412081937032	NO	-
1868	ZINC03232480	1228	0.07606007211750174	NO	-
1869	ZINC03232480	1229	0.07606007211750174	NO	-
1870	ZINC03987803	1828	0.07600921842612829	NO	-
1871	ZINC01741722	883	0.0759709770880869	NO	-
1872	ZINC03867882	1604	0.07595655660212448	NO	-
1873	ZINC03459709	1345	0.07592673113263251	NO	-
1874	ZINC04460363	2013	0.07582446151809709	NO	-
1875	ZINC03576280	1405	0.07578873057352341	NO	-
1876	ZINC04280317	1945	0.07574649375742581	NO	-
1877	ZINC02800860	1146	0.07563555134215419	NO	-
1878	ZINC02861550	1160	0.07551470770602431	NO	-
1879	ZINC03418903	1312	0.07547393922921482	NO	-
1880	ZINC00466139	327	0.07538348705819364	NO	-
1881	ZINC03906387	1685	0.0753810477536291	NO	-
1882	ZINC00998370	632	0.07537071761699382	NO	-
1883	ZINC04284111	1946	0.07530982431204056	NO	-
1884	ZINC04457821	2006	0.07530502288820716	NO	-
1885	ZINC00136339	108	0.07512216062930478	NO	-
1886	ZINC00613475	465	0.07512151237165171	NO	-
1887	ZINC01257009	736	0.07510337929034631	NO	-
1888	ZINC03852795	1499	0.07509615737653468	NO	-
1889	ZINC03539616	1390	0.07509526704632263	NO	-
1890	ZINC00978964	627	0.07501246518429017	NO	-
1891	ZINC02880012	1171	0.07492611359812164	NO	-
1892	ZINC01420979	787	0.07486583451167211	NO	-
1893	ZINC02742899	1132	0.07481403517619269	NO	-
1894	ZINC03929451	1726	0.07474895159652684	NO	-
1895	ZINC00030061	30	0.07473876788869581	NO	-
1896	ZINC03406022	1302	0.07473628225617937	NO	-
1897	ZINC04488323	2050	0.07471766147974915	NO	-
1898	ZINC04457821	2005	0.07465123478320501	NO	-
1899	ZINC03900317	1673	0.07456306799962428	NO	-
1900	ZINC00449951	309	0.07455966581493846	NO	-
1901	ZINC03507636	1366	0.0745547385461613	NO	-
1902	ZINC00204943	154	0.07452620927803304	NO	-
1903	ZINC03868456	1617	0.07416123831369269	NO	-
1904	ZINC00377620	256	0.07411954071333755	NO	-
1905	ZINC00778934	523	0.07411446110358087	NO	-
1906	ZINC00270140	198	0.0741112242607215	NO	-
1907	ZINC00427775	300	0.07402647583718482	NO	-
1908	ZINC03987088	1825	0.07396655034686306	NO	-
1909	ZINC03048129	1208	0.07373947040653742	NO	-
1910	ZINC02871334	1164	0.07369608588558609	NO	-
1911	ZINC03858168	1562	0.07351604478199204	NO	-
1912	ZINC00989407	630	0.07348615748308894	NO	-
1913	ZINC03099816	1210	0.07343271906445847	NO	-
1914	ZINC00581973	442	0.07342684206699894	NO	-
1915	ZINC01275284	745	0.07338976640651582	NO	-
1916	ZINC03987802	1827	0.07333005899251618	NO	-
1917	ZINC00253966	184	0.07332723955680766	NO	-
1918	ZINC03452854	1341	0.07327375706109743	NO	-
1919	ZINC00029693	28	0.07323411440126336	NO	-
1920	ZINC03525556	1385	0.07319411394529418	NO	-
1921	ZINC01820117	901	0.07315901194945412	NO	-
1922	ZINC01324658	759	0.07314719758311866	NO	-
1923	ZINC04001225	1858	0.07306385364392434	NO	-
1924	ZINC03471000	1349	0.07305654413870388	NO	-
1925	ZINC01398087	766	0.07299531873494436	NO	-
1926	ZINC03409156	1304	0.07297472736541004	NO	-
1927	ZINC01009042	639	0.07295523040960691	NO	-
1928	ZINC00444408	305	0.07277911190768901	NO	-
1929	ZINC03995496	1843	0.07274462036793788	NO	-
1930	ZINC00371351	255	0.07269080391666304	NO	-
1931	ZINC02745558	1133	0.07264070979178504	NO	-
1932	ZINC00371350	254	0.07256332987857814	NO	-
1933	ZINC00858222	583	0.07252607759360566	NO	-
1934	ZINC01820118	902	0.07242764504020084	NO	-
1935	ZINC00288904	201	0.07242248024137618	NO	-
1936	ZINC04484140	2049	0.0724213831971294	NO	-
1937	ZINC04457821	2004	0.07232240135097037	NO	-
1938	ZINC00485187	351	0.07223044669410608	NO	-
1939	ZINC00466138	326	0.07221000912198851	NO	-
1940	ZINC04436478	2070	0.07208889686261676	NO	-
1941	ZINC00778934	522	0.07207762967993153	NO	-
1942	ZINC03979959	1811	0.07205622679574021	NO	-
1943	ZINC00809473	561	0.072013151385299	NO	-
1944	ZINC03979959	1810	0.07197835021620222	NO	-
1945	ZINC00753072	514	0.0719357538722443	NO	-
1946	ZINC02881720	1172	0.0719161587656944	NO	-
1947	ZINC03233731	1230	0.07184666693768482	NO	-
1948	ZINC02629084	1096	0.07170661818532598	NO	-
1949	ZINC04479358	2048	0.07163406749243448	NO	-
1950	ZINC01233421	731	0.07161519537102833	NO	-
1951	ZINC02792937	1142	0.07161172153908055	NO	-
1952	ZINC02881801	1173	0.07152412256257401	NO	-
1953	ZINC01270674	742	0.07148131255218884	NO	-
1954	ZINC01559383	860	0.07141215658868899	NO	-
1955	ZINC03526225	1386	0.07138645885685384	NO	-
1956	ZINC01757601	890	0.07130465021733066	NO	-
1957	ZINC01757600	889	0.07126609734637451	NO	-
1958	ZINC01270673	740	0.07125810778264766	NO	-
1959	ZINC01270674	743	0.07125785924526985	NO	-
1960	ZINC01270673	741	0.07125784960831677	NO	-
1961	ZINC03325389	1269	0.0711320941163075	NO	-
1962	ZINC03475713	1353	0.07105477686724614	NO	-
1963	ZINC00778934	524	0.0710292411604927	NO	-
1964	ZINC02889987	1182	0.07102797556639372	NO	-
1965	ZINC00370871	252	0.07099089784197993	NO	-
1966	ZINC03475717	1354	0.07097426492865455	NO	-
1967	ZINC00288907	202	0.07086149359565076	NO	-
1968	ZINC01150869	705	0.07074658203664971	NO	-
1969	ZINC01148703	701	0.07061720202717113	NO	-
1970	ZINC03262087	1248	0.0703604141166404	NO	-
1971	ZINC00444455	307	0.0703284531612873	NO	-
1972	ZINC03969362	1761	0.07028176106886193	NO	-
1973	ZINC01148705	702	0.07021281888342323	NO	-
1974	ZINC03969364	1763	0.07017304235912057	NO	-
1975	ZINC00338018	235	0.07013569584416224	NO	-
1976	ZINC00457156	312	0.07013383879743688	NO	-
1977	ZINC00288913	203	0.07011988303076093	NO	-
1978	ZINC01261422	738	0.0701181264987154	NO	-
1979	ZINC04333542	1966	0.06995973673905626	NO	-
1980	ZINC01683957	881	0.06995557633996627	NO	-
1981	ZINC03418909	1314	0.06961284654664444	NO	-
1982	ZINC00561559	434	0.06939362555532301	NO	-
1983	ZINC02757241	1136	0.06933885346777885	NO	-
1984	ZINC03417633	1309	0.06926773661677456	NO	-
1985	ZINC00581954	441	0.06924869057068746	NO	-
1986	ZINC02490472	1073	0.0691410697469256	NO	-
1987	ZINC02294211	1012	0.06907064517121644	NO	-
1988	ZINC03418907	1313	0.06906578673888154	NO	-
1989	ZINC02490475	1074	0.06905423641251371	NO	-
1990	ZINC00023778	18	0.06904080836817542	NO	-
1991	ZINC03854412	1519	0.06903033843827086	NO	-
1992	ZINC02974475	1197	0.06898855196711039	NO	-
1993	ZINC03415262	1308	0.0689281623795227	NO	-
1994	ZINC03851148	1492	0.06875143515128472	NO	-
1995	ZINC00516369	371	0.06869041738062881	NO	-
1996	ZINC02090285	940	0.06868783962617171	NO	-
1997	ZINC02914418	1188	0.06848275937592183	NO	-
1998	ZINC03418933	1315	0.0684090065142054	NO	-
1999	ZINC04405560	1989	0.06840692244546473	NO	-
2000	ZINC00029703	29	0.06816792773938911	NO	-
2001	ZINC03867518	1592	0.06812448204737476	NO	-
2002	ZINC03912239	1717	0.0680792358901253	NO	-
2003	ZINC03443406	1331	0.06806714891772417	NO	-
2004	ZINC03357945	1282	0.06801139626207323	NO	-
2005	ZINC04316714	1952	0.06796993236210883	NO	-
2006	ZINC04316714	1951	0.06795803057054318	NO	-
2007	ZINC03475056	1352	0.06776605082547445	NO	-
2008	ZINC03327463	1270	0.0677052302010257	NO	-
2009	ZINC04455842	2003	0.06759151414073587	NO	-
2010	ZINC00031648	36	0.06722987144085013	NO	-
2011	ZINC03262185	1249	0.06712728824589484	NO	-
2012	ZINC03232480	1227	0.06708412034804377	NO	-
2013	ZINC03973678	1789	0.06703021926052327	NO	-
2014	ZINC03250759	1241	0.06695560275642967	NO	-
2015	ZINC02279894	1000	0.06694045217455473	NO	-
2016	ZINC01128417	690	0.06693432330228848	NO	-
2017	ZINC01475798	831	0.06678040883119513	NO	-
2018	ZINC04455842	2002	0.06676833300258221	NO	-
2019	ZINC03993158	1840	0.06675149076274907	NO	-
2020	ZINC04469807	2041	0.06675149076274907	NO	-
2021	ZINC01055888	655	0.06660115406082304	NO	-
2022	ZINC04517096	2059	0.06658776509656716	NO	-
2023	ZINC03231911	1226	0.06658670570588042	NO	-
2024	ZINC03967863	1750	0.0665706337536292	NO	-
2025	ZINC00889193	593	0.06645185889735686	NO	-
2026	ZINC03415256	1307	0.06642810616848661	NO	-
2027	ZINC00144849	114	0.06639339571888109	NO	-
2028	ZINC03969363	1762	0.06638353261307758	NO	-
2029	ZINC02285620	1008	0.06637983031574063	NO	-
2030	ZINC01053398	651	0.06637602699539095	NO	-
2031	ZINC02755015	1135	0.06607120538442027	NO	-
2032	ZINC02880011	1170	0.0658757204131767	NO	-
2033	ZINC01226644	727	0.06556071780570343	NO	-
2034	ZINC03455255	1343	0.06554161001853014	NO	-
2035	ZINC01226646	728	0.064824404562549	NO	-
2036	ZINC00510745	369	0.06477070213903766	NO	-
2037	ZINC00082027	74	0.06453720223048147	NO	-
2038	ZINC03891757	1657	0.0644828532812534	NO	-
2039	ZINC00191061	138	0.06441650901505573	NO	-
2040	ZINC03818681	1462	0.06433408002191132	NO	-
2041	ZINC00859873	587	0.06428253298030341	NO	-
2042	ZINC00514219	370	0.0642286564740096	NO	-
2043	ZINC03969361	1760	0.06419037903573173	NO	-
2044	ZINC03135479	1213	0.06417234807555472	NO	-
2045	ZINC03525372	1384	0.06415065458541823	NO	-
2046	ZINC01218273	723	0.06413353101513415	NO	-
2047	ZINC03388109	1292	0.06406242708470793	NO	-
2048	ZINC00030796	33	0.06375818319002671	NO	-
2049	ZINC03991922	1837	0.06363810994480047	NO	-
2050	ZINC04464215	2014	0.06363810994480047	NO	-
2051	ZINC04455842	2001	0.06363191558166126	NO	-
2052	ZINC00706105	503	0.06360841060957007	NO	-
2053	ZINC03394618	1293	0.06322288285089428	NO	-
2054	ZINC03263124	1250	0.06317238032427912	NO	-
2055	ZINC03127361	1212	0.06314134916149457	NO	-
2056	ZINC03474356	1350	0.06304745116809021	NO	-
2057	ZINC00859871	586	0.0629097339852185	NO	-
2058	ZINC00171219	120	0.06284439252163429	NO	-
2059	ZINC03899983	1672	0.06252270586255414	NO	-
2060	ZINC01002240	636	0.06206876350017537	NO	-
2061	ZINC00291524	207	0.06204972396469001	NO	-
2062	ZINC00303420	218	0.06156490687270803	NO	-
2063	ZINC00989378	629	0.06155373954043875	NO	-
2064	ZINC03081892	1209	0.061527387325248865	NO	-
2065	ZINC00474231	341	0.06151342277879561	NO	-
2066	ZINC02091772	941	0.06122940055028188	NO	-
2067	ZINC03415139	1306	0.06092799118903914	NO	-
2068	ZINC03490940	1363	0.060894291113871235	NO	-
2069	ZINC00461594	314	0.06063283081312646	NO	-
2070	ZINC01902225	910	0.06044566516400308	NO	-
2071	ZINC01923449	919	0.06040890203870245	NO	-
2072	ZINC00035578	40	0.06037701600098863	NO	-
2073	ZINC03969360	1759	0.060300611145589114	NO	-
2074	ZINC04517027	2058	0.06023190520679005	NO	-
2075	ZINC03398506	1295	0.06008369632180783	NO	-
2076	ZINC00471591	337	0.05994491402301087	NO	-
2077	ZINC03657382	1450	0.059603197259307794	NO	-
2078	ZINC00469559	332	0.05955329899992032	NO	-
2079	ZINC03969357	1757	0.05944373154378147	NO	-
2080	ZINC03239959	1236	0.059245216539930194	NO	-
2081	ZINC02273578	999	0.05914972012801346	NO	-
2082	ZINC00318835	231	0.05911505126107339	NO	-
2083	ZINC01770633	895	0.05902739933588561	NO	-
2084	ZINC02222691	969	0.05898985261454854	NO	-
2085	ZINC00182438	132	0.05882088317542861	NO	-
2086	ZINC04517145	2060	0.05881216155389267	NO	-
2087	ZINC03400580	1298	0.05880596434007292	NO	-
2088	ZINC03852768	1498	0.05854819851386148	NO	-
2089	ZINC03408381	1303	0.05850194767995168	NO	-
2090	ZINC03507638	1367	0.05838666364131953	NO	-
2091	ZINC03969358	1758	0.058307314431339304	NO	-
2092	ZINC01151507	706	0.05812930975897882	NO	-
2093	ZINC00471590	336	0.05810351621429555	NO	-
2094	ZINC00002103	1	0.05794932348641349	NO	-
2095	ZINC00474730	342	0.05789310680864399	NO	-
2096	ZINC03867507	1591	0.05758576057513731	NO	-
2097	ZINC04465605	2024	0.05758576057513731	NO	-
2098	ZINC00199882	142	0.0569214681650112	NO	-
2099	ZINC02282306	1004	0.05686909349660991	NO	-
2100	ZINC01151508	707	0.056797059310402936	NO	-
2101	ZINC01817178	900	0.056610365406637046	NO	-
2102	ZINC02736849	1130	0.056575665934388564	NO	-
2103	ZINC03523313	1379	0.05603653788883552	NO	-
2104	ZINC00527353	383	0.05594923301468303	NO	-
2105	ZINC03311553	1261	0.05503313321770308	NO	-
2106	ZINC03852870	1500	0.05481570591369279	NO	-
2107	ZINC02032655	935	0.05453758251444386	NO	-
2108	ZINC00179323	129	0.05407182699767919	NO	-
2109	ZINC03406014	1301	0.054067797343803736	NO	-
2110	ZINC03612561	1435	0.053837554049063985	NO	-
2111	ZINC00610103	460	0.05340315111006587	NO	-
2112	ZINC03507831	1370	0.052926410083028695	NO	-
2113	ZINC03403272	1300	0.05203297578224128	NO	-
2114	ZINC02628513	1095	0.0517871406243019	NO	-
2115	ZINC00685711	501	0.050496538960115744	NO	-
2116	ZINC00808721	557	0.04970226730031516	NO	-
2117	ZINC02474569	1070	0.04943702858780528	NO	-
