# Supplementary material for: 4D Flexible Atom-Pairs: An efficient probabilistic conformational space comparison for ligand-based virtual screening
Source: J Cheminform. 2011 Jul 6;3:23. doi: 10.1186/1758-2946-3-23 (PMC3156737; doi:10.1186/1758-2946-3-23)
Supplement: Additional file 1 — Archive of the 4D FAPOA result files. This is a Gzip compressed Tar archive containing the result files of the 4D FAPOA on the filtered DUD data sets. The result files are tab-separated plain text files including the following information: method name, active data set with size, cluster information and the distribution of the active molecules over the clusters, decoy data set with size, ratio active:decoy, AUC, awAUC, BEDROC scores for predefined alpha values as suggested by Truchon and Bayly [43], enrichment factors, relative enrichment factor [41], ROC enrichments, awROC enrichments at predefined false positive fractions, chemotype enrichment, ROC and awROC data points, and the ranking of each structure to compute other VS metrics. [file 1758-2946-3-23-S1.GZ › 4DFAPOA_comt_BW_ResultStatistic.dat]

###################################################################################################
# Screening Result File
# Method used: 4DFAPOA
> <Method_Name>
4DFAPOA
# Data set information
#	Query data set:	./comt/comt_query_CS_BW_300.0_T_GMM.sdf
#	Active data set: ./comt/comt_clustered_3D_MM_CS_BW_300.0_T_GMM.sdf with cluster information
#		Size: 11 molecules
#		Number of clusters: 2
#		Cluster Summery:
#			Cluster number	# molecules	% of actives
#			1		8		72.727
#			2		3		27.273
#	Decoy data set: ./comt/DUD_comt_decoys_ID_pass_MWPass_I_MM_CS_BW_300.0_T_GMM.sdf
#		Size: 468 molecules
#	Ratio actives : decoys
#		1.0 : 42.5455
> <AUC>
#	 ROC AUC
	0.9731934731934732
> <awAUC>
#	 ROC awAUC
	0.9702190170940171
> <BEDROC Scores>
#	Alpha Values	BEDROC Scores
	160.9	0.5149
	100.0	0.5204
	53.6	0.5511
	50.0	0.5577
	32.2	0.6137
	20.0	0.6913
	16.1	0.7281
	10.0	0.8033
	8.0	0.8339
> <Enrichment Factors>
#	Fraction dataset	Enrichment factor
	0.0010	NaN
	0.01	31.90909090909091
	0.02	23.636363636363637
	0.05	12.948616600790515
	0.1	9.052224371373308
	0.2	4.926315789473684
	0.25	3.9327731092436977
> <Relative enrichment factor>
#	Fraction dataset	Enrichment factor
	0.0010	0.0
	0.01	62.63048016701461
	0.02	52.19206680584551
	0.05	63.63636363636363
	0.1	90.9090909090909
	0.2	100.0
	0.25	100.0
> <ROC Enrichments>
#	True decoy fraction	Enrichment
	0.1	0.0
	0.5	42.54545454545455
	1.0	42.54545454545455
	2.0	21.272727272727273
	5.0	17.727272727272727
	10.0	9.957446808510637
> <awROC Enrichments>
#	Decoy fraction	Enrichment
	0.1	0.0
	0.5	29.25
	1.0	29.25
	2.0	14.625
	5.0	18.28125
	10.0	9.957446808510637
> <Chemotype enrichment>
#	% data set	% active cluster
	0.0	0.0
	0.418	0.0
	0.418	50.0
	3.549	50.0
	3.549	100.0
	100.0	100.0
> <ROC curve data>
#	False positive rate	true positive rate
	0.0	0.0
	0.0	0.0
	0.0021	0.0
	0.0021	0.2727
	0.0085	0.2727
	0.0085	0.4545
	0.0235	0.4545
	0.0235	0.5455
	0.0321	0.5455
	0.0321	0.6364
	0.0385	0.6364
	0.0385	0.8182
	0.047	0.8182
	0.047	0.9091
	0.0919	0.9091
	0.0919	1.0
	1.0	1.0
> <awROC curve data>
#	False positive rate	true positive rate
	0.0	0.0
	0.0	0.0
	0.0021	0.0
	0.0021	0.1875
	0.0085	0.1875
	0.0085	0.3125
	0.0235	0.3125
	0.0235	0.4792
	0.0321	0.4792
	0.0321	0.5417
	0.0385	0.5417
	0.0385	0.7708
	0.047	0.7708
	0.047	0.9375
	0.0919	0.9375
	0.0919	1.0
	1.0	1.0
> <Screening Table>
# Rank	Mol name	Index in data set	Similarity 2 query	Active	Cluster number
1	ZINC00402870	99	0.19305258353369759	NO	-
2	ZINC00021789	6	0.1891376322921622	YES	1
3	ZINC03814485	5	0.18650239075030176	YES	1
4	ZINC03814480	8	0.17634840359615372	YES	1
5	ZINC03862992	325	0.16850938165211893	NO	-
6	ZINC03595439	279	0.15096138025318406	NO	-
7	ZINC03836392	305	0.14986326187052065	NO	-
8	ZINC03814484	3	0.1480213299976679	YES	1
9	ZINC03814483	4	0.1440199906316064	YES	1
10	ZINC02676384	260	0.13603701095759024	NO	-
11	ZINC01630252	180	0.12980347387981261	NO	-
12	ZINC01630252	181	0.12977981779525705	NO	-
13	ZINC03595442	280	0.12714864803882464	NO	-
14	ZINC00057523	29	0.12647010009375767	NO	-
15	ZINC00240999	66	0.12606974336199667	NO	-
16	ZINC03630559	288	0.12472552704606786	NO	-
17	ZINC03814482	9	0.12464457091499195	YES	2
18	ZINC02984597	272	0.12250123904195667	NO	-
19	ZINC04404113	437	0.11879221371196562	NO	-
20	ZINC01630252	179	0.11760730345825265	NO	-
21	ZINC01731318	203	0.11755762550676692	NO	-
22	ZINC00330141	1	0.11666467206212919	YES	1
23	ZINC03871444	340	0.11474396762484555	NO	-
24	ZINC03874813	342	0.11364036993258528	NO	-
25	ZINC00004093	2	0.11354112608796493	NO	-
26	ZINC03814486	10	0.11254108538802372	YES	2
27	ZINC00392003	2	0.10945370174196414	YES	1
28	ZINC03885830	345	0.10895015020811642	NO	-
29	ZINC04394887	436	0.10753018309164779	NO	-
30	ZINC03845177	306	0.10709225754138707	NO	-
31	ZINC00370162	94	0.1070686743221124	NO	-
32	ZINC03814487	11	0.1065102636395045	YES	2
33	ZINC00370157	93	0.10644148792961257	NO	-
34	ZINC04633700	452	0.10517503688740906	NO	-
35	ZINC02519077	237	0.10515199149125286	NO	-
36	ZINC03609741	281	0.10321283466543436	NO	-
37	ZINC01862476	208	0.10300602833803874	NO	-
38	ZINC00153718	54	0.1029246438847303	NO	-
39	ZINC00405104	101	0.10160414015099614	NO	-
40	ZINC03973997	404	0.10156626253378043	NO	-
41	ZINC04605532	468	0.10147657364076185	NO	-
42	ZINC02455298	233	0.100749909063787	NO	-
43	ZINC04430431	441	0.10041871489592268	NO	-
44	ZINC00332570	82	0.10032193329220641	NO	-
45	ZINC00187326	58	0.09955479474403618	NO	-
46	ZINC01463321	159	0.09947940240141274	NO	-
47	ZINC02990158	273	0.09946954303945228	NO	-
48	ZINC01833085	207	0.09905900469925764	NO	-
49	ZINC04430431	440	0.09865328352987573	NO	-
50	ZINC00439168	107	0.09841641740620768	NO	-
51	ZINC03643211	291	0.09825079465096395	NO	-
52	ZINC00519711	114	0.09742911455798069	NO	-
53	ZINC00366295	89	0.09742446133340857	NO	-
54	ZINC03801154	7	0.09722605732313075	YES	1
55	ZINC00352332	87	0.09710335321655794	NO	-
56	ZINC04116631	418	0.09707477767979499	NO	-
57	ZINC00094290	33	0.09697060960867314	NO	-
58	ZINC00519710	113	0.09693883341392748	NO	-
59	ZINC03914017	384	0.09587870336315447	NO	-
60	ZINC00410035	102	0.09534710258098976	NO	-
61	ZINC00376598	96	0.0951295195010147	NO	-
62	ZINC00033068	13	0.0943867885035226	NO	-
63	ZINC00241041	67	0.09421241482151539	NO	-
64	ZINC04443675	443	0.09414472186267796	NO	-
65	ZINC00035751	16	0.09396684943504247	NO	-
66	ZINC03868861	329	0.09380541596200681	NO	-
67	ZINC04181903	424	0.09379911756975598	NO	-
68	ZINC01612609	177	0.09189667855518334	NO	-
69	ZINC02519115	238	0.0918193137452743	NO	-
70	ZINC00366296	90	0.09108983024503842	NO	-
71	ZINC00438536	106	0.09094035686885471	NO	-
72	ZINC02549517	246	0.09086350258263183	NO	-
73	ZINC01866089	212	0.09037956053636512	NO	-
74	ZINC01740736	204	0.08925157278194658	NO	-
75	ZINC02549512	245	0.08907970694339913	NO	-
76	ZINC01513925	163	0.08890212032819486	NO	-
77	ZINC01467776	161	0.08871306439352405	NO	-
78	ZINC00489239	110	0.08844850734742092	NO	-
79	ZINC00104473	35	0.08838069846643173	NO	-
80	ZINC03859395	318	0.08830483002100843	NO	-
81	ZINC01692430	198	0.08808533536876435	NO	-
82	ZINC00392117	98	0.08778321478444474	NO	-
83	ZINC02577150	256	0.08713928286603181	NO	-
84	ZINC03862927	323	0.08705266297749774	NO	-
85	ZINC00022831	10	0.0869912062121699	NO	-
86	ZINC02565885	249	0.08692417553151775	NO	-
87	ZINC01635781	185	0.0867827867000444	NO	-
88	ZINC03080632	274	0.08677424766984122	NO	-
89	ZINC01546720	166	0.08663356807907295	NO	-
90	ZINC02910156	270	0.08619965319762579	NO	-
91	ZINC00375606	95	0.08614004103409588	NO	-
92	ZINC03672205	300	0.08609511139467733	NO	-
93	ZINC01866089	210	0.08596459427240088	NO	-
94	ZINC03862928	324	0.08580707667347273	NO	-
95	ZINC03890404	362	0.08549997790303213	NO	-
96	ZINC03968949	399	0.08549197177745499	NO	-
97	ZINC00022747	9	0.08535805536891199	NO	-
98	ZINC01467775	160	0.08492616176529963	NO	-
99	ZINC03723307	303	0.08460687736543551	NO	-
100	ZINC00056785	26	0.08374098279747644	NO	-
101	ZINC01749930	206	0.08361407506615177	NO	-
102	ZINC02026393	213	0.08336952473644856	NO	-
103	ZINC03847526	308	0.08325994032964143	NO	-
104	ZINC03976222	406	0.08311076537712472	NO	-
105	ZINC00991067	132	0.08310780379428193	NO	-
106	ZINC03895006	373	0.08288722688270893	NO	-
107	ZINC01866089	211	0.08258981285561158	NO	-
108	ZINC03895006	374	0.08239638045711921	NO	-
109	ZINC01063721	138	0.08210406305685705	NO	-
110	ZINC03958392	394	0.08206446130501753	NO	-
111	ZINC00283814	74	0.0820362926866467	NO	-
112	ZINC02573782	255	0.08183003093899173	NO	-
113	ZINC00051582	22	0.08177751236287024	NO	-
114	ZINC00435613	105	0.08175432078640198	NO	-
115	ZINC00063732	30	0.08165994829152207	NO	-
116	ZINC03652708	296	0.08150124019068082	NO	-
117	ZINC04342648	431	0.0814606474680073	NO	-
118	ZINC03892106	368	0.08142512858577006	NO	-
119	ZINC00056786	27	0.08093887533934047	NO	-
120	ZINC03968793	396	0.08083775026806267	NO	-
121	ZINC01063723	139	0.08078615177974537	NO	-
122	ZINC00241042	68	0.08076368925191832	NO	-
123	ZINC00120484	43	0.08070362235938348	NO	-
124	ZINC02568960	252	0.08063769639434974	NO	-
125	ZINC01181609	142	0.08058689286944792	NO	-
126	ZINC00106325	39	0.08043778877091662	NO	-
127	ZINC02213789	219	0.0804178135621891	NO	-
128	ZINC00043862	17	0.08041295805056475	NO	-
129	ZINC00106320	38	0.08039893296118815	NO	-
130	ZINC00106318	37	0.08014439646171435	NO	-
131	ZINC02471329	234	0.08011565219913247	NO	-
132	ZINC03995296	412	0.07992510567340931	NO	-
133	ZINC03800020	304	0.07978961116719226	NO	-
134	ZINC03904422	378	0.07971447078241604	NO	-
135	ZINC03867078	326	0.07964221671494687	NO	-
136	ZINC04000727	413	0.07962312975787796	NO	-
137	ZINC00243959	70	0.07962054186717543	NO	-
138	ZINC00051583	23	0.07941241671718709	NO	-
139	ZINC00150351	52	0.07901181808351569	NO	-
140	ZINC02213788	218	0.0788356739558128	NO	-
141	ZINC03648724	295	0.07880488725268389	NO	-
142	ZINC00551302	120	0.07860900179642531	NO	-
143	ZINC03861994	319	0.07854536149772273	NO	-
144	ZINC03611029	282	0.0782940620367533	NO	-
145	ZINC00004965	4	0.0782752731404885	NO	-
146	ZINC02171300	217	0.07810797832484477	NO	-
147	ZINC01589608	170	0.07783309509839118	NO	-
148	ZINC03932424	385	0.07758429128474945	NO	-
149	ZINC03968950	400	0.0775123676805549	NO	-
150	ZINC00106327	40	0.07739529673959138	NO	-
151	ZINC00010467	8	0.0770627414706336	NO	-
152	ZINC02568659	250	0.07686411999503871	NO	-
153	ZINC00337016	85	0.07659972394696252	NO	-
154	ZINC00441504	108	0.07647990607386874	NO	-
155	ZINC01572513	169	0.07640898656454415	NO	-
156	ZINC00056784	25	0.07635625317167102	NO	-
157	ZINC03862926	322	0.07633191004049254	NO	-
158	ZINC00056787	28	0.07623378522630535	NO	-
159	ZINC03857647	316	0.07582757634408532	NO	-
160	ZINC00982388	130	0.07582021137941315	NO	-
161	ZINC03861995	320	0.07558760328827642	NO	-
162	ZINC02903046	269	0.07541235949226077	NO	-
163	ZINC02923749	271	0.0753140297894272	NO	-
164	ZINC03857646	315	0.07502347474135655	NO	-
165	ZINC03218612	277	0.0749209130395783	NO	-
166	ZINC02676386	261	0.07461921848238602	NO	-
167	ZINC02549495	244	0.07449493186063585	NO	-
168	ZINC04046793	415	0.07425893577886386	NO	-
169	ZINC00334486	84	0.07405898041091971	NO	-
170	ZINC01281176	146	0.07404453373105796	NO	-
171	ZINC03877758	343	0.07384764591648392	NO	-
172	ZINC03890895	364	0.07382726542031474	NO	-
173	ZINC04320848	428	0.07360518434771973	NO	-
174	ZINC03891909	367	0.07357698847078814	NO	-
175	ZINC02578514	257	0.07355475912281505	NO	-
176	ZINC03394748	278	0.07347102791377123	NO	-
177	ZINC01650290	189	0.07346352136649739	NO	-
178	ZINC03723303	302	0.07333799595311183	NO	-
179	ZINC00008340	6	0.07304317181468087	NO	-
180	ZINC01414919	153	0.07291968335893324	NO	-
181	ZINC00370041	91	0.07273956026156578	NO	-
182	ZINC00370042	92	0.07270997016554845	NO	-
183	ZINC00982389	131	0.07239624662940923	NO	-
184	ZINC03633783	289	0.0723337632241997	NO	-
185	ZINC01537108	165	0.0722066449676567	NO	-
186	ZINC03646540	292	0.072074724670751	NO	-
187	ZINC00357070	88	0.07192268330263121	NO	-
188	ZINC00010467	7	0.07171860143699357	NO	-
189	ZINC03974846	405	0.07158017602828139	NO	-
190	ZINC04464070	444	0.07158017602828139	NO	-
191	ZINC03141296	275	0.07136595121820233	NO	-
192	ZINC00293880	76	0.07129563723989668	NO	-
193	ZINC00341598	86	0.07090980273042859	NO	-
194	ZINC03161423	276	0.07089436902497391	NO	-
195	ZINC01556714	167	0.07087391085351463	NO	-
196	ZINC03956421	392	0.0708655480265885	NO	-
197	ZINC00033922	15	0.07085528212068548	NO	-
198	ZINC03857074	313	0.07065657562402852	NO	-
199	ZINC03857075	314	0.07065657562402852	NO	-
200	ZINC04464084	445	0.07065657562402852	NO	-
201	ZINC03723301	301	0.07055672758259135	NO	-
202	ZINC00153719	55	0.07020469669340224	NO	-
203	ZINC03885459	344	0.0700865408139569	NO	-
204	ZINC00257895	71	0.06999923261603469	NO	-
205	ZINC03900791	376	0.0699187284178495	NO	-
206	ZINC00295064	79	0.06966610684326564	NO	-
207	ZINC02731883	263	0.06965134025762157	NO	-
208	ZINC01567109	168	0.06962111262554183	NO	-
209	ZINC00191294	60	0.06952222870893209	NO	-
210	ZINC03891418	462	0.06939195349599164	NO	-
211	ZINC03855308	312	0.0692421076030748	NO	-
212	ZINC01498182	162	0.06911202314922485	NO	-
213	ZINC02537634	243	0.06906411693870021	NO	-
214	ZINC00088452	32	0.06899830731715127	NO	-
215	ZINC01233381	143	0.06870567684531945	NO	-
216	ZINC03969472	401	0.0686963266471533	NO	-
217	ZINC00295066	80	0.0684246203437905	NO	-
218	ZINC03648524	293	0.06833372672796408	NO	-
219	ZINC00111268	41	0.06832947496464653	NO	-
220	ZINC01063733	140	0.06827956695850536	NO	-
221	ZINC03849001	311	0.06822872176765639	NO	-
222	ZINC02565686	248	0.06820123097689304	NO	-
223	ZINC03894090	371	0.06814317586832344	NO	-
224	ZINC00293884	77	0.06812190892006754	NO	-
225	ZINC04005986	414	0.06803683515499401	NO	-
226	ZINC00403245	100	0.06801859400749029	NO	-
227	ZINC00191292	59	0.06786591959996918	NO	-
228	ZINC04633753	455	0.06759588821458068	NO	-
229	ZINC00133487	46	0.06758793540938388	NO	-
230	ZINC00191299	61	0.06738868830100328	NO	-
231	ZINC00050549	20	0.06716170153844682	NO	-
232	ZINC03862645	321	0.06705659446776316	NO	-
233	ZINC01350777	147	0.06678973840653794	NO	-
234	ZINC03892107	369	0.06678285480795962	NO	-
235	ZINC02738222	265	0.06668120105916343	NO	-
236	ZINC03895006	375	0.0665888240156467	NO	-
237	ZINC03956426	393	0.06598460838314746	NO	-
238	ZINC00055241	24	0.0657832566225632	NO	-
239	ZINC03845553	307	0.06575284051183071	NO	-
240	ZINC03895006	372	0.06566436739265834	NO	-
241	ZINC01590997	173	0.06565581282935697	NO	-
242	ZINC02555352	247	0.06552966313163835	NO	-
243	ZINC00792488	128	0.06528693426754228	NO	-
244	ZINC03848242	309	0.06527718988691955	NO	-
245	ZINC03890060	460	0.0652288074377061	NO	-
246	ZINC00293891	78	0.06517076313848057	NO	-
247	ZINC04207394	425	0.0648919090732807	NO	-
248	ZINC00111276	42	0.06473114797429677	NO	-
249	ZINC00143218	51	0.06463469562702788	NO	-
250	ZINC00174406	57	0.06460202713764647	NO	-
251	ZINC03890405	363	0.06447420821097169	NO	-
252	ZINC00050812	21	0.06430200169957255	NO	-
253	ZINC03656789	299	0.06404200063733947	NO	-
254	ZINC02643594	259	0.06349865582852877	NO	-
255	ZINC03867079	327	0.06338992042970401	NO	-
256	ZINC01273200	144	0.06337269666725982	NO	-
257	ZINC04123853	419	0.06320572463468709	NO	-
258	ZINC01701514	201	0.0629718420515898	NO	-
259	ZINC00715640	125	0.06292115541909928	NO	-
260	ZINC03954175	391	0.0627497651548733	NO	-
261	ZINC03954175	388	0.0626531403992945	NO	-
262	ZINC03888663	351	0.06259979735504195	NO	-
263	ZINC03900791	377	0.06242177460973945	NO	-
264	ZINC02027995	214	0.0624017726857148	NO	-
265	ZINC01590997	174	0.06231732095165744	NO	-
266	ZINC00431919	104	0.062281275080018565	NO	-
267	ZINC03954175	389	0.06223889900486587	NO	-
268	ZINC02243888	223	0.06220271455351988	NO	-
269	ZINC02243888	224	0.06220271455351988	NO	-
270	ZINC01631656	182	0.06201977282832068	NO	-
271	ZINC01655445	192	0.06187336182812359	NO	-
272	ZINC04628396	451	0.06184754245592184	NO	-
273	ZINC00206538	62	0.0618305600376246	NO	-
274	ZINC04412755	438	0.061769165049224424	NO	-
275	ZINC02454955	232	0.06174196229765555	NO	-
276	ZINC03642810	290	0.06173291530235157	NO	-
277	ZINC00000425	1	0.061727752795402394	NO	-
278	ZINC01414920	154	0.06169596453237557	NO	-
279	ZINC01631656	183	0.06155430164902577	NO	-
280	ZINC00571755	121	0.0614214155961169	NO	-
281	ZINC04627916	450	0.06103758488496388	NO	-
282	ZINC03912489	379	0.0609963407388089	NO	-
283	ZINC03869014	331	0.06087132044834051	NO	-
284	ZINC00033920	14	0.060819927557878614	NO	-
285	ZINC00759303	126	0.060751429489282756	NO	-
286	ZINC01093363	141	0.060666092788285296	NO	-
287	ZINC03968794	397	0.06061170114851258	NO	-
288	ZINC03867903	328	0.06051064243931947	NO	-
289	ZINC04465821	447	0.06051064243931947	NO	-
290	ZINC03889101	353	0.06048182488235771	NO	-
291	ZINC01631656	184	0.06047064003186784	NO	-
292	ZINC02534377	240	0.06032915213150029	NO	-
293	ZINC00377521	97	0.06028698021698876	NO	-
294	ZINC00218497	65	0.060237258331231246	NO	-
295	ZINC00206540	63	0.06019920460008396	NO	-
296	ZINC03954175	390	0.060139585809525005	NO	-
297	ZINC03954175	386	0.060093440604243514	NO	-
298	ZINC03612738	283	0.06008644102486648	NO	-
299	ZINC03971924	466	0.05991011209958029	NO	-
300	ZINC00493176	111	0.059404774149733185	NO	-
301	ZINC01020548	134	0.05932493435790937	NO	-
302	ZINC01020548	135	0.05932493435790937	NO	-
303	ZINC03888664	352	0.05929639834194253	NO	-
304	ZINC01590997	172	0.059163095897534865	NO	-
305	ZINC03612774	285	0.05886066629639686	NO	-
306	ZINC00542214	116	0.0585617752257674	NO	-
307	ZINC03617661	287	0.058497820315150495	NO	-
308	ZINC00327053	81	0.05838320871317214	NO	-
309	ZINC03886653	346	0.05826873806862314	NO	-
310	ZINC00105321	36	0.0581308636166016	NO	-
311	ZINC01414918	152	0.05809308253984488	NO	-
312	ZINC02279273	226	0.05798463607057132	NO	-
313	ZINC01605705	176	0.05793583574006578	NO	-
314	ZINC00431670	103	0.05786103769709727	NO	-
315	ZINC03890066	359	0.05751745067959824	NO	-
316	ZINC03891544	365	0.05750871018684308	NO	-
317	ZINC03869014	330	0.05742833476607873	NO	-
318	ZINC04363319	435	0.05729570688607151	NO	-
319	ZINC00242136	69	0.05727954560496	NO	-
320	ZINC00004396	3	0.057152132274168474	NO	-
321	ZINC03848378	310	0.0571072845513149	NO	-
322	ZINC00121504	44	0.056806813236668474	NO	-
323	ZINC02523127	239	0.05675628844959055	NO	-
324	ZINC03993216	411	0.05655629504278257	NO	-
325	ZINC03954175	387	0.056484020984150486	NO	-
326	ZINC00045329	18	0.056339100553615844	NO	-
327	ZINC01653011	191	0.05631073559362871	NO	-
328	ZINC01022503	137	0.05630435438574591	NO	-
329	ZINC03887461	347	0.0562879616768211	NO	-
330	ZINC04171323	422	0.056076497420863756	NO	-
331	ZINC02749780	266	0.05595233254844111	NO	-
332	ZINC01386419	148	0.05592220292473437	NO	-
333	ZINC00136259	49	0.0558665994264362	NO	-
334	ZINC02274788	225	0.05586215451126619	NO	-
335	ZINC00507293	112	0.05570055952083981	NO	-
336	ZINC02732094	264	0.05547376026801033	NO	-
337	ZINC00810906	129	0.05537330374767989	NO	-
338	ZINC03963949	395	0.05536833354830587	NO	-
339	ZINC00759303	127	0.055097542511964845	NO	-
340	ZINC00150884	53	0.054860332848834646	NO	-
341	ZINC03869068	336	0.05481289555077578	NO	-
342	ZINC03869067	335	0.054809610815774956	NO	-
343	ZINC02036868	215	0.05473935538713129	NO	-
344	ZINC04114892	417	0.054677869394523626	NO	-
345	ZINC03889485	355	0.054634660595459815	NO	-
346	ZINC04087485	416	0.054386069461981774	NO	-
347	ZINC02357600	228	0.05423937390165285	NO	-
348	ZINC03968806	398	0.05419068154871883	NO	-
349	ZINC01710626	202	0.053987870830587745	NO	-
350	ZINC00210838	64	0.05397632307646938	NO	-
351	ZINC01020548	133	0.05396485653740457	NO	-
352	ZINC01414917	151	0.053907335735329416	NO	-
353	ZINC02326910	227	0.05354759230553006	NO	-
354	ZINC02534383	242	0.053529003946035596	NO	-
355	ZINC01621066	178	0.05352350021940293	NO	-
356	ZINC03891765	366	0.05349892579286557	NO	-
357	ZINC01274854	145	0.053443772869955206	NO	-
358	ZINC02731878	262	0.053391973432070076	NO	-
359	ZINC02165128	216	0.0533858844342646	NO	-
360	ZINC02580723	258	0.05337762960596538	NO	-
361	ZINC02451329	231	0.05335572175561284	NO	-
362	ZINC02568676	251	0.05309125105058094	NO	-
363	ZINC01862497	209	0.052960211503924506	NO	-
364	ZINC03869014	332	0.05271861421658409	NO	-
365	ZINC03654642	298	0.05250186814865428	NO	-
366	ZINC00531932	115	0.05244913887859326	NO	-
367	ZINC00023800	11	0.0524224958521883	NO	-
368	ZINC00007039	5	0.05235768540161111	NO	-
369	ZINC04477398	448	0.05227862632189017	NO	-
370	ZINC03869070	338	0.05186332059232343	NO	-
371	ZINC03869069	337	0.0518285595523001	NO	-
372	ZINC04440352	442	0.051790532890770374	NO	-
373	ZINC01022502	136	0.05176189370522841	NO	-
374	ZINC02799267	268	0.051757813277721394	NO	-
375	ZINC03873567	341	0.05162224229897767	NO	-
376	ZINC00133496	47	0.051339385168463994	NO	-
377	ZINC01414903	149	0.051209302170674195	NO	-
378	ZINC02216285	221	0.051156974938110854	NO	-
379	ZINC02216285	222	0.051156974938110854	NO	-
380	ZINC00142180	50	0.05104854190081759	NO	-
381	ZINC01645777	188	0.050851419711838416	NO	-
382	ZINC02216285	220	0.050805095664660946	NO	-
383	ZINC01530803	164	0.05080361139246253	NO	-
384	ZINC00547185	118	0.050729884231549484	NO	-
385	ZINC00547185	119	0.050729884231549484	NO	-
386	ZINC00099903	34	0.05060537624975184	NO	-
387	ZINC03869081	339	0.05051554363569751	NO	-
388	ZINC00076441	31	0.05005508133845238	NO	-
389	ZINC00134036	48	0.04994107303259661	NO	-
390	ZINC01656343	193	0.04983535326083627	NO	-
391	ZINC03973646	402	0.04971864830818783	NO	-
392	ZINC02570858	253	0.04967295388196936	NO	-
393	ZINC00275848	72	0.04959789919116081	NO	-
394	ZINC03912607	382	0.049240683293723046	NO	-
395	ZINC01590046	171	0.04920273700545624	NO	-
396	ZINC00614684	124	0.04919018766411142	NO	-
397	ZINC03612959	286	0.049060558693657254	NO	-
398	ZINC03963430	465	0.048815882186997554	NO	-
399	ZINC01430232	158	0.048470850421063666	NO	-
400	ZINC03890287	461	0.048190024793107196	NO	-
401	ZINC03973802	403	0.04807560542703788	NO	-
402	ZINC01650295	190	0.048030718968404766	NO	-
403	ZINC02357600	229	0.0478852578484923	NO	-
404	ZINC02357600	230	0.0478852578484923	NO	-
405	ZINC02795897	267	0.04763758819413822	NO	-
406	ZINC01414904	150	0.04755651894364497	NO	-
407	ZINC00473835	109	0.0470169730792369	NO	-
408	ZINC00032152	12	0.04698949440678928	NO	-
409	ZINC04347306	433	0.04685029096574705	NO	-
410	ZINC00612652	123	0.046817505431193465	NO	-
411	ZINC02534381	241	0.04670794447877834	NO	-
412	ZINC01658922	196	0.046395417455089114	NO	-
413	ZINC00293876	75	0.04630006611319523	NO	-
414	ZINC04290539	426	0.04601566289252157	NO	-
415	ZINC01699212	200	0.04586881622866067	NO	-
416	ZINC01430232	157	0.04552790095482678	NO	-
417	ZINC01699212	199	0.045072610479823236	NO	-
418	ZINC03889605	356	0.04505259363801429	NO	-
419	ZINC03648551	294	0.04483702830488705	NO	-
420	ZINC00128790	45	0.044658439930298915	NO	-
421	ZINC04344088	432	0.04421246144829275	NO	-
422	ZINC03858638	317	0.04415098223204953	NO	-
423	ZINC01645775	187	0.044108926569426284	NO	-
424	ZINC00048545	19	0.044072030872273606	NO	-
425	ZINC03869065	333	0.04357407651315107	NO	-
426	ZINC03869066	334	0.043574044462887575	NO	-
427	ZINC01424246	155	0.04345072363032989	NO	-
428	ZINC01641606	186	0.04292853377158468	NO	-
429	ZINC04626004	449	0.042702249845501826	NO	-
430	ZINC01658921	195	0.04267164506229588	NO	-
431	ZINC03912697	383	0.04216641979461088	NO	-
432	ZINC00612652	122	0.04213584587995044	NO	-
433	ZINC00281798	73	0.04162034943708629	NO	-
434	ZINC03993037	410	0.04148403228236246	NO	-
435	ZINC02478881	235	0.041453393496676205	NO	-
436	ZINC01430232	156	0.04144801478871044	NO	-
437	ZINC03912511	381	0.041163548240704326	NO	-
438	ZINC01593725	175	0.04017327260046604	NO	-
439	ZINC03889149	459	0.04009369274151745	NO	-
440	ZINC02518973	236	0.03982349397414732	NO	-
441	ZINC03889147	354	0.03905827384215834	NO	-
442	ZINC03912498	380	0.03904029958325618	NO	-
443	ZINC04320896	430	0.03894069375918823	NO	-
444	ZINC03912409	463	0.03813108618858454	NO	-
445	ZINC04464111	446	0.03807972104296486	NO	-
446	ZINC03983840	408	0.038008651132689766	NO	-
447	ZINC03653570	297	0.03797350754727622	NO	-
448	ZINC02572668	254	0.03796590356328724	NO	-
449	ZINC03983840	407	0.03792788431580964	NO	-
450	ZINC03983840	409	0.037762092088842215	NO	-
451	ZINC04320857	429	0.03744968828627537	NO	-
452	ZINC04350357	434	0.037308788161861596	NO	-
453	ZINC00167240	56	0.037049201139576125	NO	-
454	ZINC03912870	464	0.03665068813454413	NO	-
455	ZINC01749124	205	0.03659420834682205	NO	-
456	ZINC03888431	349	0.036592266973917105	NO	-
457	ZINC03888431	350	0.036592266973917105	NO	-
458	ZINC03888431	348	0.03633588333333218	NO	-
459	ZINC04301401	427	0.03529577183734073	NO	-
460	ZINC03889145	458	0.0348918695281582	NO	-
461	ZINC04123859	420	0.0344501407708816	NO	-
462	ZINC03889630	358	0.034176126422743314	NO	-
463	ZINC03889627	357	0.03414475118156633	NO	-
464	ZINC04140941	421	0.033128680619867394	NO	-
465	ZINC03890400	361	0.03250631588000293	NO	-
466	ZINC03890399	360	0.03231891543083808	NO	-
467	ZINC00333072	83	0.03219882449452993	NO	-
468	ZINC04633717	453	0.031031548615724866	NO	-
469	ZINC01671952	197	0.030855191088085706	NO	-
470	ZINC04642044	456	0.0307803714046767	NO	-
471	ZINC03893344	370	0.030680675917295546	NO	-
472	ZINC04442942	467	0.028506441390075892	NO	-
473	ZINC01658920	194	0.026978178591263724	NO	-
474	ZINC04633718	454	0.024917754238139415	NO	-
475	ZINC03889058	457	0.023188345142449024	NO	-
476	ZINC00545407	117	0.015445048079999047	NO	-
477	ZINC03612761	284	0.01060523956198687	NO	-
478	ZINC04181337	423	0.010166192593194097	NO	-
479	ZINC04418888	439	0.007409534652693432	NO	-
