# Supplementary material for: 4D Flexible Atom-Pairs: An efficient probabilistic conformational space comparison for ligand-based virtual screening
Source: J Cheminform. 2011 Jul 6;3:23. doi: 10.1186/1758-2946-3-23 (PMC3156737; doi:10.1186/1758-2946-3-23)
Supplement: Additional file 1 — Archive of the 4D FAPOA result files. This is a Gzip compressed Tar archive containing the result files of the 4D FAPOA on the filtered DUD data sets. The result files are tab-separated plain text files including the following information: method name, active data set with size, cluster information and the distribution of the active molecules over the clusters, decoy data set with size, ratio active:decoy, AUC, awAUC, BEDROC scores for predefined alpha values as suggested by Truchon and Bayly [43], enrichment factors, relative enrichment factor [41], ROC enrichments, awROC enrichments at predefined false positive fractions, chemotype enrichment, ROC and awROC data points, and the ranking of each structure to compute other VS metrics. [file 1758-2946-3-23-S1.GZ › 4DFAPOA_cox1_BW_ResultStatistic.dat]

###################################################################################################
# Screening Result File
# Method used: 4DFAPOA
> <Method_Name>
4DFAPOA
# Data set information
#	Query data set:	./cox1/cox1_query_CS_BW_300.0_T_GMM.sdf
#	Active data set: ./cox1/cox1_clustered_3D_MM_CS_BW_300.0_T_GMM.sdf with cluster information
#		Size: 23 molecules
#		Number of clusters: 11
#		Cluster Summery:
#			Cluster number	# molecules	% of actives
#			1		2		8.696
#			2		1		4.348
#			3		1		4.348
#			4		3		13.043
#			5		3		13.043
#			6		4		17.391
#			7		2		8.696
#			8		1		4.348
#			9		1		4.348
#			10		1		4.348
#			11		4		17.391
#	Decoy data set: ./cox1/DUD_cox1_decoys_ID_pass_MWPass_I_MM_CS_BW_300.0_T_GMM.sdf
#		Size: 910 molecules
#	Ratio actives : decoys
#		1.0 : 39.5652
> <AUC>
#	 ROC AUC
	0.6591973244147157
> <awAUC>
#	 ROC awAUC
	0.6725857475857475
> <BEDROC Scores>
#	Alpha Values	BEDROC Scores
	160.9	0.5084
	100.0	0.4458
	53.6	0.3917
	50.0	0.3881
	32.2	0.3746
	20.0	0.3755
	16.1	0.3806
	10.0	0.4026
	8.0	0.4183
> <Enrichment Factors>
#	Fraction dataset	Enrichment factor
	0.0010	NaN
	0.01	26.376811594202895
	0.02	13.188405797101447
	0.05	6.880907372400756
	0.1	3.828892005610098
	0.2	2.339878447872838
	0.25	2.037693599552155
> <Relative enrichment factor>
#	Fraction dataset	Enrichment factor
	0.0010	0.0
	0.01	64.30868167202573
	0.02	32.154340836012864
	0.05	34.78260869565217
	0.1	39.130434782608695
	0.2	47.82608695652174
	0.25	52.17391304347826
> <ROC Enrichments>
#	True decoy fraction	Enrichment
	0.1	39.565217391304344
	0.5	47.47826086956521
	1.0	23.739130434782606
	2.0	14.576659038901603
	5.0	6.880907372400756
	10.0	3.9130434782608696
> <awROC Enrichments>
#	Decoy fraction	Enrichment
	0.1	27.575757575757574
	0.5	46.878787878787875
	1.0	23.439393939393938
	2.0	14.513556618819775
	5.0	7.793148880105401
	10.0	4.242424242424241
> <Chemotype enrichment>
#	% data set	% active cluster
	0.0	0.0
	0.107	0.0
	0.107	9.091
	0.536	9.091
	0.536	18.182
	0.75	18.182
	0.75	27.273
	0.965	27.273
	0.965	36.364
	4.394	36.364
	4.394	45.455
	16.827	45.455
	16.827	54.545
	17.578	54.545
	17.578	63.636
	36.013	63.636
	36.013	72.727
	59.057	72.727
	59.057	81.818
	70.418	81.818
	70.418	90.909
	86.495	90.909
	86.495	100.0
	100.0	100.0
> <ROC curve data>
#	False positive rate	true positive rate
	0.0	0.0
	0.0	0.0435
	0.0011	0.0435
	0.0011	0.087
	0.0022	0.087
	0.0022	0.1304
	0.0033	0.1304
	0.0033	0.2609
	0.0154	0.2609
	0.0154	0.3043
	0.0363	0.3043
	0.0363	0.3478
	0.0571	0.3478
	0.0571	0.3913
	0.1615	0.3913
	0.1615	0.4348
	0.1681	0.4348
	0.1681	0.4783
	0.2077	0.4783
	0.2077	0.5217
	0.3549	0.5217
	0.3549	0.5652
	0.3934	0.5652
	0.3934	0.6087
	0.4132	0.6087
	0.4132	0.6522
	0.5879	0.6522
	0.5879	0.6957
	0.6857	0.6957
	0.6857	0.7391
	0.7022	0.7391
	0.7022	0.7826
	0.7187	0.7826
	0.7187	0.8261
	0.7538	0.8261
	0.7538	0.8696
	0.7725	0.8696
	0.7725	0.913
	0.8626	0.913
	0.8626	0.9565
	0.9341	0.9565
	0.9341	1.0
	1.0	1.0
> <awROC curve data>
#	False positive rate	true positive rate
	0.0	0.0
	0.0	0.0303
	0.0011	0.0303
	0.0011	0.0606
	0.0022	0.0606
	0.0022	0.1061
	0.0033	0.1061
	0.0033	0.2576
	0.0154	0.2576
	0.0154	0.303
	0.0363	0.303
	0.0363	0.3939
	0.0571	0.3939
	0.0571	0.4242
	0.1615	0.4242
	0.1615	0.447
	0.1681	0.447
	0.1681	0.4924
	0.2077	0.4924
	0.2077	0.5227
	0.3549	0.5227
	0.3549	0.6136
	0.3934	0.6136
	0.3934	0.6364
	0.4132	0.6364
	0.4132	0.6818
	0.5879	0.6818
	0.5879	0.7045
	0.6857	0.7045
	0.6857	0.7273
	0.7022	0.7273
	0.7022	0.8182
	0.7187	0.8182
	0.7187	0.8409
	0.7538	0.8409
	0.7538	0.8636
	0.7725	0.8636
	0.7725	0.8864
	0.8626	0.8864
	0.8626	0.9773
	0.9341	0.9773
	0.9341	1.0
	1.0	1.0
> <Screening Table>
# Rank	Mol name	Index in data set	Similarity 2 query	Active	Cluster number
1	ZINC03814501	5	0.698429186473937	YES	4
2	ZINC03969846	796	0.5126777267151214	NO	-
3	ZINC03814489	7	0.5061470165492279	YES	4
4	ZINC03780569	244	0.4236439683926526	NO	-
5	ZINC03814499	15	0.4109097539828392	YES	7
6	ZINC02127773	67	0.39638031065073165	NO	-
7	ZINC03814495	8	0.396107906660266	YES	5
8	ZINC03814494	9	0.38514691297026094	YES	5
9	ZINC03786190	4	0.3777243506585034	YES	3
10	ZINC04569303	901	0.37631257055187306	NO	-
11	ZINC03862463	508	0.3706181646844826	NO	-
12	ZINC03862462	507	0.3662914888764026	NO	-
13	ZINC03863482	637	0.3640071425218458	NO	-
14	ZINC02135817	71	0.360965462621077	NO	-
15	ZINC03875311	743	0.35558581667715816	NO	-
16	ZINC04216668	859	0.34953405506226387	NO	-
17	ZINC02127507	66	0.33707238718971383	NO	-
18	ZINC03812868	257	0.327347964955027	NO	-
19	ZINC02127815	68	0.3270497947955952	NO	-
20	ZINC03830272	259	0.3245431022246589	NO	-
21	ZINC03783275	16	0.3211850105507345	YES	7
22	ZINC04623845	908	0.30818903414391774	NO	-
23	ZINC02135657	70	0.29104527214785986	NO	-
24	ZINC02468992	80	0.2736240423185961	NO	-
25	ZINC04001171	819	0.2729934774057084	NO	-
26	ZINC03683709	211	0.27131273581414206	NO	-
27	ZINC04001173	820	0.2690123116070508	NO	-
28	ZINC03862045	441	0.26779624145469566	NO	-
29	ZINC04366981	887	0.2674779058517766	NO	-
30	ZINC03862782	561	0.26595155134895426	NO	-
31	ZINC03913616	776	0.2626098622250624	NO	-
32	ZINC02580215	116	0.2594538785538729	NO	-
33	ZINC04110633	847	0.2585974077528083	NO	-
34	ZINC03862023	438	0.25694423574537856	NO	-
35	ZINC03852929	288	0.2567758737111333	NO	-
36	ZINC02135479	69	0.254052640823079	NO	-
37	ZINC04218989	864	0.25304653514761966	NO	-
38	ZINC03987250	812	0.2525273859692555	NO	-
39	ZINC03862707	544	0.2517517022306852	NO	-
40	ZINC03784436	248	0.25113809974861634	NO	-
41	ZINC00001995	18	0.24906698692419332	YES	9
42	ZINC03856808	384	0.24868079167730361	NO	-
43	ZINC02136642	73	0.24832623998897171	NO	-
44	ZINC02005048	63	0.24618703368447675	NO	-
45	ZINC00527379	11	0.2460323326263721	NO	-
46	ZINC04342997	885	0.24596405689377177	NO	-
47	ZINC03415995	188	0.24579786322174402	NO	-
48	ZINC03235992	168	0.24481788959443526	NO	-
49	ZINC03868960	742	0.24358641941276693	NO	-
50	ZINC03856638	375	0.24342261431238257	NO	-
51	ZINC02527050	92	0.2429791286610162	NO	-
52	ZINC04605108	905	0.24256428029584165	NO	-
53	ZINC03862266	481	0.24252265843028842	NO	-
54	ZINC04501706	899	0.24229861218096763	NO	-
55	ZINC03855987	321	0.24022828614619746	NO	-
56	ZINC00524870	10	0.23988182895552662	NO	-
57	ZINC03856637	374	0.23819758344487868	NO	-
58	ZINC04261507	875	0.23770991575291373	NO	-
59	ZINC03862330	494	0.23727308013213855	NO	-
60	ZINC03862331	495	0.23695694205091491	NO	-
61	ZINC03812986	6	0.23624848454844916	YES	4
62	ZINC03781376	245	0.2359045468595734	NO	-
63	ZINC03862106	451	0.23587272926014302	NO	-
64	ZINC03862068	443	0.2354775039278192	NO	-
65	ZINC03278124	177	0.23387076570472354	NO	-
66	ZINC03863025	595	0.23381460456300263	NO	-
67	ZINC02136527	72	0.23311110163677295	NO	-
68	ZINC03855972	317	0.2328772141440315	NO	-
69	ZINC03868959	741	0.23224396942038195	NO	-
70	ZINC03774990	237	0.2319578414924006	NO	-
71	ZINC03862069	444	0.23151183979608123	NO	-
72	ZINC03858264	412	0.23049580588816207	NO	-
73	ZINC04146982	850	0.2302964690297562	NO	-
74	ZINC03357885	184	0.22899640124460538	NO	-
75	ZINC02785158	132	0.2287560863032961	NO	-
76	ZINC04110208	846	0.22873623034409532	NO	-
77	ZINC04605100	904	0.228164363290054	NO	-
78	ZINC03856604	372	0.2280251199071434	NO	-
79	ZINC03855971	316	0.22785245225582468	NO	-
80	ZINC03862216	470	0.22776013271116696	NO	-
81	ZINC03855973	318	0.22665839152804448	NO	-
82	ZINC04605079	903	0.226351845457071	NO	-
83	ZINC03969537	793	0.22604556249521024	NO	-
84	ZINC03856636	373	0.2257071018150841	NO	-
85	ZINC04394147	890	0.225576804432841	NO	-
86	ZINC03963869	784	0.22514852152731724	NO	-
87	ZINC03884210	746	0.22472829102263672	NO	-
88	ZINC03757719	229	0.224346658656443	NO	-
89	ZINC03862893	575	0.2241819222629375	NO	-
90	ZINC01925536	47	0.2241171910345419	NO	-
91	ZINC03779239	243	0.22392420124865775	NO	-
92	ZINC00263338	6	0.22380608643554098	NO	-
93	ZINC03863253	618	0.22377931234948253	NO	-
94	ZINC02580236	117	0.22353225674174862	NO	-
95	ZINC03856001	324	0.2234941281932545	NO	-
96	ZINC03862260	479	0.22298588555017934	NO	-
97	ZINC03863180	605	0.22282147487980092	NO	-
98	ZINC01690880	29	0.2227727748994962	NO	-
99	ZINC03862968	593	0.22237136339343389	NO	-
100	ZINC03201280	163	0.22197449021366633	NO	-
101	ZINC03868950	739	0.2217905885745473	NO	-
102	ZINC03858265	413	0.22176603967500522	NO	-
103	ZINC03863168	604	0.22144721057303532	NO	-
104	ZINC03888164	748	0.22120112559326266	NO	-
105	ZINC04137238	849	0.22108717299915673	NO	-
106	ZINC03868950	740	0.22092311076609095	NO	-
107	ZINC03902755	762	0.2208156007316109	NO	-
108	ZINC03795626	253	0.22056842754651346	NO	-
109	ZINC03863255	619	0.22003745950742362	NO	-
110	ZINC04105685	845	0.2197725849850764	NO	-
111	ZINC01844865	38	0.21969671080896114	NO	-
112	ZINC03969536	792	0.21957749243792482	NO	-
113	ZINC03861973	433	0.21898600427717363	NO	-
114	ZINC03863196	613	0.21880295566154048	NO	-
115	ZINC03757121	220	0.21853194031863266	NO	-
116	ZINC03862746	556	0.21851563968567636	NO	-
117	ZINC03121949	157	0.21817194023869244	NO	-
118	ZINC03855710	314	0.21772500849326817	NO	-
119	ZINC03862100	447	0.217298208096716	NO	-
120	ZINC03863271	621	0.21709778569032231	NO	-
121	ZINC03862008	435	0.2167751199536067	NO	-
122	ZINC03975772	800	0.21668806225169931	NO	-
123	ZINC02634468	121	0.21624841490881103	NO	-
124	ZINC03861879	427	0.21614597761153237	NO	-
125	ZINC03868939	725	0.2160234088605231	NO	-
126	ZINC03595854	197	0.21589730013309813	NO	-
127	ZINC03856579	360	0.2158845654481525	NO	-
128	ZINC03913617	777	0.21578668590075184	NO	-
129	ZINC04212302	857	0.2157178733581411	NO	-
130	ZINC03862856	573	0.21544518939768484	NO	-
131	ZINC03862603	535	0.214936211321563	NO	-
132	ZINC03868939	726	0.21464969370538559	NO	-
133	ZINC01965338	58	0.21435587060407288	NO	-
134	ZINC03862270	484	0.2143175387295745	NO	-
135	ZINC03857071	400	0.21428120365973277	NO	-
136	ZINC03980696	802	0.21401994844868008	NO	-
137	ZINC03201282	164	0.21381400270002915	NO	-
138	ZINC03862771	558	0.21368935219723956	NO	-
139	ZINC04217576	861	0.21367717322475532	NO	-
140	ZINC03856578	359	0.21362453580373797	NO	-
141	ZINC03862511	517	0.2135160439593107	NO	-
142	ZINC03856718	383	0.21349874820283227	NO	-
143	ZINC02536653	101	0.21348998961395638	NO	-
144	ZINC03774990	236	0.21309041002163623	NO	-
145	ZINC03862770	557	0.21273719158766152	NO	-
146	ZINC03863393	635	0.212263995785669	NO	-
147	ZINC03980778	805	0.21220281782612793	NO	-
148	ZINC03862719	545	0.21213878850298631	NO	-
149	ZINC03856303	335	0.21203984883632523	NO	-
150	ZINC03173662	160	0.2119608119209713	NO	-
151	ZINC03774991	239	0.2116732938403026	NO	-
152	ZINC03862602	534	0.21139723895187518	NO	-
153	ZINC03002777	145	0.2112520503822978	NO	-
154	ZINC03868936	721	0.21124385709247298	NO	-
155	ZINC03795626	254	0.2112022331463956	NO	-
156	ZINC04025497	831	0.21112436930193604	NO	-
157	ZINC03812985	11	0.21110904076284326	YES	6
158	ZINC02953857	142	0.21109144972733668	NO	-
159	ZINC03855710	313	0.2110487441690886	NO	-
160	ZINC03848071	263	0.21095668710642373	NO	-
161	ZINC03863194	612	0.21091075559953454	NO	-
162	ZINC03868935	719	0.2104724674241739	NO	-
163	ZINC03863197	614	0.2103704314729034	NO	-
164	ZINC03814488	1	0.21025448569752977	YES	1
165	ZINC03595854	196	0.20996937376300812	NO	-
166	ZINC02536656	103	0.2099594250514848	NO	-
167	ZINC01648155	25	0.20928305080529286	NO	-
168	ZINC03629589	204	0.20920286153020243	NO	-
169	ZINC03904017	765	0.20907628845993714	NO	-
170	ZINC04070885	838	0.20896677012180107	NO	-
171	ZINC03862916	581	0.20890803486834195	NO	-
172	ZINC04025497	830	0.20865342027300085	NO	-
173	ZINC03863181	606	0.2085144186112607	NO	-
174	ZINC00317051	8	0.20841063627728115	NO	-
175	ZINC03862398	503	0.20820866958267173	NO	-
176	ZINC02526030	90	0.20800505281376194	NO	-
177	ZINC03868935	720	0.20799613110081178	NO	-
178	ZINC03862855	572	0.20798746880604774	NO	-
179	ZINC03394893	187	0.20777710499022053	NO	-
180	ZINC03861902	428	0.2076093270695777	NO	-
181	ZINC01399545	17	0.20729910639619656	NO	-
182	ZINC03983226	809	0.20695647969141148	NO	-
183	ZINC03856591	366	0.20690902001257233	NO	-
184	ZINC03862729	547	0.20690635123527865	NO	-
185	ZINC03857349	402	0.20672523472387475	NO	-
186	ZINC02527211	94	0.206481808859376	NO	-
187	ZINC03861929	429	0.20608302549364702	NO	-
188	ZINC03856304	336	0.20594441876005654	NO	-
189	ZINC03756765	217	0.2059171957338402	NO	-
190	ZINC03862788	565	0.2057812193321641	NO	-
191	ZINC04217564	860	0.20538940890344023	NO	-
192	ZINC03862505	513	0.20529860975962524	NO	-
193	ZINC03236764	169	0.2052971210971994	NO	-
194	ZINC03862772	559	0.20523744526950313	NO	-
195	ZINC03868936	722	0.2051168724360113	NO	-
196	ZINC03969866	797	0.2050820583257775	NO	-
197	ZINC03793156	252	0.20499092897372956	NO	-
198	ZINC03863182	607	0.2049422083099735	NO	-
199	ZINC03856302	334	0.20475374475250133	NO	-
200	ZINC03856590	365	0.20461962311668386	NO	-
201	ZINC03812962	10	0.2045684181033478	YES	5
202	ZINC03856563	354	0.20424051994756068	NO	-
203	ZINC04287830	877	0.20375517036047888	NO	-
204	ZINC03863392	634	0.20373314767413508	NO	-
205	ZINC01672685	27	0.20342071408775195	NO	-
206	ZINC03778736	241	0.2031527847897052	NO	-
207	ZINC02536655	102	0.20304031731336464	NO	-
208	ZINC03757122	221	0.2030171619739035	NO	-
209	ZINC03861849	424	0.20291973100176247	NO	-
210	ZINC03856575	357	0.20289561434397027	NO	-
211	ZINC03863321	628	0.20262474595853472	NO	-
212	ZINC03862514	518	0.20261475483661406	NO	-
213	ZINC03862367	499	0.20242377675866705	NO	-
214	ZINC03980775	803	0.20159695950939172	NO	-
215	ZINC03900127	761	0.20156000170799498	NO	-
216	ZINC03595854	198	0.2013070065011939	NO	-
217	ZINC04367375	888	0.20124320583500685	NO	-
218	ZINC03863874	659	0.20110202204776798	NO	-
219	ZINC03868911	703	0.20104924916087952	NO	-
220	ZINC03863391	633	0.2009456317011995	NO	-
221	ZINC03935557	779	0.20089592239354795	NO	-
222	ZINC03748331	215	0.2008230370285555	NO	-
223	ZINC03757703	226	0.2007983173388159	NO	-
224	ZINC03595854	199	0.20052522265986134	NO	-
225	ZINC03862787	564	0.20020191522582734	NO	-
226	ZINC03855997	323	0.20018480621912527	NO	-
227	ZINC03856559	351	0.20006846733417435	NO	-
228	ZINC03862264	480	0.19976245248498234	NO	-
229	ZINC03862786	563	0.19968037076777712	NO	-
230	ZINC04395576	891	0.1996757397167382	NO	-
231	ZINC02635971	122	0.19952011718282264	NO	-
232	ZINC03868911	704	0.19943078245562507	NO	-
233	ZINC03862235	473	0.19931253124615744	NO	-
234	ZINC02536658	104	0.19920370574968274	NO	-
235	ZINC04213693	858	0.19913704374388003	NO	-
236	ZINC03862898	577	0.1990334073849151	NO	-
237	ZINC04025636	833	0.19823675711313343	NO	-
238	ZINC03595854	200	0.19822288115610148	NO	-
239	ZINC00874958	13	0.1982135584264372	NO	-
240	ZINC03856562	353	0.19814958583200643	NO	-
241	ZINC02521457	86	0.19772414427776486	NO	-
242	ZINC03748331	214	0.19771239917371847	NO	-
243	ZINC03862240	475	0.19756637501877283	NO	-
244	ZINC03862510	516	0.19737717904026014	NO	-
245	ZINC03862590	532	0.19714063469231513	NO	-
246	ZINC03868910	702	0.19709822960348744	NO	-
247	ZINC03862896	576	0.1970736246819787	NO	-
248	ZINC02513399	85	0.19706806632458873	NO	-
249	ZINC01933178	50	0.19691812387539984	NO	-
250	ZINC03890877	756	0.19689678689631956	NO	-
251	ZINC04620242	906	0.1967332749377947	NO	-
252	ZINC00259609	5	0.1964904688905658	NO	-
253	ZINC03863193	611	0.19636566107791292	NO	-
254	ZINC03868910	701	0.19625457012720646	NO	-
255	ZINC04174225	853	0.19616417459581975	NO	-
256	ZINC03862309	488	0.19610154148928766	NO	-
257	ZINC01483106	18	0.19608524605719185	NO	-
258	ZINC03861993	434	0.19607992501822263	NO	-
259	ZINC03861858	426	0.1958477160660418	NO	-
260	ZINC03863305	627	0.19581386349729127	NO	-
261	ZINC03868937	723	0.1956138320657469	NO	-
262	ZINC03883259	745	0.19519900725462716	NO	-
263	ZINC03862589	531	0.1951576303844033	NO	-
264	ZINC03862899	578	0.19499906597116462	NO	-
265	ZINC03856572	355	0.19486104021668893	NO	-
266	ZINC03868899	688	0.1948563262367057	NO	-
267	ZINC02537757	105	0.19478860259499323	NO	-
268	ZINC03774991	238	0.19462069198759346	NO	-
269	ZINC01788341	35	0.19453822456393952	NO	-
270	ZINC03856540	345	0.1944726814626602	NO	-
271	ZINC02859337	137	0.1944302638750922	NO	-
272	ZINC01026055	14	0.1942645638506502	NO	-
273	ZINC03355861	183	0.19422470823862023	NO	-
274	ZINC03856532	342	0.1942229990629049	NO	-
275	ZINC04015375	827	0.1941882578940688	NO	-
276	ZINC03757702	225	0.19417714879028705	NO	-
277	ZINC03913506	773	0.1940066316025679	NO	-
278	ZINC03868937	724	0.1940024627633339	NO	-
279	ZINC03002778	146	0.19382149236334273	NO	-
280	ZINC03867461	682	0.1937028506901406	NO	-
281	ZINC03391611	186	0.19362563827206458	NO	-
282	ZINC03855980	319	0.19347620670505253	NO	-
283	ZINC03863131	600	0.1934469078431493	NO	-
284	ZINC02526028	89	0.19331467076877573	NO	-
285	ZINC03884489	747	0.1932031216806402	NO	-
286	ZINC03851214	280	0.1929492556452514	NO	-
287	ZINC02654628	124	0.19283734619589651	NO	-
288	ZINC03757867	235	0.19249108929566547	NO	-
289	ZINC03856558	350	0.19243134446446017	NO	-
290	ZINC03868900	689	0.19210267716817414	NO	-
291	ZINC01930625	49	0.192011277803879	NO	-
292	ZINC02243719	74	0.19200750165938846	NO	-
293	ZINC04165079	852	0.19173316358288567	NO	-
294	ZINC03856946	386	0.19164860155082908	NO	-
295	ZINC01793912	36	0.19161661790467246	NO	-
296	ZINC02387034	79	0.19147750065804886	NO	-
297	ZINC03868907	699	0.19137785434157387	NO	-
298	ZINC03559216	193	0.19133549288463608	NO	-
299	ZINC03980782	808	0.19118461323422734	NO	-
300	ZINC03862160	461	0.19112637190596568	NO	-
301	ZINC03868899	687	0.19091570668881977	NO	-
302	ZINC03862732	549	0.19074704485375799	NO	-
303	ZINC03756409	216	0.1906928763580796	NO	-
304	ZINC02541364	108	0.19064374035785123	NO	-
305	ZINC03863186	609	0.19052610134189238	NO	-
306	ZINC02521463	87	0.19047339475543767	NO	-
307	ZINC03868903	693	0.19040127278171243	NO	-
308	ZINC04025636	832	0.1903989309818077	NO	-
309	ZINC03862229	471	0.19030347562777114	NO	-
310	ZINC03860137	422	0.1902708483412368	NO	-
311	ZINC04015375	826	0.19012396750666472	NO	-
312	ZINC03029539	149	0.18985158410326808	NO	-
313	ZINC04178984	854	0.18952074906806887	NO	-
314	ZINC03856949	387	0.18937432062480813	NO	-
315	ZINC03868903	694	0.18929763685112577	NO	-
316	ZINC03862615	536	0.18921015476116534	NO	-
317	ZINC03862157	459	0.1891765560052719	NO	-
318	ZINC03029537	148	0.18917156663609747	NO	-
319	ZINC03862801	566	0.18916147399511174	NO	-
320	ZINC03656651	207	0.18911742826702188	NO	-
321	ZINC03856717	382	0.18886253184772328	NO	-
322	ZINC03856674	381	0.18865252067432148	NO	-
323	ZINC03757866	234	0.18845543579784854	NO	-
324	ZINC03933577	778	0.18829040537940595	NO	-
325	ZINC03862955	588	0.18813014258820274	NO	-
326	ZINC03868900	690	0.1880411782308886	NO	-
327	ZINC03862318	491	0.1878932729786736	NO	-
328	ZINC03862300	487	0.1878331695154389	NO	-
329	ZINC04235032	867	0.1876706220828515	NO	-
330	ZINC02909357	141	0.18751191723989855	NO	-
331	ZINC03862268	483	0.18732577936274603	NO	-
332	ZINC03856092	328	0.18730629642268504	NO	-
333	ZINC03862155	457	0.18717972033663285	NO	-
334	ZINC01993280	62	0.18708218198950846	NO	-
335	ZINC03856560	352	0.1870640494239239	NO	-
336	ZINC03814496	19	0.18697789193335548	YES	10
337	ZINC03857011	392	0.18671779524127569	NO	-
338	ZINC04001102	818	0.18627943633926577	NO	-
339	ZINC03862423	504	0.18559687335768066	NO	-
340	ZINC04226854	866	0.18557130293814214	NO	-
341	ZINC03862326	492	0.18551237991762093	NO	-
342	ZINC03866998	676	0.18547219839588286	NO	-
343	ZINC03584244	194	0.18531948720402178	NO	-
344	ZINC01706107	30	0.1853079933862375	NO	-
345	ZINC03980781	807	0.18522025305160567	NO	-
346	ZINC03029536	147	0.1851932231614647	NO	-
347	ZINC03980777	804	0.18519018693193237	NO	-
348	ZINC03983245	810	0.18518300507499394	NO	-
349	ZINC03862314	490	0.18516501963056203	NO	-
350	ZINC02771827	129	0.18515621727344994	NO	-
351	ZINC03857009	390	0.18500274275327128	NO	-
352	ZINC01647196	24	0.18462488431208546	NO	-
353	ZINC03863166	603	0.1845800939089058	NO	-
354	ZINC03856664	377	0.18448667931315485	NO	-
355	ZINC03863353	630	0.1844209086168699	NO	-
356	ZINC01933181	51	0.18415809788766357	NO	-
357	ZINC03862425	506	0.18413548483950407	NO	-
358	ZINC03868904	695	0.18407097876031356	NO	-
359	ZINC03980780	806	0.18394800164590547	NO	-
360	ZINC04087186	840	0.18364446390636419	NO	-
361	ZINC03862518	521	0.18359792465320682	NO	-
362	ZINC03868902	692	0.18340048635246234	NO	-
363	ZINC03857003	389	0.18335959876324834	NO	-
364	ZINC03862958	590	0.18322077816322724	NO	-
365	ZINC03856534	343	0.18320409887169917	NO	-
366	ZINC03868904	696	0.1830541927367568	NO	-
367	ZINC03862891	574	0.18302090180167288	NO	-
368	ZINC03857010	391	0.18290760452202046	NO	-
369	ZINC01930624	48	0.1828805018792492	NO	-
370	ZINC01907303	40	0.18285551661264754	NO	-
371	ZINC03890679	754	0.18279943054686099	NO	-
372	ZINC03783571	13	0.1827745469981137	YES	6
373	ZINC03862736	551	0.18259730102378893	NO	-
374	ZINC03856663	376	0.18247056428377115	NO	-
375	ZINC03862357	498	0.18235561107671558	NO	-
376	ZINC03862559	525	0.18231410088194366	NO	-
377	ZINC03863694	649	0.18225688572874718	NO	-
378	ZINC02597309	119	0.1820968530735273	NO	-
379	ZINC03856588	364	0.18206030099039194	NO	-
380	ZINC03857002	388	0.18195311855234558	NO	-
381	ZINC03856196	329	0.18185644901100892	NO	-
382	ZINC03856600	369	0.18173661181817255	NO	-
383	ZINC03867461	681	0.18172053441577068	NO	-
384	ZINC03857019	395	0.18160276717552104	NO	-
385	ZINC03862508	515	0.18155726631610208	NO	-
386	ZINC03862169	464	0.18134627743090082	NO	-
387	ZINC03863766	652	0.18115250423483947	NO	-
388	ZINC03862233	472	0.1811490088025121	NO	-
389	ZINC03862424	505	0.18102839105133892	NO	-
390	ZINC03862733	550	0.18101756007056566	NO	-
391	ZINC03812982	2	0.18087039919152076	YES	1
392	ZINC03862393	500	0.18085516288248663	NO	-
393	ZINC03856592	367	0.18070857519861472	NO	-
394	ZINC03863185	608	0.18066656421611932	NO	-
395	ZINC03182044	161	0.1806263987090743	NO	-
396	ZINC03121330	156	0.1802406548182852	NO	-
397	ZINC03857022	397	0.17984670620319013	NO	-
398	ZINC03856602	370	0.17979762440764707	NO	-
399	ZINC03757707	227	0.17969398619601176	NO	-
400	ZINC03138381	158	0.17957542086366576	NO	-
401	ZINC01935777	52	0.17956092895154846	NO	-
402	ZINC00215836	4	0.17937574940794238	NO	-
403	ZINC00011829	1	0.17932886824842026	NO	-
404	ZINC04620243	907	0.17930701956380368	NO	-
405	ZINC03848071	262	0.1792412638732899	NO	-
406	ZINC03856293	332	0.17904205984406035	NO	-
407	ZINC04300669	881	0.17889717767058436	NO	-
408	ZINC03969915	798	0.1788904764676972	NO	-
409	ZINC03863334	629	0.1787520752531464	NO	-
410	ZINC03862016	436	0.1787334190387566	NO	-
411	ZINC03868945	735	0.1787274603546025	NO	-
412	ZINC03868902	691	0.1787138006953081	NO	-
413	ZINC03862959	591	0.17868476876729614	NO	-
414	ZINC01965342	59	0.178231340669067	NO	-
415	ZINC03883019	744	0.1780761542831246	NO	-
416	ZINC03863963	664	0.17787469244931128	NO	-
417	ZINC03856586	362	0.17776845578134245	NO	-
418	ZINC03857023	398	0.17756488409950164	NO	-
419	ZINC03856587	363	0.17755028970538086	NO	-
420	ZINC03857018	394	0.17738218551267176	NO	-
421	ZINC03859954	420	0.17706041984340942	NO	-
422	ZINC03909053	766	0.1770159204185041	NO	-
423	ZINC03757865	233	0.17698231100772333	NO	-
424	ZINC03862150	456	0.17692975925657028	NO	-
425	ZINC03862557	524	0.17662950344512468	NO	-
426	ZINC04001262	822	0.1766284658578648	NO	-
427	ZINC03863092	598	0.1765657586553184	NO	-
428	ZINC03856598	368	0.17649381629361618	NO	-
429	ZINC03856580	361	0.17644689302882108	NO	-
430	ZINC03856005	326	0.1763866999993853	NO	-
431	ZINC03856070	327	0.1761520476796833	NO	-
432	ZINC03585405	195	0.17607036157116154	NO	-
433	ZINC03868944	734	0.17574971897365924	NO	-
434	ZINC03868947	738	0.17571884489377487	NO	-
435	ZINC03868944	733	0.1754690658257187	NO	-
436	ZINC04245079	873	0.17543102327900725	NO	-
437	ZINC02571495	115	0.1753441908726055	NO	-
438	ZINC03975774	801	0.17498645240542185	NO	-
439	ZINC02597282	118	0.1747818189858329	NO	-
440	ZINC03862699	543	0.17455413847539364	NO	-
441	ZINC03862730	548	0.17434365095129833	NO	-
442	ZINC03868947	737	0.17430778229806307	NO	-
443	ZINC04502192	900	0.1742057834090976	NO	-
444	ZINC03849631	273	0.17420011062237475	NO	-
445	ZINC03868945	736	0.17407962834821422	NO	-
446	ZINC03862618	537	0.1740466106570067	NO	-
447	ZINC03856005	325	0.17393288844835245	NO	-
448	ZINC04361609	886	0.17388027647735074	NO	-
449	ZINC03868940	727	0.17387907580165538	NO	-
450	ZINC02537994	106	0.17371056652538666	NO	-
451	ZINC03862329	493	0.173698163767693	NO	-
452	ZINC03856299	333	0.1735451225438257	NO	-
453	ZINC01935778	53	0.17354166762799067	NO	-
454	ZINC03855996	322	0.17351639513014644	NO	-
455	ZINC03862356	497	0.17342646028652317	NO	-
456	ZINC03862156	458	0.17341633631831685	NO	-
457	ZINC03863248	616	0.1732990773553146	NO	-
458	ZINC03863277	623	0.17307663885247743	NO	-
459	ZINC03863589	647	0.17305989070875674	NO	-
460	ZINC01674984	28	0.1730034033466776	NO	-
461	ZINC03757709	228	0.17291600189765602	NO	-
462	ZINC04178987	855	0.17282803169549132	NO	-
463	ZINC03863588	646	0.17281768993046465	NO	-
464	ZINC03862957	589	0.17275950428513248	NO	-
465	ZINC03857021	396	0.1725220311037293	NO	-
466	ZINC03868940	728	0.17246570390044832	NO	-
467	ZINC03855603	312	0.17222044668836087	NO	-
468	ZINC03913564	774	0.17219168261947282	NO	-
469	ZINC04019314	829	0.1720466065089625	NO	-
470	ZINC03856549	349	0.1719203087887279	NO	-
471	ZINC03868906	698	0.17178803017316704	NO	-
472	ZINC03856543	347	0.17173638912504385	NO	-
473	ZINC03854780	308	0.17153898581375335	NO	-
474	ZINC03868906	697	0.17151678091448036	NO	-
475	ZINC03757819	232	0.1708043379497063	NO	-
476	ZINC01910770	42	0.17077426004453466	NO	-
477	ZINC03862924	582	0.17069671675525125	NO	-
478	ZINC03439745	190	0.1703514303141543	NO	-
479	ZINC03856932	385	0.17029484202987918	NO	-
480	ZINC03856483	340	0.1701616137668814	NO	-
481	ZINC03681445	210	0.16995037446098496	NO	-
482	ZINC03862353	496	0.16969601274880344	NO	-
483	ZINC02982061	143	0.1694646399985306	NO	-
484	ZINC03757745	231	0.16937926518417792	NO	-
485	ZINC01951942	56	0.1693535629689113	NO	-
486	ZINC03862582	530	0.1691251779843507	NO	-
487	ZINC03863278	624	0.1690639293066884	NO	-
488	ZINC03852098	285	0.1690491636274397	NO	-
489	ZINC03856338	338	0.16890099192178915	NO	-
490	ZINC01774411	34	0.16851528310445768	NO	-
491	ZINC03854760	298	0.16846426612247162	NO	-
492	ZINC02784310	131	0.1684154875555121	NO	-
493	ZINC03849613	272	0.1683464956201077	NO	-
494	ZINC03862563	528	0.1682641384577132	NO	-
495	ZINC02535885	100	0.16804129382995583	NO	-
496	ZINC04164560	851	0.16781539756697533	NO	-
497	ZINC02512164	84	0.16779504383047023	NO	-
498	ZINC03862910	580	0.16776107340194094	NO	-
499	ZINC02881285	139	0.16772063459330266	NO	-
500	ZINC03863494	638	0.1676592491507986	NO	-
501	ZINC03862816	567	0.16765116737792185	NO	-
502	ZINC03854755	295	0.16763159050406978	NO	-
503	ZINC03857013	393	0.16756203955718474	NO	-
504	ZINC03856542	346	0.1675151871153411	NO	-
505	ZINC03854757	296	0.16727538347541282	NO	-
506	ZINC03863142	602	0.16722481693293306	NO	-
507	ZINC03818387	258	0.16716116851145105	NO	-
508	ZINC03862212	468	0.16695227023283515	NO	-
509	ZINC03861968	432	0.1668844476861429	NO	-
510	ZINC04218314	862	0.16678512973460558	NO	-
511	ZINC02068101	64	0.16650448712648963	NO	-
512	ZINC03862276	485	0.16641406319628327	NO	-
513	ZINC03856603	371	0.1661435491290529	NO	-
514	ZINC03861853	425	0.1661368655084866	NO	-
515	ZINC03856574	356	0.1659377154047913	NO	-
516	ZINC03862310	489	0.165861768579319	NO	-
517	ZINC03990656	815	0.1657135649280542	NO	-
518	ZINC03863431	636	0.16548735188453706	NO	-
519	ZINC02755349	128	0.1654501065316664	NO	-
520	ZINC03969479	791	0.1654463543529395	NO	-
521	ZINC03968976	786	0.1654325572606421	NO	-
522	ZINC03863808	656	0.16537716860500282	NO	-
523	ZINC03439071	189	0.16530800453172959	NO	-
524	ZINC03862029	440	0.16518012037807406	NO	-
525	ZINC03862246	477	0.1651595109699632	NO	-
526	ZINC03987251	813	0.16506651727706823	NO	-
527	ZINC03849593	271	0.1648478829255671	NO	-
528	ZINC04464729	895	0.1648478829255671	NO	-
529	ZINC03867509	684	0.16447840347361495	NO	-
530	ZINC03863984	665	0.16438949944910636	NO	-
531	ZINC03661952	208	0.16438579231709857	NO	-
532	ZINC02551024	109	0.1643365727872777	NO	-
533	ZINC03856539	344	0.16425349595359354	NO	-
534	ZINC03866998	677	0.16420874426878557	NO	-
535	ZINC03782159	246	0.16408090087852956	NO	-
536	ZINC04632812	909	0.1640205809086397	NO	-
537	ZINC03854768	303	0.16400111803948386	NO	-
538	ZINC03782898	247	0.16398914055826164	NO	-
539	ZINC03862728	546	0.16380307959561477	NO	-
540	ZINC03862827	569	0.16369076872984312	NO	-
541	ZINC03868943	731	0.16368750930759976	NO	-
542	ZINC03862110	452	0.1636420486336475	NO	-
543	ZINC03862267	482	0.1636214781099897	NO	-
544	ZINC03299730	179	0.16360500250565985	NO	-
545	ZINC01978281	60	0.16357127704678223	NO	-
546	ZINC03866766	668	0.16347295078017604	NO	-
547	ZINC03854759	297	0.16336489412946298	NO	-
548	ZINC03862243	476	0.16326659034871763	NO	-
549	ZINC03857413	403	0.16323431397256302	NO	-
550	ZINC03756774	218	0.16323114624407534	NO	-
551	ZINC00901016	22	0.16317312991861405	YES	11
552	ZINC04218663	863	0.16310036634157205	NO	-
553	ZINC03994813	816	0.16309376967668865	NO	-
554	ZINC03856548	348	0.16286739417371549	NO	-
555	ZINC03868918	713	0.16279884878020734	NO	-
556	ZINC03863789	653	0.1627788245174053	NO	-
557	ZINC03223677	166	0.16272578345673108	NO	-
558	ZINC03863302	626	0.16265520577571832	NO	-
559	ZINC03757721	230	0.16257928296208282	NO	-
560	ZINC03857036	399	0.16238942297128292	NO	-
561	ZINC03757216	222	0.16233780448842844	NO	-
562	ZINC03862167	462	0.16226489464320198	NO	-
563	ZINC03862499	511	0.1621384960525809	NO	-
564	ZINC04028945	834	0.1621300609142813	NO	-
565	ZINC01925533	45	0.1619286251158632	NO	-
566	ZINC04041959	836	0.16182619368666334	NO	-
567	ZINC03868912	706	0.1618222886768716	NO	-
568	ZINC03868918	714	0.16165819479223817	NO	-
569	ZINC03862148	455	0.16165028316750302	NO	-
570	ZINC03862026	439	0.16161956429363572	NO	-
571	ZINC04242601	868	0.161618006068787	NO	-
572	ZINC03868907	700	0.1615920850809297	NO	-
573	ZINC03862500	512	0.16156067937594193	NO	-
574	ZINC03862168	463	0.1614591695906755	NO	-
575	ZINC04443545	892	0.16142824647880924	NO	-
576	ZINC04443548	893	0.1613943993857792	NO	-
577	ZINC03863511	641	0.16139280352583385	NO	-
578	ZINC03862294	486	0.1613192773609421	NO	-
579	ZINC03201696	165	0.16123067542925085	NO	-
580	ZINC02510537	82	0.16114171650775008	NO	-
581	ZINC03969462	789	0.1610975123472514	NO	-
582	ZINC03862506	514	0.16097315837514234	NO	-
583	ZINC03856576	358	0.16092440461159338	NO	-
584	ZINC03868912	705	0.1609123283309036	NO	-
585	ZINC03756782	219	0.16087757770917965	NO	-
586	ZINC03862102	448	0.16084625799759786	NO	-
587	ZINC03848073	265	0.1606567242247697	NO	-
588	ZINC03969463	790	0.160444183225062	NO	-
589	ZINC03971697	799	0.16040607533189769	NO	-
590	ZINC02656410	125	0.16036615825734088	NO	-
591	ZINC03912968	772	0.16029767337671322	NO	-
592	ZINC03863591	648	0.1602084053894353	NO	-
593	ZINC03868941	729	0.16015393035294587	NO	-
594	ZINC03862396	502	0.15997839728600657	NO	-
595	ZINC03862966	592	0.15982480953632877	NO	-
596	ZINC03854749	292	0.15962573910643546	NO	-
597	ZINC03854754	294	0.15945487538372957	NO	-
598	ZINC03912397	769	0.15942686465059636	NO	-
599	ZINC03862516	520	0.15900965275176027	NO	-
600	ZINC03854769	304	0.1589384159720888	NO	-
601	ZINC03903689	763	0.15891711832484703	NO	-
602	ZINC03903721	764	0.15884528538200873	NO	-
603	ZINC03866865	671	0.15862375050882146	NO	-
604	ZINC03862937	583	0.1585150695098155	NO	-
605	ZINC02535883	99	0.15835706296441157	NO	-
606	ZINC04103517	844	0.15832564708047664	NO	-
607	ZINC04041959	835	0.15832165514491006	NO	-
608	ZINC03862129	454	0.15828546972698374	NO	-
609	ZINC03863884	660	0.15821865269363106	NO	-
610	ZINC03862099	446	0.15803013118116663	NO	-
611	ZINC03863274	622	0.15801530786228513	NO	-
612	ZINC01619699	23	0.15792909574695238	NO	-
613	ZINC03856201	331	0.15789531780704974	NO	-
614	ZINC01942460	54	0.157846070685003	NO	-
615	ZINC03259431	171	0.15782912919165412	NO	-
616	ZINC03848166	266	0.15781849911754614	NO	-
617	ZINC03862159	460	0.15762486066228037	NO	-
618	ZINC02552538	110	0.15757211040830627	NO	-
619	ZINC01665937	26	0.15738515010617277	NO	-
620	ZINC03862515	519	0.15719011848261516	NO	-
621	ZINC04103517	843	0.15718489586295978	NO	-
622	ZINC03853437	289	0.1571494451618026	NO	-
623	ZINC04594363	902	0.1570108242001943	NO	-
624	ZINC02526084	91	0.15684903531318461	NO	-
625	ZINC03868941	730	0.15676731110393116	NO	-
626	ZINC03778741	242	0.15676000078063987	NO	-
627	ZINC03862560	526	0.15654572988977164	NO	-
628	ZINC03868919	716	0.15643044596383454	NO	-
629	ZINC03969811	795	0.15627180519293024	NO	-
630	ZINC03190903	162	0.15625761773377617	NO	-
631	ZINC03862817	568	0.15618064627165137	NO	-
632	ZINC03789961	249	0.1561359354206889	NO	-
633	ZINC03969713	794	0.156070503254056	NO	-
634	ZINC03862851	571	0.15606589867162238	NO	-
635	ZINC03866765	667	0.15596966030678028	NO	-
636	ZINC03856199	330	0.1558807468714895	NO	-
637	ZINC03854764	301	0.1558392636105524	NO	-
638	ZINC03863985	666	0.15573352144451083	NO	-
639	ZINC03757629	223	0.15559539835732522	NO	-
640	ZINC02843358	135	0.1554473371765088	NO	-
641	ZINC03812990	12	0.15540678441753822	YES	6
642	ZINC03868943	732	0.1553787066699256	NO	-
643	ZINC03246437	170	0.15528778501597446	NO	-
644	ZINC03862597	533	0.15523924994972946	NO	-
645	ZINC00034219	3	0.1552138875624056	NO	-
646	ZINC04017442	828	0.15520657262378945	NO	-
647	ZINC02661570	126	0.15514770441129594	NO	-
648	ZINC03323214	181	0.1550218956327919	NO	-
649	ZINC03848073	264	0.15496594916089232	NO	-
650	ZINC03863510	640	0.15460953413155928	NO	-
651	ZINC03029929	153	0.1545968866277089	NO	-
652	ZINC03856433	339	0.15451508226769683	NO	-
653	ZINC03863509	639	0.15450891627855773	NO	-
654	ZINC03854648	291	0.15447545229753523	NO	-
655	ZINC03868919	715	0.15424564312278236	NO	-
656	ZINC02836224	134	0.1538448597430427	NO	-
657	ZINC03814498	17	0.1537671156765567	YES	8
658	ZINC03863016	594	0.15375617198179692	NO	-
659	ZINC04051294	837	0.1536440000956593	NO	-
660	ZINC03912966	771	0.15344725274681126	NO	-
661	ZINC03545252	192	0.15341116072752398	NO	-
662	ZINC03789961	250	0.1532877743620848	NO	-
663	ZINC03889990	753	0.15326841224647575	NO	-
664	ZINC03868929	717	0.1531613542249001	NO	-
665	ZINC03862548	522	0.15301588454500384	NO	-
666	ZINC03856668	379	0.15295543213289728	NO	-
667	ZINC04243256	871	0.15293567683143883	NO	-
668	ZINC03859595	418	0.15287439367081884	NO	-
669	ZINC03862555	523	0.15283819691304587	NO	-
670	ZINC03868929	718	0.15272670508795824	NO	-
671	ZINC03671522	209	0.15263582498397749	NO	-
672	ZINC01945056	55	0.1525662831562486	NO	-
673	ZINC03801048	21	0.15247306015985201	YES	11
674	ZINC01580956	19	0.15202042322018172	NO	-
675	ZINC03861940	430	0.15195397219090753	NO	-
676	ZINC04300657	880	0.15183168261560126	NO	-
677	ZINC03757697	224	0.15177872545364637	NO	-
678	ZINC02511757	83	0.15153513571666802	NO	-
679	ZINC03862783	562	0.15153250227130277	NO	-
680	ZINC03867445	679	0.15149552768707203	NO	-
681	ZINC03867086	678	0.1514709924876749	NO	-
682	ZINC04243107	870	0.15144027659888626	NO	-
683	ZINC03863354	631	0.151255924976397	NO	-
684	ZINC03862104	450	0.15112842838068444	NO	-
685	ZINC02989007	144	0.1510804900164826	NO	-
686	ZINC00013836	2	0.15093875680543778	NO	-
687	ZINC04101466	841	0.15085071510460177	NO	-
688	ZINC03742419	212	0.15059824617342174	NO	-
689	ZINC03862207	467	0.15058477611442528	NO	-
690	ZINC03856495	341	0.15057393131268484	NO	-
691	ZINC03742535	213	0.15037851918228054	NO	-
692	ZINC04003708	823	0.15036574110909534	NO	-
693	ZINC03863086	596	0.15028323144808273	NO	-
694	ZINC04243104	869	0.1502156067050345	NO	-
695	ZINC02538908	107	0.15010813496694786	NO	-
696	ZINC03029693	150	0.15004314069951388	NO	-
697	ZINC03867445	680	0.14996156412607717	NO	-
698	ZINC03231240	167	0.14993637179782376	NO	-
699	ZINC04294109	878	0.1497898785716071	NO	-
700	ZINC03868916	712	0.14964480739457248	NO	-
701	ZINC03891612	757	0.14959099799902506	NO	-
702	ZINC03856665	378	0.14937606165461845	NO	-
703	ZINC01957828	57	0.1492946828306159	NO	-
704	ZINC00322789	9	0.14927189296130866	NO	-
705	ZINC03969070	787	0.14926433765466143	NO	-
706	ZINC03814490	20	0.14914207426788018	YES	11
707	ZINC03798712	255	0.14898093259371625	NO	-
708	ZINC03863573	645	0.1489310550307522	NO	-
709	ZINC02561397	113	0.1487951410854049	NO	-
710	ZINC04324142	882	0.14877857723855506	NO	-
711	ZINC03857952	409	0.14865176857126275	NO	-
712	ZINC02853036	136	0.14861024323097047	NO	-
713	ZINC03862642	539	0.1485712511793037	NO	-
714	ZINC04003709	824	0.1483584557229164	NO	-
715	ZINC03157059	159	0.14828845834532678	NO	-
716	ZINC03863571	644	0.1482114018285851	NO	-
717	ZINC02369081	78	0.14817302848876815	NO	-
718	ZINC03863358	632	0.1481380858072136	NO	-
719	ZINC03854761	299	0.14810690808735502	NO	-
720	ZINC03859967	421	0.14805453480971018	NO	-
721	ZINC03912965	770	0.1478823680546128	NO	-
722	ZINC02527118	93	0.14787167642377916	NO	-
723	ZINC00874374	12	0.1478457709173904	NO	-
724	ZINC04617752	23	0.14774480944646348	YES	11
725	ZINC03866793	669	0.14770337957392152	NO	-
726	ZINC03854778	306	0.14758842941919692	NO	-
727	ZINC01291401	15	0.1474104528918232	NO	-
728	ZINC03888212	749	0.14717597625229015	NO	-
729	ZINC03863792	655	0.146971859241043	NO	-
730	ZINC03969272	788	0.14648742409560422	NO	-
731	ZINC03856669	380	0.1464141659434161	NO	-
732	ZINC03854750	293	0.1462310331435374	NO	-
733	ZINC03862178	465	0.14596103899592522	NO	-
734	ZINC03098834	155	0.145413054265875	NO	-
735	ZINC03863790	654	0.14518654653659738	NO	-
736	ZINC03863859	658	0.1451319344403366	NO	-
737	ZINC04243552	872	0.14508448094364204	NO	-
738	ZINC04103517	842	0.14485169442869567	NO	-
739	ZINC04226243	865	0.14467046989102605	NO	-
740	ZINC03862697	542	0.14466114911435268	NO	-
741	ZINC03867509	683	0.14457041111733612	NO	-
742	ZINC03868916	711	0.14454537679228888	NO	-
743	ZINC04184662	856	0.1444325241723558	NO	-
744	ZINC03851387	281	0.14439989423243768	NO	-
745	ZINC04001236	821	0.14428020857802995	NO	-
746	ZINC03862213	469	0.1437921780191232	NO	-
747	ZINC03850525	275	0.1435627092624012	NO	-
748	ZINC03862252	478	0.14345738989312595	NO	-
749	ZINC03863189	610	0.14337240668730075	NO	-
750	ZINC03912396	768	0.14319196248114424	NO	-
751	ZINC03853592	290	0.1431763003776975	NO	-
752	ZINC03863256	620	0.1430348120562083	NO	-
753	ZINC04300404	879	0.14293464380833848	NO	-
754	ZINC01925534	46	0.14281923908394278	NO	-
755	ZINC01987834	61	0.14272229597793362	NO	-
756	ZINC03868914	708	0.14267676847073987	NO	-
757	ZINC03854779	307	0.14267057554025878	NO	-
758	ZINC03863570	643	0.14263177991445541	NO	-
759	ZINC03854783	309	0.14242309892726865	NO	-
760	ZINC03856335	337	0.14225001228720952	NO	-
761	ZINC03862115	453	0.14222090799568737	NO	-
762	ZINC03863518	642	0.1420669878528992	NO	-
763	ZINC03862103	449	0.14200166969012107	NO	-
764	ZINC03862562	527	0.14180427429383083	NO	-
765	ZINC03868914	707	0.1417917514221749	NO	-
766	ZINC03859061	416	0.14168571213181894	NO	-
767	ZINC04003710	825	0.14168039494558934	NO	-
768	ZINC03857416	405	0.14159805023051156	NO	-
769	ZINC03862493	509	0.1411999603887192	NO	-
770	ZINC02883348	140	0.1411760690684754	NO	-
771	ZINC03850979	278	0.14112300783017181	NO	-
772	ZINC03909394	767	0.14107508323130194	NO	-
773	ZINC02561396	112	0.14100543346254343	NO	-
774	ZINC03807899	256	0.1409384400748341	NO	-
775	ZINC03850979	279	0.14088309978794747	NO	-
776	ZINC03862095	445	0.1407932195274468	NO	-
777	ZINC03862022	437	0.14040499924250496	NO	-
778	ZINC03862180	466	0.14033188026632343	NO	-
779	ZINC03983500	811	0.14011631873441796	NO	-
780	ZINC03862902	579	0.13987141476525214	NO	-
781	ZINC02608271	120	0.13956861438670337	NO	-
782	ZINC03862776	560	0.13917358661052037	NO	-
783	ZINC03958219	783	0.1390289036726984	NO	-
784	ZINC03889567	752	0.13888842926905792	NO	-
785	ZINC03863746	650	0.13877755678551804	NO	-
786	ZINC01586162	21	0.13858663833096468	NO	-
787	ZINC03855766	315	0.1385865454721693	NO	-
788	ZINC02561398	114	0.13858301143841917	NO	-
789	ZINC03868915	710	0.13841137591505462	NO	-
790	ZINC03857415	404	0.138216928187714	NO	-
791	ZINC03968734	785	0.13779063604752356	NO	-
792	ZINC03029797	151	0.1375588206626711	NO	-
793	ZINC03866994	674	0.13740533419991777	NO	-
794	ZINC03863252	617	0.1372770155986668	NO	-
795	ZINC03868915	709	0.13725423054839547	NO	-
796	ZINC03863240	615	0.13723914722126618	NO	-
797	ZINC03854763	300	0.13699824973191752	NO	-
798	ZINC03841575	261	0.1368653449161467	NO	-
799	ZINC02523567	88	0.13668596221591328	NO	-
800	ZINC03618143	202	0.13630650351078222	NO	-
801	ZINC03858743	414	0.13616757692480264	NO	-
802	ZINC04457211	894	0.13616757692480264	NO	-
803	ZINC03854765	302	0.1360559862813166	NO	-
804	ZINC03854776	305	0.1359625761237286	NO	-
805	ZINC00309740	7	0.13595858478899592	NO	-
806	ZINC03849564	269	0.13585419751822897	NO	-
807	ZINC01845036	3	0.13579853851958681	YES	2
808	ZINC02367177	77	0.13577941013087758	NO	-
809	ZINC03891613	758	0.13563115676887294	NO	-
810	ZINC01744301	32	0.13534290249744035	NO	-
811	ZINC01744304	33	0.1353334612932512	NO	-
812	ZINC02797974	133	0.13523962248635388	NO	-
813	ZINC03866994	675	0.13462525779451948	NO	-
814	ZINC03863926	661	0.13417574521017053	NO	-
815	ZINC03849564	270	0.13390914420482938	NO	-
816	ZINC03952471	782	0.13378836059034846	NO	-
817	ZINC03850970	277	0.13376880730354554	NO	-
818	ZINC03777432	240	0.1337389591140768	NO	-
819	ZINC03656494	206	0.13370186622235355	NO	-
820	ZINC01910737	41	0.13358562175424077	NO	-
821	ZINC03832876	260	0.13345888363486333	NO	-
822	ZINC03852103	286	0.1333535177002634	NO	-
823	ZINC04465401	896	0.1333535177002634	NO	-
824	ZINC03863091	597	0.1330543873327977	NO	-
825	ZINC03862236	474	0.13277390873411415	NO	-
826	ZINC01601040	22	0.13232366267677106	NO	-
827	ZINC03890746	755	0.13228376000846473	NO	-
828	ZINC01586145	20	0.1321452684492761	NO	-
829	ZINC03862496	510	0.13198236678434977	NO	-
830	ZINC03851387	282	0.13175839726380276	NO	-
831	ZINC03260990	172	0.13174079648762066	NO	-
832	ZINC03790484	251	0.13135557570328107	NO	-
833	ZINC03029891	152	0.13131339761277377	NO	-
834	ZINC02535548	98	0.130383033052831	NO	-
835	ZINC03851790	284	0.13019432114479393	NO	-
836	ZINC03319079	180	0.13014512685862611	NO	-
837	ZINC02535524	96	0.13002631599316708	NO	-
838	ZINC03619680	203	0.129658193600496	NO	-
839	ZINC03858242	411	0.1291809460247389	NO	-
840	ZINC02554027	111	0.12905210058750424	NO	-
841	ZINC03913594	775	0.12903883015929504	NO	-
842	ZINC03267906	174	0.12896012744880667	NO	-
843	ZINC03867576	685	0.12877084461880167	NO	-
844	ZINC03863281	625	0.12851678480344605	NO	-
845	ZINC03862659	541	0.1284306645589315	NO	-
846	ZINC03866793	670	0.12801545269521528	NO	-
847	ZINC03861941	431	0.12718081904416187	NO	-
848	ZINC03863927	662	0.1270050550914271	NO	-
849	ZINC03851790	283	0.1261229932460581	NO	-
850	ZINC03862626	538	0.12588819619559097	NO	-
851	ZINC03862828	570	0.12566596125296917	NO	-
852	ZINC01912287	43	0.12550053562985014	NO	-
853	ZINC03345027	182	0.12502650141036134	NO	-
854	ZINC03857882	406	0.12494246728813484	NO	-
855	ZINC01883765	39	0.12476089987080842	NO	-
856	ZINC02875462	138	0.12424760953012581	NO	-
857	ZINC03863812	657	0.12376971971626594	NO	-
858	ZINC03862395	501	0.12362574545077101	NO	-
859	ZINC03863928	663	0.12356982859791878	NO	-
860	ZINC04245106	874	0.12345052591046148	NO	-
861	ZINC02679576	127	0.12307472143052946	NO	-
862	ZINC03862950	584	0.12295037544018819	NO	-
863	ZINC02115688	65	0.12252400076480398	NO	-
864	ZINC03866937	672	0.1223697400169502	NO	-
865	ZINC03863106	599	0.12229770809986037	NO	-
866	ZINC03611120	201	0.12186593356540144	NO	-
867	ZINC01800160	37	0.12182073984753154	NO	-
868	ZINC04001032	817	0.12143408251080312	NO	-
869	ZINC03862744	555	0.12135887142584333	NO	-
870	ZINC02527289	95	0.12109046035409411	NO	-
871	ZINC03863137	601	0.12074921777052601	NO	-
872	ZINC03866937	673	0.12010815449424946	NO	-
873	ZINC03814491	14	0.11987539000438513	YES	6
874	ZINC01291402	16	0.11964794924912668	NO	-
875	ZINC03867576	686	0.11962270492064	NO	-
876	ZINC03274770	175	0.1196207343505865	NO	-
877	ZINC01742588	31	0.11870860255973695	NO	-
878	ZINC03862740	553	0.11771458445022846	NO	-
879	ZINC03861738	423	0.11727590076149139	NO	-
880	ZINC01919899	44	0.11703941256353269	NO	-
881	ZINC03987779	814	0.116914131812007	NO	-
882	ZINC02294252	75	0.11630000427012163	NO	-
883	ZINC02782794	130	0.11597933926738756	NO	-
884	ZINC04117978	848	0.1158101105841551	NO	-
885	ZINC03862644	540	0.11526562767367703	NO	-
886	ZINC03858987	415	0.11500573843622684	NO	-
887	ZINC03282482	178	0.11490518036866976	NO	-
888	ZINC02294253	76	0.11480625598031012	NO	-
889	ZINC03637954	205	0.11424016636029322	NO	-
890	ZINC03863754	651	0.11389755478989756	NO	-
891	ZINC03848987	267	0.11385230280867274	NO	-
892	ZINC03033730	154	0.11373925116359242	NO	-
893	ZINC03388180	185	0.11352234913380783	NO	-
894	ZINC03278034	176	0.11351274458298068	NO	-
895	ZINC03862953	586	0.1134348934060648	NO	-
896	ZINC03491475	191	0.1128051301483763	NO	-
897	ZINC02650287	123	0.11273652059647375	NO	-
898	ZINC04083384	839	0.11209477018566615	NO	-
899	ZINC02494931	81	0.11001201392627144	NO	-
900	ZINC04336904	884	0.10923043585442654	NO	-
901	ZINC03848987	268	0.10876500172304727	NO	-
902	ZINC04336904	883	0.1079092850006027	NO	-
903	ZINC03862951	585	0.10781099116227566	NO	-
904	ZINC03862564	529	0.10741976945070784	NO	-
905	ZINC03265424	173	0.10607835193637964	NO	-
906	ZINC03850894	276	0.10604384434102439	NO	-
907	ZINC03859674	419	0.10596048682080894	NO	-
908	ZINC04271607	876	0.10585725837880978	NO	-
909	ZINC03889527	750	0.1057373481583868	NO	-
910	ZINC03889529	751	0.10494489056188493	NO	-
911	ZINC03862047	442	0.10453755585939534	NO	-
912	ZINC03862954	587	0.10427045912836351	NO	-
913	ZINC03855062	310	0.1026761498765637	NO	-
914	ZINC02535536	97	0.10263059356463183	NO	-
915	ZINC04393387	889	0.10170377085344011	NO	-
916	ZINC03894308	760	0.10119331584796425	NO	-
917	ZINC03857950	408	0.10034224685734087	NO	-
918	ZINC04467564	898	0.09983718856104848	NO	-
919	ZINC03858072	410	0.09948994312324487	NO	-
920	ZINC03862739	552	0.09898070466373549	NO	-
921	ZINC03862741	554	0.0986550493148567	NO	-
922	ZINC03852351	287	0.09852616795851045	NO	-
923	ZINC03855062	311	0.09799516415756486	NO	-
924	ZINC03894307	759	0.09606479824183797	NO	-
925	ZINC03850368	274	0.09404680351768914	NO	-
926	ZINC03859088	417	0.09314368343844474	NO	-
927	ZINC03857149	401	0.09279689644396849	NO	-
928	ZINC04467564	897	0.08604981546343342	NO	-
929	ZINC03855982	320	0.08575605043772806	NO	-
930	ZINC03857931	407	0.08044741172209464	NO	-
931	ZINC03946476	780	0.07680470642168993	NO	-
932	ZINC04633488	910	0.07298000422632475	NO	-
933	ZINC03946478	781	0.07166372422388921	NO	-
