# Supplementary material for: 4D Flexible Atom-Pairs: An efficient probabilistic conformational space comparison for ligand-based virtual screening
Source: J Cheminform. 2011 Jul 6;3:23. doi: 10.1186/1758-2946-3-23 (PMC3156737; doi:10.1186/1758-2946-3-23)
Supplement: Additional file 1 — Archive of the 4D FAPOA result files. This is a Gzip compressed Tar archive containing the result files of the 4D FAPOA on the filtered DUD data sets. The result files are tab-separated plain text files including the following information: method name, active data set with size, cluster information and the distribution of the active molecules over the clusters, decoy data set with size, ratio active:decoy, AUC, awAUC, BEDROC scores for predefined alpha values as suggested by Truchon and Bayly [43], enrichment factors, relative enrichment factor [41], ROC enrichments, awROC enrichments at predefined false positive fractions, chemotype enrichment, ROC and awROC data points, and the ranking of each structure to compute other VS metrics. [file 1758-2946-3-23-S1.GZ › 4DFAPOA_cox2_BW_ResultStatistic.dat]

###################################################################################################
# Screening Result File
# Method used: 4DFAPOA
> <Method_Name>
4DFAPOA
# Data set information
#	Query data set:	./cox2/cox2_query_CS_BW_300.0_T_GMM.sdf
#	Active data set: ./cox2/cox2_clustered_3D_MM_CS_BW_300.0_T_GMM.sdf with cluster information
#		Size: 212 molecules
#		Number of clusters: 44
#		Cluster Summery:
#			Cluster number	# molecules	% of actives
#			1		1		0.472
#			2		4		1.887
#			3		10		4.717
#			4		3		1.415
#			5		3		1.415
#			6		1		0.472
#			7		99		46.698
#			8		1		0.472
#			9		1		0.472
#			10		16		7.547
#			11		1		0.472
#			12		2		0.943
#			13		3		1.415
#			14		5		2.358
#			15		3		1.415
#			16		9		4.245
#			17		6		2.83
#			18		1		0.472
#			19		7		3.302
#			20		6		2.83
#			21		2		0.943
#			22		2		0.943
#			23		1		0.472
#			24		1		0.472
#			25		1		0.472
#			26		1		0.472
#			27		1		0.472
#			28		1		0.472
#			29		4		1.887
#			30		1		0.472
#			31		1		0.472
#			32		1		0.472
#			33		1		0.472
#			34		1		0.472
#			35		2		0.943
#			36		1		0.472
#			37		1		0.472
#			38		1		0.472
#			39		1		0.472
#			40		1		0.472
#			41		1		0.472
#			42		1		0.472
#			43		1		0.472
#			44		1		0.472
#	Decoy data set: ./cox2/DUD_cox2_decoys_ID_pass_MWPass_I_MM_CS_BW_300.0_T_GMM.sdf
#		Size: 12606 molecules
#	Ratio actives : decoys
#		1.0 : 59.4623
> <AUC>
#	 ROC AUC
	0.8919015802597745
> <awAUC>
#	 ROC awAUC
	0.8006087766725964
> <BEDROC Scores>
#	Alpha Values	BEDROC Scores
	160.9	0.8917
	100.0	0.8439
	53.6	0.8042
	50.0	0.8014
	32.2	0.7899
	20.0	0.7869
	16.1	0.7882
	10.0	0.7963
	8.0	0.8025
> <Enrichment Factors>
#	Fraction dataset	Enrichment factor
	0.0010	59.4622641509434
	0.01	57.139519457547166
	0.02	35.770268278301884
	0.05	15.051385613207547
	0.1	7.798329724713889
	0.2	4.036845088671147
	0.25	3.2849003603985585
> <Relative enrichment factor>
#	Fraction dataset	Enrichment factor
	0.0010	93.61834919644251
	0.01	95.95880792635356
	0.02	72.64150943396227
	0.05	76.41509433962264
	0.1	79.24528301886792
	0.2	82.0754716981132
	0.25	83.49056603773585
> <ROC Enrichments>
#	True decoy fraction	Enrichment
	0.1	603.7706821480406
	0.5	140.29377948113208
	1.0	72.57205467241123
	2.0	37.604593929450374
	5.0	15.643004515145174
	10.0	7.922014573638772
> <awROC Enrichments>
#	Decoy fraction	Enrichment
	0.1	282.37772644022635
	0.5	78.85984848484846
	1.0	44.29778095919827
	2.0	25.067463169241822
	5.0	11.942659559141331
	10.0	5.980655083747866
> <Chemotype enrichment>
#	% data set	% active cluster
	0.0	0.0
	0.0080	0.0
	0.0080	2.273
	0.078	2.273
	0.078	4.545
	0.32	4.545
	0.32	6.818
	0.374	6.818
	0.374	9.091
	0.523	9.091
	0.523	11.364
	0.57	11.364
	0.57	13.636
	0.624	13.636
	0.624	15.909
	0.71	15.909
	0.71	18.182
	0.749	18.182
	0.749	20.455
	0.757	20.455
	0.757	22.727
	0.827	22.727
	0.827	25.0
	0.897	25.0
	0.897	27.273
	0.975	27.273
	0.975	29.545
	1.1	29.545
	1.1	31.818
	1.272	31.818
	1.272	34.091
	1.435	34.091
	1.435	36.364
	1.49	36.364
	1.49	38.636
	1.599	38.636
	1.599	40.909
	1.716	40.909
	1.716	43.182
	1.724	43.182
	1.724	45.455
	2.66	45.455
	2.66	47.727
	2.801	47.727
	2.801	50.0
	2.949	50.0
	2.949	52.273
	3.089	52.273
	3.089	54.545
	3.838	54.545
	3.838	56.818
	5.812	56.818
	5.812	59.091
	6.007	59.091
	6.007	61.364
	14.035	61.364
	14.035	63.636
	15.689	63.636
	15.689	65.909
	17.507	65.909
	17.507	68.182
	20.229	68.182
	20.229	70.455
	21.626	70.455
	21.626	72.727
	28.304	72.727
	28.304	75.0
	29.427	75.0
	29.427	77.273
	32.408	77.273
	32.408	79.545
	35.583	79.545
	35.583	81.818
	41.559	81.818
	41.559	84.091
	44.516	84.091
	44.516	86.364
	47.059	86.364
	47.059	88.636
	62.436	88.636
	62.436	90.909
	71.993	90.909
	71.993	93.182
	81.627	93.182
	81.627	95.455
	84.779	95.455
	84.779	97.727
	85.934	97.727
	85.934	100.0
	100.0	100.0
> <ROC curve data>
#	False positive rate	true positive rate
	0.0	0.0
	0.0	0.2311
	1.0E-4	0.2311
	1.0E-4	0.3113
	2.0E-4	0.3113
	2.0E-4	0.4575
	3.0E-4	0.4575
	3.0E-4	0.5283
	4.0E-4	0.5283
	4.0E-4	0.6038
	6.0E-4	0.6038
	6.0E-4	0.6085
	7.0E-4	0.6085
	7.0E-4	0.6132
	8.0E-4	0.6132
	8.0E-4	0.6226
	0.0010	0.6226
	0.0010	0.6368
	0.0011	0.6368
	0.0011	0.6462
	0.0013	0.6462
	0.0013	0.6509
	0.0017	0.6509
	0.0017	0.6557
	0.0018	0.6557
	0.0018	0.6604
	0.0027	0.6604
	0.0027	0.6651
	0.0028	0.6651
	0.0028	0.6792
	0.0031	0.6792
	0.0031	0.6887
	0.0035	0.6887
	0.0035	0.6934
	0.0039	0.6934
	0.0039	0.6981
	0.0040	0.6981
	0.0040	0.7028
	0.0042	0.7028
	0.0042	0.7075
	0.0043	0.7075
	0.0043	0.7123
	0.0054	0.7123
	0.0054	0.7217
	0.0079	0.7217
	0.0079	0.7264
	0.0082	0.7264
	0.0082	0.7311
	0.0147	0.7311
	0.0147	0.7358
	0.016	0.7358
	0.016	0.7406
	0.0175	0.7406
	0.0175	0.7453
	0.0182	0.7453
	0.0182	0.75
	0.0187	0.75
	0.0187	0.7547
	0.0222	0.7547
	0.0222	0.7594
	0.0262	0.7594
	0.0262	0.7642
	0.0393	0.7642
	0.0393	0.7689
	0.0397	0.7689
	0.0397	0.7736
	0.046	0.7736
	0.046	0.7783
	0.0479	0.7783
	0.0479	0.783
	0.0659	0.783
	0.0659	0.7877
	0.07	0.7877
	0.07	0.7925
	0.1221	0.7925
	0.1221	0.7972
	0.1292	0.7972
	0.1292	0.8019
	0.146	0.8019
	0.146	0.8066
	0.1582	0.8066
	0.1582	0.8113
	0.1643	0.8113
	0.1643	0.816
	0.1891	0.816
	0.1891	0.8208
	0.1918	0.8208
	0.1918	0.8255
	0.2059	0.8255
	0.2059	0.8302
	0.2315	0.8302
	0.2315	0.8349
	0.2504	0.8349
	0.2504	0.8396
	0.2581	0.8396
	0.2581	0.8443
	0.2616	0.8443
	0.2616	0.8491
	0.2734	0.8491
	0.2734	0.8538
	0.2848	0.8538
	0.2848	0.8585
	0.315	0.8585
	0.315	0.8632
	0.3472	0.8632
	0.3472	0.8679
	0.3514	0.8679
	0.3514	0.8726
	0.3911	0.8726
	0.3911	0.8774
	0.3943	0.8774
	0.3943	0.8821
	0.4039	0.8821
	0.4039	0.8868
	0.4076	0.8868
	0.4076	0.8915
	0.4376	0.8915
	0.4376	0.8962
	0.4634	0.8962
	0.4634	0.9009
	0.5032	0.9009
	0.5032	0.9057
	0.5081	0.9057
	0.5081	0.9104
	0.5424	0.9104
	0.5424	0.9151
	0.5451	0.9151
	0.5451	0.9198
	0.6193	0.9198
	0.6193	0.9245
	0.6253	0.9245
	0.6253	0.9292
	0.6796	0.9292
	0.6796	0.934
	0.7003	0.934
	0.7003	0.9387
	0.7162	0.9387
	0.7162	0.9434
	0.764	0.9434
	0.764	0.9481
	0.7669	0.9481
	0.7669	0.9528
	0.7904	0.9528
	0.7904	0.9575
	0.8138	0.9575
	0.8138	0.9623
	0.8458	0.9623
	0.8458	0.967
	0.8574	0.967
	0.8574	0.9717
	0.9025	0.9717
	0.9025	0.9764
	0.9295	0.9764
	0.9295	0.9811
	0.9384	0.9811
	0.9384	0.9858
	0.982	0.9858
	0.982	0.9906
	0.9858	0.9906
	0.9858	1.0
	1.0	1.0
> <awROC curve data>
#	False positive rate	true positive rate
	0.0	0.0
	0.0	0.0474
	1.0E-4	0.0474
	1.0E-4	0.0561
	2.0E-4	0.0561
	2.0E-4	0.1522
	3.0E-4	0.1522
	3.0E-4	0.2119
	4.0E-4	0.2119
	4.0E-4	0.263
	6.0E-4	0.263
	6.0E-4	0.2633
	7.0E-4	0.2633
	7.0E-4	0.2671
	8.0E-4	0.2671
	8.0E-4	0.2912
	0.0010	0.2912
	0.0010	0.2985
	0.0011	0.2985
	0.0011	0.2989
	0.0013	0.2989
	0.0013	0.2992
	0.0017	0.2992
	0.0017	0.3006
	0.0018	0.3006
	0.0018	0.3233
	0.0027	0.3233
	0.0027	0.3247
	0.0028	0.3247
	0.0028	0.3313
	0.0031	0.3313
	0.0031	0.3542
	0.0035	0.3542
	0.0035	0.377
	0.0039	0.377
	0.0039	0.3772
	0.0040	0.3772
	0.0040	0.3774
	0.0042	0.3774
	0.0042	0.3776
	0.0043	0.3776
	0.0043	0.4004
	0.0054	0.4004
	0.0054	0.4458
	0.0079	0.4458
	0.0079	0.4461
	0.0082	0.4461
	0.0082	0.4463
	0.0147	0.4463
	0.0147	0.4576
	0.016	0.4576
	0.016	0.469
	0.0175	0.469
	0.0175	0.4766
	0.0182	0.4766
	0.0182	0.4804
	0.0187	0.4804
	0.0187	0.5031
	0.0222	0.5031
	0.0222	0.5145
	0.0262	0.5145
	0.0262	0.5372
	0.0393	0.5372
	0.0393	0.5448
	0.0397	0.5448
	0.0397	0.5523
	0.046	0.5523
	0.046	0.5751
	0.0479	0.5751
	0.0479	0.5978
	0.0659	0.5978
	0.0659	0.598
	0.07	0.598
	0.07	0.5983
	0.1221	0.5983
	0.1221	0.602
	0.1292	0.602
	0.1292	0.6066
	0.146	0.6066
	0.146	0.6293
	0.1582	0.6293
	0.1582	0.6407
	0.1643	0.6407
	0.1643	0.643
	0.1891	0.643
	0.1891	0.6475
	0.1918	0.6475
	0.1918	0.6589
	0.2059	0.6589
	0.2059	0.6816
	0.2315	0.6816
	0.2315	0.693
	0.2504	0.693
	0.2504	0.6952
	0.2581	0.6952
	0.2581	0.6998
	0.2616	0.6998
	0.2616	0.702
	0.2734	0.702
	0.2734	0.7248
	0.2848	0.7248
	0.2848	0.7323
	0.315	0.7323
	0.315	0.7551
	0.3472	0.7551
	0.3472	0.7778
	0.3514	0.7778
	0.3514	0.7801
	0.3911	0.7801
	0.3911	0.7876
	0.3943	0.7876
	0.3943	0.7952
	0.4039	0.7952
	0.4039	0.7975
	0.4076	0.7975
	0.4076	0.8032
	0.4376	0.8032
	0.4376	0.8259
	0.4634	0.8259
	0.4634	0.8486
	0.5032	0.8486
	0.5032	0.8509
	0.5081	0.8509
	0.5081	0.8511
	0.5424	0.8511
	0.5424	0.8534
	0.5451	0.8534
	0.5451	0.8557
	0.6193	0.8557
	0.6193	0.8633
	0.6253	0.8633
	0.6253	0.8708
	0.6796	0.8708
	0.6796	0.8754
	0.7003	0.8754
	0.7003	0.8811
	0.7162	0.8811
	0.7162	0.9038
	0.764	0.9038
	0.764	0.9114
	0.7669	0.9114
	0.7669	0.9159
	0.7904	0.9159
	0.7904	0.9182
	0.8138	0.9182
	0.8138	0.9295
	0.8458	0.9295
	0.8458	0.9523
	0.8574	0.9523
	0.8574	0.9598
	0.9025	0.9598
	0.9025	0.9621
	0.9295	0.9621
	0.9295	0.9678
	0.9384	0.9678
	0.9384	0.9792
	0.982	0.9792
	0.982	0.9867
	0.9858	0.9867
	0.9858	1.0
	1.0	1.0
> <Screening Table>
# Rank	Mol name	Index in data set	Similarity 2 query	Active	Cluster number
1	ZINC02570895	88	0.9055040980818003	YES	7
2	ZINC03814698	93	0.9034373326390648	YES	7
3	ZINC03814705	91	0.9032602414854605	YES	7
4	ZINC03814704	97	0.8704629744730712	YES	7
5	ZINC03814706	98	0.8661962212664932	YES	7
6	ZINC03814702	100	0.8639413139285125	YES	7
7	ZINC03814703	117	0.8354454215843088	YES	7
8	ZINC03814707	116	0.8245594325879435	YES	7
9	ZINC03814697	90	0.7864587871792954	YES	7
10	ZINC03814696	166	0.7808911174216596	YES	17
11	ZINC00601195	72	0.758423863228763	YES	7
12	ZINC03814718	94	0.7571388171015271	YES	7
13	ZINC03814687	112	0.7570640308536507	YES	7
14	ZINC03814708	113	0.7516212108379506	YES	7
15	ZINC03814699	95	0.7457662235362531	YES	7
16	ZINC03814725	53	0.7368690605340587	YES	7
17	ZINC03814701	102	0.732616290900241	YES	7
18	ZINC03814722	92	0.7276652951923517	YES	7
19	ZINC00601196	85	0.7251908721165521	YES	7
20	ZINC03814710	121	0.7244933080960922	YES	7
21	ZINC03814686	120	0.7155561918470151	YES	7
22	ZINC00020207	40	0.7139593360965109	YES	7
23	ZINC00020206	54	0.6976494807421166	YES	7
24	ZINC03814824	87	0.6973553913448084	YES	7
25	ZINC00601201	51	0.6843436713062943	YES	7
26	ZINC03814693	60	0.6822990533378998	YES	7
27	ZINC03814515	168	0.6684928569174625	YES	17
28	ZINC00607803	103	0.6500790421863071	YES	7
29	ZINC03814724	165	0.6472309009805651	YES	17
30	ZINC03814715	43	0.6468510072330672	YES	7
31	ZINC03814586	65	0.6254310868816162	YES	7
32	ZINC03814585	89	0.6214622513082048	YES	7
33	ZINC03814621	75	0.6140956754910514	YES	7
34	ZINC03814711	45	0.5983153316146813	YES	7
35	ZINC03814594	82	0.5957804961592836	YES	7
36	ZINC03814713	77	0.5862717381935747	YES	7
37	ZINC00022443	24	0.5829261917446704	YES	7
38	ZINC03814612	99	0.5812359462603548	YES	7
39	ZINC03814712	69	0.5792649686005383	YES	7
40	ZINC03814622	81	0.5752045613796359	YES	7
41	ZINC03814509	200	0.5726540201624802	YES	33
42	ZINC03814609	111	0.5624041589643011	YES	7
43	ZINC03814611	110	0.5571478651495678	YES	7
44	ZINC03814760	96	0.5565934194223131	YES	7
45	ZINC03814580	62	0.5517074102347913	YES	7
46	ZINC00602119	70	0.5497948182748249	YES	7
47	ZINC03814717	50	0.5489565741716538	YES	7
48	ZINC03814630	170	0.5469231242924929	YES	19
49	ZINC03814714	101	0.5399929036726532	YES	7
50	ZINC00598647	706	0.5355695717246972	NO	-
51	ZINC03814721	104	0.5336970475665329	YES	7
52	ZINC03814582	107	0.531178075665993	YES	7
53	ZINC03814588	105	0.5306637349785893	YES	7
54	ZINC03814590	106	0.5284462173125103	YES	7
55	ZINC03814595	84	0.5232897994209064	YES	7
56	ZINC03814507	73	0.5202824130527334	YES	7
57	ZINC03814604	167	0.518908834151834	YES	17
58	ZINC03814591	114	0.5185382584949227	YES	7
59	ZINC03814614	108	0.5177072161704928	YES	7
60	ZINC03814583	115	0.5104246193080334	YES	7
61	ZINC00006916	31	0.5101948677050133	YES	7
62	ZINC03814620	83	0.5099768845528708	YES	7
63	ZINC00841383	86	0.5019726176998222	YES	7
64	ZINC03814616	76	0.5017297243782052	YES	7
65	ZINC00602158	34	0.49853973150121855	YES	7
66	ZINC03814617	57	0.4929421781962103	YES	7
67	ZINC03814681	133	0.482457990015091	YES	10
68	ZINC03959408	11052	0.4812968933838355	NO	-
69	ZINC03814571	118	0.4796890317529323	YES	7
70	ZINC00602593	35	0.47492338079781665	YES	7
71	ZINC03814682	134	0.4738407495770916	YES	10
72	ZINC03814624	79	0.47306178628803414	YES	7
73	ZINC03814628	208	0.4728650280482453	YES	40
74	ZINC00841385	171	0.4700116228742885	YES	19
75	ZINC03814625	78	0.46360042542059926	YES	7
76	ZINC03814600	42	0.46172904955888394	YES	7
77	ZINC03814661	124	0.4606885448816706	YES	10
78	ZINC00006694	29	0.45524771451258217	YES	7
79	ZINC00007588	26	0.4540891225368912	YES	7
80	ZINC01489152	205	0.4532664390203621	YES	37
81	ZINC03814662	125	0.45056499214857854	YES	10
82	ZINC00008604	36	0.44682463364038083	YES	7
83	ZINC03814618	56	0.44413098152814684	YES	7
84	ZINC03814663	131	0.44369914534358396	YES	10
85	ZINC00021455	47	0.44343776623516257	YES	7
86	ZINC03814673	136	0.4432887663238751	YES	10
87	ZINC03814570	44	0.44006706555567804	YES	7
88	ZINC03814802	130	0.43896267648943044	YES	10
89	ZINC00581585	46	0.436595792091716	YES	7
90	ZINC03814652	33	0.43571053576645796	YES	7
91	ZINC03814677	201	0.43403389896957995	YES	34
92	ZINC03814581	63	0.4338994173152984	YES	7
93	ZINC03814674	137	0.43017138455282006	YES	10
94	ZINC00021008	41	0.4253517677755071	YES	7
95	ZINC00585753	658	0.42044127024784944	NO	-
96	ZINC03814816	156	0.4190402659752347	YES	16
97	ZINC03814574	193	0.41698944670622456	YES	29
98	ZINC03814671	132	0.4151207601080927	YES	10
99	ZINC03814567	61	0.41389299067469476	YES	7
100	ZINC03814675	139	0.41317850940602596	YES	10
101	ZINC00593361	696	0.4086042783001417	NO	-
102	ZINC03814654	58	0.4082198791595713	YES	7
103	ZINC03814778	157	0.4079465819083049	YES	16
104	ZINC03814623	80	0.4049335892767058	YES	7
105	ZINC03814815	159	0.40454066400618793	YES	16
106	ZINC03814741	179	0.4009749337533134	YES	20
107	ZINC03814633	173	0.39965034137056865	YES	19
108	ZINC00838698	161	0.3990354854497022	YES	16
109	ZINC00601816	155	0.39807190653720403	YES	16
110	ZINC03814655	163	0.3976337065557336	YES	17
111	ZINC03814577	196	0.39724116586140307	YES	29
112	ZINC03814636	176	0.3952312032669645	YES	19
113	ZINC03814634	174	0.3944441772512917	YES	19
114	ZINC03814635	175	0.393539501750352	YES	19
115	ZINC03814676	207	0.3912253815462146	YES	39
116	ZINC00006596	27	0.3900770893390188	YES	7
117	ZINC02243966	4821	0.3882109417589493	NO	-
118	ZINC03814534	195	0.3854006004309643	YES	29
119	ZINC00601817	154	0.38498136538078337	YES	16
120	ZINC03814812	158	0.38481100792731104	YES	16
121	ZINC00579472	126	0.3830475759747711	YES	10
122	ZINC03814651	23	0.37782074310725516	YES	7
123	ZINC03814656	68	0.37679220527791685	YES	7
124	ZINC03814748	64	0.3738999423681771	YES	7
125	ZINC03814803	197	0.37251793387072624	YES	30
126	ZINC03814575	194	0.36984037124580127	YES	29
127	ZINC03814551	25	0.3697486813133898	YES	7
128	ZINC03814657	67	0.3669525111970193	YES	7
129	ZINC03814548	74	0.36600902338046126	YES	7
130	ZINC03814804	129	0.3596834728450273	YES	10
131	ZINC03814730	182	0.3588662050203929	YES	20
132	ZINC00838704	162	0.3586064105237687	YES	16
133	ZINC03814805	128	0.35737281341148275	YES	10
134	ZINC00990222	2440	0.35536312189586655	NO	-
135	ZINC04420379	12217	0.35230226751960325	NO	-
136	ZINC00593412	697	0.3522558307229467	NO	-
137	ZINC03814653	32	0.35083831940160876	YES	7
138	ZINC00583673	657	0.3503016066176164	NO	-
139	ZINC03814732	178	0.34821296373415683	YES	20
140	ZINC03370266	7802	0.3478684587939682	NO	-
141	ZINC03814683	191	0.34639091713903686	YES	27
142	ZINC03814526	135	0.3454785090107863	YES	10
143	ZINC01489236	4147	0.34367617379063364	NO	-
144	ZINC00693599	1125	0.3402268423809508	NO	-
145	ZINC03938662	11037	0.3375582258398931	NO	-
146	ZINC03814766	39	0.337450324866127	YES	7
147	ZINC03814735	181	0.33687243496570496	YES	20
148	ZINC03814632	172	0.3359046989344553	YES	19
149	ZINC03370268	7803	0.3349737264731123	NO	-
150	ZINC00007002	30	0.33474693611407763	YES	7
151	ZINC03814549	119	0.332935538173542	YES	7
152	ZINC03223743	7270	0.3318329425966775	NO	-
153	ZINC00693386	1124	0.32998433734080435	NO	-
154	ZINC02625505	5532	0.3294491789479637	NO	-
155	ZINC03814774	109	0.32921188209634017	YES	7
156	ZINC01042162	2735	0.3290845812044982	NO	-
157	ZINC00645055	919	0.3289747534718911	NO	-
158	ZINC03961768	11059	0.3288845145957576	NO	-
159	ZINC02621496	5492	0.3280585321505114	NO	-
160	ZINC03814806	127	0.328051024561439	YES	10
161	ZINC02625506	5533	0.3278668051782258	NO	-
162	ZINC03400209	7935	0.3271029481220414	NO	-
163	ZINC03814533	210	0.32518550163385507	YES	42
164	ZINC01150816	3338	0.3248186349105292	NO	-
165	ZINC01348562	3711	0.32311410078710995	NO	-
166	ZINC03431339	8084	0.32306423923539457	NO	-
167	ZINC02625493	5531	0.32264901871737994	NO	-
168	ZINC03457183	8214	0.3218953009271323	NO	-
169	ZINC03457181	8213	0.3207598818390245	NO	-
170	ZINC03492126	8462	0.3207129963529244	NO	-
171	ZINC02544540	5416	0.32002859976927556	NO	-
172	ZINC01042161	2734	0.31990647302693215	NO	-
173	ZINC01380787	3795	0.31922413955199846	NO	-
174	ZINC00625369	772	0.31832757628732056	NO	-
175	ZINC00601905	138	0.31771357839226966	YES	10
176	ZINC03492124	8461	0.3172378589433378	NO	-
177	ZINC03814648	164	0.31661983470581617	YES	17
178	ZINC00009969	55	0.3163947302905028	YES	7
179	ZINC00838696	160	0.31609939812126253	YES	16
180	ZINC00588134	666	0.3154528158978184	NO	-
181	ZINC03522900	8748	0.31422326052099325	NO	-
182	ZINC03856175	10232	0.3135167636206171	NO	-
183	ZINC01348565	3712	0.31235317418687897	NO	-
184	ZINC01485832	199	0.3118595427885663	YES	32
185	ZINC00022442	49	0.31172711050050195	YES	7
186	ZINC00593746	700	0.3116110694866788	NO	-
187	ZINC02523738	5407	0.3110860080823179	NO	-
188	ZINC03656783	9437	0.310665744412826	NO	-
189	ZINC03087642	7153	0.3105914502038086	NO	-
190	ZINC02398189	5118	0.3104833986776691	NO	-
191	ZINC03814808	187	0.3091492273630596	YES	23
192	ZINC01198956	3514	0.30895171225998763	NO	-
193	ZINC00588139	667	0.30743260280126755	NO	-
194	ZINC03856151	10231	0.30687481960329294	NO	-
195	ZINC03656785	9438	0.30675785913150666	NO	-
196	ZINC01027252	2583	0.3066855499797771	NO	-
197	ZINC00007001	38	0.3066812935602852	YES	7
198	ZINC03483341	8430	0.30624639025159905	NO	-
199	ZINC00006662	37	0.3059022476245004	YES	7
200	ZINC03983584	11360	0.3057463514300517	NO	-
201	ZINC01042159	2733	0.30572595557401716	NO	-
202	ZINC00416852	438	0.3055320119269954	NO	-
203	ZINC00007455	28	0.30480889782135306	YES	7
204	ZINC03483338	8429	0.3045602252830222	NO	-
205	ZINC03814539	204	0.3044908884299821	YES	36
206	ZINC02914452	6594	0.30412762273131316	NO	-
207	ZINC01028095	2587	0.3040291217314163	NO	-
208	ZINC03239642	7304	0.3031402195961959	NO	-
209	ZINC01027259	2584	0.3030690462625659	NO	-
210	ZINC04400827	12177	0.3022014506051759	NO	-
211	ZINC00696881	1131	0.3021288783775893	NO	-
212	ZINC03983583	11359	0.3010446481158913	NO	-
213	ZINC01380784	3793	0.3003791283418978	NO	-
214	ZINC03609697	9294	0.30026629702477187	NO	-
215	ZINC02792154	6207	0.29867201738960425	NO	-
216	ZINC03497153	8521	0.2983929544093034	NO	-
217	ZINC02914454	6595	0.2982139972258194	NO	-
218	ZINC01020466	2550	0.29771104399816806	NO	-
219	ZINC00831819	1694	0.29770449367532975	NO	-
220	ZINC03814535	209	0.29604272706154233	YES	41
221	ZINC03814538	198	0.29567938916312075	YES	31
222	ZINC02619659	5472	0.29502257861054837	NO	-
223	ZINC01239835	3597	0.2947335163925867	NO	-
224	ZINC00650478	960	0.2944472923278568	NO	-
225	ZINC01380786	3794	0.2942215131703795	NO	-
226	ZINC00717276	1200	0.29413805847911934	NO	-
227	ZINC02863478	6434	0.2934444283802465	NO	-
228	ZINC01380472	3787	0.29299333422488616	NO	-
229	ZINC04002624	11473	0.2928308227533414	NO	-
230	ZINC01380655	3790	0.29246912402961306	NO	-
231	ZINC03983550	11358	0.29179228149518793	NO	-
232	ZINC00780871	1374	0.2917032008722497	NO	-
233	ZINC03701094	9496	0.2915637284998278	NO	-
234	ZINC01519325	4276	0.29133689229273624	NO	-
235	ZINC01027166	2581	0.2913090549498221	NO	-
236	ZINC03277514	7409	0.2891927143891152	NO	-
237	ZINC00801890	1480	0.289113689039834	NO	-
238	ZINC02864534	6441	0.2888131427424212	NO	-
239	ZINC03988816	11397	0.2886055990768502	NO	-
240	ZINC00696882	1132	0.28834652181895953	NO	-
241	ZINC00532815	577	0.28830115508494913	NO	-
242	ZINC03496368	8520	0.2878110553592451	NO	-
243	ZINC02960724	6955	0.28758015904245116	NO	-
244	ZINC03333678	7598	0.2874949374993011	NO	-
245	ZINC03318667	7529	0.287396106127037	NO	-
246	ZINC01377217	3781	0.28727322649188175	NO	-
247	ZINC00845310	1774	0.2868082930532647	NO	-
248	ZINC03333678	7597	0.28638135337305753	NO	-
249	ZINC01519453	4291	0.28628237061523665	NO	-
250	ZINC03363527	7735	0.28614606465186276	NO	-
251	ZINC00645056	920	0.2859506698874149	NO	-
252	ZINC00990223	2441	0.2856486149377743	NO	-
253	ZINC02914456	6596	0.2853438458597848	NO	-
254	ZINC00838584	66	0.28459143821834876	YES	7
255	ZINC01380779	3792	0.2842327190258799	NO	-
256	ZINC02498212	5354	0.2841822286837257	NO	-
257	ZINC03304187	7489	0.2838283991648557	NO	-
258	ZINC03814637	48	0.28375524441323813	YES	7
259	ZINC03228232	7286	0.2833813977653908	NO	-
260	ZINC01336817	3708	0.28328908994493024	NO	-
261	ZINC04406169	12185	0.2830695577820693	NO	-
262	ZINC02914491	6604	0.28260353426304635	NO	-
263	ZINC02804507	6301	0.28177299974341413	NO	-
264	ZINC01123207	3179	0.2816399781241818	NO	-
265	ZINC01137905	3280	0.28121133052648056	NO	-
266	ZINC01519354	4278	0.2811633265033012	NO	-
267	ZINC00947760	2259	0.2810626809818165	NO	-
268	ZINC02206756	4711	0.2808808953092545	NO	-
269	ZINC01519355	4279	0.2808058896976603	NO	-
270	ZINC03348679	7672	0.2806032452126739	NO	-
271	ZINC00801891	1481	0.2803440591761006	NO	-
272	ZINC01499924	4185	0.2803434813714688	NO	-
273	ZINC03171902	7185	0.28006301383955223	NO	-
274	ZINC02461542	5270	0.2799106210803296	NO	-
275	ZINC02914493	6605	0.2796282141277516	NO	-
276	ZINC03626893	9389	0.27954558375488686	NO	-
277	ZINC01348635	3714	0.2794471429695998	NO	-
278	ZINC01519322	4273	0.2788544725747265	NO	-
279	ZINC01427706	3932	0.2787985682322185	NO	-
280	ZINC00630176	819	0.27860922547574085	NO	-
281	ZINC01519454	4292	0.278331875176037	NO	-
282	ZINC00896441	2063	0.27828801794138014	NO	-
283	ZINC01137863	3279	0.2782879857793656	NO	-
284	ZINC03326835	7568	0.2779660422837002	NO	-
285	ZINC02500115	5371	0.27782151868798866	NO	-
286	ZINC03983638	11365	0.27770764354783267	NO	-
287	ZINC03855102	10193	0.27691159269857396	NO	-
288	ZINC01429576	3953	0.27691003390669516	NO	-
289	ZINC00984805	2415	0.2768960548593121	NO	-
290	ZINC03496365	8519	0.2768369908614424	NO	-
291	ZINC03401924	7945	0.2767987088187376	NO	-
292	ZINC01077613	2976	0.27654541486548223	NO	-
293	ZINC01336821	3709	0.27615037952189786	NO	-
294	ZINC00222156	242	0.2761385530150486	NO	-
295	ZINC01424825	3923	0.27581695867605344	NO	-
296	ZINC01432050	3966	0.2757527711478691	NO	-
297	ZINC00222157	243	0.2756524336141288	NO	-
298	ZINC01519350	4277	0.27556903792655085	NO	-
299	ZINC02916349	6683	0.2753912020964148	NO	-
300	ZINC03318669	7530	0.27517025801847966	NO	-
301	ZINC02780387	6144	0.2751343067715605	NO	-
302	ZINC02628316	5565	0.2750506875756414	NO	-
303	ZINC02206755	4710	0.2748677463782916	NO	-
304	ZINC01380800	3796	0.27482968442020916	NO	-
305	ZINC03492336	8463	0.2748252082510757	NO	-
306	ZINC01079728	2993	0.2742793158015254	NO	-
307	ZINC00696829	1130	0.2742474136445713	NO	-
308	ZINC02792147	6206	0.27418156743182226	NO	-
309	ZINC01519438	4287	0.27414874304561676	NO	-
310	ZINC01348633	3713	0.27342671623123355	NO	-
311	ZINC01427610	3929	0.27330937307942904	NO	-
312	ZINC01029454	2597	0.2732712540286841	NO	-
313	ZINC02621227	5485	0.27311540504235504	NO	-
314	ZINC00899927	2078	0.2731108726546348	NO	-
315	ZINC01519437	4286	0.27304787181381907	NO	-
316	ZINC03695751	9493	0.2729784826297832	NO	-
317	ZINC01491442	4159	0.27280198839724834	NO	-
318	ZINC02916350	6684	0.2726988353058393	NO	-
319	ZINC02876477	6490	0.27238619659834923	NO	-
320	ZINC02637107	5608	0.2722490492484778	NO	-
321	ZINC01519324	4275	0.2720254248820177	NO	-
322	ZINC00645057	921	0.2717201129026099	NO	-
323	ZINC04117386	11634	0.2708560626744843	NO	-
324	ZINC01429735	3954	0.2708358545321421	NO	-
325	ZINC01327462	3698	0.27070576366010324	NO	-
326	ZINC00905177	2088	0.27064855758046064	NO	-
327	ZINC01519455	4293	0.2703895040308641	NO	-
328	ZINC00645054	918	0.2703884612410597	NO	-
329	ZINC01043642	2747	0.27023718159985155	NO	-
330	ZINC03186686	7203	0.2701254494453332	NO	-
331	ZINC02543480	5415	0.2700685634315449	NO	-
332	ZINC01025036	2566	0.26994033809573975	NO	-
333	ZINC03854930	10178	0.2699312442778591	NO	-
334	ZINC01519380	4281	0.26875867700956485	NO	-
335	ZINC03850715	9631	0.26856903483843786	NO	-
336	ZINC02499970	5361	0.2684044970664541	NO	-
337	ZINC03850715	9630	0.2680349186576126	NO	-
338	ZINC01037364	2679	0.2679075551495594	NO	-
339	ZINC01097268	3038	0.2677165792557708	NO	-
340	ZINC01450482	4031	0.26746455889119747	NO	-
341	ZINC03814773	186	0.26743640684290865	YES	22
342	ZINC01519466	4296	0.26737643200924327	NO	-
343	ZINC03319011	7532	0.26732155184427553	NO	-
344	ZINC01351320	3716	0.2671465133321756	NO	-
345	ZINC01380726	3791	0.2670536803853633	NO	-
346	ZINC04061637	11560	0.2668436178873512	NO	-
347	ZINC01071377	2898	0.26662716759441946	NO	-
348	ZINC02499968	5360	0.26656870192073234	NO	-
349	ZINC03850630	9626	0.2664516971636475	NO	-
350	ZINC01033896	2638	0.2664004216842881	NO	-
351	ZINC02918968	6767	0.26613628069147527	NO	-
352	ZINC01029186	2593	0.26599936677493385	NO	-
353	ZINC00640374	890	0.2658782823666257	NO	-
354	ZINC03850630	9627	0.2658538857779052	NO	-
355	ZINC02914495	6606	0.26542153468124186	NO	-
356	ZINC04292039	11971	0.2653501819302044	NO	-
357	ZINC01450483	4034	0.2652909539356014	NO	-
358	ZINC02938434	6852	0.2652647616248408	NO	-
359	ZINC03959950	183	0.26522259890677397	YES	21
360	ZINC01519377	4280	0.26514143561451486	NO	-
361	ZINC01046454	2759	0.26510276891312434	NO	-
362	ZINC02914450	6593	0.2650685671003102	NO	-
363	ZINC00222160	245	0.26475024590855406	NO	-
364	ZINC02937781	6844	0.2646351840979179	NO	-
365	ZINC03217812	7254	0.2645126968058558	NO	-
366	ZINC01489250	4148	0.26442144829505787	NO	-
367	ZINC00856221	1888	0.2642583695466848	NO	-
368	ZINC01508520	4221	0.2642562513043244	NO	-
369	ZINC01519468	4298	0.2642456643438912	NO	-
370	ZINC00838635	1746	0.2642234394199452	NO	-
371	ZINC03561039	8996	0.26417754649848885	NO	-
372	ZINC04144676	11674	0.26389668676723865	NO	-
373	ZINC00024377	14	0.26373464477059183	NO	-
374	ZINC00856222	1889	0.26369699072725367	NO	-
375	ZINC00756459	1315	0.2634481924484815	NO	-
376	ZINC01519434	4283	0.26343515069855117	NO	-
377	ZINC00893190	2047	0.26340920475334073	NO	-
378	ZINC03814807	16	0.2633619215070961	YES	4
379	ZINC01519467	4297	0.26313630968441315	NO	-
380	ZINC02665114	5761	0.2627848697236999	NO	-
381	ZINC00834103	1707	0.26251462698071787	NO	-
382	ZINC04351857	12100	0.2623711444541906	NO	-
383	ZINC01140528	3287	0.262252863262609	NO	-
384	ZINC00892989	2046	0.26221073564335173	NO	-
385	ZINC02916352	6685	0.2620296558382825	NO	-
386	ZINC02918967	6766	0.2617858708420988	NO	-
387	ZINC03561038	8995	0.2616403339275714	NO	-
388	ZINC03228403	7287	0.2615148729586338	NO	-
389	ZINC03814734	180	0.2614702491203378	YES	20
390	ZINC02290958	4872	0.2612893324481712	NO	-
391	ZINC03259430	7356	0.2611201961695723	NO	-
392	ZINC03319735	7537	0.2611091656929967	NO	-
393	ZINC04351558	12098	0.26106992302963733	NO	-
394	ZINC00896443	2064	0.2609326116564819	NO	-
395	ZINC03853048	9799	0.2608201320397812	NO	-
396	ZINC03814751	169	0.26081953237132177	YES	18
397	ZINC00996941	2471	0.2607764244585198	NO	-
398	ZINC00838635	1745	0.2606961667016294	NO	-
399	ZINC04074966	11572	0.2605720468917826	NO	-
400	ZINC01486025	4140	0.26056652553650544	NO	-
401	ZINC02860470	6418	0.260438859694865	NO	-
402	ZINC02543415	5414	0.26016400011728147	NO	-
403	ZINC01308267	3672	0.26007405843642717	NO	-
404	ZINC01380555	3789	0.26005964883600624	NO	-
405	ZINC02918995	6770	0.2599655632685812	NO	-
406	ZINC01450473	4028	0.25989164850417085	NO	-
407	ZINC03457544	8218	0.259884681606325	NO	-
408	ZINC01055501	2816	0.2595621154539904	NO	-
409	ZINC03853049	9800	0.2594238866306104	NO	-
410	ZINC03826461	9551	0.25936398497346486	NO	-
411	ZINC01156917	3362	0.2592994480133774	NO	-
412	ZINC02512892	5401	0.2592716101365412	NO	-
413	ZINC02665113	5760	0.25926399366578806	NO	-
414	ZINC01084311	3009	0.2592569168359955	NO	-
415	ZINC03676052	9472	0.2588652406333173	NO	-
416	ZINC03676074	9475	0.2588495844295233	NO	-
417	ZINC00846267	1783	0.2587525773197589	NO	-
418	ZINC02649259	5665	0.2584214875238297	NO	-
419	ZINC03415321	8002	0.25826411220276857	NO	-
420	ZINC01519433	4282	0.2580101634666498	NO	-
421	ZINC03477172	8394	0.2578682455826649	NO	-
422	ZINC01084311	3008	0.2576530338178204	NO	-
423	ZINC01427641	3931	0.25765245771989254	NO	-
424	ZINC01313481	3677	0.2576327251996898	NO	-
425	ZINC04083482	11581	0.25752391364961236	NO	-
426	ZINC04192434	11774	0.25746796960204266	NO	-
427	ZINC00846268	1787	0.2571350572773875	NO	-
428	ZINC01256146	3619	0.25691503571035135	NO	-
429	ZINC02576638	5432	0.2565096466728725	NO	-
430	ZINC01033893	2637	0.25643323836479676	NO	-
431	ZINC04002624	11472	0.256384538461384	NO	-
432	ZINC02499971	5362	0.25632776313546357	NO	-
433	ZINC03368423	7769	0.25631579705061464	NO	-
434	ZINC01122874	3173	0.25622664650146926	NO	-
435	ZINC02918965	6765	0.2561514290804392	NO	-
436	ZINC01451448	4046	0.255906778495228	NO	-
437	ZINC01127467	3216	0.25583433517020615	NO	-
438	ZINC01427640	3930	0.25582226129789565	NO	-
439	ZINC03854931	10179	0.25575614122018053	NO	-
440	ZINC01068752	2884	0.2557293734991695	NO	-
441	ZINC03814772	185	0.25554324853086136	YES	22
442	ZINC03422592	8043	0.25545498029759417	NO	-
443	ZINC02424424	5184	0.25538751001642646	NO	-
444	ZINC03560473	8991	0.25495760118103183	NO	-
445	ZINC01167681	3424	0.2548859765891218	NO	-
446	ZINC01402641	3875	0.25486327815486554	NO	-
447	ZINC02500109	5368	0.25474135853396085	NO	-
448	ZINC01519213	4270	0.25470641922049897	NO	-
449	ZINC03676212	9489	0.25469211365272787	NO	-
450	ZINC00822291	1630	0.254550895208999	NO	-
451	ZINC00752639	1296	0.254412768863491	NO	-
452	ZINC00668158	1017	0.2542926916027131	NO	-
453	ZINC01487037	4141	0.25418177537235	NO	-
454	ZINC02500117	5372	0.2539914171082864	NO	-
455	ZINC01519450	4290	0.25397046879149593	NO	-
456	ZINC01351318	3715	0.2538227797180445	NO	-
457	ZINC01115064	3126	0.2537891317922324	NO	-
458	ZINC00779035	1339	0.253718540722912	NO	-
459	ZINC02498205	5353	0.2535230396269009	NO	-
460	ZINC02500107	5367	0.25348706236647606	NO	-
461	ZINC00721384	1234	0.25331398935396543	NO	-
462	ZINC03422592	8042	0.2533097788473612	NO	-
463	ZINC01175377	3447	0.25327131683992343	NO	-
464	ZINC00997764	2474	0.25323995448541275	NO	-
465	ZINC00872709	1980	0.25297919964389026	NO	-
466	ZINC04421834	12220	0.25296899824882657	NO	-
467	ZINC02408356	5148	0.25291271185649117	NO	-
468	ZINC03533839	8837	0.25282379773057984	NO	-
469	ZINC00893215	2048	0.2528105183663347	NO	-
470	ZINC01029336	2596	0.2525138269555691	NO	-
471	ZINC03880680	10884	0.25234335334858843	NO	-
472	ZINC00222152	240	0.2523409279168011	NO	-
473	ZINC00831824	1695	0.25229775491527917	NO	-
474	ZINC02456577	5258	0.2522941718528963	NO	-
475	ZINC01487037	4142	0.2522484659599658	NO	-
476	ZINC01487037	4143	0.2522484659599658	NO	-
477	ZINC01392436	3833	0.2521478822836663	NO	-
478	ZINC02791908	6201	0.2520359565250087	NO	-
479	ZINC02947467	6880	0.25199003427186467	NO	-
480	ZINC01503545	4199	0.2519628900502801	NO	-
481	ZINC01156917	3363	0.25195712464114073	NO	-
482	ZINC03477171	8393	0.25187587760183616	NO	-
483	ZINC01487669	4145	0.251617058047702	NO	-
484	ZINC02947466	6879	0.2515651328421873	NO	-
485	ZINC02914618	6625	0.25154249616127605	NO	-
486	ZINC03969355	11100	0.2514995500183923	NO	-
487	ZINC01122873	3172	0.2514846256104132	NO	-
488	ZINC00222396	266	0.2513934695532294	NO	-
489	ZINC01428725	3945	0.25133864369463593	NO	-
490	ZINC00222150	239	0.2513362297080927	NO	-
491	ZINC02914619	6626	0.25126932754478454	NO	-
492	ZINC03814823	140	0.2510806457415663	YES	11
493	ZINC04002427	11469	0.25106152306164115	NO	-
494	ZINC01508682	4223	0.25084554366306555	NO	-
495	ZINC02456553	5257	0.25074332183497333	NO	-
496	ZINC00845322	1775	0.2506995056107229	NO	-
497	ZINC00731703	1260	0.25052352528297744	NO	-
498	ZINC01519462	4294	0.2503976680794255	NO	-
499	ZINC03676051	9471	0.2502676208008485	NO	-
500	ZINC02917680	6714	0.25013115285444454	NO	-
501	ZINC01029189	2594	0.25009423404579745	NO	-
502	ZINC02319269	4914	0.2500040864434859	NO	-
503	ZINC03427403	8066	0.24997547952859192	NO	-
504	ZINC00990244	2442	0.24996730637674497	NO	-
505	ZINC02465644	5283	0.24970493010546665	NO	-
506	ZINC03853005	9794	0.24969508834594464	NO	-
507	ZINC02744852	6078	0.24968361658313096	NO	-
508	ZINC02911296	6554	0.24965104118114065	NO	-
509	ZINC02914507	6612	0.24956349694543847	NO	-
510	ZINC02937852	6849	0.24953810319281486	NO	-
511	ZINC01068752	2885	0.24953522684907503	NO	-
512	ZINC00194240	209	0.24951714985871998	NO	-
513	ZINC01044047	2751	0.2494581171527543	NO	-
514	ZINC00858965	1930	0.2494374776228252	NO	-
515	ZINC00816226	1598	0.24931458515502092	NO	-
516	ZINC01499914	4182	0.24918396876556656	NO	-
517	ZINC01502678	4193	0.24909798693813778	NO	-
518	ZINC01519448	4288	0.24908863857156113	NO	-
519	ZINC00827418	1670	0.24908761345759597	NO	-
520	ZINC04182956	11765	0.24906557602789017	NO	-
521	ZINC03236332	7299	0.2489709199067865	NO	-
522	ZINC01519323	4274	0.24886797723927928	NO	-
523	ZINC00921781	2139	0.2487863326593998	NO	-
524	ZINC01519436	4285	0.2487415665707951	NO	-
525	ZINC03821151	9549	0.24854728358241923	NO	-
526	ZINC01498604	4173	0.24851913786858212	NO	-
527	ZINC02914561	6617	0.24838054002657614	NO	-
528	ZINC02918997	6771	0.24829987920019472	NO	-
529	ZINC02347358	4993	0.2482882669653284	NO	-
530	ZINC00640456	892	0.2482830707233221	NO	-
531	ZINC03894033	10996	0.24823035726049267	NO	-
532	ZINC03821151	9550	0.24815806736244145	NO	-
533	ZINC02347356	4992	0.2481125445128246	NO	-
534	ZINC02914559	6616	0.24807572720659438	NO	-
535	ZINC00994466	2463	0.24805794824788022	NO	-
536	ZINC02522298	5403	0.24804731765501514	NO	-
537	ZINC03445935	8143	0.24799265343082796	NO	-
538	ZINC02643962	5633	0.247978802103801	NO	-
539	ZINC02708871	5853	0.24781708063842756	NO	-
540	ZINC03626892	9388	0.24775197975072794	NO	-
541	ZINC02458006	5265	0.24765641711430975	NO	-
542	ZINC02078121	4613	0.2476361456683913	NO	-
543	ZINC03565803	9054	0.24762347194245715	NO	-
544	ZINC03236346	7300	0.2475622542255593	NO	-
545	ZINC01156457	3359	0.24747067879795578	NO	-
546	ZINC03676214	9491	0.24732719072041523	NO	-
547	ZINC00836173	1725	0.2471078810026705	NO	-
548	ZINC01988094	4555	0.24694105048494797	NO	-
549	ZINC02078124	4616	0.24673816331593101	NO	-
550	ZINC03853005	9795	0.2465867070005988	NO	-
551	ZINC04249113	11858	0.2465823857530319	NO	-
552	ZINC02917678	6713	0.2465262091912062	NO	-
553	ZINC04389352	12163	0.24621937364275276	NO	-
554	ZINC02330215	4947	0.24610979384261816	NO	-
555	ZINC02860469	6417	0.24596489370557964	NO	-
556	ZINC03853798	9987	0.24587563793980285	NO	-
557	ZINC01498579	4172	0.24587256114115977	NO	-
558	ZINC00988035	2430	0.245649674657091	NO	-
559	ZINC02500105	5366	0.2454648152041325	NO	-
560	ZINC02634643	5592	0.24529423113547555	NO	-
561	ZINC03308058	7493	0.24526811688473743	NO	-
562	ZINC02904053	6534	0.24525586225702548	NO	-
563	ZINC02458033	5267	0.24508185630067267	NO	-
564	ZINC00603537	714	0.24501817824126457	NO	-
565	ZINC03882272	10885	0.24497498309334437	NO	-
566	ZINC02458032	5266	0.24497457779008608	NO	-
567	ZINC01021954	2553	0.2449720093429696	NO	-
568	ZINC01427707	3933	0.24490495838942142	NO	-
569	ZINC02906919	6540	0.24490347829135412	NO	-
570	ZINC03449784	8158	0.24487740339900882	NO	-
571	ZINC03858728	10477	0.24482865315129096	NO	-
572	ZINC00594108	703	0.24482189420920947	NO	-
573	ZINC02916347	6682	0.24474796377320013	NO	-
574	ZINC00682814	1101	0.2447413014218311	NO	-
575	ZINC01114832	3121	0.24468835444275863	NO	-
576	ZINC03853667	9944	0.24461187789507782	NO	-
577	ZINC02918172	6729	0.24456695375444668	NO	-
578	ZINC03982807	11323	0.2444628011647639	NO	-
579	ZINC01079893	2994	0.24443034825631263	NO	-
580	ZINC02914489	6603	0.24435097271021083	NO	-
581	ZINC00104716	112	0.24430586553806038	NO	-
582	ZINC00591636	680	0.24423474327933342	NO	-
583	ZINC00851339	1847	0.2442321401818964	NO	-
584	ZINC02919263	6787	0.24400638700372704	NO	-
585	ZINC00222523	282	0.24392873499095402	NO	-
586	ZINC03883471	10890	0.24390960069003528	NO	-
587	ZINC01450482	4030	0.24381680666969324	NO	-
588	ZINC02919262	6786	0.24378511249330362	NO	-
589	ZINC02915965	6669	0.2437383812740976	NO	-
590	ZINC03882272	10887	0.24369907201873664	NO	-
591	ZINC03818320	9524	0.2436284472641728	NO	-
592	ZINC01354451	3724	0.24359110216541535	NO	-
593	ZINC01079897	2995	0.24352067709001995	NO	-
594	ZINC03459653	8239	0.24341800662881227	NO	-
595	ZINC02398834	5121	0.2433208332873069	NO	-
596	ZINC03215838	7242	0.2432460859481237	NO	-
597	ZINC03565954	9062	0.2432298459559972	NO	-
598	ZINC02403079	5133	0.24306356703080054	NO	-
599	ZINC04249102	11856	0.24298114808481114	NO	-
600	ZINC01503579	4200	0.24287989836317223	NO	-
601	ZINC01313357	3676	0.2428300393004118	NO	-
602	ZINC01151310	3340	0.24281455832510662	NO	-
603	ZINC00663193	998	0.2427952252471918	NO	-
604	ZINC03420927	8033	0.24261631018954488	NO	-
605	ZINC03676213	9490	0.2426100990933971	NO	-
606	ZINC02499967	5359	0.24257080250164276	NO	-
607	ZINC03630982	9406	0.2425510722047326	NO	-
608	ZINC01380543	3788	0.2424308411329895	NO	-
609	ZINC00663835	1001	0.2423192904859501	NO	-
610	ZINC03858396	10449	0.2422222455669586	NO	-
611	ZINC03676120	9483	0.24222184837722727	NO	-
612	ZINC01519449	4289	0.24204423863332683	NO	-
613	ZINC01026731	2577	0.24196872634458488	NO	-
614	ZINC01200411	3518	0.2417072697081716	NO	-
615	ZINC00728417	1253	0.24169088451028073	NO	-
616	ZINC02630155	5577	0.24167235012296592	NO	-
617	ZINC04249101	11855	0.2416421693943321	NO	-
618	ZINC03853712	9966	0.2416068298181947	NO	-
619	ZINC03676215	9492	0.24154934068034803	NO	-
620	ZINC02914509	6613	0.24138685869421403	NO	-
621	ZINC03868313	10823	0.24135885723799225	NO	-
622	ZINC00343970	356	0.24129811476052376	NO	-
623	ZINC02790215	6188	0.2411665019580543	NO	-
624	ZINC02863457	6433	0.2411603494096457	NO	-
625	ZINC02654124	5698	0.2411245833113507	NO	-
626	ZINC03968980	11083	0.24100131221512283	NO	-
627	ZINC02753942	6095	0.24099374873653776	NO	-
628	ZINC00592918	688	0.24094983228489092	NO	-
629	ZINC02800277	6272	0.2408614605126112	NO	-
630	ZINC01158785	3382	0.24076745378447184	NO	-
631	ZINC03979397	11310	0.24076712089416039	NO	-
632	ZINC00830007	1687	0.24074835700885674	NO	-
633	ZINC00631155	824	0.2407410618573667	NO	-
634	ZINC01988101	4556	0.2406890919284109	NO	-
635	ZINC00702229	1134	0.24060577312792586	NO	-
636	ZINC00592918	689	0.2405664739029284	NO	-
637	ZINC03676075	9476	0.24026561838419228	NO	-
638	ZINC04131931	11649	0.24018310069963947	NO	-
639	ZINC02914557	6615	0.24013559866409634	NO	-
640	ZINC02458059	5268	0.23990180503147973	NO	-
641	ZINC00592918	687	0.2398547336645131	NO	-
642	ZINC03976949	11299	0.23969084727424167	NO	-
643	ZINC03853797	9986	0.23955193021931478	NO	-
644	ZINC04351854	12099	0.239529674705192	NO	-
645	ZINC04054080	11548	0.239526174817325	NO	-
646	ZINC02398833	5120	0.23952203661082028	NO	-
647	ZINC00753665	1301	0.23951974209006446	NO	-
648	ZINC03882272	10888	0.23951494872295792	NO	-
649	ZINC04606769	12583	0.23947107589594704	NO	-
650	ZINC03974222	11275	0.23935846715052572	NO	-
651	ZINC03424942	8060	0.2393557636607973	NO	-
652	ZINC02207444	4715	0.2392709190978041	NO	-
653	ZINC01142180	3297	0.23926552593899852	NO	-
654	ZINC02918174	6730	0.23904909958737036	NO	-
655	ZINC02914510	6614	0.239016447504112	NO	-
656	ZINC03676098	9481	0.23894151876991743	NO	-
657	ZINC00832736	1702	0.23872956703441986	NO	-
658	ZINC03814801	17	0.23872748591497361	YES	4
659	ZINC01136264	3270	0.23868763844344118	NO	-
660	ZINC02861238	6424	0.2386525468029479	NO	-
661	ZINC04315017	12010	0.23859163422873822	NO	-
662	ZINC00096985	98	0.23856839184523115	NO	-
663	ZINC00222161	246	0.23853999987032026	NO	-
664	ZINC02724261	6029	0.23847253988638756	NO	-
665	ZINC03814800	18	0.23843452486159306	YES	4
666	ZINC01158801	3383	0.23842037878715855	NO	-
667	ZINC00843954	1768	0.23836428333269152	NO	-
668	ZINC03490531	8457	0.2382632150373825	NO	-
669	ZINC03676076	9477	0.23819350796940256	NO	-
670	ZINC03565664	9049	0.23806269526460916	NO	-
671	ZINC00858971	1931	0.23805881689546185	NO	-
672	ZINC01057402	2828	0.23798964946721554	NO	-
673	ZINC03882272	10886	0.23777558678911448	NO	-
674	ZINC01390358	3823	0.23772759905137583	NO	-
675	ZINC03676077	9478	0.2375989072631625	NO	-
676	ZINC02914505	6611	0.23755153560204867	NO	-
677	ZINC03853723	9967	0.23748303251518293	NO	-
678	ZINC00827220	1663	0.23733948427941318	NO	-
679	ZINC00713414	1182	0.23727831007999	NO	-
680	ZINC02878828	6498	0.23722455641855664	NO	-
681	ZINC00135986	154	0.23720160161021608	NO	-
682	ZINC02633910	5590	0.23708387686044607	NO	-
683	ZINC01079596	2990	0.23697314068603512	NO	-
684	ZINC01074153	2952	0.23692910033729603	NO	-
685	ZINC03264643	7372	0.23691895369686372	NO	-
686	ZINC02916043	6676	0.23680198080327128	NO	-
687	ZINC03855985	10220	0.23669431717001516	NO	-
688	ZINC03854589	10125	0.23667650860909795	NO	-
689	ZINC03858365	10435	0.23664369239707567	NO	-
690	ZINC03031421	7115	0.2365762031830507	NO	-
691	ZINC01140645	3288	0.23650532180974812	NO	-
692	ZINC00648927	958	0.23649537126075323	NO	-
693	ZINC03868056	10807	0.23642206508675587	NO	-
694	ZINC02917690	6715	0.23642182543259688	NO	-
695	ZINC02125500	4638	0.23641098735044472	NO	-
696	ZINC03854587	10123	0.2363808450626272	NO	-
697	ZINC02918351	6744	0.2362461208622194	NO	-
698	ZINC01094442	3032	0.23622895028323018	NO	-
699	ZINC00752480	1295	0.23612436731943418	NO	-
700	ZINC03561581	8999	0.2361156481135582	NO	-
701	ZINC00855064	1871	0.2360617148856095	NO	-
702	ZINC03676167	9488	0.2360539458817153	NO	-
703	ZINC03611931	9336	0.23604279115145052	NO	-
704	ZINC01143165	3303	0.23599946014967355	NO	-
705	ZINC00741778	1290	0.23597282667395228	NO	-
706	ZINC00855063	1870	0.23595136531746808	NO	-
707	ZINC02918170	6728	0.23581012081690353	NO	-
708	ZINC01504136	4201	0.2357538416336332	NO	-
709	ZINC02918349	6743	0.23574346668233367	NO	-
710	ZINC02744853	6079	0.23573261174475765	NO	-
711	ZINC03338687	7619	0.23554467390751901	NO	-
712	ZINC02436512	5216	0.23547393610966333	NO	-
713	ZINC01010130	2509	0.2353250633192212	NO	-
714	ZINC02724189	6026	0.23527251496261636	NO	-
715	ZINC01018725	2529	0.23520158370361996	NO	-
716	ZINC01193736	3492	0.2351767914726438	NO	-
717	ZINC03565776	9051	0.23517654495807805	NO	-
718	ZINC03300695	7482	0.2351329205289686	NO	-
719	ZINC03392404	7907	0.2351209180270343	NO	-
720	ZINC01053702	2804	0.2349211022524533	NO	-
721	ZINC03857904	10379	0.2347911876421638	NO	-
722	ZINC04467954	12357	0.2347911876421638	NO	-
723	ZINC02483541	5328	0.2347440701757638	NO	-
724	ZINC03851681	9703	0.23452255661251312	NO	-
725	ZINC02916042	6675	0.23450456223522792	NO	-
726	ZINC01075862	2965	0.23448567057139133	NO	-
727	ZINC01035900	2664	0.23447795076025704	NO	-
728	ZINC03338420	7618	0.2344125888085153	NO	-
729	ZINC00978442	2384	0.23436205316352196	NO	-
730	ZINC04192652	11775	0.2343271984877228	NO	-
731	ZINC00222153	241	0.23426629311248864	NO	-
732	ZINC01010129	2508	0.2341264368526037	NO	-
733	ZINC03987314	11388	0.2340771136133873	NO	-
734	ZINC03854546	10108	0.2340305394006999	NO	-
735	ZINC01025382	2569	0.2340035225708641	NO	-
736	ZINC02500078	5364	0.23385637176080354	NO	-
737	ZINC00222488	274	0.23384041693802676	NO	-
738	ZINC02500080	5365	0.23374938515095411	NO	-
739	ZINC03300692	7481	0.2336957448176526	NO	-
740	ZINC00222486	273	0.23368888564927046	NO	-
741	ZINC00834222	1708	0.23364320072323355	NO	-
742	ZINC01430264	3956	0.23360930918325118	NO	-
743	ZINC03432452	8087	0.23359144170234392	NO	-
744	ZINC01154708	3351	0.23358160777173995	NO	-
745	ZINC03814517	22	0.23350748415537795	YES	6
746	ZINC02918970	6768	0.23347428736129308	NO	-
747	ZINC04164465	11728	0.233470463510284	NO	-
748	ZINC00222398	267	0.23345552586055265	NO	-
749	ZINC04314955	12008	0.23344502082751833	NO	-
750	ZINC00827419	1671	0.23339508616604088	NO	-
751	ZINC02906823	6539	0.2333211319479252	NO	-
752	ZINC03858394	10447	0.23319663019078518	NO	-
753	ZINC02500111	5369	0.2331572345182081	NO	-
754	ZINC03853669	9946	0.23313004098652818	NO	-
755	ZINC03469008	8368	0.23310264915129558	NO	-
756	ZINC00128462	148	0.23307732523442468	NO	-
757	ZINC01074902	2959	0.23301053310131137	NO	-
758	ZINC00712101	1170	0.2330096859013279	NO	-
759	ZINC02869318	6457	0.23290358105548462	NO	-
760	ZINC03676096	9479	0.23286633491046677	NO	-
761	ZINC00021431	12	0.2328436037052945	NO	-
762	ZINC00529513	571	0.23283091582387458	NO	-
763	ZINC01059526	2845	0.23280009384376193	NO	-
764	ZINC03852961	9774	0.23268570770855584	NO	-
765	ZINC03216451	7246	0.2325952824814688	NO	-
766	ZINC02914354	6583	0.2325897763718339	NO	-
767	ZINC00529513	573	0.23255977479568957	NO	-
768	ZINC03858395	10448	0.23251956711684527	NO	-
769	ZINC03416813	8011	0.23248564838412378	NO	-
770	ZINC01486412	206	0.23247906465695253	YES	38
771	ZINC02915361	6646	0.23245193755511961	NO	-
772	ZINC01499911	4181	0.2322650368094946	NO	-
773	ZINC00309148	335	0.23222798737643416	NO	-
774	ZINC03868054	10806	0.23213925633262328	NO	-
775	ZINC03565928	9061	0.2321284741906679	NO	-
776	ZINC01055840	2819	0.23210809023272677	NO	-
777	ZINC00856195	1887	0.232048003022233	NO	-
778	ZINC03336459	7614	0.2319931154041581	NO	-
779	ZINC03660381	9440	0.23197762609691824	NO	-
780	ZINC00222518	281	0.23195116745756458	NO	-
781	ZINC01001126	2484	0.23193986283420198	NO	-
782	ZINC03853878	9995	0.23188707457826258	NO	-
783	ZINC03179204	7191	0.23171683616466965	NO	-
784	ZINC03970850	11185	0.23165748321040452	NO	-
785	ZINC03854728	10167	0.2316471532956279	NO	-
786	ZINC03032702	7117	0.23158566634335265	NO	-
787	ZINC03854586	10122	0.23145372974273237	NO	-
788	ZINC00704990	1152	0.23128489759180854	NO	-
789	ZINC00943976	2233	0.23122989072133693	NO	-
790	ZINC02058134	4589	0.23121264533158137	NO	-
791	ZINC03854588	10124	0.2311818965926497	NO	-
792	ZINC01200970	3520	0.23116402520860957	NO	-
793	ZINC03983436	11354	0.2310581666447444	NO	-
794	ZINC02918261	6737	0.2310134385628453	NO	-
795	ZINC01397271	3855	0.23099208740675092	NO	-
796	ZINC03290669	7451	0.23096344782334802	NO	-
797	ZINC02915360	6645	0.2307782516099161	NO	-
798	ZINC01988128	4559	0.23077235057548834	NO	-
799	ZINC03971868	11218	0.2307323876244494	NO	-
800	ZINC02633909	5589	0.23059660579100588	NO	-
801	ZINC01988110	4557	0.2305827766431256	NO	-
802	ZINC01489756	4150	0.2305746233139594	NO	-
803	ZINC03973292	11254	0.2305353394526914	NO	-
804	ZINC02919278	6791	0.2305304135807894	NO	-
805	ZINC03676121	9484	0.2304841642336459	NO	-
806	ZINC03217226	7250	0.23046466905793236	NO	-
807	ZINC02918260	6736	0.2304457458071982	NO	-
808	ZINC03852852	9761	0.23030381209931172	NO	-
809	ZINC00789425	1401	0.23025636873539967	NO	-
810	ZINC00529513	572	0.23016649663351071	NO	-
811	ZINC03740112	9497	0.23016508480957962	NO	-
812	ZINC04299487	11984	0.22998402720357836	NO	-
813	ZINC02926260	6818	0.22989419793412222	NO	-
814	ZINC04451766	12276	0.22975688329290342	NO	-
815	ZINC00836267	1728	0.22970300776213354	NO	-
816	ZINC00779039	1344	0.2296065244601054	NO	-
817	ZINC03552665	8932	0.22946050057538683	NO	-
818	ZINC00988037	2431	0.22941370689890808	NO	-
819	ZINC01425938	3925	0.22936612037050216	NO	-
820	ZINC03024382	7094	0.22928130862770135	NO	-
821	ZINC00097308	103	0.22927550251185172	NO	-
822	ZINC03853662	9942	0.22926131850047585	NO	-
823	ZINC01148605	3330	0.2292309275654887	NO	-
824	ZINC02914497	6607	0.22922201520229335	NO	-
825	ZINC02915386	6651	0.22907552733936998	NO	-
826	ZINC01148607	3331	0.22898444440491408	NO	-
827	ZINC01194015	3493	0.2289616819839459	NO	-
828	ZINC00827420	1672	0.22895132894485792	NO	-
829	ZINC02915436	6658	0.2289512364130483	NO	-
830	ZINC02915437	6659	0.22891875107798498	NO	-
831	ZINC03565984	9063	0.228910806682771	NO	-
832	ZINC03858367	10437	0.22887525877170867	NO	-
833	ZINC03853766	9977	0.22886599275926234	NO	-
834	ZINC00222342	256	0.22884187818043733	NO	-
835	ZINC04271833	11904	0.22882097770952992	NO	-
836	ZINC01385071	3801	0.22879558265420993	NO	-
837	ZINC00663754	1000	0.2287875833592855	NO	-
838	ZINC04246790	11847	0.22877929992532764	NO	-
839	ZINC00223925	290	0.22866485103079454	NO	-
840	ZINC02511190	5393	0.22866094808771287	NO	-
841	ZINC01035146	2656	0.2285903990122661	NO	-
842	ZINC01200182	3517	0.2285849111211492	NO	-
843	ZINC03347831	7670	0.22854493756324057	NO	-
844	ZINC02995789	7030	0.2285074134698127	NO	-
845	ZINC02693020	5805	0.2283988954288047	NO	-
846	ZINC02918155	6727	0.22838175866118543	NO	-
847	ZINC01404128	3879	0.22836654719238925	NO	-
848	ZINC02353688	5019	0.22835039569429316	NO	-
849	ZINC02353688	5020	0.22835039569429316	NO	-
850	ZINC03611942	9339	0.22827193942182558	NO	-
851	ZINC00529513	574	0.22826879880217052	NO	-
852	ZINC00591636	679	0.2282198888192485	NO	-
853	ZINC03406264	7963	0.22816554412578066	NO	-
854	ZINC01037613	2683	0.22811364359845032	NO	-
855	ZINC01028470	2589	0.22805697848725912	NO	-
856	ZINC02915961	6667	0.22799998197713867	NO	-
857	ZINC03858364	10434	0.22793248841841493	NO	-
858	ZINC04157519	11704	0.22792233617514826	NO	-
859	ZINC02847595	6382	0.22787362993429566	NO	-
860	ZINC01075861	2964	0.2278379185185399	NO	-
861	ZINC03858325	10432	0.22779525314184493	NO	-
862	ZINC02915963	6668	0.2277909630976935	NO	-
863	ZINC02500113	5370	0.22778789212344763	NO	-
864	ZINC01295790	3661	0.22774599358469572	NO	-
865	ZINC02915388	6652	0.2277267672256335	NO	-
866	ZINC03853666	9943	0.2276819999940746	NO	-
867	ZINC02915409	6655	0.2276525872061702	NO	-
868	ZINC01403163	3876	0.22763509026386364	NO	-
869	ZINC00834609	1711	0.22762523132053253	NO	-
870	ZINC00951897	2289	0.22761129271056424	NO	-
871	ZINC02914499	6608	0.22760548859412902	NO	-
872	ZINC04510344	12544	0.2275982698201495	NO	-
873	ZINC04394092	12169	0.22756341363844096	NO	-
874	ZINC03439999	8117	0.22756066556125581	NO	-
875	ZINC02919276	6790	0.227505931140083	NO	-
876	ZINC02861237	6423	0.2274317422623631	NO	-
877	ZINC00830006	1686	0.22727125099473663	NO	-
878	ZINC01136855	3275	0.22724821965963565	NO	-
879	ZINC03676050	9470	0.22723830089702016	NO	-
880	ZINC03873688	10869	0.22720881738095175	NO	-
881	ZINC03853650	9938	0.2271994803518117	NO	-
882	ZINC00594044	702	0.22717794457683044	NO	-
883	ZINC00668678	1019	0.22713379110099471	NO	-
884	ZINC03358129	7715	0.2271031367024529	NO	-
885	ZINC01421903	3906	0.22710032741037336	NO	-
886	ZINC01152948	3344	0.2270910935954513	NO	-
887	ZINC04001042	11452	0.22707378872704476	NO	-
888	ZINC00348392	358	0.22706180296456815	NO	-
889	ZINC00117101	132	0.22698636906698724	NO	-
890	ZINC02350778	5006	0.22697176020098664	NO	-
891	ZINC02350778	5007	0.22697176020098664	NO	-
892	ZINC03358126	7714	0.2268975947457807	NO	-
893	ZINC00938143	2177	0.2268557372454167	NO	-
894	ZINC03611388	9327	0.2268505988934113	NO	-
895	ZINC02918993	6769	0.22684471739666093	NO	-
896	ZINC03598461	9201	0.22680401652415672	NO	-
897	ZINC01757734	4352	0.22673887315459038	NO	-
898	ZINC04382999	12154	0.2266102767113433	NO	-
899	ZINC02424076	5183	0.22659301769088033	NO	-
900	ZINC00947349	2256	0.22656579035291616	NO	-
901	ZINC02926263	6819	0.2265524895369377	NO	-
902	ZINC03853991	10034	0.2264972883964339	NO	-
903	ZINC02220641	4762	0.22649320665488806	NO	-
904	ZINC01034292	2641	0.2264383793926938	NO	-
905	ZINC03858727	10476	0.22641613481782524	NO	-
906	ZINC00633398	833	0.22629983063063883	NO	-
907	ZINC03819970	9537	0.2262945440808289	NO	-
908	ZINC00865850	1947	0.22623712938604068	NO	-
909	ZINC01057595	2832	0.22623626409406106	NO	-
910	ZINC03676071	9474	0.2262272024785089	NO	-
911	ZINC03552663	8931	0.2261615278293179	NO	-
912	ZINC00800828	1471	0.22615300089644438	NO	-
913	ZINC04157519	11705	0.2261109172133784	NO	-
914	ZINC03862475	10671	0.2260299004464621	NO	-
915	ZINC02915142	6638	0.22602738839851552	NO	-
916	ZINC03853671	9948	0.2259984077331791	NO	-
917	ZINC00992641	2454	0.22598038555896233	NO	-
918	ZINC02220644	4763	0.22595543626825235	NO	-
919	ZINC00977296	2374	0.22589960064910114	NO	-
920	ZINC01039211	2701	0.22587848213432435	NO	-
921	ZINC01028478	2590	0.22586083292549233	NO	-
922	ZINC02744091	6076	0.2258575709323276	NO	-
923	ZINC02465344	5277	0.22585703454302605	NO	-
924	ZINC01157463	3367	0.22582827237352257	NO	-
925	ZINC00758694	1318	0.22578931243700626	NO	-
926	ZINC03449615	8157	0.22570235397832078	NO	-
927	ZINC01421902	3904	0.22565754347712072	NO	-
928	ZINC03186689	7204	0.22565153332409224	NO	-
929	ZINC00633395	832	0.22565068107475517	NO	-
930	ZINC03340820	7632	0.22553752934766405	NO	-
931	ZINC02788388	6175	0.22551809891249988	NO	-
932	ZINC01327434	3694	0.2254891379621716	NO	-
933	ZINC00649727	959	0.22548590244915392	NO	-
934	ZINC01072823	2945	0.22544148237622944	NO	-
935	ZINC04001043	11453	0.22543703016600342	NO	-
936	ZINC02918175	6731	0.22541638831539482	NO	-
937	ZINC01236720	3596	0.22540892245134092	NO	-
938	ZINC01029667	2600	0.22540048754328632	NO	-
939	ZINC02725940	6032	0.22534504622552165	NO	-
940	ZINC03565663	9048	0.22534360844291076	NO	-
941	ZINC00756528	1316	0.225305220681782	NO	-
942	ZINC01396041	3851	0.2252989803813188	NO	-
943	ZINC03676122	9485	0.22525952777484667	NO	-
944	ZINC02439650	5224	0.22524956813077643	NO	-
945	ZINC02500076	5363	0.22524171442035776	NO	-
946	ZINC02808500	6316	0.2252029582903099	NO	-
947	ZINC02078057	4600	0.22519958123796505	NO	-
948	ZINC01037522	2680	0.22518954296386334	NO	-
949	ZINC01889870	4405	0.225179046535252	NO	-
950	ZINC00794980	1430	0.22510313950476096	NO	-
951	ZINC01781368	4364	0.22501787494763514	NO	-
952	ZINC03532685	8820	0.22485372870254355	NO	-
953	ZINC03853877	9994	0.2248418211409249	NO	-
954	ZINC02808713	6321	0.22481490774097196	NO	-
955	ZINC00003289	2	0.22481184956907554	NO	-
956	ZINC00865849	1946	0.22478695622173409	NO	-
957	ZINC03675973	9467	0.2247507892389627	NO	-
958	ZINC03565901	9059	0.2247181359489084	NO	-
959	ZINC01391241	3832	0.22469119355849732	NO	-
960	ZINC02915359	6644	0.22458889722140074	NO	-
961	ZINC01663401	4339	0.22456494732396948	NO	-
962	ZINC02206976	4713	0.2244978578104472	NO	-
963	ZINC02290852	4870	0.224493557190218	NO	-
964	ZINC03974208	11274	0.22449291655720588	NO	-
965	ZINC02511256	5394	0.22435622151791645	NO	-
966	ZINC02523782	5409	0.2243300007095111	NO	-
967	ZINC00003289	1	0.22427741097062096	NO	-
968	ZINC02915144	6639	0.2242367538212197	NO	-
969	ZINC00831646	1693	0.2242348776312253	NO	-
970	ZINC03370040	7801	0.22417142338659984	NO	-
971	ZINC03550299	8924	0.22416893789463893	NO	-
972	ZINC01158742	3381	0.2241083661233752	NO	-
973	ZINC01110159	3095	0.2241003559945727	NO	-
974	ZINC00652806	966	0.22401275549588315	NO	-
975	ZINC02319691	4916	0.22395203579499523	NO	-
976	ZINC02999285	7038	0.22389551384682213	NO	-
977	ZINC00638093	855	0.22384713037245946	NO	-
978	ZINC03622691	9383	0.2238411285892185	NO	-
979	ZINC02919267	6789	0.22377766470094201	NO	-
980	ZINC02914378	6587	0.2237646618350542	NO	-
981	ZINC03032923	7118	0.22373490562632875	NO	-
982	ZINC02804945	6305	0.22371409805338982	NO	-
983	ZINC03858393	10446	0.22371310040117293	NO	-
984	ZINC01072363	2927	0.22369602538039268	NO	-
985	ZINC03854177	10049	0.22369319198629586	NO	-
986	ZINC00631201	825	0.2236698049258169	NO	-
987	ZINC01061410	2856	0.22364444775571266	NO	-
988	ZINC02918071	6721	0.22352856398334947	NO	-
989	ZINC01757737	4353	0.22352209979297089	NO	-
990	ZINC03854728	10168	0.22343925156264913	NO	-
991	ZINC03859733	10622	0.22343120637499014	NO	-
992	ZINC01519435	4284	0.22342313542848097	NO	-
993	ZINC01519465	4295	0.22339652232037627	NO	-
994	ZINC02319692	4917	0.22339357909337323	NO	-
995	ZINC02914376	6586	0.22338479382481707	NO	-
996	ZINC04003617	11474	0.22335849309296016	NO	-
997	ZINC02483847	5333	0.22328950485427665	NO	-
998	ZINC03814684	59	0.22326883561323593	YES	7
999	ZINC02353690	5022	0.22322057471464005	NO	-
1000	ZINC02353690	5023	0.22322057471464005	NO	-
1001	ZINC03854545	10107	0.22315662874908557	NO	-
1002	ZINC02914356	6584	0.22315124865051866	NO	-
1003	ZINC03217835	7255	0.22314061220501205	NO	-
1004	ZINC02871731	6465	0.22310473788385826	NO	-
1005	ZINC02360812	5049	0.2230432370016161	NO	-
1006	ZINC01167994	3427	0.22300664282794078	NO	-
1007	ZINC02406641	5143	0.22300663095611212	NO	-
1008	ZINC00677985	1071	0.2229812057576291	NO	-
1009	ZINC01165603	3421	0.22297539047788456	NO	-
1010	ZINC04484209	12424	0.22294844015143558	NO	-
1011	ZINC04382999	12155	0.2229182912666066	NO	-
1012	ZINC01501206	4188	0.22289902308545115	NO	-
1013	ZINC00541264	591	0.22289263719421162	NO	-
1014	ZINC01519212	4269	0.22288320971373338	NO	-
1015	ZINC02365420	5058	0.22280833502883335	NO	-
1016	ZINC03649656	9426	0.22280623676820033	NO	-
1017	ZINC02360226	5047	0.22278893043738804	NO	-
1018	ZINC02360810	5048	0.22278781871581513	NO	-
1019	ZINC01044210	2752	0.22275528493877841	NO	-
1020	ZINC01030880	2611	0.22275244394998667	NO	-
1021	ZINC00987948	2428	0.22274774200024292	NO	-
1022	ZINC00547356	600	0.2226955398399534	NO	-
1023	ZINC03858501	10464	0.22267679230379114	NO	-
1024	ZINC03329847	7576	0.2225995313851079	NO	-
1025	ZINC01236717	3595	0.22257442489921894	NO	-
1026	ZINC00789577	1403	0.2225520162903693	NO	-
1027	ZINC02636035	5600	0.22253121174830465	NO	-
1028	ZINC02801674	6280	0.22249085154286707	NO	-
1029	ZINC00850625	1844	0.22246786186183196	NO	-
1030	ZINC03852023	9717	0.2222785212752293	NO	-
1031	ZINC03565863	9058	0.22223759136293936	NO	-
1032	ZINC03275969	7405	0.2222123974412766	NO	-
1033	ZINC01092679	3029	0.22219469173617534	NO	-
1034	ZINC02871732	6466	0.22217941920378176	NO	-
1035	ZINC00720112	1227	0.22213406430194996	NO	-
1036	ZINC02210420	4726	0.22213358399757135	NO	-
1037	ZINC03867004	10715	0.22210544215718378	NO	-
1038	ZINC04465316	12327	0.22210544215718378	NO	-
1039	ZINC00222344	257	0.2220790476606026	NO	-
1040	ZINC00357246	366	0.22202328311875236	NO	-
1041	ZINC03857418	10313	0.2220038356974047	NO	-
1042	ZINC01079598	2991	0.2218560703713114	NO	-
1043	ZINC01040046	2705	0.2218332527848779	NO	-
1044	ZINC01059653	2847	0.22183061897810974	NO	-
1045	ZINC01499923	4184	0.221774232696982	NO	-
1046	ZINC00623579	756	0.22176338965799428	NO	-
1047	ZINC02873827	6476	0.22175698333367921	NO	-
1048	ZINC01781370	4365	0.22173805620704512	NO	-
1049	ZINC02918073	6722	0.22173632534813456	NO	-
1050	ZINC03814716	52	0.22171239803643714	YES	7
1051	ZINC03675960	9461	0.2217111516947122	NO	-
1052	ZINC04347259	12082	0.2216856521511799	NO	-
1053	ZINC03565924	9060	0.2215840671499192	NO	-
1054	ZINC01428301	3942	0.22155377647784152	NO	-
1055	ZINC03802693	9516	0.22151114757291468	NO	-
1056	ZINC02648655	5660	0.22149322284001377	NO	-
1057	ZINC03676123	9486	0.22148756831697955	NO	-
1058	ZINC02884945	6521	0.22146331575878034	NO	-
1059	ZINC03550192	8920	0.22144510877396917	NO	-
1060	ZINC00921766	2136	0.22139896569511508	NO	-
1061	ZINC01469604	4121	0.22137132660959308	NO	-
1062	ZINC00836169	1722	0.2213476592387241	NO	-
1063	ZINC00545445	599	0.2212791001681983	NO	-
1064	ZINC00971858	2356	0.22118914954939245	NO	-
1065	ZINC01040046	2706	0.221163023223868	NO	-
1066	ZINC03549309	8915	0.2211567600998585	NO	-
1067	ZINC00845302	1773	0.22113171325233488	NO	-
1068	ZINC01304815	3666	0.22097585028301495	NO	-
1069	ZINC01078328	2981	0.2209736810758273	NO	-
1070	ZINC01033448	2632	0.22096329286213798	NO	-
1071	ZINC02570389	5425	0.22090950497068387	NO	-
1072	ZINC02919264	6788	0.22090362904588232	NO	-
1073	ZINC01269677	3634	0.22086386425070537	NO	-
1074	ZINC03649656	9427	0.22085811459153898	NO	-
1075	ZINC03868786	10853	0.22085639521524092	NO	-
1076	ZINC04002427	11471	0.22083001382361855	NO	-
1077	ZINC00308470	333	0.2208103513519958	NO	-
1078	ZINC01889875	4406	0.22079528826625638	NO	-
1079	ZINC02731402	6052	0.22078583293445622	NO	-
1080	ZINC03853990	10033	0.22075820164899715	NO	-
1081	ZINC03970154	11162	0.2207322610260465	NO	-
1082	ZINC03853711	9965	0.22070424961443696	NO	-
1083	ZINC00795432	1435	0.220684544487738	NO	-
1084	ZINC01075864	2966	0.22059550066858047	NO	-
1085	ZINC04381440	12144	0.2205558508519865	NO	-
1086	ZINC01502625	4191	0.22054192559331878	NO	-
1087	ZINC03620610	9374	0.22043291836132423	NO	-
1088	ZINC01032939	2627	0.22036524451234268	NO	-
1089	ZINC02210422	4727	0.220272184802476	NO	-
1090	ZINC02907325	6541	0.2202573004809453	NO	-
1091	ZINC04315013	12009	0.2201982013496293	NO	-
1092	ZINC02437127	5219	0.22013188571044856	NO	-
1093	ZINC04300324	11985	0.2201117121094968	NO	-
1094	ZINC03851676	9701	0.22008545260426793	NO	-
1095	ZINC02918352	6745	0.22006516216798902	NO	-
1096	ZINC03858323	10430	0.2200547679817405	NO	-
1097	ZINC00628978	807	0.22001615195781773	NO	-
1098	ZINC01097915	3039	0.21990228193727826	NO	-
1099	ZINC00956563	2317	0.21989879764659484	NO	-
1100	ZINC01567274	4308	0.21985445379736632	NO	-
1101	ZINC02465341	5276	0.21982881376415322	NO	-
1102	ZINC03276685	7408	0.2198103687896809	NO	-
1103	ZINC01075859	2963	0.21970862528483362	NO	-
1104	ZINC02914358	6585	0.21957406320138764	NO	-
1105	ZINC03862922	10676	0.2195483379252153	NO	-
1106	ZINC00824610	1636	0.2195445084328041	NO	-
1107	ZINC03370037	7800	0.2195367372474422	NO	-
1108	ZINC00222516	280	0.2195203195037694	NO	-
1109	ZINC03852959	9772	0.21951813901958642	NO	-
1110	ZINC03859643	10600	0.21951536471062508	NO	-
1111	ZINC01157936	3371	0.21949639935214074	NO	-
1112	ZINC01156835	3360	0.21945964705212817	NO	-
1113	ZINC03983498	11355	0.21945867128288585	NO	-
1114	ZINC03023511	7089	0.21945322452157423	NO	-
1115	ZINC03676097	9480	0.21936570934140634	NO	-
1116	ZINC03858324	10431	0.2193416775381485	NO	-
1117	ZINC01499917	4183	0.2193247787606943	NO	-
1118	ZINC01047949	2770	0.21930423543029462	NO	-
1119	ZINC02914353	6582	0.21930301100626284	NO	-
1120	ZINC04439325	12242	0.21920161741192462	NO	-
1121	ZINC03852754	9750	0.2191764295458958	NO	-
1122	ZINC03630225	9393	0.21913691765651858	NO	-
1123	ZINC02914482	6600	0.21911774108992474	NO	-
1124	ZINC03244705	7310	0.21887093687293288	NO	-
1125	ZINC02353690	5021	0.2188581040287356	NO	-
1126	ZINC00838926	1747	0.2188455770667175	NO	-
1127	ZINC02819154	6346	0.21883998680254055	NO	-
1128	ZINC01451805	4058	0.218826003566846	NO	-
1129	ZINC02272849	4846	0.2188126004440973	NO	-
1130	ZINC03833709	9558	0.21875504127869203	NO	-
1131	ZINC03275214	7404	0.21875114746131882	NO	-
1132	ZINC01059132	2843	0.218710648922576	NO	-
1133	ZINC01050606	2789	0.21869028784406266	NO	-
1134	ZINC02915373	6649	0.21867180673613099	NO	-
1135	ZINC03967010	11063	0.21864092615832356	NO	-
1136	ZINC03971867	11217	0.21861898418151435	NO	-
1137	ZINC03890788	10964	0.21861392280181313	NO	-
1138	ZINC03971216	11192	0.21856369184294594	NO	-
1139	ZINC03548335	8906	0.21852914701367848	NO	-
1140	ZINC01102737	3048	0.2185018614533564	NO	-
1141	ZINC04082440	11580	0.2184241055466981	NO	-
1142	ZINC03550290	8922	0.21842295214274157	NO	-
1143	ZINC00628978	804	0.21841793022251482	NO	-
1144	ZINC02234326	4796	0.21828311989236593	NO	-
1145	ZINC01354449	3723	0.2182506860742715	NO	-
1146	ZINC00639833	885	0.21824798934663497	NO	-
1147	ZINC03857878	10376	0.21821831001241046	NO	-
1148	ZINC03777709	9502	0.21819385159613822	NO	-
1149	ZINC03020712	7069	0.2181614905419868	NO	-
1150	ZINC00855937	1882	0.2181587104595479	NO	-
1151	ZINC03833709	9559	0.218115915798744	NO	-
1152	ZINC03833709	9560	0.218115915798744	NO	-
1153	ZINC00543346	597	0.21810205635402893	NO	-
1154	ZINC00222512	279	0.21807689553783685	NO	-
1155	ZINC04352060	12102	0.2180041278095847	NO	-
1156	ZINC03970851	11186	0.21797881542670317	NO	-
1157	ZINC01167995	3428	0.2179754761027811	NO	-
1158	ZINC01020301	2548	0.21794911883290638	NO	-
1159	ZINC02807410	6311	0.21794497005128335	NO	-
1160	ZINC02505953	5391	0.21792640207437047	NO	-
1161	ZINC03249461	7332	0.21784472507887928	NO	-
1162	ZINC02713150	5865	0.21783622584991041	NO	-
1163	ZINC01269677	3633	0.21777365649344538	NO	-
1164	ZINC02970895	6979	0.21774717953952416	NO	-
1165	ZINC00832735	1701	0.21767526640113952	NO	-
1166	ZINC02511257	5395	0.2176249317026514	NO	-
1167	ZINC00671714	1042	0.2175963297802455	NO	-
1168	ZINC04192896	11776	0.21758859614616288	NO	-
1169	ZINC03860062	10654	0.2175866197107665	NO	-
1170	ZINC02410474	5152	0.2175688625284409	NO	-
1171	ZINC02915411	6656	0.21755883410358193	NO	-
1172	ZINC00707299	1160	0.21752119680874699	NO	-
1173	ZINC03612988	9345	0.21748628266318681	NO	-
1174	ZINC03857934	10381	0.2174479109541421	NO	-
1175	ZINC03833029	9556	0.21742495527016	NO	-
1176	ZINC01244817	3602	0.21742380545092918	NO	-
1177	ZINC01485883	4139	0.217414069223437	NO	-
1178	ZINC02915370	6648	0.21740593756280102	NO	-
1179	ZINC03851674	9700	0.2173867889850542	NO	-
1180	ZINC01196051	3503	0.2173863470898316	NO	-
1181	ZINC03851678	9702	0.2173662339898528	NO	-
1182	ZINC01195756	3500	0.2173606120855589	NO	-
1183	ZINC00795431	1434	0.21730707386393103	NO	-
1184	ZINC01219340	3568	0.21722262734820602	NO	-
1185	ZINC02684637	5769	0.21716661779907032	NO	-
1186	ZINC00855938	1883	0.2171554476734324	NO	-
1187	ZINC00729871	1259	0.21709690312435972	NO	-
1188	ZINC01032939	2628	0.21702806049619217	NO	-
1189	ZINC02206974	4712	0.21699967359692038	NO	-
1190	ZINC02996398	7031	0.2169603117361762	NO	-
1191	ZINC03468579	8367	0.21695997544733936	NO	-
1192	ZINC01518540	4267	0.21690623473245502	NO	-
1193	ZINC02588022	5441	0.2169009523744437	NO	-
1194	ZINC03675972	9466	0.21689005073213408	NO	-
1195	ZINC04417188	12216	0.21683790671020908	NO	-
1196	ZINC03802693	9515	0.21679859849507926	NO	-
1197	ZINC00536987	581	0.21676275155684807	NO	-
1198	ZINC02656119	5703	0.21675402662810128	NO	-
1199	ZINC03565588	9044	0.21675306378101455	NO	-
1200	ZINC00845813	1777	0.21673024187027248	NO	-
1201	ZINC04293685	11977	0.21670070562660323	NO	-
1202	ZINC03857790	10363	0.2166750396545062	NO	-
1203	ZINC01738035	4344	0.2166736728616886	NO	-
1204	ZINC03863347	10680	0.2166457996568249	NO	-
1205	ZINC02588021	5440	0.21656857572299315	NO	-
1206	ZINC01033448	2633	0.21651697022051225	NO	-
1207	ZINC00918063	2126	0.21651443002390802	NO	-
1208	ZINC04156558	11693	0.21646896897340662	NO	-
1209	ZINC02654347	5699	0.21645870367203457	NO	-
1210	ZINC04249103	11857	0.21645701510445534	NO	-
1211	ZINC02996401	7034	0.21644170504087468	NO	-
1212	ZINC03452752	8185	0.21640406975348384	NO	-
1213	ZINC00097313	104	0.21639937615775276	NO	-
1214	ZINC03851751	9705	0.21639125800020806	NO	-
1215	ZINC00536744	580	0.2163812053640991	NO	-
1216	ZINC03561162	8997	0.21637992386425575	NO	-
1217	ZINC01059647	2846	0.21635652830018484	NO	-
1218	ZINC01123367	3182	0.2163221475912414	NO	-
1219	ZINC03890185	10941	0.21631540807684463	NO	-
1220	ZINC03863348	10681	0.21631519599957866	NO	-
1221	ZINC01107868	3068	0.21628954981130055	NO	-
1222	ZINC02715974	5931	0.21628337257306046	NO	-
1223	ZINC00783995	1384	0.21626257254650255	NO	-
1224	ZINC00836169	1723	0.2162522981696008	NO	-
1225	ZINC02364296	5056	0.21624642085084808	NO	-
1226	ZINC03116917	7164	0.21621069690555095	NO	-
1227	ZINC00222524	283	0.21620428908974879	NO	-
1228	ZINC01144299	3306	0.2161509772730031	NO	-
1229	ZINC01499928	4186	0.21614781590234716	NO	-
1230	ZINC00592510	682	0.2161394614480151	NO	-
1231	ZINC02919072	6773	0.21613380000879956	NO	-
1232	ZINC04001326	11461	0.21609017145666326	NO	-
1233	ZINC04351868	12101	0.21608343740339478	NO	-
1234	ZINC01171031	3437	0.21606931314947111	NO	-
1235	ZINC00648927	957	0.21606514455472506	NO	-
1236	ZINC00818304	1604	0.21600978614034683	NO	-
1237	ZINC04435961	12234	0.21597347869381742	NO	-
1238	ZINC01424652	3922	0.21588643112660605	NO	-
1239	ZINC01478456	4131	0.21587600857113076	NO	-
1240	ZINC03433239	8090	0.21586861641032215	NO	-
1241	ZINC00986107	2419	0.21586175995245913	NO	-
1242	ZINC00652806	967	0.21577419125663075	NO	-
1243	ZINC03853668	9945	0.21576371883335288	NO	-
1244	ZINC02410473	5151	0.21572983253212916	NO	-
1245	ZINC02926145	6816	0.21571456382417478	NO	-
1246	ZINC01451804	4055	0.21570217248337162	NO	-
1247	ZINC00800845	1473	0.21566786289824194	NO	-
1248	ZINC02616501	5461	0.2156426951905527	NO	-
1249	ZINC02724191	6028	0.21563554544535865	NO	-
1250	ZINC01391240	3831	0.21558620827570177	NO	-
1251	ZINC02326369	4931	0.21553483233134896	NO	-
1252	ZINC01873477	4403	0.21553297125584056	NO	-
1253	ZINC02926147	6817	0.21550961660811557	NO	-
1254	ZINC01327444	3697	0.21547114580027227	NO	-
1255	ZINC00866706	1956	0.21544722653550447	NO	-
1256	ZINC01494140	4160	0.21544311420873374	NO	-
1257	ZINC03620920	9379	0.21541329274205512	NO	-
1258	ZINC01111911	3103	0.2154115386168998	NO	-
1259	ZINC01111909	3102	0.21538981318405212	NO	-
1260	ZINC01116239	3140	0.2153734550982599	NO	-
1261	ZINC00638108	857	0.21535969946619501	NO	-
1262	ZINC01428401	3943	0.21534758944115165	NO	-
1263	ZINC00715063	1190	0.21533626753006122	NO	-
1264	ZINC03890889	10965	0.21530015811000414	NO	-
1265	ZINC02428761	5195	0.2152908434064752	NO	-
1266	ZINC03562706	9010	0.21526434306303682	NO	-
1267	ZINC02792233	6208	0.2152551481990312	NO	-
1268	ZINC03998304	11436	0.2151989050661704	NO	-
1269	ZINC01019470	2539	0.215184951266646	NO	-
1270	ZINC03854899	10174	0.21515852671425317	NO	-
1271	ZINC00539123	588	0.2151284377160905	NO	-
1272	ZINC03140347	7171	0.21510268674421995	NO	-
1273	ZINC01385547	3806	0.21509728839887196	NO	-
1274	ZINC02630768	5582	0.21506266337912688	NO	-
1275	ZINC00638115	860	0.21501703973205546	NO	-
1276	ZINC03853976	10026	0.21501634194617403	NO	-
1277	ZINC01038564	2699	0.2150001843485738	NO	-
1278	ZINC04381440	12146	0.21498305656079902	NO	-
1279	ZINC03676063	9473	0.21498197653289308	NO	-
1280	ZINC00871868	1978	0.21495497384790363	NO	-
1281	ZINC04379699	12142	0.2149511465107536	NO	-
1282	ZINC00827224	1665	0.21491936949797258	NO	-
1283	ZINC01269532	3632	0.21468155082474982	NO	-
1284	ZINC02448690	5242	0.2146597872759753	NO	-
1285	ZINC02360224	5046	0.21463408407990123	NO	-
1286	ZINC03132969	7166	0.21456353630866976	NO	-
1287	ZINC03023327	7086	0.21455373381179957	NO	-
1288	ZINC03854400	10081	0.21451221413002483	NO	-
1289	ZINC03660385	9441	0.2145058181148342	NO	-
1290	ZINC01519250	4271	0.21448557271933624	NO	-
1291	ZINC02947417	6877	0.2144295976720118	NO	-
1292	ZINC00222149	238	0.21438519413238755	NO	-
1293	ZINC03050323	7135	0.21434497993593216	NO	-
1294	ZINC03338785	7620	0.21433942101440653	NO	-
1295	ZINC02919071	6772	0.21429620722333312	NO	-
1296	ZINC00675671	1063	0.2142537969636009	NO	-
1297	ZINC02227302	4782	0.2142350540136319	NO	-
1298	ZINC02915390	6653	0.21417295449569404	NO	-
1299	ZINC01074874	2958	0.21415827349169553	NO	-
1300	ZINC01038101	2692	0.21408688314342983	NO	-
1301	ZINC01370823	3777	0.2140162382387132	NO	-
1302	ZINC00836173	1726	0.21401404083095774	NO	-
1303	ZINC03179204	7192	0.2139972337575887	NO	-
1304	ZINC01055526	2817	0.2139933751321097	NO	-
1305	ZINC02786317	6161	0.21398796117492377	NO	-
1306	ZINC01394387	3843	0.21396413624693497	NO	-
1307	ZINC03859893	10638	0.21394985631752633	NO	-
1308	ZINC03987315	11389	0.21392001888784465	NO	-
1309	ZINC02228773	4783	0.21391176348559354	NO	-
1310	ZINC02947418	6878	0.21389273630917052	NO	-
1311	ZINC00836169	1721	0.21388356698635141	NO	-
1312	ZINC00641304	895	0.21385624661200298	NO	-
1313	ZINC03021528	7075	0.21383272046482238	NO	-
1314	ZINC00974382	2361	0.21377112622932162	NO	-
1315	ZINC01822100	4387	0.21376677295497282	NO	-
1316	ZINC02871730	6464	0.2137539462668571	NO	-
1317	ZINC02914563	6618	0.21371638289535763	NO	-
1318	ZINC03598378	9199	0.21370260399380328	NO	-
1319	ZINC03859684	10612	0.2136671566992425	NO	-
1320	ZINC02353688	5018	0.2136089922091879	NO	-
1321	ZINC00945189	2243	0.21355148950034664	NO	-
1322	ZINC03853765	9976	0.21353533195877725	NO	-
1323	ZINC00222285	253	0.2135223668994068	NO	-
1324	ZINC01393657	3840	0.213517796375314	NO	-
1325	ZINC04381440	12145	0.21351770785431956	NO	-
1326	ZINC02762552	6114	0.2135164019471435	NO	-
1327	ZINC01499616	4179	0.2135079697738292	NO	-
1328	ZINC02266114	4843	0.21348377921189476	NO	-
1329	ZINC01354431	3721	0.2134471233865571	NO	-
1330	ZINC01513112	4247	0.21342146446125046	NO	-
1331	ZINC02260303	4834	0.2134155490869469	NO	-
1332	ZINC02693140	5806	0.21337898725335666	NO	-
1333	ZINC00107088	116	0.21335233761859	NO	-
1334	ZINC02299284	4880	0.21333376273238808	NO	-
1335	ZINC00604166	717	0.21329025274781754	NO	-
1336	ZINC03858584	10467	0.21327861754863392	NO	-
1337	ZINC03889528	10908	0.21325617425522175	NO	-
1338	ZINC00822292	1631	0.21324584335114424	NO	-
1339	ZINC01027186	2582	0.21319643070496436	NO	-
1340	ZINC03854574	10120	0.2131804343849184	NO	-
1341	ZINC03854669	10148	0.2131641201986535	NO	-
1342	ZINC01123365	3181	0.21314743607871503	NO	-
1343	ZINC00684121	1108	0.2131387361068006	NO	-
1344	ZINC03562124	9001	0.2129496816642378	NO	-
1345	ZINC00684120	1107	0.21294471229744324	NO	-
1346	ZINC02338714	4964	0.2128456453809286	NO	-
1347	ZINC03858368	10438	0.2128195694326184	NO	-
1348	ZINC02808272	6313	0.21280794365036484	NO	-
1349	ZINC02407995	5146	0.21278290337808858	NO	-
1350	ZINC01036060	2667	0.21276533076471893	NO	-
1351	ZINC00815305	1593	0.21275228827471057	NO	-
1352	ZINC01093652	3031	0.21274013597901023	NO	-
1353	ZINC03857875	10375	0.21270460004279204	NO	-
1354	ZINC04379115	12138	0.21267779912547646	NO	-
1355	ZINC02302053	4884	0.2126119459512261	NO	-
1356	ZINC04033661	11511	0.21260695753724307	NO	-
1357	ZINC01061851	2858	0.212537374300853	NO	-
1358	ZINC01501208	4189	0.2125354910996887	NO	-
1359	ZINC03858369	10439	0.2125225298688967	NO	-
1360	ZINC03554907	8953	0.21249804075551523	NO	-
1361	ZINC01025792	2573	0.21244092839844742	NO	-
1362	ZINC00641308	897	0.21240934240167386	NO	-
1363	ZINC03665069	9453	0.2123899829340045	NO	-
1364	ZINC01451100	4043	0.2123336958817431	NO	-
1365	ZINC03853787	9980	0.2122701410823918	NO	-
1366	ZINC02639494	5616	0.2122577481427362	NO	-
1367	ZINC02338711	4963	0.21217857328365716	NO	-
1368	ZINC00712729	1172	0.21217110066868738	NO	-
1369	ZINC01410038	3893	0.21211872246959357	NO	-
1370	ZINC00624496	766	0.21201265827644603	NO	-
1371	ZINC02914317	6573	0.21200986467090177	NO	-
1372	ZINC01040269	2712	0.2120048387137878	NO	-
1373	ZINC00855940	1884	0.21200364847755868	NO	-
1374	ZINC02915414	6657	0.21199186661216082	NO	-
1375	ZINC02918587	6747	0.21188486029045991	NO	-
1376	ZINC02078072	4608	0.21185119990026982	NO	-
1377	ZINC03852984	9781	0.21184489765959258	NO	-
1378	ZINC03854198	10051	0.21183326210500386	NO	-
1379	ZINC03022037	7081	0.21182820254036444	NO	-
1380	ZINC02078069	4605	0.21178516982886075	NO	-
1381	ZINC01450465	4025	0.21177762372519313	NO	-
1382	ZINC03970112	11157	0.21175929395467	NO	-
1383	ZINC03608474	9280	0.2117470560073868	NO	-
1384	ZINC00670563	1029	0.2117292967377871	NO	-
1385	ZINC03820383	9546	0.21171815715892733	NO	-
1386	ZINC00586685	662	0.21166596281043348	NO	-
1387	ZINC04156558	11694	0.2115656930683883	NO	-
1388	ZINC00025802	15	0.21151552007267524	NO	-
1389	ZINC01988200	4560	0.21150592853694364	NO	-
1390	ZINC00796871	1450	0.2115053278080232	NO	-
1391	ZINC03548461	8910	0.2114968184328265	NO	-
1392	ZINC02914691	6633	0.2114829211412565	NO	-
1393	ZINC03853642	9934	0.21141473136303215	NO	-
1394	ZINC02633615	5588	0.2113821647438832	NO	-
1395	ZINC02500251	5374	0.21137003952066416	NO	-
1396	ZINC01033324	2631	0.21136219294662306	NO	-
1397	ZINC00836169	1720	0.21135839377894702	NO	-
1398	ZINC03868372	10825	0.2112927683671806	NO	-
1399	ZINC03031226	7113	0.21129036736843482	NO	-
1400	ZINC04467586	12349	0.21127481106642626	NO	-
1401	ZINC03522910	8749	0.21120398703572235	NO	-
1402	ZINC01036178	2668	0.21119146265755853	NO	-
1403	ZINC03860046	10652	0.21117875669236946	NO	-
1404	ZINC01499476	4174	0.21117802922381806	NO	-
1405	ZINC03401810	7944	0.2111777315424742	NO	-
1406	ZINC02465349	5278	0.21113326671204344	NO	-
1407	ZINC00783868	1379	0.21111947150440205	NO	-
1408	ZINC03858739	10478	0.21111207153799788	NO	-
1409	ZINC03021358	7072	0.21107986101580192	NO	-
1410	ZINC00721401	1235	0.21101473684383718	NO	-
1411	ZINC02500251	5373	0.21100607010939926	NO	-
1412	ZINC04041779	11529	0.21094923221061723	NO	-
1413	ZINC03889330	10901	0.21094722233149815	NO	-
1414	ZINC03858322	10429	0.21094549348993225	NO	-
1415	ZINC03548341	8907	0.21093190170867276	NO	-
1416	ZINC04053792	11546	0.2108090589575737	NO	-
1417	ZINC00086592	80	0.2107981199105788	NO	-
1418	ZINC03347057	7667	0.2107158376544914	NO	-
1419	ZINC03654315	9433	0.21070427091459976	NO	-
1420	ZINC03857887	10378	0.2107011612764588	NO	-
1421	ZINC03876241	10878	0.21068594112229466	NO	-
1422	ZINC04001327	11462	0.21067436568267112	NO	-
1423	ZINC00854155	1864	0.21061157972075756	NO	-
1424	ZINC03854418	10089	0.2104750246648972	NO	-
1425	ZINC02362359	5051	0.21044257632430333	NO	-
1426	ZINC01153080	3346	0.21040117461297497	NO	-
1427	ZINC01463394	4077	0.21037938825866678	NO	-
1428	ZINC03858672	10470	0.21037617773939182	NO	-
1429	ZINC02808701	6320	0.21037344148131037	NO	-
1430	ZINC01098597	3041	0.2103654932735564	NO	-
1431	ZINC01364473	3761	0.21021884219181158	NO	-
1432	ZINC04628595	12598	0.21018741096501106	NO	-
1433	ZINC03516987	8726	0.21009834970171756	NO	-
1434	ZINC03853763	9975	0.21006974845079085	NO	-
1435	ZINC02792682	6213	0.21005811806816588	NO	-
1436	ZINC00836173	1727	0.21003133788335784	NO	-
1437	ZINC01503377	4195	0.2099976035589138	NO	-
1438	ZINC01158810	3384	0.20992127572256108	NO	-
1439	ZINC03031222	7112	0.20991260103045725	NO	-
1440	ZINC04145544	11678	0.2099094848777107	NO	-
1441	ZINC01276229	3642	0.20988639728251005	NO	-
1442	ZINC01177455	3451	0.20988070451491792	NO	-
1443	ZINC02918589	6748	0.20984315642169374	NO	-
1444	ZINC03611936	9337	0.20977399092693763	NO	-
1445	ZINC00543297	596	0.20975628765274604	NO	-
1446	ZINC03008080	7044	0.20973715363559234	NO	-
1447	ZINC02916028	6670	0.20966017284073196	NO	-
1448	ZINC03858297	10414	0.20965572573457808	NO	-
1449	ZINC01135631	3265	0.20965355229615654	NO	-
1450	ZINC02228775	4784	0.2096534739034377	NO	-
1451	ZINC04143236	11673	0.2096419635591125	NO	-
1452	ZINC00970070	2350	0.20963540438916853	NO	-
1453	ZINC01207704	3531	0.20961529935134107	NO	-
1454	ZINC01105526	3053	0.20961482936493792	NO	-
1455	ZINC03809502	9519	0.2095648732602747	NO	-
1456	ZINC00952673	2297	0.20953003483813543	NO	-
1457	ZINC03858685	10474	0.20952433245436375	NO	-
1458	ZINC00670612	1030	0.2095172619180553	NO	-
1459	ZINC03854980	10185	0.20950326001749622	NO	-
1460	ZINC04503533	12528	0.20950098971292933	NO	-
1461	ZINC03517137	8727	0.20950030645234965	NO	-
1462	ZINC04381893	12148	0.2094911265703667	NO	-
1463	ZINC00974382	2362	0.2094899007218708	NO	-
1464	ZINC00544367	598	0.20941984799071556	NO	-
1465	ZINC03853965	10022	0.2094194858974471	NO	-
1466	ZINC03853672	9949	0.20938623424832464	NO	-
1467	ZINC04156236	11689	0.20934193179444247	NO	-
1468	ZINC00896261	2058	0.20933552023846158	NO	-
1469	ZINC03891114	10978	0.20926113981931768	NO	-
1470	ZINC02302564	4886	0.20925394193305724	NO	-
1471	ZINC01045957	2756	0.20922565604658036	NO	-
1472	ZINC02849594	6387	0.20919521638361216	NO	-
1473	ZINC01364475	3762	0.2091630059145027	NO	-
1474	ZINC03818696	9525	0.20915974618913358	NO	-
1475	ZINC01072372	2932	0.20913565654027053	NO	-
1476	ZINC02078068	4604	0.20911696107510322	NO	-
1477	ZINC02706994	5847	0.20910236731363102	NO	-
1478	ZINC00978162	2380	0.20908060821063051	NO	-
1479	ZINC03859677	10607	0.2090659762617889	NO	-
1480	ZINC02488730	5337	0.20904418259166382	NO	-
1481	ZINC00003906	3	0.20903938988888884	NO	-
1482	ZINC02252156	4827	0.2090323408056555	NO	-
1483	ZINC01463529	4078	0.2089928284747099	NO	-
1484	ZINC03561164	8998	0.20895330663182785	NO	-
1485	ZINC03561923	9000	0.20894850851661328	NO	-
1486	ZINC00800830	1472	0.20893053927378613	NO	-
1487	ZINC00726995	1245	0.20891821963885698	NO	-
1488	ZINC01045920	2755	0.20889229388280012	NO	-
1489	ZINC03026683	7098	0.20884678758097625	NO	-
1490	ZINC01215943	3564	0.2088404318559358	NO	-
1491	ZINC02347289	4991	0.2088145948621982	NO	-
1492	ZINC01410037	3892	0.2087952390264326	NO	-
1493	ZINC01244818	3603	0.2087592862940421	NO	-
1494	ZINC00643085	905	0.20875486522556902	NO	-
1495	ZINC03608164	9276	0.20873184767693895	NO	-
1496	ZINC04186114	11769	0.20869346354209375	NO	-
1497	ZINC00208865	221	0.20868613988868168	NO	-
1498	ZINC03997654	11431	0.20868424583349518	NO	-
1499	ZINC03247926	7327	0.20867830499917356	NO	-
1500	ZINC01498240	4171	0.2086726930661602	NO	-
1501	ZINC02915407	6654	0.20866969157194115	NO	-
1502	ZINC04266423	11893	0.20866339914906115	NO	-
1503	ZINC03858016	10392	0.20863615089112084	NO	-
1504	ZINC04468120	12358	0.20863615089112084	NO	-
1505	ZINC02499522	5355	0.20857917983564292	NO	-
1506	ZINC03858726	10475	0.20855023064868836	NO	-
1507	ZINC03853670	9947	0.20853325424477634	NO	-
1508	ZINC02078065	4601	0.20852029672139602	NO	-
1509	ZINC02914690	6632	0.20848029483961975	NO	-
1510	ZINC03856431	10249	0.20844473089802204	NO	-
1511	ZINC04470144	12385	0.20844473089802204	NO	-
1512	ZINC00789567	1402	0.20843747975851834	NO	-
1513	ZINC01106739	3060	0.20838167583693934	NO	-
1514	ZINC02883010	6509	0.20838106587610483	NO	-
1515	ZINC00836173	1724	0.20837424990618258	NO	-
1516	ZINC01162377	3393	0.20836335344362666	NO	-
1517	ZINC03793234	9505	0.2083097373864523	NO	-
1518	ZINC00714674	1186	0.20830553421212863	NO	-
1519	ZINC03021245	7070	0.20830262366760538	NO	-
1520	ZINC03325939	7564	0.20827741353657617	NO	-
1521	ZINC02915362	6647	0.20827016410830199	NO	-
1522	ZINC03982806	11322	0.20825307048370878	NO	-
1523	ZINC04224043	11803	0.20823250418242056	NO	-
1524	ZINC02942071	6865	0.20821672502257743	NO	-
1525	ZINC01549923	4307	0.20820982630272725	NO	-
1526	ZINC00639539	883	0.20819040632196537	NO	-
1527	ZINC03886656	10892	0.20813503570473904	NO	-
1528	ZINC03591191	9152	0.20808307431419998	NO	-
1529	ZINC00734140	1264	0.20806875277172313	NO	-
1530	ZINC03858895	10499	0.20804904974965555	NO	-
1531	ZINC02902623	6532	0.20804360290770835	NO	-
1532	ZINC03023717	7091	0.20803026429251328	NO	-
1533	ZINC02425412	5187	0.20798151033606438	NO	-
1534	ZINC03292442	7457	0.2079773713548526	NO	-
1535	ZINC00672384	1044	0.207963977763532	NO	-
1536	ZINC00720254	1229	0.20792215305602177	NO	-
1537	ZINC03982998	11336	0.20790697023357285	NO	-
1538	ZINC03859623	10595	0.20789497568253748	NO	-
1539	ZINC04497177	12509	0.20786687866176592	NO	-
1540	ZINC03664948	9451	0.20786627242519948	NO	-
1541	ZINC00754308	1309	0.20785314523811416	NO	-
1542	ZINC00857155	1907	0.20775536813930934	NO	-
1543	ZINC01063760	2865	0.2077446664889756	NO	-
1544	ZINC01820155	4383	0.20773377268455648	NO	-
1545	ZINC03793234	9508	0.20769761161993675	NO	-
1546	ZINC03395808	7915	0.20768220195254497	NO	-
1547	ZINC00810411	1540	0.20767357319431992	NO	-
1548	ZINC03430536	8079	0.2076441721412344	NO	-
1549	ZINC00857164	1909	0.20763275876001447	NO	-
1550	ZINC03793234	9507	0.2076089360166	NO	-
1551	ZINC04497483	12512	0.20751752964489834	NO	-
1552	ZINC01142521	3299	0.2075036124829522	NO	-
1553	ZINC01151941	3341	0.2074705608403381	NO	-
1554	ZINC03868057	10808	0.20744830403344308	NO	-
1555	ZINC00642964	904	0.2074419802469754	NO	-
1556	ZINC03873494	10864	0.20744024313114032	NO	-
1557	ZINC03502475	8629	0.20741480236620438	NO	-
1558	ZINC03854505	10101	0.2073826937753469	NO	-
1559	ZINC03997911	11432	0.2073590296631286	NO	-
1560	ZINC01019469	2536	0.20731014375781845	NO	-
1561	ZINC00354033	362	0.20729478595480183	NO	-
1562	ZINC02914319	6574	0.20727546310839706	NO	-
1563	ZINC03608834	9289	0.2072531599198115	NO	-
1564	ZINC03023815	7092	0.20725131508128666	NO	-
1565	ZINC00672626	1047	0.20723290135115038	NO	-
1566	ZINC02869023	6456	0.20722940061341422	NO	-
1567	ZINC00857157	1908	0.2071933151215678	NO	-
1568	ZINC03022458	7083	0.20718787121202573	NO	-
1569	ZINC02483574	5331	0.20716688299217875	NO	-
1570	ZINC03854364	10079	0.2071267925583243	NO	-
1571	ZINC03388605	7901	0.2070461658748009	NO	-
1572	ZINC03868382	10826	0.20703654311737515	NO	-
1573	ZINC00665331	1007	0.207031884350298	NO	-
1574	ZINC00970071	2351	0.2069826308180065	NO	-
1575	ZINC01068570	2882	0.20696761106846923	NO	-
1576	ZINC00222468	269	0.20696516649836177	NO	-
1577	ZINC02871733	6467	0.20696360934373972	NO	-
1578	ZINC03021526	7074	0.20696200594776562	NO	-
1579	ZINC02407706	5144	0.20692166822564068	NO	-
1580	ZINC01147806	3321	0.2069195473179129	NO	-
1581	ZINC00429826	490	0.20691632445128086	NO	-
1582	ZINC00836267	1729	0.2069076072671606	NO	-
1583	ZINC03591226	9153	0.20690701691622473	NO	-
1584	ZINC02333573	4953	0.20686594338925712	NO	-
1585	ZINC03819427	9534	0.20683659053678455	NO	-
1586	ZINC01506071	4211	0.20676851233443733	NO	-
1587	ZINC01034870	2654	0.20674607882443483	NO	-
1588	ZINC00835945	1719	0.20671671139732806	NO	-
1589	ZINC03858311	10420	0.20667666005228558	NO	-
1590	ZINC03356527	7702	0.20667224187526353	NO	-
1591	ZINC02686643	5779	0.206671220856646	NO	-
1592	ZINC02499960	5358	0.20665436267968898	NO	-
1593	ZINC03878081	10881	0.206633967145908	NO	-
1594	ZINC01212014	3552	0.20655277592451998	NO	-
1595	ZINC00593249	693	0.20650323367516976	NO	-
1596	ZINC01034870	2653	0.2064815250740064	NO	-
1597	ZINC03854197	10050	0.20636687006510715	NO	-
1598	ZINC03167083	7180	0.20636662612761286	NO	-
1599	ZINC04184290	11767	0.20631165934686294	NO	-
1600	ZINC03859187	10526	0.20629621389082817	NO	-
1601	ZINC02224391	4770	0.20621555716967335	NO	-
1602	ZINC02370750	5071	0.20620474591277307	NO	-
1603	ZINC03970111	11156	0.20616991716006366	NO	-
1604	ZINC02224392	4771	0.20616524965461977	NO	-
1605	ZINC02503927	5387	0.20614580160830107	NO	-
1606	ZINC00784764	1396	0.20612346625777603	NO	-
1607	ZINC03565582	9043	0.2060737974358517	NO	-
1608	ZINC04056497	11549	0.20607194192592732	NO	-
1609	ZINC00796822	1448	0.20600802155227824	NO	-
1610	ZINC02869022	6455	0.20600557999149646	NO	-
1611	ZINC01354437	3722	0.20600273512876335	NO	-
1612	ZINC01226280	3577	0.20598112183939646	NO	-
1613	ZINC03864235	10688	0.2059364036103602	NO	-
1614	ZINC02638773	5615	0.20592809197114398	NO	-
1615	ZINC01074969	2961	0.20592441387888147	NO	-
1616	ZINC03022480	7084	0.20592067924589832	NO	-
1617	ZINC04208072	11794	0.20591544742329979	NO	-
1618	ZINC01381982	3797	0.20589135563602223	NO	-
1619	ZINC00810235	1535	0.2058900482837881	NO	-
1620	ZINC02493631	5339	0.20588632198649964	NO	-
1621	ZINC00542003	592	0.2058257597617675	NO	-
1622	ZINC02849593	6386	0.2057834617659987	NO	-
1623	ZINC03598451	9200	0.2057741086082083	NO	-
1624	ZINC00638112	859	0.20573318304199903	NO	-
1625	ZINC02660072	5734	0.20573259985329073	NO	-
1626	ZINC03818839	9528	0.20570315822491891	NO	-
1627	ZINC02371819	5074	0.20566352114021458	NO	-
1628	ZINC00670482	1027	0.20565554609715964	NO	-
1629	ZINC00222481	272	0.20564160887530555	NO	-
1630	ZINC00857145	1903	0.2056286377827784	NO	-
1631	ZINC02916041	6674	0.20559146043229468	NO	-
1632	ZINC02916040	6673	0.20558086171981596	NO	-
1633	ZINC03425125	8061	0.2055708790432314	NO	-
1634	ZINC00854174	1865	0.20552050098000882	NO	-
1635	ZINC03818839	9529	0.20551942091069889	NO	-
1636	ZINC03856406	10248	0.20547572774663375	NO	-
1637	ZINC03866726	10700	0.2054717925232921	NO	-
1638	ZINC00656262	978	0.20546607127730013	NO	-
1639	ZINC03859585	10581	0.2054450904548852	NO	-
1640	ZINC01327439	3695	0.20543965063211092	NO	-
1641	ZINC03854634	10140	0.20540146587814348	NO	-
1642	ZINC01315721	3679	0.20539613613862753	NO	-
1643	ZINC01503379	4196	0.20533838184739814	NO	-
1644	ZINC02504232	5390	0.20528322737600288	NO	-
1645	ZINC03339388	7623	0.20522949337794424	NO	-
1646	ZINC03611352	9322	0.2052125744020068	NO	-
1647	ZINC01068572	2883	0.20517061049743024	NO	-
1648	ZINC04435986	12235	0.20515046817836574	NO	-
1649	ZINC00165005	178	0.20514350422457936	NO	-
1650	ZINC03942711	11038	0.2051168770383645	NO	-
1651	ZINC03134448	7169	0.20506805097152475	NO	-
1652	ZINC03859661	10603	0.20503729565008566	NO	-
1653	ZINC02957669	6943	0.20500626672408415	NO	-
1654	ZINC00858928	1929	0.2050022624640268	NO	-
1655	ZINC02592386	5450	0.20498560592388543	NO	-
1656	ZINC00857171	1912	0.2049451315965544	NO	-
1657	ZINC03950538	11047	0.20492604206918824	NO	-
1658	ZINC04343646	12077	0.20485378789285974	NO	-
1659	ZINC02660594	5737	0.204802890261227	NO	-
1660	ZINC03611940	9338	0.2047820660333745	NO	-
1661	ZINC00222345	258	0.20475410370612712	NO	-
1662	ZINC03653343	9430	0.20473985969886502	NO	-
1663	ZINC01196451	3506	0.20466444062491373	NO	-
1664	ZINC03653345	9431	0.20465214406318272	NO	-
1665	ZINC02918584	6746	0.2046430404186075	NO	-
1666	ZINC00620377	741	0.20464143228903647	NO	-
1667	ZINC02638655	5614	0.2046194146291811	NO	-
1668	ZINC01065521	2872	0.20458243236971405	NO	-
1669	ZINC03676117	9482	0.20455775063282358	NO	-
1670	ZINC02396016	5114	0.2045533097070806	NO	-
1671	ZINC03864186	10686	0.20452620148538012	NO	-
1672	ZINC04355232	12105	0.20452310772774246	NO	-
1673	ZINC00222159	244	0.20448155411584976	NO	-
1674	ZINC00592878	686	0.20445148724288265	NO	-
1675	ZINC03816527	9520	0.2044115026860195	NO	-
1676	ZINC02592385	5449	0.20439737518501885	NO	-
1677	ZINC03842339	9574	0.20428806742561004	NO	-
1678	ZINC00222395	265	0.20428477718775687	NO	-
1679	ZINC03981361	11319	0.2042809292138158	NO	-
1680	ZINC00628430	800	0.2042762798990375	NO	-
1681	ZINC00804755	1490	0.20427574329865195	NO	-
1682	ZINC02493629	5338	0.20424392851431797	NO	-
1683	ZINC00896265	2060	0.20412471621745154	NO	-
1684	ZINC00784762	1394	0.20411765575159324	NO	-
1685	ZINC01776041	4358	0.20410398300991267	NO	-
1686	ZINC01269011	3629	0.20407758490727224	NO	-
1687	ZINC04180801	11764	0.20404104817895044	NO	-
1688	ZINC04412436	12208	0.204034433382667	NO	-
1689	ZINC00818372	1609	0.20401738289226815	NO	-
1690	ZINC03292441	7456	0.20401358122120306	NO	-
1691	ZINC00843799	1765	0.2039998302863186	NO	-
1692	ZINC04001315	11457	0.20396549362368124	NO	-
1693	ZINC02355779	5030	0.20395822491770485	NO	-
1694	ZINC00222456	268	0.20389524673842563	NO	-
1695	ZINC04157926	11716	0.2038869046282646	NO	-
1696	ZINC00808542	1525	0.20388256503316038	NO	-
1697	ZINC04156236	11691	0.2038398300314193	NO	-
1698	ZINC02795422	6246	0.20381936773771187	NO	-
1699	ZINC01450483	4033	0.2037883307157087	NO	-
1700	ZINC04157588	11710	0.2037717671121649	NO	-
1701	ZINC00008728	5	0.2037621153681926	NO	-
1702	ZINC02817142	6339	0.2036961782441306	NO	-
1703	ZINC00809080	1529	0.20369485543866642	NO	-
1704	ZINC03166037	7178	0.20368803768716492	NO	-
1705	ZINC01503491	4198	0.20365871048106984	NO	-
1706	ZINC03852757	9753	0.20363672075566955	NO	-
1707	ZINC01194100	3494	0.20361117203363963	NO	-
1708	ZINC00006509	177	0.20354450534990848	YES	20
1709	ZINC02469733	5315	0.20352358771877785	NO	-
1710	ZINC03867531	10763	0.2035068935194493	NO	-
1711	ZINC03990221	11405	0.20348797367314123	NO	-
1712	ZINC02996400	7033	0.20346906934616343	NO	-
1713	ZINC00222489	275	0.2034358978403301	NO	-
1714	ZINC00734880	1267	0.20342868421409177	NO	-
1715	ZINC00222490	276	0.20342462881516507	NO	-
1716	ZINC01062095	2859	0.20340266966955348	NO	-
1717	ZINC02217968	4749	0.203366453922949	NO	-
1718	ZINC03562329	9007	0.20335528046692525	NO	-
1719	ZINC01255832	3616	0.20333619743933184	NO	-
1720	ZINC02455972	5255	0.20327944394527664	NO	-
1721	ZINC01423312	3916	0.20323420861442282	NO	-
1722	ZINC03859437	10546	0.203226477839711	NO	-
1723	ZINC02808796	6323	0.20322053840999574	NO	-
1724	ZINC03023512	7090	0.2032142271067853	NO	-
1725	ZINC03319171	7533	0.2031415238216629	NO	-
1726	ZINC02914474	6598	0.2031092069372463	NO	-
1727	ZINC01255832	3615	0.20309200626491372	NO	-
1728	ZINC02656266	5713	0.20308973785207177	NO	-
1729	ZINC03854668	10147	0.20308159073902105	NO	-
1730	ZINC01776043	4359	0.20306513168339937	NO	-
1731	ZINC04424509	12221	0.20305258718677505	NO	-
1732	ZINC00222478	271	0.20304498855852257	NO	-
1733	ZINC01514214	4253	0.20303247097989968	NO	-
1734	ZINC02197613	4688	0.20301622045160672	NO	-
1735	ZINC00554574	603	0.20299463535459128	NO	-
1736	ZINC00670534	1028	0.2029624748279518	NO	-
1737	ZINC00822428	1632	0.2029453672979623	NO	-
1738	ZINC02995566	7029	0.20292619545245347	NO	-
1739	ZINC03857079	10266	0.20292504236662004	NO	-
1740	ZINC02865661	6442	0.20290685636460795	NO	-
1741	ZINC02995563	7026	0.20286295641052968	NO	-
1742	ZINC02914472	6597	0.2028520776199394	NO	-
1743	ZINC03868371	10824	0.20284953554847937	NO	-
1744	ZINC01255832	3617	0.20282176368569238	NO	-
1745	ZINC02565787	5424	0.20280851333378774	NO	-
1746	ZINC03854176	10048	0.20276865803283675	NO	-
1747	ZINC02724190	6027	0.20275797773336166	NO	-
1748	ZINC02843366	6369	0.2027521126699713	NO	-
1749	ZINC00620376	740	0.2027274690345076	NO	-
1750	ZINC03853626	9931	0.20268398192350584	NO	-
1751	ZINC00796606	1446	0.2026695396339636	NO	-
1752	ZINC03858495	10463	0.2026511058398455	NO	-
1753	ZINC02863511	6435	0.2026237028695945	NO	-
1754	ZINC00554575	604	0.20259910632913997	NO	-
1755	ZINC02324595	4925	0.2025865564951702	NO	-
1756	ZINC00780423	1362	0.2025650607326456	NO	-
1757	ZINC03480846	8423	0.20256443983754874	NO	-
1758	ZINC02914321	6575	0.20254085264060337	NO	-
1759	ZINC01023804	2558	0.20250670865875847	NO	-
1760	ZINC00988015	2429	0.20245462461096184	NO	-
1761	ZINC03608383	9278	0.20245190998058032	NO	-
1762	ZINC02914594	6623	0.20244037141012908	NO	-
1763	ZINC00222250	247	0.20241959815981603	NO	-
1764	ZINC02197611	4687	0.20241206653656418	NO	-
1765	ZINC02914596	6624	0.20241195339762255	NO	-
1766	ZINC00639833	887	0.2023460937669304	NO	-
1767	ZINC03982996	11334	0.2023321657653021	NO	-
1768	ZINC01072186	2909	0.2023122771500777	NO	-
1769	ZINC02914485	6601	0.20229303051750977	NO	-
1770	ZINC04157588	11711	0.20227452342283325	NO	-
1771	ZINC00495378	539	0.2022698703605051	NO	-
1772	ZINC03971870	11220	0.20222653842565327	NO	-
1773	ZINC03853979	10028	0.20221961514695483	NO	-
1774	ZINC01088454	3019	0.20217564952678943	NO	-
1775	ZINC02305891	4893	0.202168772517163	NO	-
1776	ZINC01037355	2678	0.20212533603586214	NO	-
1777	ZINC01512867	4245	0.20207363172882437	NO	-
1778	ZINC04464594	12310	0.20205994613400158	NO	-
1779	ZINC01450464	4022	0.20205358143384478	NO	-
1780	ZINC03983704	11372	0.20204457632020717	NO	-
1781	ZINC03889640	10910	0.2020357003518218	NO	-
1782	ZINC03649263	9425	0.2019931807478954	NO	-
1783	ZINC00667777	1014	0.20197351862255017	NO	-
1784	ZINC03022947	7085	0.20193922659740365	NO	-
1785	ZINC00818307	1606	0.20193661405361066	NO	-
1786	ZINC01473731	4130	0.20191909306888411	NO	-
1787	ZINC01312102	3673	0.20191106955067056	NO	-
1788	ZINC03857954	10382	0.2018870408629038	NO	-
1789	ZINC03858958	10507	0.20188443805858117	NO	-
1790	ZINC01498232	4170	0.20184618635983675	NO	-
1791	ZINC02433627	5209	0.20183290366488188	NO	-
1792	ZINC03855985	10219	0.20180116801923267	NO	-
1793	ZINC04513668	12557	0.2017849760097798	NO	-
1794	ZINC01327466	3699	0.20174516928959182	NO	-
1795	ZINC00665329	1006	0.20174168742737372	NO	-
1796	ZINC02916378	6687	0.2017201310374013	NO	-
1797	ZINC03562331	9008	0.20167107778464557	NO	-
1798	ZINC03851280	9684	0.2016148069195853	NO	-
1799	ZINC01546537	149	0.20157236272095855	YES	14
1800	ZINC04366292	12126	0.20155622508757362	NO	-
1801	ZINC00705717	1155	0.20154886153546375	NO	-
1802	ZINC00837562	1737	0.2015325535728472	NO	-
1803	ZINC00624492	763	0.2014998681125372	NO	-
1804	ZINC01327442	3696	0.20141940472399017	NO	-
1805	ZINC01808392	4377	0.20140293552854285	NO	-
1806	ZINC01988127	4558	0.20137167199004372	NO	-
1807	ZINC03598463	9202	0.20134781785472972	NO	-
1808	ZINC04420455	12218	0.2013277849553506	NO	-
1809	ZINC03675959	9460	0.20131843546233985	NO	-
1810	ZINC02474906	5317	0.20129071489663997	NO	-
1811	ZINC02904738	6535	0.20126863770908124	NO	-
1812	ZINC03777709	9503	0.20126269239418093	NO	-
1813	ZINC04497489	12513	0.20125540385581767	NO	-
1814	ZINC01057431	2830	0.20120663104303424	NO	-
1815	ZINC01034354	2644	0.20118231002514322	NO	-
1816	ZINC00713283	1180	0.20117403775800197	NO	-
1817	ZINC00705318	1153	0.2011549956203049	NO	-
1818	ZINC03862114	10665	0.2011472437891756	NO	-
1819	ZINC02806497	6308	0.20114674688744455	NO	-
1820	ZINC03867196	10723	0.20114456472753012	NO	-
1821	ZINC03023471	7088	0.20114024819465676	NO	-
1822	ZINC04260738	11886	0.20112771194373252	NO	-
1823	ZINC04008118	11487	0.2010594685218067	NO	-
1824	ZINC00857146	1904	0.20105813729680622	NO	-
1825	ZINC02370748	5070	0.2010353230119079	NO	-
1826	ZINC03854595	10131	0.20103310286796588	NO	-
1827	ZINC01393822	3841	0.20100947850791737	NO	-
1828	ZINC02591721	5448	0.20099629469301783	NO	-
1829	ZINC00594041	701	0.20098634713680488	NO	-
1830	ZINC02350778	5005	0.20097676412057305	NO	-
1831	ZINC00222251	248	0.20096685937986192	NO	-
1832	ZINC03854403	10084	0.20096164390492524	NO	-
1833	ZINC03325908	7563	0.20092249928029274	NO	-
1834	ZINC00848713	1816	0.2009051149170467	NO	-
1835	ZINC03463650	8326	0.2008535655941761	NO	-
1836	ZINC02861966	6429	0.200838358487047	NO	-
1837	ZINC01038941	2700	0.20082332298650613	NO	-
1838	ZINC00542999	594	0.20079033242207683	NO	-
1839	ZINC03548436	8908	0.20075399542740852	NO	-
1840	ZINC01040287	2719	0.20072141508380595	NO	-
1841	ZINC02731564	6054	0.20071915964722675	NO	-
1842	ZINC02914487	6602	0.20069794359897694	NO	-
1843	ZINC00857229	1918	0.20066670030037387	NO	-
1844	ZINC03859901	10640	0.20063511019798994	NO	-
1845	ZINC00784763	1395	0.20063330752715194	NO	-
1846	ZINC01505452	4209	0.2006289415253016	NO	-
1847	ZINC04505668	12539	0.20061503441112494	NO	-
1848	ZINC03630294	9395	0.20061371368699765	NO	-
1849	ZINC03858315	10422	0.2006113431615779	NO	-
1850	ZINC04381952	12151	0.20060768793273898	NO	-
1851	ZINC04299406	11981	0.20060355337790378	NO	-
1852	ZINC02411024	5153	0.2005832172726084	NO	-
1853	ZINC01030773	2609	0.20058202437927783	NO	-
1854	ZINC00841778	1759	0.20056855323727404	NO	-
1855	ZINC03084447	7152	0.2005591444433074	NO	-
1856	ZINC03868638	10846	0.20055436282443362	NO	-
1857	ZINC03852347	9724	0.200546957272175	NO	-
1858	ZINC02513372	5402	0.20051394473126247	NO	-
1859	ZINC01057433	2831	0.20048629981264038	NO	-
1860	ZINC00915669	2112	0.20046375436788472	NO	-
1861	ZINC01074970	2962	0.2004556196541066	NO	-
1862	ZINC04157519	11703	0.2004275607134265	NO	-
1863	ZINC02218871	4753	0.20041562301276092	NO	-
1864	ZINC02829186	6353	0.200414447942117	NO	-
1865	ZINC00424936	463	0.20041010703970155	NO	-
1866	ZINC00815259	1592	0.20040155285031963	NO	-
1867	ZINC01401352	3865	0.2003958075553967	NO	-
1868	ZINC01698188	4340	0.2003765344663067	NO	-
1869	ZINC00165003	177	0.20035850986414572	NO	-
1870	ZINC00796220	1443	0.20032111982057338	NO	-
1871	ZINC00718975	1215	0.20024988899329718	NO	-
1872	ZINC03598468	9204	0.20024715531440174	NO	-
1873	ZINC02756170	6102	0.2001970776595713	NO	-
1874	ZINC03853652	9940	0.20019442295035825	NO	-
1875	ZINC00752375	1294	0.2001242657908695	NO	-
1876	ZINC03853674	9950	0.2001114982503359	NO	-
1877	ZINC01072094	2906	0.20009358566351082	NO	-
1878	ZINC03853387	9864	0.2000534713247933	NO	-
1879	ZINC00712419	1171	0.20003991712845648	NO	-
1880	ZINC00719795	1224	0.19998635333127715	NO	-
1881	ZINC01074517	2956	0.19998616560808996	NO	-
1882	ZINC04119093	11637	0.19998190516548714	NO	-
1883	ZINC01364481	3763	0.19995760232627555	NO	-
1884	ZINC03611379	9325	0.19994724343418493	NO	-
1885	ZINC03611378	9324	0.1998532084979417	NO	-
1886	ZINC02400155	5124	0.1998049416780206	NO	-
1887	ZINC01040027	2703	0.19980085862167368	NO	-
1888	ZINC00354419	364	0.19976908782137426	NO	-
1889	ZINC03339365	7622	0.19970390418330777	NO	-
1890	ZINC03858684	10473	0.19969263912800583	NO	-
1891	ZINC00973397	2359	0.19969244941649417	NO	-
1892	ZINC00639541	884	0.1996687243649633	NO	-
1893	ZINC00916852	2119	0.19966841754413106	NO	-
1894	ZINC00843800	1766	0.1996583696266088	NO	-
1895	ZINC04002427	11470	0.19964440837278882	NO	-
1896	ZINC03960729	11057	0.19963565640822473	NO	-
1897	ZINC03876241	10879	0.19962728332135438	NO	-
1898	ZINC00301810	330	0.19962536198705352	NO	-
1899	ZINC03205595	7224	0.1995481460775382	NO	-
1900	ZINC03850872	9643	0.19952136529824413	NO	-
1901	ZINC02662928	5752	0.1995158394693826	NO	-
1902	ZINC02928025	6836	0.19949693139166846	NO	-
1903	ZINC03852431	9730	0.19948446799383415	NO	-
1904	ZINC02591720	5447	0.19947170653638496	NO	-
1905	ZINC00720255	1230	0.1994691844092036	NO	-
1906	ZINC01130621	3240	0.19944827306357504	NO	-
1907	ZINC01078712	2986	0.19940235941531875	NO	-
1908	ZINC01088070	3018	0.19937215415585996	NO	-
1909	ZINC02914480	6599	0.19937070453531033	NO	-
1910	ZINC03854560	10114	0.19935233881654002	NO	-
1911	ZINC01373421	3780	0.19932894578611324	NO	-
1912	ZINC03352265	7688	0.19931930934204203	NO	-
1913	ZINC01484327	4135	0.1992695296814942	NO	-
1914	ZINC03852960	9773	0.19926542234123035	NO	-
1915	ZINC02425413	5188	0.1992643556217848	NO	-
1916	ZINC03031086	7110	0.19924373919591729	NO	-
1917	ZINC01327015	3693	0.19923656133869996	NO	-
1918	ZINC03638644	9414	0.19922493162454913	NO	-
1919	ZINC02347533	4995	0.1992103597272311	NO	-
1920	ZINC04381893	12149	0.1992053730869769	NO	-
1921	ZINC03959919	11056	0.19920282237248974	NO	-
1922	ZINC00870861	1972	0.1991960890976263	NO	-
1923	ZINC02808658	6317	0.1991759078365486	NO	-
1924	ZINC01010003	2505	0.19915115214273477	NO	-
1925	ZINC01109414	3085	0.19914902651865826	NO	-
1926	ZINC01090884	3025	0.1991082566739248	NO	-
1927	ZINC00849416	1836	0.19902723185906004	NO	-
1928	ZINC01214149	3557	0.19902690915926396	NO	-
1929	ZINC04314939	12007	0.19901965788285142	NO	-
1930	ZINC01450473	4027	0.1989799696377762	NO	-
1931	ZINC00720113	1228	0.19895622161288476	NO	-
1932	ZINC03396490	7919	0.1989546044989616	NO	-
1933	ZINC03959901	11055	0.19893261920957256	NO	-
1934	ZINC02423729	5181	0.19892932103245312	NO	-
1935	ZINC03854270	10069	0.19892724778082568	NO	-
1936	ZINC00638109	858	0.19889057384588474	NO	-
1937	ZINC04381952	12152	0.1988637532833155	NO	-
1938	ZINC00222470	270	0.19884514863555164	NO	-
1939	ZINC03969849	11123	0.19884148041043184	NO	-
1940	ZINC01441530	3999	0.1988335824259778	NO	-
1941	ZINC00354418	363	0.19880196679960774	NO	-
1942	ZINC03969849	11124	0.1987982897099833	NO	-
1943	ZINC01164940	3414	0.19879755822758446	NO	-
1944	ZINC00857233	1922	0.1987608974922899	NO	-
1945	ZINC03548908	8911	0.19869696781882898	NO	-
1946	ZINC03325899	7562	0.19866920995571677	NO	-
1947	ZINC00588142	668	0.19864562260701174	NO	-
1948	ZINC02239388	4810	0.19860241609745974	NO	-
1949	ZINC03893240	10995	0.1985805110533576	NO	-
1950	ZINC02078101	4609	0.1985651518619926	NO	-
1951	ZINC01187335	3483	0.19855216868441575	NO	-
1952	ZINC00849412	1832	0.19853234766096137	NO	-
1953	ZINC02078104	4612	0.19853066036466954	NO	-
1954	ZINC02301206	4883	0.19852382106257352	NO	-
1955	ZINC03598466	9203	0.198518298880795	NO	-
1956	ZINC01090886	3026	0.19851619586568386	NO	-
1957	ZINC02411025	5154	0.1984784932072543	NO	-
1958	ZINC01165765	3422	0.19845636594519028	NO	-
1959	ZINC02916376	6686	0.19842136578620787	NO	-
1960	ZINC03852753	9749	0.1984185381614794	NO	-
1961	ZINC02658038	5725	0.1984175759146618	NO	-
1962	ZINC02932481	6840	0.1983890621890498	NO	-
1963	ZINC02706996	5848	0.1983834683001251	NO	-
1964	ZINC00921777	2138	0.19837306872848504	NO	-
1965	ZINC00841777	1758	0.1983157519185938	NO	-
1966	ZINC03857955	10383	0.19830808514573736	NO	-
1967	ZINC01040287	2720	0.19827475047101684	NO	-
1968	ZINC01071832	2903	0.19827089702862544	NO	-
1969	ZINC03857789	10360	0.19825950322354802	NO	-
1970	ZINC03857146	10281	0.19823402197518059	NO	-
1971	ZINC00827305	1668	0.19818480204128303	NO	-
1972	ZINC01109413	3084	0.1981571553197584	NO	-
1973	ZINC01034025	2640	0.19815125199520486	NO	-
1974	ZINC03608830	9287	0.19814746216112156	NO	-
1975	ZINC02497590	5348	0.1981338568643421	NO	-
1976	ZINC00543000	595	0.1981330047801017	NO	-
1977	ZINC01499507	4176	0.19810493706378302	NO	-
1978	ZINC03971869	11219	0.19809902282461053	NO	-
1979	ZINC01035321	2657	0.19807166818009037	NO	-
1980	ZINC03548314	8904	0.19806502524568884	NO	-
1981	ZINC01808394	4378	0.19800501516975444	NO	-
1982	ZINC02918347	6742	0.19798407936620607	NO	-
1983	ZINC04164325	11727	0.19796745667847004	NO	-
1984	ZINC03853698	9960	0.19790054809768615	NO	-
1985	ZINC03207943	7228	0.19789167810167724	NO	-
1986	ZINC03970137	11160	0.1978838866269515	NO	-
1987	ZINC01396039	3849	0.19788154393777008	NO	-
1988	ZINC00718023	1208	0.1978748435007742	NO	-
1989	ZINC03854607	10135	0.19787266890371	NO	-
1990	ZINC00818895	1611	0.19784763492959184	NO	-
1991	ZINC00807038	1520	0.19784430683060603	NO	-
1992	ZINC00845860	1779	0.19780393014673409	NO	-
1993	ZINC03861971	10662	0.19779084330193308	NO	-
1994	ZINC03608476	9281	0.19774040084664726	NO	-
1995	ZINC00804094	1488	0.19773826243767575	NO	-
1996	ZINC00639537	882	0.19771845269486504	NO	-
1997	ZINC00986106	2418	0.1977054396082151	NO	-
1998	ZINC03862341	10669	0.19770264964168457	NO	-
1999	ZINC03559801	8989	0.19768269703534253	NO	-
2000	ZINC03859901	10639	0.19762863205471096	NO	-
2001	ZINC01424525	3919	0.19760600230327066	NO	-
2002	ZINC01421903	3907	0.19760039436240578	NO	-
2003	ZINC02836839	6363	0.19759753869698793	NO	-
2004	ZINC02818879	6345	0.1975946674269853	NO	-
2005	ZINC02424057	5182	0.19759196351473288	NO	-
2006	ZINC03868402	10831	0.19757599475335189	NO	-
2007	ZINC00887976	2035	0.19755585223178185	NO	-
2008	ZINC01037593	2682	0.19749754251740875	NO	-
2009	ZINC03675983	9469	0.1974594680438197	NO	-
2010	ZINC01040027	2704	0.19745434420798746	NO	-
2011	ZINC03779977	1	0.19742069942223914	YES	1
2012	ZINC03857874	10372	0.19738459257936694	NO	-
2013	ZINC00728707	1257	0.1973643378780302	NO	-
2014	ZINC03254863	7342	0.197359032376857	NO	-
2015	ZINC00718022	1207	0.19729228942131277	NO	-
2016	ZINC02467663	5310	0.19725000845713067	NO	-
2017	ZINC03851798	9708	0.1972261010432348	NO	-
2018	ZINC00979150	2386	0.1972184561253177	NO	-
2019	ZINC04089620	11597	0.19720421523964463	NO	-
2020	ZINC04156760	11697	0.1972035529429028	NO	-
2021	ZINC02787910	6169	0.19717723172485038	NO	-
2022	ZINC00718021	1206	0.19715712336023686	NO	-
2023	ZINC03674139	9458	0.19714225936121868	NO	-
2024	ZINC00282741	325	0.19712971259002107	NO	-
2025	ZINC03352267	7689	0.1970947416298931	NO	-
2026	ZINC01014152	2521	0.1970924293527577	NO	-
2027	ZINC03008120	7045	0.19706107352406915	NO	-
2028	ZINC04127634	11647	0.197053411904106	NO	-
2029	ZINC02239390	4811	0.19702166716658692	NO	-
2030	ZINC03981413	11320	0.19699202184928452	NO	-
2031	ZINC03969849	11122	0.19698994406968112	NO	-
2032	ZINC03676155	9487	0.19696915575604151	NO	-
2033	ZINC00857235	1924	0.19692320743725597	NO	-
2034	ZINC00788097	1399	0.19690077121097868	NO	-
2035	ZINC01407127	3890	0.19689039301001146	NO	-
2036	ZINC03857199	10286	0.19687265234068177	NO	-
2037	ZINC04156558	11692	0.196868506852267	NO	-
2038	ZINC00910927	2103	0.19685921936142003	NO	-
2039	ZINC01158517	3378	0.19684742677209563	NO	-
2040	ZINC04404798	12183	0.19684431945451353	NO	-
2041	ZINC01127467	3214	0.1968313261468564	NO	-
2042	ZINC04223282	11799	0.19678214045331804	NO	-
2043	ZINC01196869	3508	0.19677893003574065	NO	-
2044	ZINC03858340	10433	0.19676514639705112	NO	-
2045	ZINC02355724	5029	0.19675066132969984	NO	-
2046	ZINC03866726	10699	0.19674033507357797	NO	-
2047	ZINC00352244	360	0.19671001754129255	NO	-
2048	ZINC01118762	3146	0.19670560225005618	NO	-
2049	ZINC02622606	5506	0.196694631884563	NO	-
2050	ZINC04001006	11451	0.19669086976209088	NO	-
2051	ZINC02631219	5583	0.19667700361963023	NO	-
2052	ZINC00718020	1205	0.1966673219949134	NO	-
2053	ZINC03853987	10030	0.19666279581437646	NO	-
2054	ZINC03868559	10839	0.19665596723868314	NO	-
2055	ZINC01072375	2934	0.19664964045447572	NO	-
2056	ZINC03619953	9367	0.19664769315957664	NO	-
2057	ZINC01519254	4272	0.19657677850641456	NO	-
2058	ZINC02744649	6077	0.19657026982481368	NO	-
2059	ZINC02767092	6129	0.19656063054219133	NO	-
2060	ZINC03334751	7602	0.19648859839220717	NO	-
2061	ZINC03008136	7050	0.1964863261791399	NO	-
2062	ZINC00784761	1393	0.19648160766524742	NO	-
2063	ZINC04070726	11569	0.19644692952870846	NO	-
2064	ZINC02841568	6367	0.19643225087891716	NO	-
2065	ZINC02078067	4603	0.1964134046065134	NO	-
2066	ZINC04157926	11717	0.19641293603428522	NO	-
2067	ZINC00996363	2469	0.19641128707502142	NO	-
2068	ZINC03819427	9533	0.19640206917284064	NO	-
2069	ZINC02915385	6650	0.19637639959196015	NO	-
2070	ZINC01090887	3027	0.1963389436879767	NO	-
2071	ZINC03854679	10149	0.19633893264954622	NO	-
2072	ZINC00639833	886	0.19627250821839323	NO	-
2073	ZINC02718015	5968	0.1962190036883724	NO	-
2074	ZINC02718015	5970	0.1962190036883724	NO	-
2075	ZINC03047590	7132	0.19615459313464392	NO	-
2076	ZINC02347531	4994	0.19614195045949234	NO	-
2077	ZINC02919482	6796	0.1960689285810407	NO	-
2078	ZINC01518517	4266	0.19606624332824815	NO	-
2079	ZINC02220529	4760	0.19606090835528692	NO	-
2080	ZINC01167872	3426	0.1960294652076216	NO	-
2081	ZINC03889941	10932	0.19602836267576346	NO	-
2082	ZINC00310240	340	0.19602807541454587	NO	-
2083	ZINC02236902	4801	0.19598973740458817	NO	-
2084	ZINC00643330	907	0.19598316279591957	NO	-
2085	ZINC02793093	6215	0.19594887806926975	NO	-
2086	ZINC00916853	2120	0.19594080970803818	NO	-
2087	ZINC03562214	9003	0.19592845884681295	NO	-
2088	ZINC00851729	1855	0.19592072324567422	NO	-
2089	ZINC03857790	10362	0.19589619915206333	NO	-
2090	ZINC03306676	7492	0.19589319371721825	NO	-
2091	ZINC04248212	11848	0.1958916187219018	NO	-
2092	ZINC02815390	6335	0.19589012767324096	NO	-
2093	ZINC01184868	3476	0.195866368619299	NO	-
2094	ZINC03854417	10088	0.19585326245973067	NO	-
2095	ZINC00623577	755	0.19584986975785368	NO	-
2096	ZINC00718027	1212	0.1957933093590462	NO	-
2097	ZINC00549457	601	0.19573428926088426	NO	-
2098	ZINC03854815	10171	0.19572587997877924	NO	-
2099	ZINC00806763	1512	0.19569816137202986	NO	-
2100	ZINC03817701	9523	0.19566349811083583	NO	-
2101	ZINC02545889	5418	0.19562507851523672	NO	-
2102	ZINC02420722	5177	0.19561899655557582	NO	-
2103	ZINC02914441	6590	0.1956151683242694	NO	-
2104	ZINC02313622	4906	0.19561105310007254	NO	-
2105	ZINC03853796	9985	0.19558965942419693	NO	-
2106	ZINC00124106	144	0.1955293954911539	NO	-
2107	ZINC03858381	10442	0.19552775774146167	NO	-
2108	ZINC02919249	6784	0.19549693424863152	NO	-
2109	ZINC00641305	896	0.19548867654746313	NO	-
2110	ZINC02078122	4614	0.19546584143539195	NO	-
2111	ZINC02326994	4935	0.19546397493860848	NO	-
2112	ZINC01639178	4328	0.19544127087983712	NO	-
2113	ZINC00675594	1058	0.19541440388176343	NO	-
2114	ZINC00807037	1519	0.1954004916621681	NO	-
2115	ZINC00849064	1819	0.19538885138799886	NO	-
2116	ZINC01262372	3620	0.19537392120877653	NO	-
2117	ZINC02919251	6785	0.19536185629537933	NO	-
2118	ZINC00710913	1168	0.19535277953586716	NO	-
2119	ZINC02800033	6270	0.1953462594357506	NO	-
2120	ZINC04638631	12602	0.19532904316593472	NO	-
2121	ZINC01122068	3166	0.195297607061953	NO	-
2122	ZINC04299414	11983	0.19527631229379738	NO	-
2123	ZINC02848191	6384	0.19527189392593453	NO	-
2124	ZINC03820047	9539	0.1952569078328235	NO	-
2125	ZINC01045791	2754	0.19524539480964206	NO	-
2126	ZINC00670446	1026	0.19524351147745464	NO	-
2127	ZINC01269118	3631	0.19522730704321606	NO	-
2128	ZINC01235308	3594	0.19521126132174302	NO	-
2129	ZINC00855361	1878	0.1951845658635976	NO	-
2130	ZINC04381952	12150	0.19516044917166966	NO	-
2131	ZINC03919294	11027	0.19513578269817874	NO	-
2132	ZINC00608036	721	0.19511055039862588	NO	-
2133	ZINC01158336	3376	0.1950807191721123	NO	-
2134	ZINC02619823	5475	0.19504841132066114	NO	-
2135	ZINC02914298	6571	0.19497030585317462	NO	-
2136	ZINC02463717	5273	0.19495055533789016	NO	-
2137	ZINC01326946	3691	0.1949480801237694	NO	-
2138	ZINC02919391	6794	0.19492619112480508	NO	-
2139	ZINC03555616	8959	0.19491110956451327	NO	-
2140	ZINC03868401	10830	0.19488617130464111	NO	-
2141	ZINC00826015	1643	0.1948721790251605	NO	-
2142	ZINC03860041	10651	0.19486213012614512	NO	-
2143	ZINC00044258	25	0.1948460995844718	NO	-
2144	ZINC02726543	6035	0.1948197560744374	NO	-
2145	ZINC00632031	826	0.19479482364552594	NO	-
2146	ZINC00857209	1916	0.1947816694014923	NO	-
2147	ZINC03049763	7134	0.19477726306575086	NO	-
2148	ZINC04412415	12206	0.1947721051649835	NO	-
2149	ZINC02647899	5652	0.19476488009054188	NO	-
2150	ZINC01109756	3091	0.1947416781033912	NO	-
2151	ZINC00870860	1971	0.19474101930875629	NO	-
2152	ZINC00665317	1005	0.1947390029342403	NO	-
2153	ZINC01071834	2904	0.19473277028271563	NO	-
2154	ZINC03854408	10086	0.19473243913376706	NO	-
2155	ZINC02193432	4680	0.19473148850106822	NO	-
2156	ZINC02500284	5375	0.19470436624710652	NO	-
2157	ZINC01421902	3905	0.19470375266628667	NO	-
2158	ZINC02916281	6681	0.1946920757890583	NO	-
2159	ZINC03562312	9006	0.1946820641416072	NO	-
2160	ZINC01072421	2941	0.19465485389094275	NO	-
2161	ZINC03867275	10732	0.19463967899621507	NO	-
2162	ZINC01364459	3756	0.1946204526981592	NO	-
2163	ZINC04179111	11763	0.19461197684021994	NO	-
2164	ZINC02919393	6795	0.1945957958168564	NO	-
2165	ZINC02414970	5163	0.19458967629914078	NO	-
2166	ZINC03814771	184	0.19458565992532056	YES	21
2167	ZINC03857875	10374	0.19458523645999629	NO	-
2168	ZINC01385336	3804	0.19455410644203702	NO	-
2169	ZINC03862339	10668	0.19451232191736142	NO	-
2170	ZINC01820156	4384	0.19450641856965115	NO	-
2171	ZINC03405266	7956	0.19448938435373403	NO	-
2172	ZINC01235306	3593	0.19446816799236194	NO	-
2173	ZINC03974308	11276	0.19446764439755218	NO	-
2174	ZINC04469967	12381	0.19446764439755218	NO	-
2175	ZINC00857170	1911	0.19445958339983038	NO	-
2176	ZINC03166187	7179	0.1944125073602133	NO	-
2177	ZINC02662620	5751	0.1943976789826713	NO	-
2178	ZINC00718024	1209	0.19437533709162705	NO	-
2179	ZINC00048975	37	0.19436017158047603	NO	-
2180	ZINC01078434	2983	0.19432894833905973	NO	-
2181	ZINC00818306	1605	0.1943267908434977	NO	-
2182	ZINC03852473	9734	0.19431829385468008	NO	-
2183	ZINC02818772	6340	0.1943143172278213	NO	-
2184	ZINC02911336	6556	0.1942953873785978	NO	-
2185	ZINC03858296	10413	0.19428301376608667	NO	-
2186	ZINC00866693	1953	0.1942575498152317	NO	-
2187	ZINC03008122	7047	0.19423028768110404	NO	-
2188	ZINC00692967	1123	0.1942135060043018	NO	-
2189	ZINC03856470	10256	0.19420552616812808	NO	-
2190	ZINC00937626	2174	0.19417354696902986	NO	-
2191	ZINC03857082	10267	0.1941644149605196	NO	-
2192	ZINC00766380	1322	0.19415952182898105	NO	-
2193	ZINC02982861	7016	0.19412530803256317	NO	-
2194	ZINC01068436	2881	0.19410692105403524	NO	-
2195	ZINC02804923	6304	0.1940930200501125	NO	-
2196	ZINC01107896	3071	0.19407645112468047	NO	-
2197	ZINC03857083	10268	0.19405978948057295	NO	-
2198	ZINC03820389	9547	0.19401420483044587	NO	-
2199	ZINC03697026	9494	0.19399696256603036	NO	-
2200	ZINC01000999	2483	0.1939730153326184	NO	-
2201	ZINC00915703	2113	0.19394095613416207	NO	-
2202	ZINC03854562	10116	0.1939386219406409	NO	-
2203	ZINC01109755	3090	0.1939290260854233	NO	-
2204	ZINC00314293	347	0.19391044095601048	NO	-
2205	ZINC03841241	9572	0.1938817960392318	NO	-
2206	ZINC00425377	468	0.19388043514347011	NO	-
2207	ZINC01155205	3353	0.19387191079170776	NO	-
2208	ZINC02919365	6793	0.19385792457523782	NO	-
2209	ZINC04315737	12014	0.19384245385766197	NO	-
2210	ZINC02819374	6347	0.19383156752862127	NO	-
2211	ZINC01052748	2799	0.19382104998802338	NO	-
2212	ZINC01079995	2998	0.19382065722849373	NO	-
2213	ZINC00719384	1218	0.1937810741247937	NO	-
2214	ZINC02078071	4607	0.1937462567108987	NO	-
2215	ZINC00662329	993	0.19373638330194415	NO	-
2216	ZINC03863019	10677	0.19373072124881505	NO	-
2217	ZINC00718026	1211	0.1936352816514522	NO	-
2218	ZINC00846267	1784	0.19360450846915386	NO	-
2219	ZINC03852963	9776	0.19358779445620042	NO	-
2220	ZINC04365606	12125	0.19358095284703206	NO	-
2221	ZINC03854922	10177	0.19356714056988764	NO	-
2222	ZINC01040279	2713	0.19353893302695688	NO	-
2223	ZINC02475067	5320	0.19353702967182324	NO	-
2224	ZINC02914296	6570	0.19352097967669063	NO	-
2225	ZINC02414969	5162	0.19351958574215283	NO	-
2226	ZINC02763732	6121	0.19350479272384444	NO	-
2227	ZINC00718025	1210	0.19348801288071654	NO	-
2228	ZINC00126076	147	0.19347960566177022	NO	-
2229	ZINC04381893	12147	0.19347760261041763	NO	-
2230	ZINC03235516	7297	0.19346530619805866	NO	-
2231	ZINC02730779	6044	0.19346484709044234	NO	-
2232	ZINC02713282	5894	0.1934564221697127	NO	-
2233	ZINC03998307	11437	0.193374052081062	NO	-
2234	ZINC00640444	891	0.19334307166192174	NO	-
2235	ZINC03557916	8969	0.19333817578028586	NO	-
2236	ZINC01070491	2893	0.19333761576505615	NO	-
2237	ZINC03998304	11434	0.1933333837060349	NO	-
2238	ZINC03820047	9538	0.19333108066619903	NO	-
2239	ZINC03562309	9005	0.1933286510473279	NO	-
2240	ZINC03538263	8865	0.1933084038358371	NO	-
2241	ZINC02236903	4802	0.19321659375701059	NO	-
2242	ZINC03846534	9576	0.19319825148411843	NO	-
2243	ZINC00855147	1873	0.19316403724059286	NO	-
2244	ZINC00840871	14	0.19316236301128104	YES	3
2245	ZINC02717973	5958	0.19316009546776522	NO	-
2246	ZINC01072395	2935	0.1931579142047437	NO	-
2247	ZINC01040279	2714	0.19314106417905824	NO	-
2248	ZINC02914446	6591	0.19313765957053514	NO	-
2249	ZINC02426963	5192	0.19312759370589663	NO	-
2250	ZINC01032085	2614	0.1931248167279568	NO	-
2251	ZINC03859934	10646	0.19311708166738847	NO	-
2252	ZINC03873699	10872	0.19311507545916878	NO	-
2253	ZINC03851751	9706	0.19311064910273676	NO	-
2254	ZINC00382586	388	0.1931013459387069	NO	-
2255	ZINC03399571	7932	0.19304347283903547	NO	-
2256	ZINC01439910	3978	0.19302648623086122	NO	-
2257	ZINC01206013	3528	0.1930111664310881	NO	-
2258	ZINC01326948	3692	0.19299907097135682	NO	-
2259	ZINC00846268	1786	0.1929815622654001	NO	-
2260	ZINC00830948	1690	0.1929811487394867	NO	-
2261	ZINC01792282	4370	0.19297243579971118	NO	-
2262	ZINC00717329	1204	0.19295842296383356	NO	-
2263	ZINC03554337	8950	0.1928877814701891	NO	-
2264	ZINC04497253	12510	0.19288300834491381	NO	-
2265	ZINC03562217	9004	0.19285458840620415	NO	-
2266	ZINC02794768	6239	0.19283064284639154	NO	-
2267	ZINC00682476	1097	0.1928284695517111	NO	-
2268	ZINC03550694	8926	0.1928170228886053	NO	-
2269	ZINC01128150	3223	0.19279158261728654	NO	-
2270	ZINC03853880	9997	0.19279083622429505	NO	-
2271	ZINC02821512	6350	0.19277457722355013	NO	-
2272	ZINC01148435	3329	0.1927711659607333	NO	-
2273	ZINC00615497	733	0.1927408381198211	NO	-
2274	ZINC03859911	10644	0.19273044777289747	NO	-
2275	ZINC02366344	5060	0.19271573155875854	NO	-
2276	ZINC03858936	10504	0.1926788557525378	NO	-
2277	ZINC04035346	11518	0.19263164302819333	NO	-
2278	ZINC00795615	1438	0.19262550463195574	NO	-
2279	ZINC03031090	7111	0.19260325836265466	NO	-
2280	ZINC02621035	5482	0.19256621222016942	NO	-
2281	ZINC03550288	8921	0.19254346732276592	NO	-
2282	ZINC04317735	12036	0.19242780685763702	NO	-
2283	ZINC03562179	9002	0.19239994825018011	NO	-
2284	ZINC04014547	11493	0.1923647311479678	NO	-
2285	ZINC03675958	9459	0.1923365143434373	NO	-
2286	ZINC01506150	4212	0.19233119240562538	NO	-
2287	ZINC01359875	3737	0.1922785551513401	NO	-
2288	ZINC03852995	9790	0.19227384255009403	NO	-
2289	ZINC00096982	97	0.19224933833222593	NO	-
2290	ZINC00784765	1397	0.19221283219305596	NO	-
2291	ZINC02339072	4967	0.1921776398624449	NO	-
2292	ZINC02942050	6864	0.19214669947506788	NO	-
2293	ZINC02914633	6628	0.192120414251835	NO	-
2294	ZINC04076421	11573	0.19208927640407536	NO	-
2295	ZINC01359465	3729	0.19204126824856996	NO	-
2296	ZINC02914632	6627	0.1920071197423175	NO	-
2297	ZINC03854661	10146	0.19200429845053224	NO	-
2298	ZINC02919364	6792	0.19199703261209775	NO	-
2299	ZINC03854267	10067	0.1919556308124451	NO	-
2300	ZINC02302235	4885	0.191934252099296	NO	-
2301	ZINC01005611	2501	0.19192461734929353	NO	-
2302	ZINC03969925	11137	0.19192294765748108	NO	-
2303	ZINC01444128	4014	0.19189039898279958	NO	-
2304	ZINC04385433	12156	0.1918860642974134	NO	-
2305	ZINC03092739	7155	0.19186066741053465	NO	-
2306	ZINC01159445	3387	0.19185690043510747	NO	-
2307	ZINC00731704	1261	0.19183483984852465	NO	-
2308	ZINC00044315	30	0.19178729541760542	NO	-
2309	ZINC00991975	2453	0.19178309702142057	NO	-
2310	ZINC00784029	1388	0.19176855192116526	NO	-
2311	ZINC01428297	3941	0.19176486410207966	NO	-
2312	ZINC03021360	7073	0.19174845962011178	NO	-
2313	ZINC01119309	3152	0.19170736650771616	NO	-
2314	ZINC00828327	1677	0.1916952871349803	NO	-
2315	ZINC00755621	1313	0.1916862889854935	NO	-
2316	ZINC03980731	11317	0.19166801154080101	NO	-
2317	ZINC00885687	2024	0.19166596077860193	NO	-
2318	ZINC03854594	10130	0.19165942070065267	NO	-
2319	ZINC01792280	4369	0.19164199238759289	NO	-
2320	ZINC00857204	1913	0.19160309611156034	NO	-
2321	ZINC01052087	2796	0.19160244230018947	NO	-
2322	ZINC01124953	3190	0.19157011843260532	NO	-
2323	ZINC03483298	8426	0.19155480044529355	NO	-
2324	ZINC00834969	1715	0.19154008291100486	NO	-
2325	ZINC01422343	3911	0.1915288713875192	NO	-
2326	ZINC04470443	12394	0.1915188976482849	NO	-
2327	ZINC03853512	9904	0.19150499444318694	NO	-
2328	ZINC01210624	3540	0.19150437388751768	NO	-
2329	ZINC03948389	11040	0.19144513792652262	NO	-
2330	ZINC01272630	3637	0.19144205178206053	NO	-
2331	ZINC00684267	1110	0.1914310562656683	NO	-
2332	ZINC01038176	2696	0.1914308247145132	NO	-
2333	ZINC03302389	7486	0.1914137805572294	NO	-
2334	ZINC03859673	10606	0.1914116691528384	NO	-
2335	ZINC00639833	888	0.19140436223275784	NO	-
2336	ZINC00537114	583	0.19139401843907689	NO	-
2337	ZINC00855143	1872	0.1913910024537041	NO	-
2338	ZINC03853142	9817	0.19134876303357196	NO	-
2339	ZINC04157926	11715	0.19134843577420096	NO	-
2340	ZINC00809766	1534	0.19134539742963166	NO	-
2341	ZINC02918268	6739	0.19133716558104008	NO	-
2342	ZINC03630182	9392	0.19132034954552996	NO	-
2343	ZINC03868240	10814	0.19131763803969917	NO	-
2344	ZINC04465950	12342	0.19131763803969917	NO	-
2345	ZINC03854503	10099	0.19125008987460904	NO	-
2346	ZINC00646558	952	0.19124986040826347	NO	-
2347	ZINC01512311	4242	0.1912461068317197	NO	-
2348	ZINC00865848	1945	0.19123180241823937	NO	-
2349	ZINC01157421	3366	0.19121162312248619	NO	-
2350	ZINC02943857	6873	0.19118734500271567	NO	-
2351	ZINC00857152	1905	0.19117738787203387	NO	-
2352	ZINC03383497	7856	0.19116231985813045	NO	-
2353	ZINC01450482	4029	0.1911194919724923	NO	-
2354	ZINC04441228	12244	0.19111633439540637	NO	-
2355	ZINC01171654	3440	0.19111127686617552	NO	-
2356	ZINC01041074	2730	0.19110073532401922	NO	-
2357	ZINC01038100	2691	0.19107858599301952	NO	-
2358	ZINC02706999	5849	0.19104544920796493	NO	-
2359	ZINC03854224	10052	0.19103617648391807	NO	-
2360	ZINC03867740	10779	0.1910016252454609	NO	-
2361	ZINC00849065	1824	0.19099891587419598	NO	-
2362	ZINC00678439	1075	0.19093649107054889	NO	-
2363	ZINC02848192	6385	0.1909120790742796	NO	-
2364	ZINC01441529	3998	0.19090352199072025	NO	-
2365	ZINC01034673	2645	0.19088063421060453	NO	-
2366	ZINC00675622	1060	0.1908732297875341	NO	-
2367	ZINC00837369	1733	0.19078240944652858	NO	-
2368	ZINC00598769	707	0.19075054614019557	NO	-
2369	ZINC03867786	10780	0.1907477074928963	NO	-
2370	ZINC03854254	10059	0.19073386140556306	NO	-
2371	ZINC03891449	10980	0.19068776786209912	NO	-
2372	ZINC00857231	1920	0.19066574326716035	NO	-
2373	ZINC01364193	3752	0.19063271471462861	NO	-
2374	ZINC00222391	263	0.19061221960144692	NO	-
2375	ZINC03956586	11050	0.1906046214127605	NO	-
2376	ZINC03862846	10673	0.19059236085146244	NO	-
2377	ZINC03851046	9662	0.19058577527420606	NO	-
2378	ZINC03982997	11335	0.19057206385329323	NO	-
2379	ZINC02305877	4891	0.19055253181834245	NO	-
2380	ZINC00044312	27	0.19054540992869592	NO	-
2381	ZINC03886686	10893	0.19050744928633934	NO	-
2382	ZINC03318174	7526	0.1905023721930919	NO	-
2383	ZINC02972825	6989	0.19049916867827577	NO	-
2384	ZINC04266777	11896	0.19049307514983702	NO	-
2385	ZINC03889400	10906	0.19048178530160248	NO	-
2386	ZINC00224401	292	0.19047699040624239	NO	-
2387	ZINC02649574	5677	0.1904759127978229	NO	-
2388	ZINC03859381	10539	0.19047104600417666	NO	-
2389	ZINC00591483	678	0.19045483679025013	NO	-
2390	ZINC02713346	5909	0.190436072911507	NO	-
2391	ZINC04441544	12247	0.19042262783166009	NO	-
2392	ZINC00885725	2027	0.19039837003388857	NO	-
2393	ZINC01422342	3910	0.19039367083079084	NO	-
2394	ZINC00846268	1785	0.19038863141216283	NO	-
2395	ZINC03854267	10066	0.19038206469700136	NO	-
2396	ZINC01122768	3170	0.1903812575193884	NO	-
2397	ZINC02304310	4887	0.1903491447725659	NO	-
2398	ZINC00088207	82	0.19033535425643397	NO	-
2399	ZINC03868383	10827	0.19031428061135258	NO	-
2400	ZINC03675970	9464	0.19028887874921854	NO	-
2401	ZINC03859934	10647	0.19026028007945164	NO	-
2402	ZINC02914589	6622	0.19024028416921662	NO	-
2403	ZINC01499482	4175	0.19023934402233986	NO	-
2404	ZINC03611354	9323	0.19018274481241088	NO	-
2405	ZINC03852962	9775	0.19018038279629806	NO	-
2406	ZINC02239323	4808	0.19017359814671075	NO	-
2407	ZINC03852983	9780	0.19016393741811308	NO	-
2408	ZINC04157892	11714	0.19013614402921675	NO	-
2409	ZINC03854233	10054	0.19012961397721814	NO	-
2410	ZINC00540843	589	0.1901062090311491	NO	-
2411	ZINC03854615	10137	0.1900732247636518	NO	-
2412	ZINC00578696	645	0.19006472158538187	NO	-
2413	ZINC02587998	5439	0.19006221869485596	NO	-
2414	ZINC02804149	6299	0.19006097704805194	NO	-
2415	ZINC01102321	3047	0.1900587998684438	NO	-
2416	ZINC03851458	9691	0.19003540983992862	NO	-
2417	ZINC00819085	1612	0.19003145588619738	NO	-
2418	ZINC03986166	11381	0.19002191117591888	NO	-
2419	ZINC01652421	4332	0.19001665536400744	NO	-
2420	ZINC03538262	8864	0.18998440706055203	NO	-
2421	ZINC02781593	6146	0.18996549707965474	NO	-
2422	ZINC02464029	5274	0.18996433923484282	NO	-
2423	ZINC03600350	9219	0.18994532534880187	NO	-
2424	ZINC01030745	2608	0.1899452276355232	NO	-
2425	ZINC01112887	3111	0.18994437252048252	NO	-
2426	ZINC04343650	12078	0.1899278764036438	NO	-
2427	ZINC02797196	6257	0.18989233787299273	NO	-
2428	ZINC02649575	5678	0.18987397195622455	NO	-
2429	ZINC01053885	2806	0.1898422204864192	NO	-
2430	ZINC03851392	9689	0.18983039819649727	NO	-
2431	ZINC02660693	5739	0.18982558894140616	NO	-
2432	ZINC03853971	10023	0.18978299091098969	NO	-
2433	ZINC02342424	4977	0.1897771278659927	NO	-
2434	ZINC00806848	1518	0.189773234250648	NO	-
2435	ZINC03973677	11270	0.18974097282879016	NO	-
2436	ZINC04497523	12514	0.1897266519415364	NO	-
2437	ZINC03853897	10008	0.18971673924367474	NO	-
2438	ZINC00529174	569	0.18971269568169083	NO	-
2439	ZINC00855362	1879	0.18967227539875986	NO	-
2440	ZINC00805462	1497	0.1896694759239487	NO	-
2441	ZINC00791930	1415	0.1896643615673242	NO	-
2442	ZINC03550297	8923	0.18961465169584973	NO	-
2443	ZINC01034297	2642	0.1895750682914401	NO	-
2444	ZINC00810412	1541	0.18956793159814223	NO	-
2445	ZINC02918267	6738	0.1895626438567101	NO	-
2446	ZINC03858375	10440	0.18952496385006606	NO	-
2447	ZINC03851389	9688	0.18952118504621096	NO	-
2448	ZINC03889736	10917	0.18951606119845274	NO	-
2449	ZINC04001062	11454	0.18948798160297542	NO	-
2450	ZINC01364471	3760	0.1894644161392198	NO	-
2451	ZINC02409023	5149	0.18944616445519916	NO	-
2452	ZINC02358496	5038	0.1894442024806264	NO	-
2453	ZINC00721044	1232	0.18940166677781486	NO	-
2454	ZINC01132521	3247	0.1893991351607607	NO	-
2455	ZINC00223037	284	0.1893972076362551	NO	-
2456	ZINC02078070	4606	0.18936383500910656	NO	-
2457	ZINC00222393	264	0.18929757359994234	NO	-
2458	ZINC02928023	6835	0.18927682634963147	NO	-
2459	ZINC02461973	5271	0.1892648771530765	NO	-
2460	ZINC03969498	11109	0.1892616999019482	NO	-
2461	ZINC02816747	6337	0.18926073509461083	NO	-
2462	ZINC03859469	10561	0.18925899547676622	NO	-
2463	ZINC01072096	2907	0.1892181249293924	NO	-
2464	ZINC03976278	11295	0.18921690281306403	NO	-
2465	ZINC04325446	12049	0.18921048260344941	NO	-
2466	ZINC00944089	2237	0.18920985997042244	NO	-
2467	ZINC00446055	493	0.1891870971465648	NO	-
2468	ZINC02309310	4897	0.18918175055277464	NO	-
2469	ZINC03968518	11073	0.18916537185305504	NO	-
2470	ZINC02914448	6592	0.18914805920010272	NO	-
2471	ZINC03868560	10840	0.18913138006412217	NO	-
2472	ZINC03546315	8894	0.18910613609487426	NO	-
2473	ZINC00842539	1760	0.1890739746823781	NO	-
2474	ZINC03974631	11281	0.18906625217146325	NO	-
2475	ZINC01450483	4032	0.1890592971724882	NO	-
2476	ZINC01014153	2522	0.18904964948607628	NO	-
2477	ZINC03859911	10643	0.18900396820479082	NO	-
2478	ZINC01512397	4243	0.18900255256722467	NO	-
2479	ZINC03868757	10852	0.1890019951954835	NO	-
2480	ZINC03504122	8637	0.1889605947031888	NO	-
2481	ZINC02619824	5476	0.18893657323920515	NO	-
2482	ZINC03853697	9959	0.18892099462357925	NO	-
2483	ZINC01040284	2718	0.1888781930049372	NO	-
2484	ZINC01050950	2790	0.1888532338553299	NO	-
2485	ZINC00707267	1159	0.18882064143915406	NO	-
2486	ZINC03867728	10777	0.18880818327657714	NO	-
2487	ZINC00795616	1439	0.18880299489184268	NO	-
2488	ZINC03402627	7947	0.1887900262820293	NO	-
2489	ZINC03855490	10210	0.1887714695246382	NO	-
2490	ZINC00625548	773	0.18875646112743288	NO	-
2491	ZINC02867146	6443	0.1887212751600037	NO	-
2492	ZINC01191863	3490	0.18871728058476592	NO	-
2493	ZINC04113474	11630	0.18870748268384052	NO	-
2494	ZINC01022545	2554	0.18870729544353285	NO	-
2495	ZINC01040284	2717	0.18865598145618145	NO	-
2496	ZINC00846267	1782	0.1886366320505302	NO	-
2497	ZINC02996399	7032	0.1886156236349489	NO	-
2498	ZINC00846459	1797	0.18861522865821095	NO	-
2499	ZINC01072422	2942	0.18861468464867384	NO	-
2500	ZINC01050435	2788	0.1886119986515825	NO	-
2501	ZINC03336359	7612	0.18860463065034225	NO	-
2502	ZINC02899408	6530	0.18860366309934687	NO	-
2503	ZINC01024250	2562	0.18860119888646132	NO	-
2504	ZINC02339073	4968	0.1885929132801417	NO	-
2505	ZINC01158740	3380	0.1885925592508983	NO	-
2506	ZINC03853986	10029	0.18857317817601338	NO	-
2507	ZINC00862303	1939	0.18851799411813686	NO	-
2508	ZINC01859975	4400	0.18851103164442634	NO	-
2509	ZINC01364195	3753	0.1885072247082899	NO	-
2510	ZINC00084052	76	0.18849216899334612	NO	-
2511	ZINC04087629	11583	0.18847735547983357	NO	-
2512	ZINC03207913	7227	0.18843099052973084	NO	-
2513	ZINC02648900	5664	0.1884194103546153	NO	-
2514	ZINC03022013	7079	0.1884120483808883	NO	-
2515	ZINC01422341	3909	0.18840751639065786	NO	-
2516	ZINC01147812	3323	0.18837484953909875	NO	-
2517	ZINC00684886	1112	0.1883735704657639	NO	-
2518	ZINC02706991	5846	0.1883689576401437	NO	-
2519	ZINC03377466	7833	0.18836233620645093	NO	-
2520	ZINC01088025	3017	0.18835918147348985	NO	-
2521	ZINC02868452	6449	0.18835614440255063	NO	-
2522	ZINC00662326	992	0.18833194100204975	NO	-
2523	ZINC00051549	44	0.1883308628368261	NO	-
2524	ZINC00425405	469	0.1883270463476566	NO	-
2525	ZINC01130900	3244	0.18832291625870676	NO	-
2526	ZINC03970015	11142	0.18825190787900029	NO	-
2527	ZINC03854399	10080	0.1882516879023568	NO	-
2528	ZINC02804553	6302	0.1882479727905153	NO	-
2529	ZINC03153637	7177	0.18823797143886695	NO	-
2530	ZINC03981739	11321	0.1882079740330089	NO	-
2531	ZINC00670710	1032	0.18819509996909972	NO	-
2532	ZINC00628978	805	0.18817996564044837	NO	-
2533	ZINC04464374	12304	0.18817077141335165	NO	-
2534	ZINC00655698	975	0.1881681379770949	NO	-
2535	ZINC03566579	9066	0.18815863754662618	NO	-
2536	ZINC03483334	8428	0.18814576342200232	NO	-
2537	ZINC00354031	361	0.18814384147801472	NO	-
2538	ZINC02415545	5166	0.18808839962699367	NO	-
2539	ZINC00808949	1528	0.18806559475409626	NO	-
2540	ZINC03853170	9823	0.1880592746771224	NO	-
2541	ZINC00806844	1516	0.18805832623876986	NO	-
2542	ZINC00866263	1949	0.18801118587928428	NO	-
2543	ZINC02305878	4892	0.188008149619608	NO	-
2544	ZINC02239325	4809	0.18799035852759374	NO	-
2545	ZINC02868958	6453	0.18798614885068124	NO	-
2546	ZINC03025011	7096	0.18797981762154922	NO	-
2547	ZINC00857205	1914	0.18792351267711935	NO	-
2548	ZINC01463364	4076	0.1879092813176008	NO	-
2549	ZINC01040281	2715	0.18789139169684194	NO	-
2550	ZINC00800600	1469	0.18787197565605146	NO	-
2551	ZINC01122770	3171	0.18785650243921187	NO	-
2552	ZINC00800847	1474	0.1878173565367983	NO	-
2553	ZINC00849065	1825	0.18780337901163882	NO	-
2554	ZINC00341054	353	0.18775583232810802	NO	-
2555	ZINC01098597	3042	0.18775242365645267	NO	-
2556	ZINC01163210	3401	0.18774049432687834	NO	-
2557	ZINC03858299	10416	0.18771343654037137	NO	-
2558	ZINC03814781	148	0.18770447064468382	YES	14
2559	ZINC00830193	1688	0.18769108880765695	NO	-
2560	ZINC00885722	2026	0.18769055464714376	NO	-
2561	ZINC00855900	1880	0.18767391463231273	NO	-
2562	ZINC03867196	10722	0.1876677943365967	NO	-
2563	ZINC02587997	5438	0.18765054493188715	NO	-
2564	ZINC03853169	9822	0.1876329918113981	NO	-
2565	ZINC01072215	2915	0.18761884649910218	NO	-
2566	ZINC00670444	1025	0.18761761653370343	NO	-
2567	ZINC01130620	3239	0.18760935384188013	NO	-
2568	ZINC02030832	4585	0.18760418246878502	NO	-
2569	ZINC00033594	20	0.18758057502144027	NO	-
2570	ZINC00826614	1649	0.18756892187168375	NO	-
2571	ZINC01501555	4190	0.18755786311194056	NO	-
2572	ZINC03859466	10559	0.18753703986043896	NO	-
2573	ZINC02788167	6173	0.1875070077661767	NO	-
2574	ZINC03892163	10983	0.18750548021083807	NO	-
2575	ZINC00878175	1998	0.18748176321049062	NO	-
2576	ZINC03793666	9512	0.18746969856629722	NO	-
2577	ZINC03854504	10100	0.18746422011706723	NO	-
2578	ZINC02358495	5037	0.1874514030508803	NO	-
2579	ZINC02855998	6402	0.18744833949583994	NO	-
2580	ZINC00866692	1952	0.18742978225706414	NO	-
2581	ZINC01156239	3357	0.1873911685177193	NO	-
2582	ZINC01147890	3325	0.18738833192454643	NO	-
2583	ZINC02781592	6145	0.18738671431069207	NO	-
2584	ZINC00878170	1995	0.18734015751434407	NO	-
2585	ZINC01447875	4019	0.18729764419579797	NO	-
2586	ZINC00985384	2417	0.1872596618397191	NO	-
2587	ZINC03853649	9937	0.1872450634001205	NO	-
2588	ZINC03970056	11151	0.18721777422474656	NO	-
2589	ZINC00921775	2137	0.18721665285593225	NO	-
2590	ZINC02686647	5780	0.1872159808604538	NO	-
2591	ZINC01088025	3016	0.18721135948771592	NO	-
2592	ZINC00849418	1837	0.1871960262723361	NO	-
2593	ZINC03814825	203	0.18718319704735256	YES	35
2594	ZINC01396020	3848	0.18718200735884077	NO	-
2595	ZINC02914674	6629	0.1871682564733894	NO	-
2596	ZINC04156760	11696	0.18716423371633115	NO	-
2597	ZINC02957684	6945	0.18716183555489713	NO	-
2598	ZINC04249088	11854	0.18716150636472728	NO	-
2599	ZINC04001316	11458	0.1871604095547693	NO	-
2600	ZINC03860063	10655	0.18712291225903416	NO	-
2601	ZINC03610871	9312	0.18712189911758326	NO	-
2602	ZINC00726136	1244	0.18712057471989685	NO	-
2603	ZINC03969947	11139	0.18711706342668713	NO	-
2604	ZINC03840295	9565	0.1871074543368046	NO	-
2605	ZINC03866806	10705	0.18710103808187986	NO	-
2606	ZINC04464916	12315	0.18710103808187986	NO	-
2607	ZINC03904391	11005	0.18709487511366107	NO	-
2608	ZINC02718015	5967	0.18708177215298735	NO	-
2609	ZINC01095620	3034	0.18707556253629964	NO	-
2610	ZINC03970135	11158	0.18704404898226418	NO	-
2611	ZINC03983355	11349	0.18700160457897605	NO	-
2612	ZINC01502649	4192	0.1869825039400098	NO	-
2613	ZINC02800604	6279	0.18695819830225544	NO	-
2614	ZINC04317735	12037	0.18695643323560623	NO	-
2615	ZINC00849413	1833	0.18694422610728326	NO	-
2616	ZINC01060860	2855	0.18692620047355218	NO	-
2617	ZINC00860669	1933	0.18691896778129147	NO	-
2618	ZINC02871502	6462	0.1869164245216106	NO	-
2619	ZINC02815601	6336	0.18689915453952163	NO	-
2620	ZINC03858319	10426	0.18689392120452053	NO	-
2621	ZINC01149343	3334	0.1868904335739851	NO	-
2622	ZINC03970136	11159	0.18687288756827544	NO	-
2623	ZINC01072430	2943	0.1868666228282271	NO	-
2624	ZINC01046707	2760	0.18685727798499974	NO	-
2625	ZINC02078123	4615	0.18684091714524773	NO	-
2626	ZINC03008121	7046	0.18683670122470658	NO	-
2627	ZINC00848924	1817	0.18680145145385826	NO	-
2628	ZINC03538252	8862	0.18678510829031317	NO	-
2629	ZINC04312429	12004	0.18673341664530588	NO	-
2630	ZINC03504119	8636	0.18669613690082992	NO	-
2631	ZINC03859497	10565	0.1866848416241114	NO	-
2632	ZINC00626971	789	0.186654139182791	NO	-
2633	ZINC03183673	7198	0.18663569608877575	NO	-
2634	ZINC02705773	5844	0.18662600256467027	NO	-
2635	ZINC02761662	6110	0.18657031338973618	NO	-
2636	ZINC00756440	1314	0.1865662096524003	NO	-
2637	ZINC04248501	11851	0.18654532154612413	NO	-
2638	ZINC03809502	9518	0.18651541052558715	NO	-
2639	ZINC01056679	2825	0.18650959704692036	NO	-
2640	ZINC02414843	5159	0.18650500679567777	NO	-
2641	ZINC01136501	3272	0.18638682996351472	NO	-
2642	ZINC03852476	9735	0.18638251210041706	NO	-
2643	ZINC01213991	3556	0.18637149150478516	NO	-
2644	ZINC01487141	4144	0.1863479838763118	NO	-
2645	ZINC01447875	4018	0.18632813250446617	NO	-
2646	ZINC03073249	7147	0.1862963837450743	NO	-
2647	ZINC03982995	11333	0.18628691253210553	NO	-
2648	ZINC01043410	2746	0.18627716474732192	NO	-
2649	ZINC02816749	6338	0.18625771803393068	NO	-
2650	ZINC04443298	12256	0.1862430987865583	NO	-
2651	ZINC00837557	1735	0.18624108338222592	NO	-
2652	ZINC02914587	6621	0.18622534378983607	NO	-
2653	ZINC01269012	3630	0.18620495851566637	NO	-
2654	ZINC02808658	6319	0.18613895765485042	NO	-
2655	ZINC04157588	11709	0.18613707911189892	NO	-
2656	ZINC02919092	6775	0.1861133422001495	NO	-
2657	ZINC03862466	10670	0.18610500838753477	NO	-
2658	ZINC00314292	346	0.1860777602636769	NO	-
2659	ZINC02859639	6415	0.18607538564039391	NO	-
2660	ZINC02414614	5158	0.18607069872677823	NO	-
2661	ZINC01396040	3850	0.18605904996082132	NO	-
2662	ZINC03859704	10619	0.18604002010694878	NO	-
2663	ZINC03427708	8069	0.18601060874655762	NO	-
2664	ZINC00819533	1616	0.18600857636123816	NO	-
2665	ZINC01401320	3861	0.18599172612765213	NO	-
2666	ZINC02937807	6848	0.18594049423918693	NO	-
2667	ZINC01483729	4134	0.18593800585893203	NO	-
2668	ZINC01442407	4009	0.18593482094252897	NO	-
2669	ZINC02290677	4869	0.18588374121208784	NO	-
2670	ZINC01210625	3541	0.1858474107214713	NO	-
2671	ZINC00878166	1993	0.18582771688039193	NO	-
2672	ZINC03853630	9933	0.18582495392861972	NO	-
2673	ZINC01777543	4361	0.18582328955738908	NO	-
2674	ZINC00622067	745	0.18579674127437454	NO	-
2675	ZINC02209448	4725	0.18577662993164673	NO	-
2676	ZINC04377158	12137	0.1857761817973601	NO	-
2677	ZINC00734847	1266	0.18576866504373482	NO	-
2678	ZINC00645828	923	0.18576832350667796	NO	-
2679	ZINC01032662	2622	0.18574680181735542	NO	-
2680	ZINC03064095	7141	0.18572728088490928	NO	-
2681	ZINC03864173	10684	0.1857182115089025	NO	-
2682	ZINC03021534	7076	0.1857103601486697	NO	-
2683	ZINC00578693	644	0.18570211880937937	NO	-
2684	ZINC02788167	6172	0.18569603588901876	NO	-
2685	ZINC03853978	10027	0.18569578515904756	NO	-
2686	ZINC00878160	1990	0.185679108531798	NO	-
2687	ZINC02971917	6985	0.18565477924276563	NO	-
2688	ZINC03839462	9562	0.18562532983342098	NO	-
2689	ZINC00184335	193	0.185597616022019	NO	-
2690	ZINC01364200	3754	0.1855929388730158	NO	-
2691	ZINC03859439	10548	0.18558434667441512	NO	-
2692	ZINC02862057	6431	0.18556129091860832	NO	-
2693	ZINC02405243	5140	0.1855472847405886	NO	-
2694	ZINC00600721	710	0.18551372280216608	NO	-
2695	ZINC02706732	5845	0.18550749669696515	NO	-
2696	ZINC03858979	10510	0.18547998719128103	NO	-
2697	ZINC03853444	9873	0.18545403041667916	NO	-
2698	ZINC03856465	10254	0.18543713254527364	NO	-
2699	ZINC02818793	6344	0.18536063340467954	NO	-
2700	ZINC04156236	11690	0.18534386384957147	NO	-
2701	ZINC00060444	51	0.18534037528935443	NO	-
2702	ZINC03867276	10733	0.18533768383937937	NO	-
2703	ZINC01540499	4303	0.18532891316155217	NO	-
2704	ZINC01128360	3227	0.18531980621055033	NO	-
2705	ZINC00806730	1506	0.1853087146945283	NO	-
2706	ZINC00638045	853	0.18528211630163893	NO	-
2707	ZINC00949738	2273	0.18527378862668162	NO	-
2708	ZINC03859738	10623	0.1852629236551606	NO	-
2709	ZINC00050006	39	0.1852456948342304	NO	-
2710	ZINC02918045	6720	0.18523962220057227	NO	-
2711	ZINC01072432	2944	0.18522494021544986	NO	-
2712	ZINC02878827	6497	0.18521937546608647	NO	-
2713	ZINC02483554	5330	0.18521155589774163	NO	-
2714	ZINC03852958	9771	0.18520086577722503	NO	-
2715	ZINC01451448	4045	0.18518974917281567	NO	-
2716	ZINC03862921	10675	0.18518223869174985	NO	-
2717	ZINC03853800	9989	0.18517034692698756	NO	-
2718	ZINC02400961	5128	0.1851672629525709	NO	-
2719	ZINC02937804	6847	0.18509508524431534	NO	-
2720	ZINC02808658	6318	0.18508254476205915	NO	-
2721	ZINC00638047	854	0.18502555060249565	NO	-
2722	ZINC00997377	2472	0.18502297663121753	NO	-
2723	ZINC03853882	9999	0.18501620195514668	NO	-
2724	ZINC03204254	7223	0.1849662416755925	NO	-
2725	ZINC02808810	6325	0.18496474958118309	NO	-
2726	ZINC02656265	5712	0.1849508172007458	NO	-
2727	ZINC00849066	1826	0.18494498785656732	NO	-
2728	ZINC02736097	6063	0.18491883083951988	NO	-
2729	ZINC01359876	3738	0.18491836835075892	NO	-
2730	ZINC03287342	7438	0.18491672799021155	NO	-
2731	ZINC00871820	1975	0.1849090096292629	NO	-
2732	ZINC00857228	1917	0.1848849433056429	NO	-
2733	ZINC01050434	2787	0.18488040021728216	NO	-
2734	ZINC03212980	7237	0.18485948712994432	NO	-
2735	ZINC03950536	11046	0.1848456870574863	NO	-
2736	ZINC00717320	1203	0.18484221582529353	NO	-
2737	ZINC03853123	9811	0.1848336485287876	NO	-
2738	ZINC03889735	10916	0.18478309642504023	NO	-
2739	ZINC02224377	4769	0.18478125987975352	NO	-
2740	ZINC01132231	3246	0.18476939223795416	NO	-
2741	ZINC03662609	9449	0.18476132699271364	NO	-
2742	ZINC01080012	2999	0.18475869338947462	NO	-
2743	ZINC00807042	1521	0.18472690755454038	NO	-
2744	ZINC03852997	9791	0.18471733671258683	NO	-
2745	ZINC03611910	9335	0.18471304234086225	NO	-
2746	ZINC03380080	7840	0.18470851283485656	NO	-
2747	ZINC00643421	909	0.1846372200036476	NO	-
2748	ZINC00865851	1948	0.18462385815673865	NO	-
2749	ZINC00826768	1652	0.18462134657453283	NO	-
2750	ZINC02336288	4955	0.1845950465750536	NO	-
2751	ZINC02868957	6452	0.18458442057250377	NO	-
2752	ZINC00205221	218	0.18458354010869735	NO	-
2753	ZINC03853651	9939	0.18458026460740598	NO	-
2754	ZINC03970495	11184	0.1845763969908808	NO	-
2755	ZINC01026731	2578	0.18456160388631726	NO	-
2756	ZINC03464599	8350	0.1845595244160255	NO	-
2757	ZINC00807044	1522	0.18453505383272598	NO	-
2758	ZINC03840351	9569	0.18450153802503808	NO	-
2759	ZINC03854263	10065	0.1844969209092303	NO	-
2760	ZINC04465486	12331	0.184490831188267	NO	-
2761	ZINC00778627	1334	0.18446313775842113	NO	-
2762	ZINC02915797	6663	0.18444975979406406	NO	-
2763	ZINC00849066	1827	0.18441527715774772	NO	-
2764	ZINC03997581	11429	0.1844046282656495	NO	-
2765	ZINC02483550	5329	0.18440381317872737	NO	-
2766	ZINC03853989	10032	0.18438333130295725	NO	-
2767	ZINC03853484	9894	0.18437323941633238	NO	-
2768	ZINC01312131	3675	0.18433661394871428	NO	-
2769	ZINC03662600	9448	0.1843353505788687	NO	-
2770	ZINC01540203	4302	0.18432745388858057	NO	-
2771	ZINC02871503	6463	0.18431238703698494	NO	-
2772	ZINC03814791	192	0.18428089386105387	YES	28
2773	ZINC02431323	5204	0.1842703284628347	NO	-
2774	ZINC01491441	4158	0.18425884074199078	NO	-
2775	ZINC03853881	9998	0.18423319686881634	NO	-
2776	ZINC03600352	9220	0.18419988604778814	NO	-
2777	ZINC02078066	4602	0.18415823919404398	NO	-
2778	ZINC01401325	3863	0.18415568814910635	NO	-
2779	ZINC02818790	6341	0.1841464349273889	NO	-
2780	ZINC02914575	6620	0.18414519286610226	NO	-
2781	ZINC04412425	12207	0.18413357228255775	NO	-
2782	ZINC03854597	10133	0.18412944489597266	NO	-
2783	ZINC03858761	10480	0.18412192735926367	NO	-
2784	ZINC03859716	10621	0.18411176761983825	NO	-
2785	ZINC01033126	2630	0.18409973525830886	NO	-
2786	ZINC00638094	856	0.18408592585756656	NO	-
2787	ZINC00877895	1988	0.18407357145281908	NO	-
2788	ZINC03873718	10875	0.18406213269227842	NO	-
2789	ZINC01072366	2929	0.1840600408135167	NO	-
2790	ZINC01756055	4351	0.18403088787864905	NO	-
2791	ZINC01450473	4026	0.18397947042892346	NO	-
2792	ZINC02183885	4673	0.18395874229668524	NO	-
2793	ZINC03853643	9935	0.18395361737015734	NO	-
2794	ZINC02914573	6619	0.18394251381604507	NO	-
2795	ZINC01514098	4250	0.18393192205823275	NO	-
2796	ZINC01903629	4413	0.1839301361324781	NO	-
2797	ZINC01072373	2933	0.1839092801421936	NO	-
2798	ZINC02257351	4831	0.1839063628115028	NO	-
2799	ZINC00843754	1762	0.18390021719255734	NO	-
2800	ZINC00367904	377	0.1839001461938394	NO	-
2801	ZINC03854005	10041	0.1838677572383078	NO	-
2802	ZINC02975995	7003	0.18386385041190606	NO	-
2803	ZINC02192786	4677	0.18383257328368074	NO	-
2804	ZINC00655701	976	0.18383151319789384	NO	-
2805	ZINC01495336	4161	0.18378761859302453	NO	-
2806	ZINC04297044	11979	0.18377487145518018	NO	-
2807	ZINC00854634	1866	0.18377404448101667	NO	-
2808	ZINC02942427	6867	0.18376743853570893	NO	-
2809	ZINC03969924	11136	0.18376654630919728	NO	-
2810	ZINC03611387	9326	0.18373511190385536	NO	-
2811	ZINC03889228	10896	0.18370724292122526	NO	-
2812	ZINC01163047	3398	0.1836908227470546	NO	-
2813	ZINC02418402	5170	0.1836905854936195	NO	-
2814	ZINC02808464	6315	0.1836798868931046	NO	-
2815	ZINC00451971	502	0.18366617767600832	NO	-
2816	ZINC02914399	6589	0.18366428219719227	NO	-
2817	ZINC03994465	11425	0.18364638215291837	NO	-
2818	ZINC03853532	9910	0.18361808460852028	NO	-
2819	ZINC01102320	3046	0.1835958623757182	NO	-
2820	ZINC03609175	9291	0.18357665379707888	NO	-
2821	ZINC01359541	3732	0.18355485973624855	NO	-
2822	ZINC04033841	11515	0.1835299456764328	NO	-
2823	ZINC00268443	316	0.18351070550476906	NO	-
2824	ZINC03873659	10867	0.18349113641437545	NO	-
2825	ZINC00981534	2392	0.18348515494841758	NO	-
2826	ZINC01359544	3733	0.18348314987032313	NO	-
2827	ZINC00270137	319	0.18347748382376286	NO	-
2828	ZINC04382999	12153	0.18341416172732738	NO	-
2829	ZINC03854660	10145	0.1834001794654412	NO	-
2830	ZINC01020300	2545	0.1833778365496895	NO	-
2831	ZINC02731563	6053	0.18336628752289597	NO	-
2832	ZINC03460237	8261	0.18335741651484247	NO	-
2833	ZINC01162580	3394	0.18332869678746674	NO	-
2834	ZINC00879554	2007	0.18332234402684164	NO	-
2835	ZINC04157064	11700	0.1832754398349157	NO	-
2836	ZINC02919090	6774	0.18326349061149444	NO	-
2837	ZINC04484623	12428	0.18326335613019554	NO	-
2838	ZINC01359538	3731	0.183258850424879	NO	-
2839	ZINC02348328	4998	0.1832257525674499	NO	-
2840	ZINC02969741	6972	0.18318144989383445	NO	-
2841	ZINC03850725	9633	0.18318118524173557	NO	-
2842	ZINC04134963	11657	0.18317602332084731	NO	-
2843	ZINC01198854	3513	0.18317228507717537	NO	-
2844	ZINC00810616	1543	0.18314727130697095	NO	-
2845	ZINC01054444	2810	0.1831355036528821	NO	-
2846	ZINC03622971	9386	0.18312365661833754	NO	-
2847	ZINC01047241	2763	0.18312009529758216	NO	-
2848	ZINC02259525	4833	0.1831136101393801	NO	-
2849	ZINC02366345	5061	0.18309432593174782	NO	-
2850	ZINC01246934	3608	0.18308666012894056	NO	-
2851	ZINC03853661	9941	0.1830854401292061	NO	-
2852	ZINC02874169	6482	0.1830802179837769	NO	-
2853	ZINC03226271	7275	0.18307335657237403	NO	-
2854	ZINC02874166	6479	0.18306237703387607	NO	-
2855	ZINC03559324	8986	0.18305677216398014	NO	-
2856	ZINC02914397	6588	0.18305655600358753	NO	-
2857	ZINC00044256	24	0.1830444217264948	NO	-
2858	ZINC02919912	6802	0.1830283735242947	NO	-
2859	ZINC00806732	1508	0.18295936634905755	NO	-
2860	ZINC03859823	10629	0.18295481923185297	NO	-
2861	ZINC01067127	2875	0.18294396787719447	NO	-
2862	ZINC01397423	3856	0.18292471284900347	NO	-
2863	ZINC02927850	6831	0.18291508178039667	NO	-
2864	ZINC02958586	6950	0.1829150393956715	NO	-
2865	ZINC03855562	10215	0.18290976318284324	NO	-
2866	ZINC00881693	2015	0.18288576813600557	NO	-
2867	ZINC04505535	12538	0.18286869598581185	NO	-
2868	ZINC01363105	3747	0.18285761539053422	NO	-
2869	ZINC01125703	3203	0.18282596050908467	NO	-
2870	ZINC03853734	9969	0.182822558702533	NO	-
2871	ZINC01213671	3555	0.1828175397643768	NO	-
2872	ZINC01777541	4360	0.18280793123763728	NO	-
2873	ZINC03226272	7276	0.18278929112537382	NO	-
2874	ZINC02914238	6567	0.1827714826497165	NO	-
2875	ZINC03851044	9661	0.18276696716623544	NO	-
2876	ZINC03610869	9311	0.18276384370710716	NO	-
2877	ZINC03083621	7151	0.18275612968536842	NO	-
2878	ZINC03608831	9288	0.18274815424238916	NO	-
2879	ZINC01128359	3226	0.182747557131783	NO	-
2880	ZINC03294629	7465	0.18274232631994025	NO	-
2881	ZINC00729751	1258	0.18269621991559942	NO	-
2882	ZINC01905094	4415	0.18268836800298602	NO	-
2883	ZINC02172757	4662	0.1826362336577256	NO	-
2884	ZINC02713315	5900	0.18262885034583343	NO	-
2885	ZINC03867132	10721	0.18257847275006994	NO	-
2886	ZINC01156869	3361	0.18253951137728328	NO	-
2887	ZINC01394390	3845	0.18253449332509702	NO	-
2888	ZINC03859364	10536	0.18250051715351726	NO	-
2889	ZINC04468522	12369	0.18250051715351726	NO	-
2890	ZINC01364533	3764	0.182478533083449	NO	-
2891	ZINC01396042	3852	0.18246625261659982	NO	-
2892	ZINC02078103	4611	0.18246082390575516	NO	-
2893	ZINC01050951	2791	0.18243378659226744	NO	-
2894	ZINC03990221	11402	0.18243295456517608	NO	-
2895	ZINC01072217	2916	0.18243105641532792	NO	-
2896	ZINC02317582	4911	0.1824211515189462	NO	-
2897	ZINC01364461	3757	0.18238496227760673	NO	-
2898	ZINC03968982	11084	0.1823766456614103	NO	-
2899	ZINC02612848	5457	0.18237417056291644	NO	-
2900	ZINC03008134	7048	0.18235831189675492	NO	-
2901	ZINC03565999	9064	0.18231817624786617	NO	-
2902	ZINC01205947	3527	0.1823036578966182	NO	-
2903	ZINC00818369	1608	0.18230029329594674	NO	-
2904	ZINC01162183	3392	0.18229396192137182	NO	-
2905	ZINC00360424	372	0.18227862751561813	NO	-
2906	ZINC03021344	7071	0.18227104930756405	NO	-
2907	ZINC01161845	3391	0.18224726401240982	NO	-
2908	ZINC03889399	10905	0.18224418710262952	NO	-
2909	ZINC02937802	6846	0.18221442642832753	NO	-
2910	ZINC03908063	11010	0.18217793560363316	NO	-
2911	ZINC02937800	6845	0.18214262356474237	NO	-
2912	ZINC01189791	3486	0.18213534263453396	NO	-
2913	ZINC03862847	10674	0.18209032347218929	NO	-
2914	ZINC00806847	1517	0.18207634599095465	NO	-
2915	ZINC04053907	11547	0.18207153602420884	NO	-
2916	ZINC01363187	3750	0.182055055136521	NO	-
2917	ZINC00252339	308	0.18204926760241194	NO	-
2918	ZINC00793022	1420	0.18203867545809133	NO	-
2919	ZINC03675968	9462	0.18201315109463156	NO	-
2920	ZINC00588008	665	0.18200995394219094	NO	-
2921	ZINC03547863	8901	0.1819902154183559	NO	-
2922	ZINC01164503	3412	0.18198473813366237	NO	-
2923	ZINC00586562	660	0.18195527778817625	NO	-
2924	ZINC02686659	5781	0.18195513445026856	NO	-
2925	ZINC00670959	1038	0.1819431391176483	NO	-
2926	ZINC04308633	12001	0.1819392080186616	NO	-
2927	ZINC02997817	7036	0.18193434968747055	NO	-
2928	ZINC03852971	9779	0.18193384037564267	NO	-
2929	ZINC02265309	4841	0.18193020442332328	NO	-
2930	ZINC02351780	5014	0.18192712881898265	NO	-
2931	ZINC03859404	10540	0.18190891306808707	NO	-
2932	ZINC00706648	1158	0.181859650000937	NO	-
2933	ZINC01240352	3600	0.18185233843775603	NO	-
2934	ZINC03840294	9564	0.18183393966793127	NO	-
2935	ZINC03867324	10741	0.181819076036887	NO	-
2936	ZINC04465506	12332	0.181819076036887	NO	-
2937	ZINC01431951	3965	0.18180901290384407	NO	-
2938	ZINC03793234	9506	0.1817966130869844	NO	-
2939	ZINC03868286	10816	0.1817793985168793	NO	-
2940	ZINC03215131	7240	0.18177167810993233	NO	-
2941	ZINC00637485	852	0.1817591737930763	NO	-
2942	ZINC03853772	9978	0.18175310314044416	NO	-
2943	ZINC00841601	1756	0.18174357922212453	NO	-
2944	ZINC03331754	7582	0.18173860315377757	NO	-
2945	ZINC02915800	6664	0.18172626639834627	NO	-
2946	ZINC01364536	3765	0.1817010762866719	NO	-
2947	ZINC01132982	3249	0.1816781745390264	NO	-
2948	ZINC01451803	4052	0.1816760624350086	NO	-
2949	ZINC03022029	7080	0.18167427745666492	NO	-
2950	ZINC02997877	7037	0.1816559793228472	NO	-
2951	ZINC04225708	11815	0.18165532875840876	NO	-
2952	ZINC03908021	11009	0.18164802286855075	NO	-
2953	ZINC03419873	8022	0.18164329821072286	NO	-
2954	ZINC03097239	7158	0.18160998081954674	NO	-
2955	ZINC03858366	10436	0.18160378494550097	NO	-
2956	ZINC01499625	4180	0.18158604379540483	NO	-
2957	ZINC04610757	12584	0.18155600184990564	NO	-
2958	ZINC03543785	8881	0.18155071653476795	NO	-
2959	ZINC04157105	11702	0.1815496981177003	NO	-
2960	ZINC03853888	10003	0.18152480593474116	NO	-
2961	ZINC00270190	321	0.1815148189317688	NO	-
2962	ZINC00835940	1718	0.18151292309595732	NO	-
2963	ZINC03969799	11117	0.1815110140505242	NO	-
2964	ZINC00634686	836	0.1814989478509691	NO	-
2965	ZINC02795296	6242	0.18149134154963226	NO	-
2966	ZINC00806842	1515	0.18146050986815587	NO	-
2967	ZINC00896270	2061	0.18144996797137897	NO	-
2968	ZINC01133662	3253	0.18144809478573948	NO	-
2969	ZINC03853125	9813	0.18142901209223827	NO	-
2970	ZINC03854263	10064	0.18140136586411476	NO	-
2971	ZINC03420150	8027	0.18138721541626587	NO	-
2972	ZINC02808464	6314	0.18137978029033489	NO	-
2973	ZINC03859711	10620	0.18136161010372476	NO	-
2974	ZINC01053768	2805	0.1813396644231779	NO	-
2975	ZINC01165440	3419	0.18127481659422057	NO	-
2976	ZINC02612849	5458	0.18124751234336028	NO	-
2977	ZINC03549313	8916	0.18123814444259126	NO	-
2978	ZINC00452375	507	0.18122951618874963	NO	-
2979	ZINC01385695	3808	0.18122180915248506	NO	-
2980	ZINC00252339	307	0.18120211603506123	NO	-
2981	ZINC00842540	1761	0.18115199859814746	NO	-
2982	ZINC02400960	5127	0.18111861216120428	NO	-
2983	ZINC00840297	1752	0.18111331817700516	NO	-
2984	ZINC03859565	10573	0.18111100566811725	NO	-
2985	ZINC00050877	41	0.18110924002205944	NO	-
2986	ZINC00714217	1184	0.18109318628248844	NO	-
2987	ZINC02918691	6750	0.18107753903194335	NO	-
2988	ZINC02871775	6469	0.18104646305881636	NO	-
2989	ZINC00677985	1073	0.18099311042852576	NO	-
2990	ZINC02917894	6716	0.18095680502143058	NO	-
2991	ZINC02918695	6752	0.18095471316751377	NO	-
2992	ZINC00426538	476	0.18095015684069912	NO	-
2993	ZINC00819533	1617	0.1809491467007464	NO	-
2994	ZINC03008135	7049	0.18094804761778174	NO	-
2995	ZINC01396016	3847	0.18094784583827525	NO	-
2996	ZINC01067016	2874	0.1808723096477752	NO	-
2997	ZINC00715142	1192	0.18085581101844392	NO	-
2998	ZINC00705718	1156	0.18081797307787836	NO	-
2999	ZINC00636890	845	0.18081451457420109	NO	-
3000	ZINC00099307	108	0.1807893413098583	NO	-
3001	ZINC01312130	3674	0.1807128291777485	NO	-
3002	ZINC04157064	11698	0.1807097140015661	NO	-
3003	ZINC03483301	8427	0.1806848140453445	NO	-
3004	ZINC03854502	10098	0.18066325891138085	NO	-
3005	ZINC01077907	2979	0.18066278120990217	NO	-
3006	ZINC02918696	6753	0.18064905724261623	NO	-
3007	ZINC02918926	6760	0.180648185038129	NO	-
3008	ZINC01364456	3755	0.18062106396040717	NO	-
3009	ZINC03851157	9679	0.1806167886520978	NO	-
3010	ZINC00713284	1181	0.18060077927040788	NO	-
3011	ZINC00849415	1835	0.18058232563886822	NO	-
3012	ZINC00662370	994	0.18057153947399923	NO	-
3013	ZINC02064210	4591	0.18055956887598354	NO	-
3014	ZINC01004740	2497	0.18055249423350753	NO	-
3015	ZINC01014044	2519	0.18054018654615928	NO	-
3016	ZINC02919786	6799	0.18053137439580155	NO	-
3017	ZINC01135850	3267	0.18053094433263156	NO	-
3018	ZINC01119491	3155	0.1804911917324492	NO	-
3019	ZINC02656291	5714	0.18048316474381185	NO	-
3020	ZINC02896456	6527	0.18048170499911362	NO	-
3021	ZINC02812051	6333	0.18045373511760499	NO	-
3022	ZINC01251300	3612	0.1803934931043475	NO	-
3023	ZINC01454221	4068	0.18039026378413062	NO	-
3024	ZINC03857200	10287	0.18037888422119847	NO	-
3025	ZINC02736356	6066	0.18034671721467915	NO	-
3026	ZINC00855274	1876	0.1803373231673285	NO	-
3027	ZINC00107104	117	0.18033356121914282	NO	-
3028	ZINC02918927	6761	0.18033102737615536	NO	-
3029	ZINC00854700	1867	0.1803025117827199	NO	-
3030	ZINC04093795	11602	0.18028667659548142	NO	-
3031	ZINC01108887	3075	0.18028199557939095	NO	-
3032	ZINC02917999	6719	0.18025123156226736	NO	-
3033	ZINC02730751	6043	0.1802346140118057	NO	-
3034	ZINC03852756	9752	0.1802237394814778	NO	-
3035	ZINC03854323	10072	0.18022365408671756	NO	-
3036	ZINC01364540	3766	0.18021606638859963	NO	-
3037	ZINC01385703	3810	0.18021338116858607	NO	-
3038	ZINC03854489	10095	0.18021095493549671	NO	-
3039	ZINC01158048	3372	0.1801426877183883	NO	-
3040	ZINC01072228	2917	0.18013984964714225	NO	-
3041	ZINC03247154	7319	0.18012096713059392	NO	-
3042	ZINC02972723	6988	0.18011379789141493	NO	-
3043	ZINC02078102	4610	0.18011339795916317	NO	-
3044	ZINC01132984	3250	0.18011028853871666	NO	-
3045	ZINC03853905	10011	0.1800961139349176	NO	-
3046	ZINC00702809	1135	0.18007845008238074	NO	-
3047	ZINC02915353	6640	0.18007674179115987	NO	-
3048	ZINC02348327	4997	0.18007446359362783	NO	-
3049	ZINC03853687	9954	0.18006604586237515	NO	-
3050	ZINC03857617	10341	0.1800556881547794	NO	-
3051	ZINC03372546	7822	0.18003622492635812	NO	-
3052	ZINC03853803	9991	0.18001900742975152	NO	-
3053	ZINC01040281	2716	0.1800163726168903	NO	-
3054	ZINC01101890	3045	0.1800027321358316	NO	-
3055	ZINC00952207	2290	0.1799961876775657	NO	-
3056	ZINC03855166	10194	0.17999076280061405	NO	-
3057	ZINC02622904	5510	0.17997000196119653	NO	-
3058	ZINC02871337	6461	0.17994728387265957	NO	-
3059	ZINC02649553	5672	0.17991632677074645	NO	-
3060	ZINC03853141	9816	0.1798842015771509	NO	-
3061	ZINC01323960	3684	0.1798757033632831	NO	-
3062	ZINC02918693	6751	0.17987244381602188	NO	-
3063	ZINC01245892	3606	0.17986015088700139	NO	-
3064	ZINC02812050	6332	0.17984110837320372	NO	-
3065	ZINC01032431	2618	0.17978383296797049	NO	-
3066	ZINC03247156	7320	0.17977635553778493	NO	-
3067	ZINC02722175	6013	0.17974044338354772	NO	-
3068	ZINC03417021	8013	0.17973184322385344	NO	-
3069	ZINC00646090	925	0.1797196375237679	NO	-
3070	ZINC01364464	3758	0.17970902198104033	NO	-
3071	ZINC03854048	10045	0.17970070742423588	NO	-
3072	ZINC02692501	5788	0.17969127821299397	NO	-
3073	ZINC01165441	3420	0.17968399893246131	NO	-
3074	ZINC04278679	11932	0.17967364888907	NO	-
3075	ZINC01035709	2662	0.17966886799146525	NO	-
3076	ZINC01365453	3773	0.17963964846425973	NO	-
3077	ZINC03665069	9452	0.1796375568297708	NO	-
3078	ZINC02215927	4742	0.17960227008868257	NO	-
3079	ZINC03859823	10628	0.1795995468112736	NO	-
3080	ZINC01097090	3036	0.17957575862116112	NO	-
3081	ZINC00626621	785	0.17955850611539687	NO	-
3082	ZINC02022961	4582	0.17953899585325445	NO	-
3083	ZINC02762981	6117	0.17953605521627425	NO	-
3084	ZINC03852999	9793	0.1795127350993965	NO	-
3085	ZINC00794321	1423	0.179484404585246	NO	-
3086	ZINC02663139	5753	0.17948058444521697	NO	-
3087	ZINC02219499	4757	0.17941955180072955	NO	-
3088	ZINC00981367	2391	0.17935877241991022	NO	-
3089	ZINC03460239	8262	0.1793501233546545	NO	-
3090	ZINC03417018	8012	0.17932900221187045	NO	-
3091	ZINC01053591	2803	0.17932496525670522	NO	-
3092	ZINC01056156	2820	0.17932275402854392	NO	-
3093	ZINC03854255	10061	0.17930536366368113	NO	-
3094	ZINC03615660	9357	0.1792929731993884	NO	-
3095	ZINC03814524	202	0.17926770446030524	YES	35
3096	ZINC03858298	10415	0.17924327301264578	NO	-
3097	ZINC01856818	4398	0.17921923821136307	NO	-
3098	ZINC03023355	7087	0.17921745671311634	NO	-
3099	ZINC03548438	8909	0.17919470995342796	NO	-
3100	ZINC03153567	7176	0.1791696934261976	NO	-
3101	ZINC01121045	3164	0.17916233095183437	NO	-
3102	ZINC01514214	4252	0.17916174037377738	NO	-
3103	ZINC01509326	4226	0.17916105261581494	NO	-
3104	ZINC02917895	6717	0.17915690895973846	NO	-
3105	ZINC00815361	1594	0.17914667325658562	NO	-
3106	ZINC00857230	1919	0.17911829436045404	NO	-
3107	ZINC04139799	11669	0.17911393656625368	NO	-
3108	ZINC00864681	1944	0.17909536153999564	NO	-
3109	ZINC03324253	7551	0.1790824508777671	NO	-
3110	ZINC00861714	1936	0.17907206256093383	NO	-
3111	ZINC01398862	3860	0.17906409267299034	NO	-
3112	ZINC01364544	3767	0.1790435849747316	NO	-
3113	ZINC01903630	4414	0.17903532070228959	NO	-
3114	ZINC03858857	10489	0.17903415167349054	NO	-
3115	ZINC02649552	5671	0.17903361289295272	NO	-
3116	ZINC03859907	10642	0.17903099896455152	NO	-
3117	ZINC04408594	12203	0.1790176511820379	NO	-
3118	ZINC02730930	6046	0.1789801336132603	NO	-
3119	ZINC02249659	4826	0.1789280937410906	NO	-
3120	ZINC00840297	1751	0.17891674810792824	NO	-
3121	ZINC03629980	9391	0.17889522815358938	NO	-
3122	ZINC02601119	5454	0.17889132348027767	NO	-
3123	ZINC03538282	8867	0.1788911019080091	NO	-
3124	ZINC03828993	9555	0.17886061378245385	NO	-
3125	ZINC03859695	10617	0.1788572735629363	NO	-
3126	ZINC03358604	7718	0.1788287063294514	NO	-
3127	ZINC03859830	10631	0.17880038332210668	NO	-
3128	ZINC02858620	6410	0.17878227719370446	NO	-
3129	ZINC03861965	10661	0.17874479127638335	NO	-
3130	ZINC01201043	3521	0.17872655638837023	NO	-
3131	ZINC02724757	6031	0.1787249881562422	NO	-
3132	ZINC01451100	4041	0.17872176330562037	NO	-
3133	ZINC01034803	2649	0.17871430569322394	NO	-
3134	ZINC00758773	1319	0.17871116954424865	NO	-
3135	ZINC03853403	9867	0.17869583906570988	NO	-
3136	ZINC02915354	6641	0.17868381108487433	NO	-
3137	ZINC02233609	4794	0.17868318457055188	NO	-
3138	ZINC01010652	2510	0.17867685624013732	NO	-
3139	ZINC00796607	1447	0.1786242292659497	NO	-
3140	ZINC01359310	3728	0.17861010520661796	NO	-
3141	ZINC01072230	2918	0.17859445527299028	NO	-
3142	ZINC02749573	6088	0.17858805940879957	NO	-
3143	ZINC02713320	5902	0.17852478984170844	NO	-
3144	ZINC03853988	10031	0.17849315101903032	NO	-
3145	ZINC00952208	2291	0.17849099754923664	NO	-
3146	ZINC00096987	99	0.17848300480928683	NO	-
3147	ZINC04157892	11713	0.17847133728359546	NO	-
3148	ZINC03853710	9964	0.17846791986898378	NO	-
3149	ZINC02660928	5742	0.17844971091444164	NO	-
3150	ZINC00455179	514	0.17842132458958895	NO	-
3151	ZINC03284100	7431	0.1784114231997729	NO	-
3152	ZINC03854606	10134	0.17840801359682085	NO	-
3153	ZINC03854559	10113	0.17838567305830624	NO	-
3154	ZINC03859358	10535	0.17837326426298675	NO	-
3155	ZINC00602951	713	0.17836906118602422	NO	-
3156	ZINC02918591	6749	0.17836897864668477	NO	-
3157	ZINC00178324	186	0.1783584706565172	NO	-
3158	ZINC02917998	6718	0.17831341761717565	NO	-
3159	ZINC03970153	11161	0.17827362044739023	NO	-
3160	ZINC03853234	9834	0.17826260250077205	NO	-
3161	ZINC03889833	10927	0.17823669338029788	NO	-
3162	ZINC01182574	3463	0.1782366531810817	NO	-
3163	ZINC00662370	995	0.17823482813398153	NO	-
3164	ZINC00662370	996	0.17823482813398153	NO	-
3165	ZINC01109577	3087	0.178219123944876	NO	-
3166	ZINC02761532	6109	0.17816998604054568	NO	-
3167	ZINC03553756	8934	0.17812498352700254	NO	-
3168	ZINC01192664	3491	0.17811161114462	NO	-
3169	ZINC00819085	1613	0.17810962930131774	NO	-
3170	ZINC03858321	10428	0.17809899986740493	NO	-
3171	ZINC01185344	3477	0.1780763446881651	NO	-
3172	ZINC01517166	4263	0.17806846941004595	NO	-
3173	ZINC01451448	4044	0.17804546161938198	NO	-
3174	ZINC01402155	3872	0.17803962619720237	NO	-
3175	ZINC04497097	12508	0.17802308782783274	NO	-
3176	ZINC04465413	12329	0.17801611029467235	NO	-
3177	ZINC00083827	75	0.1780160607088594	NO	-
3178	ZINC02652540	5690	0.17801519684820397	NO	-
3179	ZINC04148899	11681	0.17796455295480829	NO	-
3180	ZINC01069315	2886	0.17796303864224744	NO	-
3181	ZINC00866315	1950	0.17795184135955336	NO	-
3182	ZINC03852994	9789	0.17794180825536118	NO	-
3183	ZINC03859109	10521	0.1779129429234477	NO	-
3184	ZINC00754248	1308	0.17790988724502305	NO	-
3185	ZINC04094419	11604	0.17790727279073754	NO	-
3186	ZINC03950047	11045	0.17789721209053827	NO	-
3187	ZINC03851855	9712	0.17784754145426682	NO	-
3188	ZINC04465267	12325	0.17784754145426682	NO	-
3189	ZINC04340222	12073	0.17782721077177385	NO	-
3190	ZINC00537354	584	0.17781999732129003	NO	-
3191	ZINC02914061	6563	0.17780337459985504	NO	-
3192	ZINC04001132	11455	0.17779640890113443	NO	-
3193	ZINC00868698	1960	0.17776077948540145	NO	-
3194	ZINC04379310	12141	0.17768247612620278	NO	-
3195	ZINC03866802	10703	0.1776809899649147	NO	-
3196	ZINC02658838	5729	0.17765206712284465	NO	-
3197	ZINC03133787	7168	0.17765025703481213	NO	-
3198	ZINC02660070	5733	0.17764382679985238	NO	-
3199	ZINC03858935	10503	0.17761365423453873	NO	-
3200	ZINC01989653	4577	0.17760962277205306	NO	-
3201	ZINC02802413	6286	0.17760832612379251	NO	-
3202	ZINC02761511	6108	0.17758826960931526	NO	-
3203	ZINC02293610	4874	0.17757863147814365	NO	-
3204	ZINC00855275	1877	0.17756820451453156	NO	-
3205	ZINC02915356	6643	0.1775602942462494	NO	-
3206	ZINC03868112	10811	0.1775490512758866	NO	-
3207	ZINC00783852	1378	0.17752103475575387	NO	-
3208	ZINC02662400	5747	0.17750467425143407	NO	-
3209	ZINC03855488	10208	0.17747320552835197	NO	-
3210	ZINC03997918	11433	0.17744719078463325	NO	-
3211	ZINC02455833	5252	0.17743617290137437	NO	-
3212	ZINC00849066	1828	0.17741998957606966	NO	-
3213	ZINC00593251	695	0.17740943697651657	NO	-
3214	ZINC04036384	11520	0.17740823951542156	NO	-
3215	ZINC02806496	6307	0.17740367722148054	NO	-
3216	ZINC02713207	5877	0.17737126824957974	NO	-
3217	ZINC03860094	10657	0.1773401269178151	NO	-
3218	ZINC01125706	3204	0.17730166388476493	NO	-
3219	ZINC03853620	9929	0.17730102520029503	NO	-
3220	ZINC00849066	1829	0.17723505873942044	NO	-
3221	ZINC01390474	3828	0.17723162062117165	NO	-
3222	ZINC03854407	10085	0.1772298050625028	NO	-
3223	ZINC01120947	3162	0.17722668053075027	NO	-
3224	ZINC01516598	4261	0.17722373634632294	NO	-
3225	ZINC02419295	5172	0.17720472190819922	NO	-
3226	ZINC03852991	9786	0.17714409728320987	NO	-
3227	ZINC02252530	4828	0.1771352900613422	NO	-
3228	ZINC00412663	421	0.17713384266944143	NO	-
3229	ZINC03330673	7580	0.1771251247875166	NO	-
3230	ZINC00716811	1199	0.1771152947240649	NO	-
3231	ZINC03853348	9856	0.1771101144928116	NO	-
3232	ZINC03858314	10421	0.1771072276235203	NO	-
3233	ZINC02915355	6642	0.17710014345256295	NO	-
3234	ZINC03852988	9784	0.17709185018286858	NO	-
3235	ZINC03452650	8183	0.17705776443079693	NO	-
3236	ZINC02914240	6568	0.1770509882847487	NO	-
3237	ZINC01072404	2937	0.1770338477643018	NO	-
3238	ZINC01038155	2695	0.17699062786426345	NO	-
3239	ZINC03851852	9711	0.1769813234764965	NO	-
3240	ZINC01616395	4315	0.1769724220640682	NO	-
3241	ZINC03235352	7296	0.17697058305432498	NO	-
3242	ZINC01415826	3899	0.17696796310209414	NO	-
3243	ZINC00866707	1957	0.17689098301540812	NO	-
3244	ZINC03868044	10805	0.17684041090984348	NO	-
3245	ZINC00779035	1341	0.17678960931340068	NO	-
3246	ZINC02918343	6740	0.17677071116323914	NO	-
3247	ZINC03867727	10776	0.17676178310024715	NO	-
3248	ZINC03611350	9321	0.17674393864076426	NO	-
3249	ZINC03851133	9676	0.17673285114783044	NO	-
3250	ZINC03853483	9893	0.17672551834925335	NO	-
3251	ZINC04497317	12511	0.1767229321913959	NO	-
3252	ZINC00801219	1476	0.17671643503143844	NO	-
3253	ZINC04094419	11603	0.17670857009274152	NO	-
3254	ZINC01111904	3101	0.17669006825565367	NO	-
3255	ZINC00810615	1542	0.1766873608841609	NO	-
3256	ZINC02587434	5436	0.1766693849593865	NO	-
3257	ZINC03889635	10909	0.1766659433255124	NO	-
3258	ZINC03497390	8526	0.17665104776779783	NO	-
3259	ZINC02840784	6365	0.17664192389458666	NO	-
3260	ZINC03987960	11395	0.17663104428585574	NO	-
3261	ZINC04478276	12408	0.17661156452180837	NO	-
3262	ZINC02656737	5716	0.17659723999249474	NO	-
3263	ZINC01072242	2921	0.17659533722732215	NO	-
3264	ZINC04346642	12080	0.17657211119907557	NO	-
3265	ZINC04466284	12346	0.17655890868134547	NO	-
3266	ZINC03853443	9872	0.1765231747850292	NO	-
3267	ZINC03043508	7130	0.17649976179491597	NO	-
3268	ZINC03447336	8148	0.17647660110952554	NO	-
3269	ZINC00719383	1217	0.17646159068716238	NO	-
3270	ZINC01125748	3206	0.17644911490247614	NO	-
3271	ZINC00806759	1510	0.17644323279302188	NO	-
3272	ZINC03866807	10706	0.1764206442689875	NO	-
3273	ZINC02956502	6927	0.1764160725979569	NO	-
3274	ZINC00849065	1823	0.17641054000724268	NO	-
3275	ZINC03360345	7722	0.17640602991714902	NO	-
3276	ZINC03344763	7647	0.17640324739590305	NO	-
3277	ZINC00805920	1502	0.176395126833926	NO	-
3278	ZINC02499920	5356	0.17637095628649005	NO	-
3279	ZINC02342425	4978	0.1763674631225147	NO	-
3280	ZINC00715141	1191	0.17636117314474659	NO	-
3281	ZINC03866805	10704	0.17633854932245285	NO	-
3282	ZINC03435648	8100	0.1763129265810361	NO	-
3283	ZINC00724965	1243	0.1762938093080253	NO	-
3284	ZINC01147812	3324	0.1762827539045877	NO	-
3285	ZINC02717973	5956	0.17625360347173538	NO	-
3286	ZINC01111903	3100	0.17624377934247443	NO	-
3287	ZINC02914341	6578	0.17624161233644858	NO	-
3288	ZINC03866723	10698	0.1762260919244176	NO	-
3289	ZINC02342231	4975	0.17621545501256872	NO	-
3290	ZINC03858760	10479	0.1762150769138232	NO	-
3291	ZINC02356707	5035	0.1762104165432304	NO	-
3292	ZINC03281066	7419	0.17616245311387568	NO	-
3293	ZINC00675620	1059	0.17615627713288012	NO	-
3294	ZINC02918137	6724	0.17615295549147117	NO	-
3295	ZINC04484174	12421	0.17615266475361338	NO	-
3296	ZINC03565830	9056	0.17614741925162922	NO	-
3297	ZINC01079638	2992	0.17614023272168958	NO	-
3298	ZINC02918135	6723	0.17613313125985466	NO	-
3299	ZINC04185507	11768	0.1761323791327777	NO	-
3300	ZINC03858839	10486	0.17610219120454365	NO	-
3301	ZINC03888215	10895	0.17608699991274765	NO	-
3302	ZINC01128603	3230	0.1760683630167048	NO	-
3303	ZINC00999556	2478	0.17606771004359628	NO	-
3304	ZINC00593251	694	0.17602591238630186	NO	-
3305	ZINC01064182	2868	0.17601378268209117	NO	-
3306	ZINC03858100	10407	0.1759847117273894	NO	-
3307	ZINC03538413	8870	0.17597717719563447	NO	-
3308	ZINC02601118	5453	0.1759687116409479	NO	-
3309	ZINC03852957	9770	0.17594356849662815	NO	-
3310	ZINC03852993	9788	0.17593916338593973	NO	-
3311	ZINC02587435	5437	0.1759242943545701	NO	-
3312	ZINC01447509	4017	0.1759222617162289	NO	-
3313	ZINC03793666	9509	0.17586520048448517	NO	-
3314	ZINC03853538	9911	0.17585176989304174	NO	-
3315	ZINC01541440	4305	0.17583828784987882	NO	-
3316	ZINC01034868	2652	0.17582986392739997	NO	-
3317	ZINC03555633	8961	0.17581281096632478	NO	-
3318	ZINC01240351	3599	0.17578288234654948	NO	-
3319	ZINC03856223	10243	0.17577755677443732	NO	-
3320	ZINC00845859	1778	0.17576369433399525	NO	-
3321	ZINC02914242	6569	0.17575666062727352	NO	-
3322	ZINC00728342	1251	0.1757472678353468	NO	-
3323	ZINC02384613	5096	0.17574160975267095	NO	-
3324	ZINC00043059	22	0.17573567490346015	NO	-
3325	ZINC02794830	6241	0.17570287306922863	NO	-
3326	ZINC03868787	10854	0.17569989530580254	NO	-
3327	ZINC03554253	8943	0.17569733273736768	NO	-
3328	ZINC03790549	9504	0.17568231445628527	NO	-
3329	ZINC00734141	1265	0.17565686835284366	NO	-
3330	ZINC01125703	3202	0.17562664026540517	NO	-
3331	ZINC01072244	2922	0.1756221057519522	NO	-
3332	ZINC01125692	3200	0.1756060345150474	NO	-
3333	ZINC03502281	8626	0.17560466824922846	NO	-
3334	ZINC03791739	9	0.17559398638109772	YES	3
3335	ZINC04379310	12139	0.17557587292027335	NO	-
3336	ZINC02728079	6037	0.17556740563438608	NO	-
3337	ZINC01072238	2919	0.17555728414028082	NO	-
3338	ZINC00879619	2008	0.1755516032892705	NO	-
3339	ZINC01050103	2785	0.17553519136587895	NO	-
3340	ZINC00728432	1254	0.17548968246478983	NO	-
3341	ZINC03324955	7553	0.17548090550449244	NO	-
3342	ZINC03849855	9608	0.17548061695503916	NO	-
3343	ZINC03854596	10132	0.17545833732374452	NO	-
3344	ZINC03868388	10828	0.17541573122039916	NO	-
3345	ZINC02914316	6572	0.17541298856975182	NO	-
3346	ZINC04427811	12231	0.17540913638518302	NO	-
3347	ZINC02635641	5596	0.17539682565213738	NO	-
3348	ZINC03963897	11061	0.175372425810102	NO	-
3349	ZINC03859438	10547	0.17534633028019772	NO	-
3350	ZINC01387981	3814	0.1753028751462678	NO	-
3351	ZINC01109578	3088	0.17526880016781873	NO	-
3352	ZINC03290177	7449	0.17524819032431152	NO	-
3353	ZINC02511890	5400	0.175247086516069	NO	-
3354	ZINC02995564	7027	0.17524374464632825	NO	-
3355	ZINC01136383	3271	0.1752067760262684	NO	-
3356	ZINC02122293	4636	0.17519603570650247	NO	-
3357	ZINC01359534	3730	0.17517799881543508	NO	-
3358	ZINC01654698	4335	0.1751458712117144	NO	-
3359	ZINC02713317	5901	0.17512042692950736	NO	-
3360	ZINC01163429	3406	0.17512034738690263	NO	-
3361	ZINC01359802	3735	0.17509929612389608	NO	-
3362	ZINC03030137	7105	0.17508534452263871	NO	-
3363	ZINC03262424	7364	0.17506735177553745	NO	-
3364	ZINC00779035	1340	0.17505366572399492	NO	-
3365	ZINC01451802	4047	0.17505238931274833	NO	-
3366	ZINC00849065	1822	0.17505157782742847	NO	-
3367	ZINC00096996	101	0.1750395700438003	NO	-
3368	ZINC01109179	3079	0.17501869296531578	NO	-
3369	ZINC03855653	10217	0.17499790731430923	NO	-
3370	ZINC02293329	4873	0.1749919488023711	NO	-
3371	ZINC03976714	11297	0.17498682490178183	NO	-
3372	ZINC03853122	9810	0.1749778784671957	NO	-
3373	ZINC02692813	5799	0.17497695680090225	NO	-
3374	ZINC00843754	1763	0.17496473280668964	NO	-
3375	ZINC03859436	10545	0.17494928883383248	NO	-
3376	ZINC01037019	2677	0.17494091908250264	NO	-
3377	ZINC01115438	3130	0.17493652566269188	NO	-
3378	ZINC03609014	9290	0.17491227570604637	NO	-
3379	ZINC03889403	10907	0.1748594430384311	NO	-
3380	ZINC03970109	11155	0.17485025295667508	NO	-
3381	ZINC02495439	5343	0.17484177496853295	NO	-
3382	ZINC00728344	1252	0.1748314072537898	NO	-
3383	ZINC00643351	908	0.17482743092242495	NO	-
3384	ZINC00600415	708	0.17480170072959803	NO	-
3385	ZINC03854561	10115	0.1748012736743195	NO	-
3386	ZINC00613065	726	0.17479313183135975	NO	-
3387	ZINC03357904	7709	0.17475718090694184	NO	-
3388	ZINC03357904	7710	0.17475718090694184	NO	-
3389	ZINC02070950	4596	0.17472695977159078	NO	-
3390	ZINC00513717	548	0.17471411395209516	NO	-
3391	ZINC03854003	10039	0.1746941740756094	NO	-
3392	ZINC01108888	3076	0.17468011442740292	NO	-
3393	ZINC01441758	4002	0.17467333444267646	NO	-
3394	ZINC03551832	8929	0.17465924548253897	NO	-
3395	ZINC02957672	6944	0.17463778106925748	NO	-
3396	ZINC03590682	9151	0.174631920787867	NO	-
3397	ZINC02699066	5833	0.17461685909982305	NO	-
3398	ZINC02918345	6741	0.17459619816980315	NO	-
3399	ZINC03859935	10649	0.17457162723970318	NO	-
3400	ZINC01359798	3734	0.17456952440540488	NO	-
3401	ZINC02943081	6869	0.17455503864453595	NO	-
3402	ZINC02861746	6428	0.17452521119338296	NO	-
3403	ZINC00507735	541	0.17451529423494974	NO	-
3404	ZINC03600354	9221	0.1745090367370058	NO	-
3405	ZINC03855654	10218	0.17442202587244196	NO	-
3406	ZINC01034865	2651	0.17441889750281764	NO	-
3407	ZINC01072072	2905	0.17439594380908843	NO	-
3408	ZINC01170742	3435	0.17439284519855472	NO	-
3409	ZINC03042896	7127	0.1743840855704607	NO	-
3410	ZINC03906271	11007	0.1743786985696936	NO	-
3411	ZINC01072240	2920	0.17435647224958167	NO	-
3412	ZINC04464374	12303	0.17428592983390612	NO	-
3413	ZINC01270825	3635	0.17428505073019132	NO	-
3414	ZINC00783885	1380	0.17428175885689862	NO	-
3415	ZINC03841276	9573	0.17427512713430401	NO	-
3416	ZINC01652410	4331	0.17427064640185352	NO	-
3417	ZINC00688076	1116	0.17426922179175502	NO	-
3418	ZINC00918082	2127	0.1742443048743477	NO	-
3419	ZINC04457581	12280	0.1742251832790858	NO	-
3420	ZINC03331888	7586	0.17421815361738383	NO	-
3421	ZINC03608385	9279	0.1742166574734141	NO	-
3422	ZINC03853879	9996	0.1742163330341023	NO	-
3423	ZINC02220292	4759	0.1741956631788098	NO	-
3424	ZINC03856444	10251	0.1741886265469017	NO	-
3425	ZINC01163428	3405	0.17417559523954937	NO	-
3426	ZINC02257562	4832	0.17415894957049038	NO	-
3427	ZINC03983506	11357	0.17412749428316326	NO	-
3428	ZINC01114737	3118	0.1741137872864075	NO	-
3429	ZINC00819531	1614	0.17410123805444955	NO	-
3430	ZINC03858813	10483	0.17408930071866563	NO	-
3431	ZINC02972531	6987	0.17408143201683832	NO	-
3432	ZINC02780248	6143	0.17407869957563965	NO	-
3433	ZINC00017499	146	0.17402887896052568	YES	14
3434	ZINC02215930	4743	0.17400973906617517	NO	-
3435	ZINC03873701	10874	0.17400926990775323	NO	-
3436	ZINC01451100	4042	0.17398887102409774	NO	-
3437	ZINC03889943	10933	0.17395067171690762	NO	-
3438	ZINC01539916	4301	0.1739471017788041	NO	-
3439	ZINC02631590	5586	0.17392925478694665	NO	-
3440	ZINC03970157	11163	0.17392805055375932	NO	-
3441	ZINC03868666	10849	0.1739073265348157	NO	-
3442	ZINC02808811	6326	0.17390630592335513	NO	-
3443	ZINC01416960	3902	0.17389695610493516	NO	-
3444	ZINC02499921	5357	0.17388908525661065	NO	-
3445	ZINC00866704	1955	0.17386624201047798	NO	-
3446	ZINC01125706	3205	0.17385424100003155	NO	-
3447	ZINC04317735	12035	0.17383594497553087	NO	-
3448	ZINC00633087	831	0.1738180043057929	NO	-
3449	ZINC03854945	10182	0.17381208932885978	NO	-
3450	ZINC03854319	10071	0.17379696320386484	NO	-
3451	ZINC00827165	1660	0.17379254714662426	NO	-
3452	ZINC03873658	10866	0.1737923433778931	NO	-
3453	ZINC02808739	6322	0.1737815462455715	NO	-
3454	ZINC03860094	10656	0.1737411078391985	NO	-
3455	ZINC03858310	10419	0.1737198246362094	NO	-
3456	ZINC00872266	1979	0.17371865005022435	NO	-
3457	ZINC01196752	3507	0.17371288900744822	NO	-
3458	ZINC03862251	10667	0.17369074322575548	NO	-
3459	ZINC04000740	11445	0.17368234481020858	NO	-
3460	ZINC02224376	4768	0.17368159427893515	NO	-
3461	ZINC03852505	9741	0.1736799821624777	NO	-
3462	ZINC00623962	759	0.1736477424195536	NO	-
3463	ZINC01163249	3402	0.17358918257112968	NO	-
3464	ZINC00628978	806	0.17357134937151567	NO	-
3465	ZINC01115118	3127	0.17356769501141414	NO	-
3466	ZINC00704025	1150	0.17355921729593585	NO	-
3467	ZINC01401324	3862	0.17354971688632947	NO	-
3468	ZINC02284824	4864	0.1734654646148391	NO	-
3469	ZINC03969033	11086	0.1734558529372355	NO	-
3470	ZINC01509336	4227	0.17343580667609398	NO	-
3471	ZINC03853795	9984	0.17342519489760683	NO	-
3472	ZINC00990597	2443	0.17341497690300392	NO	-
3473	ZINC03854146	10046	0.1733961608597893	NO	-
3474	ZINC02919190	6781	0.17337650145572345	NO	-
3475	ZINC01114740	3120	0.1733578766467323	NO	-
3476	ZINC03853124	9812	0.17335736986000608	NO	-
3477	ZINC00720034	1225	0.17333835934143732	NO	-
3478	ZINC03617632	7	0.1733371241229332	YES	3
3479	ZINC02692835	5803	0.17333286487803007	NO	-
3480	ZINC02309408	4899	0.17330736228100385	NO	-
3481	ZINC01244870	3604	0.17329486574499423	NO	-
3482	ZINC01652426	4333	0.1732811108585761	NO	-
3483	ZINC02430391	5199	0.17320701573066155	NO	-
3484	ZINC01398862	3859	0.17319907885234653	NO	-
3485	ZINC02841929	6368	0.17317918932724613	NO	-
3486	ZINC02428839	5196	0.1731586662331806	NO	-
3487	ZINC01037568	2681	0.17314486208744226	NO	-
3488	ZINC04629344	12599	0.17313103558152418	NO	-
3489	ZINC01024077	2560	0.17312100034259775	NO	-
3490	ZINC02395285	5113	0.17311688832420527	NO	-
3491	ZINC00821180	1627	0.17311200801171894	NO	-
3492	ZINC03555650	8963	0.17308825807087636	NO	-
3493	ZINC03853625	9930	0.17307331267431675	NO	-
3494	ZINC03548920	8912	0.17307101531764235	NO	-
3495	ZINC04150979	11683	0.17306568964665867	NO	-
3496	ZINC01609253	4313	0.1730568683653649	NO	-
3497	ZINC03856222	10242	0.17305540995365612	NO	-
3498	ZINC00630001	812	0.17301217190076154	NO	-
3499	ZINC03855489	10209	0.17300322053423794	NO	-
3500	ZINC04505522	12536	0.17299370258220265	NO	-
3501	ZINC03851843	9709	0.17297372864291338	NO	-
3502	ZINC01495944	4167	0.17297037247486707	NO	-
3503	ZINC03548315	8905	0.17295600352357204	NO	-
3504	ZINC01178441	3454	0.17294597875108442	NO	-
3505	ZINC04157572	11708	0.1729407903263739	NO	-
3506	ZINC01441758	4003	0.17294061648721828	NO	-
3507	ZINC02713311	5898	0.17291475578119359	NO	-
3508	ZINC03612286	9342	0.1729057064154574	NO	-
3509	ZINC02342233	4976	0.1728861362652062	NO	-
3510	ZINC02309407	4898	0.17288304862227893	NO	-
3511	ZINC02918250	6735	0.1728786341046631	NO	-
3512	ZINC03889783	10922	0.17287265857296719	NO	-
3513	ZINC00591214	677	0.17286674380903375	NO	-
3514	ZINC01027149	2580	0.17285185050850513	NO	-
3515	ZINC00834441	1709	0.17284103776739435	NO	-
3516	ZINC01126265	3210	0.1728382061183724	NO	-
3517	ZINC02367020	5063	0.17283765730081227	NO	-
3518	ZINC04317735	12034	0.17283423140958915	NO	-
3519	ZINC02181590	4670	0.17278721530045493	NO	-
3520	ZINC03268672	7380	0.17276960500812227	NO	-
3521	ZINC01165279	3417	0.17275400977182556	NO	-
3522	ZINC03990221	11404	0.17274303088336393	NO	-
3523	ZINC01384891	3799	0.17274061251929385	NO	-
3524	ZINC03852956	9769	0.17273707131567173	NO	-
3525	ZINC04443297	12255	0.17272955147980087	NO	-
3526	ZINC03853799	9988	0.17270077949358084	NO	-
3527	ZINC03949101	11041	0.1726851400525346	NO	-
3528	ZINC00837549	1734	0.17268217096194105	NO	-
3529	ZINC00200581	213	0.17267645912354843	NO	-
3530	ZINC02614120	5459	0.17267330999821318	NO	-
3531	ZINC03446112	8144	0.17266665875375012	NO	-
3532	ZINC03889704	10913	0.1726166767834695	NO	-
3533	ZINC04467677	12354	0.17258738426038905	NO	-
3534	ZINC00557825	605	0.17256062551290802	NO	-
3535	ZINC04001324	11460	0.17254030858192512	NO	-
3536	ZINC03840302	9567	0.17253571437920992	NO	-
3537	ZINC02957660	6942	0.1725308536771828	NO	-
3538	ZINC01290888	3654	0.17252752361008275	NO	-
3539	ZINC04094955	11609	0.17248240466718573	NO	-
3540	ZINC00783947	1381	0.17248163286683066	NO	-
3541	ZINC03853920	10013	0.17245760616861053	NO	-
3542	ZINC01512467	4244	0.1724348839141112	NO	-
3543	ZINC01514699	4256	0.17243292630439497	NO	-
3544	ZINC01137329	3276	0.172428716204558	NO	-
3545	ZINC01385579	3807	0.1724228011338033	NO	-
3546	ZINC03185557	7200	0.1723898221314803	NO	-
3547	ZINC01390442	3825	0.1723167443496846	NO	-
3548	ZINC03635259	9412	0.17231379170524225	NO	-
3549	ZINC01125692	3199	0.1722756063735436	NO	-
3550	ZINC03867292	10734	0.17226915413362293	NO	-
3551	ZINC00703554	1141	0.17226286632239282	NO	-
3552	ZINC00940703	2203	0.17225282129522426	NO	-
3553	ZINC00846456	1790	0.17223575978371505	NO	-
3554	ZINC00869540	1965	0.17222599258106316	NO	-
3555	ZINC00806791	1514	0.17221785134909087	NO	-
3556	ZINC02326662	4933	0.1722034272802979	NO	-
3557	ZINC02639548	5617	0.17219864367475454	NO	-
3558	ZINC00646418	935	0.17219724566431477	NO	-
3559	ZINC03856013	10223	0.17217577281088592	NO	-
3560	ZINC03854232	10053	0.1721741648103748	NO	-
3561	ZINC03853686	9953	0.17215703430949694	NO	-
3562	ZINC02219249	4756	0.17214160707412274	NO	-
3563	ZINC01106285	3058	0.17213623527253394	NO	-
3564	ZINC01441761	4004	0.17211404574985056	NO	-
3565	ZINC00703553	1140	0.17210811635265613	NO	-
3566	ZINC00655314	973	0.17210623460638555	NO	-
3567	ZINC01600552	4312	0.1720712211382025	NO	-
3568	ZINC03014924	7057	0.17205860519553529	NO	-
3569	ZINC03853790	9981	0.17204653909542836	NO	-
3570	ZINC03855491	10211	0.17204213178717295	NO	-
3571	ZINC03532850	8825	0.1720214855743743	NO	-
3572	ZINC01072413	2940	0.17198221031499844	NO	-
3573	ZINC02659590	5731	0.17197495432395474	NO	-
3574	ZINC01186407	3479	0.17193440198605844	NO	-
3575	ZINC03854269	10068	0.1719324337673744	NO	-
3576	ZINC00840293	1750	0.17193136851560548	NO	-
3577	ZINC00818314	1607	0.17192556485032426	NO	-
3578	ZINC00635619	842	0.17189622095768944	NO	-
3579	ZINC03293005	7459	0.1718864804847481	NO	-
3580	ZINC03249946	7334	0.17187781429724558	NO	-
3581	ZINC00949737	2272	0.17187416752133727	NO	-
3582	ZINC00856087	1885	0.17183382396197586	NO	-
3583	ZINC03340835	7633	0.17183348594435652	NO	-
3584	ZINC03851278	9683	0.17177641076461447	NO	-
3585	ZINC01451095	4037	0.17176892575041283	NO	-
3586	ZINC01441761	4005	0.1717219158228505	NO	-
3587	ZINC01078477	2984	0.1717183761620879	NO	-
3588	ZINC00313238	344	0.17170303683672855	NO	-
3589	ZINC02944981	6874	0.17169731461032617	NO	-
3590	ZINC00796824	1449	0.17169085971386625	NO	-
3591	ZINC01454991	4069	0.17168946024330775	NO	-
3592	ZINC03859829	10630	0.17165439758222495	NO	-
3593	ZINC01072411	2939	0.1716414049512237	NO	-
3594	ZINC04157970	11720	0.17163537517408783	NO	-
3595	ZINC01441757	4000	0.1716303665848359	NO	-
3596	ZINC03859906	10641	0.17161995223864196	NO	-
3597	ZINC03853478	9889	0.17161977094304504	NO	-
3598	ZINC00096999	102	0.17156969795781749	NO	-
3599	ZINC00360403	369	0.17156133026746304	NO	-
3600	ZINC03221109	7262	0.17150774165476299	NO	-
3601	ZINC03330504	7578	0.1715001004334034	NO	-
3602	ZINC01116070	3138	0.17149413922114132	NO	-
3603	ZINC01070614	2894	0.17149205126846667	NO	-
3604	ZINC01014045	2520	0.17148282660120107	NO	-
3605	ZINC02299398	4881	0.17147423732847392	NO	-
3606	ZINC00724961	1241	0.17147239562769692	NO	-
3607	ZINC00702811	1136	0.171442580448997	NO	-
3608	ZINC03890051	10937	0.17140891071361283	NO	-
3609	ZINC04308386	11993	0.17140145398317605	NO	-
3610	ZINC02434698	5211	0.171397276269575	NO	-
3611	ZINC04334777	12070	0.17139027388327904	NO	-
3612	ZINC02918247	6734	0.1713891857050925	NO	-
3613	ZINC02363863	5055	0.17137837917237758	NO	-
3614	ZINC00918352	2129	0.17136852270210212	NO	-
3615	ZINC03969848	11118	0.17136113529021305	NO	-
3616	ZINC00857207	1915	0.1713588217629038	NO	-
3617	ZINC03859935	10648	0.17134558546047393	NO	-
3618	ZINC03873700	10873	0.1712825142696005	NO	-
3619	ZINC03854614	10136	0.17125854903008247	NO	-
3620	ZINC03969196	11095	0.17123428151613213	NO	-
3621	ZINC01514396	4255	0.17122929434171366	NO	-
3622	ZINC03853450	9875	0.17120605273932926	NO	-
3623	ZINC02245964	4824	0.1712048399606387	NO	-
3624	ZINC01169750	3431	0.17120458759973145	NO	-
3625	ZINC02713187	5869	0.1711917330026272	NO	-
3626	ZINC00857144	1902	0.17118237437100492	NO	-
3627	ZINC00827223	1664	0.17117944481472455	NO	-
3628	ZINC00023049	188	0.17117722457250537	YES	24
3629	ZINC04053628	11545	0.1711602535889279	NO	-
3630	ZINC02220614	4761	0.17113664566213074	NO	-
3631	ZINC03675971	9465	0.17112784124958189	NO	-
3632	ZINC01441762	4006	0.17109680880922903	NO	-
3633	ZINC03987372	11392	0.17109084223510626	NO	-
3634	ZINC02663584	5756	0.17108685561318301	NO	-
3635	ZINC01324091	3685	0.17107801535853082	NO	-
3636	ZINC02958474	6949	0.1710631928712099	NO	-
3637	ZINC01072405	2938	0.1710496553986888	NO	-
3638	ZINC04121250	11639	0.17102753456169603	NO	-
3639	ZINC00940704	2204	0.17102317543524378	NO	-
3640	ZINC03067128	7142	0.17101391661125595	NO	-
3641	ZINC03969849	11121	0.17100264361168582	NO	-
3642	ZINC02426762	5191	0.17096065159705667	NO	-
3643	ZINC02120703	4635	0.1709518074739323	NO	-
3644	ZINC00783990	1383	0.17094841421502918	NO	-
3645	ZINC03858583	10466	0.17094349389441438	NO	-
3646	ZINC02832200	6358	0.17094209679332303	NO	-
3647	ZINC00184337	194	0.17092789560469474	NO	-
3648	ZINC02918857	6757	0.17091501562866554	NO	-
3649	ZINC03357904	7708	0.17090836731632414	NO	-
3650	ZINC00016589	8	0.17090624912075764	NO	-
3651	ZINC03856471	10257	0.17090081907115637	NO	-
3652	ZINC01441523	3997	0.1708988707421222	NO	-
3653	ZINC03532830	8824	0.1708971934304313	NO	-
3654	ZINC01034674	2646	0.17089381388378136	NO	-
3655	ZINC03327732	7574	0.17088851626551496	NO	-
3656	ZINC03538257	8863	0.17087125648447635	NO	-
3657	ZINC03235224	7295	0.17085925663748264	NO	-
3658	ZINC04474903	12398	0.1708559105241081	NO	-
3659	ZINC03452652	8184	0.1708544733049139	NO	-
3660	ZINC03341750	7639	0.17079798097962806	NO	-
3661	ZINC01148663	3332	0.17079461673119756	NO	-
3662	ZINC01495694	4166	0.17076588301383486	NO	-
3663	ZINC04278818	11933	0.17075968185536067	NO	-
3664	ZINC03854564	10118	0.17074716456034045	NO	-
3665	ZINC03856123	10228	0.17072588905151995	NO	-
3666	ZINC03852998	9792	0.17072418587216348	NO	-
3667	ZINC02713272	5893	0.17070648057814664	NO	-
3668	ZINC03210766	7232	0.17066159058731634	NO	-
3669	ZINC03309468	7496	0.1706520403691446	NO	-
3670	ZINC03854402	10083	0.1706331117498451	NO	-
3671	ZINC03859423	10541	0.17062184294084093	NO	-
3672	ZINC01227187	3582	0.17060787349821566	NO	-
3673	ZINC00826686	1650	0.17059577903380818	NO	-
3674	ZINC02421248	5178	0.17059011579648198	NO	-
3675	ZINC01401357	3868	0.17058304044734401	NO	-
3676	ZINC01441757	4001	0.17055535945192182	NO	-
3677	ZINC02789890	6187	0.17055102070721265	NO	-
3678	ZINC03026002	7097	0.17052464550078086	NO	-
3679	ZINC02692795	5795	0.17051923194539104	NO	-
3680	ZINC02480309	5325	0.17050424401568118	NO	-
3681	ZINC02713212	5880	0.17048928224355653	NO	-
3682	ZINC00868851	1961	0.17047933239028737	NO	-
3683	ZINC03205736	7225	0.17046669151560928	NO	-
3684	ZINC01113678	3115	0.17045864181785483	NO	-
3685	ZINC00714011	1183	0.17045438709931793	NO	-
3686	ZINC00834770	1714	0.1704499249864944	NO	-
3687	ZINC02973282	6997	0.17044670833284295	NO	-
3688	ZINC00780623	1367	0.1703645137294224	NO	-
3689	ZINC03948177	11039	0.1703587200915834	NO	-
3690	ZINC04315639	12013	0.17032361266551171	NO	-
3691	ZINC04497563	12515	0.17032273613041224	NO	-
3692	ZINC00425583	472	0.17032107852790698	NO	-
3693	ZINC01149342	3333	0.17026569445958434	NO	-
3694	ZINC02717826	5942	0.17024605001613954	NO	-
3695	ZINC00646420	936	0.17020064443227928	NO	-
3696	ZINC03853802	9990	0.17017369956467426	NO	-
3697	ZINC00950990	2278	0.17015504041247434	NO	-
3698	ZINC00810272	1536	0.17011950495176517	NO	-
3699	ZINC00650978	961	0.1701089195650241	NO	-
3700	ZINC03968948	11082	0.17007584106572374	NO	-
3701	ZINC02649537	5670	0.17005993604132544	NO	-
3702	ZINC02401924	5130	0.17005927271474902	NO	-
3703	ZINC03633429	9411	0.17005698542371397	NO	-
3704	ZINC04640070	12606	0.17004680662582636	NO	-
3705	ZINC01041074	2731	0.1700428578264256	NO	-
3706	ZINC01030272	2606	0.17003121815787273	NO	-
3707	ZINC00425654	474	0.16999275093250946	NO	-
3708	ZINC02656295	5715	0.16998786050158463	NO	-
3709	ZINC04361837	12119	0.16997307101426598	NO	-
3710	ZINC04131692	11648	0.16996340212452124	NO	-
3711	ZINC04502134	12525	0.1699476085560229	NO	-
3712	ZINC00615504	734	0.1699408877098137	NO	-
3713	ZINC04225012	11809	0.1699368256291997	NO	-
3714	ZINC01050105	2786	0.169931415013781	NO	-
3715	ZINC03855101	10192	0.16989856589676622	NO	-
3716	ZINC02662399	5746	0.16988468229527798	NO	-
3717	ZINC04427086	12227	0.16982285693981852	NO	-
3718	ZINC00541084	590	0.16981533496708884	NO	-
3719	ZINC04094955	11608	0.1698015952343169	NO	-
3720	ZINC02201489	4705	0.1697725266399472	NO	-
3721	ZINC02242521	4820	0.16976638268067695	NO	-
3722	ZINC00819531	1615	0.16976297293341738	NO	-
3723	ZINC00189274	202	0.16975469842746596	NO	-
3724	ZINC04307374	11990	0.16975377247167792	NO	-
3725	ZINC03892378	10987	0.16974047192618397	NO	-
3726	ZINC02276722	4849	0.1697264718031178	NO	-
3727	ZINC00806026	1504	0.16967529475076268	NO	-
3728	ZINC02915875	6665	0.1696717227184818	NO	-
3729	ZINC01084491	3010	0.1696630465129328	NO	-
3730	ZINC00974385	2363	0.1696588918786687	NO	-
3731	ZINC02874573	6486	0.16965193119173172	NO	-
3732	ZINC00670319	1022	0.16964810438172265	NO	-
3733	ZINC03990221	11403	0.1696256489176194	NO	-
3734	ZINC03854540	10106	0.1696238091944922	NO	-
3735	ZINC03382859	7851	0.16959906748490478	NO	-
3736	ZINC00826788	1654	0.1695935647409679	NO	-
3737	ZINC04157970	11719	0.16959065534454373	NO	-
3738	ZINC03859468	10560	0.16956804132186584	NO	-
3739	ZINC02919188	6780	0.16953987081062274	NO	-
3740	ZINC04484623	12426	0.16953873881454634	NO	-
3741	ZINC01125689	3197	0.16953853288653598	NO	-
3742	ZINC02201491	4706	0.16953413146283086	NO	-
3743	ZINC02859640	6416	0.16953031650455783	NO	-
3744	ZINC00977295	2373	0.16952408620129353	NO	-
3745	ZINC03889790	10924	0.16952398501682034	NO	-
3746	ZINC02467702	5311	0.16951897265183805	NO	-
3747	ZINC03603045	9247	0.16950120725437962	NO	-
3748	ZINC03859694	10616	0.1694988221755095	NO	-
3749	ZINC02914172	6564	0.16949658626429098	NO	-
3750	ZINC03216754	7249	0.1694934376983578	NO	-
3751	ZINC04443518	12267	0.16948955881024239	NO	-
3752	ZINC01127527	3217	0.1694861487669598	NO	-
3753	ZINC00448597	496	0.1694816318787147	NO	-
3754	ZINC03968518	11074	0.16946342422455343	NO	-
3755	ZINC02193072	4678	0.16944785342354218	NO	-
3756	ZINC00878171	1996	0.16941578133687984	NO	-
3757	ZINC02320422	4920	0.16941212318955778	NO	-
3758	ZINC01040197	2710	0.16941187100248276	NO	-
3759	ZINC01072192	2910	0.16940401244669814	NO	-
3760	ZINC00310279	341	0.16940173161737945	NO	-
3761	ZINC00857234	1923	0.16936806120478937	NO	-
3762	ZINC01168270	3429	0.16931098182218485	NO	-
3763	ZINC00592513	683	0.1692868972874896	NO	-
3764	ZINC01303295	3665	0.16927421726268654	NO	-
3765	ZINC01020299	2540	0.16925983170014883	NO	-
3766	ZINC00978319	2383	0.169229174868413	NO	-
3767	ZINC03841237	9571	0.1692287192809618	NO	-
3768	ZINC03857819	10369	0.16922313002471048	NO	-
3769	ZINC00996350	2468	0.1692165353477361	NO	-
3770	ZINC01125689	3198	0.1692035811064011	NO	-
3771	ZINC03675969	9463	0.16919380296331754	NO	-
3772	ZINC03814767	145	0.16918365359208423	YES	13
3773	ZINC00797312	1453	0.16915731944742549	NO	-
3774	ZINC03435229	8098	0.1691417086405502	NO	-
3775	ZINC03030135	7104	0.16914024765827898	NO	-
3776	ZINC04157572	11706	0.16913513874791228	NO	-
3777	ZINC00825259	1637	0.16911485391997683	NO	-
3778	ZINC01072365	2928	0.16908190784856733	NO	-
3779	ZINC02846053	6374	0.16907470242246242	NO	-
3780	ZINC03854254	10058	0.16906347184462134	NO	-
3781	ZINC03859456	10556	0.169057646894406	NO	-
3782	ZINC02494776	5342	0.1690444193040871	NO	-
3783	ZINC04420526	12219	0.16902593892918583	NO	-
3784	ZINC02802414	6287	0.16901432211785164	NO	-
3785	ZINC00841676	1757	0.1690083392427848	NO	-
3786	ZINC04484198	12423	0.1689834054852695	NO	-
3787	ZINC01040197	2711	0.1689779570678555	NO	-
3788	ZINC00677985	1072	0.16897378483694023	NO	-
3789	ZINC03536743	8853	0.16894736764321744	NO	-
3790	ZINC01397438	3857	0.16894687550370574	NO	-
3791	ZINC00794980	1429	0.16894504663976745	NO	-
3792	ZINC03959900	11054	0.16894175247652285	NO	-
3793	ZINC02918929	6762	0.1689344265689229	NO	-
3794	ZINC01212009	3549	0.16891898683019024	NO	-
3795	ZINC02079924	4617	0.16891786405013784	NO	-
3796	ZINC03403149	7950	0.1688974928722481	NO	-
3797	ZINC02638086	5612	0.1688686526940817	NO	-
3798	ZINC00979149	2385	0.16884999361494077	NO	-
3799	ZINC04090014	11598	0.16881563077277206	NO	-
3800	ZINC01514099	4251	0.16880971895401514	NO	-
3801	ZINC01290924	3655	0.1687983876393783	NO	-
3802	ZINC01000878	2481	0.16879623969458815	NO	-
3803	ZINC04004262	11480	0.16877815007057803	NO	-
3804	ZINC00425698	475	0.1687552225749551	NO	-
3805	ZINC04461503	12284	0.16873678205784015	NO	-
3806	ZINC02995565	7028	0.16868758666792916	NO	-
3807	ZINC02374038	5081	0.1686485455362782	NO	-
3808	ZINC01470341	4127	0.16864830992941013	NO	-
3809	ZINC01129505	3233	0.16864375897793374	NO	-
3810	ZINC02401923	5129	0.16863854082140442	NO	-
3811	ZINC00827902	1676	0.16860526302263915	NO	-
3812	ZINC02717815	5937	0.1685703332814142	NO	-
3813	ZINC03851125	9674	0.16855122608031528	NO	-
3814	ZINC02692831	5802	0.16850521805999877	NO	-
3815	ZINC03891746	10982	0.16849626989486427	NO	-
3816	ZINC04469902	12380	0.16849626989486427	NO	-
3817	ZINC03853117	9809	0.1684779619351927	NO	-
3818	ZINC04511776	12547	0.16846651679088098	NO	-
3819	ZINC03969147	11092	0.16846579006000842	NO	-
3820	ZINC02503783	5386	0.16844992251371213	NO	-
3821	ZINC02502361	5379	0.16844672101685834	NO	-
3822	ZINC00087287	81	0.16843164097765864	NO	-
3823	ZINC01107864	3067	0.16837092426539815	NO	-
3824	ZINC03969148	11093	0.16836405570703156	NO	-
3825	ZINC02713230	5885	0.16834538791604944	NO	-
3826	ZINC03983785	11376	0.16833919995226143	NO	-
3827	ZINC02713188	5870	0.16832646802162052	NO	-
3828	ZINC01657439	4336	0.16827602269217107	NO	-
3829	ZINC00778069	1328	0.16827440137468563	NO	-
3830	ZINC03853691	9956	0.16826912165853672	NO	-
3831	ZINC03859372	10538	0.16823179257647677	NO	-
3832	ZINC04468527	12370	0.16823179257647677	NO	-
3833	ZINC01129826	3235	0.16823052302138156	NO	-
3834	ZINC01065190	2870	0.16822137947879015	NO	-
3835	ZINC01387980	3813	0.1681929765123162	NO	-
3836	ZINC00753931	1305	0.16816822824954372	NO	-
3837	ZINC01365459	3774	0.1681677649216827	NO	-
3838	ZINC03858044	10394	0.16816017035101094	NO	-
3839	ZINC03373867	7825	0.16813064419850757	NO	-
3840	ZINC02641767	5627	0.1681052991090826	NO	-
3841	ZINC02649566	5673	0.16809486651298297	NO	-
3842	ZINC00580367	652	0.16806646275439865	NO	-
3843	ZINC00580367	653	0.16806646275439865	NO	-
3844	ZINC03269871	7383	0.16806433703750479	NO	-
3845	ZINC00605916	718	0.16805912986690968	NO	-
3846	ZINC01065389	2871	0.16805128614255727	NO	-
3847	ZINC00677985	1070	0.1680328459859926	NO	-
3848	ZINC02963604	6960	0.16800393676883862	NO	-
3849	ZINC02207305	4714	0.1680024159546309	NO	-
3850	ZINC03858473	10455	0.16799599761710776	NO	-
3851	ZINC04470363	12389	0.16799599761710776	NO	-
3852	ZINC00983222	2397	0.16795833126674603	NO	-
3853	ZINC00826687	1651	0.167932688214237	NO	-
3854	ZINC03859333	10533	0.16791940398438646	NO	-
3855	ZINC02914349	6580	0.16791677911937092	NO	-
3856	ZINC01359809	3736	0.16790792099890514	NO	-
3857	ZINC04014545	11491	0.16789514656409016	NO	-
3858	ZINC02963598	6959	0.16789250652362156	NO	-
3859	ZINC00935452	2162	0.16788141586243752	NO	-
3860	ZINC00884327	2023	0.16787457394012772	NO	-
3861	ZINC02811311	6330	0.16784516043340378	NO	-
3862	ZINC03970035	11147	0.1678282331382756	NO	-
3863	ZINC02717815	5936	0.16782043972852737	NO	-
3864	ZINC02717815	5938	0.16782043972852737	NO	-
3865	ZINC02713328	5905	0.16781880513737393	NO	-
3866	ZINC02713325	5903	0.16781712813217717	NO	-
3867	ZINC03031327	7114	0.16780991545286303	NO	-
3868	ZINC02713335	5908	0.16780972046723355	NO	-
3869	ZINC00897557	2075	0.16780144702788397	NO	-
3870	ZINC01227710	3583	0.1677942969168111	NO	-
3871	ZINC03853353	9858	0.16779350750169167	NO	-
3872	ZINC03859559	10570	0.16777635999076382	NO	-
3873	ZINC01002696	2489	0.16775457200257524	NO	-
3874	ZINC02144502	4645	0.16771827106268866	NO	-
3875	ZINC01503488	4197	0.16771513540314084	NO	-
3876	ZINC03867931	10792	0.16769880565992287	NO	-
3877	ZINC04465872	12338	0.16769880565992287	NO	-
3878	ZINC00118276	136	0.16768542593944144	NO	-
3879	ZINC00954656	2300	0.16764587129058825	NO	-
3880	ZINC03349443	7677	0.16762048264511098	NO	-
3881	ZINC00940751	2210	0.16761245440205538	NO	-
3882	ZINC00846456	1791	0.1676108429974095	NO	-
3883	ZINC01046119	2757	0.167601921126817	NO	-
3884	ZINC03853887	10002	0.16758960805945053	NO	-
3885	ZINC02426971	5193	0.1675894609822623	NO	-
3886	ZINC01072184	2908	0.16758174921243787	NO	-
3887	ZINC00954657	2301	0.16756398608826434	NO	-
3888	ZINC03406991	7973	0.1675547449484433	NO	-
3889	ZINC03096783	7157	0.1675541200730005	NO	-
3890	ZINC03402717	7948	0.16755207719408993	NO	-
3891	ZINC00645027	917	0.16754687247799863	NO	-
3892	ZINC03969902	11130	0.16752606352833518	NO	-
3893	ZINC00848486	1815	0.16751865658431156	NO	-
3894	ZINC03969173	11094	0.16751864832758118	NO	-
3895	ZINC03868183	10812	0.16751725299312242	NO	-
3896	ZINC04465935	12340	0.16751725299312242	NO	-
3897	ZINC01246935	3609	0.1675156284419359	NO	-
3898	ZINC00971067	2353	0.1674763284441696	NO	-
3899	ZINC02718015	5969	0.16746546977552854	NO	-
3900	ZINC01034757	2647	0.16746489319534386	NO	-
3901	ZINC04484623	12427	0.1674274057204717	NO	-
3902	ZINC02419294	5171	0.1674086966097329	NO	-
3903	ZINC02717830	5951	0.16740086222923142	NO	-
3904	ZINC00846456	1788	0.16737715481403206	NO	-
3905	ZINC01347399	3710	0.1673400975343968	NO	-
3906	ZINC01163472	3409	0.16733188298768692	NO	-
3907	ZINC02868450	6448	0.16732200168343447	NO	-
3908	ZINC03349443	7675	0.16731631002167632	NO	-
3909	ZINC03868389	10829	0.16730878090879886	NO	-
3910	ZINC03675979	9468	0.16729420287525285	NO	-
3911	ZINC03547803	8900	0.16728614213012902	NO	-
3912	ZINC03793666	9511	0.1672672818063326	NO	-
3913	ZINC04273338	11905	0.167254815897099	NO	-
3914	ZINC01976827	4507	0.16725370571975146	NO	-
3915	ZINC01186531	3481	0.16724807010445067	NO	-
3916	ZINC00313239	345	0.16724520442758864	NO	-
3917	ZINC03859496	10564	0.16723195121275883	NO	-
3918	ZINC00896258	2057	0.16722594147411166	NO	-
3919	ZINC03464244	8341	0.167225177203714	NO	-
3920	ZINC00686662	1115	0.1672193027783388	NO	-
3921	ZINC01262768	3622	0.16721461041659352	NO	-
3922	ZINC00734139	1263	0.16721216566410962	NO	-
3923	ZINC00622340	746	0.16720295315275874	NO	-
3924	ZINC02236524	4799	0.16717281034070647	NO	-
3925	ZINC02236522	4798	0.16710379811710013	NO	-
3926	ZINC00425248	467	0.16710340344658367	NO	-
3927	ZINC02818791	6342	0.1670193761305348	NO	-
3928	ZINC02713197	5872	0.167004917638408	NO	-
3929	ZINC00683666	1104	0.1669988414580571	NO	-
3930	ZINC02713183	5867	0.1669929840676137	NO	-
3931	ZINC00980835	2390	0.16698295939517938	NO	-
3932	ZINC03663227	9450	0.16697141881560118	NO	-
3933	ZINC04242812	11832	0.16695512117352834	NO	-
3934	ZINC01989629	4573	0.16694409262683438	NO	-
3935	ZINC03287601	7439	0.16693832071970208	NO	-
3936	ZINC03563630	9026	0.16692545892845786	NO	-
3937	ZINC02351362	5011	0.16692458277843103	NO	-
3938	ZINC01068385	2880	0.16692457308638367	NO	-
3939	ZINC02717825	5941	0.16685824117122608	NO	-
3940	ZINC03538266	8866	0.16684743864925083	NO	-
3941	ZINC01133117	3251	0.16682511675667527	NO	-
3942	ZINC03565839	9057	0.16681708195653472	NO	-
3943	ZINC02914338	6576	0.1667957495520064	NO	-
3944	ZINC00987816	2427	0.166788975329541	NO	-
3945	ZINC01133760	3254	0.16677691236720601	NO	-
3946	ZINC03854327	10074	0.16676372533798448	NO	-
3947	ZINC03630797	9404	0.1667602670094956	NO	-
3948	ZINC01140393	3285	0.1667443273385465	NO	-
3949	ZINC03859810	10627	0.16673860227536777	NO	-
3950	ZINC02902637	6533	0.16672786805839518	NO	-
3951	ZINC00027160	17	0.16671044590682135	NO	-
3952	ZINC02914343	6579	0.166709049117517	NO	-
3953	ZINC02692790	5794	0.1666674278192419	NO	-
3954	ZINC03555559	8958	0.16666413498708274	NO	-
3955	ZINC00567785	626	0.1666569827463223	NO	-
3956	ZINC03532826	8822	0.16664904057246946	NO	-
3957	ZINC03853053	9801	0.16664239489800206	NO	-
3958	ZINC01155570	3354	0.1666333298364333	NO	-
3959	ZINC02656249	5711	0.16662896408364541	NO	-
3960	ZINC04000739	11444	0.16661312609339027	NO	-
3961	ZINC01440127	3984	0.16659677655486282	NO	-
3962	ZINC01401356	3867	0.16659109137235972	NO	-
3963	ZINC03853890	10005	0.16658770347416346	NO	-
3964	ZINC01982345	4548	0.16657518409120461	NO	-
3965	ZINC01749821	4348	0.16655948766461864	NO	-
3966	ZINC03859335	10534	0.16655823328673214	NO	-
3967	ZINC00525260	562	0.16655771491384244	NO	-
3968	ZINC00821643	1628	0.1665443797747871	NO	-
3969	ZINC02649536	5669	0.16652677850719308	NO	-
3970	ZINC00791933	1416	0.16649443982988377	NO	-
3971	ZINC01472512	4128	0.16649059750246917	NO	-
3972	ZINC04427114	12228	0.16648878758753147	NO	-
3973	ZINC01496596	4168	0.16647889240174774	NO	-
3974	ZINC03848478	9578	0.16646724366107296	NO	-
3975	ZINC00656804	981	0.1664549723038123	NO	-
3976	ZINC00940752	2211	0.16642897525082898	NO	-
3977	ZINC01472513	4129	0.16638323627708645	NO	-
3978	ZINC01821001	4386	0.1663772157425006	NO	-
3979	ZINC00825260	1638	0.1663730183495246	NO	-
3980	ZINC04442861	12251	0.16637217255373274	NO	-
3981	ZINC03447093	8147	0.16636499976363617	NO	-
3982	ZINC02344230	4981	0.16633394078636451	NO	-
3983	ZINC03793666	9510	0.16633336355163575	NO	-
3984	ZINC00780633	1368	0.16632630455007574	NO	-
3985	ZINC03868239	10813	0.1663198016664962	NO	-
3986	ZINC04465949	12341	0.1663198016664962	NO	-
3987	ZINC02724753	6030	0.1663180001649566	NO	-
3988	ZINC00590004	672	0.16631569126165088	NO	-
3989	ZINC00959162	2339	0.16627612842545905	NO	-
3990	ZINC01289461	3652	0.1662588906479235	NO	-
3991	ZINC00643760	912	0.16625463211970037	NO	-
3992	ZINC02717815	5935	0.16625396151158514	NO	-
3993	ZINC03867083	10718	0.16625115269958277	NO	-
3994	ZINC01422344	3912	0.1662496188846858	NO	-
3995	ZINC01057797	2835	0.16624744171519543	NO	-
3996	ZINC01252091	3613	0.16618938914868722	NO	-
3997	ZINC03840290	9563	0.16618902835026902	NO	-
3998	ZINC03983170	11343	0.1661772701650552	NO	-
3999	ZINC03854882	10172	0.16615690654832366	NO	-
4000	ZINC02721754	6012	0.16613558393839434	NO	-
4001	ZINC00834610	1712	0.1661333714324867	NO	-
4002	ZINC03912251	11024	0.16606182014066626	NO	-
4003	ZINC00153717	173	0.16604021760726265	NO	-
4004	ZINC03848478	9577	0.16603216003858387	NO	-
4005	ZINC03889331	10902	0.1660296373218378	NO	-
4006	ZINC03609214	9292	0.1660005816895047	NO	-
4007	ZINC02636247	5601	0.16599940636061852	NO	-
4008	ZINC02077000	4599	0.1659825694606138	NO	-
4009	ZINC00940746	2208	0.16597324278846004	NO	-
4010	ZINC00879344	2005	0.16594521119998337	NO	-
4011	ZINC02555991	5420	0.16591104451490235	NO	-
4012	ZINC02290853	4871	0.1659091656262929	NO	-
4013	ZINC01431576	3963	0.16589886341273224	NO	-
4014	ZINC01364467	3759	0.16587192198128103	NO	-
4015	ZINC02646101	5648	0.16584888812144596	NO	-
4016	ZINC03247206	7321	0.16584510792106816	NO	-
4017	ZINC01051771	2795	0.16583745266227712	NO	-
4018	ZINC02187024	4676	0.16581599199235567	NO	-
4019	ZINC02664821	5759	0.16578616410306013	NO	-
4020	ZINC02915877	6666	0.16578414811289158	NO	-
4021	ZINC01109179	3078	0.16577298315006803	NO	-
4022	ZINC03561026	8994	0.16576300015371942	NO	-
4023	ZINC00773571	1323	0.1657502404495807	NO	-
4024	ZINC03959898	11053	0.1657387283383299	NO	-
4025	ZINC03853753	9971	0.16572235330628585	NO	-
4026	ZINC02468569	5312	0.1657165517877166	NO	-
4027	ZINC00623958	758	0.16569640999703256	NO	-
4028	ZINC01441205	3992	0.16568076939466006	NO	-
4029	ZINC00837618	1740	0.1656662434909497	NO	-
4030	ZINC00784001	1385	0.16566432560170888	NO	-
4031	ZINC00832948	1704	0.16566282420809827	NO	-
4032	ZINC01165278	3415	0.16565471772169185	NO	-
4033	ZINC02969796	6973	0.16564229248130807	NO	-
4034	ZINC03868636	10845	0.1655658251152168	NO	-
4035	ZINC02779334	6142	0.1655288010665337	NO	-
4036	ZINC03859306	10532	0.1655251694255322	NO	-
4037	ZINC04468499	12367	0.1655251694255322	NO	-
4038	ZINC03853675	9951	0.16549689901824993	NO	-
4039	ZINC00423675	452	0.16549392608576294	NO	-
4040	ZINC03853379	9863	0.16548262208568662	NO	-
4041	ZINC02763232	6120	0.16546180828363788	NO	-
4042	ZINC03660386	9442	0.1654608946315801	NO	-
4043	ZINC03859932	10645	0.16544594236768792	NO	-
4044	ZINC03853539	9912	0.1654425982052542	NO	-
4045	ZINC02949677	6905	0.16542188656929968	NO	-
4046	ZINC02914676	6630	0.1653979510327163	NO	-
4047	ZINC02914677	6631	0.1653979510327163	NO	-
4048	ZINC02649567	5674	0.16539335316231007	NO	-
4049	ZINC02717830	5950	0.16538991029014988	NO	-
4050	ZINC02717830	5952	0.16538991029014988	NO	-
4051	ZINC03854246	10056	0.1653734512486079	NO	-
4052	ZINC03983630	11364	0.16535541002961401	NO	-
4053	ZINC02262485	4838	0.16533705674021656	NO	-
4054	ZINC00682237	1096	0.16533285238835094	NO	-
4055	ZINC03854624	10139	0.16532035130433276	NO	-
4056	ZINC01168660	3430	0.16531303491746083	NO	-
4057	ZINC01115572	3131	0.16530633826360125	NO	-
4058	ZINC01438184	3972	0.1652987946960224	NO	-
4059	ZINC01076710	2972	0.16529021040795244	NO	-
4060	ZINC04045967	11538	0.1652732713463565	NO	-
4061	ZINC03397035	7925	0.1652288926766308	NO	-
4062	ZINC01442317	4008	0.16522378636567264	NO	-
4063	ZINC02799296	6267	0.1652197522592729	NO	-
4064	ZINC02344231	4982	0.1652157461994515	NO	-
4065	ZINC01478731	4132	0.16520050100740205	NO	-
4066	ZINC02718812	5976	0.1651932629666457	NO	-
4067	ZINC04321014	12044	0.16518662689284466	NO	-
4068	ZINC02430536	5201	0.16518446219123867	NO	-
4069	ZINC02494598	5340	0.16518144232989065	NO	-
4070	ZINC00425586	473	0.16515960954469838	NO	-
4071	ZINC01365043	3769	0.165134620117453	NO	-
4072	ZINC03854013	10044	0.16508365467073294	NO	-
4073	ZINC02877974	6495	0.16508151857796968	NO	-
4074	ZINC04193741	11786	0.16503037656209238	NO	-
4075	ZINC03852934	9766	0.16500521580763305	NO	-
4076	ZINC04004664	11481	0.16500070565896857	NO	-
4077	ZINC01149393	3336	0.16499771415429285	NO	-
4078	ZINC03854004	10040	0.16498080236962098	NO	-
4079	ZINC03858200	10409	0.1649523508974609	NO	-
4080	ZINC02280456	4853	0.1649508849714933	NO	-
4081	ZINC03366175	7738	0.16493923530976284	NO	-
4082	ZINC03459073	8223	0.16492033521286037	NO	-
4083	ZINC01107090	3061	0.16491591821076942	NO	-
4084	ZINC03498954	8591	0.164910262660871	NO	-
4085	ZINC00885720	2025	0.16490124447516674	NO	-
4086	ZINC00593052	690	0.16488572076845376	NO	-
4087	ZINC01290768	3653	0.16487463644925116	NO	-
4088	ZINC01073840	2950	0.1648739352545795	NO	-
4089	ZINC03464262	8343	0.16485544651241765	NO	-
4090	ZINC01077693	2977	0.16485533463035912	NO	-
4091	ZINC00975905	2367	0.16485000179095002	NO	-
4092	ZINC03853303	9845	0.16484533317771402	NO	-
4093	ZINC03403146	7949	0.16483495572753787	NO	-
4094	ZINC01003866	2491	0.16483056219842754	NO	-
4095	ZINC00586567	661	0.16480375291388735	NO	-
4096	ZINC03857771	10358	0.16479727654327142	NO	-
4097	ZINC04464568	12308	0.16479727654327142	NO	-
4098	ZINC00878168	1994	0.1647925782488914	NO	-
4099	ZINC02438701	5223	0.16477420206138663	NO	-
4100	ZINC04443316	12258	0.16474927492646083	NO	-
4101	ZINC03799698	9513	0.16473310026991708	NO	-
4102	ZINC00682705	1098	0.16470397771129985	NO	-
4103	ZINC03864179	10685	0.16469798701769603	NO	-
4104	ZINC01072284	2926	0.16469412074894882	NO	-
4105	ZINC03853690	9955	0.16466714235365093	NO	-
4106	ZINC02705770	5843	0.16465352112537834	NO	-
4107	ZINC03853034	9797	0.16464825084715687	NO	-
4108	ZINC00878173	1997	0.16464774736664595	NO	-
4109	ZINC03554149	8942	0.16463362894007366	NO	-
4110	ZINC02949679	6906	0.1646072569261981	NO	-
4111	ZINC00810274	1537	0.1646037258692931	NO	-
4112	ZINC01404127	3878	0.16458795150158992	NO	-
4113	ZINC00778724	1336	0.16457349924212736	NO	-
4114	ZINC04042280	11530	0.1645683121159391	NO	-
4115	ZINC02241135	4815	0.16455615721115988	NO	-
4116	ZINC00950991	2279	0.16455456494442192	NO	-
4117	ZINC03349443	7676	0.16454727852043213	NO	-
4118	ZINC00815183	1588	0.16454546724697902	NO	-
4119	ZINC03873693	10870	0.1645402398669953	NO	-
4120	ZINC04157064	11699	0.16453789757239834	NO	-
4121	ZINC03859703	10618	0.16453357349946274	NO	-
4122	ZINC03858318	10425	0.1645255298279282	NO	-
4123	ZINC02649568	5675	0.16451321666909186	NO	-
4124	ZINC03477550	8395	0.16450954747743782	NO	-
4125	ZINC00423728	456	0.1644772253973898	NO	-
4126	ZINC02795683	6248	0.16445196662607126	NO	-
4127	ZINC01332417	3703	0.16444811679569626	NO	-
4128	ZINC03852762	9756	0.1644437208652871	NO	-
4129	ZINC02350931	5008	0.1644081861350535	NO	-
4130	ZINC02430537	5202	0.16440365526558934	NO	-
4131	ZINC01027061	2579	0.16439025859731	NO	-
4132	ZINC01212010	3550	0.16437687629216782	NO	-
4133	ZINC03856498	10261	0.1643667394754338	NO	-
4134	ZINC01107091	3062	0.1643524790054302	NO	-
4135	ZINC02715808	5914	0.1643500136276995	NO	-
4136	ZINC00803031	1484	0.16433721150335776	NO	-
4137	ZINC02358843	5040	0.16432433587551434	NO	-
4138	ZINC03402298	7946	0.16432429610010166	NO	-
4139	ZINC03419861	8021	0.16430191997333451	NO	-
4140	ZINC01023468	2557	0.16430051756592823	NO	-
4141	ZINC03983354	11348	0.1642929110205907	NO	-
4142	ZINC01019470	2538	0.16429284540073233	NO	-
4143	ZINC02877409	6494	0.16429050002440734	NO	-
4144	ZINC03852990	9785	0.1642822112871952	NO	-
4145	ZINC02428840	5197	0.16428016216445285	NO	-
4146	ZINC00924229	2140	0.16425699074931563	NO	-
4147	ZINC00778070	1329	0.16423863858437562	NO	-
4148	ZINC02795322	6243	0.16423458008529643	NO	-
4149	ZINC01040331	2723	0.16422966064087402	NO	-
4150	ZINC01112695	3106	0.16422757210604888	NO	-
4151	ZINC03857616	10340	0.1642268691533944	NO	-
4152	ZINC03853893	10006	0.1641996779240062	NO	-
4153	ZINC04365588	12124	0.16419336625058914	NO	-
4154	ZINC03814523	122	0.16419034166881913	YES	8
4155	ZINC03853896	10007	0.16412055219962174	NO	-
4156	ZINC02914174	6565	0.1640899287690556	NO	-
4157	ZINC04331310	12063	0.1640684372891497	NO	-
4158	ZINC02717975	5964	0.16404654689556988	NO	-
4159	ZINC01087966	3015	0.16402528431711355	NO	-
4160	ZINC00634742	837	0.1640071849251807	NO	-
4161	ZINC00857154	1906	0.16398720588672108	NO	-
4162	ZINC01982371	4550	0.16397945032338632	NO	-
4163	ZINC00567727	624	0.16396505347611687	NO	-
4164	ZINC03891111	10977	0.16395747939900585	NO	-
4165	ZINC02872873	6472	0.16395183171498462	NO	-
4166	ZINC02147944	4650	0.16394844093444108	NO	-
4167	ZINC00857168	1910	0.16393843835330882	NO	-
4168	ZINC03327092	7569	0.16393110488946502	NO	-
4169	ZINC02713209	5878	0.1639215083692495	NO	-
4170	ZINC03851131	9675	0.16391780653769356	NO	-
4171	ZINC01211345	3544	0.1638793810364666	NO	-
4172	ZINC03145318	7172	0.1638510908214023	NO	-
4173	ZINC04505528	12537	0.16384498228107322	NO	-
4174	ZINC02795687	6249	0.16383118823819134	NO	-
4175	ZINC00840542	1754	0.16379541811879175	NO	-
4176	ZINC02877408	6493	0.16379133016853134	NO	-
4177	ZINC01211627	3546	0.16377480921536075	NO	-
4178	ZINC02713313	5899	0.16377243102794434	NO	-
4179	ZINC03854591	10127	0.1637368978551762	NO	-
4180	ZINC04470021	12382	0.16373070096813286	NO	-
4181	ZINC00878177	1999	0.16372926391546397	NO	-
4182	ZINC02623526	5511	0.1637169455969537	NO	-
4183	ZINC03850725	9632	0.1637145941953853	NO	-
4184	ZINC01072195	2911	0.16371329728344236	NO	-
4185	ZINC02635915	5599	0.16369200495504416	NO	-
4186	ZINC02662426	5750	0.1636644738060387	NO	-
4187	ZINC03287603	7440	0.16365922284733125	NO	-
4188	ZINC01034801	2648	0.16364778942181984	NO	-
4189	ZINC02948020	6898	0.163647626148448	NO	-
4190	ZINC02699061	5830	0.1636413061932651	NO	-
4191	ZINC00615505	735	0.1636216385906759	NO	-
4192	ZINC03854883	10173	0.16361659544884455	NO	-
4193	ZINC02777011	6138	0.1636137251242095	NO	-
4194	ZINC03857625	10343	0.16360532569171476	NO	-
4195	ZINC00851725	1851	0.16360087086446817	NO	-
4196	ZINC00716809	1198	0.16359321714312583	NO	-
4197	ZINC00678417	1074	0.16355425551807565	NO	-
4198	ZINC00780657	1369	0.1635301781682691	NO	-
4199	ZINC01613400	4314	0.16352682559545784	NO	-
4200	ZINC01136067	3268	0.16344834102817463	NO	-
4201	ZINC01110141	3094	0.16340521140949368	NO	-
4202	ZINC02640989	5625	0.16337748691339618	NO	-
4203	ZINC00805919	1501	0.16337456124216534	NO	-
4204	ZINC01160904	3389	0.16337180898824952	NO	-
4205	ZINC03284097	7430	0.16334369089201067	NO	-
4206	ZINC02876136	6489	0.1633356328237094	NO	-
4207	ZINC03555008	8956	0.16329917470934496	NO	-
4208	ZINC02629557	5575	0.16327485630026886	NO	-
4209	ZINC03452224	8174	0.16324462904307815	NO	-
4210	ZINC02324512	4924	0.16323836269896705	NO	-
4211	ZINC02779281	6141	0.16322074944891143	NO	-
4212	ZINC00815391	1595	0.16320640293433972	NO	-
4213	ZINC03853629	9932	0.1631853733650899	NO	-
4214	ZINC00843798	1764	0.16318156605951004	NO	-
4215	ZINC03169449	7182	0.1631799634511589	NO	-
4216	ZINC03549215	8914	0.16317095318259386	NO	-
4217	ZINC03854593	10129	0.16316813031913982	NO	-
4218	ZINC00110963	127	0.1631551802987582	NO	-
4219	ZINC02236460	4797	0.16315481927308328	NO	-
4220	ZINC00716807	1196	0.16314261369907296	NO	-
4221	ZINC03859442	10551	0.1631226663718439	NO	-
4222	ZINC04468553	12371	0.1631226663718439	NO	-
4223	ZINC01109180	3080	0.16311820561689688	NO	-
4224	ZINC02775135	6137	0.16309993397874697	NO	-
4225	ZINC00779035	1338	0.1630972535937834	NO	-
4226	ZINC02181564	4669	0.16309140236527028	NO	-
4227	ZINC01389438	3821	0.16308032897636407	NO	-
4228	ZINC02369351	5068	0.16307888278154584	NO	-
4229	ZINC02914350	6581	0.16307688759552175	NO	-
4230	ZINC03908642	11018	0.16306979348688053	NO	-
4231	ZINC03983016	11337	0.163038784393024	NO	-
4232	ZINC03891069	10972	0.16303683496893492	NO	-
4233	ZINC00989188	2437	0.16298437404016344	NO	-
4234	ZINC00070733	62	0.16298037206840202	NO	-
4235	ZINC03532851	8826	0.1629770308912155	NO	-
4236	ZINC02899397	6529	0.16295776685167254	NO	-
4237	ZINC04000738	11443	0.1629257636753847	NO	-
4238	ZINC03554032	8940	0.16289938348399743	NO	-
4239	ZINC03969049	11087	0.1628881859655647	NO	-
4240	ZINC01036182	2669	0.16287074095467705	NO	-
4241	ZINC03979975	11314	0.16286336736179585	NO	-
4242	ZINC04316653	12028	0.1628516339146454	NO	-
4243	ZINC03854936	10181	0.16284972990175908	NO	-
4244	ZINC03986513	11383	0.16282604059051403	NO	-
4245	ZINC03855551	10213	0.16281512071984686	NO	-
4246	ZINC03565790	9053	0.16276764403228985	NO	-
4247	ZINC00989189	2438	0.16276679784970585	NO	-
4248	ZINC00668148	1016	0.16275654489861383	NO	-
4249	ZINC01119279	3151	0.16274953118704794	NO	-
4250	ZINC01441206	3994	0.16262762461641178	NO	-
4251	ZINC02686661	5782	0.16262372275178305	NO	-
4252	ZINC02628011	5560	0.16260917133483266	NO	-
4253	ZINC01197455	3510	0.16260383842454965	NO	-
4254	ZINC00827198	1662	0.1625907470561743	NO	-
4255	ZINC04052076	11542	0.16257394526524294	NO	-
4256	ZINC02735492	6061	0.16256362086746426	NO	-
4257	ZINC01821000	4385	0.1625508397090074	NO	-
4258	ZINC03553839	8935	0.16254592397964848	NO	-
4259	ZINC02628013	5562	0.16254393109978169	NO	-
4260	ZINC02874168	6481	0.16253537302279034	NO	-
4261	ZINC03858301	10417	0.16252065062510443	NO	-
4262	ZINC01119255	3149	0.16251919151325953	NO	-
4263	ZINC02692828	5801	0.1625162239565189	NO	-
4264	ZINC01989608	4561	0.16251353428009116	NO	-
4265	ZINC00600659	709	0.1625084660747134	NO	-
4266	ZINC03858317	10424	0.1624829184007311	NO	-
4267	ZINC01055257	2815	0.1624658420573488	NO	-
4268	ZINC04306840	11987	0.1624603393356728	NO	-
4269	ZINC02715812	5916	0.16243579457288657	NO	-
4270	ZINC02918246	6733	0.16242313413162993	NO	-
4271	ZINC03859564	10572	0.16241579751272367	NO	-
4272	ZINC03977599	11304	0.1624127458799291	NO	-
4273	ZINC00624492	762	0.16240572131878442	NO	-
4274	ZINC01136583	3274	0.16239975621941327	NO	-
4275	ZINC03429481	8077	0.16239716040443358	NO	-
4276	ZINC00778723	1335	0.1623942589694372	NO	-
4277	ZINC03854638	10141	0.1623833108808387	NO	-
4278	ZINC03612281	9341	0.1623805023665517	NO	-
4279	ZINC00703584	1147	0.16237874328924898	NO	-
4280	ZINC03857277	10296	0.16236447280300254	NO	-
4281	ZINC02799057	6265	0.1623562524687717	NO	-
4282	ZINC01067403	2877	0.16234928117866462	NO	-
4283	ZINC02214925	4737	0.16234757432988098	NO	-
4284	ZINC02686565	5774	0.16234302140988902	NO	-
4285	ZINC03853733	9968	0.1623151345679827	NO	-
4286	ZINC01134476	3259	0.1623072630181032	NO	-
4287	ZINC03370784	7806	0.16230452084513608	NO	-
4288	ZINC00656396	979	0.16229040870181954	NO	-
4289	ZINC03523392	8756	0.16228829837685932	NO	-
4290	ZINC03853889	10004	0.16228761802550315	NO	-
4291	ZINC00866694	1954	0.16226782175366816	NO	-
4292	ZINC04307075	11988	0.1622406862495153	NO	-
4293	ZINC01135369	3264	0.16223883831311112	NO	-
4294	ZINC02623530	5512	0.16222034057259122	NO	-
4295	ZINC03855461	10205	0.16221586739441662	NO	-
4296	ZINC00783989	1382	0.1621971438915823	NO	-
4297	ZINC03859607	10590	0.16217589799201976	NO	-
4298	ZINC03858250	10411	0.1621748173490449	NO	-
4299	ZINC01032109	2615	0.16214250340094355	NO	-
4300	ZINC02713232	5886	0.1621385927135121	NO	-
4301	ZINC03840348	9568	0.16212121410043095	NO	-
4302	ZINC03332540	7596	0.16212116956742378	NO	-
4303	ZINC01125129	3192	0.16210161891846114	NO	-
4304	ZINC02183273	4672	0.16210040624671906	NO	-
4305	ZINC00678737	1081	0.16207559468575192	NO	-
4306	ZINC01439275	3975	0.16207022933141696	NO	-
4307	ZINC00755210	1311	0.16203065459389313	NO	-
4308	ZINC03464266	8344	0.1620198309048282	NO	-
4309	ZINC00956291	2315	0.16201953354614715	NO	-
4310	ZINC03858085	10406	0.16201047765069013	NO	-
4311	ZINC03854488	10094	0.16200154146949955	NO	-
4312	ZINC00784111	1389	0.16199863592708505	NO	-
4313	ZINC01141348	3293	0.16194435584035688	NO	-
4314	ZINC03857665	10346	0.16194388800134793	NO	-
4315	ZINC01937955	4452	0.16191332437445435	NO	-
4316	ZINC00580367	654	0.16190098569519817	NO	-
4317	ZINC01401336	3864	0.16189616693576364	NO	-
4318	ZINC01063328	2863	0.1618849138238719	NO	-
4319	ZINC01451096	4040	0.16188267135350115	NO	-
4320	ZINC03554255	8944	0.16186159146548418	NO	-
4321	ZINC02622636	5507	0.16183632426732542	NO	-
4322	ZINC03858858	10490	0.1618324802391455	NO	-
4323	ZINC03608324	9277	0.1618162276864621	NO	-
4324	ZINC03276384	7406	0.16181541436837113	NO	-
4325	ZINC02717974	5962	0.16179652597344463	NO	-
4326	ZINC04496125	12496	0.16177990772050446	NO	-
4327	ZINC00849414	1834	0.16175829406503386	NO	-
4328	ZINC03979975	11313	0.16173855455929204	NO	-
4329	ZINC02351330	5010	0.1617222634860202	NO	-
4330	ZINC03060724	7139	0.16170493401476815	NO	-
4331	ZINC02717826	5944	0.16170309072087277	NO	-
4332	ZINC03857493	10325	0.16169751987846742	NO	-
4333	ZINC02623531	5513	0.16169507525489774	NO	-
4334	ZINC01496891	4169	0.1616867974490199	NO	-
4335	ZINC00826775	1653	0.16167348864489228	NO	-
4336	ZINC02155098	4656	0.16166813987802206	NO	-
4337	ZINC01078956	2987	0.1616585829966701	NO	-
4338	ZINC02356161	5032	0.16165667655431468	NO	-
4339	ZINC02356163	5033	0.16165667655431468	NO	-
4340	ZINC03654274	9432	0.1615984895003758	NO	-
4341	ZINC00896262	2059	0.16152936075112015	NO	-
4342	ZINC02840623	6364	0.16151334236781392	NO	-
4343	ZINC00703583	1146	0.16150274959919858	NO	-
4344	ZINC02713334	5907	0.16150202057534782	NO	-
4345	ZINC01053588	2802	0.16149367060074563	NO	-
4346	ZINC00949731	2270	0.16149366572387477	NO	-
4347	ZINC03853974	10024	0.16149354700910193	NO	-
4348	ZINC03859488	10562	0.16146261241040344	NO	-
4349	ZINC02234286	4795	0.1614512983085284	NO	-
4350	ZINC00629517	809	0.16142645119127805	NO	-
4351	ZINC01332424	3704	0.1613883234293506	NO	-
4352	ZINC02662412	5748	0.16137989591777513	NO	-
4353	ZINC02214925	4738	0.1613705548249747	NO	-
4354	ZINC02437770	5222	0.16136084824252964	NO	-
4355	ZINC03853491	9899	0.16135847815836293	NO	-
4356	ZINC00360417	370	0.16135730861217376	NO	-
4357	ZINC00797314	1454	0.1613172226525154	NO	-
4358	ZINC03857196	10285	0.16128878448164838	NO	-
4359	ZINC03864293	10689	0.1612696474119225	NO	-
4360	ZINC03859369	10537	0.1612501390065609	NO	-
4361	ZINC00794980	1431	0.1612272351115604	NO	-
4362	ZINC00837616	1739	0.16121703376072963	NO	-
4363	ZINC00528218	568	0.161196731777745	NO	-
4364	ZINC03313393	7509	0.16115001215189834	NO	-
4365	ZINC03853792	9983	0.1611222077853681	NO	-
4366	ZINC00269522	317	0.16111968835666157	NO	-
4367	ZINC00935548	2163	0.1611128912593372	NO	-
4368	ZINC01478848	4133	0.16111075366808825	NO	-
4369	ZINC03853476	9887	0.16110248950040976	NO	-
4370	ZINC03852987	9783	0.1610650072632229	NO	-
4371	ZINC04248562	11852	0.16106216477389107	NO	-
4372	ZINC03851106	9670	0.16105808264596752	NO	-
4373	ZINC02710471	5855	0.16100297961140422	NO	-
4374	ZINC03565807	9055	0.1609925376800439	NO	-
4375	ZINC03355693	7700	0.1609743305642129	NO	-
4376	ZINC00815146	1586	0.16097219716052177	NO	-
4377	ZINC03856219	10241	0.1609706860930843	NO	-
4378	ZINC00713171	1178	0.16096795123491303	NO	-
4379	ZINC02713327	5904	0.16096003316286464	NO	-
4380	ZINC00866691	1951	0.16095781886597743	NO	-
4381	ZINC02356688	5034	0.16095234762440483	NO	-
4382	ZINC02700427	5835	0.16095007632611938	NO	-
4383	ZINC03452949	8187	0.160943981961629	NO	-
4384	ZINC03340407	7629	0.16094247117450053	NO	-
4385	ZINC00940753	2212	0.1609347778464018	NO	-
4386	ZINC02964161	6962	0.16092155101813171	NO	-
4387	ZINC04107347	11617	0.16091752347423108	NO	-
4388	ZINC02715841	5928	0.16089751428561003	NO	-
4389	ZINC02384961	5097	0.1608862752807609	NO	-
4390	ZINC02355127	5027	0.16085441174229193	NO	-
4391	ZINC02997731	7035	0.1608468461077779	NO	-
4392	ZINC03854567	10119	0.1608135324902483	NO	-
4393	ZINC01136251	3269	0.1607841906381853	NO	-
4394	ZINC04044878	11537	0.16075435739649188	NO	-
4395	ZINC02414971	5164	0.16074846951649524	NO	-
4396	ZINC03853070	9804	0.16074499342430956	NO	-
4397	ZINC03852802	9760	0.1607347395280213	NO	-
4398	ZINC03856218	10240	0.16068602845099245	NO	-
4399	ZINC02918145	6725	0.16066506104838463	NO	-
4400	ZINC00580367	651	0.16066438448941467	NO	-
4401	ZINC03867115	10719	0.16065943022775966	NO	-
4402	ZINC04225012	11811	0.16064557779302097	NO	-
4403	ZINC03852992	9787	0.16063910292988395	NO	-
4404	ZINC04392327	12168	0.1606390322596245	NO	-
4405	ZINC03565788	9052	0.16062279510528688	NO	-
4406	ZINC01402161	3873	0.16061982378206774	NO	-
4407	ZINC00879339	2004	0.16060814592002828	NO	-
4408	ZINC00713170	1177	0.1605974511773138	NO	-
4409	ZINC03827365	9552	0.16059026817039157	NO	-
4410	ZINC02754083	6096	0.16057869331161534	NO	-
4411	ZINC03531583	8809	0.16056299269390104	NO	-
4412	ZINC02444663	5230	0.16056078098812346	NO	-
4413	ZINC00871846	1977	0.1605472266452416	NO	-
4414	ZINC04483451	12417	0.16054570501649376	NO	-
4415	ZINC01454992	4070	0.16052227248374923	NO	-
4416	ZINC04000552	11440	0.16048674275718883	NO	-
4417	ZINC01441762	4007	0.1604852919920818	NO	-
4418	ZINC02713192	5871	0.1604615207108211	NO	-
4419	ZINC02351364	5012	0.1604465706481849	NO	-
4420	ZINC02217026	4747	0.1604419433825112	NO	-
4421	ZINC03908266	11013	0.16039218866460186	NO	-
4422	ZINC00592396	681	0.16038861882338926	NO	-
4423	ZINC03854484	10091	0.16036688188777581	NO	-
4424	ZINC02496207	5345	0.16035345132367554	NO	-
4425	ZINC02914339	6577	0.16035111627554557	NO	-
4426	ZINC00537777	585	0.16033582850149067	NO	-
4427	ZINC00212744	225	0.1603020189119772	NO	-
4428	ZINC00940754	2213	0.1602870281881046	NO	-
4429	ZINC00861653	1935	0.1602649958116205	NO	-
4430	ZINC01072370	2931	0.16026447048170003	NO	-
4431	ZINC02863591	6439	0.16025313258990267	NO	-
4432	ZINC01385702	3809	0.16025188049454275	NO	-
4433	ZINC03856492	10260	0.16024373668823597	NO	-
4434	ZINC03452882	8186	0.1602326601810907	NO	-
4435	ZINC03594143	9169	0.16023120270657823	NO	-
4436	ZINC00819651	1621	0.1601615128481102	NO	-
4437	ZINC03428166	8070	0.16015617707017904	NO	-
4438	ZINC02692788	5793	0.16014394342407745	NO	-
4439	ZINC03854325	10073	0.1601368264613399	NO	-
4440	ZINC03857594	10335	0.16012760279604443	NO	-
4441	ZINC04464484	12306	0.16012760279604443	NO	-
4442	ZINC02864491	6440	0.1600952141188776	NO	-
4443	ZINC02717825	5940	0.16009009319507903	NO	-
4444	ZINC01364191	3751	0.1600680162705926	NO	-
4445	ZINC01450465	4024	0.16006459576826285	NO	-
4446	ZINC00652051	964	0.1600635255689444	NO	-
4447	ZINC02762576	6115	0.16005321106804846	NO	-
4448	ZINC00067011	52	0.16003746214556863	NO	-
4449	ZINC01986879	4554	0.1600336192334434	NO	-
4450	ZINC00846461	1805	0.159954136488879	NO	-
4451	ZINC02474064	5316	0.15991759617071657	NO	-
4452	ZINC00975302	2366	0.15990759374013166	NO	-
4453	ZINC03447722	8149	0.15985469118542464	NO	-
4454	ZINC02763878	6122	0.15983159133617067	NO	-
4455	ZINC03853191	9825	0.1598102763235468	NO	-
4456	ZINC03335401	7605	0.15976441010379497	NO	-
4457	ZINC02847513	6380	0.1597456376368029	NO	-
4458	ZINC03986515	11384	0.15972482658152676	NO	-
4459	ZINC02649569	5676	0.15971247304497904	NO	-
4460	ZINC00751776	1291	0.15970150924609533	NO	-
4461	ZINC02981809	7010	0.1596742282493672	NO	-
4462	ZINC01009461	2504	0.15967077219181477	NO	-
4463	ZINC01044046	2750	0.15965552605058944	NO	-
4464	ZINC00826827	1655	0.15964895274347912	NO	-
4465	ZINC03851277	9682	0.1595936139460857	NO	-
4466	ZINC02662413	5749	0.1595828802017072	NO	-
4467	ZINC01401354	3866	0.15954878101955147	NO	-
4468	ZINC03273038	7391	0.15951185052735373	NO	-
4469	ZINC02449978	5246	0.15950497930399868	NO	-
4470	ZINC00818299	1603	0.1594943228708494	NO	-
4471	ZINC00805902	1499	0.15948211943977286	NO	-
4472	ZINC01037877	2688	0.15947548612456325	NO	-
4473	ZINC01305301	3667	0.15940918077542768	NO	-
4474	ZINC02914503	6610	0.15939748038400353	NO	-
4475	ZINC03851084	9666	0.15938365382529962	NO	-
4476	ZINC01428186	3938	0.1593787620261541	NO	-
4477	ZINC01441205	3993	0.15937620085096174	NO	-
4478	ZINC04407078	12191	0.15937144579981083	NO	-
4479	ZINC03889232	10898	0.1593487345769532	NO	-
4480	ZINC01633083	4322	0.15932516594280582	NO	-
4481	ZINC00834590	1710	0.15930936314394029	NO	-
4482	ZINC00832170	1697	0.1592697664049963	NO	-
4483	ZINC02713287	5895	0.15924470919395348	NO	-
4484	ZINC01046120	2758	0.15919919674320274	NO	-
4485	ZINC02804036	6298	0.159194268290027	NO	-
4486	ZINC02449977	5245	0.15918453766714794	NO	-
4487	ZINC00918281	2128	0.15917576912530487	NO	-
4488	ZINC02717973	5957	0.15917575779855483	NO	-
4489	ZINC03983726	11373	0.15914500453976138	NO	-
4490	ZINC00537854	586	0.15913661289928285	NO	-
4491	ZINC00846456	1789	0.15912742871939975	NO	-
4492	ZINC04345122	12079	0.15912611654494452	NO	-
4493	ZINC02918813	6754	0.15912362481036682	NO	-
4494	ZINC02358843	5041	0.1591167713404846	NO	-
4495	ZINC03857454	10322	0.15911570980090214	NO	-
4496	ZINC02761002	6107	0.159113836227145	NO	-
4497	ZINC03860054	10653	0.159109339789574	NO	-
4498	ZINC04468670	12373	0.159109339789574	NO	-
4499	ZINC04246448	11846	0.15910848872387653	NO	-
4500	ZINC02914502	6609	0.15910663059257177	NO	-
4501	ZINC01428667	3944	0.15905878632501771	NO	-
4502	ZINC03854685	10153	0.15905064948297168	NO	-
4503	ZINC01227186	3581	0.159040623341679	NO	-
4504	ZINC01124365	3188	0.15898221874919058	NO	-
4505	ZINC02369350	5067	0.15896312815666638	NO	-
4506	ZINC00993605	2456	0.15895434856526036	NO	-
4507	ZINC02219246	4755	0.158941760926769	NO	-
4508	ZINC04350651	12095	0.15894026857628543	NO	-
4509	ZINC00360420	371	0.15893509909020231	NO	-
4510	ZINC02957742	6947	0.1588817596346375	NO	-
4511	ZINC01167525	3423	0.15887719783330154	NO	-
4512	ZINC03983018	11338	0.15886946438446722	NO	-
4513	ZINC00806764	1513	0.15884486508821455	NO	-
4514	ZINC02965882	6968	0.15883979604668685	NO	-
4515	ZINC01051770	2794	0.15882136592647353	NO	-
4516	ZINC00297117	328	0.15880378497472064	NO	-
4517	ZINC03854509	10103	0.15879562307263023	NO	-
4518	ZINC02713199	5873	0.1587726026898865	NO	-
4519	ZINC03859739	10624	0.15876541649706233	NO	-
4520	ZINC01072206	2913	0.15875646493550746	NO	-
4521	ZINC02478946	5323	0.1587503295882096	NO	-
4522	ZINC03551902	8930	0.1587425540522555	NO	-
4523	ZINC02713330	5906	0.15874231757372653	NO	-
4524	ZINC03555620	8960	0.1587347778465891	NO	-
4525	ZINC01023465	2556	0.15872856181706407	NO	-
4526	ZINC00694031	1126	0.15870565724562175	NO	-
4527	ZINC03209554	7230	0.1586995883684096	NO	-
4528	ZINC01989630	4574	0.1586995440227898	NO	-
4529	ZINC04312429	12005	0.15868880879024586	NO	-
4530	ZINC01158811	3385	0.15868738914131414	NO	-
4531	ZINC02718810	5973	0.15866022692996148	NO	-
4532	ZINC03859455	10555	0.15865437053216272	NO	-
4533	ZINC01126272	3211	0.1586064391287844	NO	-
4534	ZINC03043379	7128	0.15859813095995187	NO	-
4535	ZINC04178409	11761	0.15857996259267765	NO	-
4536	ZINC04157572	11707	0.15857918056655965	NO	-
4537	ZINC00995161	2465	0.15857102748415047	NO	-
4538	ZINC00983424	2405	0.1585680404413259	NO	-
4539	ZINC03970037	11148	0.1585382373510915	NO	-
4540	ZINC00827197	1661	0.1585282808144709	NO	-
4541	ZINC02713179	5866	0.1585050390299695	NO	-
4542	ZINC01078989	2988	0.15848230292782065	NO	-
4543	ZINC00851727	1853	0.15846948718740056	NO	-
4544	ZINC03851798	9707	0.1584590263027071	NO	-
4545	ZINC03326318	7565	0.158425853242737	NO	-
4546	ZINC03542896	8875	0.15840937111972478	NO	-
4547	ZINC02851158	6393	0.15840918459616488	NO	-
4548	ZINC00147475	165	0.15838136576514422	NO	-
4549	ZINC01025690	2572	0.15837357205226804	NO	-
4550	ZINC00603854	716	0.15836780518519378	NO	-
4551	ZINC00222326	255	0.15832899972601905	NO	-
4552	ZINC00096992	100	0.15829827405293767	NO	-
4553	ZINC02623538	5514	0.1582881000182827	NO	-
4554	ZINC02715811	5915	0.15823882840529396	NO	-
4555	ZINC02850364	6388	0.15823881944158918	NO	-
4556	ZINC00679867	1090	0.1582343994974986	NO	-
4557	ZINC01137379	3278	0.1582342410869774	NO	-
4558	ZINC03852136	9721	0.15821205522537463	NO	-
4559	ZINC03499001	8594	0.15820921055838955	NO	-
4560	ZINC03859558	10569	0.15818198790367394	NO	-
4561	ZINC03951599	190	0.1581577962498093	YES	26
4562	ZINC02914708	6634	0.15815439340348736	NO	-
4563	ZINC00675652	1062	0.15814856293730342	NO	-
4564	ZINC03858379	10441	0.15814212839165484	NO	-
4565	ZINC00991172	2445	0.15812872345532528	NO	-
4566	ZINC04186815	11771	0.15812463085834944	NO	-
4567	ZINC00841599	1755	0.15812363462867762	NO	-
4568	ZINC00613825	729	0.15811848616965044	NO	-
4569	ZINC01072209	2914	0.15811111744256148	NO	-
4570	ZINC02482116	5327	0.15805234188312473	NO	-
4571	ZINC02455799	5250	0.15804173230098673	NO	-
4572	ZINC01514253	4254	0.1580189895911974	NO	-
4573	ZINC03867569	10767	0.15801494373741604	NO	-
4574	ZINC03853233	9833	0.15799267418892796	NO	-
4575	ZINC01074236	2954	0.15796778166291817	NO	-
4576	ZINC03860022	10650	0.15796055171234274	NO	-
4577	ZINC01118129	3144	0.15795347000340643	NO	-
4578	ZINC03355690	7699	0.15792476583460693	NO	-
4579	ZINC00888708	2038	0.1579078641254162	NO	-
4580	ZINC04464538	12307	0.15790595322984918	NO	-
4581	ZINC02784812	6155	0.157897278120922	NO	-
4582	ZINC00712877	1175	0.1578931694048461	NO	-
4583	ZINC02713238	5888	0.15783975449552143	NO	-
4584	ZINC01138762	3282	0.1578368071957567	NO	-
4585	ZINC03986165	11380	0.15782700848540793	NO	-
4586	ZINC02215353	4739	0.1578268206776986	NO	-
4587	ZINC03980745	11318	0.15780022678962458	NO	-
4588	ZINC03041823	7125	0.157796611980433	NO	-
4589	ZINC00882443	2020	0.1577869027676725	NO	-
4590	ZINC02762017	6113	0.15778453704899334	NO	-
4591	ZINC03859563	10571	0.15777461866053855	NO	-
4592	ZINC00468767	528	0.15774737658840318	NO	-
4593	ZINC01072248	2923	0.15774448037289146	NO	-
4594	ZINC04596820	12579	0.15773644939409875	NO	-
4595	ZINC01013943	2518	0.1577326464548149	NO	-
4596	ZINC02943523	6871	0.15772620409209123	NO	-
4597	ZINC03868294	10818	0.15771702238339097	NO	-
4598	ZINC04465964	12343	0.15771702238339097	NO	-
4599	ZINC03889742	10918	0.15771524420560565	NO	-
4600	ZINC03853347	9855	0.15771254692153686	NO	-
4601	ZINC02174013	4665	0.15769850744117042	NO	-
4602	ZINC02796296	6251	0.1576957308880636	NO	-
4603	ZINC02622636	5508	0.15766508262129963	NO	-
4604	ZINC03853506	9902	0.15763624840062646	NO	-
4605	ZINC03597917	9197	0.15763619333631793	NO	-
4606	ZINC01114740	3119	0.15762244539366638	NO	-
4607	ZINC03973673	11269	0.15762035669606028	NO	-
4608	ZINC00924429	2142	0.15761534848276357	NO	-
4609	ZINC02799026	6264	0.15761472951746391	NO	-
4610	ZINC03038185	7124	0.1576109489603233	NO	-
4611	ZINC00773802	1326	0.15761063989227572	NO	-
4612	ZINC03854590	10126	0.15759859418299296	NO	-
4613	ZINC02752353	6091	0.1575870531871863	NO	-
4614	ZINC03357177	7706	0.1575869130146724	NO	-
4615	ZINC00009201	11	0.15758344325628124	YES	3
4616	ZINC03969928	11138	0.15757277382829538	NO	-
4617	ZINC02353278	5016	0.15756505782236335	NO	-
4618	ZINC03868296	10819	0.15755416815085374	NO	-
4619	ZINC00662742	997	0.15754706728831894	NO	-
4620	ZINC03855424	10203	0.15753745294749727	NO	-
4621	ZINC03077134	7148	0.1575282595668641	NO	-
4622	ZINC03858899	10500	0.1575281724604182	NO	-
4623	ZINC03858838	10485	0.15752386009908317	NO	-
4624	ZINC00751877	1293	0.15752031653344936	NO	-
4625	ZINC03859424	10542	0.15750604191630962	NO	-
4626	ZINC03854592	10128	0.15746913319358274	NO	-
4627	ZINC03853310	9848	0.1574214369764567	NO	-
4628	ZINC01440876	3988	0.15741388899917125	NO	-
4629	ZINC01032479	2620	0.15740738697063247	NO	-
4630	ZINC03859446	10553	0.15738624950284794	NO	-
4631	ZINC03135787	7170	0.1573810258321487	NO	-
4632	ZINC03420159	8028	0.15737590178612498	NO	-
4633	ZINC02927951	6833	0.1573696636091326	NO	-
4634	ZINC03970045	11150	0.1573664386362866	NO	-
4635	ZINC00873468	1981	0.15735941116182048	NO	-
4636	ZINC03259393	7355	0.1573571774786899	NO	-
4637	ZINC03620276	9371	0.1573449927114073	NO	-
4638	ZINC03620108	9368	0.15732668197013316	NO	-
4639	ZINC02730600	6041	0.15732636204324799	NO	-
4640	ZINC00952454	2293	0.15728499153913114	NO	-
4641	ZINC00779039	1342	0.15727981771228788	NO	-
4642	ZINC02927591	6822	0.15726165717014695	NO	-
4643	ZINC03263011	7367	0.15724559686824482	NO	-
4644	ZINC04193349	11781	0.15723728364184222	NO	-
4645	ZINC00603854	715	0.1572173601232778	NO	-
4646	ZINC00780619	1366	0.1572036798480116	NO	-
4647	ZINC02717832	5955	0.15719482695389933	NO	-
4648	ZINC03973679	11271	0.15716141006273301	NO	-
4649	ZINC03525002	8767	0.15715710234784896	NO	-
4650	ZINC03343605	7641	0.15714214096760748	NO	-
4651	ZINC00056309	50	0.15713819153188485	NO	-
4652	ZINC00978238	2382	0.15713748457066165	NO	-
4653	ZINC03274433	7396	0.1571281628536935	NO	-
4654	ZINC01040323	2721	0.15712637518270314	NO	-
4655	ZINC00940669	2201	0.1571254910870563	NO	-
4656	ZINC00111659	129	0.15711165539687247	NO	-
4657	ZINC02688960	5784	0.157106627870093	NO	-
4658	ZINC04486983	12462	0.15709713621233548	NO	-
4659	ZINC03892174	10984	0.15703902389361188	NO	-
4660	ZINC04465274	12326	0.15703902389361188	NO	-
4661	ZINC00840293	1749	0.15702344363250545	NO	-
4662	ZINC00813619	1561	0.15695418427058191	NO	-
4663	ZINC00423691	454	0.15695382203941619	NO	-
4664	ZINC04186806	11770	0.15694666720578831	NO	-
4665	ZINC04395283	12172	0.1569362907714657	NO	-
4666	ZINC02590605	5444	0.15693518240084584	NO	-
4667	ZINC00897346	2074	0.1569097811305299	NO	-
4668	ZINC02194830	4683	0.15690679601562144	NO	-
4669	ZINC04266551	11894	0.15689692248259574	NO	-
4670	ZINC03889792	10925	0.15686858407225923	NO	-
4671	ZINC03854539	10105	0.15686035992140407	NO	-
4672	ZINC00855902	1881	0.15686032199324412	NO	-
4673	ZINC01111496	3097	0.15685751830278283	NO	-
4674	ZINC00821644	1629	0.15684681027867262	NO	-
4675	ZINC02080347	4618	0.15683799969012543	NO	-
4676	ZINC02418401	5169	0.1568250992317828	NO	-
4677	ZINC03024413	7095	0.15682074039356725	NO	-
4678	ZINC01073071	2948	0.15680414369921078	NO	-
4679	ZINC02787857	6168	0.15680196058607218	NO	-
4680	ZINC00724317	1238	0.1567860743560265	NO	-
4681	ZINC03858856	10488	0.15678303714470732	NO	-
4682	ZINC01157408	3365	0.15678135246149247	NO	-
4683	ZINC03523391	8755	0.15677434021934236	NO	-
4684	ZINC00826017	1645	0.1567401499697033	NO	-
4685	ZINC03873675	10868	0.1567385843791081	NO	-
4686	ZINC00941206	2217	0.156734875526323	NO	-
4687	ZINC00791340	1414	0.15672327086098956	NO	-
4688	ZINC03554107	8941	0.156715411120856	NO	-
4689	ZINC01046805	2762	0.15669793404164223	NO	-
4690	ZINC02480291	5324	0.15669563363202296	NO	-
4691	ZINC02698852	5816	0.15669336211527415	NO	-
4692	ZINC03859566	10574	0.15668061244089782	NO	-
4693	ZINC00849702	1840	0.15666859449580678	NO	-
4694	ZINC00670654	1031	0.1566582750753735	NO	-
4695	ZINC03857442	10318	0.1566389820174009	NO	-
4696	ZINC02784701	6154	0.15663771188027098	NO	-
4697	ZINC02830892	6356	0.15663118279802987	NO	-
4698	ZINC03868843	10855	0.15663019350432866	NO	-
4699	ZINC03853488	9896	0.15662940125467165	NO	-
4700	ZINC00815118	1585	0.15661002560594867	NO	-
4701	ZINC00759161	1320	0.1566030422952072	NO	-
4702	ZINC02237819	4803	0.1565825010672615	NO	-
4703	ZINC03854401	10082	0.15658132757660878	NO	-
4704	ZINC02623539	5515	0.15658043563358412	NO	-
4705	ZINC00622864	751	0.15656406473363624	NO	-
4706	ZINC02717830	5949	0.15654991570511106	NO	-
4707	ZINC01109400	3083	0.1565214379083953	NO	-
4708	ZINC03853921	10014	0.156502131725067	NO	-
4709	ZINC03853148	9820	0.15650086453354672	NO	-
4710	ZINC00827742	1673	0.1564678827744861	NO	-
4711	ZINC01515599	4258	0.15645752401355978	NO	-
4712	ZINC04334774	12069	0.15645052987085678	NO	-
4713	ZINC01748356	4347	0.15643313131526862	NO	-
4714	ZINC01127917	3222	0.15639989792497955	NO	-
4715	ZINC03512426	8702	0.15639753318572072	NO	-
4716	ZINC03332191	7591	0.15638413470739176	NO	-
4717	ZINC03630826	9405	0.15635993771314535	NO	-
4718	ZINC01114737	3117	0.1563568674181486	NO	-
4719	ZINC01982299	4535	0.15632499588677742	NO	-
4720	ZINC01439274	3974	0.15630160123687115	NO	-
4721	ZINC03854262	10062	0.15629889138231906	NO	-
4722	ZINC03855424	10204	0.1562850704200264	NO	-
4723	ZINC02991527	7025	0.1562688038028788	NO	-
4724	ZINC03257619	7347	0.15626679926632134	NO	-
4725	ZINC02713290	5897	0.15626481461149164	NO	-
4726	ZINC03553933	8938	0.1562444710746963	NO	-
4727	ZINC04586827	12575	0.1562392528020028	NO	-
4728	ZINC03852507	9742	0.1562149848956291	NO	-
4729	ZINC01470340	4124	0.15620703973768185	NO	-
4730	ZINC02053502	4588	0.15620133450998527	NO	-
4731	ZINC03499016	8598	0.15618235940060987	NO	-
4732	ZINC02156993	4657	0.1561787397982378	NO	-
4733	ZINC03414325	8000	0.1561753436714623	NO	-
4734	ZINC00940670	2202	0.15612937423472964	NO	-
4735	ZINC03857818	10368	0.15612648493367595	NO	-
4736	ZINC04274463	11908	0.15611631814573865	NO	-
4737	ZINC02919910	6801	0.1561117238828341	NO	-
4738	ZINC04403212	12179	0.15610759902305288	NO	-
4739	ZINC04379310	12140	0.1560959185147986	NO	-
4740	ZINC03854007	10043	0.1560828249961109	NO	-
4741	ZINC01001152	2485	0.15607269323974263	NO	-
4742	ZINC02241200	4817	0.15605873903596837	NO	-
4743	ZINC02359577	5043	0.15605086418502248	NO	-
4744	ZINC02843367	6370	0.1560370223042215	NO	-
4745	ZINC00107310	120	0.15603254457806065	NO	-
4746	ZINC02935578	6842	0.15601975311844235	NO	-
4747	ZINC04136643	11663	0.156019572128166	NO	-
4748	ZINC01080515	3001	0.1560145822246487	NO	-
4749	ZINC03153566	7175	0.15601142526318704	NO	-
4750	ZINC02561792	5423	0.15599831972237568	NO	-
4751	ZINC01178841	3457	0.15599164160419862	NO	-
4752	ZINC01019469	2535	0.15598168960868514	NO	-
4753	ZINC03858083	10405	0.15598011657207078	NO	-
4754	ZINC00264089	314	0.15596830106569207	NO	-
4755	ZINC01218438	3567	0.15596030204249034	NO	-
4756	ZINC03554297	8946	0.15595790057951725	NO	-
4757	ZINC01114940	3122	0.15592454823288157	NO	-
4758	ZINC01976808	4505	0.15592437563206935	NO	-
4759	ZINC00178931	187	0.15592319965616733	NO	-
4760	ZINC01989609	4562	0.15591739752677566	NO	-
4761	ZINC03384252	7857	0.15590883686549217	NO	-
4762	ZINC02496207	5346	0.15590670586131528	NO	-
4763	ZINC00301807	329	0.15587948338646876	NO	-
4764	ZINC01982320	4543	0.1558754837936425	NO	-
4765	ZINC02626192	5538	0.15585662899607994	NO	-
4766	ZINC00949720	2267	0.1558544909043319	NO	-
4767	ZINC01989622	4569	0.15583724442581792	NO	-
4768	ZINC01077696	2978	0.15583170659263618	NO	-
4769	ZINC02238605	4806	0.15583035418756935	NO	-
4770	ZINC03052196	7137	0.15581283243192778	NO	-
4771	ZINC01814617	4380	0.1557955904447665	NO	-
4772	ZINC03853919	10012	0.1557950133479622	NO	-
4773	ZINC00148404	167	0.1557944290526505	NO	-
4774	ZINC00222254	249	0.15579003692746834	NO	-
4775	ZINC01040792	2729	0.15578207463549804	NO	-
4776	ZINC02916274	6679	0.15577659461066384	NO	-
4777	ZINC02858932	6411	0.15573055175207084	NO	-
4778	ZINC04510261	12543	0.15572654274358488	NO	-
4779	ZINC03852899	9763	0.1557246234713204	NO	-
4780	ZINC01107869	3069	0.15571120832466565	NO	-
4781	ZINC03983073	11342	0.15570910108774788	NO	-
4782	ZINC03247637	7323	0.1556955803451735	NO	-
4783	ZINC02705761	5841	0.15569447529995736	NO	-
4784	ZINC01509349	4228	0.15569401005618858	NO	-
4785	ZINC03873696	10871	0.15566836883121316	NO	-
4786	ZINC01212012	3551	0.15565742958747056	NO	-
4787	ZINC01822746	4388	0.1556487459490219	NO	-
4788	ZINC04316312	12023	0.15564799526326614	NO	-
4789	ZINC00714298	1185	0.15564716254722344	NO	-
4790	ZINC01071693	2899	0.1556466278499913	NO	-
4791	ZINC01428290	3940	0.15563700392835486	NO	-
4792	ZINC03854707	10162	0.1556023350003633	NO	-
4793	ZINC03855032	10187	0.15559241438861998	NO	-
4794	ZINC00793054	1421	0.15559160459224888	NO	-
4795	ZINC03524681	8766	0.15557860229723894	NO	-
4796	ZINC01105936	3055	0.1555710390552794	NO	-
4797	ZINC03327092	7570	0.1555679367167071	NO	-
4798	ZINC04357078	12107	0.15555349001748878	NO	-
4799	ZINC02692503	5789	0.1555513582090277	NO	-
4800	ZINC02215355	4740	0.15554671289525981	NO	-
4801	ZINC03485771	8436	0.15554669794904727	NO	-
4802	ZINC04167703	11732	0.15552684123406246	NO	-
4803	ZINC01468040	4113	0.1555254126804478	NO	-
4804	ZINC03969902	11132	0.15548972055004573	NO	-
4805	ZINC02916276	6680	0.1554134301406365	NO	-
4806	ZINC01989635	4576	0.15541176716597674	NO	-
4807	ZINC02717832	5954	0.1554103717143076	NO	-
4808	ZINC04110118	11628	0.15538808646672556	NO	-
4809	ZINC00413180	427	0.15536170744795594	NO	-
4810	ZINC00222255	250	0.1553440966127662	NO	-
4811	ZINC04156136	11687	0.15534092205083372	NO	-
4812	ZINC03969495	11108	0.15531571484658527	NO	-
4813	ZINC04464366	12302	0.15531571484658527	NO	-
4814	ZINC02384610	5095	0.15528161783955102	NO	-
4815	ZINC03853192	9826	0.15525710377900226	NO	-
4816	ZINC00840540	1753	0.15523010631361925	NO	-
4817	ZINC03969848	11120	0.1552298068664126	NO	-
4818	ZINC02784492	6153	0.15519959450818327	NO	-
4819	ZINC02686517	5771	0.15519226653714377	NO	-
4820	ZINC01140395	3286	0.15516854046985504	NO	-
4821	ZINC04484425	12425	0.15515749674191834	NO	-
4822	ZINC03302756	7487	0.15514984110037958	NO	-
4823	ZINC00609492	723	0.15514074039976603	NO	-
4824	ZINC02915682	6660	0.15513292003557574	NO	-
4825	ZINC02065646	4593	0.15510889088575355	NO	-
4826	ZINC03249515	7333	0.15510474824967224	NO	-
4827	ZINC04513633	12554	0.15509890177453095	NO	-
4828	ZINC03936860	11035	0.15509834367415365	NO	-
4829	ZINC01495493	4164	0.1550833248528058	NO	-
4830	ZINC03853229	9832	0.155079198689843	NO	-
4831	ZINC00222257	252	0.15507027438970278	NO	-
4832	ZINC03329659	7575	0.15505886545935932	NO	-
4833	ZINC03969556	11112	0.15505804258836228	NO	-
4834	ZINC03555646	8962	0.1550544493197412	NO	-
4835	ZINC03659643	9439	0.1550497778480482	NO	-
4836	ZINC03853791	9982	0.15503174135830602	NO	-
4837	ZINC01843145	4397	0.15503134474406388	NO	-
4838	ZINC02928000	6834	0.1550250937188051	NO	-
4839	ZINC03851066	9664	0.1550151268014834	NO	-
4840	ZINC04513729	12558	0.15499126279164413	NO	-
4841	ZINC03234457	7292	0.15498883292984497	NO	-
4842	ZINC01178159	3453	0.15498191292758207	NO	-
4843	ZINC01388013	3815	0.1549801370760515	NO	-
4844	ZINC03854933	10180	0.15495533606857786	NO	-
4845	ZINC02718956	5980	0.15493507547062776	NO	-
4846	ZINC02221351	4764	0.15493322931864578	NO	-
4847	ZINC00940735	2205	0.15493104869759003	NO	-
4848	ZINC03375608	7827	0.15492720758655124	NO	-
4849	ZINC03853678	9952	0.15492378115586636	NO	-
4850	ZINC01102749	3049	0.1548811976548731	NO	-
4851	ZINC02715843	5930	0.15487776949674048	NO	-
4852	ZINC03854680	10150	0.15487171362193974	NO	-
4853	ZINC04251225	11871	0.15483668852735183	NO	-
4854	ZINC03972455	11231	0.15482531836576624	NO	-
4855	ZINC04315603	12011	0.15481895414408917	NO	-
4856	ZINC00814934	1580	0.1548022781086054	NO	-
4857	ZINC02713184	5868	0.15478590713307372	NO	-
4858	ZINC02455814	5251	0.154770797259717	NO	-
4859	ZINC00972017	2357	0.15476571672885683	NO	-
4860	ZINC03857494	10326	0.15476520926194456	NO	-
4861	ZINC04316234	12022	0.1547506626994847	NO	-
4862	ZINC03856186	10233	0.15474845335498655	NO	-
4863	ZINC00779039	1343	0.15473628895104038	NO	-
4864	ZINC01263157	3625	0.1547199357868237	NO	-
4865	ZINC03819563	9535	0.1547102737647029	NO	-
4866	ZINC00355492	365	0.15468112222965363	NO	-
4867	ZINC03361563	7723	0.15467125673360393	NO	-
4868	ZINC02713289	5896	0.1546655066361136	NO	-
4869	ZINC03858303	10418	0.15466005060728238	NO	-
4870	ZINC03867560	10766	0.1546438653705459	NO	-
4871	ZINC02430911	5203	0.1546406444024593	NO	-
4872	ZINC00646478	948	0.1546235268846038	NO	-
4873	ZINC02973274	6996	0.15461775371172273	NO	-
4874	ZINC02857005	6405	0.1546129280989086	NO	-
4875	ZINC03889789	10923	0.15461037707265068	NO	-
4876	ZINC00070096	60	0.15459748045595004	NO	-
4877	ZINC03357174	7705	0.15458843316486526	NO	-
4878	ZINC03432232	8086	0.15457827282696057	NO	-
4879	ZINC03969557	11113	0.1545057419616419	NO	-
4880	ZINC01146509	3311	0.15450544638500457	NO	-
4881	ZINC00959658	2340	0.154503982805237	NO	-
4882	ZINC00646434	938	0.15450207529905344	NO	-
4883	ZINC00727479	1247	0.15449549410361937	NO	-
4884	ZINC00897215	2070	0.15449194606365296	NO	-
4885	ZINC02713210	5879	0.1544767345503033	NO	-
4886	ZINC03976747	11298	0.15447558843448184	NO	-
4887	ZINC00703582	1145	0.1544659296831468	NO	-
4888	ZINC01263157	3623	0.1544658448465374	NO	-
4889	ZINC03890749	10963	0.15446480543167002	NO	-
4890	ZINC01107845	3066	0.15446225836890742	NO	-
4891	ZINC03858848	10487	0.15445998299571342	NO	-
4892	ZINC02807015	6310	0.1544573686504446	NO	-
4893	ZINC04001491	11468	0.15444459882750233	NO	-
4894	ZINC00780616	1364	0.1544344961689709	NO	-
4895	ZINC00679774	1086	0.15442809595206036	NO	-
4896	ZINC03868111	10810	0.1544172560490305	NO	-
4897	ZINC01119260	3150	0.15441448327780088	NO	-
4898	ZINC00651559	962	0.15438329435100212	NO	-
4899	ZINC00806138	1505	0.15438021402745794	NO	-
4900	ZINC02496207	5344	0.15434748793992986	NO	-
4901	ZINC00827304	1667	0.15433540008911495	NO	-
4902	ZINC03866722	10697	0.15426387201701644	NO	-
4903	ZINC01454014	4067	0.15426089971970672	NO	-
4904	ZINC03983020	11339	0.15425055207786587	NO	-
4905	ZINC00366717	376	0.1542325218037199	NO	-
4906	ZINC01035531	2659	0.154216530783211	NO	-
4907	ZINC04167703	11733	0.15419801857656526	NO	-
4908	ZINC00222350	259	0.15419531037566023	NO	-
4909	ZINC03280674	7416	0.15419261977688087	NO	-
4910	ZINC00991718	2451	0.15419116851658224	NO	-
4911	ZINC00071800	63	0.154190616402854	NO	-
4912	ZINC00780617	1365	0.15416920211153465	NO	-
4913	ZINC01371516	3778	0.15416507627520154	NO	-
4914	ZINC02661853	5744	0.15415413796276808	NO	-
4915	ZINC00809428	1533	0.15414568272347745	NO	-
4916	ZINC04251219	11869	0.15412992888243585	NO	-
4917	ZINC03519472	8739	0.1541126010278737	NO	-
4918	ZINC03493190	8475	0.1540810150493716	NO	-
4919	ZINC02765075	6128	0.154077331989024	NO	-
4920	ZINC03853520	9907	0.15406158652782626	NO	-
4921	ZINC01332351	3702	0.1540602119831804	NO	-
4922	ZINC01263157	3624	0.1540576428842077	NO	-
4923	ZINC03854315	10070	0.15401307184019308	NO	-
4924	ZINC01069897	2890	0.15400461440226332	NO	-
4925	ZINC00577254	641	0.1540023842535743	NO	-
4926	ZINC00829651	1685	0.15398460152256685	NO	-
4927	ZINC01771872	4355	0.15398253726667158	NO	-
4928	ZINC01989611	4564	0.1539736639384559	NO	-
4929	ZINC02631383	5585	0.15397217972377011	NO	-
4930	ZINC03326798	7567	0.15397087748388036	NO	-
4931	ZINC03854255	10060	0.15396917585058703	NO	-
4932	ZINC00107314	121	0.15396877545811558	NO	-
4933	ZINC00809426	1532	0.15395657903657667	NO	-
4934	ZINC01246128	3607	0.15393544364150957	NO	-
4935	ZINC02957740	6946	0.1539095695096124	NO	-
4936	ZINC03994975	11426	0.15388166713967802	NO	-
4937	ZINC02938017	6851	0.15387830677305228	NO	-
4938	ZINC01130898	3243	0.15383937491694086	NO	-
4939	ZINC03520202	8745	0.15382269011772695	NO	-
4940	ZINC00529405	570	0.1538215803000415	NO	-
4941	ZINC04465730	12337	0.15381411332544287	NO	-
4942	ZINC03854774	10169	0.1538011064269171	NO	-
4943	ZINC01365068	3770	0.15378678187663097	NO	-
4944	ZINC03455857	8195	0.153774858454256	NO	-
4945	ZINC00308560	334	0.1537744595408924	NO	-
4946	ZINC00857232	1921	0.15375267784304944	NO	-
4947	ZINC03546978	8896	0.15375141219678753	NO	-
4948	ZINC00646435	939	0.15375095294319246	NO	-
4949	ZINC01148062	3326	0.15374849471051055	NO	-
4950	ZINC04628439	12597	0.15374658772024258	NO	-
4951	ZINC03854245	10055	0.15374328022675354	NO	-
4952	ZINC03851136	9678	0.1537302810316201	NO	-
4953	ZINC02416943	5167	0.15372849176591413	NO	-
4954	ZINC02503434	5385	0.15372292081243477	NO	-
4955	ZINC04136643	11662	0.15372261507707788	NO	-
4956	ZINC00593179	692	0.1537093051154876	NO	-
4957	ZINC01814617	4381	0.15368980680257455	NO	-
4958	ZINC01814617	4382	0.15368980680257455	NO	-
4959	ZINC02919192	6782	0.15368220112088712	NO	-
4960	ZINC03889383	10903	0.1536715441137904	NO	-
4961	ZINC02692773	5790	0.15366313262366088	NO	-
4962	ZINC00983223	2398	0.15364439295084178	NO	-
4963	ZINC03868044	10804	0.15363809847362028	NO	-
4964	ZINC00818296	1600	0.15363711067515268	NO	-
4965	ZINC00667741	1013	0.1536316736058663	NO	-
4966	ZINC04107409	11619	0.15362616282219455	NO	-
4967	ZINC03866785	10702	0.1536113097921107	NO	-
4968	ZINC02949199	6904	0.1536109648504879	NO	-
4969	ZINC02635724	5597	0.15360616257570672	NO	-
4970	ZINC02793805	6224	0.153587634641974	NO	-
4971	ZINC03889728	10915	0.15357436915377462	NO	-
4972	ZINC02761984	6112	0.15356652522548675	NO	-
4973	ZINC03969902	11131	0.15356109036688514	NO	-
4974	ZINC04477747	12406	0.1535349494538229	NO	-
4975	ZINC03853759	9973	0.1535313596552885	NO	-
4976	ZINC04445668	12275	0.15350878228276235	NO	-
4977	ZINC02717829	5948	0.15349186853790364	NO	-
4978	ZINC02730067	6039	0.15348820343379974	NO	-
4979	ZINC01489858	4151	0.15347729406306018	NO	-
4980	ZINC03603687	9249	0.15347702409495348	NO	-
4981	ZINC03278901	7414	0.15346799549663143	NO	-
4982	ZINC01072200	2912	0.1534273180994291	NO	-
4983	ZINC02419604	5175	0.15342242456328647	NO	-
4984	ZINC02437632	5221	0.15339771136244937	NO	-
4985	ZINC02991275	7024	0.15339720358111533	NO	-
4986	ZINC00810624	1544	0.15339617199223723	NO	-
4987	ZINC00222380	262	0.15339367430359718	NO	-
4988	ZINC03853754	9972	0.15338579700810964	NO	-
4989	ZINC01020301	2547	0.15338238975846394	NO	-
4990	ZINC01989615	4567	0.1533396050363101	NO	-
4991	ZINC01830771	4391	0.15333532044338216	NO	-
4992	ZINC03891100	10975	0.15332694358056978	NO	-
4993	ZINC00385409	394	0.15332644921561325	NO	-
4994	ZINC03839445	9561	0.15332133531494946	NO	-
4995	ZINC03853059	9803	0.15331975061452816	NO	-
4996	ZINC02523219	5405	0.1533145607051638	NO	-
4997	ZINC02827460	6351	0.1533110177584437	NO	-
4998	ZINC01976941	4512	0.1533009608090063	NO	-
4999	ZINC00048976	38	0.15329619633001906	NO	-
5000	ZINC03853456	9877	0.15329213643286077	NO	-
5001	ZINC00309776	338	0.15328333676189942	NO	-
5002	ZINC01441206	3995	0.15326719564246713	NO	-
5003	ZINC03799704	9514	0.15326588307120914	NO	-
5004	ZINC00384819	391	0.15323682225013438	NO	-
5005	ZINC03851115	9672	0.15320381422041984	NO	-
5006	ZINC03892654	10988	0.1531966506886488	NO	-
5007	ZINC02749346	6087	0.1531837176761864	NO	-
5008	ZINC04441535	12246	0.1531729793375415	NO	-
5009	ZINC02717832	5953	0.15315718196578246	NO	-
5010	ZINC03971643	11212	0.15314240416835412	NO	-
5011	ZINC03219696	7259	0.15314210082132515	NO	-
5012	ZINC03610462	9302	0.153119811421851	NO	-
5013	ZINC02717829	5947	0.15311281454173	NO	-
5014	ZINC01107476	3063	0.15310767176232778	NO	-
5015	ZINC04062228	11561	0.15310699948672524	NO	-
5016	ZINC01167863	3425	0.1531067041444303	NO	-
5017	ZINC02853731	6396	0.15307630211291043	NO	-
5018	ZINC03462782	8321	0.1530722122178394	NO	-
5019	ZINC01072825	2946	0.15306039146656503	NO	-
5020	ZINC02625570	5534	0.15305919220511938	NO	-
5021	ZINC00416313	433	0.1530583599232612	NO	-
5022	ZINC03869148	10862	0.15305056620566332	NO	-
5023	ZINC04466369	12347	0.15305056620566332	NO	-
5024	ZINC03858383	10443	0.1530443938144999	NO	-
5025	ZINC02390421	5102	0.1530435200494642	NO	-
5026	ZINC00222504	278	0.15301376129444386	NO	-
5027	ZINC00142135	159	0.15300748446015838	NO	-
5028	ZINC00994835	2464	0.152994612202158	NO	-
5029	ZINC02943038	6868	0.15297252954656793	NO	-
5030	ZINC00114832	131	0.15295824272592584	NO	-
5031	ZINC01937937	4445	0.1529244769264698	NO	-
5032	ZINC03554331	8949	0.15290974103064614	NO	-
5033	ZINC01191313	3488	0.1529066340704845	NO	-
5034	ZINC01982510	4551	0.15290637201879037	NO	-
5035	ZINC04107608	11621	0.15290290994803896	NO	-
5036	ZINC03351760	7686	0.15288555407843174	NO	-
5037	ZINC01324203	3686	0.15286421076243312	NO	-
5038	ZINC00810624	1545	0.1528559081351212	NO	-
5039	ZINC01069899	2891	0.15284088360738524	NO	-
5040	ZINC04396732	12176	0.15282077918743403	NO	-
5041	ZINC04316368	12027	0.1528195891249983	NO	-
5042	ZINC03969099	11090	0.15280304885251056	NO	-
5043	ZINC03622968	9385	0.15279846409122377	NO	-
5044	ZINC03176456	7189	0.15275504612545054	NO	-
5045	ZINC02847474	6378	0.15271898021579922	NO	-
5046	ZINC03857256	10293	0.15269236378047338	NO	-
5047	ZINC03969554	11110	0.1526896281582284	NO	-
5048	ZINC00983072	2394	0.15268723171918278	NO	-
5049	ZINC03868284	10815	0.15268380068580145	NO	-
5050	ZINC00896171	2056	0.1526726515352027	NO	-
5051	ZINC02390423	5103	0.15266971263300919	NO	-
5052	ZINC03854344	10076	0.1526660749978478	NO	-
5053	ZINC03852933	9765	0.152627508780228	NO	-
5054	ZINC02217028	4748	0.15262533406719372	NO	-
5055	ZINC02798586	6262	0.15261640693798817	NO	-
5056	ZINC02359575	5042	0.15261025939262857	NO	-
5057	ZINC03852760	9755	0.15260827463494187	NO	-
5058	ZINC03853511	9903	0.15260781533928783	NO	-
5059	ZINC00222352	260	0.15260372724762108	NO	-
5060	ZINC01029117	2591	0.15257090005274113	NO	-
5061	ZINC00044314	29	0.15256300292353944	NO	-
5062	ZINC01982326	4547	0.15256158811104437	NO	-
5063	ZINC02616839	5466	0.1525551800193702	NO	-
5064	ZINC02915683	6661	0.15254130401736693	NO	-
5065	ZINC03866721	10696	0.15253668221817065	NO	-
5066	ZINC00912914	2111	0.15252996552397782	NO	-
5067	ZINC00982720	2393	0.15252549437541885	NO	-
5068	ZINC00716808	1197	0.15248953464946885	NO	-
5069	ZINC00949732	2271	0.15248735865738633	NO	-
5070	ZINC03148918	7173	0.1524633098358011	NO	-
5071	ZINC02445542	5235	0.1524601618900217	NO	-
5072	ZINC03671208	9455	0.15245426365151912	NO	-
5073	ZINC03496363	8518	0.15243681747652188	NO	-
5074	ZINC03854775	10170	0.15243074469529425	NO	-
5075	ZINC03868648	10848	0.15242671522861265	NO	-
5076	ZINC00717311	1201	0.15240332657020458	NO	-
5077	ZINC00805903	1500	0.15238125490592078	NO	-
5078	ZINC02875235	6487	0.1523737002355171	NO	-
5079	ZINC03854682	10152	0.15236695686634516	NO	-
5080	ZINC01384070	3798	0.15236333576506053	NO	-
5081	ZINC03464249	8342	0.15234935766281932	NO	-
5082	ZINC04031746	11502	0.1523328340033441	NO	-
5083	ZINC00845061	1772	0.15232673199687138	NO	-
5084	ZINC03499011	8597	0.15231881267633857	NO	-
5085	ZINC00677228	1068	0.1523018530642062	NO	-
5086	ZINC01099398	3043	0.1522974585802705	NO	-
5087	ZINC01027844	2586	0.15226721864805987	NO	-
5088	ZINC03455692	8193	0.15224986298581994	NO	-
5089	ZINC00619916	738	0.1522480478299862	NO	-
5090	ZINC01089804	3021	0.15224517451639363	NO	-
5091	ZINC03545379	8892	0.15222517754967652	NO	-
5092	ZINC02715842	5929	0.15221800256243911	NO	-
5093	ZINC03853378	9862	0.1522172298573367	NO	-
5094	ZINC02919193	6783	0.15220077555494552	NO	-
5095	ZINC03890339	10949	0.15219785838422897	NO	-
5096	ZINC00837563	1738	0.15217993143798114	NO	-
5097	ZINC03499996	8612	0.15216076709110687	NO	-
5098	ZINC04441950	12248	0.1521565725853402	NO	-
5099	ZINC02925013	6815	0.1521382990722637	NO	-
5100	ZINC02636321	5603	0.15211844395575946	NO	-
5101	ZINC03867731	10778	0.1520908629351413	NO	-
5102	ZINC04465714	12335	0.1520908629351413	NO	-
5103	ZINC03095780	7156	0.1520844015625357	NO	-
5104	ZINC03969100	11091	0.15207517567521273	NO	-
5105	ZINC01126258	3209	0.1520747443818925	NO	-
5106	ZINC03873875	10877	0.1520555972889544	NO	-
5107	ZINC01495692	4165	0.15202696975771332	NO	-
5108	ZINC00646479	949	0.1520244389217662	NO	-
5109	ZINC00643095	906	0.1520233325642231	NO	-
5110	ZINC03000532	7039	0.15193795240473887	NO	-
5111	ZINC00952453	2292	0.15193509381133785	NO	-
5112	ZINC01706614	4341	0.15191719509928914	NO	-
5113	ZINC02590606	5445	0.15190690689977088	NO	-
5114	ZINC01030269	2605	0.1518985198983828	NO	-
5115	ZINC03853773	9979	0.15189731397493392	NO	-
5116	ZINC03814769	144	0.15189719502692847	YES	13
5117	ZINC01989624	4571	0.15188776538769805	NO	-
5118	ZINC02425382	5186	0.1518833057745946	NO	-
5119	ZINC03891108	10976	0.15185098473774852	NO	-
5120	ZINC01937930	4444	0.1518455621585246	NO	-
5121	ZINC01109180	3081	0.15184443348098314	NO	-
5122	ZINC01771875	4356	0.1518438461231411	NO	-
5123	ZINC03851845	9710	0.15184070184198803	NO	-
5124	ZINC04465265	12324	0.15184070184198803	NO	-
5125	ZINC03858968	10509	0.15181964614353644	NO	-
5126	ZINC00871845	1976	0.1517796507880784	NO	-
5127	ZINC00423756	457	0.15177351554497015	NO	-
5128	ZINC00794796	1427	0.15176034677495306	NO	-
5129	ZINC00423633	448	0.15175725093770784	NO	-
5130	ZINC00580365	648	0.1517386688695226	NO	-
5131	ZINC00580365	649	0.1517386688695226	NO	-
5132	ZINC00614591	731	0.15173862311448855	NO	-
5133	ZINC03008323	7051	0.15170682934206825	NO	-
5134	ZINC01314885	3678	0.1517010044518312	NO	-
5135	ZINC03869143	10861	0.15169985087638732	NO	-
5136	ZINC02914055	6562	0.15167947536255288	NO	-
5137	ZINC00522586	560	0.1516576207399512	NO	-
5138	ZINC01073694	2949	0.1516569955241829	NO	-
5139	ZINC00522585	559	0.15163620281774368	NO	-
5140	ZINC01123287	3180	0.1516133210569208	NO	-
5141	ZINC03853463	9879	0.1516054068068008	NO	-
5142	ZINC03859445	10552	0.15160362706580463	NO	-
5143	ZINC00817341	1599	0.15159884353577222	NO	-
5144	ZINC02717974	5960	0.15159681930656524	NO	-
5145	ZINC02717974	5961	0.15159681930656524	NO	-
5146	ZINC01079429	2989	0.15158635768457512	NO	-
5147	ZINC02855011	6400	0.15155749217270287	NO	-
5148	ZINC04390234	12167	0.15155606951016679	NO	-
5149	ZINC00487792	533	0.15155419543465293	NO	-
5150	ZINC00303638	331	0.15153410907634582	NO	-
5151	ZINC02416944	5168	0.1514951391810717	NO	-
5152	ZINC00804782	1491	0.1514819335251098	NO	-
5153	ZINC01025165	2567	0.15146007762134764	NO	-
5154	ZINC02665263	5764	0.15144619419642907	NO	-
5155	ZINC00192158	205	0.15144060631059744	NO	-
5156	ZINC03859151	10525	0.15143640527491564	NO	-
5157	ZINC03814768	143	0.15142550316348427	YES	13
5158	ZINC00827292	1666	0.151411747230436	NO	-
5159	ZINC02947602	6881	0.1514113669276597	NO	-
5160	ZINC00993791	2460	0.1513943659636175	NO	-
5161	ZINC03554648	8952	0.15138934971981474	NO	-
5162	ZINC03610460	9301	0.15138402978787133	NO	-
5163	ZINC00851730	1856	0.1513581167533784	NO	-
5164	ZINC03367422	7749	0.15135757170005515	NO	-
5165	ZINC03566218	9065	0.1513509557193349	NO	-
5166	ZINC01976789	4499	0.15132706583704322	NO	-
5167	ZINC01089989	3022	0.15132145837979447	NO	-
5168	ZINC03850756	9635	0.1513048305669767	NO	-
5169	ZINC00815155	1587	0.1512984999582326	NO	-
5170	ZINC00385410	395	0.15129512807029924	NO	-
5171	ZINC03856190	10235	0.1512898437501732	NO	-
5172	ZINC00752704	1298	0.1512775759433805	NO	-
5173	ZINC00948506	2261	0.15127403772896408	NO	-
5174	ZINC03969555	11111	0.15124547330671329	NO	-
5175	ZINC04414385	12212	0.15124406424321032	NO	-
5176	ZINC00905161	2087	0.1512432553201802	NO	-
5177	ZINC04059324	11554	0.15121668918357936	NO	-
5178	ZINC03912366	11025	0.15120625214235042	NO	-
5179	ZINC03543191	8879	0.1511991794526052	NO	-
5180	ZINC04003948	11476	0.1511816066451703	NO	-
5181	ZINC02327610	4936	0.15117453104127052	NO	-
5182	ZINC03859200	10527	0.15115147365786644	NO	-
5183	ZINC00632779	830	0.15114208544171218	NO	-
5184	ZINC00487793	534	0.151114947962257	NO	-
5185	ZINC02794640	6237	0.15108282973806192	NO	-
5186	ZINC04333004	12067	0.15107417092431594	NO	-
5187	ZINC02065582	4592	0.15106048946290343	NO	-
5188	ZINC02396923	5117	0.15105718932332712	NO	-
5189	ZINC03410810	7991	0.1510535678294785	NO	-
5190	ZINC01070680	2896	0.15100914479736002	NO	-
5191	ZINC00628255	797	0.15100401753995593	NO	-
5192	ZINC03971692	11214	0.15100300306964917	NO	-
5193	ZINC03889780	10921	0.1509961243495418	NO	-
5194	ZINC03968664	11078	0.1509742560142625	NO	-
5195	ZINC02918915	6758	0.1509683471483617	NO	-
5196	ZINC00937521	2172	0.1509674045904519	NO	-
5197	ZINC00222256	251	0.15095924145679826	NO	-
5198	ZINC01072250	2924	0.15094002527593853	NO	-
5199	ZINC03858010	10391	0.15093986390959666	NO	-
5200	ZINC03889229	10897	0.15092356396631412	NO	-
5201	ZINC02914710	6635	0.15092173049352417	NO	-
5202	ZINC03853449	9874	0.15091582356148633	NO	-
5203	ZINC04305513	11986	0.15091043475282548	NO	-
5204	ZINC01240901	3601	0.15090978474316283	NO	-
5205	ZINC00222325	254	0.1509068286222185	NO	-
5206	ZINC02655438	5701	0.1508935544879528	NO	-
5207	ZINC02396922	5116	0.15089199390339528	NO	-
5208	ZINC04251225	11872	0.15088697666714262	NO	-
5209	ZINC02468574	5314	0.15088165804553696	NO	-
5210	ZINC02918817	6755	0.15087795198664208	NO	-
5211	ZINC03859090	10520	0.15087221959008806	NO	-
5212	ZINC00658549	984	0.15087033842792055	NO	-
5213	ZINC01976838	4508	0.15083460579646576	NO	-
5214	ZINC00940456	2199	0.15081903015742784	NO	-
5215	ZINC03339768	7626	0.15081014838670673	NO	-
5216	ZINC04136643	11664	0.15077746992297278	NO	-
5217	ZINC03853487	9895	0.150767850722546	NO	-
5218	ZINC01015890	2524	0.15076632666799725	NO	-
5219	ZINC00205353	220	0.15076362532819537	NO	-
5220	ZINC01633081	4321	0.15075165654353212	NO	-
5221	ZINC01004648	2496	0.15073040844060454	NO	-
5222	ZINC04386631	12158	0.1507301666886385	NO	-
5223	ZINC03854147	10047	0.15071394967247412	NO	-
5224	ZINC03853490	9898	0.1507122289271662	NO	-
5225	ZINC03858075	10401	0.15071143160460626	NO	-
5226	ZINC03855011	10186	0.15070321117877952	NO	-
5227	ZINC00424909	460	0.1506914439711096	NO	-
5228	ZINC00897169	2066	0.15066750718441216	NO	-
5229	ZINC01422340	3908	0.150667506975444	NO	-
5230	ZINC03853903	10010	0.15063659791584857	NO	-
5231	ZINC03497666	8545	0.1506351794717602	NO	-
5232	ZINC03499002	8595	0.15061514391139316	NO	-
5233	ZINC04276006	11925	0.15059203187988868	NO	-
5234	ZINC04238103	11822	0.15059157260619765	NO	-
5235	ZINC03012414	7052	0.15059085151841123	NO	-
5236	ZINC01115797	3136	0.1505889888260898	NO	-
5237	ZINC03849745	9599	0.15057550857496188	NO	-
5238	ZINC01059815	2849	0.15057331118091546	NO	-
5239	ZINC02855164	6401	0.15056412447063539	NO	-
5240	ZINC03963861	11060	0.15055268330432298	NO	-
5241	ZINC02918819	6756	0.15055144581605567	NO	-
5242	ZINC02914236	6566	0.1505507478446863	NO	-
5243	ZINC00826891	1656	0.15053377792376132	NO	-
5244	ZINC03854563	10117	0.1505249846909083	NO	-
5245	ZINC00580365	650	0.1505095374782012	NO	-
5246	ZINC00819645	1619	0.15050505741147913	NO	-
5247	ZINC03610919	9319	0.15044944171938793	NO	-
5248	ZINC01440875	3987	0.15044439589521363	NO	-
5249	ZINC01115220	3129	0.15039665222186518	NO	-
5250	ZINC00997717	2473	0.15039068432150532	NO	-
5251	ZINC00849703	1841	0.15039008697645398	NO	-
5252	ZINC01982313	4541	0.15038615965580818	NO	-
5253	ZINC03854006	10042	0.1503474222817035	NO	-
5254	ZINC02717975	5963	0.1503401340157847	NO	-
5255	ZINC04033842	11516	0.15032779135577568	NO	-
5256	ZINC02806233	6306	0.15032443008395904	NO	-
5257	ZINC01959285	4481	0.15030724371448442	NO	-
5258	ZINC03335624	7606	0.15027895423488155	NO	-
5259	ZINC02967122	6969	0.1502588300387099	NO	-
5260	ZINC00784028	1387	0.15025715470798506	NO	-
5261	ZINC03853482	9892	0.15023869221995875	NO	-
5262	ZINC02919665	6797	0.15022624493192402	NO	-
5263	ZINC03868448	10835	0.1502153776660278	NO	-
5264	ZINC02393545	5106	0.15020731825348912	NO	-
5265	ZINC03852141	9722	0.15018478176432332	NO	-
5266	ZINC00828328	1678	0.1501627279947114	NO	-
5267	ZINC00011460	6	0.15016115527951768	NO	-
5268	ZINC03854690	10156	0.1501439506489118	NO	-
5269	ZINC00282739	324	0.15013837275192393	NO	-
5270	ZINC02374036	5080	0.15013198640334144	NO	-
5271	ZINC02847504	6379	0.15012501297912126	NO	-
5272	ZINC00621358	743	0.15012478811849891	NO	-
5273	ZINC04488229	12465	0.15012103471537266	NO	-
5274	ZINC02874553	6485	0.15012090277243736	NO	-
5275	ZINC03854695	10158	0.15011305509560138	NO	-
5276	ZINC01036555	2674	0.15011172448782142	NO	-
5277	ZINC03274431	7395	0.15007795534169655	NO	-
5278	ZINC04347774	12083	0.1500723749678712	NO	-
5279	ZINC02468572	5313	0.1500705682777112	NO	-
5280	ZINC03814770	15	0.15006857566107237	YES	3
5281	ZINC04483339	12416	0.150059391951264	NO	-
5282	ZINC00794504	1424	0.15004718890179278	NO	-
5283	ZINC01227711	3584	0.1500333927487468	NO	-
5284	ZINC02570458	5426	0.15003068105449485	NO	-
5285	ZINC02655439	5702	0.15002265081417607	NO	-
5286	ZINC04618456	12585	0.15001683838674973	NO	-
5287	ZINC02478277	5322	0.15001662820366637	NO	-
5288	ZINC03414318	7999	0.15000958009771945	NO	-
5289	ZINC04462658	12290	0.15000741478820984	NO	-
5290	ZINC02705768	5842	0.150002399101884	NO	-
5291	ZINC00646480	950	0.1500020920408593	NO	-
5292	ZINC02373068	5076	0.14999200984278716	NO	-
5293	ZINC02319574	4915	0.1499806492028067	NO	-
5294	ZINC01513055	4246	0.14997843714049408	NO	-
5295	ZINC00779162	1348	0.14997721875834724	NO	-
5296	ZINC02915105	6637	0.14995863358730802	NO	-
5297	ZINC02071327	4597	0.14995756162440757	NO	-
5298	ZINC00976350	2369	0.14994225578220452	NO	-
5299	ZINC01089803	3020	0.14994072822657992	NO	-
5300	ZINC03853222	9831	0.1499401747481319	NO	-
5301	ZINC01748352	4346	0.14990652753539285	NO	-
5302	ZINC01070630	2895	0.14989558722887095	NO	-
5303	ZINC02205853	4709	0.14987222430597666	NO	-
5304	ZINC01095176	3033	0.14985161671373878	NO	-
5305	ZINC01114689	3116	0.14983865407598035	NO	-
5306	ZINC02373070	5077	0.1498248429660696	NO	-
5307	ZINC03890296	10945	0.14978727447105977	NO	-
5308	ZINC00879335	2003	0.14978655912686814	NO	-
5309	ZINC03492922	8468	0.149784572037847	NO	-
5310	ZINC02289480	4866	0.14977840596405712	NO	-
5311	ZINC02692816	5800	0.14976010493625877	NO	-
5312	ZINC04330012	12057	0.14975610909746118	NO	-
5313	ZINC03449552	8156	0.14975443500216087	NO	-
5314	ZINC02798851	6263	0.14973839839837544	NO	-
5315	ZINC00382585	387	0.14972714292426167	NO	-
5316	ZINC01422615	3915	0.1497251282495277	NO	-
5317	ZINC01072396	2936	0.14971956402609662	NO	-
5318	ZINC03069361	7144	0.14970258029700803	NO	-
5319	ZINC00260884	312	0.149690507034272	NO	-
5320	ZINC01450464	4021	0.14968182903959293	NO	-
5321	ZINC00897255	2071	0.14966559056020762	NO	-
5322	ZINC00222379	261	0.1496451336662354	NO	-
5323	ZINC00423727	455	0.14964465805327717	NO	-
5324	ZINC04070185	11566	0.14964089082738632	NO	-
5325	ZINC02686584	5775	0.14963102816960294	NO	-
5326	ZINC02625232	5527	0.14962229746174807	NO	-
5327	ZINC03814786	3	0.1496221499689513	YES	2
5328	ZINC01982321	4544	0.14962213134391142	NO	-
5329	ZINC02820502	6348	0.14961243351316725	NO	-
5330	ZINC02915103	6636	0.14960700583973477	NO	-
5331	ZINC02800308	6273	0.14958790513590725	NO	-
5332	ZINC02962862	6958	0.14956108760343462	NO	-
5333	ZINC03211165	7233	0.14951920824847223	NO	-
5334	ZINC00648297	955	0.14951184499773973	NO	-
5335	ZINC03291488	7453	0.14949062200651986	NO	-
5336	ZINC03497922	8575	0.14947780939650948	NO	-
5337	ZINC03840369	9570	0.14944759338400895	NO	-
5338	ZINC00949730	2269	0.14942603330633789	NO	-
5339	ZINC04464876	12314	0.14940675526096345	NO	-
5340	ZINC00892723	2045	0.14940153294285258	NO	-
5341	ZINC01105937	3056	0.14937608165736876	NO	-
5342	ZINC02501250	5376	0.14937177090112522	NO	-
5343	ZINC03192258	7211	0.14937073374588475	NO	-
5344	ZINC00917024	2123	0.14936555084678682	NO	-
5345	ZINC01053930	2807	0.1493585470919551	NO	-
5346	ZINC03578111	9081	0.1493485769105016	NO	-
5347	ZINC03991954	11412	0.1493461576387354	NO	-
5348	ZINC01149395	3337	0.14932164089364058	NO	-
5349	ZINC04443552	12270	0.14931118279536604	NO	-
5350	ZINC01158307	3374	0.14929695634117213	NO	-
5351	ZINC01158308	3375	0.14929695634117213	NO	-
5352	ZINC01837099	4393	0.14929695634117213	NO	-
5353	ZINC01837100	4394	0.14929695634117213	NO	-
5354	ZINC03582148	9139	0.1492885471167509	NO	-
5355	ZINC01194102	3495	0.14928769058005725	NO	-
5356	ZINC04502297	12526	0.14927402582005697	NO	-
5357	ZINC03538244	8861	0.14925814935688048	NO	-
5358	ZINC01989616	4568	0.14925379757546733	NO	-
5359	ZINC01119379	3153	0.14924802182090374	NO	-
5360	ZINC04488239	12466	0.1492385762780438	NO	-
5361	ZINC00588632	671	0.1492225723993807	NO	-
5362	ZINC01451805	4057	0.1491553939849711	NO	-
5363	ZINC03857279	10298	0.1491536125212008	NO	-
5364	ZINC02338554	4962	0.14912379872055673	NO	-
5365	ZINC01451868	4059	0.14908104107132958	NO	-
5366	ZINC03983072	11341	0.14907666923518112	NO	-
5367	ZINC01982303	4539	0.14905351631923522	NO	-
5368	ZINC03336855	7615	0.1490434276123229	NO	-
5369	ZINC03867340	10743	0.14900807301283472	NO	-
5370	ZINC00915956	2116	0.14899594320894338	NO	-
5371	ZINC02218572	4750	0.14895244048919018	NO	-
5372	ZINC00665861	1009	0.14893774984742042	NO	-
5373	ZINC02403426	5134	0.14893224983306674	NO	-
5374	ZINC02847675	6383	0.14891483713995657	NO	-
5375	ZINC03849946	9611	0.1488884051670894	NO	-
5376	ZINC03499046	8602	0.14888222790616784	NO	-
5377	ZINC03969999	11140	0.148872923670438	NO	-
5378	ZINC01197262	3509	0.1488705508492996	NO	-
5379	ZINC03560628	8993	0.14886871066985852	NO	-
5380	ZINC01143107	3302	0.14886666226233172	NO	-
5381	ZINC04225001	11806	0.14886568762789068	NO	-
5382	ZINC03857624	10342	0.14885848628338513	NO	-
5383	ZINC00651704	963	0.1488465579352416	NO	-
5384	ZINC03992702	11414	0.148839108602497	NO	-
5385	ZINC02713217	5882	0.148827225691111	NO	-
5386	ZINC02699062	5831	0.14882473805598928	NO	-
5387	ZINC03854623	10138	0.148803424763795	NO	-
5388	ZINC02430393	5200	0.14879961486561138	NO	-
5389	ZINC02639916	5620	0.14878684191495048	NO	-
5390	ZINC02212680	4733	0.1487787442244122	NO	-
5391	ZINC00818297	1601	0.14877094115051073	NO	-
5392	ZINC03330032	7577	0.14876488814693611	NO	-
5393	ZINC00580365	647	0.14873672511572414	NO	-
5394	ZINC00211064	223	0.14872705646527307	NO	-
5395	ZINC00200581	212	0.14872674933514865	NO	-
5396	ZINC01158337	3377	0.148726543904289	NO	-
5397	ZINC00629517	808	0.14872238427491155	NO	-
5398	ZINC03858900	10501	0.1487133005000782	NO	-
5399	ZINC01425749	3924	0.14867834235761127	NO	-
5400	ZINC03970033	11146	0.14867379346551055	NO	-
5401	ZINC00509455	543	0.1486667720449685	NO	-
5402	ZINC02328831	4940	0.14866651161986527	NO	-
5403	ZINC02717974	5959	0.14866386783231855	NO	-
5404	ZINC03404817	7953	0.14866294179477085	NO	-
5405	ZINC03850756	9634	0.148661673828915	NO	-
5406	ZINC04320292	12043	0.14865760704953412	NO	-
5407	ZINC01976801	4503	0.14864814107955265	NO	-
5408	ZINC00977467	2375	0.14862444638693165	NO	-
5409	ZINC00655750	977	0.14862033372941627	NO	-
5410	ZINC03620801	9377	0.1486096978418454	NO	-
5411	ZINC02718961	5986	0.14860546810390782	NO	-
5412	ZINC03555676	8964	0.14858098353005592	NO	-
5413	ZINC02692775	5792	0.14857256812825279	NO	-
5414	ZINC01889967	4407	0.14857057135757243	NO	-
5415	ZINC01976868	4510	0.14855612347940536	NO	-
5416	ZINC02794530	6235	0.14853651578132138	NO	-
5417	ZINC00811650	1548	0.14853616479899534	NO	-
5418	ZINC03849689	9594	0.14848360377390313	NO	-
5419	ZINC01014623	2523	0.14846500108422356	NO	-
5420	ZINC01227146	3579	0.1484619366694922	NO	-
5421	ZINC03344551	7643	0.1484393118695728	NO	-
5422	ZINC03219103	7256	0.1484140747896898	NO	-
5423	ZINC01977216	4515	0.14841298696860367	NO	-
5424	ZINC01191315	3489	0.14838553606845115	NO	-
5425	ZINC03429049	8071	0.148370165607327	NO	-
5426	ZINC04513644	12555	0.1483549937324112	NO	-
5427	ZINC03852498	9740	0.14834726508744142	NO	-
5428	ZINC04467621	12353	0.14834726508744142	NO	-
5429	ZINC02957644	6941	0.14834401752679935	NO	-
5430	ZINC00624496	765	0.14833800835043398	NO	-
5431	ZINC03345977	7656	0.14832105964967585	NO	-
5432	ZINC04443549	12269	0.14831204888012267	NO	-
5433	ZINC01976857	4509	0.14830935441296128	NO	-
5434	ZINC02919667	6798	0.14830486086804845	NO	-
5435	ZINC01450465	4023	0.1482972820495402	NO	-
5436	ZINC00514843	552	0.14829519920160694	NO	-
5437	ZINC01989623	4570	0.14829480359410308	NO	-
5438	ZINC03452436	8179	0.1482665520918956	NO	-
5439	ZINC00680616	1094	0.14826039187206894	NO	-
5440	ZINC03859495	10563	0.1482603380212118	NO	-
5441	ZINC02229207	4785	0.1482537185752514	NO	-
5442	ZINC02524278	5411	0.14824643542392021	NO	-
5443	ZINC03891024	10969	0.14824225272767882	NO	-
5444	ZINC00828633	1680	0.14824175752599775	NO	-
5445	ZINC03516712	8723	0.14821382274873926	NO	-
5446	ZINC04087768	11584	0.14821164681802923	NO	-
5447	ZINC01392852	3834	0.14818677207226483	NO	-
5448	ZINC03594465	9174	0.14818005288626418	NO	-
5449	ZINC02240534	4814	0.14815765256418092	NO	-
5450	ZINC01127467	3215	0.1481264495194814	NO	-
5451	ZINC04003948	11475	0.14812344618949982	NO	-
5452	ZINC03857874	10373	0.14808533251165854	NO	-
5453	ZINC03853593	9920	0.14806436927122224	NO	-
5454	ZINC00107272	118	0.14806360488486206	NO	-
5455	ZINC03656462	9436	0.1480479345718288	NO	-
5456	ZINC03554301	8947	0.14804239592139445	NO	-
5457	ZINC02437024	5218	0.14801590892885896	NO	-
5458	ZINC03498920	8590	0.14801333515185294	NO	-
5459	ZINC00891995	2044	0.14800452818318902	NO	-
5460	ZINC02969903	6974	0.14799755903847578	NO	-
5461	ZINC01129887	3236	0.14798473965246908	NO	-
5462	ZINC01989655	4578	0.14798339345621792	NO	-
5463	ZINC03032193	7116	0.1479537760464257	NO	-
5464	ZINC03855461	10206	0.1479313172747056	NO	-
5465	ZINC01450464	4020	0.14790277231829166	NO	-
5466	ZINC00625659	774	0.14789248441750003	NO	-
5467	ZINC00937375	2170	0.1478494761883712	NO	-
5468	ZINC00728441	1256	0.14783916298251248	NO	-
5469	ZINC02212682	4734	0.14782132466134607	NO	-
5470	ZINC02705752	5840	0.1478159648751933	NO	-
5471	ZINC02336823	4956	0.14781322854007703	NO	-
5472	ZINC01145479	3309	0.14779239566233113	NO	-
5473	ZINC04496732	12505	0.14778495876719097	NO	-
5474	ZINC00846458	1794	0.14777329970928457	NO	-
5475	ZINC02940496	6860	0.14777022326815153	NO	-
5476	ZINC00658551	985	0.14775673860225885	NO	-
5477	ZINC01928620	4431	0.14775472254254737	NO	-
5478	ZINC02794567	6236	0.14773584168577067	NO	-
5479	ZINC03853143	9818	0.14770525381250627	NO	-
5480	ZINC00976354	2370	0.1476737917908282	NO	-
5481	ZINC04407951	12200	0.14766373028792965	NO	-
5482	ZINC03029918	7100	0.14765014971950294	NO	-
5483	ZINC02713236	5887	0.14764242736846167	NO	-
5484	ZINC03851134	9677	0.14763338822118358	NO	-
5485	ZINC02200993	4702	0.14763025983180145	NO	-
5486	ZINC02949037	6903	0.1476298542101072	NO	-
5487	ZINC03608655	9284	0.14762490933780165	NO	-
5488	ZINC02621295	5488	0.14762375696527502	NO	-
5489	ZINC03489610	8455	0.14761958488597382	NO	-
5490	ZINC03991955	11413	0.1476059144416268	NO	-
5491	ZINC00947148	2255	0.14760022715852888	NO	-
5492	ZINC02973308	6999	0.14758192508402176	NO	-
5493	ZINC00846460	1803	0.14757802501332257	NO	-
5494	ZINC01385507	3805	0.14755269006957578	NO	-
5495	ZINC00846559	1807	0.1475451298056674	NO	-
5496	ZINC01982300	4536	0.14752833507027557	NO	-
5497	ZINC03853374	9861	0.1475244386529762	NO	-
5498	ZINC01127710	3218	0.1475225440362672	NO	-
5499	ZINC03452617	8181	0.14750658561754743	NO	-
5500	ZINC02457618	5264	0.1475007092144504	NO	-
5501	ZINC03410811	7992	0.1474822698048902	NO	-
5502	ZINC01030810	2610	0.14748187212389813	NO	-
5503	ZINC01033715	2634	0.1474737498804101	NO	-
5504	ZINC01079988	2996	0.14746989433426783	NO	-
5505	ZINC03977363	11303	0.1474609902027518	NO	-
5506	ZINC02949704	6907	0.1474350572359778	NO	-
5507	ZINC03868647	10847	0.14743328145744988	NO	-
5508	ZINC04407951	12201	0.14741978990636923	NO	-
5509	ZINC01431493	3962	0.1474185211291807	NO	-
5510	ZINC02717829	5946	0.1474074433164213	NO	-
5511	ZINC03971691	11213	0.14740732951424093	NO	-
5512	ZINC02331578	4949	0.14738081151242305	NO	-
5513	ZINC00679775	1087	0.1473757950928065	NO	-
5514	ZINC00849704	1842	0.14736818290768566	NO	-
5515	ZINC01232437	3590	0.14736583603082565	NO	-
5516	ZINC03851123	9673	0.1473631259431766	NO	-
5517	ZINC04465092	12321	0.1473631259431766	NO	-
5518	ZINC03867521	10761	0.14734555739691152	NO	-
5519	ZINC02863590	6438	0.14734121664298203	NO	-
5520	ZINC02329984	4944	0.1473274071240154	NO	-
5521	ZINC02718963	5990	0.14728868202746057	NO	-
5522	ZINC00811291	1546	0.1472886783408609	NO	-
5523	ZINC01619731	4316	0.14728203871296394	NO	-
5524	ZINC04479453	12411	0.14726458250626617	NO	-
5525	ZINC01019470	2537	0.14725969224689608	NO	-
5526	ZINC01106081	3057	0.14724458208334537	NO	-
5527	ZINC02699044	5822	0.14723249499824922	NO	-
5528	ZINC03856488	10258	0.1472279142379866	NO	-
5529	ZINC01384896	3800	0.14722292130338455	NO	-
5530	ZINC02715814	5917	0.1472125895930404	NO	-
5531	ZINC02571261	5430	0.14721071566700686	NO	-
5532	ZINC02806517	6309	0.14720965594040836	NO	-
5533	ZINC00026580	16	0.14720140187266026	NO	-
5534	ZINC00071812	64	0.14718615943905436	NO	-
5535	ZINC03853479	9890	0.14718246179393552	NO	-
5536	ZINC00636641	844	0.14717063653304277	NO	-
5537	ZINC03506219	8657	0.14715923322886376	NO	-
5538	ZINC02717825	5939	0.1471575998119794	NO	-
5539	ZINC03103527	7161	0.14715475740537734	NO	-
5540	ZINC00451278	501	0.14714583035043557	NO	-
5541	ZINC02313775	4907	0.14712937979420937	NO	-
5542	ZINC00797317	1455	0.14711594656605867	NO	-
5543	ZINC03516713	8724	0.14711343373570332	NO	-
5544	ZINC00044728	31	0.14709937710599022	NO	-
5545	ZINC01127912	3220	0.14709080661618715	NO	-
5546	ZINC01889969	4408	0.14709050745339505	NO	-
5547	ZINC03455855	8194	0.1470880646146545	NO	-
5548	ZINC01109939	3092	0.1470879119853053	NO	-
5549	ZINC03858177	10408	0.14708702671597848	NO	-
5550	ZINC00959682	2343	0.1470786041921744	NO	-
5551	ZINC03456063	8197	0.147057364932632	NO	-
5552	ZINC02867163	6444	0.14705538733305445	NO	-
5553	ZINC01123968	3185	0.147053240452713	NO	-
5554	ZINC03610482	9305	0.14705185427037507	NO	-
5555	ZINC01185524	3478	0.14704929597262695	NO	-
5556	ZINC03857420	10315	0.14704460897715432	NO	-
5557	ZINC03854921	10176	0.147036290299583	NO	-
5558	ZINC02874198	6483	0.1470336948005299	NO	-
5559	ZINC03344553	7644	0.1470214315600332	NO	-
5560	ZINC00944078	2236	0.14700311842602712	NO	-
5561	ZINC02329765	4943	0.14698709073269745	NO	-
5562	ZINC03520183	8744	0.14698535356301098	NO	-
5563	ZINC03857276	10295	0.14695784604623174	NO	-
5564	ZINC01977215	4514	0.14693797602967226	NO	-
5565	ZINC02918944	6763	0.1469364949098621	NO	-
5566	ZINC03029820	7099	0.14693316831717362	NO	-
5567	ZINC03452615	8180	0.14693272306879654	NO	-
5568	ZINC02621296	5489	0.14693056332943108	NO	-
5569	ZINC03853261	9839	0.1469210168711606	NO	-
5570	ZINC00832210	1699	0.14691905026009763	NO	-
5571	ZINC03385411	7864	0.14691094133939595	NO	-
5572	ZINC02645555	5639	0.1468936790003495	NO	-
5573	ZINC02645575	5640	0.14687916558057432	NO	-
5574	ZINC03854706	10161	0.1468652287973446	NO	-
5575	ZINC03533946	8838	0.14685444480020904	NO	-
5576	ZINC02916037	6672	0.14684892989146067	NO	-
5577	ZINC03990209	11399	0.14684046694412073	NO	-
5578	ZINC01451804	4054	0.14683816746310988	NO	-
5579	ZINC02874199	6484	0.1468206710750194	NO	-
5580	ZINC01264766	3627	0.1468162148255817	NO	-
5581	ZINC02331580	4950	0.14680912401007673	NO	-
5582	ZINC02239679	4813	0.14680337204875113	NO	-
5583	ZINC03340114	7628	0.14679904308540534	NO	-
5584	ZINC03354820	7696	0.1467979144644711	NO	-
5585	ZINC00794796	1428	0.14679612339896997	NO	-
5586	ZINC01195300	3499	0.14676020799453818	NO	-
5587	ZINC01976788	4498	0.14675423940269255	NO	-
5588	ZINC00971397	2355	0.14674404665655605	NO	-
5589	ZINC00846461	1804	0.14669983627511055	NO	-
5590	ZINC00912365	2106	0.1466750049999925	NO	-
5591	ZINC00940821	2214	0.14667072462124994	NO	-
5592	ZINC03349225	7673	0.14666470071313753	NO	-
5593	ZINC03859203	10528	0.14665008199709187	NO	-
5594	ZINC01937927	4443	0.14663201033521372	NO	-
5595	ZINC01232438	3591	0.1466086746705262	NO	-
5596	ZINC02329985	4945	0.14660117921111526	NO	-
5597	ZINC01979312	4521	0.14658896580620023	NO	-
5598	ZINC02788334	6174	0.14658763775800604	NO	-
5599	ZINC03493223	8476	0.1465851441099058	NO	-
5600	ZINC02794792	6240	0.14658186596087455	NO	-
5601	ZINC00780973	1375	0.14657452790233436	NO	-
5602	ZINC03593054	9158	0.1465536731519227	NO	-
5603	ZINC00081340	71	0.1465437938692456	NO	-
5604	ZINC03482312	8425	0.14651427404461848	NO	-
5605	ZINC01976787	4497	0.14650323053722059	NO	-
5606	ZINC02660805	5740	0.14649511375705154	NO	-
5607	ZINC02692802	5796	0.1464909975368922	NO	-
5608	ZINC03857419	10314	0.14647630057272645	NO	-
5609	ZINC03499054	8603	0.1464750668147743	NO	-
5610	ZINC00463331	521	0.14646830484193	NO	-
5611	ZINC03037037	7122	0.14646756729269844	NO	-
5612	ZINC00425574	471	0.14646498483619239	NO	-
5613	ZINC00949715	2265	0.14646481330566197	NO	-
5614	ZINC01977214	4513	0.14646465668647568	NO	-
5615	ZINC02591426	5446	0.14643836834850796	NO	-
5616	ZINC02713215	5881	0.14643601296597528	NO	-
5617	ZINC01451096	4038	0.14641922403560756	NO	-
5618	ZINC03853645	9936	0.14639287109414037	NO	-
5619	ZINC03859207	10529	0.14639174401623103	NO	-
5620	ZINC03493248	8479	0.14635820241081257	NO	-
5621	ZINC02949706	6908	0.1463455293369198	NO	-
5622	ZINC04256873	11884	0.14634445811789734	NO	-
5623	ZINC01020301	2549	0.1463430565769939	NO	-
5624	ZINC03858881	10495	0.14631886731219657	NO	-
5625	ZINC00069682	59	0.14631560976392663	NO	-
5626	ZINC03853211	9830	0.14628163320707516	NO	-
5627	ZINC03851597	9695	0.14627714296075447	NO	-
5628	ZINC02918945	6764	0.1462631729747773	NO	-
5629	ZINC02394952	5111	0.14626151479760516	NO	-
5630	ZINC03857121	10274	0.14626023924571493	NO	-
5631	ZINC04193333	11780	0.1462590905968129	NO	-
5632	ZINC03852759	9754	0.14625321926745571	NO	-
5633	ZINC03498886	8589	0.14622181026464268	NO	-
5634	ZINC04169841	11745	0.14620064102471922	NO	-
5635	ZINC01119174	3148	0.14618929993864038	NO	-
5636	ZINC02933549	6841	0.14616959456183784	NO	-
5637	ZINC03867934	10793	0.14616390144320135	NO	-
5638	ZINC01107885	3070	0.14616323356862862	NO	-
5639	ZINC00615496	732	0.14614825819983768	NO	-
5640	ZINC03235061	7294	0.14614042868929641	NO	-
5641	ZINC00646481	951	0.14613972606728134	NO	-
5642	ZINC01057599	2833	0.1461376723431427	NO	-
5643	ZINC00728433	1255	0.14612726030185721	NO	-
5644	ZINC02712180	5861	0.1461205123575377	NO	-
5645	ZINC03594578	9175	0.14611594141752468	NO	-
5646	ZINC03858994	10512	0.14610181325344657	NO	-
5647	ZINC00898919	2077	0.1460992203114968	NO	-
5648	ZINC03450324	8169	0.14609159349854178	NO	-
5649	ZINC03645824	9419	0.14608028127685976	NO	-
5650	ZINC02459012	5269	0.1460800069472933	NO	-
5651	ZINC00846460	1800	0.146077075056943	NO	-
5652	ZINC03853975	10025	0.146077067270336	NO	-
5653	ZINC03498567	8579	0.1460704510661678	NO	-
5654	ZINC00827902	1675	0.14605690150502115	NO	-
5655	ZINC03558447	8972	0.14605238391958442	NO	-
5656	ZINC02716078	5933	0.14604652128795395	NO	-
5657	ZINC02918916	6759	0.14602643006442476	NO	-
5658	ZINC03853269	9841	0.14602321450081607	NO	-
5659	ZINC00813307	1560	0.14602320990706041	NO	-
5660	ZINC00703581	1144	0.14602274531929124	NO	-
5661	ZINC03858463	10454	0.14601970208261456	NO	-
5662	ZINC03492993	8469	0.1460186261636336	NO	-
5663	ZINC04023832	11499	0.14601442926010857	NO	-
5664	ZINC02685306	5770	0.14600215090134078	NO	-
5665	ZINC02770436	6135	0.14598456300493837	NO	-
5666	ZINC02311278	4904	0.14598221140485992	NO	-
5667	ZINC02232062	4789	0.1459813817167404	NO	-
5668	ZINC00881693	2014	0.1459692139620073	NO	-
5669	ZINC01976811	4506	0.14596697996622587	NO	-
5670	ZINC03987323	11390	0.14595370584860284	NO	-
5671	ZINC03851669	9699	0.1459492286735296	NO	-
5672	ZINC01390627	3829	0.1459422134448299	NO	-
5673	ZINC00222503	277	0.14594047465275184	NO	-
5674	ZINC02768835	6130	0.14591673759149382	NO	-
5675	ZINC03854474	10090	0.14590973731145035	NO	-
5676	ZINC00878158	1989	0.1458843432567241	NO	-
5677	ZINC01029119	2592	0.14587689176189655	NO	-
5678	ZINC00416637	436	0.14587405821362276	NO	-
5679	ZINC04317860	12040	0.14586236689559842	NO	-
5680	ZINC02788031	6171	0.14585291595122618	NO	-
5681	ZINC03853519	9906	0.14584716975354517	NO	-
5682	ZINC03616027	9359	0.14584240453755792	NO	-
5683	ZINC03498557	8577	0.14584122732351518	NO	-
5684	ZINC03030409	7107	0.14583830537673018	NO	-
5685	ZINC00843801	1767	0.14583128206324816	NO	-
5686	ZINC01154211	3349	0.14581655256932782	NO	-
5687	ZINC03968892	11080	0.14581373043111856	NO	-
5688	ZINC00643637	911	0.14579767677646258	NO	-
5689	ZINC02713227	5884	0.1457848737844237	NO	-
5690	ZINC02402461	5131	0.1457722803660019	NO	-
5691	ZINC00634189	834	0.14576547395495726	NO	-
5692	ZINC03610484	9306	0.14575977039175292	NO	-
5693	ZINC02964170	6963	0.14575644891264436	NO	-
5694	ZINC02638023	5611	0.1457555447380133	NO	-
5695	ZINC02686523	5772	0.14574898150597795	NO	-
5696	ZINC02973309	7000	0.14573531938259762	NO	-
5697	ZINC00766320	1321	0.1457341092971868	NO	-
5698	ZINC00959659	2341	0.14571051530088255	NO	-
5699	ZINC00795604	1436	0.1457076780853674	NO	-
5700	ZINC01306171	3670	0.14567531570684086	NO	-
5701	ZINC02747108	6082	0.14566713424761635	NO	-
5702	ZINC03620804	9378	0.14566140196746832	NO	-
5703	ZINC02282571	4857	0.14565925066066424	NO	-
5704	ZINC02919162	6779	0.14564461085787464	NO	-
5705	ZINC02648889	5663	0.14564370374729876	NO	-
5706	ZINC03814518	211	0.1456421178159653	YES	43
5707	ZINC03853254	9836	0.14564136773908998	NO	-
5708	ZINC01210621	3538	0.14562620658128156	NO	-
5709	ZINC03493086	8472	0.14561871654652483	NO	-
5710	ZINC03416218	8009	0.14561647278213763	NO	-
5711	ZINC02497242	5347	0.14561054931474793	NO	-
5712	ZINC02718810	5974	0.14560514078743822	NO	-
5713	ZINC02718810	5975	0.14560514078743822	NO	-
5714	ZINC04308358	11991	0.14560310324441728	NO	-
5715	ZINC03867700	10770	0.14556243718013412	NO	-
5716	ZINC00894999	2049	0.14555388997059082	NO	-
5717	ZINC04364105	12121	0.14555333636671988	NO	-
5718	ZINC01178121	3452	0.1455447450444562	NO	-
5719	ZINC00787346	1398	0.1455359280436306	NO	-
5720	ZINC02970896	6980	0.14551555767831714	NO	-
5721	ZINC04522086	12573	0.14549151046876704	NO	-
5722	ZINC03850824	9637	0.14548925460994921	NO	-
5723	ZINC01454013	4066	0.14548657191699163	NO	-
5724	ZINC03850900	9650	0.14547637010684414	NO	-
5725	ZINC04465013	12320	0.14547637010684414	NO	-
5726	ZINC03853477	9888	0.1454725348253802	NO	-
5727	ZINC02447237	5239	0.14545140498835626	NO	-
5728	ZINC01197589	3511	0.14544040978477396	NO	-
5729	ZINC00624496	764	0.1454295432574041	NO	-
5730	ZINC02402462	5132	0.1454237636972734	NO	-
5731	ZINC02889600	6524	0.14542107829218737	NO	-
5732	ZINC00425570	470	0.145417037816554	NO	-
5733	ZINC02425381	5185	0.14540970721953844	NO	-
5734	ZINC01012991	2511	0.14540681788061216	NO	-
5735	ZINC00413049	425	0.14540090624866073	NO	-
5736	ZINC01044018	2749	0.14538329396171923	NO	-
5737	ZINC03354818	7695	0.14537565067642158	NO	-
5738	ZINC00758693	1317	0.1453699789971834	NO	-
5739	ZINC04260630	11885	0.14536519576879248	NO	-
5740	ZINC01157901	3368	0.14535975467448495	NO	-
5741	ZINC03286365	7436	0.14533907078050323	NO	-
5742	ZINC01415827	3900	0.14532857940602598	NO	-
5743	ZINC00949716	2266	0.14532069419942703	NO	-
5744	ZINC02919112	6777	0.14529798032262167	NO	-
5745	ZINC01130730	3241	0.14529115335069445	NO	-
5746	ZINC00659723	987	0.14526876573439393	NO	-
5747	ZINC00708755	1164	0.14525940288968517	NO	-
5748	ZINC00818298	1602	0.1452581864986176	NO	-
5749	ZINC03853902	10009	0.14525223962829112	NO	-
5750	ZINC04224040	11802	0.14524989129500468	NO	-
5751	ZINC00968683	2344	0.14524500906976212	NO	-
5752	ZINC00638273	861	0.14524441225014303	NO	-
5753	ZINC00593098	691	0.1452436450023569	NO	-
5754	ZINC03852966	9777	0.14523223169767666	NO	-
5755	ZINC01214569	3560	0.14522939669758259	NO	-
5756	ZINC01982314	4542	0.14522427558606915	NO	-
5757	ZINC01938089	4455	0.14522124070286482	NO	-
5758	ZINC00784004	1386	0.14519680992614534	NO	-
5759	ZINC03030401	7106	0.1451855808666246	NO	-
5760	ZINC03499026	8600	0.1451736178398788	NO	-
5761	ZINC02769194	6132	0.14516425494152646	NO	-
5762	ZINC02232064	4790	0.14515019719139458	NO	-
5763	ZINC04477715	12405	0.14514544435412327	NO	-
5764	ZINC03890653	10962	0.14512928925025356	NO	-
5765	ZINC03969009	11085	0.14511792602491483	NO	-
5766	ZINC01032807	2625	0.14511598011844534	NO	-
5767	ZINC03855175	10195	0.14510584229147094	NO	-
5768	ZINC04157892	11712	0.14510420718615455	NO	-
5769	ZINC01718168	4342	0.1451038872183681	NO	-
5770	ZINC01371517	3779	0.14509119319491703	NO	-
5771	ZINC02327820	4937	0.14508658064986316	NO	-
5772	ZINC03970871	11187	0.14508137196628768	NO	-
5773	ZINC00147521	166	0.1450749779079623	NO	-
5774	ZINC02657518	5720	0.14506582028441686	NO	-
5775	ZINC00851728	1854	0.1450466853752447	NO	-
5776	ZINC03858967	10508	0.14504355246961753	NO	-
5777	ZINC00587847	664	0.14504022371810887	NO	-
5778	ZINC03889702	10912	0.14500137763462645	NO	-
5779	ZINC03332108	7590	0.14499824183174032	NO	-
5780	ZINC03611022	9320	0.1449930811377722	NO	-
5781	ZINC03423912	8050	0.14498737686628163	NO	-
5782	ZINC04317860	12038	0.14497525806099973	NO	-
5783	ZINC03853262	9840	0.14496755607033943	NO	-
5784	ZINC02636320	5602	0.14496427626207334	NO	-
5785	ZINC04316171	12019	0.1449295565974174	NO	-
5786	ZINC01451869	4062	0.14492701643868383	NO	-
5787	ZINC03420922	8032	0.1449169848586699	NO	-
5788	ZINC03563457	9013	0.14491578823471687	NO	-
5789	ZINC00258782	311	0.1449152709096372	NO	-
5790	ZINC02619718	5474	0.1448988285913011	NO	-
5791	ZINC01109606	3089	0.1448961863236506	NO	-
5792	ZINC03578113	9083	0.14487440958869588	NO	-
5793	ZINC00879331	2002	0.14486811598222127	NO	-
5794	ZINC03421379	8034	0.1448593990596638	NO	-
5795	ZINC01928062	4424	0.14485060102185748	NO	-
5796	ZINC02619717	5473	0.14483648582487688	NO	-
5797	ZINC03465279	8352	0.14483073309885958	NO	-
5798	ZINC03257707	7348	0.14482849083862911	NO	-
5799	ZINC04034450	11517	0.14482806623677796	NO	-
5800	ZINC00987730	2425	0.14482718054719523	NO	-
5801	ZINC03522932	8750	0.1448199972671728	NO	-
5802	ZINC03853566	9913	0.1447887227195986	NO	-
5803	ZINC04159562	11722	0.1447612455887891	NO	-
5804	ZINC04169841	11746	0.14474858286421421	NO	-
5805	ZINC03600826	9233	0.14474628856618194	NO	-
5806	ZINC03499018	8599	0.1447417245244497	NO	-
5807	ZINC03849443	9582	0.14473312607421868	NO	-
5808	ZINC01451803	4050	0.14472863075336928	NO	-
5809	ZINC01401823	3869	0.14471954832880024	NO	-
5810	ZINC03853694	9957	0.1446987229839706	NO	-
5811	ZINC04464717	12311	0.14468919772325378	NO	-
5812	ZINC01651045	4330	0.14468298441768154	NO	-
5813	ZINC01147806	3322	0.14468260082884038	NO	-
5814	ZINC01154204	3348	0.14467843373099049	NO	-
5815	ZINC01180294	3459	0.1446774795221028	NO	-
5816	ZINC04492425	12481	0.144668058934483	NO	-
5817	ZINC03852667	9744	0.1446637610582158	NO	-
5818	ZINC02973321	7001	0.14466028683207324	NO	-
5819	ZINC03217465	7251	0.14465808258888133	NO	-
5820	ZINC02916272	6677	0.14464555729356005	NO	-
5821	ZINC02916273	6678	0.14464555729356005	NO	-
5822	ZINC03858384	10444	0.14464444751588917	NO	-
5823	ZINC03266709	7376	0.1446417819961788	NO	-
5824	ZINC03514636	8715	0.14461965535597326	NO	-
5825	ZINC04308599	11998	0.14461341098321284	NO	-
5826	ZINC00826016	1644	0.1446079499522488	NO	-
5827	ZINC03859864	10636	0.14456402867874066	NO	-
5828	ZINC02799953	6269	0.14455525419609672	NO	-
5829	ZINC02435105	5214	0.14454286960509996	NO	-
5830	ZINC00664103	1002	0.1445415960417818	NO	-
5831	ZINC03853578	9917	0.1445315989371554	NO	-
5832	ZINC04000766	11446	0.14452318908251538	NO	-
5833	ZINC02344433	4983	0.14450383211834103	NO	-
5834	ZINC02818792	6343	0.14448099556547778	NO	-
5835	ZINC00204949	216	0.14447132351540393	NO	-
5836	ZINC03889743	10919	0.14446688818337822	NO	-
5837	ZINC03578155	9085	0.1444632919221623	NO	-
5838	ZINC04194501	11788	0.14444966093074524	NO	-
5839	ZINC03578112	9082	0.14444109676492384	NO	-
5840	ZINC03853424	9870	0.14443947200001767	NO	-
5841	ZINC01218200	3566	0.14443204638366627	NO	-
5842	ZINC01024701	2564	0.14441482993787494	NO	-
5843	ZINC01415792	3898	0.1444145117787829	NO	-
5844	ZINC00030763	18	0.14436563047070292	NO	-
5845	ZINC02692812	5798	0.14434173645433201	NO	-
5846	ZINC00559787	614	0.14433835410100374	NO	-
5847	ZINC00595507	705	0.14432974380802502	NO	-
5848	ZINC03909475	11020	0.14431383784151655	NO	-
5849	ZINC04251219	11868	0.14431245227382267	NO	-
5850	ZINC01451095	4035	0.144299683317205	NO	-
5851	ZINC02927725	6830	0.14429400506645265	NO	-
5852	ZINC01439795	3977	0.14429320102899754	NO	-
5853	ZINC00849064	1820	0.14426223580949568	NO	-
5854	ZINC04436256	12237	0.1442455245190258	NO	-
5855	ZINC03991258	11408	0.14424335722496798	NO	-
5856	ZINC02374520	5083	0.14424124746170922	NO	-
5857	ZINC03451182	8173	0.14423825961950404	NO	-
5858	ZINC00795605	1437	0.1442300094078132	NO	-
5859	ZINC02630682	5579	0.1442271663047782	NO	-
5860	ZINC00888708	2039	0.14419629705337067	NO	-
5861	ZINC04496398	12497	0.1441856769140656	NO	-
5862	ZINC01127917	3221	0.1441706013006135	NO	-
5863	ZINC00918754	2130	0.1441661187543353	NO	-
5864	ZINC03857453	10321	0.1441507205796328	NO	-
5865	ZINC03969848	11119	0.14412361885287334	NO	-
5866	ZINC03538283	8868	0.1441052758192672	NO	-
5867	ZINC04077524	11575	0.14410424142577777	NO	-
5868	ZINC02199039	4694	0.1440996371132305	NO	-
5869	ZINC03579812	9129	0.14407667504302885	NO	-
5870	ZINC00100462	109	0.14406698921933203	NO	-
5871	ZINC00679791	1088	0.14405448988936523	NO	-
5872	ZINC02616568	5463	0.14404504681956012	NO	-
5873	ZINC02344435	4984	0.14404091245052802	NO	-
5874	ZINC03854703	10160	0.1440354452458009	NO	-
5875	ZINC03563460	9014	0.14402929971663667	NO	-
5876	ZINC03992703	11415	0.1440199837472518	NO	-
5877	ZINC03983664	11370	0.14401436339636067	NO	-
5878	ZINC04598162	12581	0.143998503912626	NO	-
5879	ZINC03460042	8256	0.14396669295042988	NO	-
5880	ZINC01979311	4520	0.14395892369123844	NO	-
5881	ZINC04369162	12127	0.14394857223315968	NO	-
5882	ZINC03506217	8656	0.14394532185682923	NO	-
5883	ZINC01052134	2798	0.14394078015651088	NO	-
5884	ZINC01428891	3948	0.1439338643073722	NO	-
5885	ZINC00851726	1852	0.14392698788040434	NO	-
5886	ZINC04169839	11744	0.14392620572228051	NO	-
5887	ZINC03504206	8640	0.14392430566335943	NO	-
5888	ZINC03532637	8819	0.1439183893017238	NO	-
5889	ZINC04014545	11490	0.14390877368883404	NO	-
5890	ZINC03859686	10614	0.14388884139500863	NO	-
5891	ZINC02630681	5578	0.1438782664866576	NO	-
5892	ZINC02800455	6276	0.14387720662357784	NO	-
5893	ZINC03849820	9605	0.1438626248105353	NO	-
5894	ZINC03592559	9157	0.14385711705421633	NO	-
5895	ZINC00800599	1468	0.1438484827892842	NO	-
5896	ZINC02970166	6976	0.14384771851598865	NO	-
5897	ZINC01149354	3335	0.14384523209407477	NO	-
5898	ZINC01936738	4436	0.14382700460299716	NO	-
5899	ZINC00689264	1122	0.14381962849780136	NO	-
5900	ZINC03106812	7162	0.14377882667971909	NO	-
5901	ZINC01020301	2546	0.14376338954082046	NO	-
5902	ZINC00846459	1798	0.14374853556281703	NO	-
5903	ZINC02698858	5818	0.14374222583742274	NO	-
5904	ZINC03983665	11371	0.1437355451107341	NO	-
5905	ZINC01162901	3397	0.14373079037066105	NO	-
5906	ZINC02433830	5210	0.14372650055493993	NO	-
5907	ZINC03493335	8482	0.1437223064422966	NO	-
5908	ZINC01324210	3688	0.1437136179980712	NO	-
5909	ZINC03386232	7882	0.1436215363286365	NO	-
5910	ZINC00979564	2387	0.14361673602298217	NO	-
5911	ZINC02973110	6990	0.14361670757717865	NO	-
5912	ZINC03029921	7101	0.1435992899029875	NO	-
5913	ZINC03619479	9365	0.1435982828066913	NO	-
5914	ZINC03863128	10679	0.14359567113674698	NO	-
5915	ZINC03854508	10102	0.14359149580026456	NO	-
5916	ZINC02799952	6268	0.14353430098196404	NO	-
5917	ZINC03227460	7282	0.14352334761043628	NO	-
5918	ZINC02692774	5791	0.14351823664160906	NO	-
5919	ZINC03499004	8596	0.14350162594319554	NO	-
5920	ZINC01173550	3442	0.14349324369383576	NO	-
5921	ZINC02648758	5661	0.14348071437548282	NO	-
5922	ZINC01141166	3292	0.14347364117603315	NO	-
5923	ZINC01982308	4540	0.1434735124906084	NO	-
5924	ZINC03600829	9234	0.1434660020680972	NO	-
5925	ZINC03530128	8807	0.14345844230583504	NO	-
5926	ZINC03611613	9330	0.14345235378098656	NO	-
5927	ZINC02698856	5817	0.14343859743394374	NO	-
5928	ZINC01491048	4154	0.14342110643268705	NO	-
5929	ZINC01020300	2543	0.14341015761947526	NO	-
5930	ZINC00897174	2068	0.14339079956931217	NO	-
5931	ZINC03849820	9606	0.14338752650873765	NO	-
5932	ZINC00938509	2182	0.14335984520846365	NO	-
5933	ZINC01976786	4496	0.14335690438413054	NO	-
5934	ZINC00867950	1959	0.1433435766175713	NO	-
5935	ZINC00679521	1084	0.14332850484030182	NO	-
5936	ZINC02065654	4594	0.14332213309217112	NO	-
5937	ZINC03833348	9557	0.1432944127396847	NO	-
5938	ZINC04619926	12586	0.1432889261286586	NO	-
5939	ZINC03986634	11386	0.14328856414572816	NO	-
5940	ZINC03868299	10820	0.14327479686854752	NO	-
5941	ZINC01211241	3542	0.14325858814378184	NO	-
5942	ZINC00595507	704	0.1432474779040226	NO	-
5943	ZINC00416312	431	0.14324252395025897	NO	-
5944	ZINC00664103	1003	0.14323718176239086	NO	-
5945	ZINC02289773	4867	0.14320892336016428	NO	-
5946	ZINC03610439	9300	0.1432087424640793	NO	-
5947	ZINC00630016	813	0.143204771588685	NO	-
5948	ZINC03314988	7517	0.14318342480514082	NO	-
5949	ZINC01976795	4501	0.14317922278554296	NO	-
5950	ZINC01491048	4152	0.14316626703580296	NO	-
5951	ZINC03151839	7174	0.14312577204338753	NO	-
5952	ZINC01178646	3455	0.14309539198023635	NO	-
5953	ZINC01211348	3545	0.14308175707041804	NO	-
5954	ZINC00423602	447	0.14307823486586288	NO	-
5955	ZINC02626843	5542	0.14306742723139196	NO	-
5956	ZINC04493125	12495	0.14306516757313592	NO	-
5957	ZINC02726508	6034	0.1430593688101875	NO	-
5958	ZINC01491048	4153	0.14305807071124083	NO	-
5959	ZINC03854652	10143	0.14305055453019044	NO	-
5960	ZINC00879635	2009	0.1430503414914607	NO	-
5961	ZINC01937939	4447	0.14303865347715153	NO	-
5962	ZINC00590227	675	0.14303409740501724	NO	-
5963	ZINC02919870	6800	0.14302920227043509	NO	-
5964	ZINC00933475	2158	0.14301645720313502	NO	-
5965	ZINC02883011	6510	0.14299283236059984	NO	-
5966	ZINC01262660	3621	0.14298900647311721	NO	-
5967	ZINC03853275	9842	0.1429692645447786	NO	-
5968	ZINC02961786	6957	0.14295844004798658	NO	-
5969	ZINC02630684	5581	0.1429560169682886	NO	-
5970	ZINC02433219	5207	0.14295215694741176	NO	-
5971	ZINC03972455	11233	0.1429424143134427	NO	-
5972	ZINC03972455	11232	0.14293964069423626	NO	-
5973	ZINC03862135	10666	0.14292488593499034	NO	-
5974	ZINC02199037	4693	0.1429240107818163	NO	-
5975	ZINC00812616	1555	0.14290716586459323	NO	-
5976	ZINC02626844	5543	0.14288922616662578	NO	-
5977	ZINC04107412	11620	0.14286933301310484	NO	-
5978	ZINC03853466	9881	0.14286529801054446	NO	-
5979	ZINC03851746	9704	0.14284999061152853	NO	-
5980	ZINC02916036	6671	0.14282561880172687	NO	-
5981	ZINC01112780	3109	0.1428246437516853	NO	-
5982	ZINC03452619	8182	0.14281514613503773	NO	-
5983	ZINC00657339	983	0.14280981278623073	NO	-
5984	ZINC02871741	6468	0.14280132252780103	NO	-
5985	ZINC03176258	7188	0.14279337930680241	NO	-
5986	ZINC03858893	10498	0.14276947333635967	NO	-
5987	ZINC01415543	3897	0.14276089903662897	NO	-
5988	ZINC03269887	7384	0.1427549036091662	NO	-
5989	ZINC03992704	11416	0.14275471001502874	NO	-
5990	ZINC02699047	5825	0.14274772718210138	NO	-
5991	ZINC01937938	4446	0.14273865014017506	NO	-
5992	ZINC03867963	10797	0.1427344025644197	NO	-
5993	ZINC03453056	8189	0.14272970216033848	NO	-
5994	ZINC03610523	9309	0.14271008612517264	NO	-
5995	ZINC03366856	7745	0.14270549157447135	NO	-
5996	ZINC01147015	3314	0.14270044852980704	NO	-
5997	ZINC00959681	2342	0.14269673018852036	NO	-
5998	ZINC00193683	207	0.14269081623839236	NO	-
5999	ZINC04517385	12566	0.14267317293191978	NO	-
6000	ZINC04510049	12541	0.14265308597458087	NO	-
6001	ZINC03498616	8583	0.14264802314571634	NO	-
6002	ZINC01065049	2869	0.14263199637429633	NO	-
6003	ZINC03853481	9891	0.14261529036980616	NO	-
6004	ZINC03857258	10294	0.14261276687072635	NO	-
6005	ZINC02899735	6531	0.14259645196517726	NO	-
6006	ZINC04192902	11777	0.14259486275348107	NO	-
6007	ZINC01141820	3295	0.14259052417295653	NO	-
6008	ZINC03992705	11417	0.1425903941225739	NO	-
6009	ZINC00827313	1669	0.14258770561908107	NO	-
6010	ZINC02922874	6808	0.14258167012920853	NO	-
6011	ZINC03857252	10290	0.1425786143078621	NO	-
6012	ZINC00992860	2455	0.14256775496299937	NO	-
6013	ZINC00950931	2277	0.1425575948291561	NO	-
6014	ZINC03858217	10410	0.14254985371780796	NO	-
6015	ZINC01264571	3626	0.14250878421724256	NO	-
6016	ZINC02305338	4889	0.14249475754721128	NO	-
6017	ZINC03852667	9743	0.14247210513869976	NO	-
6018	ZINC00416313	434	0.1424700474893691	NO	-
6019	ZINC03858653	10468	0.1424671020730797	NO	-
6020	ZINC02630683	5580	0.14245899497918565	NO	-
6021	ZINC03386117	7879	0.1424567892312687	NO	-
6022	ZINC00447974	494	0.14243821373186544	NO	-
6023	ZINC01050062	2784	0.14240635324052134	NO	-
6024	ZINC01126226	3208	0.14239499481641987	NO	-
6025	ZINC03857470	10323	0.14238722688533303	NO	-
6026	ZINC03853174	9824	0.14237272928992095	NO	-
6027	ZINC02919160	6778	0.14236657706925354	NO	-
6028	ZINC02940435	6859	0.14236027573640742	NO	-
6029	ZINC01506407	4214	0.14235195311954357	NO	-
6030	ZINC02646030	5646	0.14234876465572455	NO	-
6031	ZINC03850824	9638	0.14234050227766487	NO	-
6032	ZINC03814783	123	0.14233965924236616	YES	9
6033	ZINC03598197	9198	0.14232344134113045	NO	-
6034	ZINC02713596	5910	0.14231904395091088	NO	-
6035	ZINC02712178	5860	0.14231195168681676	NO	-
6036	ZINC00814938	1581	0.14230266884314735	NO	-
6037	ZINC02338060	4960	0.1423014873984106	NO	-
6038	ZINC04347803	12084	0.14228834237296806	NO	-
6039	ZINC01044245	2753	0.142270444199983	NO	-
6040	ZINC00968895	2346	0.14226417632501184	NO	-
6041	ZINC02919111	6776	0.14226174757899648	NO	-
6042	ZINC04060272	11558	0.14222318806669512	NO	-
6043	ZINC03842566	9575	0.14221883530048346	NO	-
6044	ZINC01936737	4435	0.1422173367390542	NO	-
6045	ZINC01064153	2867	0.1421998587470824	NO	-
6046	ZINC02830116	6354	0.1421742613861368	NO	-
6047	ZINC03857962	10384	0.14212980400406436	NO	-
6048	ZINC02338061	4961	0.1421269634871469	NO	-
6049	ZINC00873471	1982	0.14212474430688965	NO	-
6050	ZINC02859229	6412	0.14211790018772869	NO	-
6051	ZINC01206090	3529	0.14210013032258798	NO	-
6052	ZINC02394954	5112	0.14208813391258993	NO	-
6053	ZINC02333491	4952	0.1420826031548269	NO	-
6054	ZINC01027507	2585	0.1420737230983692	NO	-
6055	ZINC01274698	3639	0.1420581712846037	NO	-
6056	ZINC01074294	2955	0.14204826884831387	NO	-
6057	ZINC01513956	4249	0.14201297486333023	NO	-
6058	ZINC02791501	6196	0.1420101892255344	NO	-
6059	ZINC01127912	3219	0.14200871283693164	NO	-
6060	ZINC03866346	10692	0.1419859476847198	NO	-
6061	ZINC00972745	2358	0.1419832846732627	NO	-
6062	ZINC01976802	4504	0.14197136417804798	NO	-
6063	ZINC01365024	3768	0.14195419289876557	NO	-
6064	ZINC03506088	8652	0.14194980307285676	NO	-
6065	ZINC00838412	1743	0.14194622065360873	NO	-
6066	ZINC03853588	9919	0.1419446316013489	NO	-
6067	ZINC03108289	7163	0.1419333254830175	NO	-
6068	ZINC03970171	11166	0.14191085083125982	NO	-
6069	ZINC03853820	9992	0.14189297691817984	NO	-
6070	ZINC02965740	6965	0.1418713271071304	NO	-
6071	ZINC04033839	11514	0.14185759666456255	NO	-
6072	ZINC00712848	1174	0.14185114501245646	NO	-
6073	ZINC03565642	9045	0.14184917755070822	NO	-
6074	ZINC03859879	10637	0.1418472979509683	NO	-
6075	ZINC03523823	8758	0.14184233870502472	NO	-
6076	ZINC03986550	11385	0.14182735806867502	NO	-
6077	ZINC01123821	3184	0.14182305159095207	NO	-
6078	ZINC00940822	2215	0.141822156056798	NO	-
6079	ZINC00183867	192	0.1417991885405865	NO	-
6080	ZINC01210623	3539	0.14179436204273888	NO	-
6081	ZINC03519437	8738	0.14179126857439708	NO	-
6082	ZINC03867130	10720	0.14178815120394345	NO	-
6083	ZINC02940527	6861	0.14177895761314285	NO	-
6084	ZINC04315744	12016	0.14177168364364326	NO	-
6085	ZINC02290675	4868	0.1417691677739923	NO	-
6086	ZINC04317860	12039	0.14173788092709882	NO	-
6087	ZINC01451868	4061	0.141734240166942	NO	-
6088	ZINC04504900	12533	0.14173126032010508	NO	-
6089	ZINC01977221	4516	0.1417228211697344	NO	-
6090	ZINC00684912	1113	0.14171886465322087	NO	-
6091	ZINC01977223	4518	0.14168619897787005	NO	-
6092	ZINC00416418	435	0.14167708103365825	NO	-
6093	ZINC03855196	10197	0.14166331926606884	NO	-
6094	ZINC03645348	9416	0.1416493837121631	NO	-
6095	ZINC01928579	4430	0.14163780166827786	NO	-
6096	ZINC04407951	12202	0.14160617651350887	NO	-
6097	ZINC01868235	4402	0.14159733755415738	NO	-
6098	ZINC01163757	3411	0.14158667111059786	NO	-
6099	ZINC03610438	9299	0.14157970343794932	NO	-
6100	ZINC03283109	7425	0.14156751488470967	NO	-
6101	ZINC00853609	1863	0.1415602140563072	NO	-
6102	ZINC03578130	9084	0.14153828916628602	NO	-
6103	ZINC02698330	5815	0.14153417732642343	NO	-
6104	ZINC03859016	10514	0.1415232608490074	NO	-
6105	ZINC02717975	5965	0.14151201709952008	NO	-
6106	ZINC02717975	5966	0.14151201709952008	NO	-
6107	ZINC01134620	3261	0.14149362399158524	NO	-
6108	ZINC00897173	2067	0.1414869254548597	NO	-
6109	ZINC01028406	2588	0.14146925290587342	NO	-
6110	ZINC00917024	2122	0.1414436481850234	NO	-
6111	ZINC01510200	4231	0.14142933264434718	NO	-
6112	ZINC03423615	8044	0.14141838546505292	NO	-
6113	ZINC01005421	2500	0.14140673156616707	NO	-
6114	ZINC03593055	9159	0.1414021287548962	NO	-
6115	ZINC00815423	1596	0.14138558120158706	NO	-
6116	ZINC02730616	6042	0.14136076879490697	NO	-
6117	ZINC03344550	7642	0.14135968825547973	NO	-
6118	ZINC02127896	4639	0.1413528434061296	NO	-
6119	ZINC03854343	10075	0.14135091008395062	NO	-
6120	ZINC00414710	429	0.1413071201830647	NO	-
6121	ZINC03497664	8544	0.14129111099066277	NO	-
6122	ZINC03853130	9815	0.14128500578239314	NO	-
6123	ZINC03867725	10775	0.1412813055926884	NO	-
6124	ZINC03857789	10361	0.14127439551198462	NO	-
6125	ZINC02794190	6231	0.14126785142852769	NO	-
6126	ZINC01938339	4473	0.14125121647915845	NO	-
6127	ZINC01422530	3914	0.1412478099861453	NO	-
6128	ZINC00876297	1983	0.1412370282343935	NO	-
6129	ZINC02937961	6850	0.14123541174272813	NO	-
6130	ZINC03594161	9173	0.14121697900973906	NO	-
6131	ZINC01074160	2953	0.14121335807353777	NO	-
6132	ZINC00218551	231	0.1412122529204895	NO	-
6133	ZINC00753714	1302	0.14118216484107887	NO	-
6134	ZINC03851416	9690	0.14117180414430627	NO	-
6135	ZINC04465188	12322	0.14117180414430627	NO	-
6136	ZINC03499044	8601	0.14117145152091795	NO	-
6137	ZINC03969888	11129	0.14113407207715292	NO	-
6138	ZINC00940742	2207	0.14113055936239646	NO	-
6139	ZINC01385072	3802	0.14113041244201774	NO	-
6140	ZINC04138282	11668	0.14111983764945327	NO	-
6141	ZINC01451802	4049	0.14110584426847442	NO	-
6142	ZINC03361673	7725	0.14110362946323865	NO	-
6143	ZINC00666960	1010	0.1410962280339176	NO	-
6144	ZINC00867950	1958	0.14106210868826494	NO	-
6145	ZINC01175344	3445	0.14104529915426148	NO	-
6146	ZINC01211952	3548	0.14104522579563583	NO	-
6147	ZINC00940748	2209	0.14104287803818966	NO	-
6148	ZINC01002478	2487	0.14102915806802968	NO	-
6149	ZINC00897327	2072	0.14102911403588625	NO	-
6150	ZINC03858320	10427	0.141003485015996	NO	-
6151	ZINC03498614	8582	0.14099163681221827	NO	-
6152	ZINC03861964	10660	0.14098843211419224	NO	-
6153	ZINC03563511	9018	0.14098042312034517	NO	-
6154	ZINC00858866	1928	0.14097742114439393	NO	-
6155	ZINC02212693	4735	0.14097562025484178	NO	-
6156	ZINC01484447	4136	0.1409712772432482	NO	-
6157	ZINC02741774	6074	0.14093616498709827	NO	-
6158	ZINC02362543	5052	0.1409312468022067	NO	-
6159	ZINC03853037	9798	0.1409201579843913	NO	-
6160	ZINC01910317	4416	0.14090600354237134	NO	-
6161	ZINC03853147	9819	0.14090249719670533	NO	-
6162	ZINC00624492	761	0.1409003560790955	NO	-
6163	ZINC02523538	5406	0.14089392648722296	NO	-
6164	ZINC03856432	10250	0.1408664185810678	NO	-
6165	ZINC02193318	4679	0.14086133268647047	NO	-
6166	ZINC02699042	5821	0.14085396964986324	NO	-
6167	ZINC02715815	5918	0.14085320561143763	NO	-
6168	ZINC03852967	9778	0.1408370889202259	NO	-
6169	ZINC03370795	7808	0.14083361649509943	NO	-
6170	ZINC00724962	1242	0.1408317559001128	NO	-
6171	ZINC03858993	10511	0.1408185988888969	NO	-
6172	ZINC01791469	4368	0.140799266076037	NO	-
6173	ZINC01327474	3700	0.14079528287962612	NO	-
6174	ZINC01937924	4440	0.14079459035761058	NO	-
6175	ZINC00659042	986	0.14078878847902918	NO	-
6176	ZINC00679906	1091	0.14078455207127968	NO	-
6177	ZINC01937925	4441	0.1407550953593968	NO	-
6178	ZINC01937926	4442	0.14075128324732455	NO	-
6179	ZINC03368078	7764	0.1407053114156829	NO	-
6180	ZINC02852448	6394	0.14070057783912543	NO	-
6181	ZINC00855254	1874	0.1406933931783371	NO	-
6182	ZINC03986393	11382	0.14068901583902244	NO	-
6183	ZINC02715834	5925	0.1406809840723778	NO	-
6184	ZINC01353670	3720	0.140680291882915	NO	-
6185	ZINC03498543	8576	0.140672167206018	NO	-
6186	ZINC00940741	2206	0.1406709652099727	NO	-
6187	ZINC01019469	2534	0.1406675483125219	NO	-
6188	ZINC00590223	674	0.1406675330617987	NO	-
6189	ZINC03610524	9310	0.140653734023446	NO	-
6190	ZINC02370923	5072	0.14065333818976875	NO	-
6191	ZINC01130743	3242	0.14064594237958497	NO	-
6192	ZINC00863302	1943	0.14063302041205042	NO	-
6193	ZINC00929820	2153	0.1406328264426481	NO	-
6194	ZINC04141910	11671	0.14062379188340188	NO	-
6195	ZINC00773742	1325	0.14062362758491362	NO	-
6196	ZINC04035452	11519	0.14062156130830367	NO	-
6197	ZINC03493251	8480	0.14060829174402523	NO	-
6198	ZINC03851115	9671	0.14059788314986474	NO	-
6199	ZINC02732887	6058	0.1405772445592487	NO	-
6200	ZINC00834069	1705	0.14056155033922169	NO	-
6201	ZINC00305588	332	0.14055881378189133	NO	-
6202	ZINC02692445	5787	0.14052078524188025	NO	-
6203	ZINC03563512	9019	0.14049463281829888	NO	-
6204	ZINC03357088	7704	0.1404882053458568	NO	-
6205	ZINC01184144	3474	0.14048060784950644	NO	-
6206	ZINC03857963	10385	0.14047685506490287	NO	-
6207	ZINC01200628	3519	0.14045311585126274	NO	-
6208	ZINC03970172	11167	0.1404474138090029	NO	-
6209	ZINC04586834	12576	0.14043834628937657	NO	-
6210	ZINC02309673	4900	0.14043609724597383	NO	-
6211	ZINC00680550	1093	0.14042464702114962	NO	-
6212	ZINC03853054	9802	0.14041612073981927	NO	-
6213	ZINC03853330	9851	0.14041249928810728	NO	-
6214	ZINC04249578	11861	0.14040982526742915	NO	-
6215	ZINC03379885	7838	0.1404065041201173	NO	-
6216	ZINC04320292	12042	0.1403927448426506	NO	-
6217	ZINC01451804	4053	0.14036315959836618	NO	-
6218	ZINC01506402	4213	0.1403571540484449	NO	-
6219	ZINC00792845	1419	0.14034523107311025	NO	-
6220	ZINC03257246	7346	0.14034155135805626	NO	-
6221	ZINC03857127	10276	0.14033054173181284	NO	-
6222	ZINC00479765	530	0.1403290475388468	NO	-
6223	ZINC02627474	5551	0.14032639070386865	NO	-
6224	ZINC00814980	1582	0.14032518034330244	NO	-
6225	ZINC03854350	10078	0.14032038323317245	NO	-
6226	ZINC00044259	26	0.14031668178170523	NO	-
6227	ZINC02699055	5826	0.140311189946539	NO	-
6228	ZINC02433529	5208	0.1403081399820523	NO	-
6229	ZINC01624576	4317	0.14030126472856905	NO	-
6230	ZINC00688093	1117	0.14025050905015807	NO	-
6231	ZINC02883451	6511	0.14024951187899337	NO	-
6232	ZINC03867504	10759	0.14024815281698744	NO	-
6233	ZINC04436253	12236	0.14022972050521895	NO	-
6234	ZINC01035689	2661	0.1402267500117265	NO	-
6235	ZINC02649534	5668	0.14022273606068963	NO	-
6236	ZINC03853576	9916	0.14021723492528698	NO	-
6237	ZINC02447114	5238	0.14020648631584923	NO	-
6238	ZINC03769089	9499	0.14018778314660887	NO	-
6239	ZINC03592557	9156	0.14018169857521573	NO	-
6240	ZINC00171426	182	0.14018136107746426	NO	-
6241	ZINC03857659	10344	0.14016791763798392	NO	-
6242	ZINC00830378	1689	0.14016507145176524	NO	-
6243	ZINC03858483	10457	0.1401646097653529	NO	-
6244	ZINC03344555	7645	0.14015664583344764	NO	-
6245	ZINC03853760	9974	0.1401551649910615	NO	-
6246	ZINC01129889	3237	0.1401502007443506	NO	-
6247	ZINC03968168	11068	0.1401272207520081	NO	-
6248	ZINC01000074	2479	0.14010720666529863	NO	-
6249	ZINC01037826	2687	0.14009999217524677	NO	-
6250	ZINC03853515	9905	0.1400827435686334	NO	-
6251	ZINC01208719	3534	0.14008100283907732	NO	-
6252	ZINC03530048	8806	0.14008002278714896	NO	-
6253	ZINC02718689	5971	0.14006999560335748	NO	-
6254	ZINC03571469	9077	0.14005987466043215	NO	-
6255	ZINC03052128	7136	0.1400432001972434	NO	-
6256	ZINC00773672	1324	0.1400405214245182	NO	-
6257	ZINC00703673	1148	0.14000816580913378	NO	-
6258	ZINC02435104	5213	0.14000664604630453	NO	-
6259	ZINC02700614	5836	0.13999765085978388	NO	-
6260	ZINC03857120	10273	0.139979014451616	NO	-
6261	ZINC03868041	10803	0.13997040274559833	NO	-
6262	ZINC03868292	10817	0.1399644762119357	NO	-
6263	ZINC01131918	3245	0.13996121565145034	NO	-
6264	ZINC04308418	11995	0.13993844296596233	NO	-
6265	ZINC02868743	6450	0.1398893363868383	NO	-
6266	ZINC01212146	3553	0.13988704194376386	NO	-
6267	ZINC03858945	10506	0.1398838980301663	NO	-
6268	ZINC04365514	12123	0.13988215585502112	NO	-
6269	ZINC01451805	4056	0.13987142808722688	NO	-
6270	ZINC03854002	10038	0.1398658316726062	NO	-
6271	ZINC01158086	3373	0.13984153189133913	NO	-
6272	ZINC04119061	11636	0.13983362227666246	NO	-
6273	ZINC01171128	3438	0.13983346702107294	NO	-
6274	ZINC01937859	4438	0.13983172682292339	NO	-
6275	ZINC00635346	841	0.13983129491615764	NO	-
6276	ZINC03610473	9303	0.1398156006773374	NO	-
6277	ZINC03908356	11014	0.1398061811033978	NO	-
6278	ZINC03967669	11064	0.13977797049762333	NO	-
6279	ZINC00949729	2268	0.1397604995467052	NO	-
6280	ZINC00888138	2036	0.13974971471333825	NO	-
6281	ZINC03854906	10175	0.13974859023667577	NO	-
6282	ZINC00795126	1432	0.13974469932765116	NO	-
6283	ZINC02699056	5827	0.13974162683063276	NO	-
6284	ZINC02768934	6131	0.13973978074544754	NO	-
6285	ZINC03853703	9963	0.1397194332618179	NO	-
6286	ZINC02465963	5287	0.13971470574610015	NO	-
6287	ZINC03867454	10748	0.13971245425254547	NO	-
6288	ZINC03853925	10015	0.1396936971637841	NO	-
6289	ZINC04193237	11779	0.1396929951947829	NO	-
6290	ZINC01120722	3160	0.13966200765288048	NO	-
6291	ZINC03133785	7167	0.13966123075075965	NO	-
6292	ZINC03493169	8474	0.13965827392324048	NO	-
6293	ZINC03856124	10229	0.13963636347211572	NO	-
6294	ZINC02943182	6870	0.13960812108139725	NO	-
6295	ZINC00806733	1509	0.1395987702831979	NO	-
6296	ZINC02180981	4667	0.13959834101658883	NO	-
6297	ZINC03969061	11088	0.1395862099903794	NO	-
6298	ZINC01128246	3225	0.13956606851030873	NO	-
6299	ZINC04157070	11701	0.1395654757649813	NO	-
6300	ZINC01093394	3030	0.1395615284744324	NO	-
6301	ZINC01020299	2542	0.13954275216968548	NO	-
6302	ZINC03858901	10502	0.13954009046885574	NO	-
6303	ZINC03859745	10626	0.13953931451675833	NO	-
6304	ZINC02730068	6040	0.13953143332212603	NO	-
6305	ZINC03332540	7595	0.1395246887979357	NO	-
6306	ZINC04442437	12249	0.13952402020359123	NO	-
6307	ZINC00846458	1795	0.1394959313906656	NO	-
6308	ZINC03859648	10602	0.13949021411761076	NO	-
6309	ZINC00805926	1503	0.13948939886002723	NO	-
6310	ZINC01002630	2488	0.13948704331804934	NO	-
6311	ZINC02783237	6148	0.139472050558741	NO	-
6312	ZINC00849064	1818	0.13946135314267122	NO	-
6313	ZINC03970030	11143	0.13945172708291056	NO	-
6314	ZINC04291527	11965	0.13942637534238161	NO	-
6315	ZINC00374287	382	0.13941820672076238	NO	-
6316	ZINC00593640	699	0.1394140664942662	NO	-
6317	ZINC01389370	3819	0.13940637275846782	NO	-
6318	ZINC03854712	10164	0.13940322122995966	NO	-
6319	ZINC03853253	9835	0.13938620162189883	NO	-
6320	ZINC03542450	8872	0.13937347858559773	NO	-
6321	ZINC01164503	3413	0.13936752291876328	NO	-
6322	ZINC01510420	4232	0.13935735624577514	NO	-
6323	ZINC03972089	11224	0.13934487958202565	NO	-
6324	ZINC03857719	10355	0.13933671997074135	NO	-
6325	ZINC03493061	8470	0.13931867011955548	NO	-
6326	ZINC03641541	9415	0.13928216019555226	NO	-
6327	ZINC00792445	1417	0.13925931168913286	NO	-
6328	ZINC01938091	4457	0.13925454417370556	NO	-
6329	ZINC02139639	4642	0.13925175516083485	NO	-
6330	ZINC01175061	3444	0.13924745261901544	NO	-
6331	ZINC00070101	61	0.13923855359078924	NO	-
6332	ZINC02699045	5823	0.13923637574881537	NO	-
6333	ZINC00796872	1451	0.1392283961577026	NO	-
6334	ZINC02715825	5923	0.13920845777884594	NO	-
6335	ZINC04145150	11675	0.13920462240138393	NO	-
6336	ZINC00973516	2360	0.13920108478519516	NO	-
6337	ZINC03327484	7572	0.1391739395064109	NO	-
6338	ZINC01078330	2982	0.13916091318759788	NO	-
6339	ZINC03866762	10701	0.13915894479341823	NO	-
6340	ZINC03563887	9041	0.13912572507277282	NO	-
6341	ZINC00270139	320	0.139122107636644	NO	-
6342	ZINC04484644	12429	0.1391220967461818	NO	-
6343	ZINC03340494	7630	0.1391194564720263	NO	-
6344	ZINC03211992	7235	0.1391174708730233	NO	-
6345	ZINC03211992	7236	0.1391174708730233	NO	-
6346	ZINC00613181	727	0.13911230500601046	NO	-
6347	ZINC02394771	5109	0.13910323892748772	NO	-
6348	ZINC00123762	143	0.13909651128174128	NO	-
6349	ZINC01982511	4552	0.1390902069237343	NO	-
6350	ZINC00411634	419	0.13908560248705393	NO	-
6351	ZINC02328832	4941	0.1390849431985058	NO	-
6352	ZINC00088210	83	0.1390755621604091	NO	-
6353	ZINC00643519	910	0.13904513766133883	NO	-
6354	ZINC03262904	7366	0.13902733064122727	NO	-
6355	ZINC03979752	11312	0.13902319089481707	NO	-
6356	ZINC04470054	12384	0.13902319089481707	NO	-
6357	ZINC04465251	12323	0.13902058084237554	NO	-
6358	ZINC00846459	1796	0.1390107700750076	NO	-
6359	ZINC01404983	3885	0.13899790585934502	NO	-
6360	ZINC04276386	11926	0.13898201343251917	NO	-
6361	ZINC03332020	7589	0.13897589976414276	NO	-
6362	ZINC02713218	5883	0.13897273540992253	NO	-
6363	ZINC00838306	1741	0.13896877478562428	NO	-
6364	ZINC04369170	12128	0.13896762197817425	NO	-
6365	ZINC01276004	3641	0.13893802885927162	NO	-
6366	ZINC00846460	1802	0.13893540944109795	NO	-
6367	ZINC01004232	2492	0.13893403678922112	NO	-
6368	ZINC00870280	1968	0.13893103599110457	NO	-
6369	ZINC03286085	7435	0.13890743420340407	NO	-
6370	ZINC00495778	540	0.13888786023091668	NO	-
6371	ZINC01451096	4039	0.13888059592299934	NO	-
6372	ZINC00977783	2379	0.13887573210325543	NO	-
6373	ZINC00413147	426	0.13887256237647053	NO	-
6374	ZINC01398101	3858	0.1388545011003772	NO	-
6375	ZINC00878164	1992	0.13884375406135446	NO	-
6376	ZINC03858866	10491	0.13883858105095068	NO	-
6377	ZINC02889102	6522	0.13882198622026193	NO	-
6378	ZINC02715817	5919	0.13881997667727763	NO	-
6379	ZINC03980372	11315	0.1387998807800296	NO	-
6380	ZINC03313946	7514	0.1387978927474282	NO	-
6381	ZINC00834769	1713	0.13878669823986572	NO	-
6382	ZINC02698330	5814	0.13876452248052312	NO	-
6383	ZINC03585980	9140	0.13875280889068986	NO	-
6384	ZINC03859681	10610	0.13873382874232124	NO	-
6385	ZINC04030232	11501	0.1387301350814031	NO	-
6386	ZINC03771670	9501	0.13870586940369026	NO	-
6387	ZINC01158539	3379	0.1386665773032045	NO	-
6388	ZINC03852389	9726	0.13866619688064913	NO	-
6389	ZINC03867391	10746	0.13865562914324317	NO	-
6390	ZINC01928087	4425	0.1386323746298945	NO	-
6391	ZINC02625231	5526	0.13863171501089538	NO	-
6392	ZINC03858887	10496	0.13861207747197313	NO	-
6393	ZINC00678745	1082	0.13858842844859826	NO	-
6394	ZINC03325139	7554	0.1385769742697693	NO	-
6395	ZINC01424561	3921	0.1385739393627447	NO	-
6396	ZINC02447871	5240	0.138570683318257	NO	-
6397	ZINC03544789	8887	0.13856240377343498	NO	-
6398	ZINC03892674	10989	0.13855782023120358	NO	-
6399	ZINC03853455	9876	0.13855653096938397	NO	-
6400	ZINC01126326	3212	0.13854336824125912	NO	-
6401	ZINC03858484	10458	0.13853230084109716	NO	-
6402	ZINC03859689	10615	0.13851357952672091	NO	-
6403	ZINC01451802	4048	0.13850840056534697	NO	-
6404	ZINC02511346	5399	0.13850673641536426	NO	-
6405	ZINC03863072	10678	0.13849377250543898	NO	-
6406	ZINC01977224	4519	0.13848988291882341	NO	-
6407	ZINC01403832	3877	0.13847383100316576	NO	-
6408	ZINC03853164	9821	0.1384683388324254	NO	-
6409	ZINC03416362	8010	0.13846742230384781	NO	-
6410	ZINC01938090	4456	0.13846185020590132	NO	-
6411	ZINC04148631	11679	0.1384468619838145	NO	-
6412	ZINC03971351	11200	0.13843744256732615	NO	-
6413	ZINC03854681	10151	0.1384206318940769	NO	-
6414	ZINC02355157	5028	0.1384201645068903	NO	-
6415	ZINC04224144	11804	0.13840775096909155	NO	-
6416	ZINC03498772	8586	0.13838202076462072	NO	-
6417	ZINC03864294	10690	0.13838171712301958	NO	-
6418	ZINC04454037	12278	0.13837283335397613	NO	-
6419	ZINC01938123	4461	0.1383674092670681	NO	-
6420	ZINC02276729	4850	0.13834991280006095	NO	-
6421	ZINC03849538	9584	0.13834303693692332	NO	-
6422	ZINC00625688	775	0.13833091819643484	NO	-
6423	ZINC02698871	5819	0.13830619493836346	NO	-
6424	ZINC01989657	4580	0.13830165113800474	NO	-
6425	ZINC03983778	11375	0.13830036498893608	NO	-
6426	ZINC00950930	2276	0.13829990712900309	NO	-
6427	ZINC03853489	9897	0.13829955055715173	NO	-
6428	ZINC00937550	2173	0.13829416869894112	NO	-
6429	ZINC01317959	3680	0.13826065707095253	NO	-
6430	ZINC01959292	4483	0.13825823900681236	NO	-
6431	ZINC04052599	11544	0.13824339040871128	NO	-
6432	ZINC02646028	5644	0.13824016809804565	NO	-
6433	ZINC03500016	8613	0.13822939336315265	NO	-
6434	ZINC00806760	1511	0.1382268325980619	NO	-
6435	ZINC04059307	11553	0.13820863538324246	NO	-
6436	ZINC03864035	10683	0.1382021524961214	NO	-
6437	ZINC01438707	3973	0.13819465740636586	NO	-
6438	ZINC04376029	12136	0.13817924511558707	NO	-
6439	ZINC02794007	6228	0.13816706901897358	NO	-
6440	ZINC00812708	1556	0.13816657825852824	NO	-
6441	ZINC01163459	3407	0.13815415528782654	NO	-
6442	ZINC03853210	9829	0.1381313412135777	NO	-
6443	ZINC02820542	6349	0.13812538683384282	NO	-
6444	ZINC03622831	9384	0.13812471498844464	NO	-
6445	ZINC04023832	11498	0.1381191114164365	NO	-
6446	ZINC02284812	4862	0.13810858343588378	NO	-
6447	ZINC03864018	10682	0.13810690724494076	NO	-
6448	ZINC04107392	11618	0.13809585078195805	NO	-
6449	ZINC03857495	10327	0.1380818895113598	NO	-
6450	ZINC03493230	8477	0.13807474258720553	NO	-
6451	ZINC03649656	9428	0.13807054927966267	NO	-
6452	ZINC03338787	7621	0.13806710015835633	NO	-
6453	ZINC04091631	11599	0.13806480699579413	NO	-
6454	ZINC02847537	6381	0.13805488346448452	NO	-
6455	ZINC03504001	8633	0.13805267691318415	NO	-
6456	ZINC01107477	3064	0.13804954278728054	NO	-
6457	ZINC03579571	9096	0.1380236228546183	NO	-
6458	ZINC03852092	9719	0.13802109676840235	NO	-
6459	ZINC00792844	1418	0.13801909413962887	NO	-
6460	ZINC03854262	10063	0.13800826871781868	NO	-
6461	ZINC00938510	2183	0.13800426203433205	NO	-
6462	ZINC00897194	2069	0.13799700069095894	NO	-
6463	ZINC03433509	8091	0.13798066589136496	NO	-
6464	ZINC03853926	10016	0.13796826044856958	NO	-
6465	ZINC03853852	9993	0.13796514323521242	NO	-
6466	ZINC02051711	4587	0.13796056284478914	NO	-
6467	ZINC02225743	4778	0.13795908914615487	NO	-
6468	ZINC04443304	12257	0.13792347280727688	NO	-
6469	ZINC03860135	10659	0.13792198063119837	NO	-
6470	ZINC00777983	1327	0.13791558156456415	NO	-
6471	ZINC00675513	1055	0.13789502992997762	NO	-
6472	ZINC03892675	10990	0.1378929884337424	NO	-
6473	ZINC04330038	12060	0.13788749425003802	NO	-
6474	ZINC00309779	339	0.13788280866586192	NO	-
6475	ZINC02720886	6010	0.13788269983050055	NO	-
6476	ZINC01152967	3345	0.13787419710675433	NO	-
6477	ZINC00846458	1792	0.13784599709456125	NO	-
6478	ZINC03856114	10225	0.13784494894680233	NO	-
6479	ZINC03970101	11154	0.13784263227987945	NO	-
6480	ZINC03445368	8136	0.13783190870039752	NO	-
6481	ZINC01084641	3011	0.13782607718726894	NO	-
6482	ZINC03325142	7555	0.13782194670534403	NO	-
6483	ZINC00638289	862	0.13779263387205323	NO	-
6484	ZINC02699046	5824	0.13779004757998287	NO	-
6485	ZINC03315123	7519	0.13778867608372194	NO	-
6486	ZINC01432572	3967	0.1377777255504777	NO	-
6487	ZINC03859576	10576	0.1377747292396672	NO	-
6488	ZINC04014547	11492	0.13774857259751488	NO	-
6489	ZINC02284812	4863	0.1377368431811139	NO	-
6490	ZINC03889953	10934	0.1377361198056172	NO	-
6491	ZINC04464837	12313	0.1377361198056172	NO	-
6492	ZINC03610474	9304	0.13772236521748507	NO	-
6493	ZINC00998092	2475	0.13771173199954104	NO	-
6494	ZINC00832168	1696	0.13768221215013027	NO	-
6495	ZINC03935683	11031	0.13767842897079552	NO	-
6496	ZINC02942105	6866	0.13767820310589005	NO	-
6497	ZINC03853930	10017	0.13765612397506174	NO	-
6498	ZINC01270879	3636	0.13765225403497444	NO	-
6499	ZINC02646031	5647	0.1376449091507418	NO	-
6500	ZINC01989613	4566	0.13762872048739266	NO	-
6501	ZINC00675362	1053	0.1375724238549653	NO	-
6502	ZINC00996155	2467	0.13750361201766814	NO	-
6503	ZINC00933094	2157	0.13750313249878415	NO	-
6504	ZINC03544790	8888	0.1374869840220444	NO	-
6505	ZINC01124002	3186	0.13747062125561754	NO	-
6506	ZINC03462537	8315	0.13746930562706897	NO	-
6507	ZINC04225016	11812	0.13746329404578403	NO	-
6508	ZINC03531816	8816	0.13745714130594064	NO	-
6509	ZINC03970443	11183	0.1374554855499008	NO	-
6510	ZINC03194216	7213	0.13743282467509396	NO	-
6511	ZINC00678735	1080	0.13742362504999367	NO	-
6512	ZINC04166317	11729	0.13740596988779985	NO	-
6513	ZINC01937921	4439	0.13739243550892333	NO	-
6514	ZINC00717315	1202	0.13739225252318427	NO	-
6515	ZINC01123086	3176	0.137391830653876	NO	-
6516	ZINC01214570	3561	0.1373911549344482	NO	-
6517	ZINC03969064	11089	0.1373901519246578	NO	-
6518	ZINC02647981	5656	0.13738280621702684	NO	-
6519	ZINC02366129	5059	0.1373695260771081	NO	-
6520	ZINC01989631	4575	0.1373568149286873	NO	-
6521	ZINC00878162	1991	0.13734999684377625	NO	-
6522	ZINC02731213	6049	0.13734521658424506	NO	-
6523	ZINC03492844	8464	0.13733260319550536	NO	-
6524	ZINC02713023	5864	0.13732432777329517	NO	-
6525	ZINC01938122	4460	0.13729919937174082	NO	-
6526	ZINC01068234	2879	0.13729786725323972	NO	-
6527	ZINC01055153	2814	0.13726849695398943	NO	-
6528	ZINC02466046	5293	0.13725432095314197	NO	-
6529	ZINC00825313	1639	0.13725305101218677	NO	-
6530	ZINC01059818	2850	0.1372479746767345	NO	-
6531	ZINC00052558	46	0.13724764737143944	NO	-
6532	ZINC04157970	11718	0.13724035625130437	NO	-
6533	ZINC00663532	999	0.13723477901358788	NO	-
6534	ZINC03853407	9868	0.13722513023648952	NO	-
6535	ZINC00598515	12	0.13719755314691542	YES	3
6536	ZINC01047621	2767	0.13719381189566549	NO	-
6537	ZINC02608272	5456	0.13718233727648818	NO	-
6538	ZINC00956206	2312	0.1371716292019362	NO	-
6539	ZINC04225001	11808	0.13715503467068554	NO	-
6540	ZINC04170239	11752	0.13715302090294618	NO	-
6541	ZINC00480545	531	0.13714883763297386	NO	-
6542	ZINC00946350	2249	0.13713662893517897	NO	-
6543	ZINC03594150	9170	0.13711462219492934	NO	-
6544	ZINC02798360	6261	0.13710996115053203	NO	-
6545	ZINC01937858	4437	0.1371073233639651	NO	-
6546	ZINC00216859	227	0.13710457347263047	NO	-
6547	ZINC03859450	10554	0.13710287524539028	NO	-
6548	ZINC02571166	5428	0.1371002520224518	NO	-
6549	ZINC02804661	6303	0.1370949637544719	NO	-
6550	ZINC00991200	2447	0.13708540196341626	NO	-
6551	ZINC01833495	4392	0.13708156798368457	NO	-
6552	ZINC03853530	9908	0.13706860868036724	NO	-
6553	ZINC00888745	2040	0.1370646476487767	NO	-
6554	ZINC00815064	1584	0.13706087444479217	NO	-
6555	ZINC02720887	6011	0.137046885671677	NO	-
6556	ZINC00928889	2148	0.13703402979073115	NO	-
6557	ZINC03492848	8465	0.136998420477993	NO	-
6558	ZINC04465879	12339	0.13699468881150031	NO	-
6559	ZINC03200434	7220	0.13699288190458747	NO	-
6560	ZINC02884520	6520	0.13698646960337105	NO	-
6561	ZINC01360643	3744	0.1369831632659091	NO	-
6562	ZINC03979752	11311	0.13697996207859134	NO	-
6563	ZINC04470054	12383	0.13697996207859134	NO	-
6564	ZINC03289008	7447	0.13697133888993662	NO	-
6565	ZINC02828609	6352	0.13695734367772314	NO	-
6566	ZINC01392853	3835	0.13694397764612004	NO	-
6567	ZINC03858287	10412	0.1369194344674188	NO	-
6568	ZINC02023555	4584	0.1369152926958597	NO	-
6569	ZINC02755123	6098	0.13691362277549263	NO	-
6570	ZINC01082394	3007	0.1368807427350828	NO	-
6571	ZINC00778479	1332	0.1368773360681648	NO	-
6572	ZINC02298567	4878	0.1368755340823124	NO	-
6573	ZINC00956195	2311	0.1368542472204193	NO	-
6574	ZINC03862483	10672	0.1368486850725553	NO	-
6575	ZINC03853931	10018	0.1368397284466484	NO	-
6576	ZINC03500018	8614	0.1368345335979944	NO	-
6577	ZINC01029309	2595	0.13682606264312663	NO	-
6578	ZINC02930612	6838	0.1368126620852423	NO	-
6579	ZINC03332540	7594	0.13680807445090107	NO	-
6580	ZINC02882798	6508	0.13680004072603152	NO	-
6581	ZINC03969252	11098	0.13679399508008744	NO	-
6582	ZINC04315742	12015	0.1367894566851345	NO	-
6583	ZINC03855409	10199	0.1367786092241589	NO	-
6584	ZINC03855409	10200	0.1367786092241589	NO	-
6585	ZINC02653672	5695	0.1367776544767299	NO	-
6586	ZINC00994075	2462	0.13672589803718435	NO	-
6587	ZINC01515718	4259	0.13670736841693468	NO	-
6588	ZINC01432995	3970	0.13670390404161867	NO	-
6589	ZINC00846459	1799	0.13670042291991333	NO	-
6590	ZINC02456181	5256	0.13669891090492578	NO	-
6591	ZINC02616830	5465	0.13669830913901992	NO	-
6592	ZINC01112759	3108	0.13668545125031606	NO	-
6593	ZINC03853992	10035	0.1366563148766731	NO	-
6594	ZINC00945352	2244	0.13665074431206817	NO	-
6595	ZINC03969923	11135	0.13663839065013036	NO	-
6596	ZINC04513659	12556	0.1366374079237727	NO	-
6597	ZINC02832403	6359	0.13661835740421063	NO	-
6598	ZINC03814558	71	0.1365932963427259	YES	7
6599	ZINC00846461	1806	0.13659172214843165	NO	-
6600	ZINC02756317	6104	0.13657748251210233	NO	-
6601	ZINC03208686	7229	0.13657380742611383	NO	-
6602	ZINC02698330	5813	0.13655000690714714	NO	-
6603	ZINC02943826	6872	0.13654576222132958	NO	-
6604	ZINC03246975	7318	0.13653160111356494	NO	-
6605	ZINC03363440	7730	0.1365123040266494	NO	-
6606	ZINC03852786	9759	0.13649695190302782	NO	-
6607	ZINC03371714	7820	0.13648922542418965	NO	-
6608	ZINC00804231	1489	0.13648539355154124	NO	-
6609	ZINC01072281	2925	0.1364821121779609	NO	-
6610	ZINC00849064	1821	0.1364812328499229	NO	-
6611	ZINC02979024	7009	0.13645252915066994	NO	-
6612	ZINC03864197	10687	0.13644953832737647	NO	-
6613	ZINC00630375	820	0.13644921879383073	NO	-
6614	ZINC04485393	12443	0.13644376093066707	NO	-
6615	ZINC03203817	7222	0.1364385735741796	NO	-
6616	ZINC03645410	9417	0.13643742314581728	NO	-
6617	ZINC02124256	4637	0.13642053974306137	NO	-
6618	ZINC03499994	8611	0.13641208880904065	NO	-
6619	ZINC01020299	2541	0.13640264419463388	NO	-
6620	ZINC00856102	1886	0.13639727090202078	NO	-
6621	ZINC00341954	354	0.1363835872048845	NO	-
6622	ZINC00422534	442	0.1363666511613335	NO	-
6623	ZINC00795800	1442	0.13636461196674818	NO	-
6624	ZINC03527658	8789	0.13635958187874758	NO	-
6625	ZINC00954858	2302	0.13635929542547087	NO	-
6626	ZINC03542451	8873	0.13635386311246783	NO	-
6627	ZINC00971143	2354	0.13634869137275243	NO	-
6628	ZINC03531817	8817	0.1363468609587079	NO	-
6629	ZINC02915792	6662	0.136345284589114	NO	-
6630	ZINC03335211	7604	0.13634207390550854	NO	-
6631	ZINC03498775	8587	0.1363314639613291	NO	-
6632	ZINC02718813	5977	0.1363234744722224	NO	-
6633	ZINC00993634	2458	0.13632268460815056	NO	-
6634	ZINC03867560	10765	0.13628334202249745	NO	-
6635	ZINC02854854	6399	0.13628096345198862	NO	-
6636	ZINC03419883	8023	0.13627331053323352	NO	-
6637	ZINC01067128	2876	0.13626925079842117	NO	-
6638	ZINC01147770	3320	0.1362686856966935	NO	-
6639	ZINC01184066	3473	0.1362667779060973	NO	-
6640	ZINC03300139	7476	0.13626365891831513	NO	-
6641	ZINC01976796	4502	0.13625432836388934	NO	-
6642	ZINC03593698	9165	0.13622014682638148	NO	-
6643	ZINC04473091	12397	0.13621572532840084	NO	-
6644	ZINC03368114	7765	0.1362145461115743	NO	-
6645	ZINC01389448	3822	0.13621053552630183	NO	-
6646	ZINC02718956	5981	0.13620099237856326	NO	-
6647	ZINC02718956	5982	0.13620099237856326	NO	-
6648	ZINC02906378	6537	0.136163005167487	NO	-
6649	ZINC03867292	10735	0.1361598515701447	NO	-
6650	ZINC03234823	7293	0.13613189877894638	NO	-
6651	ZINC00753040	1299	0.13612874642362863	NO	-
6652	ZINC03613055	9347	0.13610622921115142	NO	-
6653	ZINC01588733	4309	0.1360923012520935	NO	-
6654	ZINC02922914	6812	0.13609075046394797	NO	-
6655	ZINC01977222	4517	0.13608498380784087	NO	-
6656	ZINC03861985	10663	0.13608439133723851	NO	-
6657	ZINC03353106	7691	0.13607855184497902	NO	-
6658	ZINC01157901	3370	0.1360636082512172	NO	-
6659	ZINC02338766	4965	0.13606309645866102	NO	-
6660	ZINC03030088	7102	0.13605704590749795	NO	-
6661	ZINC04278835	11934	0.13605062108216837	NO	-
6662	ZINC02310663	4902	0.1360188061399699	NO	-
6663	ZINC03853342	9854	0.13600362037277958	NO	-
6664	ZINC02777550	6140	0.13597288601795704	NO	-
6665	ZINC00887636	2033	0.13596316421095822	NO	-
6666	ZINC02482112	5326	0.1359529409653628	NO	-
6667	ZINC01937947	4451	0.13594242584404773	NO	-
6668	ZINC02720355	6008	0.13593480183897413	NO	-
6669	ZINC02909679	6543	0.13592920086290997	NO	-
6670	ZINC01036534	2673	0.13587645613373744	NO	-
6671	ZINC01937942	4450	0.13586964686044356	NO	-
6672	ZINC02713256	5890	0.13585490559140134	NO	-
6673	ZINC03853114	9808	0.13584372528108768	NO	-
6674	ZINC02070820	4595	0.13583598658016932	NO	-
6675	ZINC02713204	5875	0.13581259762387318	NO	-
6676	ZINC02792310	6209	0.13580846356860082	NO	-
6677	ZINC01040323	2722	0.13579934611211228	NO	-
6678	ZINC03975064	11289	0.13578391547295163	NO	-
6679	ZINC00810347	1538	0.1357835766075046	NO	-
6680	ZINC03867930	10791	0.13576983052843278	NO	-
6681	ZINC03441110	8119	0.13575978389375765	NO	-
6682	ZINC03854644	10142	0.13575929642873594	NO	-
6683	ZINC01510855	4235	0.13575472583115705	NO	-
6684	ZINC02718958	5983	0.1357536475155519	NO	-
6685	ZINC03853695	9958	0.13574954778980383	NO	-
6686	ZINC00826018	1646	0.1357388067927313	NO	-
6687	ZINC03452987	8188	0.1357230021371875	NO	-
6688	ZINC01117839	3143	0.13571998579509195	NO	-
6689	ZINC00814853	1578	0.13570504071700484	NO	-
6690	ZINC04140911	11670	0.13569016844179013	NO	-
6691	ZINC00806731	1507	0.13567741447092851	NO	-
6692	ZINC03859744	10625	0.13567005423364187	NO	-
6693	ZINC02660232	5735	0.1356605297127106	NO	-
6694	ZINC01326408	3690	0.13564731370765357	NO	-
6695	ZINC00916920	2121	0.1356471657449485	NO	-
6696	ZINC01858519	4399	0.1356411945675617	NO	-
6697	ZINC02485546	5335	0.13563863222564937	NO	-
6698	ZINC02276731	4851	0.13563022270451758	NO	-
6699	ZINC04409092	12204	0.13562655305637675	NO	-
6700	ZINC03602546	9243	0.13562348322911627	NO	-
6701	ZINC00886839	2030	0.1355923377946046	NO	-
6702	ZINC01976869	4511	0.13557339610211636	NO	-
6703	ZINC01989610	4563	0.13556855987942928	NO	-
6704	ZINC03853566	9914	0.13553580176673283	NO	-
6705	ZINC01134631	3262	0.13552286590663093	NO	-
6706	ZINC00423690	453	0.13551520212580825	NO	-
6707	ZINC03853503	9901	0.13550201236896844	NO	-
6708	ZINC00970627	2352	0.1354975272528473	NO	-
6709	ZINC00836278	1730	0.1354879536528039	NO	-
6710	ZINC04375988	12134	0.1354850690257497	NO	-
6711	ZINC03554314	8948	0.1354792808694794	NO	-
6712	ZINC01392858	3837	0.1354635166104351	NO	-
6713	ZINC03613374	9352	0.13545854119452372	NO	-
6714	ZINC03504185	8638	0.13544498629058122	NO	-
6715	ZINC03194344	7214	0.13542953971642027	NO	-
6716	ZINC02785780	6157	0.13542664631817955	NO	-
6717	ZINC01162581	3395	0.1354138627710106	NO	-
6718	ZINC01069758	2889	0.13541279360155178	NO	-
6719	ZINC02880818	6507	0.13541173963040334	NO	-
6720	ZINC01982322	4545	0.1353887416934018	NO	-
6721	ZINC02656770	5717	0.13538637023147862	NO	-
6722	ZINC01138906	3283	0.1353627142503545	NO	-
6723	ZINC03274251	7394	0.1353495684095213	NO	-
6724	ZINC03853462	9878	0.13534533469249085	NO	-
6725	ZINC04633485	12600	0.13534237600151747	NO	-
6726	ZINC00968894	2345	0.13533347511942675	NO	-
6727	ZINC02713264	5892	0.135327334706016	NO	-
6728	ZINC00684880	1111	0.13531481936405843	NO	-
6729	ZINC03497244	8525	0.13530308068832148	NO	-
6730	ZINC04291543	11967	0.13529417556147952	NO	-
6731	ZINC00628253	796	0.13527668490280453	NO	-
6732	ZINC01069577	2887	0.1352715060954829	NO	-
6733	ZINC02647964	5655	0.1352603896357731	NO	-
6734	ZINC01959287	4482	0.13525680837259746	NO	-
6735	ZINC03858664	10469	0.13522375640129514	NO	-
6736	ZINC03980719	11316	0.13520282879423043	NO	-
6737	ZINC00826019	1647	0.13519783557671222	NO	-
6738	ZINC03048780	7133	0.1351912139243335	NO	-
6739	ZINC02465669	5285	0.13517715965629534	NO	-
6740	ZINC03181291	7195	0.13516485321041713	NO	-
6741	ZINC00826892	1657	0.13515803996857645	NO	-
6742	ZINC03891078	10973	0.13515605891025456	NO	-
6743	ZINC00119544	139	0.13515315032966088	NO	-
6744	ZINC00983692	2410	0.1351428713895348	NO	-
6745	ZINC04137681	11666	0.13512162731843913	NO	-
6746	ZINC04268026	11900	0.1351188960573817	NO	-
6747	ZINC02119880	4634	0.1351098967017776	NO	-
6748	ZINC03656287	9435	0.13510699478969207	NO	-
6749	ZINC04316178	12021	0.13509219884779466	NO	-
6750	ZINC03346995	7666	0.13509015900743737	NO	-
6751	ZINC04485393	12442	0.13508905387581863	NO	-
6752	ZINC03889384	10904	0.13508442373388413	NO	-
6753	ZINC03857278	10297	0.13507593521915234	NO	-
6754	ZINC00701901	1133	0.1350736818559539	NO	-
6755	ZINC03372928	7824	0.1350694331784251	NO	-
6756	ZINC04454374	12279	0.13506177282980286	NO	-
6757	ZINC03857443	10319	0.13504394446603107	NO	-
6758	ZINC02718962	5987	0.135028632881689	NO	-
6759	ZINC00683716	1106	0.13502780591365285	NO	-
6760	ZINC02310664	4903	0.13502739528731375	NO	-
6761	ZINC01116057	3137	0.1350224677891754	NO	-
6762	ZINC02342707	4979	0.13501448867262122	NO	-
6763	ZINC01022694	2555	0.13500017675511794	NO	-
6764	ZINC00943941	2232	0.13498760178900562	NO	-
6765	ZINC02802478	6290	0.13498583242620846	NO	-
6766	ZINC00044313	28	0.13494583716498268	NO	-
6767	ZINC01032333	2617	0.1349397419849299	NO	-
6768	ZINC03462715	8320	0.13493937925697336	NO	-
6769	ZINC03867356	10745	0.13493721621749122	NO	-
6770	ZINC02718969	5996	0.13493682002165008	NO	-
6771	ZINC04347806	12085	0.13491743343078016	NO	-
6772	ZINC03507209	8665	0.1349121124596487	NO	-
6773	ZINC00822511	1634	0.13490795732463753	NO	-
6774	ZINC02626077	5536	0.13483406430351794	NO	-
6775	ZINC03891027	10971	0.13481790684919315	NO	-
6776	ZINC02802504	6291	0.13480863425897363	NO	-
6777	ZINC03851088	9667	0.1348070995310128	NO	-
6778	ZINC02973152	6992	0.13480515890880793	NO	-
6779	ZINC00710196	1167	0.13479164537345753	NO	-
6780	ZINC00050878	42	0.13478500183307554	NO	-
6781	ZINC04248423	11850	0.1347690338832521	NO	-
6782	ZINC02715832	5924	0.13476259281096986	NO	-
6783	ZINC02651308	5682	0.13475540998002067	NO	-
6784	ZINC01982323	4546	0.13475082650643716	NO	-
6785	ZINC03858502	10465	0.13474759973460054	NO	-
6786	ZINC04470409	12390	0.13474759973460054	NO	-
6787	ZINC01209291	3535	0.13474723203990446	NO	-
6788	ZINC02713240	5889	0.13474457369793982	NO	-
6789	ZINC03853255	9837	0.1347111770444596	NO	-
6790	ZINC00935549	2164	0.13468277717155042	NO	-
6791	ZINC03975046	11288	0.13466361185800318	NO	-
6792	ZINC01415844	3901	0.1346632924418369	NO	-
6793	ZINC03880334	10883	0.13465684895089994	NO	-
6794	ZINC03529805	8804	0.13464047562181372	NO	-
6795	ZINC00638842	876	0.13462338028706494	NO	-
6796	ZINC03022310	7082	0.13460236360603273	NO	-
6797	ZINC03361671	7724	0.13459465987435154	NO	-
6798	ZINC03866901	10712	0.13459447487909404	NO	-
6799	ZINC01989628	4572	0.1345583318029487	NO	-
6800	ZINC01424233	3918	0.13455136239728413	NO	-
6801	ZINC03971567	11204	0.134550797258497	NO	-
6802	ZINC03497411	8529	0.1345441064516073	NO	-
6803	ZINC03969211	11097	0.1345381048590417	NO	-
6804	ZINC00542445	593	0.13453217840410805	NO	-
6805	ZINC00955503	2307	0.1345276466831755	NO	-
6806	ZINC01140712	3289	0.13450785659976894	NO	-
6807	ZINC02627342	5547	0.13450449175434706	NO	-
6808	ZINC03312653	7505	0.13449821733452733	NO	-
6809	ZINC03867302	10738	0.13448993988911379	NO	-
6810	ZINC01178660	3456	0.13448915576376014	NO	-
6811	ZINC03971566	11203	0.13448647941968928	NO	-
6812	ZINC02977889	7007	0.1344829878983365	NO	-
6813	ZINC01013819	2515	0.13447467576921673	NO	-
6814	ZINC02732073	6057	0.13446552257936178	NO	-
6815	ZINC04484644	12430	0.1344620702564604	NO	-
6816	ZINC04177552	11760	0.1344603707719232	NO	-
6817	ZINC03891693	10981	0.13445921986122744	NO	-
6818	ZINC00669961	1021	0.13443138577260802	NO	-
6819	ZINC03853466	9880	0.13442506445100183	NO	-
6820	ZINC03506194	8654	0.13442078775218747	NO	-
6821	ZINC03850565	9619	0.13440281050859731	NO	-
6822	ZINC00805898	1498	0.13440150034118853	NO	-
6823	ZINC03993028	11424	0.13438796582984627	NO	-
6824	ZINC00196256	210	0.13438082659258158	NO	-
6825	ZINC02627345	5550	0.1343739357755861	NO	-
6826	ZINC03533099	8829	0.13436859990237546	NO	-
6827	ZINC01025415	2571	0.13434555103293327	NO	-
6828	ZINC03450649	8170	0.1343324784914565	NO	-
6829	ZINC03859685	10613	0.1343182880865626	NO	-
6830	ZINC00938697	2186	0.13431552133995023	NO	-
6831	ZINC03854694	10157	0.13429991468215888	NO	-
6832	ZINC03408218	7976	0.13427069602244265	NO	-
6833	ZINC03853702	9962	0.13426185499509202	NO	-
6834	ZINC02731280	6051	0.13426150333178125	NO	-
6835	ZINC03856214	10236	0.13425963617830736	NO	-
6836	ZINC00708260	1162	0.1342285525224621	NO	-
6837	ZINC03851084	9665	0.13422849135825768	NO	-
6838	ZINC02793436	6220	0.13421122166832689	NO	-
6839	ZINC03971544	11202	0.13420659345451838	NO	-
6840	ZINC02769322	6133	0.13419076881959077	NO	-
6841	ZINC03856513	10263	0.13418230865420824	NO	-
6842	ZINC03908219	11012	0.13416958480227578	NO	-
6843	ZINC03857718	10354	0.13416936912377905	NO	-
6844	ZINC01076478	2971	0.13415097413770918	NO	-
6845	ZINC01133935	3255	0.1341500217142766	NO	-
6846	ZINC04119702	11638	0.13413500519432534	NO	-
6847	ZINC02738121	6068	0.13410693930669382	NO	-
6848	ZINC04043318	11536	0.13410594976395968	NO	-
6849	ZINC00880483	2011	0.13410216837195893	NO	-
6850	ZINC02731227	6050	0.13410087915024588	NO	-
6851	ZINC02144514	4646	0.13408423356528057	NO	-
6852	ZINC03697493	9495	0.13408186945760844	NO	-
6853	ZINC03616024	9358	0.13407509453133762	NO	-
6854	ZINC01989656	4579	0.1340625420092159	NO	-
6855	ZINC01938095	4459	0.13405897471865513	NO	-
6856	ZINC03850606	9623	0.13405488239954078	NO	-
6857	ZINC03274195	7393	0.13403631450125167	NO	-
6858	ZINC04001410	11464	0.1339971405108414	NO	-
6859	ZINC03506781	8660	0.133986813183325	NO	-
6860	ZINC02740401	6071	0.13397201306067139	NO	-
6861	ZINC00580811	655	0.1339719934636208	NO	-
6862	ZINC02634777	5594	0.13397100875077766	NO	-
6863	ZINC00423656	451	0.13396713268506028	NO	-
6864	ZINC03366844	7743	0.1339610116779818	NO	-
6865	ZINC00629535	811	0.1339484548225951	NO	-
6866	ZINC00683715	1105	0.13393624446829183	NO	-
6867	ZINC03908140	11011	0.1339332565797437	NO	-
6868	ZINC00888745	2041	0.1339255875921983	NO	-
6869	ZINC00050007	40	0.13392176684832477	NO	-
6870	ZINC03386164	7881	0.1339194989577552	NO	-
6871	ZINC03278679	7412	0.13391947218728384	NO	-
6872	ZINC03850663	9628	0.13390655913524865	NO	-
6873	ZINC00993633	2457	0.13389519309592393	NO	-
6874	ZINC03849605	9589	0.1338798840330116	NO	-
6875	ZINC03849601	9587	0.13387032341901717	NO	-
6876	ZINC02647963	5654	0.1338466279971138	NO	-
6877	ZINC00912881	2110	0.1338448311726092	NO	-
6878	ZINC03853331	9852	0.1338429509560413	NO	-
6879	ZINC03857408	10312	0.13382556033509205	NO	-
6880	ZINC01069692	2888	0.1338120523155143	NO	-
6881	ZINC02863588	6436	0.1337849990089999	NO	-
6882	ZINC03853312	9850	0.13377273056265981	NO	-
6883	ZINC03992866	11419	0.1337647485650751	NO	-
6884	ZINC02501250	5377	0.1337634522528243	NO	-
6885	ZINC04178794	11762	0.13376061210390094	NO	-
6886	ZINC03820379	9543	0.13375912043102148	NO	-
6887	ZINC03504057	8635	0.13375513055729313	NO	-
6888	ZINC02712164	5856	0.1337513006976783	NO	-
6889	ZINC02969287	6970	0.1337508325155144	NO	-
6890	ZINC03630747	9399	0.13373287732987185	NO	-
6891	ZINC01938094	4458	0.1337324908218199	NO	-
6892	ZINC03493105	8473	0.13372879819464326	NO	-
6893	ZINC02717826	5943	0.13372607161049996	NO	-
6894	ZINC02717826	5945	0.13372607161049996	NO	-
6895	ZINC03375148	7826	0.13372318654025186	NO	-
6896	ZINC00822510	1633	0.13371892692754037	NO	-
6897	ZINC01326406	3689	0.1337151332204508	NO	-
6898	ZINC00954859	2303	0.1337095995495181	NO	-
6899	ZINC00622975	752	0.13370092303824951	NO	-
6900	ZINC01250704	3611	0.13369776648057088	NO	-
6901	ZINC00846460	1801	0.13369636136409793	NO	-
6902	ZINC03024156	7093	0.13369162756920305	NO	-
6903	ZINC04512997	12551	0.13368660149869055	NO	-
6904	ZINC02880125	6505	0.13367979242002132	NO	-
6905	ZINC03498884	8588	0.13367668438077998	NO	-
6906	ZINC03442684	8121	0.13367075541140622	NO	-
6907	ZINC04476793	12403	0.13366359291593324	NO	-
6908	ZINC03362832	7727	0.13366162335374698	NO	-
6909	ZINC01462975	4075	0.13365632215181786	NO	-
6910	ZINC04485600	12455	0.1336276885199473	NO	-
6911	ZINC03853129	9814	0.13362718689691727	NO	-
6912	ZINC03498561	8578	0.1336194463703634	NO	-
6913	ZINC00095758	94	0.13360561605857127	NO	-
6914	ZINC00095763	95	0.13360561605857127	NO	-
6915	ZINC00780256	1360	0.13360561605857127	NO	-
6916	ZINC00780257	1361	0.13360561605857127	NO	-
6917	ZINC01781184	4362	0.13360561605857127	NO	-
6918	ZINC01781186	4363	0.13360561605857127	NO	-
6919	ZINC02590564	5442	0.13360561605857127	NO	-
6920	ZINC02590565	5443	0.13360561605857127	NO	-
6921	ZINC01123088	3177	0.13360460275994282	NO	-
6922	ZINC03455943	8196	0.13359942566688723	NO	-
6923	ZINC00461635	519	0.1335793298205908	NO	-
6924	ZINC03411579	7995	0.13357428884421835	NO	-
6925	ZINC04043312	11535	0.1335702345802503	NO	-
6926	ZINC03854551	10110	0.13356503085635626	NO	-
6927	ZINC00640114	889	0.13354924670954718	NO	-
6928	ZINC03971593	11211	0.13354612653212616	NO	-
6929	ZINC03579573	9097	0.1335412438375878	NO	-
6930	ZINC04443584	12272	0.13353676276294163	NO	-
6931	ZINC00946292	2247	0.13353495405966065	NO	-
6932	ZINC03579596	9100	0.13351736332423123	NO	-
6933	ZINC03437336	8109	0.13351277318780744	NO	-
6934	ZINC00853590	1862	0.13351117675059196	NO	-
6935	ZINC01989612	4565	0.13350043702329284	NO	-
6936	ZINC03857702	10351	0.133499322907275	NO	-
6937	ZINC04462638	12289	0.13349345191921785	NO	-
6938	ZINC00800883	1475	0.13347374596354014	NO	-
6939	ZINC03857407	10311	0.13347159311714493	NO	-
6940	ZINC03419886	8024	0.13346663980487558	NO	-
6941	ZINC02196506	4685	0.13346655235641963	NO	-
6942	ZINC02381150	5090	0.133458079751386	NO	-
6943	ZINC02692961	5804	0.13345790977114136	NO	-
6944	ZINC04479881	12414	0.13345749423568057	NO	-
6945	ZINC03853256	9838	0.13344947491773446	NO	-
6946	ZINC00260933	313	0.13344815493660822	NO	-
6947	ZINC02325811	4930	0.1334166694179631	NO	-
6948	ZINC03970174	11168	0.13341490413848384	NO	-
6949	ZINC03296090	7469	0.13340263698204657	NO	-
6950	ZINC02627344	5549	0.13339837087892628	NO	-
6951	ZINC03327482	7571	0.13338389091478292	NO	-
6952	ZINC02333338	4951	0.13337572060708003	NO	-
6953	ZINC03866680	10694	0.133347064444762	NO	-
6954	ZINC03498980	8592	0.13334296763213094	NO	-
6955	ZINC01056340	2823	0.13334106594443387	NO	-
6956	ZINC03859521	10568	0.133319668735932	NO	-
6957	ZINC02956507	6928	0.13330418774652322	NO	-
6958	ZINC00535410	579	0.13329892557821502	NO	-
6959	ZINC01196356	3504	0.13329863505411818	NO	-
6960	ZINC03258235	7350	0.1332921449141564	NO	-
6961	ZINC03610435	9298	0.1332917192421624	NO	-
6962	ZINC04260785	11887	0.133272451323216	NO	-
6963	ZINC00755096	1310	0.13326659419600498	NO	-
6964	ZINC02634843	5595	0.13326611216193113	NO	-
6965	ZINC04518360	12568	0.13324569299529615	NO	-
6966	ZINC03610882	9314	0.13321230495921715	NO	-
6967	ZINC03849745	9598	0.1331875524169542	NO	-
6968	ZINC02883991	6518	0.13318368035496403	NO	-
6969	ZINC00825314	1640	0.1331820451663993	NO	-
6970	ZINC02847387	6377	0.13316783887203595	NO	-
6971	ZINC03532855	8827	0.1331523338302763	NO	-
6972	ZINC03859862	10635	0.1331500318018358	NO	-
6973	ZINC03971351	11201	0.13314938768813575	NO	-
6974	ZINC01427142	3928	0.13312465889215322	NO	-
6975	ZINC01938087	4454	0.13312045672918577	NO	-
6976	ZINC00827902	1674	0.13311359782137794	NO	-
6977	ZINC02349048	5002	0.13311305219904856	NO	-
6978	ZINC00834071	1706	0.13311065831758376	NO	-
6979	ZINC04248418	11849	0.1330992006848785	NO	-
6980	ZINC01428887	3947	0.1330903417165257	NO	-
6981	ZINC00896273	2062	0.13308072608430013	NO	-
6982	ZINC03368036	7763	0.13305494935447915	NO	-
6983	ZINC01122493	3167	0.13304616634803143	NO	-
6984	ZINC00052067	45	0.1330377842820616	NO	-
6985	ZINC04358748	12113	0.1330323914123099	NO	-
6986	ZINC02626078	5537	0.13302242466616804	NO	-
6987	ZINC03912765	11026	0.13300979418863557	NO	-
6988	ZINC02624655	5523	0.13300885420622222	NO	-
6989	ZINC02973153	6993	0.13300631616656594	NO	-
6990	ZINC03851106	9669	0.13300359845698456	NO	-
6991	ZINC01151275	3339	0.1330006398301669	NO	-
6992	ZINC01072368	2930	0.13299539746739403	NO	-
6993	ZINC03192456	7212	0.13298119936822997	NO	-
6994	ZINC01059351	2844	0.13298065061031777	NO	-
6995	ZINC01502700	4194	0.13297803232115848	NO	-
6996	ZINC03956587	11051	0.1329770974467787	NO	-
6997	ZINC01186444	3480	0.13297681019184004	NO	-
6998	ZINC01440874	3986	0.13295552815646017	NO	-
6999	ZINC03857203	10289	0.13294260268477057	NO	-
7000	ZINC02715835	5926	0.13294181076362813	NO	-
7001	ZINC03819401	9532	0.13293973414012225	NO	-
7002	ZINC00712845	1173	0.13292014452461584	NO	-
7003	ZINC02627343	5548	0.13288944706796754	NO	-
7004	ZINC02973286	6998	0.132880971134104	NO	-
7005	ZINC01276563	3643	0.13287812951909062	NO	-
7006	ZINC03498992	8593	0.13286856920056775	NO	-
7007	ZINC00753722	1303	0.13286154938482284	NO	-
7008	ZINC03610890	9316	0.13285815768991	NO	-
7009	ZINC01033919	2639	0.1328506685374139	NO	-
7010	ZINC01035892	2663	0.13284291892379776	NO	-
7011	ZINC01392860	3838	0.13283941281846573	NO	-
7012	ZINC02320033	4919	0.13282736961902092	NO	-
7013	ZINC03854349	10077	0.1328243719948617	NO	-
7014	ZINC03610887	9315	0.13281394920083595	NO	-
7015	ZINC04501002	12521	0.13280687505221547	NO	-
7016	ZINC03283771	7428	0.13280676201508587	NO	-
7017	ZINC02917540	6710	0.13280464995538657	NO	-
7018	ZINC04511607	12546	0.1327969880310583	NO	-
7019	ZINC03610879	9313	0.13279493116006674	NO	-
7020	ZINC01086310	3012	0.13276993486506966	NO	-
7021	ZINC02226283	4780	0.13276968947108608	NO	-
7022	ZINC00809302	1530	0.13276623123640105	NO	-
7023	ZINC00780836	1372	0.13276534674601717	NO	-
7024	ZINC03855551	10214	0.13276476844049814	NO	-
7025	ZINC03857496	10328	0.1327542205061704	NO	-
7026	ZINC02502503	5380	0.13275167187083606	NO	-
7027	ZINC04292112	11972	0.1327434154604002	NO	-
7028	ZINC02414968	5161	0.13272747684442984	NO	-
7029	ZINC03854696	10159	0.1327145849802444	NO	-
7030	ZINC01109309	3082	0.13270917246607367	NO	-
7031	ZINC00978163	2381	0.13270820285718277	NO	-
7032	ZINC03812990	6	0.13270199156750304	YES	3
7033	ZINC00837558	1736	0.13269632659419842	NO	-
7034	ZINC04467552	12348	0.1326781024584815	NO	-
7035	ZINC00861820	1937	0.13267310044912675	NO	-
7036	ZINC03362833	7728	0.13266406590944446	NO	-
7037	ZINC03537770	8857	0.1326609712425519	NO	-
7038	ZINC03852671	9746	0.13265911833415828	NO	-
7039	ZINC03856392	10247	0.13265704830431319	NO	-
7040	ZINC01928564	4427	0.13264246979777902	NO	-
7041	ZINC03385289	7862	0.13263878203764354	NO	-
7042	ZINC00780837	1373	0.132626820098667	NO	-
7043	ZINC01940683	4476	0.132623637504468	NO	-
7044	ZINC03506197	8655	0.1326216666337803	NO	-
7045	ZINC03961709	11058	0.13261573947498556	NO	-
7046	ZINC01187329	3482	0.1326110462912387	NO	-
7047	ZINC03970000	11141	0.13261095111466098	NO	-
7048	ZINC04135131	11660	0.13260452084798843	NO	-
7049	ZINC03493234	8478	0.13260415834239267	NO	-
7050	ZINC04255852	11882	0.13260287684374103	NO	-
7051	ZINC00895001	2050	0.13259625980329004	NO	-
7052	ZINC03890312	10948	0.13258987977723888	NO	-
7053	ZINC02663462	5754	0.1325753353573685	NO	-
7054	ZINC02791357	6194	0.13256016208336818	NO	-
7055	ZINC01408768	3891	0.13254605863913163	NO	-
7056	ZINC03618496	9363	0.13252830448485925	NO	-
7057	ZINC02802464	6288	0.13252505395792105	NO	-
7058	ZINC02764309	6124	0.13252290022310315	NO	-
7059	ZINC04496457	12498	0.13250978010995593	NO	-
7060	ZINC03180717	7194	0.13250647100282084	NO	-
7061	ZINC02928109	6837	0.13246908767210328	NO	-
7062	ZINC01079992	2997	0.13242906005985486	NO	-
7063	ZINC02974073	7002	0.1324285793750318	NO	-
7064	ZINC02295934	4876	0.13242027933571138	NO	-
7065	ZINC00880483	2010	0.13241870001613953	NO	-
7066	ZINC02383046	8	0.13241464780218193	YES	3
7067	ZINC00724353	1239	0.13241438275820963	NO	-
7068	ZINC01108495	3072	0.13240850643073623	NO	-
7069	ZINC02762812	6116	0.13240371948845225	NO	-
7070	ZINC01216551	3565	0.132398360604834	NO	-
7071	ZINC02621454	5490	0.1323951596939507	NO	-
7072	ZINC04501042	12522	0.13238751352510628	NO	-
7073	ZINC02752964	6094	0.13237534580068713	NO	-
7074	ZINC04001418	11466	0.1323701707214893	NO	-
7075	ZINC03522935	8751	0.13236582934283017	NO	-
7076	ZINC00629535	810	0.13236160048299583	NO	-
7077	ZINC03498569	8580	0.1323485523317348	NO	-
7078	ZINC01129754	3234	0.13234254176145266	NO	-
7079	ZINC00956181	2309	0.1323348507296109	NO	-
7080	ZINC00665494	1008	0.13233075978470418	NO	-
7081	ZINC03563888	9042	0.13232444469298685	NO	-
7082	ZINC00941067	2216	0.1323227584581269	NO	-
7083	ZINC04170655	11755	0.13231574595721385	NO	-
7084	ZINC04156760	11695	0.1323065599374337	NO	-
7085	ZINC03969906	11134	0.13230317349684242	NO	-
7086	ZINC02716077	5932	0.1323013282435874	NO	-
7087	ZINC02692809	5797	0.13229126963712134	NO	-
7088	ZINC03443433	8124	0.13228593001270528	NO	-
7089	ZINC03972477	11241	0.13228557305133393	NO	-
7090	ZINC03298551	7473	0.13228070066717867	NO	-
7091	ZINC02795539	6247	0.13227634184136292	NO	-
7092	ZINC02324840	4926	0.1322639738401048	NO	-
7093	ZINC02173371	4663	0.1322465322108954	NO	-
7094	ZINC03517192	8728	0.1322248332720579	NO	-
7095	ZINC00988374	2432	0.13222167745407323	NO	-
7096	ZINC02811843	6331	0.13221602795351198	NO	-
7097	ZINC03971568	11205	0.13220911929493084	NO	-
7098	ZINC03859293	10531	0.13220163178509806	NO	-
7099	ZINC01013841	2517	0.1321910281723959	NO	-
7100	ZINC02634148	5591	0.1321723087352882	NO	-
7101	ZINC03409665	7981	0.13216256170559648	NO	-
7102	ZINC02284644	4861	0.1321481352933939	NO	-
7103	ZINC01268382	3628	0.1321478731665419	NO	-
7104	ZINC01054042	2808	0.13214088430792878	NO	-
7105	ZINC01307495	3671	0.13211892773962414	NO	-
7106	ZINC03852090	9718	0.1320995099640089	NO	-
7107	ZINC03613042	9346	0.132098581701119	NO	-
7108	ZINC03854247	10057	0.1320871479560322	NO	-
7109	ZINC00947135	2254	0.13206858934625026	NO	-
7110	ZINC03854001	10037	0.13206355694728092	NO	-
7111	ZINC01214313	3559	0.132042849808275	NO	-
7112	ZINC03563599	9024	0.13202450607960114	NO	-
7113	ZINC01223284	3571	0.13201602450100747	NO	-
7114	ZINC02622416	5504	0.13201026341862987	NO	-
7115	ZINC03857315	10306	0.1319938363328595	NO	-
7116	ZINC01431362	3960	0.1319702382090399	NO	-
7117	ZINC00938503	2180	0.1319669961833772	NO	-
7118	ZINC00270086	318	0.13195578093964827	NO	-
7119	ZINC03983625	11363	0.1319325190566307	NO	-
7120	ZINC00455180	515	0.1319237093484192	NO	-
7121	ZINC03906271	11006	0.13192273391939627	NO	-
7122	ZINC03987325	11391	0.13192124658977286	NO	-
7123	ZINC00790439	1405	0.13191784762690106	NO	-
7124	ZINC00800460	1467	0.1319168345019918	NO	-
7125	ZINC02715818	5920	0.13190853371822994	NO	-
7126	ZINC03859521	10567	0.13189782277441275	NO	-
7127	ZINC02889363	6523	0.1318973843156301	NO	-
7128	ZINC03187611	7206	0.13189493865842616	NO	-
7129	ZINC02756317	6103	0.13189452743192542	NO	-
7130	ZINC03853079	9806	0.131883056343157	NO	-
7131	ZINC00942388	2225	0.13187836666843686	NO	-
7132	ZINC03222599	7267	0.13187762129520145	NO	-
7133	ZINC04037280	11522	0.13187748361033938	NO	-
7134	ZINC00646476	947	0.13186276191193733	NO	-
7135	ZINC02665225	5763	0.13182771362082826	NO	-
7136	ZINC03563601	9025	0.1318186673174358	NO	-
7137	ZINC01035533	2660	0.13181321079040215	NO	-
7138	ZINC00423650	450	0.13180936984135083	NO	-
7139	ZINC04225012	11810	0.13179793710193252	NO	-
7140	ZINC03497920	8574	0.1317934655282562	NO	-
7141	ZINC01394389	3844	0.13179310266701466	NO	-
7142	ZINC03971585	11208	0.13179304170313122	NO	-
7143	ZINC03867522	10762	0.1317797569744953	NO	-
7144	ZINC04249578	11860	0.13177312793453844	NO	-
7145	ZINC02718963	5991	0.13175910064813479	NO	-
7146	ZINC02718963	5992	0.13175910064813479	NO	-
7147	ZINC03586060	9147	0.13175129228560817	NO	-
7148	ZINC02812602	6334	0.13174933017992427	NO	-
7149	ZINC02653823	5696	0.1317441935022452	NO	-
7150	ZINC03894878	10997	0.13174334878766117	NO	-
7151	ZINC00660036	989	0.1317424908743016	NO	-
7152	ZINC00684186	1109	0.13174123483132374	NO	-
7153	ZINC02699063	5832	0.1317253510178213	NO	-
7154	ZINC04499833	12518	0.1317237181655895	NO	-
7155	ZINC00685811	1114	0.13171103798411346	NO	-
7156	ZINC03630764	9401	0.1317002388133	NO	-
7157	ZINC03983505	11356	0.13162825258849425	NO	-
7158	ZINC03859682	10611	0.13162724690724328	NO	-
7159	ZINC03511150	8691	0.13160820320527414	NO	-
7160	ZINC00483983	532	0.13159373266792898	NO	-
7161	ZINC01749917	4349	0.13158456030452292	NO	-
7162	ZINC03523658	8757	0.1315797672613645	NO	-
7163	ZINC03367971	7759	0.13155238262840277	NO	-
7164	ZINC03858491	10462	0.13155171453397793	NO	-
7165	ZINC02347125	4988	0.13151761223963512	NO	-
7166	ZINC02646029	5645	0.13151243458575468	NO	-
7167	ZINC02347126	4989	0.1314848046123048	NO	-
7168	ZINC02699057	5828	0.1314774299323473	NO	-
7169	ZINC01928569	4429	0.13146717815727837	NO	-
7170	ZINC04492935	12492	0.13145835895246635	NO	-
7171	ZINC01512202	4240	0.13145683616463513	NO	-
7172	ZINC02870575	6460	0.13145608574836326	NO	-
7173	ZINC04325897	12051	0.1314519232621222	NO	-
7174	ZINC03858486	10459	0.131451744438316	NO	-
7175	ZINC02320010	4918	0.13143808693185702	NO	-
7176	ZINC03866680	10693	0.13141418672048755	NO	-
7177	ZINC03972455	11230	0.13138244937279467	NO	-
7178	ZINC04299412	11982	0.13137833998614584	NO	-
7179	ZINC00638839	875	0.13137414215467139	NO	-
7180	ZINC03852148	9723	0.13136123024808993	NO	-
7181	ZINC03857311	10302	0.1313558713871046	NO	-
7182	ZINC03857452	10320	0.13134084704966234	NO	-
7183	ZINC00803269	1487	0.13133047892163194	NO	-
7184	ZINC03211992	7234	0.13132338492947077	NO	-
7185	ZINC01145080	3308	0.13130674575300577	NO	-
7186	ZINC03630762	9400	0.13129905245882378	NO	-
7187	ZINC02784455	6152	0.13129457876162604	NO	-
7188	ZINC03890172	10940	0.1312872532411306	NO	-
7189	ZINC04464924	12316	0.1312872532411306	NO	-
7190	ZINC03367422	7750	0.13127371371717722	NO	-
7191	ZINC00930698	2154	0.1312470767547465	NO	-
7192	ZINC00421595	440	0.13124093646873708	NO	-
7193	ZINC03188405	7207	0.13123549415932803	NO	-
7194	ZINC03493062	8471	0.13121054003088395	NO	-
7195	ZINC00947350	2257	0.13120298762192514	NO	-
7196	ZINC03434155	8092	0.13118816448166915	NO	-
7197	ZINC03268335	7379	0.13118592102685178	NO	-
7198	ZINC02561680	5422	0.13116199980612195	NO	-
7199	ZINC03856499	10262	0.13116182676662375	NO	-
7200	ZINC01154212	3350	0.131160249302987	NO	-
7201	ZINC00846458	1793	0.13115849696880316	NO	-
7202	ZINC03408218	7977	0.13115606194018833	NO	-
7203	ZINC00644507	915	0.13114887411627701	NO	-
7204	ZINC03478110	8397	0.1311428074509242	NO	-
7205	ZINC03850839	9639	0.13110796370449893	NO	-
7206	ZINC03857660	10345	0.13109047337996438	NO	-
7207	ZINC01071703	2901	0.13108002986884507	NO	-
7208	ZINC04062272	11563	0.13107778747944895	NO	-
7209	ZINC03853587	9918	0.13106391124310401	NO	-
7210	ZINC03971893	11222	0.13105999081943911	NO	-
7211	ZINC04470306	12387	0.13105999081943911	NO	-
7212	ZINC01043345	2745	0.13103968870762184	NO	-
7213	ZINC00849701	1839	0.13103445950725873	NO	-
7214	ZINC00372305	380	0.13102573188065858	NO	-
7215	ZINC01468041	4114	0.1309983015755144	NO	-
7216	ZINC03977696	11307	0.1309907589842116	NO	-
7217	ZINC00719754	1221	0.1309854635449018	NO	-
7218	ZINC03493294	8481	0.1309840943992826	NO	-
7219	ZINC03462556	8318	0.1309766645725087	NO	-
7220	ZINC03858769	10481	0.13096698685949854	NO	-
7221	ZINC04033833	11513	0.1309660260995499	NO	-
7222	ZINC03935683	11030	0.1309627418721822	NO	-
7223	ZINC00508046	542	0.13096150593951117	NO	-
7224	ZINC02637305	5609	0.13096142357059418	NO	-
7225	ZINC00795754	1441	0.13094536890037825	NO	-
7226	ZINC01116135	3139	0.13094024800037024	NO	-
7227	ZINC03385954	7873	0.130935320077827	NO	-
7228	ZINC01404596	3882	0.13092693223883628	NO	-
7229	ZINC03971582	11207	0.1309188589838535	NO	-
7230	ZINC01650665	4329	0.13090002656563232	NO	-
7231	ZINC03227462	7283	0.1308979540389901	NO	-
7232	ZINC04623124	12593	0.13088704539150717	NO	-
7233	ZINC01451869	4064	0.13087161047029652	NO	-
7234	ZINC03366850	7744	0.13086732487142647	NO	-
7235	ZINC03257007	7345	0.13086043208685694	NO	-
7236	ZINC03856115	10226	0.13085424795711728	NO	-
7237	ZINC03285899	7434	0.13085060097815068	NO	-
7238	ZINC02699060	5829	0.1308369956101586	NO	-
7239	ZINC03368007	7761	0.13083655458787952	NO	-
7240	ZINC04225722	11816	0.13083375592292718	NO	-
7241	ZINC02431783	5206	0.13083043617338314	NO	-
7242	ZINC04518493	12570	0.1307570809498987	NO	-
7243	ZINC04460686	12282	0.13074480174185826	NO	-
7244	ZINC03498573	8581	0.13073798623098373	NO	-
7245	ZINC03363442	7731	0.1307314395631125	NO	-
7246	ZINC03859599	10587	0.13072598763291113	NO	-
7247	ZINC01223303	3572	0.13070578837373192	NO	-
7248	ZINC03368186	7767	0.13069876861557891	NO	-
7249	ZINC01211244	3543	0.13069289545685567	NO	-
7250	ZINC03853940	10020	0.1306832389473594	NO	-
7251	ZINC03217528	7253	0.13067707324875855	NO	-
7252	ZINC03890164	10939	0.13066881591498336	NO	-
7253	ZINC02922845	6805	0.13066264821552265	NO	-
7254	ZINC03858462	10453	0.13065766104284074	NO	-
7255	ZINC01392854	3836	0.13065127840329863	NO	-
7256	ZINC03859508	10566	0.13064940674861766	NO	-
7257	ZINC03853701	9961	0.13064516400925855	NO	-
7258	ZINC03363449	7733	0.13062553914389097	NO	-
7259	ZINC03021559	7077	0.13062406554890665	NO	-
7260	ZINC03972471	11237	0.1306126310205057	NO	-
7261	ZINC04511902	12548	0.13061125480448635	NO	-
7262	ZINC00815724	1597	0.13060102382571964	NO	-
7263	ZINC01042671	2736	0.13058564334849915	NO	-
7264	ZINC01305957	3669	0.13055392277061628	NO	-
7265	ZINC03366836	7742	0.13054637181705678	NO	-
7266	ZINC00896955	2065	0.13053089585321595	NO	-
7267	ZINC00780175	1358	0.1305220671296292	NO	-
7268	ZINC04443544	12268	0.1304877036506971	NO	-
7269	ZINC03608655	9285	0.13046869653566107	NO	-
7270	ZINC03971890	11221	0.1304677172048614	NO	-
7271	ZINC00798433	1461	0.13046362995065666	NO	-
7272	ZINC02960479	6954	0.13045134395901878	NO	-
7273	ZINC01020567	2551	0.13043711704049193	NO	-
7274	ZINC00423596	446	0.13039623048274637	NO	-
7275	ZINC03849946	9610	0.13037194847157973	NO	-
7276	ZINC03956282	11049	0.13036259098408795	NO	-
7277	ZINC03970311	11173	0.13035875894388038	NO	-
7278	ZINC01142170	3296	0.13034463846851568	NO	-
7279	ZINC03857678	10347	0.13032020911828668	NO	-
7280	ZINC02691556	5785	0.130316610652471	NO	-
7281	ZINC03672776	9457	0.1303129703228475	NO	-
7282	ZINC03858490	10461	0.1303036855191009	NO	-
7283	ZINC04485393	12441	0.1302630480992475	NO	-
7284	ZINC00988374	2433	0.13025639692947763	NO	-
7285	ZINC02858607	6409	0.13021765536403956	NO	-
7286	ZINC04103973	11613	0.13021639533653945	NO	-
7287	ZINC02200246	4697	0.1302090781823989	NO	-
7288	ZINC01394949	3846	0.1302007482422533	NO	-
7289	ZINC03485715	8434	0.1301978211509286	NO	-
7290	ZINC03521634	8747	0.13017165673407982	NO	-
7291	ZINC03357906	7711	0.130168991281793	NO	-
7292	ZINC00814899	1579	0.13016767180809602	NO	-
7293	ZINC03612123	9340	0.13013889461744357	NO	-
7294	ZINC00779326	1351	0.1301364547904352	NO	-
7295	ZINC03238890	7303	0.1301324218271555	NO	-
7296	ZINC01194959	3498	0.1301313760125685	NO	-
7297	ZINC03857190	10283	0.1301161189375868	NO	-
7298	ZINC00890078	2043	0.13011323813791414	NO	-
7299	ZINC02898607	6528	0.13010499683779858	NO	-
7300	ZINC03856489	10259	0.13010490074407574	NO	-
7301	ZINC01332493	3705	0.13010212156621667	NO	-
7302	ZINC03103302	7160	0.1300973831806873	NO	-
7303	ZINC02404903	5137	0.13009501219850161	NO	-
7304	ZINC03867724	10774	0.1300784193637697	NO	-
7305	ZINC04465710	12334	0.1300784193637697	NO	-
7306	ZINC03859647	10601	0.13005242324014046	NO	-
7307	ZINC01032746	2623	0.13005213173379104	NO	-
7308	ZINC02656235	5709	0.1300496916900638	NO	-
7309	ZINC01134580	3260	0.13004708463298587	NO	-
7310	ZINC00383316	389	0.13004107924023794	NO	-
7311	ZINC01222274	3570	0.1300342819391559	NO	-
7312	ZINC01197846	3512	0.12999034024133335	NO	-
7313	ZINC01982301	4537	0.12998724938696934	NO	-
7314	ZINC00682813	1100	0.12997802542030518	NO	-
7315	ZINC02787359	6163	0.12996658425438506	NO	-
7316	ZINC00852672	1861	0.12995679356947465	NO	-
7317	ZINC01119484	3154	0.12994975296587458	NO	-
7318	ZINC03497742	8552	0.12993677033312892	NO	-
7319	ZINC02874167	6480	0.12990713599280054	NO	-
7320	ZINC03506089	8653	0.12988875437852138	NO	-
7321	ZINC03345525	7650	0.12988524423045802	NO	-
7322	ZINC03451179	8172	0.1298679910833118	NO	-
7323	ZINC03858480	10456	0.12984786422824512	NO	-
7324	ZINC02647982	5657	0.12983596518194623	NO	-
7325	ZINC02947855	6887	0.12982374394558738	NO	-
7326	ZINC04462164	12286	0.12981887751812707	NO	-
7327	ZINC03972479	11243	0.1298123126700972	NO	-
7328	ZINC03858074	10400	0.1297753791008458	NO	-
7329	ZINC02201351	4704	0.12977320378880597	NO	-
7330	ZINC03620771	9375	0.12975159039101541	NO	-
7331	ZINC00068604	55	0.129739645655513	NO	-
7332	ZINC01938139	4467	0.12973621321568973	NO	-
7333	ZINC04249578	11859	0.1297209051357048	NO	-
7334	ZINC00956194	2310	0.12971470772102123	NO	-
7335	ZINC03410278	7990	0.12970882384422325	NO	-
7336	ZINC02656236	5710	0.12970079824839986	NO	-
7337	ZINC03346248	7660	0.12969964297079326	NO	-
7338	ZINC01179563	3458	0.12968996456011808	NO	-
7339	ZINC02699041	5820	0.12968095709009247	NO	-
7340	ZINC02394009	5107	0.1296740296873338	NO	-
7341	ZINC01806782	4376	0.1296740158679794	NO	-
7342	ZINC03346003	7657	0.1296682858288119	NO	-
7343	ZINC03529825	8805	0.12966640742007077	NO	-
7344	ZINC03034885	7120	0.12962913006566895	NO	-
7345	ZINC00645532	922	0.12960653416208423	NO	-
7346	ZINC02990316	7023	0.12958619616701136	NO	-
7347	ZINC02853413	6395	0.1295840068785335	NO	-
7348	ZINC03850989	9659	0.12955881424098792	NO	-
7349	ZINC03969855	11125	0.12954912661124107	NO	-
7350	ZINC02550182	5419	0.12953581552562504	NO	-
7351	ZINC00588627	670	0.12953403946951242	NO	-
7352	ZINC03867335	10742	0.1295243200135053	NO	-
7353	ZINC01439413	3976	0.1295081961899954	NO	-
7354	ZINC01125604	3196	0.1294995931868229	NO	-
7355	ZINC03987961	11396	0.12949915201627696	NO	-
7356	ZINC01146932	3313	0.12949386686971281	NO	-
7357	ZINC03858316	10423	0.12947970841778206	NO	-
7358	ZINC02713205	5876	0.12944798935923915	NO	-
7359	ZINC04316829	12029	0.12944186103249808	NO	-
7360	ZINC02223096	4767	0.12943752720231474	NO	-
7361	ZINC04039002	11528	0.1294349467932437	NO	-
7362	ZINC04440755	12243	0.12942911815897765	NO	-
7363	ZINC03982830	11324	0.12942329215773934	NO	-
7364	ZINC03850839	9640	0.12942083541644897	NO	-
7365	ZINC02347227	4990	0.12941767102197385	NO	-
7366	ZINC04462768	12295	0.12941568722719274	NO	-
7367	ZINC03853568	9915	0.12940261570304395	NO	-
7368	ZINC03579623	9106	0.12939143346250692	NO	-
7369	ZINC03857603	10336	0.12938559313159784	NO	-
7370	ZINC03030090	7103	0.12938125616977236	NO	-
7371	ZINC01467369	4112	0.12937856852570184	NO	-
7372	ZINC03854714	10166	0.12936746350274514	NO	-
7373	ZINC02622415	5503	0.12936413035498118	NO	-
7374	ZINC02367022	5064	0.1293616342065173	NO	-
7375	ZINC03345226	7648	0.1293486017782756	NO	-
7376	ZINC03217527	7252	0.12934556783846415	NO	-
7377	ZINC03849443	9581	0.1293431737339236	NO	-
7378	ZINC03858461	10452	0.12934014066947086	NO	-
7379	ZINC04470340	12388	0.12934014066947086	NO	-
7380	ZINC02883868	6517	0.1293237100907343	NO	-
7381	ZINC00780614	1363	0.12931448680201701	NO	-
7382	ZINC01938132	4466	0.12929532759746526	NO	-
7383	ZINC01196356	3505	0.12928117999910071	NO	-
7384	ZINC04316341	12026	0.12926905971392683	NO	-
7385	ZINC03908360	11015	0.12926866121885078	NO	-
7386	ZINC02940626	6862	0.12926726133379532	NO	-
7387	ZINC01196002	3502	0.12925745640779604	NO	-
7388	ZINC03367802	7756	0.12923767340662923	NO	-
7389	ZINC02616854	5467	0.12923352311188718	NO	-
7390	ZINC00826020	1648	0.12920254829762257	NO	-
7391	ZINC00670886	1037	0.12919318385873987	NO	-
7392	ZINC01125430	3195	0.12918670400435034	NO	-
7393	ZINC02624656	5524	0.12918080164552478	NO	-
7394	ZINC02863589	6437	0.1291760932311989	NO	-
7395	ZINC04137703	11667	0.1291464451955172	NO	-
7396	ZINC01024089	2561	0.1291415716372228	NO	-
7397	ZINC02691571	5786	0.12913849032701769	NO	-
7398	ZINC02465961	5286	0.129132834918304	NO	-
7399	ZINC00956739	2321	0.12912911931238602	NO	-
7400	ZINC04315967	12017	0.12910921395406535	NO	-
7401	ZINC02796269	6250	0.12910417339169467	NO	-
7402	ZINC02023357	4583	0.1290795478793232	NO	-
7403	ZINC02879045	6502	0.12905728775912279	NO	-
7404	ZINC02324106	4923	0.12903366115380122	NO	-
7405	ZINC02651307	5681	0.1290295265848401	NO	-
7406	ZINC02973236	6995	0.12902505903262362	NO	-
7407	ZINC03322830	7547	0.1289983540225085	NO	-
7408	ZINC01047540	2766	0.1289885231710991	NO	-
7409	ZINC03890978	10967	0.12897342306324794	NO	-
7410	ZINC03497744	8553	0.1289586414101991	NO	-
7411	ZINC01404557	3881	0.12895496565953735	NO	-
7412	ZINC03520163	8743	0.12894020919625152	NO	-
7413	ZINC00784565	1392	0.12893775273590757	NO	-
7414	ZINC04501000	12520	0.1289213734349811	NO	-
7415	ZINC04403989	12182	0.12892084936396495	NO	-
7416	ZINC03990209	11401	0.12891088094246833	NO	-
7417	ZINC00319463	351	0.1289041323770762	NO	-
7418	ZINC00294195	326	0.12889127620165916	NO	-
7419	ZINC03856116	10227	0.1288794796527415	NO	-
7420	ZINC02960353	6953	0.12887834509000506	NO	-
7421	ZINC03854578	10121	0.12884785480224384	NO	-
7422	ZINC01939886	4474	0.12884540572799724	NO	-
7423	ZINC00672501	1045	0.12884131086985237	NO	-
7424	ZINC03183670	7197	0.12881729827228794	NO	-
7425	ZINC01039669	2702	0.12881229382700574	NO	-
7426	ZINC03857126	10275	0.12880884724033934	NO	-
7427	ZINC03366881	7746	0.1288004911415668	NO	-
7428	ZINC00851200	1846	0.1287975392903477	NO	-
7429	ZINC03971571	11206	0.12879077996148022	NO	-
7430	ZINC03850363	9615	0.12878898300308952	NO	-
7431	ZINC03867207	10724	0.12872459155190993	NO	-
7432	ZINC01808533	4379	0.12871129576714962	NO	-
7433	ZINC04326559	12055	0.12870814596516772	NO	-
7434	ZINC01282773	3647	0.12870453443777669	NO	-
7435	ZINC01107664	3065	0.1287015323377373	NO	-
7436	ZINC03291775	7454	0.12869384539057283	NO	-
7437	ZINC01040622	2728	0.1286880859727962	NO	-
7438	ZINC02085903	4621	0.12867327559014577	NO	-
7439	ZINC03512863	8704	0.12865933010537237	NO	-
7440	ZINC00955273	2306	0.12864602044933582	NO	-
7441	ZINC00870039	1967	0.12862908179787483	NO	-
7442	ZINC01038055	2689	0.12861878280830152	NO	-
7443	ZINC04246370	11845	0.12861299564962253	NO	-
7444	ZINC03859604	10588	0.12861103129114446	NO	-
7445	ZINC00586040	659	0.1286061597887378	NO	-
7446	ZINC01516598	4262	0.12857633808132693	NO	-
7447	ZINC03000881	7040	0.1285582095834299	NO	-
7448	ZINC00850312	1843	0.1285562504435887	NO	-
7449	ZINC03507274	8671	0.12854308599128061	NO	-
7450	ZINC01508501	4220	0.12854232095127652	NO	-
7451	ZINC03408033	7974	0.12851668267748237	NO	-
7452	ZINC03410272	7989	0.12850874271047225	NO	-
7453	ZINC01982302	4538	0.12850335195191906	NO	-
7454	ZINC01227147	3580	0.1284556602067889	NO	-
7455	ZINC03462711	8319	0.12845064160834244	NO	-
7456	ZINC02809774	6329	0.1284356911752835	NO	-
7457	ZINC02628014	5563	0.12842561767055316	NO	-
7458	ZINC03423738	8047	0.12842323912470902	NO	-
7459	ZINC02179855	4666	0.128420956807328	NO	-
7460	ZINC03630722	9396	0.1284137873650094	NO	-
7461	ZINC01032049	2613	0.1284074233884249	NO	-
7462	ZINC01428993	3951	0.12838268994381563	NO	-
7463	ZINC03850018	9612	0.12838223936802845	NO	-
7464	ZINC00838308	1742	0.12838062024457017	NO	-
7465	ZINC04484644	12431	0.1283805381178082	NO	-
7466	ZINC04169833	11739	0.1283554866552888	NO	-
7467	ZINC01078500	2985	0.12835296238623028	NO	-
7468	ZINC03857980	10386	0.1283506741535811	NO	-
7469	ZINC01112781	3110	0.12833980685764848	NO	-
7470	ZINC01982348	4549	0.12833887754000903	NO	-
7471	ZINC00945179	2240	0.12831635452886178	NO	-
7472	ZINC00837128	1731	0.12831618950791737	NO	-
7473	ZINC03990209	11400	0.128312664914709	NO	-
7474	ZINC03857604	10337	0.12830805515629148	NO	-
7475	ZINC01156177	3356	0.1282904311004386	NO	-
7476	ZINC01431951	3964	0.1282794551084126	NO	-
7477	ZINC03851669	9698	0.12827068474845954	NO	-
7478	ZINC03853747	9970	0.12826457424067403	NO	-
7479	ZINC04316334	12025	0.12824847190737326	NO	-
7480	ZINC01146464	3310	0.12822616699428327	NO	-
7481	ZINC04169837	11740	0.12822268303941528	NO	-
7482	ZINC00381058	386	0.1282048743341672	NO	-
7483	ZINC04193565	11784	0.12818428415114666	NO	-
7484	ZINC04279258	11935	0.12815488014966434	NO	-
7485	ZINC03245025	7311	0.12814269865484354	NO	-
7486	ZINC01114965	3123	0.12812307551283966	NO	-
7487	ZINC03854557	10112	0.1280833883855384	NO	-
7488	ZINC03852951	9767	0.12808099752753635	NO	-
7489	ZINC00183236	191	0.1280783404963126	NO	-
7490	ZINC02503188	5382	0.12807581408053917	NO	-
7491	ZINC02511346	5398	0.12807128564473924	NO	-
7492	ZINC04107134	11615	0.12806360556568058	NO	-
7493	ZINC01049166	2778	0.12805931823061778	NO	-
7494	ZINC01514798	4257	0.12804986115539416	NO	-
7495	ZINC03438925	8113	0.12804766732572118	NO	-
7496	ZINC00829416	1684	0.12802990436412828	NO	-
7497	ZINC03498761	8585	0.12801613389625183	NO	-
7498	ZINC03285897	7433	0.12800806252211114	NO	-
7499	ZINC01431363	3961	0.1280069079418344	NO	-
7500	ZINC03992874	11422	0.12799239933600898	NO	-
7501	ZINC03908647	11019	0.12799180356868062	NO	-
7502	ZINC02639662	5618	0.127985217082609	NO	-
7503	ZINC01113639	3114	0.12798005505240462	NO	-
7504	ZINC03975034	11287	0.1279772211380766	NO	-
7505	ZINC02423335	5180	0.12797665882694706	NO	-
7506	ZINC04503726	12530	0.12796039955690963	NO	-
7507	ZINC03613851	9356	0.1279575966698989	NO	-
7508	ZINC01037720	2686	0.12795174766852438	NO	-
7509	ZINC00814729	1574	0.12794867688609315	NO	-
7510	ZINC00905566	2094	0.12794706308596174	NO	-
7511	ZINC03497395	8527	0.12791651139414517	NO	-
7512	ZINC01748010	4345	0.12791564739719363	NO	-
7513	ZINC03495857	8509	0.12791398421634026	NO	-
7514	ZINC01247514	3610	0.1279115863412131	NO	-
7515	ZINC02465546	5282	0.127900326542444	NO	-
7516	ZINC03499066	8604	0.12788551714046217	NO	-
7517	ZINC03858814	10484	0.12788528486743428	NO	-
7518	ZINC00590302	676	0.1278698013912109	NO	-
7519	ZINC00801883	1479	0.12786928291883165	NO	-
7520	ZINC01318051	3681	0.12784439516165946	NO	-
7521	ZINC04638630	12601	0.12784279890228162	NO	-
7522	ZINC01423683	3917	0.12783646730152923	NO	-
7523	ZINC02859488	6414	0.127834800851676	NO	-
7524	ZINC03968197	11070	0.1278076587616872	NO	-
7525	ZINC03859598	10586	0.12780120796561917	NO	-
7526	ZINC01432573	3968	0.12777351794925507	NO	-
7527	ZINC04059351	11556	0.12777167757474617	NO	-
7528	ZINC00723865	1237	0.12776812225119877	NO	-
7529	ZINC03859580	10580	0.1277640582394719	NO	-
7530	ZINC02218656	4751	0.12773323750710536	NO	-
7531	ZINC04488255	12468	0.12773271824466675	NO	-
7532	ZINC02669328	5765	0.12773204433697627	NO	-
7533	ZINC00235731	299	0.1277013555831418	NO	-
7534	ZINC04372247	12132	0.1276903356118891	NO	-
7535	ZINC04365402	12122	0.1276897473320143	NO	-
7536	ZINC03460263	8264	0.12767422312726737	NO	-
7537	ZINC00457825	518	0.12766274709624212	NO	-
7538	ZINC00809303	1531	0.12765047025814377	NO	-
7539	ZINC03857880	10377	0.1276501839407891	NO	-
7540	ZINC04460726	12283	0.1276501839407891	NO	-
7541	ZINC02971871	6983	0.12764028052704307	NO	-
7542	ZINC03282026	7420	0.1276322005573293	NO	-
7543	ZINC00920337	2131	0.12762717376145188	NO	-
7544	ZINC03963898	11062	0.12759768857435297	NO	-
7545	ZINC03594152	9171	0.12759352499329707	NO	-
7546	ZINC02917122	6689	0.127563856870677	NO	-
7547	ZINC03859064	10515	0.12756209274871683	NO	-
7548	ZINC03021559	7078	0.1275435688659479	NO	-
7549	ZINC01451095	4036	0.12753566658413884	NO	-
7550	ZINC01212149	3554	0.1275324993737152	NO	-
7551	ZINC03315464	7520	0.12752951128509332	NO	-
7552	ZINC02715819	5921	0.12752845489574968	NO	-
7553	ZINC03497242	8524	0.1275113478879969	NO	-
7554	ZINC02621455	5491	0.12750718391383434	NO	-
7555	ZINC03346250	7661	0.12750559373582288	NO	-
7556	ZINC01062584	2862	0.12748594166535548	NO	-
7557	ZINC02543400	5413	0.12748402805466513	NO	-
7558	ZINC00779325	1350	0.12746611616923673	NO	-
7559	ZINC03629977	9390	0.12744682377920596	NO	-
7560	ZINC01183772	3470	0.12744010174693765	NO	-
7561	ZINC03321348	7544	0.12740849644382146	NO	-
7562	ZINC03372546	7823	0.12740495070622646	NO	-
7563	ZINC03527657	8788	0.12739136640795162	NO	-
7564	ZINC00444766	492	0.12737281132592257	NO	-
7565	ZINC00856281	1892	0.127362917811462	NO	-
7566	ZINC00374115	381	0.1273518098318666	NO	-
7567	ZINC04108177	11624	0.12733949529219155	NO	-
7568	ZINC03877273	10880	0.12732931474311512	NO	-
7569	ZINC00592554	684	0.1273211392586387	NO	-
7570	ZINC04463274	12301	0.12731116438807233	NO	-
7571	ZINC03368715	7783	0.12729743839468668	NO	-
7572	ZINC03938231	11036	0.12729277643802347	NO	-
7573	ZINC00537855	587	0.1272800410413798	NO	-
7574	ZINC01183837	3472	0.12726953403591806	NO	-
7575	ZINC01938130	4465	0.12726564738600146	NO	-
7576	ZINC03068881	7143	0.1272549272528135	NO	-
7577	ZINC02351296	5009	0.12724255064706375	NO	-
7578	ZINC01938125	4463	0.12722941688287484	NO	-
7579	ZINC02380944	5088	0.12722829600466515	NO	-
7580	ZINC02791256	6193	0.12722633593602148	NO	-
7581	ZINC03850612	9625	0.12722607398696734	NO	-
7582	ZINC04414352	12211	0.12719587746066552	NO	-
7583	ZINC03852921	9764	0.12719100259612443	NO	-
7584	ZINC01000087	2480	0.12718376474444848	NO	-
7585	ZINC02324105	4922	0.12718311353561115	NO	-
7586	ZINC02340487	4973	0.12717439781588008	NO	-
7587	ZINC04334768	12068	0.12716679424938823	NO	-
7588	ZINC01171607	3439	0.12715318783862728	NO	-
7589	ZINC03227444	7279	0.1271527877724878	NO	-
7590	ZINC00956296	2316	0.12714668681059105	NO	-
7591	ZINC03850585	9621	0.12714542889586658	NO	-
7592	ZINC03351403	7683	0.1271280349881088	NO	-
7593	ZINC01052110	2797	0.12711534733283936	NO	-
7594	ZINC03856132	10230	0.12711533316677254	NO	-
7595	ZINC02656220	5705	0.12711214245035465	NO	-
7596	ZINC03495890	8513	0.1271044500600921	NO	-
7597	ZINC00721032	1231	0.1270846840166655	NO	-
7598	ZINC04285758	11951	0.12708435731668938	NO	-
7599	ZINC02621224	5484	0.1270780315726611	NO	-
7600	ZINC00423649	449	0.12707164620307457	NO	-
7601	ZINC01489582	4149	0.1270667509024255	NO	-
7602	ZINC01118279	3145	0.12704977560644196	NO	-
7603	ZINC01076305	2967	0.12704661235533823	NO	-
7604	ZINC04246329	11843	0.1270424111542996	NO	-
7605	ZINC02652934	5694	0.12701494040758168	NO	-
7606	ZINC02617967	5469	0.12700969980598217	NO	-
7607	ZINC02918147	6726	0.12700122257738616	NO	-
7608	ZINC02787743	6166	0.1270011376931175	NO	-
7609	ZINC03214197	7238	0.12700100720208574	NO	-
7610	ZINC01040555	2726	0.12698805982389552	NO	-
7611	ZINC02754955	6097	0.1269759848590785	NO	-
7612	ZINC04169837	11742	0.12695234326546667	NO	-
7613	ZINC03362830	7726	0.12693401561360032	NO	-
7614	ZINC04375991	12135	0.12691203454020628	NO	-
7615	ZINC00938512	2184	0.126894177276931	NO	-
7616	ZINC03973459	11260	0.126885834489028	NO	-
7617	ZINC03414359	8001	0.12688427690094403	NO	-
7618	ZINC00887635	2032	0.12687516164883272	NO	-
7619	ZINC00625831	776	0.12686737528356481	NO	-
7620	ZINC02713260	5891	0.12686732895908864	NO	-
7621	ZINC01499614	4177	0.12686712544956716	NO	-
7622	ZINC00677747	1069	0.12685792409457425	NO	-
7623	ZINC02330071	4946	0.12684834924614122	NO	-
7624	ZINC00723864	1236	0.12679858612463207	NO	-
7625	ZINC04059327	11555	0.12679140175713485	NO	-
7626	ZINC03387054	7889	0.1267849532149536	NO	-
7627	ZINC04443576	12271	0.12677920503172382	NO	-
7628	ZINC00642598	902	0.12677223080284583	NO	-
7629	ZINC02648759	5662	0.12676629677936713	NO	-
7630	ZINC02394773	5110	0.12676256815089468	NO	-
7631	ZINC03426639	8065	0.12672642487747024	NO	-
7632	ZINC03490548	8459	0.12672490046968893	NO	-
7633	ZINC03482292	8424	0.1267102429677762	NO	-
7634	ZINC03461549	8294	0.12670914666387872	NO	-
7635	ZINC02752536	6092	0.12669835595218046	NO	-
7636	ZINC00670837	1035	0.12668743077433742	NO	-
7637	ZINC02325204	4928	0.12668731275754858	NO	-
7638	ZINC02184790	4675	0.12668535212457174	NO	-
7639	ZINC03460303	8267	0.12668397681175783	NO	-
7640	ZINC04465720	12336	0.12667819197656974	NO	-
7641	ZINC03971152	11189	0.1266708427004628	NO	-
7642	ZINC00780830	1370	0.12666872946508934	NO	-
7643	ZINC03859609	10592	0.12664222005637749	NO	-
7644	ZINC00905569	2095	0.12661370997177884	NO	-
7645	ZINC00716798	1195	0.12660564720010545	NO	-
7646	ZINC02652441	5689	0.12660399131168415	NO	-
7647	ZINC03460261	8263	0.12659242489736494	NO	-
7648	ZINC03857316	10307	0.12656981075563095	NO	-
7649	ZINC02791924	6202	0.12654053458735784	NO	-
7650	ZINC00166137	179	0.12653348119292968	NO	-
7651	ZINC02713202	5874	0.12653157430449452	NO	-
7652	ZINC03558474	8975	0.126508656847869	NO	-
7653	ZINC04334968	12071	0.1265051786075835	NO	-
7654	ZINC00987601	2424	0.1264871503695994	NO	-
7655	ZINC04225016	11814	0.1264698948696236	NO	-
7656	ZINC02908864	6542	0.12646784808439998	NO	-
7657	ZINC02656234	5708	0.12645974918968778	NO	-
7658	ZINC03463769	8329	0.12645799492791213	NO	-
7659	ZINC03969902	11133	0.12645347230010717	NO	-
7660	ZINC04513165	12553	0.12644215251688037	NO	-
7661	ZINC02497774	5349	0.12642878100302285	NO	-
7662	ZINC03434158	8093	0.1264256989642066	NO	-
7663	ZINC03184997	7199	0.12642532640047047	NO	-
7664	ZINC03227456	7281	0.12642445356818846	NO	-
7665	ZINC01387351	3812	0.12642230297399	NO	-
7666	ZINC03861986	10664	0.12640234875446896	NO	-
7667	ZINC01006133	2502	0.12640088193258073	NO	-
7668	ZINC02415372	5165	0.12638911461268762	NO	-
7669	ZINC01146531	3312	0.12637339864968092	NO	-
7670	ZINC02658168	5726	0.1263487320973785	NO	-
7671	ZINC03439899	8115	0.12633241364672873	NO	-
7672	ZINC03854713	10165	0.12632628706701396	NO	-
7673	ZINC01163176	3400	0.1263175995736042	NO	-
7674	ZINC02082164	4620	0.12631416608281018	NO	-
7675	ZINC03579598	9101	0.12631209236538257	NO	-
7676	ZINC03857254	10292	0.12631040469520555	NO	-
7677	ZINC00035049	21	0.12630942636738599	NO	-
7678	ZINC03645843	9420	0.126299325027512	NO	-
7679	ZINC03347787	7669	0.12629860139045834	NO	-
7680	ZINC04275377	11920	0.12628975879897508	NO	-
7681	ZINC03852411	9728	0.12628972598957083	NO	-
7682	ZINC03859141	10523	0.12628185595791475	NO	-
7683	ZINC01214312	3558	0.12627089788441417	NO	-
7684	ZINC00938501	2179	0.12625628504183806	NO	-
7685	ZINC00448599	497	0.12625110992155616	NO	-
7686	ZINC03987794	11394	0.1262480926920635	NO	-
7687	ZINC04278008	11929	0.12623918538977802	NO	-
7688	ZINC03320531	7539	0.1262087136199345	NO	-
7689	ZINC04246347	11844	0.12619485527541513	NO	-
7690	ZINC03974404	11278	0.1261790861115107	NO	-
7691	ZINC02794025	6229	0.1261771487435358	NO	-
7692	ZINC02715820	5922	0.1261719130888592	NO	-
7693	ZINC03859463	10558	0.1261660913311738	NO	-
7694	ZINC01913356	4417	0.1261622372144916	NO	-
7695	ZINC03853206	9828	0.12616200490204713	NO	-
7696	ZINC03854659	10144	0.12615052790296305	NO	-
7697	ZINC04389117	12161	0.12613664392982893	NO	-
7698	ZINC00798433	1460	0.126133114270961	NO	-
7699	ZINC01194957	3497	0.1261322363283571	NO	-
7700	ZINC02763048	6118	0.1261286854041898	NO	-
7701	ZINC00142130	158	0.12612862099442299	NO	-
7702	ZINC02788979	6182	0.12612725096086794	NO	-
7703	ZINC03278685	7413	0.12612587244910897	NO	-
7704	ZINC04156136	11688	0.1261230364104365	NO	-
7705	ZINC02963608	6961	0.1261039407864671	NO	-
7706	ZINC02241199	4816	0.12610158818586287	NO	-
7707	ZINC03855276	10198	0.126097977304667	NO	-
7708	ZINC04279573	11936	0.12609609800137983	NO	-
7709	ZINC00642599	903	0.12609234300222527	NO	-
7710	ZINC00620081	739	0.12608889626639347	NO	-
7711	ZINC04410168	12205	0.12608437563297992	NO	-
7712	ZINC00854836	1869	0.12607574938815294	NO	-
7713	ZINC04169833	11737	0.12604146232104696	NO	-
7714	ZINC00800729	1470	0.12603360194973084	NO	-
7715	ZINC02702076	5837	0.12603280387781404	NO	-
7716	ZINC03868447	10834	0.12602967611138582	NO	-
7717	ZINC02940428	6857	0.1260236717514454	NO	-
7718	ZINC00670802	1034	0.12601096785354113	NO	-
7719	ZINC03891026	10970	0.12600686898914068	NO	-
7720	ZINC03969197	11096	0.12600637085045807	NO	-
7721	ZINC04297960	11980	0.12600503431008403	NO	-
7722	ZINC01405165	3888	0.1259984748370405	NO	-
7723	ZINC01063864	2866	0.12598895174641525	NO	-
7724	ZINC01208147	3533	0.12598348979919896	NO	-
7725	ZINC03357314	7707	0.12597934909006442	NO	-
7726	ZINC02340007	4972	0.12597280792809462	NO	-
7727	ZINC03857679	10348	0.12595895802839055	NO	-
7728	ZINC01043775	2748	0.12595549472054263	NO	-
7729	ZINC00668382	1018	0.12594659265072247	NO	-
7730	ZINC04477775	12407	0.1259390321375086	NO	-
7731	ZINC02747202	6084	0.1259304545318943	NO	-
7732	ZINC00780831	1371	0.1259245878053179	NO	-
7733	ZINC02718958	5984	0.125919836781777	NO	-
7734	ZINC02718958	5985	0.125919836781777	NO	-
7735	ZINC00714675	1187	0.12590794925557128	NO	-
7736	ZINC00852309	1860	0.12590536690206358	NO	-
7737	ZINC02718813	5978	0.12590262701120394	NO	-
7738	ZINC02718813	5979	0.12590262701120394	NO	-
7739	ZINC03200577	7221	0.12590173100076718	NO	-
7740	ZINC04359039	12114	0.12589725228673782	NO	-
7741	ZINC03594822	9182	0.12589052184731925	NO	-
7742	ZINC03859463	10557	0.12588840322976272	NO	-
7743	ZINC02269324	4845	0.12583247364144742	NO	-
7744	ZINC03368526	7774	0.12582560496593118	NO	-
7745	ZINC03550403	8925	0.12582030998512622	NO	-
7746	ZINC00939030	2193	0.1258185356408173	NO	-
7747	ZINC00862506	1940	0.1258141476545289	NO	-
7748	ZINC02850887	6392	0.12580841913769014	NO	-
7749	ZINC00858133	1925	0.12579098687497028	NO	-
7750	ZINC03563483	9016	0.12577942434933118	NO	-
7751	ZINC01955116	4480	0.12577557348906232	NO	-
7752	ZINC03892677	10992	0.12576297561317737	NO	-
7753	ZINC04465354	12328	0.12576297561317737	NO	-
7754	ZINC01124976	3191	0.12575789423306022	NO	-
7755	ZINC00939175	2195	0.12575654245972567	NO	-
7756	ZINC03386107	7876	0.1257482264005693	NO	-
7757	ZINC03397068	7926	0.12574579727889773	NO	-
7758	ZINC03973589	11267	0.1257108305745293	NO	-
7759	ZINC01245071	3605	0.12569858555496158	NO	-
7760	ZINC00193519	206	0.1256936841712698	NO	-
7761	ZINC01076466	2969	0.1256920440276195	NO	-
7762	ZINC02718962	5988	0.12569005881511286	NO	-
7763	ZINC02718962	5989	0.12569005881511286	NO	-
7764	ZINC02800131	6271	0.12568817361463344	NO	-
7765	ZINC04167028	11730	0.125685606457599	NO	-
7766	ZINC01056841	2826	0.12565930234914024	NO	-
7767	ZINC02382042	5092	0.12565328700344888	NO	-
7768	ZINC03858487	10460	0.12564976681353074	NO	-
7769	ZINC00844100	1770	0.12564398670631	NO	-
7770	ZINC02957835	6948	0.1256334846771793	NO	-
7771	ZINC04228420	11817	0.1256293020398172	NO	-
7772	ZINC01048677	2776	0.12560499168841976	NO	-
7773	ZINC03504193	8639	0.12560366315979843	NO	-
7774	ZINC01040113	2707	0.12560275790444547	NO	-
7775	ZINC04117295	11633	0.12559844567557346	NO	-
7776	ZINC01754767	4350	0.1255973099155854	NO	-
7777	ZINC03609618	9293	0.1255972000128163	NO	-
7778	ZINC02669330	5766	0.1255948341326	NO	-
7779	ZINC02209399	4724	0.1255792677807923	NO	-
7780	ZINC01013818	2514	0.12557242756971496	NO	-
7781	ZINC02343979	4980	0.1255653113110222	NO	-
7782	ZINC03461555	8295	0.12553402326841379	NO	-
7783	ZINC03562750	9011	0.1255281781062054	NO	-
7784	ZINC02702153	5839	0.1255165656801391	NO	-
7785	ZINC02657349	5719	0.12551336617631684	NO	-
7786	ZINC03982833	11325	0.1255057074587019	NO	-
7787	ZINC00826008	1642	0.12550166821302206	NO	-
7788	ZINC02380947	5089	0.12550154726608487	NO	-
7789	ZINC02281079	4854	0.12548983136266942	NO	-
7790	ZINC03857189	10282	0.12546742802328298	NO	-
7791	ZINC03854552	10111	0.1254658040254565	NO	-
7792	ZINC03857317	10308	0.1254658030617314	NO	-
7793	ZINC03850059	9613	0.12545380480700025	NO	-
7794	ZINC00934392	2161	0.12545145244946065	NO	-
7795	ZINC01047333	2764	0.12544966530529456	NO	-
7796	ZINC04443473	12264	0.1254442131300905	NO	-
7797	ZINC04503560	12529	0.12544233411670458	NO	-
7798	ZINC03891079	10974	0.1254068092469305	NO	-
7799	ZINC03549042	8913	0.12540570697151743	NO	-
7800	ZINC04046612	11539	0.12540154441021273	NO	-
7801	ZINC03410182	7987	0.12540140869585403	NO	-
7802	ZINC03854686	10154	0.12539490879385243	NO	-
7803	ZINC01252559	3614	0.12538719710241397	NO	-
7804	ZINC00671452	1041	0.12537510255702644	NO	-
7805	ZINC03254976	7343	0.12537221505134358	NO	-
7806	ZINC03867504	10758	0.12534476454634355	NO	-
7807	ZINC00675384	1054	0.1253442468749845	NO	-
7808	ZINC02747795	6085	0.1253416134846415	NO	-
7809	ZINC02747795	6086	0.1253416134846415	NO	-
7810	ZINC03868309	10821	0.12532048614480307	NO	-
7811	ZINC04465975	12344	0.12532048614480307	NO	-
7812	ZINC00705687	1154	0.12531559159062247	NO	-
7813	ZINC02634653	5593	0.12531325110385014	NO	-
7814	ZINC04468621	12372	0.12529693078019427	NO	-
7815	ZINC02523997	5410	0.1252690987949799	NO	-
7816	ZINC03853427	9871	0.1252592510640504	NO	-
7817	ZINC03850463	9617	0.1252468028266544	NO	-
7818	ZINC01405298	3889	0.1252401890522888	NO	-
7819	ZINC03492904	8467	0.12523522819150848	NO	-
7820	ZINC03330594	7579	0.12522746508936122	NO	-
7821	ZINC02640052	5621	0.12522129941838592	NO	-
7822	ZINC00107273	119	0.12521939695510464	NO	-
7823	ZINC02347937	4996	0.12521762155776806	NO	-
7824	ZINC03977031	11300	0.12521494923545648	NO	-
7825	ZINC00988374	2434	0.12520119978080801	NO	-
7826	ZINC01937940	4448	0.12519574142670464	NO	-
7827	ZINC01799643	4374	0.12519226779816323	NO	-
7828	ZINC01432689	3969	0.12518800635123994	NO	-
7829	ZINC01121019	3163	0.12518203869641323	NO	-
7830	ZINC02466901	5296	0.12517827122695221	NO	-
7831	ZINC04169837	11741	0.12517795156288	NO	-
7832	ZINC01136521	3273	0.1251482894264044	NO	-
7833	ZINC00945180	2241	0.12514623907544992	NO	-
7834	ZINC03890301	10947	0.1251436417366942	NO	-
7835	ZINC01042725	2738	0.12514273082376526	NO	-
7836	ZINC00794781	1426	0.12512764039633842	NO	-
7837	ZINC04484186	12422	0.1251119034887115	NO	-
7838	ZINC02665145	5762	0.12509346701146154	NO	-
7839	ZINC00863300	1942	0.1250847373688903	NO	-
7840	ZINC02845175	6372	0.125063797649976	NO	-
7841	ZINC00043060	23	0.12506032320826305	NO	-
7842	ZINC03528436	8793	0.12505377185661254	NO	-
7843	ZINC03600363	9223	0.1250489417372479	NO	-
7844	ZINC03968198	11071	0.1250380617506553	NO	-
7845	ZINC03970170	11165	0.12503696844555798	NO	-
7846	ZINC03331852	7585	0.1250336347594432	NO	-
7847	ZINC00626130	778	0.12502678310838206	NO	-
7848	ZINC02789692	6186	0.1250188662352314	NO	-
7849	ZINC03426366	8063	0.1250126907188081	NO	-
7850	ZINC03855463	10207	0.12501242183389147	NO	-
7851	ZINC03507183	8663	0.12500936987105518	NO	-
7852	ZINC03228974	7288	0.12500883225632559	NO	-
7853	ZINC02796315	6252	0.12500650354320159	NO	-
7854	ZINC03859605	10589	0.12500215106691143	NO	-
7855	ZINC03859575	10575	0.12499818271316607	NO	-
7856	ZINC03363446	7732	0.1249914400478823	NO	-
7857	ZINC02797758	6260	0.12498910603098903	NO	-
7858	ZINC04492935	12493	0.12498612663299523	NO	-
7859	ZINC04291573	11970	0.12496897330084118	NO	-
7860	ZINC02918244	6732	0.1249604227458899	NO	-
7861	ZINC03441648	8120	0.12495791169897871	NO	-
7862	ZINC04638658	12605	0.12495072562593593	NO	-
7863	ZINC02794506	6233	0.12495010335977427	NO	-
7864	ZINC00753722	1304	0.12494737340262224	NO	-
7865	ZINC01937977	4453	0.12494016079944581	NO	-
7866	ZINC04123117	11645	0.12492453280927271	NO	-
7867	ZINC00683663	1103	0.12489927475125746	NO	-
7868	ZINC02990306	7022	0.12489756305514407	NO	-
7869	ZINC03974990	11284	0.12487461070293682	NO	-
7870	ZINC03974956	11283	0.12487406034180462	NO	-
7871	ZINC01440873	3985	0.12486994687958261	NO	-
7872	ZINC03516703	8722	0.1248641785524147	NO	-
7873	ZINC00995313	2466	0.12485835149513891	NO	-
7874	ZINC04246194	11838	0.12484140999416163	NO	-
7875	ZINC03485766	8435	0.1248366951947475	NO	-
7876	ZINC03558455	8973	0.12483037525109227	NO	-
7877	ZINC02686586	5776	0.12482058495777308	NO	-
7878	ZINC00667327	1012	0.12481808678749481	NO	-
7879	ZINC00175315	184	0.1248170681196305	NO	-
7880	ZINC00869920	1966	0.124812211963195	NO	-
7881	ZINC03631270	9407	0.12480471280401381	NO	-
7882	ZINC01389370	3820	0.12480094000718851	NO	-
7883	ZINC02400745	5126	0.1247939472687155	NO	-
7884	ZINC01388620	3818	0.12479321366088267	NO	-
7885	ZINC03867503	10756	0.12477951418749364	NO	-
7886	ZINC02341966	4974	0.12476074520162707	NO	-
7887	ZINC01440083	3983	0.1247552372712297	NO	-
7888	ZINC01937941	4449	0.12472664184805482	NO	-
7889	ZINC03579145	9090	0.12471692690229062	NO	-
7890	ZINC00150192	170	0.12470583665993505	NO	-
7891	ZINC01499615	4178	0.12468944705226974	NO	-
7892	ZINC03304860	7491	0.12468939215848972	NO	-
7893	ZINC00907258	2098	0.12467925762868608	NO	-
7894	ZINC03593665	9164	0.12467608333274424	NO	-
7895	ZINC01144201	3305	0.12466709738298487	NO	-
7896	ZINC03368776	7788	0.12465914779280582	NO	-
7897	ZINC00779391	1356	0.12464436941121962	NO	-
7898	ZINC00907274	2099	0.12463914094279388	NO	-
7899	ZINC02965700	6964	0.12463696704176286	NO	-
7900	ZINC03903649	11004	0.12463449221343659	NO	-
7901	ZINC00937856	2176	0.12463265564239047	NO	-
7902	ZINC03850933	9653	0.12462992611692882	NO	-
7903	ZINC02738311	6069	0.1246237256838224	NO	-
7904	ZINC00272932	322	0.12461865720312372	NO	-
7905	ZINC02973165	6994	0.12461146323385426	NO	-
7906	ZINC03972476	11240	0.12459602394346475	NO	-
7907	ZINC01113173	3113	0.12459061499117005	NO	-
7908	ZINC04443468	12263	0.1245872373101445	NO	-
7909	ZINC01004399	2493	0.12458495270355355	NO	-
7910	ZINC04518490	12569	0.12453682768698532	NO	-
7911	ZINC02331296	4948	0.12453479668550119	NO	-
7912	ZINC03610510	9307	0.12452575346919509	NO	-
7913	ZINC02299948	4882	0.1245255112399635	NO	-
7914	ZINC02746895	6080	0.12451962144128272	NO	-
7915	ZINC03853531	9909	0.12451958507298723	NO	-
7916	ZINC03859435	10544	0.1245167692204891	NO	-
7917	ZINC00656799	980	0.12451476926058853	NO	-
7918	ZINC03868028	10801	0.12450929077669526	NO	-
7919	ZINC00048369	36	0.12449503241178647	NO	-
7920	ZINC00718697	1214	0.12448817222636284	NO	-
7921	ZINC03970169	11164	0.12445890307668298	NO	-
7922	ZINC00832171	1698	0.12442909250432647	NO	-
7923	ZINC02794507	6234	0.1244147633547314	NO	-
7924	ZINC01046801	2761	0.12440840853775681	NO	-
7925	ZINC03563660	9029	0.12440764990857514	NO	-
7926	ZINC03851185	9680	0.12440398528699707	NO	-
7927	ZINC02972103	6986	0.1243891194801	NO	-
7928	ZINC00646438	942	0.12438573004153042	NO	-
7929	ZINC01199596	3515	0.1243827958361385	NO	-
7930	ZINC00678748	1083	0.1243816626700024	NO	-
7931	ZINC02733821	6059	0.12438121147596054	NO	-
7932	ZINC03504022	8634	0.12437495337417886	NO	-
7933	ZINC03853995	10036	0.1243597712203744	NO	-
7934	ZINC03497222	8522	0.12435976275747636	NO	-
7935	ZINC03854711	10163	0.12433559585011286	NO	-
7936	ZINC03611606	9328	0.1243192437134716	NO	-
7937	ZINC01625004	4318	0.12430943580574284	NO	-
7938	ZINC01043258	2743	0.12430602843765265	NO	-
7939	ZINC00848448	1814	0.12429922382156378	NO	-
7940	ZINC01954731	4478	0.1242969985064442	NO	-
7941	ZINC04001417	11465	0.12429385205242838	NO	-
7942	ZINC00939167	2194	0.12428377245944872	NO	-
7943	ZINC03277628	7411	0.12427951730463019	NO	-
7944	ZINC02336827	4958	0.12426739423368342	NO	-
7945	ZINC02947878	6889	0.12425997410530869	NO	-
7946	ZINC00635621	843	0.12425894337125583	NO	-
7947	ZINC03508562	8682	0.12425706906638609	NO	-
7948	ZINC03463710	8327	0.1242436127710507	NO	-
7949	ZINC03505473	8643	0.12423460239280078	NO	-
7950	ZINC02802708	6293	0.12421331525093521	NO	-
7951	ZINC02718964	5993	0.12420697317305918	NO	-
7952	ZINC03857314	10305	0.12419474108746353	NO	-
7953	ZINC03554608	8951	0.12417947208692458	NO	-
7954	ZINC03850612	9624	0.12417710455967093	NO	-
7955	ZINC02260499	4835	0.12416923313666216	NO	-
7956	ZINC03556265	8965	0.12416085371978072	NO	-
7957	ZINC01148395	3328	0.12415642972608866	NO	-
7958	ZINC04638640	12603	0.12414752211066342	NO	-
7959	ZINC03274824	7399	0.12412942404996825	NO	-
7960	ZINC03970313	11177	0.12412476708892667	NO	-
7961	ZINC03619001	9364	0.12412364777330878	NO	-
7962	ZINC01470340	4122	0.12409896714970213	NO	-
7963	ZINC03602470	9240	0.12409837895969322	NO	-
7964	ZINC04326673	12056	0.12409215645919758	NO	-
7965	ZINC04285758	11950	0.12409178191137217	NO	-
7966	ZINC02788950	6179	0.12406788054951691	NO	-
7967	ZINC02747201	6083	0.12406758532154565	NO	-
7968	ZINC01982093	4534	0.12406223906284332	NO	-
7969	ZINC01152102	3342	0.1240576077079917	NO	-
7970	ZINC00420554	439	0.12405729076803178	NO	-
7971	ZINC01020300	2544	0.12405462764301024	NO	-
7972	ZINC00570332	636	0.12405284033140167	NO	-
7973	ZINC00860996	1934	0.12404003014018096	NO	-
7974	ZINC04492166	12480	0.12403507272659126	NO	-
7975	ZINC02209000	4717	0.12403339548096524	NO	-
7976	ZINC03973589	11268	0.12403321894550288	NO	-
7977	ZINC03970041	11149	0.12402070320101263	NO	-
7978	ZINC03868864	10857	0.12400416068630861	NO	-
7979	ZINC03850993	9660	0.12400177872931459	NO	-
7980	ZINC03610425	9296	0.12399073868042365	NO	-
7981	ZINC03265922	7375	0.12398147724903004	NO	-
7982	ZINC00812724	1557	0.12398067786146974	NO	-
7983	ZINC03366635	7740	0.12398031766835994	NO	-
7984	ZINC00784564	1391	0.12397410694374529	NO	-
7985	ZINC02462960	5272	0.12397041219787781	NO	-
7986	ZINC03968805	11079	0.123960399140239	NO	-
7987	ZINC02081642	4619	0.12394291058745247	NO	-
7988	ZINC02464031	5275	0.12394058385248997	NO	-
7989	ZINC01109003	3077	0.12393646713305234	NO	-
7990	ZINC04307132	11989	0.12392344940211751	NO	-
7991	ZINC00732273	1262	0.12391643444734021	NO	-
7992	ZINC03004376	7041	0.12391008088224319	NO	-
7993	ZINC01123135	3178	0.12390800526897969	NO	-
7994	ZINC03617963	9362	0.12390653990190909	NO	-
7995	ZINC04596026	12578	0.12389542274268803	NO	-
7996	ZINC02073911	4598	0.12386855732400393	NO	-
7997	ZINC03971590	11210	0.12386189014353613	NO	-
7998	ZINC01938232	4471	0.1238607437644825	NO	-
7999	ZINC02619212	5470	0.12385083222311652	NO	-
8000	ZINC01467368	4111	0.123833790404433	NO	-
8001	ZINC02945890	6875	0.12383179425921545	NO	-
8002	ZINC00878894	2001	0.12382462792398785	NO	-
8003	ZINC00537736	153	0.12381356897343437	YES	15
8004	ZINC02715836	5927	0.12380644785777534	NO	-
8005	ZINC03463715	8328	0.12380324080127007	NO	-
8006	ZINC01470341	4125	0.12380271520281612	NO	-
8007	ZINC01071697	2900	0.1237816798697126	NO	-
8008	ZINC01788880	4367	0.12376189927746144	NO	-
8009	ZINC04627976	12596	0.12374090053122722	NO	-
8010	ZINC01104390	3051	0.1237407868114293	NO	-
8011	ZINC03853205	9827	0.12374001588098127	NO	-
8012	ZINC02466040	5290	0.12373655011877105	NO	-
8013	ZINC04091852	11600	0.12372737377629008	NO	-
8014	ZINC02927914	6832	0.12372552143531795	NO	-
8015	ZINC03507211	8666	0.12372177202093018	NO	-
8016	ZINC03855518	10212	0.12371765716962622	NO	-
8017	ZINC03464092	8338	0.12370596828027207	NO	-
8018	ZINC00924230	2141	0.12370451882676732	NO	-
8019	ZINC03387058	7890	0.12369533632792044	NO	-
8020	ZINC01066277	2873	0.1236801143327754	NO	-
8021	ZINC03972478	11242	0.12366371948096336	NO	-
8022	ZINC03368857	7790	0.12366096448588464	NO	-
8023	ZINC02225992	4779	0.12362638201328105	NO	-
8024	ZINC02802136	6281	0.12362454593082825	NO	-
8025	ZINC00558304	611	0.12360509926108411	NO	-
8026	ZINC00938508	2181	0.12358891974682369	NO	-
8027	ZINC02844226	6371	0.1235877010651198	NO	-
8028	ZINC04050391	11540	0.1235833821664493	NO	-
8029	ZINC04325165	12047	0.12354389387200754	NO	-
8030	ZINC01923359	4420	0.1235105497708038	NO	-
8031	ZINC02800373	6275	0.12349312487366271	NO	-
8032	ZINC02956634	6938	0.12346900352572274	NO	-
8033	ZINC02485179	5334	0.12346370087401606	NO	-
8034	ZINC02641558	5626	0.12346220565632778	NO	-
8035	ZINC02809153	6327	0.1234607016472291	NO	-
8036	ZINC00628719	802	0.12345714533701854	NO	-
8037	ZINC03332276	7592	0.12345620401989908	NO	-
8038	ZINC00341957	355	0.12345371045749635	NO	-
8039	ZINC03479374	8416	0.12344416601284429	NO	-
8040	ZINC02636981	5607	0.123430254461507	NO	-
8041	ZINC02791494	6195	0.12342298444597631	NO	-
8042	ZINC03859435	10543	0.12342097243852963	NO	-
8043	ZINC01048096	2771	0.1234146574539899	NO	-
8044	ZINC03850572	9620	0.12340887528049396	NO	-
8045	ZINC03857923	10380	0.12340580391332502	NO	-
8046	ZINC04469513	12376	0.12340580391332502	NO	-
8047	ZINC02386490	5098	0.12339199771319301	NO	-
8048	ZINC03852671	9745	0.12339142000729966	NO	-
8049	ZINC00803244	1486	0.12338868447612365	NO	-
8050	ZINC03516309	8718	0.12336879441425999	NO	-
8051	ZINC00983139	2395	0.12336776736383415	NO	-
8052	ZINC00858210	1927	0.12336229544528338	NO	-
8053	ZINC01938189	4470	0.12335432948686835	NO	-
8054	ZINC01074549	2957	0.1233413134136524	NO	-
8055	ZINC02712961	5863	0.12333115971390039	NO	-
8056	ZINC03993027	11423	0.12332930939167427	NO	-
8057	ZINC01076468	2970	0.12331930154467866	NO	-
8058	ZINC03849415	9579	0.12331783651629796	NO	-
8059	ZINC03367979	7760	0.12328868360803863	NO	-
8060	ZINC03492902	8466	0.1232865994931339	NO	-
8061	ZINC01134162	3258	0.12327744715639391	NO	-
8062	ZINC03867391	10747	0.12327589640190197	NO	-
8063	ZINC02616718	5464	0.12327489960306129	NO	-
8064	ZINC03817675	9522	0.12327372854316818	NO	-
8065	ZINC01976791	4500	0.12325576909037073	NO	-
8066	ZINC03475065	8386	0.12324952221030719	NO	-
8067	ZINC04316176	12020	0.12324565877553098	NO	-
8068	ZINC02501250	5378	0.12323863518536769	NO	-
8069	ZINC02947857	6888	0.12323703240940435	NO	-
8070	ZINC00738296	1289	0.12323555164582141	NO	-
8071	ZINC03460972	8285	0.12323526386057729	NO	-
8072	ZINC03857312	10303	0.1232239228386789	NO	-
8073	ZINC00888916	2042	0.12322219024777915	NO	-
8074	ZINC02467204	5309	0.12321089672664903	NO	-
8075	ZINC00808877	1526	0.1231831060757412	NO	-
8076	ZINC03586009	9142	0.12314975556372126	NO	-
8077	ZINC03563656	9027	0.12314918790618302	NO	-
8078	ZINC03529671	8803	0.12314371525739969	NO	-
8079	ZINC00646449	944	0.12314036523399215	NO	-
8080	ZINC04617754	151	0.12313652086928853	YES	15
8081	ZINC01041074	2732	0.12313219442325653	NO	-
8082	ZINC03599098	9214	0.12313203747657761	NO	-
8083	ZINC04033818	11512	0.12312561870461752	NO	-
8084	ZINC04170190	11751	0.1231199774678684	NO	-
8085	ZINC00789910	1404	0.1231168359743776	NO	-
8086	ZINC03351405	7684	0.12311338400542725	NO	-
8087	ZINC02789691	6185	0.12311060212876977	NO	-
8088	ZINC04477697	12404	0.12310727377653827	NO	-
8089	ZINC04362107	12120	0.12310453625295031	NO	-
8090	ZINC00802934	1483	0.1230939528343325	NO	-
8091	ZINC03387281	7895	0.12306124131856026	NO	-
8092	ZINC00753937	1306	0.1230572085655117	NO	-
8093	ZINC01470340	4123	0.12304753236048391	NO	-
8094	ZINC03660503	9443	0.12303550944877831	NO	-
8095	ZINC01034326	2643	0.12302211744169993	NO	-
8096	ZINC02232742	4791	0.12298892670760356	NO	-
8097	ZINC00790456	1406	0.12298060321449908	NO	-
8098	ZINC03310363	7498	0.12297770978202695	NO	-
8099	ZINC03631272	9408	0.12295052264429639	NO	-
8100	ZINC00779372	1355	0.12294349642660339	NO	-
8101	ZINC00423594	445	0.1229352603909907	NO	-
8102	ZINC03579810	9128	0.12293162373060024	NO	-
8103	ZINC03461504	8290	0.12291600067152872	NO	-
8104	ZINC00955272	2305	0.12289435240104044	NO	-
8105	ZINC00054031	48	0.12286956055195838	NO	-
8106	ZINC00688095	1118	0.1228552840622813	NO	-
8107	ZINC04107183	11616	0.12285158031325741	NO	-
8108	ZINC03367743	7755	0.12284600816572089	NO	-
8109	ZINC02403908	5135	0.12283823875044642	NO	-
8110	ZINC03462864	8324	0.12283351532597574	NO	-
8111	ZINC03849605	9590	0.12281489193020799	NO	-
8112	ZINC03856517	10264	0.12280061127603181	NO	-
8113	ZINC02716259	5934	0.12279271069753021	NO	-
8114	ZINC03857094	10270	0.1227778564469657	NO	-
8115	ZINC03868408	10832	0.12277185458456732	NO	-
8116	ZINC04466059	12345	0.12277185458456732	NO	-
8117	ZINC00678442	1076	0.1227714321355607	NO	-
8118	ZINC03251797	7340	0.12276306831087325	NO	-
8119	ZINC03310365	7499	0.12274922454606331	NO	-
8120	ZINC02702081	5838	0.12274849004140959	NO	-
8121	ZINC02802250	6282	0.12274629535873917	NO	-
8122	ZINC03828085	9554	0.12273956924552298	NO	-
8123	ZINC03968927	11081	0.1227347925649619	NO	-
8124	ZINC01282772	3646	0.12273203858664103	NO	-
8125	ZINC01049290	2779	0.12271448293835331	NO	-
8126	ZINC03970313	11179	0.12270733472845947	NO	-
8127	ZINC02857612	6407	0.12270136610337654	NO	-
8128	ZINC03418151	8020	0.12269725670746437	NO	-
8129	ZINC00052830	47	0.12267966685449197	NO	-
8130	ZINC00946147	2245	0.12267235196008994	NO	-
8131	ZINC02693960	5807	0.12267209222746686	NO	-
8132	ZINC02336825	4957	0.12267112166416086	NO	-
8133	ZINC03170045	7184	0.12261013816481718	NO	-
8134	ZINC02872707	6471	0.12260228929118862	NO	-
8135	ZINC02359878	5044	0.12259827732822393	NO	-
8136	ZINC03853080	9807	0.12257644317653482	NO	-
8137	ZINC03971250	11196	0.12257311654919055	NO	-
8138	ZINC02922853	6807	0.12256146252169857	NO	-
8139	ZINC03452391	8177	0.12255206049467693	NO	-
8140	ZINC00421595	441	0.12253848191816881	NO	-
8141	ZINC00646661	953	0.12253256064010963	NO	-
8142	ZINC03508548	8678	0.12251176403112707	NO	-
8143	ZINC03460680	8282	0.12250572883290893	NO	-
8144	ZINC03227448	7280	0.12250254246947122	NO	-
8145	ZINC03479255	8412	0.12246075823457084	NO	-
8146	ZINC02947613	6882	0.12244767319321982	NO	-
8147	ZINC03543371	8880	0.12242591717512727	NO	-
8148	ZINC00854835	1868	0.12242014198256455	NO	-
8149	ZINC03610512	9308	0.12240739043795065	NO	-
8150	ZINC03325279	7557	0.12239458225330671	NO	-
8151	ZINC03630227	9394	0.12238415602586405	NO	-
8152	ZINC01402221	3874	0.122382449787172	NO	-
8153	ZINC01062583	2861	0.12236025837116284	NO	-
8154	ZINC02869371	6458	0.12235350468484657	NO	-
8155	ZINC00108609	122	0.12234306793583921	NO	-
8156	ZINC00294962	327	0.12234296060006335	NO	-
8157	ZINC03853466	9882	0.12233601611147496	NO	-
8158	ZINC03600360	9222	0.12233404654898111	NO	-
8159	ZINC02788950	6178	0.12233285906560427	NO	-
8160	ZINC03853295	9844	0.12233170311663129	NO	-
8161	ZINC04169833	11738	0.12232086643060948	NO	-
8162	ZINC02400744	5125	0.12230318454012351	NO	-
8163	ZINC03853311	9849	0.12230006375463542	NO	-
8164	ZINC03497456	8533	0.12229003357231741	NO	-
8165	ZINC04469012	12374	0.12228817683284243	NO	-
8166	ZINC03867503	10757	0.12228549707944411	NO	-
8167	ZINC00712897	1176	0.12226801290600596	NO	-
8168	ZINC01018184	2528	0.12226527359016266	NO	-
8169	ZINC04170035	11747	0.12226497100112566	NO	-
8170	ZINC03630795	9403	0.12224693597349255	NO	-
8171	ZINC03613490	9353	0.12224344611479836	NO	-
8172	ZINC02497891	5350	0.12223899497614363	NO	-
8173	ZINC01219707	3569	0.12220245931797206	NO	-
8174	ZINC03497224	8523	0.12218735002056651	NO	-
8175	ZINC02788978	6181	0.12218514792953697	NO	-
8176	ZINC03858071	10399	0.12217506182233089	NO	-
8177	ZINC00916804	2117	0.12217258505325286	NO	-
8178	ZINC02784455	6151	0.12216228271707755	NO	-
8179	ZINC03972091	11225	0.12216225311941575	NO	-
8180	ZINC03494210	8488	0.12214463885800476	NO	-
8181	ZINC02800492	6278	0.12214254571228769	NO	-
8182	ZINC00815207	1591	0.12210884682214528	NO	-
8183	ZINC01495490	4163	0.1221081339158304	NO	-
8184	ZINC03534442	8845	0.12208899710512777	NO	-
8185	ZINC03563687	9030	0.12208353149600028	NO	-
8186	ZINC00525265	563	0.12208236233109332	NO	-
8187	ZINC03849715	9597	0.12208049658639168	NO	-
8188	ZINC01047730	2768	0.12205112307040189	NO	-
8189	ZINC03854688	10155	0.12204133732926768	NO	-
8190	ZINC03460309	8270	0.12203951466472186	NO	-
8191	ZINC03459069	8222	0.12203699036232113	NO	-
8192	ZINC03983644	11367	0.12203177549567555	NO	-
8193	ZINC02279829	4852	0.12197960524970475	NO	-
8194	ZINC03507214	8667	0.12195837148962475	NO	-
8195	ZINC02225060	4774	0.12195634277158135	NO	-
8196	ZINC00424330	459	0.1219513017787743	NO	-
8197	ZINC03594824	9183	0.12192387886129524	NO	-
8198	ZINC00623071	754	0.12190749097947337	NO	-
8199	ZINC03292976	7458	0.12189930642051149	NO	-
8200	ZINC03857202	10288	0.12187984183880216	NO	-
8201	ZINC03496071	8515	0.12187736217092131	NO	-
8202	ZINC04369218	12129	0.12187718143587505	NO	-
8203	ZINC02624018	5520	0.12187286588694587	NO	-
8204	ZINC02594524	5452	0.12187080071352405	NO	-
8205	ZINC02906227	6536	0.1218690960309538	NO	-
8206	ZINC03851066	9663	0.1218530057249196	NO	-
8207	ZINC01058011	2838	0.12184695741136553	NO	-
8208	ZINC03368184	7766	0.12182176499438686	NO	-
8209	ZINC03368019	7762	0.1218209065105341	NO	-
8210	ZINC01431304	3958	0.12179475067466951	NO	-
[truncated: 223,794 more chars]
