# Supplementary material for: 4D Flexible Atom-Pairs: An efficient probabilistic conformational space comparison for ligand-based virtual screening
Source: J Cheminform. 2011 Jul 6;3:23. doi: 10.1186/1758-2946-3-23 (PMC3156737; doi:10.1186/1758-2946-3-23)
Supplement: Additional file 1 — Archive of the 4D FAPOA result files. This is a Gzip compressed Tar archive containing the result files of the 4D FAPOA on the filtered DUD data sets. The result files are tab-separated plain text files including the following information: method name, active data set with size, cluster information and the distribution of the active molecules over the clusters, decoy data set with size, ratio active:decoy, AUC, awAUC, BEDROC scores for predefined alpha values as suggested by Truchon and Bayly [43], enrichment factors, relative enrichment factor [41], ROC enrichments, awROC enrichments at predefined false positive fractions, chemotype enrichment, ROC and awROC data points, and the ranking of each structure to compute other VS metrics. [file 1758-2946-3-23-S1.GZ › 4DFAPOA_dhfr_BW_ResultStatistic.dat]

###################################################################################################
# Screening Result File
# Method used: 4DFAPOA
> <Method_Name>
4DFAPOA
# Data set information
#	Query data set:	./dhfr/dhfr_query_CS_BW_300.0_T_GMM.sdf
#	Active data set: ./dhfr/dhfr_clustered_3D_MM_CS_BW_300.0_T_GMM.sdf with cluster information
#		Size: 190 molecules
#		Number of clusters: 14
#		Cluster Summery:
#			Cluster number	# molecules	% of actives
#			1		2		1.053
#			2		24		12.632
#			3		126		66.316
#			4		2		1.053
#			5		6		3.158
#			6		1		0.526
#			7		2		1.053
#			8		15		7.895
#			9		3		1.579
#			10		2		1.053
#			11		2		1.053
#			12		1		0.526
#			13		1		0.526
#			14		3		1.579
#	Decoy data set: ./dhfr/DUD_dhfr_decoys_ID_pass_MWPass_I_MM_CS_BW_300.0_T_GMM.sdf
#		Size: 8350 molecules
#	Ratio actives : decoys
#		1.0 : 43.9474
> <AUC>
#	 ROC AUC
	0.989424519382288
> <awAUC>
#	 ROC awAUC
	0.9604107736907138
> <BEDROC Scores>
#	Alpha Values	BEDROC Scores
	160.9	0.8727
	100.0	0.8773
	53.6	0.893
	50.0	0.8954
	32.2	0.9114
	20.0	0.9289
	16.1	0.9364
	10.0	0.9513
	8.0	0.9574
> <Enrichment Factors>
#	Fraction dataset	Enrichment factor
	0.0010	38.45394736842105
	0.01	39.294117647058826
	0.02	35.933436532507734
	0.05	18.628743991125354
	0.1	9.520214470602735
	0.2	4.83729816344139
	0.25	3.890422778257118
> <Relative enrichment factor>
#	Fraction dataset	Enrichment factor
	0.0010	81.96721311475409
	0.01	88.99297423887587
	0.02	81.38173302107728
	0.05	95.26315789473684
	0.1	97.36842105263158
	0.2	98.94736842105263
	0.25	99.47368421052632
> <ROC Enrichments>
#	True decoy fraction	Enrichment
	0.1	371.11111111111114
	0.5	162.18671679197993
	1.0	91.03383458646616
	2.0	47.10526315789474
	5.0	19.345253084865274
	10.0	9.736842105263158
> <awROC Enrichments>
#	Decoy fraction	Enrichment
	0.1	198.20468002015613
	0.5	144.25524376417232
	1.0	87.30319012525642
	2.0	44.2956349206349
	5.0	17.75368141674532
	10.0	8.893140589569157
> <Chemotype enrichment>
#	% data set	% active cluster
	0.0	0.0
	0.012	0.0
	0.012	7.143
	0.023	7.143
	0.023	14.286
	0.597	14.286
	0.597	21.429
	0.609	21.429
	0.609	28.571
	0.667	28.571
	0.667	35.714
	0.679	35.714
	0.679	42.857
	1.206	42.857
	1.206	50.0
	1.253	50.0
	1.253	57.143
	1.475	57.143
	1.475	64.286
	1.85	64.286
	1.85	71.429
	2.155	71.429
	2.155	78.571
	2.283	78.571
	2.283	85.714
	2.857	85.714
	2.857	92.857
	17.377	92.857
	17.377	100.0
	100.0	100.0
> <ROC curve data>
#	False positive rate	true positive rate
	0.0	0.0
	0.0	0.0316
	1.0E-4	0.0316
	1.0E-4	0.0632
	4.0E-4	0.0632
	4.0E-4	0.0684
	5.0E-4	0.0684
	5.0E-4	0.1474
	7.0E-4	0.1474
	7.0E-4	0.1789
	8.0E-4	0.1789
	8.0E-4	0.2789
	0.0010	0.2789
	0.0010	0.4
	0.0011	0.4
	0.0011	0.5579
	0.0014	0.5579
	0.0014	0.6053
	0.0016	0.6053
	0.0016	0.6158
	0.0018	0.6158
	0.0018	0.6263
	0.0020	0.6263
	0.0020	0.6316
	0.0022	0.6316
	0.0022	0.6474
	0.0023	0.6474
	0.0023	0.6684
	0.0024	0.6684
	0.0024	0.6789
	0.0028	0.6789
	0.0028	0.6895
	0.0030	0.6895
	0.0030	0.7
	0.0031	0.7
	0.0031	0.7263
	0.0035	0.7263
	0.0035	0.7316
	0.0038	0.7316
	0.0038	0.7421
	0.0042	0.7421
	0.0042	0.7579
	0.0043	0.7579
	0.0043	0.7632
	0.0044	0.7632
	0.0044	0.8
	0.0047	0.8
	0.0047	0.8105
	0.0048	0.8105
	0.0048	0.8158
	0.0051	0.8158
	0.0051	0.8316
	0.0053	0.8316
	0.0053	0.8368
	0.0055	0.8368
	0.0055	0.8474
	0.0057	0.8474
	0.0057	0.8526
	0.0060	0.8526
	0.0060	0.8632
	0.0067	0.8632
	0.0067	0.8684
	0.0068	0.8684
	0.0068	0.8737
	0.0072	0.8737
	0.0072	0.8789
	0.0073	0.8789
	0.0073	0.8842
	0.0074	0.8842
	0.0074	0.8895
	0.0083	0.8895
	0.0083	0.8947
	0.0084	0.8947
	0.0084	0.9
	0.0086	0.9
	0.0086	0.9053
	0.0095	0.9053
	0.0095	0.9105
	0.0096	0.9105
	0.0096	0.9158
	0.0113	0.9158
	0.0113	0.9211
	0.0162	0.9211
	0.0162	0.9263
	0.0172	0.9263
	0.0172	0.9316
	0.0188	0.9316
	0.0188	0.9368
	0.0198	0.9368
	0.0198	0.9421
	0.0237	0.9421
	0.0237	0.9474
	0.0278	0.9474
	0.0278	0.9526
	0.0298	0.9526
	0.0298	0.9579
	0.0307	0.9579
	0.0307	0.9632
	0.0475	0.9632
	0.0475	0.9684
	0.0648	0.9684
	0.0648	0.9737
	0.1181	0.9737
	0.1181	0.9789
	0.1538	0.9789
	0.1538	0.9842
	0.1552	0.9842
	0.1552	0.9895
	0.2263	0.9895
	0.2263	0.9947
	0.694	0.9947
	0.694	1.0
	1.0	1.0
> <awROC curve data>
#	False positive rate	true positive rate
	0.0	0.0
	0.0	0.0731
	1.0E-4	0.0731
	1.0E-4	0.0765
	4.0E-4	0.0765
	4.0E-4	0.0771
	5.0E-4	0.0771
	5.0E-4	0.0856
	7.0E-4	0.0856
	7.0E-4	0.089
	8.0E-4	0.089
	8.0E-4	0.188
	0.0010	0.188
	0.0010	0.2136
	0.0011	0.2136
	0.0011	0.3172
	0.0014	0.3172
	0.0014	0.388
	0.0016	0.388
	0.0016	0.3891
	0.0018	0.3891
	0.0018	0.3926
	0.0020	0.3926
	0.0020	0.3956
	0.0022	0.3956
	0.0022	0.4349
	0.0023	0.4349
	0.0023	0.442
	0.0024	0.442
	0.0024	0.4497
	0.0028	0.4497
	0.0028	0.4532
	0.0030	0.4532
	0.0030	0.5366
	0.0031	0.5366
	0.0031	0.5484
	0.0035	0.5484
	0.0035	0.5532
	0.0038	0.5532
	0.0038	0.5609
	0.0042	0.5609
	0.0042	0.5626
	0.0043	0.5626
	0.0043	0.5632
	0.0044	0.5632
	0.0044	0.6631
	0.0047	0.6631
	0.0047	0.6899
	0.0048	0.6899
	0.0048	0.7256
	0.0051	0.7256
	0.0051	0.7386
	0.0053	0.7386
	0.0053	0.7434
	0.0055	0.7434
	0.0055	0.7445
	0.0057	0.7445
	0.0057	0.7475
	0.0060	0.7475
	0.0060	0.76
	0.0067	0.76
	0.0067	0.7605
	0.0068	0.7605
	0.0068	0.7611
	0.0072	0.7611
	0.0072	0.7617
	0.0073	0.7617
	0.0073	0.7622
	0.0074	0.7622
	0.0074	0.7652
	0.0083	0.7652
	0.0083	0.7658
	0.0084	0.7658
	0.0084	0.7705
	0.0086	0.7705
	0.0086	0.842
	0.0095	0.842
	0.0095	0.8777
	0.0096	0.8777
	0.0096	0.8783
	0.0113	0.8783
	0.0113	0.8812
	0.0162	0.8812
	0.0162	0.8818
	0.0172	0.8818
	0.0172	0.8848
	0.0188	0.8848
	0.0188	0.8853
	0.0198	0.8853
	0.0198	0.8859
	0.0237	0.8859
	0.0237	0.8865
	0.0278	0.8865
	0.0278	0.887
	0.0298	0.887
	0.0298	0.8876
	0.0307	0.8876
	0.0307	0.8882
	0.0475	0.8882
	0.0475	0.8887
	0.0648	0.8887
	0.0648	0.8893
	0.1181	0.8893
	0.1181	0.8899
	0.1538	0.8899
	0.1538	0.9256
	0.1552	0.9256
	0.1552	0.9613
	0.2263	0.9613
	0.2263	0.9643
	0.694	0.9643
	0.694	1.0
	1.0	1.0
> <Screening Table>
# Rank	Mol name	Index in data set	Similarity 2 query	Active	Cluster number
1	ZINC03814989	190	0.3619578580470155	YES	14
2	ZINC03814838	152	0.35451871754199465	YES	3
3	ZINC03814991	189	0.32351052582324935	YES	14
4	ZINC03814836	122	0.3004335724313895	YES	3
5	ZINC03814829	85	0.2968387083109492	YES	3
6	ZINC03814990	188	0.29306349273775867	YES	14
7	ZINC04627871	8251	0.2863882686852981	NO	-
8	ZINC03814835	64	0.2811762349172303	YES	3
9	ZINC03814833	30	0.27904796955039635	YES	3
10	ZINC03814924	99	0.2652960386642284	YES	3
11	ZINC03814925	113	0.25844985829989287	YES	3
12	ZINC03814996	39	0.2568510748355325	YES	3
13	ZINC03814923	74	0.2481849986174772	YES	3
14	ZINC01635698	3314	0.24778214265374593	NO	-
15	ZINC01755097	3436	0.24570031454785313	NO	-
16	ZINC03814997	105	0.2448303707576106	YES	3
17	ZINC01668124	3353	0.24342938076462303	NO	-
18	ZINC03814860	58	0.2355039170759233	YES	3
19	ZINC03814830	125	0.23530199737893448	YES	3
20	ZINC03814859	45	0.2351468944729119	YES	3
21	ZINC03814930	78	0.23473139138252014	YES	3
22	ZINC03814854	73	0.23311798859305163	YES	3
23	ZINC03814928	33	0.2330931305926862	YES	3
24	ZINC03814977	77	0.23307999107040298	YES	3
25	ZINC03814926	131	0.2317431319150185	YES	3
26	ZINC03814916	80	0.22999246971146547	YES	3
27	ZINC03814906	46	0.22914212025504224	YES	3
28	ZINC03814932	66	0.22781999162540212	YES	3
29	ZINC03815020	34	0.22712772207957693	YES	3
30	ZINC03814834	87	0.22709967589666527	YES	3
31	ZINC03814914	72	0.22600510216651906	YES	3
32	ZINC03814904	70	0.2255472098088878	YES	3
33	ZINC01572302	3279	0.225410785713931	NO	-
34	ZINC01572302	3277	0.22446501797881618	NO	-
35	ZINC03814982	47	0.2226699420428623	YES	3
36	ZINC03814975	96	0.22123929738535697	YES	3
37	ZINC03814855	88	0.22121479675330175	YES	3
38	ZINC03814998	94	0.22034406993798747	YES	3
39	ZINC03814880	50	0.218008298884498	YES	3
40	ZINC03814912	109	0.21795088951249345	YES	3
41	ZINC01572302	3278	0.21787340929667262	NO	-
42	ZINC03814974	97	0.21786520621580288	YES	3
43	ZINC03815016	121	0.21560972966069525	YES	3
44	ZINC03814909	111	0.21494300797424265	YES	3
45	ZINC03814931	54	0.21436519258615946	YES	3
46	ZINC03814976	71	0.21382697095238187	YES	3
47	ZINC03814907	38	0.21290900129705906	YES	3
48	ZINC03814903	53	0.2109528225611691	YES	3
49	ZINC03814927	145	0.21085766423288435	YES	3
50	ZINC03814918	27	0.2108362587178196	YES	3
51	ZINC03814848	182	0.20922120965954832	YES	10
52	ZINC03814921	172	0.20919028007006824	YES	8
53	ZINC03814922	28	0.20891735733432035	YES	3
54	ZINC03814917	62	0.20693768268022006	YES	3
55	ZINC03814879	31	0.20536372076933465	YES	3
56	ZINC03814947	114	0.20521204827694817	YES	3
57	ZINC03814842	156	0.20515812066839392	YES	5
58	ZINC03814936	6	0.20497567052207424	YES	2
59	ZINC03814849	183	0.20448942080909424	YES	10
60	ZINC03814954	123	0.2041735019652236	YES	3
61	ZINC01734980	3391	0.20379757036029952	NO	-
62	ZINC03815019	166	0.2035494492319074	YES	8
63	ZINC03814910	110	0.2028779382221289	YES	3
64	ZINC03814999	37	0.20188420892695852	YES	3
65	ZINC03814905	36	0.20169478870819335	YES	3
66	ZINC03815003	69	0.20139299211321057	YES	3
67	ZINC03815006	63	0.20123154797630202	YES	3
68	ZINC03815001	43	0.20108185358046776	YES	3
69	ZINC03814876	67	0.20010813524226084	YES	3
70	ZINC03814919	169	0.1998560829442448	YES	8
71	ZINC03814840	40	0.1996636003181451	YES	3
72	ZINC03814973	57	0.19956806373615518	YES	3
73	ZINC03815000	44	0.19902953155775185	YES	3
74	ZINC03815018	177	0.19874682379701036	YES	8
75	ZINC03815002	68	0.19785022485434045	YES	3
76	ZINC03815005	42	0.19760550756986747	YES	3
77	ZINC03814959	41	0.19737112175546362	YES	3
78	ZINC03814911	81	0.19677979387406702	YES	3
79	ZINC03814972	55	0.19640256921447768	YES	3
80	ZINC03814839	29	0.19574549296228588	YES	3
81	ZINC03814953	126	0.1956383291830561	YES	3
82	ZINC03815024	90	0.19555268238668616	YES	3
83	ZINC03814929	52	0.19500171014082412	YES	3
84	ZINC03815022	35	0.19457885021564483	YES	3
85	ZINC01731135	3390	0.19452062939972797	NO	-
86	ZINC03814979	75	0.19424570851192574	YES	3
87	ZINC03814913	56	0.19401877825450833	YES	3
88	ZINC03814920	168	0.19277841107356986	YES	8
89	ZINC03814915	61	0.19250067037083612	YES	3
90	ZINC00007637	60	0.1917066173095506	YES	3
91	ZINC03814945	65	0.19170504307588127	YES	3
92	ZINC03815023	59	0.19093032735604204	YES	3
93	ZINC03814881	32	0.1901598228842151	YES	3
94	ZINC03814937	15	0.1899504917165476	YES	2
95	ZINC03814981	95	0.18994243938593597	YES	3
96	ZINC03814858	84	0.18915869673425373	YES	3
97	ZINC03815011	173	0.18819451697432604	YES	8
98	ZINC03814890	48	0.1868638128738305	YES	3
99	ZINC03814978	76	0.18657278365588853	YES	3
100	ZINC03814983	139	0.18613845587162	YES	3
101	ZINC03814884	171	0.1861336645196892	YES	8
102	ZINC03814908	83	0.18499288329079672	YES	3
103	ZINC03814969	180	0.1840346853322836	YES	9
104	ZINC03815013	79	0.18365052347442268	YES	3
105	ZINC00000640	20	0.18316611358174786	YES	2
106	ZINC03814896	12	0.18303894047906813	YES	2
107	ZINC00006616	2	0.18206454216762757	YES	1
108	ZINC03815014	92	0.18193195028035725	YES	3
109	ZINC03814887	112	0.18140264311075618	YES	3
110	ZINC03814957	174	0.1810077972117347	YES	8
111	ZINC00007486	82	0.1808727136945623	YES	3
112	ZINC03814951	116	0.1799144158841775	YES	3
113	ZINC03815012	107	0.17932302767191644	YES	3
114	ZINC03815017	143	0.1792259352553055	YES	3
115	ZINC03814965	167	0.17877168223559672	YES	8
116	ZINC00003959	13	0.1786190973810002	NO	-
117	ZINC01745808	3397	0.17855307118670224	NO	-
118	ZINC00003959	12	0.17777551661691474	NO	-
119	ZINC00006585	108	0.17720167540541173	YES	3
120	ZINC03815004	106	0.17702039041530376	YES	3
121	ZINC03814986	179	0.1767723102515339	YES	9
122	ZINC00007519	21	0.17617151715798762	YES	2
123	ZINC03814892	7	0.17608394534204003	YES	2
124	ZINC03814891	4	0.17573087490637382	YES	2
125	ZINC03814877	51	0.1754986818057595	YES	3
126	ZINC03814872	185	0.17542377585311872	YES	11
127	ZINC03815021	124	0.17541850174257176	YES	3
128	ZINC02792614	4544	0.17482814202789201	NO	-
129	ZINC03815015	91	0.1739175381577678	YES	3
130	ZINC03814984	146	0.17384300397323457	YES	3
131	ZINC01562968	3270	0.1737748307935557	NO	-
132	ZINC02501815	4197	0.17370586886367437	NO	-
133	ZINC03814948	101	0.17352635143843834	YES	3
134	ZINC03814935	5	0.1734544016693888	YES	2
135	ZINC04241870	7691	0.17337138371447255	NO	-
136	ZINC04633932	8278	0.17334158469837588	NO	-
137	ZINC03814942	13	0.17324043624644156	YES	2
138	ZINC01559599	3269	0.17315259700568747	NO	-
139	ZINC03815008	93	0.1728492162406569	YES	3
140	ZINC03814938	22	0.1725500083263172	YES	2
141	ZINC03814873	184	0.17184785642453998	YES	11
142	ZINC03968768	6969	0.17155470748176463	NO	-
143	ZINC03814950	115	0.17118970328048386	YES	3
144	ZINC03814895	11	0.17109061349762614	YES	2
145	ZINC03814889	141	0.17030663507329635	YES	3
146	ZINC00023462	10	0.17005536436052462	YES	2
147	ZINC01749380	3419	0.16929240668058138	NO	-
148	ZINC03814882	164	0.169221816926579	YES	8
149	ZINC03814893	8	0.16906167099086652	YES	2
150	ZINC01816716	3498	0.1688589171915497	NO	-
151	ZINC01816716	3499	0.1688589171915497	NO	-
152	ZINC02014083	3736	0.1687434163422118	NO	-
153	ZINC03814933	3	0.1683964201518586	YES	2
154	ZINC03814949	100	0.16838167384487748	YES	3
155	ZINC03784784	5698	0.16825895774428382	NO	-
156	ZINC03596037	5547	0.1681707646329818	NO	-
157	ZINC03814844	157	0.1681165798869856	YES	5
158	ZINC03814847	161	0.16790068076194498	YES	6
159	ZINC03596037	5548	0.1666339344566001	NO	-
160	ZINC03814886	86	0.16638292134597446	YES	3
161	ZINC00007330	16	0.16577044662487564	YES	2
162	ZINC03814944	24	0.16565246799205668	YES	2
163	ZINC03814878	49	0.16550310134829768	YES	3
164	ZINC03814966	175	0.16498962789954327	YES	8
165	ZINC03596037	5549	0.1647999531091396	NO	-
166	ZINC03818748	5723	0.16457168328292382	NO	-
167	ZINC00414341	1151	0.16420139672864437	NO	-
168	ZINC03814958	178	0.16409952990436039	YES	8
169	ZINC00296381	924	0.16349161147257632	NO	-
170	ZINC02792617	4547	0.1632181711498249	NO	-
171	ZINC01681696	3362	0.16315716901715835	NO	-
172	ZINC03814934	9	0.1626611965412418	YES	2
173	ZINC03814866	170	0.161928827955672	YES	8
174	ZINC02790507	4541	0.1616055842364237	NO	-
175	ZINC01626867	3306	0.1612594274427113	NO	-
176	ZINC04632889	8262	0.16067013497897567	NO	-
177	ZINC03814956	150	0.1604021970700909	YES	3
178	ZINC03814952	132	0.16024672527683764	YES	3
179	ZINC03814946	149	0.16004950691161982	YES	3
180	ZINC02748460	4470	0.15999828084307366	NO	-
181	ZINC03814963	98	0.1598710024960425	YES	3
182	ZINC00595735	1698	0.1598199552200044	NO	-
183	ZINC03814962	119	0.15944579519811222	YES	3
184	ZINC03814968	186	0.15890910757144286	YES	12
185	ZINC00591054	160	0.15858639095531377	YES	5
186	ZINC03814845	159	0.15851063133062754	YES	5
187	ZINC00023463	17	0.15834257073025895	YES	2
188	ZINC01489187	129	0.15786992509357828	YES	3
189	ZINC03814856	103	0.15783287053852477	YES	3
190	ZINC03867885	6285	0.15776063988680922	NO	-
191	ZINC04465800	8091	0.15776063988680922	NO	-
192	ZINC03814941	14	0.1575984991647634	YES	2
193	ZINC03814987	181	0.15737674442995853	YES	9
194	ZINC01745972	3399	0.15725450177645858	NO	-
195	ZINC03814994	153	0.15668090458966075	YES	4
196	ZINC04248907	7710	0.15654789101583938	NO	-
197	ZINC00311458	951	0.15642261876449684	NO	-
198	ZINC02792616	4546	0.1562966640068742	NO	-
199	ZINC03814875	120	0.15624485754356962	YES	3
200	ZINC03815010	137	0.1553927601968273	YES	3
201	ZINC03814841	155	0.15536905373548662	YES	5
202	ZINC03891892	6559	0.15480068027079527	NO	-
203	ZINC03814861	165	0.15479135585880954	YES	8
204	ZINC02288808	3974	0.1547555010360372	NO	-
205	ZINC04248907	7712	0.15447534639316907	NO	-
206	ZINC03814864	117	0.15444872291239362	YES	3
207	ZINC03814888	127	0.15430046714758636	YES	3
208	ZINC03525493	5395	0.15398664235139717	NO	-
209	ZINC01816716	3497	0.1539655209302904	NO	-
210	ZINC03814943	19	0.1537396224186314	YES	2
211	ZINC02792615	4545	0.15344746445927315	NO	-
212	ZINC04632897	8264	0.15338311559073603	NO	-
213	ZINC03814846	158	0.15316433225580905	YES	5
214	ZINC03814862	102	0.1528761000554825	YES	3
215	ZINC04248904	7709	0.15275303760612705	NO	-
216	ZINC04632914	8267	0.15262739967754083	NO	-
217	ZINC03889118	6391	0.1521624697459278	NO	-
218	ZINC04430384	7989	0.1520498362779909	NO	-
219	ZINC01748301	3411	0.15192602137978414	NO	-
220	ZINC03871290	6350	0.15175295318458168	NO	-
221	ZINC03814960	140	0.15119918939604407	YES	3
222	ZINC02996728	4687	0.1511986260064862	NO	-
223	ZINC03814883	136	0.15107183181177128	YES	3
224	ZINC03319657	5023	0.15051329024246526	NO	-
225	ZINC03868325	6327	0.15033863613219314	NO	-
226	ZINC01699126	3372	0.15005217217184544	NO	-
227	ZINC03814955	151	0.14980488305131504	YES	3
228	ZINC02838937	4574	0.14955080128166892	NO	-
229	ZINC03814863	118	0.14941109357158974	YES	3
230	ZINC04226127	7686	0.14933097757369546	NO	-
231	ZINC03814897	18	0.1490573643652977	YES	2
232	ZINC04248907	7711	0.14902735511120394	NO	-
233	ZINC04353601	7897	0.14890655209410517	NO	-
234	ZINC02136702	3778	0.14878130918307791	NO	-
235	ZINC01499683	3212	0.1487259079610073	NO	-
236	ZINC00545600	1563	0.14851380303739267	NO	-
237	ZINC03275622	4946	0.14844186779297708	NO	-
238	ZINC00371036	1037	0.14832465409281062	NO	-
239	ZINC03814961	138	0.14831420309491325	YES	3
240	ZINC02944366	4672	0.14809734082712186	NO	-
241	ZINC03814967	176	0.1477840007215154	YES	8
242	ZINC04248904	7708	0.1477639581737712	NO	-
243	ZINC03852870	5894	0.14727857637591896	NO	-
244	ZINC03814970	187	0.14721514173787162	YES	13
245	ZINC03848807	5791	0.1469461845691058	NO	-
246	ZINC00200529	651	0.14683612437339763	NO	-
247	ZINC04248904	7707	0.14647370395548567	NO	-
248	ZINC04254922	7746	0.14599997679358576	NO	-
249	ZINC03046810	4719	0.14595243364606733	NO	-
250	ZINC03972512	7071	0.14572432750484837	NO	-
251	ZINC03790895	5703	0.1456715460359944	NO	-
252	ZINC03814995	1	0.14548965218038726	YES	1
253	ZINC03912077	6716	0.14545742195560266	NO	-
254	ZINC03814850	148	0.1452120402450893	YES	3
255	ZINC04442955	8002	0.1451872479806006	NO	-
256	ZINC03538335	5439	0.14516357242619893	NO	-
257	ZINC03538325	5438	0.1450718579006038	NO	-
258	ZINC00196919	638	0.1450451474260318	NO	-
259	ZINC00545600	1562	0.14503183147829524	NO	-
260	ZINC02344649	4046	0.14502724928282446	NO	-
261	ZINC03580632	5536	0.14502574107191588	NO	-
262	ZINC00198782	645	0.14468509116158376	NO	-
263	ZINC04226133	7688	0.14466732821861122	NO	-
264	ZINC00522107	1433	0.1446233020376326	NO	-
265	ZINC00055682	221	0.14461437753983905	NO	-
266	ZINC04248897	7704	0.14456901886200885	NO	-
267	ZINC00191810	624	0.1441048148854845	NO	-
268	ZINC04633156	8269	0.14407700797850473	NO	-
269	ZINC03814940	25	0.14399313158994886	YES	2
270	ZINC02619122	4299	0.14395929466333127	NO	-
271	ZINC03912075	6715	0.14385169991780544	NO	-
272	ZINC00093388	375	0.14380142830013076	NO	-
273	ZINC00394021	1109	0.14369238962200798	NO	-
274	ZINC03972512	7073	0.14368052054065752	NO	-
275	ZINC03852866	5893	0.14337138293197324	NO	-
276	ZINC04632890	8263	0.1432544453101773	NO	-
277	ZINC02996728	4686	0.1429297742112078	NO	-
278	ZINC01117154	2720	0.1429178434218808	NO	-
279	ZINC03970282	7036	0.14279293450578093	NO	-
280	ZINC00192911	629	0.14274802988036484	NO	-
281	ZINC03305728	4996	0.14268250173372465	NO	-
282	ZINC00010012	30	0.1426755176903588	NO	-
283	ZINC02619121	4298	0.14257912308205628	NO	-
284	ZINC03629245	5643	0.14255461382290993	NO	-
285	ZINC03239847	4867	0.14225863836889358	NO	-
286	ZINC03239847	4868	0.14225863836889358	NO	-
287	ZINC00026929	103	0.14212568745221693	NO	-
288	ZINC03207495	4796	0.14207740960938137	NO	-
289	ZINC04263883	7753	0.14206664229479773	NO	-
290	ZINC03970281	7032	0.14202087428760143	NO	-
291	ZINC00985385	2509	0.14200053104340013	NO	-
292	ZINC03970282	7035	0.14180436723800788	NO	-
293	ZINC03970281	7033	0.14179493700170034	NO	-
294	ZINC03912566	6732	0.14145688555599364	NO	-
295	ZINC03848938	5806	0.1414439587226911	NO	-
296	ZINC00055683	222	0.1413270793286704	NO	-
297	ZINC00567573	1624	0.1413227887949442	NO	-
298	ZINC03908800	6686	0.14114139659433417	NO	-
299	ZINC00560057	1618	0.14108000161796225	NO	-
300	ZINC02568372	4258	0.141039767271853	NO	-
301	ZINC00985385	2510	0.14098260079785652	NO	-
302	ZINC03848579	5779	0.14094635782874101	NO	-
303	ZINC00060148	284	0.14088106110190957	NO	-
304	ZINC04226132	7687	0.1407647627271532	NO	-
305	ZINC03970282	7034	0.1406216813179932	NO	-
306	ZINC04126553	7533	0.1405704211407848	NO	-
307	ZINC01637962	3317	0.1404570031180761	NO	-
308	ZINC04226135	7689	0.14044015249015684	NO	-
309	ZINC03974361	7090	0.1402710852836918	NO	-
310	ZINC04469884	8157	0.1402710852836918	NO	-
311	ZINC03814865	134	0.14026162190965233	YES	3
312	ZINC03867980	6295	0.14023003429559772	NO	-
313	ZINC04465896	8096	0.14023003429559772	NO	-
314	ZINC03891640	6520	0.14020597926946224	NO	-
315	ZINC03961836	6895	0.14013938953735036	NO	-
316	ZINC00241720	810	0.13991074358501973	NO	-
317	ZINC00094549	393	0.13988702896773395	NO	-
318	ZINC04248897	7705	0.1396857329901717	NO	-
319	ZINC03970281	7031	0.13968364477217687	NO	-
320	ZINC03852408	5887	0.1396620390192962	NO	-
321	ZINC03814837	23	0.13954870700163066	YES	2
322	ZINC00638492	1818	0.1395460144726103	NO	-
323	ZINC03596027	5546	0.13951627988173848	NO	-
324	ZINC04314654	7846	0.13943616584624433	NO	-
325	ZINC03890222	6443	0.1394314545996025	NO	-
326	ZINC00044367	189	0.13911974613182088	NO	-
327	ZINC04632886	8260	0.13909870147217207	NO	-
328	ZINC00415632	1158	0.13903330577931156	NO	-
329	ZINC03867888	6287	0.13899612218790422	NO	-
330	ZINC02329849	4025	0.13895764393388596	NO	-
331	ZINC03855968	5997	0.13889832270483343	NO	-
332	ZINC00044368	191	0.13883055790062016	NO	-
333	ZINC03867890	6289	0.13880788622044649	NO	-
334	ZINC03867887	6286	0.13877041212080035	NO	-
335	ZINC03814869	135	0.13866176020213164	YES	3
336	ZINC02308995	3992	0.13861353702822565	NO	-
337	ZINC00594090	1697	0.13849980626778455	NO	-
338	ZINC03596027	5544	0.1384564665789334	NO	-
339	ZINC00044367	188	0.13841225349434788	NO	-
340	ZINC01943929	3670	0.1383676331618581	NO	-
341	ZINC00022913	70	0.13832515865492306	NO	-
342	ZINC00493329	1370	0.13829464003448014	NO	-
343	ZINC00179064	586	0.1382742488116162	NO	-
344	ZINC03814857	142	0.13824493653985873	YES	3
345	ZINC00034128	141	0.1382293590542058	NO	-
346	ZINC03908800	6685	0.1380848017045715	NO	-
347	ZINC00044368	190	0.13806768665977004	NO	-
348	ZINC03596027	5545	0.13805030020757228	NO	-
349	ZINC02568628	4259	0.13791756173700917	NO	-
350	ZINC00394022	1110	0.1378816941733805	NO	-
351	ZINC00112227	417	0.13787740838084514	NO	-
352	ZINC01442224	3108	0.13784301115835182	NO	-
353	ZINC00007030	19	0.13782058761507782	NO	-
354	ZINC01943935	3676	0.13774830309743047	NO	-
355	ZINC03912150	6718	0.1376475277253362	NO	-
356	ZINC03434199	5223	0.1375458527804366	NO	-
357	ZINC02671295	4397	0.13751811181392887	NO	-
358	ZINC00482641	1347	0.13744619148837794	NO	-
359	ZINC03573054	5493	0.13735213194544918	NO	-
360	ZINC00638494	1819	0.13735057662438896	NO	-
361	ZINC00055892	243	0.13730837483996883	NO	-
362	ZINC03867801	6274	0.13726475609219532	NO	-
363	ZINC01822355	3505	0.13719436724599035	NO	-
364	ZINC02273578	3936	0.13718268065140443	NO	-
365	ZINC00414347	1152	0.13716848556481367	NO	-
366	ZINC00256054	848	0.1369539586628195	NO	-
367	ZINC02739140	4461	0.1367584498661783	NO	-
368	ZINC00498459	1381	0.1366672118308398	NO	-
369	ZINC03968618	6953	0.1366571087110831	NO	-
370	ZINC00414320	1137	0.13650570589332958	NO	-
371	ZINC02620039	4301	0.13637876563312884	NO	-
372	ZINC00414335	1147	0.13631814042414842	NO	-
373	ZINC03963434	6911	0.13630057769324566	NO	-
374	ZINC04464161	8047	0.13630057769324566	NO	-
375	ZINC03580537	5531	0.13601987230413856	NO	-
376	ZINC00030344	123	0.13588937730336528	NO	-
377	ZINC01558891	3267	0.1358890139615233	NO	-
378	ZINC03814885	147	0.13585461674325422	YES	3
379	ZINC03891897	6562	0.13584950277419663	NO	-
380	ZINC01748212	3409	0.1357939264586926	NO	-
381	ZINC01411687	3014	0.13571186467894888	NO	-
382	ZINC03567093	5476	0.13567888038586842	NO	-
383	ZINC03863389	6195	0.13560462937921242	NO	-
384	ZINC04125094	7530	0.13559447445637085	NO	-
385	ZINC00414333	1145	0.1355736124918134	NO	-
386	ZINC00422367	1216	0.13555984089315762	NO	-
387	ZINC03889477	6419	0.1354443577103855	NO	-
388	ZINC01943927	3668	0.13525868370066566	NO	-
389	ZINC03968623	6956	0.13516038755792323	NO	-
390	ZINC00192908	628	0.13504131455485413	NO	-
391	ZINC03605757	5588	0.13502734272932906	NO	-
392	ZINC03889478	6420	0.13501481329154827	NO	-
393	ZINC03867883	6283	0.13493835990896727	NO	-
394	ZINC03867896	6290	0.13491688550774816	NO	-
395	ZINC04627866	8250	0.13490704672446535	NO	-
396	ZINC03605758	5589	0.1348878448676879	NO	-
397	ZINC00389063	1094	0.13484475800585685	NO	-
398	ZINC03858180	6090	0.13473057039470138	NO	-
399	ZINC03968618	6954	0.13472082394155632	NO	-
400	ZINC01696728	3371	0.13471927515073034	NO	-
401	ZINC01662804	3348	0.13460601973723882	NO	-
402	ZINC03889204	6400	0.1345612874712421	NO	-
403	ZINC00175450	582	0.13448784505389802	NO	-
404	ZINC00522932	1437	0.1344415969200016	NO	-
405	ZINC01749635	3421	0.13441030344597765	NO	-
406	ZINC03357297	5096	0.13437802780010638	NO	-
407	ZINC04627866	8249	0.13432222005507505	NO	-
408	ZINC03310584	5005	0.13421888193662515	NO	-
409	ZINC03849505	5814	0.13416357947812982	NO	-
410	ZINC00074432	326	0.13411839040063359	NO	-
411	ZINC02943148	4671	0.13409954373358504	NO	-
412	ZINC03467353	5306	0.13409447113860684	NO	-
413	ZINC03814868	128	0.13389958984274247	YES	3
414	ZINC00256043	847	0.13370730650076326	NO	-
415	ZINC02383472	4090	0.13363051089311703	NO	-
416	ZINC00026929	104	0.13361092941947517	NO	-
417	ZINC00034129	142	0.1335997194070137	NO	-
418	ZINC04322746	7869	0.1335539083730386	NO	-
419	ZINC00642828	1826	0.13351099724027335	NO	-
420	ZINC02503564	4212	0.1334420055628922	NO	-
421	ZINC02628513	4317	0.13343233116383166	NO	-
422	ZINC02135087	3774	0.1333955107337583	NO	-
423	ZINC03526751	5410	0.13332420095969968	NO	-
424	ZINC00288080	898	0.13328137229553513	NO	-
425	ZINC01565908	3274	0.13326816565137345	NO	-
426	ZINC02958728	4676	0.13322888985388645	NO	-
427	ZINC00026929	105	0.13312321726673942	NO	-
428	ZINC00422364	1213	0.13311833507694618	NO	-
429	ZINC00009547	29	0.13304246910615608	NO	-
430	ZINC00389064	1095	0.1330355403305574	NO	-
431	ZINC00598852	130	0.13301016485928593	YES	3
432	ZINC00588356	1684	0.1329836491239775	NO	-
433	ZINC03891424	6499	0.13295751898815927	NO	-
434	ZINC00288593	904	0.13295473037759833	NO	-
435	ZINC03850623	5849	0.1329405999703088	NO	-
436	ZINC02606995	4285	0.1329317243353946	NO	-
437	ZINC00148289	540	0.1328815315402055	NO	-
438	ZINC00414334	1146	0.13286034116699696	NO	-
439	ZINC03814867	89	0.13283013926524728	YES	3
440	ZINC00142332	524	0.13277120588770394	NO	-
441	ZINC00414317	1135	0.13275457667198884	NO	-
442	ZINC01943932	3673	0.132728120183742	NO	-
443	ZINC03850623	5850	0.13272532359680467	NO	-
444	ZINC00594084	1695	0.1326738156377447	NO	-
445	ZINC00023778	72	0.1326302051055902	NO	-
446	ZINC03400580	5158	0.13262052058805554	NO	-
447	ZINC00060273	288	0.1325806311204951	NO	-
448	ZINC03868320	6326	0.13253627645783833	NO	-
449	ZINC03357298	5097	0.13253191485942906	NO	-
450	ZINC00202991	696	0.13236841942235275	NO	-
451	ZINC03963397	6908	0.13236456003606836	NO	-
452	ZINC00541545	1540	0.1322943557685588	NO	-
453	ZINC00422366	1215	0.13229214743976875	NO	-
454	ZINC03291230	4974	0.13225655807761344	NO	-
455	ZINC03868173	6305	0.13225273871774218	NO	-
456	ZINC03597814	5553	0.13224313212563055	NO	-
457	ZINC00067903	302	0.13220019661076357	NO	-
458	ZINC03968623	6957	0.1321495260175894	NO	-
459	ZINC00094517	388	0.13211676218828822	NO	-
460	ZINC00522933	1438	0.13210041318395907	NO	-
461	ZINC01943934	3675	0.13209283588418466	NO	-
462	ZINC00148410	545	0.1320633596506281	NO	-
463	ZINC00414318	1136	0.13205042403723918	NO	-
464	ZINC03863388	6194	0.13204521541963896	NO	-
465	ZINC02659956	4380	0.13202867640894045	NO	-
466	ZINC00414338	1150	0.13188886742198275	NO	-
467	ZINC01510017	3231	0.13185605071280077	NO	-
468	ZINC00273609	882	0.1317403163438179	NO	-
469	ZINC03867801	6275	0.13171863712342174	NO	-
470	ZINC00883724	2392	0.13166194570294013	NO	-
471	ZINC01745809	3398	0.131582531853151	NO	-
472	ZINC00059319	278	0.13155270077907594	NO	-
473	ZINC00541544	1539	0.13154109306966733	NO	-
474	ZINC03184258	4782	0.13153086616355908	NO	-
475	ZINC03867603	6254	0.13152727901589523	NO	-
476	ZINC03912565	6731	0.13151425984797566	NO	-
477	ZINC00414337	1149	0.13151399875194955	NO	-
478	ZINC00414323	1140	0.1315139819862057	NO	-
479	ZINC04226111	7685	0.1314931987459287	NO	-
480	ZINC00414322	1139	0.13134043165140566	NO	-
481	ZINC03620684	5619	0.13128628943254475	NO	-
482	ZINC02655522	4369	0.13124047834168248	NO	-
483	ZINC01994147	3729	0.1312322272069287	NO	-
484	ZINC00493315	1367	0.1312295431131069	NO	-
485	ZINC03968627	6959	0.13121737289617313	NO	-
486	ZINC02135648	3776	0.13120501724437025	NO	-
487	ZINC03855097	5963	0.13112018700647382	NO	-
488	ZINC02742899	4467	0.13111978283425368	NO	-
489	ZINC02474782	4170	0.1310834960249058	NO	-
490	ZINC04632887	8261	0.13104551598636793	NO	-
491	ZINC03267931	4935	0.13092750899829314	NO	-
492	ZINC00911865	2419	0.13091913003674027	NO	-
493	ZINC04467408	8108	0.13088163482722198	NO	-
494	ZINC03206998	4795	0.13084410353299078	NO	-
495	ZINC04226108	7683	0.13082504013339435	NO	-
496	ZINC03820066	5742	0.1307218964445931	NO	-
497	ZINC00489120	1359	0.13068023619916785	NO	-
498	ZINC02761998	4509	0.13058259746621323	NO	-
499	ZINC03892566	6581	0.13044186424700774	NO	-
500	ZINC02662184	4387	0.13043218577510102	NO	-
501	ZINC01943924	3665	0.13040153063183574	NO	-
502	ZINC01746482	3402	0.13036582360543653	NO	-
503	ZINC03447830	5245	0.13023707163993936	NO	-
504	ZINC03890873	6479	0.13020668340907054	NO	-
505	ZINC04226104	7682	0.13016840566721535	NO	-
506	ZINC03889495	6422	0.13013653492238278	NO	-
507	ZINC03333699	5040	0.1301031891776497	NO	-
508	ZINC00034837	149	0.13009212766151923	NO	-
509	ZINC03891894	6560	0.1299937097381518	NO	-
510	ZINC00303324	935	0.12999048335180094	NO	-
511	ZINC01943930	3671	0.1299254072675532	NO	-
512	ZINC04429543	7987	0.1299205205792927	NO	-
513	ZINC00172587	568	0.12991746429562487	NO	-
514	ZINC00606908	1716	0.1298575501195881	NO	-
515	ZINC03569615	5486	0.1298396729307029	NO	-
516	ZINC01864135	3524	0.1297930178732944	NO	-
517	ZINC00280757	887	0.12975927861642497	NO	-
518	ZINC00411235	1125	0.12968024109604576	NO	-
519	ZINC03318443	5019	0.12963919171929797	NO	-
520	ZINC00499237	1385	0.1295841263777258	NO	-
521	ZINC03057052	4720	0.1295823950785114	NO	-
522	ZINC03863530	6196	0.12956939044977828	NO	-
523	ZINC04441474	7997	0.12953755098218042	NO	-
524	ZINC02523164	4220	0.12952874267991993	NO	-
525	ZINC00231662	776	0.12952792712587924	NO	-
526	ZINC02206022	3831	0.12952201199495525	NO	-
527	ZINC03889726	6427	0.1295179372459292	NO	-
528	ZINC03968627	6960	0.12945817280159966	NO	-
529	ZINC03525514	5397	0.12944484816082083	NO	-
530	ZINC00192916	630	0.1293424306174444	NO	-
531	ZINC00911846	2417	0.12933370897021915	NO	-
532	ZINC03891898	6563	0.12927430813415794	NO	-
533	ZINC02908146	4659	0.12926822409275893	NO	-
534	ZINC04465820	8093	0.12925248827700006	NO	-
535	ZINC03419265	5196	0.12924641956289806	NO	-
536	ZINC03275784	4948	0.12921019893286054	NO	-
537	ZINC00050156	204	0.1291539366939728	NO	-
538	ZINC00587264	1681	0.1290202330836714	NO	-
539	ZINC02553886	4248	0.1290153306829616	NO	-
540	ZINC02127438	3771	0.1290076619712122	NO	-
541	ZINC02559812	4249	0.12898603204544085	NO	-
542	ZINC04248897	7706	0.1289704165721542	NO	-
543	ZINC01499701	3216	0.12894323456766554	NO	-
544	ZINC00060149	285	0.12892105441903393	NO	-
545	ZINC01943922	3663	0.12891460401627855	NO	-
546	ZINC02613910	4293	0.12885794800960146	NO	-
547	ZINC03868176	6307	0.12885714526459893	NO	-
548	ZINC01415080	3034	0.12883412185292353	NO	-
549	ZINC00580155	1642	0.1287976803664326	NO	-
550	ZINC00182029	596	0.12878241131145002	NO	-
551	ZINC00493330	1371	0.12877260722560052	NO	-
552	ZINC03349514	5080	0.1287636521526677	NO	-
553	ZINC03597814	5554	0.1286847218880985	NO	-
554	ZINC03892014	6572	0.12865195615337607	NO	-
555	ZINC01083511	2657	0.1286440218034173	NO	-
556	ZINC01750371	3428	0.12861872161746474	NO	-
557	ZINC02676387	4400	0.12852997292579463	NO	-
558	ZINC01768737	3445	0.12848034839799427	NO	-
559	ZINC00883726	2393	0.1284761906729814	NO	-
560	ZINC03974370	7094	0.1284359745530799	NO	-
561	ZINC03908811	6694	0.1284039090933917	NO	-
562	ZINC03908811	6695	0.1284039090933917	NO	-
563	ZINC03867071	6225	0.1283585653519168	NO	-
564	ZINC01226303	2814	0.12835373213753223	NO	-
565	ZINC03318445	5021	0.12832741025170938	NO	-
566	ZINC00097830	406	0.12831643065662837	NO	-
567	ZINC04322035	7867	0.12828292397515695	NO	-
568	ZINC03318445	5020	0.12827161661311215	NO	-
569	ZINC00034836	148	0.12819300846323606	NO	-
570	ZINC00309713	945	0.12812930610691864	NO	-
571	ZINC03789778	5701	0.12810884544016138	NO	-
572	ZINC03855165	5972	0.12809038090869074	NO	-
573	ZINC03620688	5620	0.1280902643551476	NO	-
574	ZINC00034136	143	0.1280536630225855	NO	-
575	ZINC00499236	1384	0.1280326869113652	NO	-
576	ZINC03956436	6848	0.12795268360736295	NO	-
577	ZINC04429543	7988	0.1279044971960374	NO	-
578	ZINC03318443	5018	0.1278808496751473	NO	-
579	ZINC01170602	2787	0.12788067955393048	NO	-
580	ZINC02790541	4542	0.12782594303648848	NO	-
581	ZINC03814851	104	0.12770516401646978	YES	3
582	ZINC02696166	4417	0.1276114473888468	NO	-
583	ZINC00220637	731	0.12760978156492725	NO	-
584	ZINC00414324	1141	0.12758113338844548	NO	-
585	ZINC01676889	3357	0.1275758133013454	NO	-
586	ZINC03890975	6488	0.1275529362243239	NO	-
587	ZINC02007652	3734	0.12752254834518856	NO	-
588	ZINC03915497	6752	0.1275161085815288	NO	-
589	ZINC03800968	5710	0.12751443103034282	NO	-
590	ZINC00493385	1372	0.12751176996172628	NO	-
591	ZINC00035663	155	0.12749282974710954	NO	-
592	ZINC00256140	852	0.12740396246441574	NO	-
593	ZINC04429543	7986	0.12728647762384107	NO	-
594	ZINC04384935	7922	0.12723759184638705	NO	-
595	ZINC03652721	5655	0.12722766533159166	NO	-
596	ZINC04633630	8274	0.1272216185630331	NO	-
597	ZINC03912682	6736	0.1271613482247181	NO	-
598	ZINC02756578	4499	0.12710776381195185	NO	-
599	ZINC00485187	1352	0.12708452211297736	NO	-
600	ZINC02640211	4346	0.12707711184270604	NO	-
601	ZINC03531498	5427	0.12706460703836273	NO	-
602	ZINC00056166	270	0.1269954202724386	NO	-
603	ZINC03214520	4801	0.1269533912954506	NO	-
604	ZINC03858173	6087	0.12694548274974868	NO	-
605	ZINC00020212	64	0.12693147060956925	NO	-
606	ZINC03525511	5396	0.126912672821325	NO	-
607	ZINC00172587	567	0.12688422965267118	NO	-
608	ZINC03452418	5283	0.1268701692124608	NO	-
609	ZINC02310654	3993	0.12683188939791012	NO	-
610	ZINC00414331	1144	0.12682585213915196	NO	-
611	ZINC00546591	1575	0.12681665434588527	NO	-
612	ZINC00550650	1595	0.126753406034016	NO	-
613	ZINC03848745	5782	0.12672416616699922	NO	-
614	ZINC03787619	5700	0.12665140158979787	NO	-
615	ZINC00550650	1593	0.12656830441169337	NO	-
616	ZINC03908811	6693	0.12649904930294337	NO	-
617	ZINC00638480	1817	0.12645106226419295	NO	-
618	ZINC03968587	6946	0.12640902120148415	NO	-
619	ZINC00590579	1687	0.12639324065171126	NO	-
620	ZINC03867604	6256	0.1263421803476787	NO	-
621	ZINC03574211	5496	0.12634150974932368	NO	-
622	ZINC03787618	5699	0.12633317097239483	NO	-
623	ZINC00971529	2487	0.1262183294543921	NO	-
624	ZINC01902225	3575	0.12613001668380056	NO	-
625	ZINC03525536	5400	0.1260373846325105	NO	-
626	ZINC00309716	946	0.12603663561876438	NO	-
627	ZINC00136346	497	0.12602393393929084	NO	-
628	ZINC03855097	5964	0.1259812354124697	NO	-
629	ZINC00594085	1696	0.12591526529389127	NO	-
630	ZINC03638858	5647	0.12585925390382643	NO	-
631	ZINC03969356	6983	0.12581449760686092	NO	-
632	ZINC02553224	4243	0.12581086731454857	NO	-
633	ZINC03819943	5739	0.1257731122210396	NO	-
634	ZINC02502928	4206	0.12576125282464223	NO	-
635	ZINC03961526	6887	0.12574742320792748	NO	-
636	ZINC03867518	6250	0.12574260815188995	NO	-
637	ZINC02757287	4501	0.1256582989741639	NO	-
638	ZINC03908797	6683	0.12559282276984077	NO	-
639	ZINC03908797	6684	0.12559282276984077	NO	-
640	ZINC00043148	181	0.1255460063504187	NO	-
641	ZINC03891868	6556	0.1255425368090668	NO	-
642	ZINC03249069	4883	0.12553680075732748	NO	-
643	ZINC03574283	5504	0.1255326578274947	NO	-
644	ZINC01943928	3669	0.12551797625023114	NO	-
645	ZINC04226070	7679	0.1255105599463139	NO	-
646	ZINC02757287	4502	0.12551029376951178	NO	-
647	ZINC03239847	4866	0.12545642305390264	NO	-
648	ZINC02606994	4284	0.12541129537689064	NO	-
649	ZINC00136336	495	0.12532643672517907	NO	-
650	ZINC03868181	6309	0.12531066511539504	NO	-
651	ZINC03903795	6656	0.12529195353862999	NO	-
652	ZINC03599947	5559	0.12525935260498866	NO	-
653	ZINC03222438	4815	0.12521454188426906	NO	-
654	ZINC01768816	3447	0.12518543600144538	NO	-
655	ZINC03854969	5951	0.1250938188642274	NO	-
656	ZINC03858168	6084	0.12508266776802285	NO	-
657	ZINC02572335	4267	0.1250493991987847	NO	-
658	ZINC02866306	4619	0.1249372953339958	NO	-
659	ZINC03908797	6682	0.12485762163275609	NO	-
660	ZINC00580137	1640	0.12480124518176627	NO	-
661	ZINC03272562	4939	0.12476437363397078	NO	-
662	ZINC00489119	1358	0.1246829163670504	NO	-
663	ZINC03848842	5793	0.12467955474718334	NO	-
664	ZINC04158400	7579	0.12466139466079827	NO	-
665	ZINC00508951	1410	0.12465813442483824	NO	-
666	ZINC01430905	3075	0.12462595026777201	NO	-
667	ZINC01430906	3076	0.124610217158887	NO	-
668	ZINC03819939	5737	0.12459045746164181	NO	-
669	ZINC02523164	4219	0.1245174138664647	NO	-
670	ZINC02756578	4500	0.12451037385173916	NO	-
671	ZINC01442519	3109	0.1245075054074591	NO	-
672	ZINC03341162	5065	0.12447950356796048	NO	-
673	ZINC03452238	5281	0.12447582576093234	NO	-
674	ZINC02535584	4223	0.12446635363181073	NO	-
675	ZINC00508996	1411	0.12439648161529197	NO	-
676	ZINC03777839	5691	0.1243924045310535	NO	-
677	ZINC00033197	134	0.12439230462574068	NO	-
678	ZINC00550502	1587	0.124346767894519	NO	-
679	ZINC00545723	1564	0.12433296815937933	NO	-
680	ZINC03222437	4814	0.1242649211281904	NO	-
681	ZINC03891469	6501	0.12424751875642523	NO	-
682	ZINC03819371	5725	0.12422020185993563	NO	-
683	ZINC03525447	5393	0.12415755699501932	NO	-
684	ZINC00971529	2488	0.12411616714933027	NO	-
685	ZINC01496977	3209	0.12410992134986676	NO	-
686	ZINC02325628	4009	0.12408919402337243	NO	-
687	ZINC00020212	65	0.12403685575065232	NO	-
688	ZINC04226110	7684	0.12403014551751115	NO	-
689	ZINC04384941	7923	0.12399500832243555	NO	-
690	ZINC00043148	182	0.12398785364702644	NO	-
691	ZINC02523164	4221	0.12398467461567221	NO	-
692	ZINC03819942	5738	0.12398252705052003	NO	-
693	ZINC00809440	2174	0.12397940152381856	NO	-
694	ZINC04275731	7762	0.12397490658857105	NO	-
695	ZINC03961536	6888	0.12396484072262304	NO	-
696	ZINC04001225	7430	0.12392026667837092	NO	-
697	ZINC03256326	4920	0.12388823218096058	NO	-
698	ZINC01943933	3674	0.12388589942423217	NO	-
699	ZINC03912615	6734	0.12384813194215971	NO	-
700	ZINC00056165	269	0.12384805888523262	NO	-
701	ZINC03777839	5690	0.12384261128318606	NO	-
702	ZINC03393067	5146	0.12383449266881374	NO	-
703	ZINC03889153	6395	0.12380017460659819	NO	-
704	ZINC03470981	5311	0.12379852335016324	NO	-
705	ZINC02911114	4661	0.12377010977945013	NO	-
706	ZINC00027116	107	0.12376612939321506	NO	-
707	ZINC03891818	6544	0.12374100747167417	NO	-
708	ZINC03889494	6421	0.12373198148054754	NO	-
709	ZINC03574218	5498	0.1237053860309835	NO	-
710	ZINC02639668	4345	0.12367312512467	NO	-
711	ZINC03993228	7330	0.12364071571064679	NO	-
712	ZINC04470011	8162	0.12364071571064679	NO	-
713	ZINC00115558	428	0.12363857431146089	NO	-
714	ZINC03867884	6284	0.12363524359831124	NO	-
715	ZINC00638477	1816	0.12361408800394734	NO	-
716	ZINC03937865	6783	0.12360823771386391	NO	-
717	ZINC03961523	6886	0.12350439225594372	NO	-
718	ZINC03275784	4947	0.12349780852120838	NO	-
719	ZINC03900335	6617	0.12347728854441989	NO	-
720	ZINC03858169	6085	0.12346949985624563	NO	-
721	ZINC03592504	5541	0.1234231446754689	NO	-
722	ZINC01595829	3288	0.12341919819652777	NO	-
723	ZINC03600097	5560	0.12337920963197987	NO	-
724	ZINC00524818	1446	0.12334481602003693	NO	-
725	ZINC03987105	7248	0.1232311113447714	NO	-
726	ZINC03814853	144	0.1232100657066905	YES	3
727	ZINC02495376	4194	0.12317215887503799	NO	-
728	ZINC00182438	598	0.1231659740080546	NO	-
729	ZINC03890223	6444	0.12315941917745368	NO	-
730	ZINC04384935	7920	0.12314855055137111	NO	-
731	ZINC02298838	3989	0.12312534170526998	NO	-
732	ZINC01088651	2667	0.12311004426259846	NO	-
733	ZINC03438950	5230	0.12310330573397402	NO	-
734	ZINC03789780	5702	0.12309172834992463	NO	-
735	ZINC02331462	4032	0.12306120511284982	NO	-
736	ZINC02712580	4443	0.12302244565144393	NO	-
737	ZINC02873568	4635	0.12299159017621306	NO	-
738	ZINC02861108	4616	0.12298951030400314	NO	-
739	ZINC02553878	4246	0.1229471585903388	NO	-
740	ZINC03581174	5539	0.12293519741451987	NO	-
741	ZINC00244247	820	0.12292429666983036	NO	-
742	ZINC00002089	4	0.12288501292899356	NO	-
743	ZINC03868172	6304	0.1228335540758621	NO	-
744	ZINC02331459	4030	0.12282392058716401	NO	-
745	ZINC03867749	6270	0.12281463595526133	NO	-
746	ZINC00175319	580	0.12279774566695756	NO	-
747	ZINC00809439	2172	0.12276550421770802	NO	-
748	ZINC03863374	6193	0.12275606153907691	NO	-
749	ZINC00208895	718	0.12275478237997842	NO	-
750	ZINC00002103	5	0.12274559212863541	NO	-
751	ZINC03858551	6105	0.12271036068126205	NO	-
752	ZINC04470445	8175	0.12271036068126205	NO	-
753	ZINC04248894	7702	0.12269526192571427	NO	-
754	ZINC01088668	2669	0.12269442290776705	NO	-
755	ZINC02876241	4639	0.12266414329382863	NO	-
756	ZINC03892103	6578	0.12259052435210939	NO	-
757	ZINC00148292	541	0.12258423210030367	NO	-
758	ZINC00809439	2171	0.12255885755454185	NO	-
759	ZINC03963894	6917	0.12254799019834295	NO	-
760	ZINC03407867	5175	0.12253643006777136	NO	-
761	ZINC03892832	6594	0.12251946894333868	NO	-
762	ZINC04465480	8083	0.12251946894333868	NO	-
763	ZINC00818678	2230	0.1225188115253955	NO	-
764	ZINC01913615	3592	0.12251050499135296	NO	-
765	ZINC03890299	6451	0.1225071322909831	NO	-
766	ZINC03891754	6539	0.12246550855442405	NO	-
767	ZINC03972512	7072	0.12243162552250962	NO	-
768	ZINC00455960	1273	0.12242256110253573	NO	-
769	ZINC03574222	5499	0.12240236150049395	NO	-
770	ZINC04439822	7995	0.12240204182350331	NO	-
771	ZINC00581376	1660	0.12238285315477256	NO	-
772	ZINC00414552	1153	0.12236416935399731	NO	-
773	ZINC00020210	62	0.12228750366384356	NO	-
774	ZINC00818679	2232	0.12224722997240287	NO	-
775	ZINC03892820	6593	0.12223436801490965	NO	-
776	ZINC04465475	8082	0.12223436801490965	NO	-
777	ZINC03992900	7319	0.12221552626698508	NO	-
778	ZINC03525577	5403	0.12218519435741129	NO	-
779	ZINC00175333	581	0.12215970105807387	NO	-
780	ZINC03400902	5159	0.12213163446164207	NO	-
781	ZINC00493307	1366	0.12211099436474653	NO	-
782	ZINC00809440	2173	0.12210060524386611	NO	-
783	ZINC03986808	7242	0.12205628419732187	NO	-
784	ZINC00256080	850	0.12200707684213617	NO	-
785	ZINC00475021	1329	0.1219906412425308	NO	-
786	ZINC02331462	4033	0.1219361594408693	NO	-
787	ZINC00806316	2120	0.12193497577351359	NO	-
788	ZINC01494121	3207	0.12191333679285712	NO	-
789	ZINC02871634	4629	0.12188576390852982	NO	-
790	ZINC00035662	154	0.12187411852629365	NO	-
791	ZINC01163563	2781	0.12181531085220032	NO	-
792	ZINC01988057	3728	0.12181089239093376	NO	-
793	ZINC03325006	5026	0.12181063228933837	NO	-
794	ZINC03858159	6081	0.12178052325507523	NO	-
795	ZINC03987085	7246	0.12177887939093962	NO	-
796	ZINC03974920	7104	0.12176665688580203	NO	-
797	ZINC00414321	1138	0.121735738606484	NO	-
798	ZINC03900752	6619	0.1216658042802288	NO	-
799	ZINC00687814	1913	0.12165671909887117	NO	-
800	ZINC00493320	1369	0.12160728893145696	NO	-
801	ZINC03618804	5615	0.12159998893271734	NO	-
802	ZINC03968628	6961	0.12158778272563288	NO	-
803	ZINC00120917	451	0.12157656640387304	NO	-
804	ZINC01379168	2969	0.12157516807492354	NO	-
805	ZINC02857433	4606	0.12157148398225336	NO	-
806	ZINC00550650	1594	0.1215240516411535	NO	-
807	ZINC02047515	3747	0.12149308781686821	NO	-
808	ZINC01077793	2651	0.121487403693293	NO	-
809	ZINC00818678	2229	0.12147143520891825	NO	-
810	ZINC03954949	6842	0.12141472315717959	NO	-
811	ZINC00253966	842	0.12140847094107535	NO	-
812	ZINC01551010	3258	0.12140295547371516	NO	-
813	ZINC01721350	3387	0.12139308782464844	NO	-
814	ZINC01430907	3077	0.12138295515397626	NO	-
815	ZINC00046565	197	0.12137397355954714	NO	-
816	ZINC01499685	3213	0.12137357891523928	NO	-
817	ZINC04121320	7524	0.12137145985770659	NO	-
818	ZINC00612990	1753	0.12134345309819183	NO	-
819	ZINC00493390	1374	0.12132919329754173	NO	-
820	ZINC00581376	1659	0.12132213190215946	NO	-
821	ZINC03940811	6796	0.12130774742929103	NO	-
822	ZINC00818679	2231	0.12129586341666782	NO	-
823	ZINC03969986	7019	0.1212889330400527	NO	-
824	ZINC02737328	4458	0.12126474865043732	NO	-
825	ZINC03816083	5715	0.12121618637836602	NO	-
826	ZINC01595826	3287	0.12120906779102628	NO	-
827	ZINC01430908	3078	0.12120647851270124	NO	-
828	ZINC03420637	5199	0.12120151454176986	NO	-
829	ZINC03925750	6765	0.1211935336994484	NO	-
830	ZINC03925750	6766	0.1211935336994484	NO	-
831	ZINC02331459	4031	0.1211778473512912	NO	-
832	ZINC03246900	4881	0.12114957918813542	NO	-
833	ZINC00581377	1662	0.12114429905569062	NO	-
834	ZINC02884406	4651	0.12109986613938466	NO	-
835	ZINC03889554	6424	0.12108073918469107	NO	-
836	ZINC00094520	389	0.121075984502356	NO	-
837	ZINC03818681	5722	0.12106007332573923	NO	-
838	ZINC03574250	5501	0.12104613868263937	NO	-
839	ZINC03574213	5497	0.1210351483429765	NO	-
840	ZINC00055690	223	0.12101402891574925	NO	-
841	ZINC00550502	1589	0.12101154358480261	NO	-
842	ZINC04429510	7982	0.12098355478400448	NO	-
843	ZINC02641931	4347	0.12098253496931198	NO	-
844	ZINC03866780	6208	0.12096890014184751	NO	-
845	ZINC03925750	6764	0.12094296818516408	NO	-
846	ZINC01748687	3414	0.12093872636377936	NO	-
847	ZINC01056243	2619	0.12091183675602239	NO	-
848	ZINC03891553	6503	0.12087980920933405	NO	-
849	ZINC03131244	4758	0.12087777827087952	NO	-
850	ZINC00806316	2121	0.12083728184159408	NO	-
851	ZINC01768698	3443	0.12083273293328829	NO	-
852	ZINC03974315	7088	0.12082243706349226	NO	-
853	ZINC04469897	8160	0.12082243706349226	NO	-
854	ZINC00148407	543	0.12082102526121484	NO	-
855	ZINC03862647	6183	0.12081136327504824	NO	-
856	ZINC00216210	723	0.12078409719891253	NO	-
857	ZINC03200613	4791	0.12076834679174253	NO	-
858	ZINC00220641	732	0.12074782888375608	NO	-
859	ZINC03098552	4737	0.12073998211530194	NO	-
860	ZINC03387172	5140	0.12069800148273241	NO	-
861	ZINC02660888	4381	0.12067939802154101	NO	-
862	ZINC00018283	57	0.12065423868708726	NO	-
863	ZINC03858015	6063	0.12062283451631955	NO	-
864	ZINC03997202	7356	0.12060366235486981	NO	-
865	ZINC02091772	3757	0.12057624694123503	NO	-
866	ZINC00034832	147	0.12050643929049004	NO	-
867	ZINC03977720	7155	0.12050483756792348	NO	-
868	ZINC03371105	5124	0.12050119719218941	NO	-
869	ZINC00415365	1155	0.12048050934263475	NO	-
870	ZINC03855659	5993	0.12046535044698681	NO	-
871	ZINC04175973	7609	0.12044936005250043	NO	-
872	ZINC03854995	5956	0.12044264864721256	NO	-
873	ZINC03605510	5562	0.12039859610302997	NO	-
874	ZINC03490874	5333	0.12037148451227789	NO	-
875	ZINC04191222	7635	0.12036113846997797	NO	-
876	ZINC01649532	3330	0.12033962389525833	NO	-
877	ZINC00414328	1142	0.12033789876907167	NO	-
878	ZINC03962523	6901	0.12033281795352857	NO	-
879	ZINC00256134	851	0.1203296915770618	NO	-
880	ZINC00030345	124	0.12032882527775493	NO	-
881	ZINC04457776	8027	0.12030851348785715	NO	-
882	ZINC00485188	1353	0.1202990189046951	NO	-
883	ZINC03346701	5079	0.12023429135154123	NO	-
884	ZINC01665620	3352	0.12022599689085002	NO	-
885	ZINC03987650	7254	0.12022076996187785	NO	-
886	ZINC00414336	1148	0.1201719219588351	NO	-
887	ZINC03913141	6745	0.12016797846978554	NO	-
888	ZINC03867874	6280	0.12011506096014596	NO	-
889	ZINC00415627	1156	0.12009769130097264	NO	-
890	ZINC00387675	1092	0.1200886285082615	NO	-
891	ZINC02646361	4356	0.12007998968438009	NO	-
892	ZINC00136240	490	0.12007773228314621	NO	-
893	ZINC00971530	2489	0.12006511714980482	NO	-
894	ZINC04256482	7749	0.12004747397853259	NO	-
895	ZINC03863815	6200	0.12003994993175472	NO	-
896	ZINC00540538	1534	0.12003917975737022	NO	-
897	ZINC02293236	3981	0.12002665662645981	NO	-
898	ZINC03906620	6667	0.1200135504597344	NO	-
899	ZINC01384796	2970	0.1200000239609317	NO	-
900	ZINC01699481	3373	0.11995975749566085	NO	-
901	ZINC04241879	7692	0.11993183896788286	NO	-
902	ZINC01181695	2796	0.11990428793890143	NO	-
903	ZINC01943926	3667	0.11990403831216068	NO	-
904	ZINC00682760	1911	0.11986476855269868	NO	-
905	ZINC03961567	6890	0.11983542459348077	NO	-
906	ZINC01183126	2797	0.11983162275398536	NO	-
907	ZINC03867901	6291	0.11982844984229785	NO	-
908	ZINC00522976	1439	0.1198231638249309	NO	-
909	ZINC00055893	244	0.11981973777552808	NO	-
910	ZINC00959205	2477	0.11981006140308434	NO	-
911	ZINC03334164	5041	0.11979303762688503	NO	-
912	ZINC03964258	6918	0.11978778705944022	NO	-
913	ZINC00581377	1661	0.1197810423619203	NO	-
914	ZINC03963420	6909	0.11977914645017657	NO	-
915	ZINC03890617	6464	0.11971924884784774	NO	-
916	ZINC00296101	922	0.11969211985986493	NO	-
917	ZINC00094499	384	0.11951265728818608	NO	-
918	ZINC04057946	7468	0.11950411613491238	NO	-
919	ZINC03963424	6910	0.11947216836693363	NO	-
920	ZINC00560059	1619	0.11946607759290544	NO	-
921	ZINC02497938	4196	0.11945584191105596	NO	-
922	ZINC03980677	7208	0.11944479709549624	NO	-
923	ZINC00055779	228	0.11941198729700589	NO	-
924	ZINC03998198	7386	0.11940151666363502	NO	-
925	ZINC04361440	7909	0.11939852905392835	NO	-
926	ZINC03968525	6936	0.1193870768349523	NO	-
927	ZINC02751745	4485	0.1193683243210138	NO	-
928	ZINC03859431	6141	0.11936184529086873	NO	-
929	ZINC01063501	2634	0.11935032388664099	NO	-
930	ZINC00059358	279	0.11932610753029795	NO	-
931	ZINC00136339	496	0.1192732099417518	NO	-
932	ZINC03987655	7256	0.11926813848664689	NO	-
933	ZINC04429508	7980	0.11926399103696672	NO	-
934	ZINC03863814	6199	0.11926259255968398	NO	-
935	ZINC03997574	7381	0.11924798543780504	NO	-
936	ZINC01747341	3405	0.11923258512247034	NO	-
937	ZINC03930681	6775	0.11923251169829811	NO	-
938	ZINC04386616	7927	0.11922125301188782	NO	-
939	ZINC00205812	709	0.11920433564863227	NO	-
940	ZINC00056120	265	0.11920006063510605	NO	-
941	ZINC00025987	92	0.11919751100042258	NO	-
942	ZINC03974363	7091	0.11908406477241411	NO	-
943	ZINC02757353	4504	0.11907631898679562	NO	-
944	ZINC04429516	7983	0.1190718032918273	NO	-
945	ZINC03525464	5394	0.11906603374537017	NO	-
946	ZINC03891468	6500	0.11903803563022922	NO	-
947	ZINC04501652	8195	0.1190249558344911	NO	-
948	ZINC03961572	6891	0.11902448717775775	NO	-
949	ZINC00011848	38	0.11899810269343285	NO	-
950	ZINC03470960	5310	0.11898498483676506	NO	-
951	ZINC03963438	6912	0.11897629675201783	NO	-
952	ZINC04350368	7896	0.11896134923136914	NO	-
953	ZINC02712581	4444	0.11896103870884303	NO	-
954	ZINC04249607	7731	0.11893513555250777	NO	-
955	ZINC03867618	6258	0.11882690584584077	NO	-
956	ZINC03428816	5217	0.11876762243837363	NO	-
957	ZINC04110108	7503	0.1187643859674986	NO	-
958	ZINC00546362	1569	0.1187610504880896	NO	-
959	ZINC00022670	68	0.1187481385430995	NO	-
960	ZINC04384935	7921	0.1187355350339624	NO	-
961	ZINC04094708	7490	0.11872759968881423	NO	-
962	ZINC03331253	5038	0.11868769464731947	NO	-
963	ZINC01485720	3176	0.11866939854791712	NO	-
964	ZINC03848592	5780	0.11866781282608156	NO	-
965	ZINC03468305	5307	0.11863812865705252	NO	-
966	ZINC03412050	5180	0.11862777142024433	NO	-
967	ZINC00508907	1407	0.11861491846892912	NO	-
968	ZINC00118942	444	0.11852728580542711	NO	-
969	ZINC01943959	3695	0.11852379432958972	NO	-
970	ZINC04322748	7870	0.1185226572502362	NO	-
971	ZINC03855588	5988	0.1184783602646271	NO	-
972	ZINC03526252	5406	0.11845810533266997	NO	-
973	ZINC03963500	6915	0.11844349304278311	NO	-
974	ZINC03968628	6962	0.11843909337422653	NO	-
975	ZINC03574308	5505	0.11841401884630084	NO	-
976	ZINC01633085	3308	0.11841026715657757	NO	-
977	ZINC03490876	5334	0.11840526754836862	NO	-
978	ZINC03824018	5750	0.11840035770097171	NO	-
979	ZINC03961545	6889	0.11836099973062401	NO	-
980	ZINC00020210	63	0.11834564576043362	NO	-
981	ZINC00493386	1373	0.1183435111679718	NO	-
982	ZINC00414330	1143	0.11834203976480709	NO	-
983	ZINC03930676	6774	0.11828624763977694	NO	-
984	ZINC03906579	6666	0.11824697468609167	NO	-
985	ZINC03956435	6847	0.11823877431573115	NO	-
986	ZINC01220755	2813	0.11817787611600719	NO	-
987	ZINC03998197	7383	0.11816859039676145	NO	-
988	ZINC00059481	280	0.11816225020076751	NO	-
989	ZINC03418933	5192	0.11813345987493994	NO	-
990	ZINC00522107	1431	0.11811086050850866	NO	-
991	ZINC04256482	7748	0.11805398820516098	NO	-
992	ZINC01280774	2900	0.11805120878727786	NO	-
993	ZINC00070610	308	0.11804437374965715	NO	-
994	ZINC02355964	4069	0.1180415541118808	NO	-
995	ZINC04405541	7958	0.11803561917901871	NO	-
996	ZINC03342614	5066	0.11803032582366027	NO	-
997	ZINC01908485	3578	0.11802803861697204	NO	-
998	ZINC04457776	8025	0.11800712546827334	NO	-
999	ZINC00609742	1727	0.11795951560091611	NO	-
1000	ZINC03908803	6688	0.11792004519751943	NO	-
1001	ZINC03908803	6689	0.11792004519751943	NO	-
1002	ZINC04336733	7876	0.11791928861580928	NO	-
1003	ZINC04133959	7542	0.11790480851043035	NO	-
1004	ZINC02007655	3735	0.11786012752582264	NO	-
1005	ZINC03889304	6406	0.11782863312350816	NO	-
1006	ZINC01749545	3420	0.11780246838305973	NO	-
1007	ZINC04136958	7553	0.11779845155006263	NO	-
1008	ZINC03599050	5557	0.11776308047528707	NO	-
1009	ZINC01076631	2650	0.11776122610966284	NO	-
1010	ZINC00094318	378	0.11774729112178733	NO	-
1011	ZINC03998197	7382	0.11773316665179151	NO	-
1012	ZINC02569032	4266	0.11772977702116837	NO	-
1013	ZINC04429507	7979	0.11768945902039686	NO	-
1014	ZINC02756457	4498	0.11765391120846698	NO	-
1015	ZINC01442519	3110	0.1176221283735949	NO	-
1016	ZINC03993249	7334	0.1176112550675128	NO	-
1017	ZINC04225062	7671	0.11758229210540987	NO	-
1018	ZINC03535763	5434	0.11757055809373432	NO	-
1019	ZINC03997546	7379	0.1174984934887168	NO	-
1020	ZINC04162699	7590	0.11747138221821346	NO	-
1021	ZINC00256149	853	0.117458967661891	NO	-
1022	ZINC04621187	8241	0.11743016975250499	NO	-
1023	ZINC03855589	5990	0.11741667350746823	NO	-
1024	ZINC03269730	4937	0.11737005343911369	NO	-
1025	ZINC03889597	6426	0.11733861724094409	NO	-
1026	ZINC03384831	5137	0.11733675451227664	NO	-
1027	ZINC03868174	6306	0.11732974357130578	NO	-
1028	ZINC00774896	2011	0.11731934842367384	NO	-
1029	ZINC01658310	3336	0.1173151427642841	NO	-
1030	ZINC03367199	5119	0.11729715247928411	NO	-
1031	ZINC03956446	6849	0.11729414768281418	NO	-
1032	ZINC00609741	1726	0.11728839644476984	NO	-
1033	ZINC03526264	5407	0.11728288555833029	NO	-
1034	ZINC01282638	2912	0.11727037018335928	NO	-
1035	ZINC03854066	5918	0.11724801409394903	NO	-
1036	ZINC00236900	800	0.11723638784661627	NO	-
1037	ZINC04394467	7950	0.11722516079202226	NO	-
1038	ZINC04633202	8270	0.11718173756693817	NO	-
1039	ZINC04249599	7727	0.11715439179565186	NO	-
1040	ZINC02295449	3987	0.11714452667257957	NO	-
1041	ZINC00493316	1368	0.11712461653585175	NO	-
1042	ZINC02756457	4497	0.11710103978381686	NO	-
1043	ZINC00138670	505	0.11710008072835991	NO	-
1044	ZINC01943923	3664	0.11709889064002717	NO	-
1045	ZINC03858170	6086	0.11703892631633303	NO	-
1046	ZINC02635968	4331	0.11703380616121847	NO	-
1047	ZINC01499689	3214	0.1170218593908244	NO	-
1048	ZINC02741344	4465	0.11702006256853333	NO	-
1049	ZINC03993258	7336	0.11697504241788145	NO	-
1050	ZINC03993227	7329	0.11695346074285641	NO	-
1051	ZINC01485720	3175	0.11694009180041816	NO	-
1052	ZINC03419044	5193	0.11689177960829124	NO	-
1053	ZINC04000665	7408	0.11688420187423967	NO	-
1054	ZINC00060217	286	0.11687795767016049	NO	-
1055	ZINC02757353	4503	0.11683037545330764	NO	-
1056	ZINC03988300	7284	0.11682643081738885	NO	-
1057	ZINC00522107	1432	0.11682059339913428	NO	-
1058	ZINC00508997	1412	0.1168148354369388	NO	-
1059	ZINC03451937	5280	0.1167682577693657	NO	-
1060	ZINC03867603	6255	0.11676330296669471	NO	-
1061	ZINC00546362	1571	0.11675418179457021	NO	-
1062	ZINC03858146	6077	0.11675277463074317	NO	-
1063	ZINC01943947	3683	0.11674325055862068	NO	-
1064	ZINC03998883	7392	0.11668107975226834	NO	-
1065	ZINC04467868	8120	0.11668107975226834	NO	-
1066	ZINC03392071	5144	0.11667952425206643	NO	-
1067	ZINC03605719	5581	0.11667519209890155	NO	-
1068	ZINC00423409	1231	0.1166677329978305	NO	-
1069	ZINC03997063	7343	0.11665855932073416	NO	-
1070	ZINC03858211	6092	0.11664316993828192	NO	-
1071	ZINC04470083	8170	0.11664316993828192	NO	-
1072	ZINC03855452	5978	0.11664183601372231	NO	-
1073	ZINC01486236	3177	0.11663944154046035	NO	-
1074	ZINC02930868	4668	0.11662011221864561	NO	-
1075	ZINC00353988	1003	0.11661480477840842	NO	-
1076	ZINC01206779	2810	0.1165956849151111	NO	-
1077	ZINC01409208	3007	0.11658436673406768	NO	-
1078	ZINC04622592	8243	0.11654249971198209	NO	-
1079	ZINC01485720	3174	0.11653922655628482	NO	-
1080	ZINC00548332	1581	0.11647934793900397	NO	-
1081	ZINC02502450	4201	0.11647286406167617	NO	-
1082	ZINC03852427	5888	0.11647149326845518	NO	-
1083	ZINC00094532	391	0.11647017136356065	NO	-
1084	ZINC03867604	6257	0.11643862826875212	NO	-
1085	ZINC00709689	1923	0.11643145669328131	NO	-
1086	ZINC04225008	7665	0.11638783208948685	NO	-
1087	ZINC01920956	3601	0.11637528158219677	NO	-
1088	ZINC00547754	1578	0.1163722259294132	NO	-
1089	ZINC03597301	5550	0.11631354329114994	NO	-
1090	ZINC01943970	3706	0.11630888361526368	NO	-
1091	ZINC00063411	291	0.11630669153365751	NO	-
1092	ZINC03902894	6646	0.11630371281227381	NO	-
1093	ZINC03998197	7384	0.11630260203532601	NO	-
1094	ZINC03535764	5435	0.11628763786725116	NO	-
1095	ZINC00288284	899	0.11627263764190514	NO	-
1096	ZINC00550503	1590	0.11625546064554475	NO	-
1097	ZINC03912098	6717	0.11625220555121812	NO	-
1098	ZINC03867806	6276	0.11625001140373503	NO	-
1099	ZINC00123092	455	0.11623394554670992	NO	-
1100	ZINC00550651	1596	0.116233763989616	NO	-
1101	ZINC04593843	8227	0.11617630201727906	NO	-
1102	ZINC02741346	4466	0.11615780386882046	NO	-
1103	ZINC02861107	4615	0.11615031241459382	NO	-
1104	ZINC03476992	5322	0.11613074671497957	NO	-
1105	ZINC03850391	5845	0.1161204834946961	NO	-
1106	ZINC01748275	3410	0.11611694701507069	NO	-
1107	ZINC00452803	1272	0.11610912556850933	NO	-
1108	ZINC00381188	1071	0.11610311409616034	NO	-
1109	ZINC03418174	5188	0.11608259366791938	NO	-
1110	ZINC00095971	396	0.11607519442077997	NO	-
1111	ZINC04555639	8221	0.11607304255586923	NO	-
1112	ZINC03972902	7076	0.11607212240089049	NO	-
1113	ZINC03968617	6951	0.11606610361460394	NO	-
1114	ZINC03574564	5506	0.11606545547300892	NO	-
1115	ZINC00201360	689	0.11604169047816104	NO	-
1116	ZINC00424497	1234	0.11603451907234706	NO	-
1117	ZINC02866308	4621	0.11601357792554844	NO	-
1118	ZINC02866308	4622	0.11601357792554844	NO	-
1119	ZINC04000571	7404	0.11600829658029958	NO	-
1120	ZINC03857283	6025	0.11598785372477602	NO	-
1121	ZINC04464282	8054	0.11598785372477602	NO	-
1122	ZINC00330511	970	0.11589448338417312	NO	-
1123	ZINC03869100	6347	0.1158909739576281	NO	-
1124	ZINC00201360	687	0.11587997955248447	NO	-
1125	ZINC03906393	6665	0.11587802980035479	NO	-
1126	ZINC03340208	5064	0.11581664359057849	NO	-
1127	ZINC02857170	4604	0.11580503468784126	NO	-
1128	ZINC01430799	3073	0.11577724669769295	NO	-
1129	ZINC03820066	5743	0.11577417028813031	NO	-
1130	ZINC03987291	7251	0.11577120520396385	NO	-
1131	ZINC01943965	3701	0.11574630051293514	NO	-
1132	ZINC04429525	7985	0.11573686370622939	NO	-
1133	ZINC03998198	7387	0.11572123637718612	NO	-
1134	ZINC03264694	4932	0.11569956476256651	NO	-
1135	ZINC00554957	1611	0.11568219380332198	NO	-
1136	ZINC00256068	849	0.11567080792351611	NO	-
1137	ZINC00256005	845	0.11565622562088179	NO	-
1138	ZINC00447035	1267	0.11563685091203768	NO	-
1139	ZINC00468095	1307	0.11563180512189901	NO	-
1140	ZINC01548376	3255	0.11562361955986235	NO	-
1141	ZINC03851148	5858	0.11562100116464477	NO	-
1142	ZINC00543176	1546	0.11559241034737236	NO	-
1143	ZINC03456377	5293	0.11558261161040062	NO	-
1144	ZINC00605226	1714	0.11556341939140609	NO	-
1145	ZINC02921551	4666	0.11554306736460142	NO	-
1146	ZINC04094708	7491	0.11551863858541908	NO	-
1147	ZINC03221307	4808	0.11550964110592696	NO	-
1148	ZINC03221307	4809	0.11550964110592696	NO	-
1149	ZINC03987922	7277	0.11550766597164401	NO	-
1150	ZINC01943953	3689	0.11547328435831483	NO	-
1151	ZINC04441471	7996	0.11546409809605862	NO	-
1152	ZINC03968617	6952	0.1154525512823632	NO	-
1153	ZINC00030337	122	0.11544467821863805	NO	-
1154	ZINC01191511	2804	0.11543511303048624	NO	-
1155	ZINC03998198	7385	0.11543295803563816	NO	-
1156	ZINC00709689	1922	0.11541335053237255	NO	-
1157	ZINC02572472	4268	0.11538851962644103	NO	-
1158	ZINC03231986	4838	0.1153876186489446	NO	-
1159	ZINC00605226	1713	0.11538379977330729	NO	-
1160	ZINC00644762	1829	0.11537867632629414	NO	-
1161	ZINC01070495	2638	0.11537715658313483	NO	-
1162	ZINC00094146	376	0.11537193240674867	NO	-
1163	ZINC00580135	1639	0.11536010766691525	NO	-
1164	ZINC00273471	880	0.11535312488674664	NO	-
1165	ZINC00201360	688	0.11535190423115697	NO	-
1166	ZINC03392442	5145	0.11535170661348942	NO	-
1167	ZINC03855105	5965	0.11534134120927335	NO	-
1168	ZINC01430800	3074	0.11528331511507539	NO	-
1169	ZINC04004757	7438	0.1152708182003026	NO	-
1170	ZINC00809443	2179	0.11524933429434002	NO	-
1171	ZINC00262118	861	0.11524001596137601	NO	-
1172	ZINC03814852	133	0.11522171196095789	YES	3
1173	ZINC01553700	3260	0.11518641297905996	NO	-
1174	ZINC01418559	3038	0.11518347110392205	NO	-
1175	ZINC03406514	5169	0.1151821903551768	NO	-
1176	ZINC03281215	4962	0.11516871848168242	NO	-
1177	ZINC00092402	373	0.11514695893765753	NO	-
1178	ZINC02135160	3775	0.11512764847644401	NO	-
1179	ZINC03908863	6702	0.11512238359144736	NO	-
1180	ZINC03413948	5181	0.11510767369117814	NO	-
1181	ZINC00009015	25	0.11510265348607475	NO	-
1182	ZINC01059584	2622	0.11510223050755936	NO	-
1183	ZINC03867619	6260	0.1150628448343283	NO	-
1184	ZINC00550651	1598	0.11506196543929519	NO	-
1185	ZINC03868717	6335	0.11505818236279614	NO	-
1186	ZINC03455212	5290	0.11505600578946087	NO	-
1187	ZINC03605772	5593	0.11504645364622011	NO	-
1188	ZINC03026347	4703	0.11502850999466382	NO	-
1189	ZINC00971530	2490	0.11500833444591398	NO	-
1190	ZINC02712557	4432	0.11500564389416136	NO	-
1191	ZINC00056041	254	0.11499235596230835	NO	-
1192	ZINC04171051	7604	0.11498924040542312	NO	-
1193	ZINC01841772	3512	0.11498498799575184	NO	-
1194	ZINC03998911	7395	0.11498260066605188	NO	-
1195	ZINC01742434	3393	0.1149603521084251	NO	-
1196	ZINC00546362	1570	0.11495258824013828	NO	-
1197	ZINC00062411	290	0.11494332408451148	NO	-
1198	ZINC00883721	2391	0.11491965341748239	NO	-
1199	ZINC00009015	27	0.11489270755822821	NO	-
1200	ZINC03535766	5437	0.11487149335266392	NO	-
1201	ZINC00230781	769	0.11484217085002478	NO	-
1202	ZINC00181583	593	0.11484127484952344	NO	-
1203	ZINC00025134	84	0.11484042785043064	NO	-
1204	ZINC00532000	1467	0.11481245070264631	NO	-
1205	ZINC00047048	198	0.11479975604368466	NO	-
1206	ZINC00148406	542	0.11479257128922861	NO	-
1207	ZINC03980408	7205	0.11478774695035329	NO	-
1208	ZINC03890606	6463	0.11478474292525068	NO	-
1209	ZINC01429824	3065	0.11475990378583005	NO	-
1210	ZINC03890412	6456	0.11475185009672606	NO	-
1211	ZINC00548449	1583	0.11474992179315778	NO	-
1212	ZINC01907481	3577	0.11469706536874891	NO	-
1213	ZINC02831474	4573	0.11468432303225264	NO	-
1214	ZINC01943979	3710	0.11467141593417604	NO	-
1215	ZINC02568711	4264	0.1146419667504565	NO	-
1216	ZINC00201323	680	0.11461371094238146	NO	-
1217	ZINC01701556	3376	0.11460468883393353	NO	-
1218	ZINC03987088	7247	0.1146013902136849	NO	-
1219	ZINC03605594	5565	0.11460068018076587	NO	-
1220	ZINC00201360	685	0.1145976682358847	NO	-
1221	ZINC00070021	307	0.11457750936617271	NO	-
1222	ZINC02243944	3924	0.11455333720020992	NO	-
1223	ZINC03993002	7322	0.1145490556028371	NO	-
1224	ZINC00552242	1600	0.11454554838177076	NO	-
1225	ZINC02465156	4169	0.11453709029433905	NO	-
1226	ZINC03862724	6185	0.11453403199461544	NO	-
1227	ZINC03859062	6122	0.1145112506656059	NO	-
1228	ZINC02279894	3948	0.11450362042104067	NO	-
1229	ZINC01768722	3444	0.11446964866049392	NO	-
1230	ZINC00201293	674	0.1144670006688587	NO	-
1231	ZINC03979725	7167	0.11446487311454077	NO	-
1232	ZINC00150432	548	0.11445706454722525	NO	-
1233	ZINC01665137	3350	0.11445703636989522	NO	-
1234	ZINC01541185	3249	0.1144528075871834	NO	-
1235	ZINC02712556	4431	0.11444785792171601	NO	-
1236	ZINC03868970	6338	0.114428349759942	NO	-
1237	ZINC04226067	7678	0.11442043126848314	NO	-
1238	ZINC00136334	494	0.11441095614525588	NO	-
1239	ZINC03908814	6696	0.11439354223711445	NO	-
1240	ZINC03451556	5274	0.11438896267936843	NO	-
1241	ZINC00201323	678	0.11435292098788598	NO	-
1242	ZINC03863836	6202	0.11434642714205524	NO	-
1243	ZINC04164300	7591	0.11434000175733622	NO	-
1244	ZINC00474730	1328	0.11433202170460799	NO	-
1245	ZINC00203817	700	0.11431358415633491	NO	-
1246	ZINC00548332	1582	0.11430643026675437	NO	-
1247	ZINC03859952	6159	0.11429340960433644	NO	-
1248	ZINC03255207	4917	0.1142932878217387	NO	-
1249	ZINC03853560	5910	0.11426797365435636	NO	-
1250	ZINC02712586	4445	0.11423552634850066	NO	-
1251	ZINC00201293	676	0.1142264252341803	NO	-
1252	ZINC03858235	6095	0.11420243940696401	NO	-
1253	ZINC04470130	8171	0.11420243940696401	NO	-
1254	ZINC03908814	6697	0.1142018181669822	NO	-
1255	ZINC03908814	6698	0.1142018181669822	NO	-
1256	ZINC03867618	6259	0.11416568220820056	NO	-
1257	ZINC00598564	1702	0.11413933934699438	NO	-
1258	ZINC00145997	536	0.11409439027315661	NO	-
1259	ZINC00360330	1015	0.11407722362826611	NO	-
1260	ZINC01175667	2790	0.11405989676779897	NO	-
1261	ZINC03892123	6579	0.11405752531258204	NO	-
1262	ZINC00268838	872	0.11405354563173117	NO	-
1263	ZINC01405375	2983	0.11404543679646129	NO	-
1264	ZINC02572637	4269	0.11403558542970697	NO	-
1265	ZINC03988302	7285	0.11401298061895293	NO	-
1266	ZINC00203815	699	0.11399589650730153	NO	-
1267	ZINC04491430	8184	0.11398446847598984	NO	-
1268	ZINC03476660	5320	0.11398089825627868	NO	-
1269	ZINC03863835	6201	0.11396822843994545	NO	-
1270	ZINC00094552	394	0.11393938743690817	NO	-
1271	ZINC01943943	3681	0.1139287711411183	NO	-
1272	ZINC00883022	2390	0.11392605321698598	NO	-
1273	ZINC03993246	7332	0.11392578658493059	NO	-
1274	ZINC04383925	7916	0.11388669624660921	NO	-
1275	ZINC03418171	5187	0.1138801301674262	NO	-
1276	ZINC03900223	6615	0.11386686996448815	NO	-
1277	ZINC03889018	6383	0.11386615734935239	NO	-
1278	ZINC00201293	675	0.11386311335958718	NO	-
1279	ZINC03535765	5436	0.11385652717137727	NO	-
1280	ZINC03859952	6158	0.11385335971803921	NO	-
1281	ZINC03400367	5157	0.11380094399983394	NO	-
1282	ZINC03973678	7082	0.11379029287504047	NO	-
1283	ZINC03525558	5402	0.11378639960070742	NO	-
1284	ZINC03908803	6687	0.11378543904431872	NO	-
1285	ZINC01425335	3050	0.11378261567082802	NO	-
1286	ZINC00288581	902	0.11376440124409573	NO	-
1287	ZINC01661666	3341	0.11374458231485514	NO	-
1288	ZINC00537208	1489	0.11374342010837457	NO	-
1289	ZINC03854995	5957	0.11372344883156783	NO	-
1290	ZINC00249845	831	0.1137204080915183	NO	-
1291	ZINC01125293	2740	0.11370965323730213	NO	-
1292	ZINC03310460	5004	0.11370770459756224	NO	-
1293	ZINC01290658	2940	0.11370117914482734	NO	-
1294	ZINC00201293	677	0.11368817629422577	NO	-
1295	ZINC00201360	686	0.11368186906718444	NO	-
1296	ZINC03987712	7257	0.11367168609554384	NO	-
1297	ZINC00205646	704	0.11366848106618305	NO	-
1298	ZINC03446422	5242	0.11365950045057857	NO	-
1299	ZINC00552243	1603	0.11363455800842567	NO	-
1300	ZINC01689122	3369	0.1136278896471751	NO	-
1301	ZINC02538009	4233	0.11361098253166395	NO	-
1302	ZINC03855191	5975	0.11360825519573792	NO	-
1303	ZINC02656022	4371	0.11359832558423855	NO	-
1304	ZINC03605792	5596	0.11354006844850872	NO	-
1305	ZINC02406188	4106	0.11351180806658749	NO	-
1306	ZINC03890201	6441	0.11349782806128014	NO	-
1307	ZINC02866309	4624	0.11348177263485551	NO	-
1308	ZINC02866309	4625	0.11348177263485551	NO	-
1309	ZINC03405094	5164	0.11345531702194388	NO	-
1310	ZINC04136958	7551	0.11344939345149624	NO	-
1311	ZINC02786088	4536	0.11344216425725955	NO	-
1312	ZINC02786088	4537	0.11344216425725955	NO	-
1313	ZINC03956484	6858	0.11344165094010106	NO	-
1314	ZINC01493911	3205	0.11343413820351461	NO	-
1315	ZINC03068396	4723	0.1134237129687159	NO	-
1316	ZINC00537209	1490	0.11340042926077427	NO	-
1317	ZINC03914602	6750	0.11337093651817204	NO	-
1318	ZINC00017768	56	0.11333763299634529	NO	-
1319	ZINC03987920	7276	0.11332253359407449	NO	-
1320	ZINC03196310	4788	0.11331477268613149	NO	-
1321	ZINC00508932	1408	0.11331305385590869	NO	-
1322	ZINC00273471	881	0.11331100774956906	NO	-
1323	ZINC01061506	2630	0.1132934222079641	NO	-
1324	ZINC00045748	195	0.11329031548856021	NO	-
1325	ZINC03987891	7274	0.1132775276325443	NO	-
1326	ZINC00534894	1477	0.11323424169589684	NO	-
1327	ZINC00552242	1601	0.11323393819144345	NO	-
1328	ZINC03867599	6253	0.11323278129913807	NO	-
1329	ZINC00031648	130	0.11323162915886033	NO	-
1330	ZINC01943956	3692	0.11320566536854382	NO	-
1331	ZINC00013887	44	0.11319587844997721	NO	-
1332	ZINC00201360	684	0.11317232703603071	NO	-
1333	ZINC04225008	7664	0.11316196800120362	NO	-
1334	ZINC03848985	5812	0.11315305173975285	NO	-
1335	ZINC04115682	7515	0.11314806245385256	NO	-
1336	ZINC00069905	305	0.11314520949450134	NO	-
1337	ZINC03987787	7263	0.11313355358882016	NO	-
1338	ZINC00201343	682	0.11311568321875343	NO	-
1339	ZINC00009015	26	0.11311182764600364	NO	-
1340	ZINC03987893	7275	0.11308646559996013	NO	-
1341	ZINC02686153	4407	0.11308419556577161	NO	-
1342	ZINC00039425	168	0.11308195593306898	NO	-
1343	ZINC02644838	4353	0.11307732305575653	NO	-
1344	ZINC04249624	7739	0.11307479434916472	NO	-
1345	ZINC00174868	578	0.11306957990265128	NO	-
1346	ZINC02606989	4282	0.1130665837800469	NO	-
1347	ZINC01797250	3487	0.11306567691915455	NO	-
1348	ZINC00550503	1592	0.11305004363080208	NO	-
1349	ZINC01750297	3427	0.11301549751143461	NO	-
1350	ZINC00069911	306	0.11299837689911087	NO	-
1351	ZINC04464055	8044	0.11298848403833588	NO	-
1352	ZINC00011496	35	0.11296629608604014	NO	-
1353	ZINC02535918	4226	0.11296385269080082	NO	-
1354	ZINC03867983	6296	0.11294083135092962	NO	-
1355	ZINC01108636	2715	0.1129350898572095	NO	-
1356	ZINC00201323	679	0.11292546007277675	NO	-
1357	ZINC03497960	5341	0.11290722870485057	NO	-
1358	ZINC00285575	894	0.11289393818468794	NO	-
1359	ZINC02642672	4348	0.11287815033085724	NO	-
1360	ZINC01108635	2714	0.11287757743194891	NO	-
1361	ZINC03507831	5350	0.11285094514130126	NO	-
1362	ZINC03476658	5319	0.11283583187109923	NO	-
1363	ZINC03539616	5444	0.1128119193785888	NO	-
1364	ZINC02824665	4570	0.11280603604114386	NO	-
1365	ZINC00268949	873	0.11279185348435493	NO	-
1366	ZINC00524820	1447	0.11277865250769237	NO	-
1367	ZINC00290039	914	0.11277005844931869	NO	-
1368	ZINC03572338	5491	0.11276141888675319	NO	-
1369	ZINC00030867	127	0.11275739842866467	NO	-
1370	ZINC00971518	2485	0.11274309692137977	NO	-
1371	ZINC00379784	1067	0.11273801319857066	NO	-
1372	ZINC03819215	5724	0.11273753251247529	NO	-
1373	ZINC03987785	7262	0.11273702653822985	NO	-
1374	ZINC00580154	1641	0.11273684681885426	NO	-
1375	ZINC00235408	797	0.11273556580576423	NO	-
1376	ZINC02624806	4312	0.11273287535832029	NO	-
1377	ZINC03708098	5679	0.11272913172054978	NO	-
1378	ZINC03855058	5962	0.11269151730102346	NO	-
1379	ZINC03605705	5577	0.11268619221907417	NO	-
1380	ZINC00237410	805	0.11265218862740868	NO	-
1381	ZINC00205645	703	0.11264974962195608	NO	-
1382	ZINC00243607	819	0.11264878129111015	NO	-
1383	ZINC00499856	1386	0.11261405606700686	NO	-
1384	ZINC03315424	5012	0.11259984529543969	NO	-
1385	ZINC01001209	2544	0.11259961625168945	NO	-
1386	ZINC03538363	5440	0.11258663869190556	NO	-
1387	ZINC02568714	4265	0.11258621503715485	NO	-
1388	ZINC02541612	4236	0.11258516389819466	NO	-
1389	ZINC02701912	4420	0.11256470165363125	NO	-
1390	ZINC01061301	2628	0.11255699440061485	NO	-
1391	ZINC00426235	1239	0.11255334610973561	NO	-
1392	ZINC00422365	1214	0.11252726105136936	NO	-
1393	ZINC00552242	1602	0.11252376685703173	NO	-
1394	ZINC04225008	7663	0.11251750535787255	NO	-
1395	ZINC00136331	493	0.1125107976760291	NO	-
1396	ZINC03868971	6339	0.11251031957641186	NO	-
1397	ZINC03855589	5989	0.11248707079715366	NO	-
1398	ZINC00352221	1000	0.11247003633892813	NO	-
1399	ZINC04314654	7847	0.11243228874849165	NO	-
1400	ZINC03867857	6279	0.1124177711254673	NO	-
1401	ZINC04465762	8089	0.1124177711254673	NO	-
1402	ZINC00201343	683	0.11240274504837482	NO	-
1403	ZINC00011880	39	0.11240010448370949	NO	-
1404	ZINC01795263	3482	0.11239598126129684	NO	-
1405	ZINC03953998	6834	0.11239472491875882	NO	-
1406	ZINC00220652	733	0.1123926216433295	NO	-
1407	ZINC00055937	247	0.11238705944416891	NO	-
1408	ZINC04314538	7843	0.11236384736650122	NO	-
1409	ZINC00426234	1238	0.11234071067784583	NO	-
1410	ZINC03867434	6242	0.11233437690573514	NO	-
1411	ZINC03855588	5987	0.11233407091147281	NO	-
1412	ZINC00491557	1360	0.11233280667964	NO	-
1413	ZINC00809443	2180	0.11232807613415265	NO	-
1414	ZINC03855165	5971	0.11232443285171247	NO	-
1415	ZINC02127514	3772	0.11228322678564799	NO	-
1416	ZINC04429522	7984	0.11227009444238402	NO	-
1417	ZINC03235850	4858	0.11226296919688152	NO	-
1418	ZINC00177522	584	0.11225829839199673	NO	-
1419	ZINC00536640	1480	0.11225352882417311	NO	-
1420	ZINC00091166	371	0.11222809852942302	NO	-
1421	ZINC03851640	5873	0.11222413987804966	NO	-
1422	ZINC04522154	8216	0.11222253075460568	NO	-
1423	ZINC04314538	7842	0.11221122338423795	NO	-
1424	ZINC00236900	799	0.11220155404973108	NO	-
1425	ZINC00201343	681	0.11218427201955548	NO	-
1426	ZINC03890658	8291	0.11213187888171015	NO	-
1427	ZINC00026734	96	0.11211186182122022	NO	-
1428	ZINC02750181	4479	0.11211106962730176	NO	-
1429	ZINC01478969	3161	0.11207850140087974	NO	-
1430	ZINC00457035	1276	0.11207559499711749	NO	-
1431	ZINC00390401	1101	0.1120716626998881	NO	-
1432	ZINC01556878	3265	0.11206158877610119	NO	-
1433	ZINC00550651	1597	0.11206012559924357	NO	-
1434	ZINC00034924	150	0.11205942348693243	NO	-
1435	ZINC03973765	7083	0.11202787633449944	NO	-
1436	ZINC04164369	7592	0.1120001713056192	NO	-
1437	ZINC00034925	151	0.11199418226805813	NO	-
1438	ZINC02756438	4493	0.11199158189835103	NO	-
1439	ZINC00006464	18	0.11198712610639167	NO	-
1440	ZINC00144865	532	0.11197868956280944	NO	-
1441	ZINC03418740	5190	0.11195095874699885	NO	-
1442	ZINC00027112	106	0.11194854959283154	NO	-
1443	ZINC04225078	7674	0.11192420674069502	NO	-
1444	ZINC00056040	253	0.11186936666874828	NO	-
1445	ZINC00804050	2104	0.11183611954312266	NO	-
1446	ZINC02606988	4281	0.11181352203479919	NO	-
1447	ZINC00809441	2175	0.1118003573044606	NO	-
1448	ZINC00055828	240	0.11179708928378276	NO	-
1449	ZINC03877244	6364	0.11178768531291279	NO	-
1450	ZINC00096148	398	0.11177612910066233	NO	-
1451	ZINC04047674	7464	0.1117685145243146	NO	-
1452	ZINC03858174	6088	0.11176775017308722	NO	-
1453	ZINC00522554	1435	0.11176560356821427	NO	-
1454	ZINC03987831	7272	0.11176160710304336	NO	-
1455	ZINC00662521	1858	0.11175007091082756	NO	-
1456	ZINC01509539	3230	0.11174636106135456	NO	-
1457	ZINC00548331	1580	0.11174057136240038	NO	-
1458	ZINC03131222	4757	0.11172917279558806	NO	-
1459	ZINC03925632	6763	0.11171936303880434	NO	-
1460	ZINC00809444	2181	0.1117141728439932	NO	-
1461	ZINC04038087	7457	0.11170588230667856	NO	-
1462	ZINC02621160	4304	0.11169802353630393	NO	-
1463	ZINC01943957	3693	0.11169447229538478	NO	-
1464	ZINC03569701	5487	0.11168914526277342	NO	-
1465	ZINC00809442	2177	0.11168516966245266	NO	-
1466	ZINC03987833	7273	0.11168095609439053	NO	-
1467	ZINC00360628	1019	0.11167847333362198	NO	-
1468	ZINC01499716	3217	0.11166303669077417	NO	-
1469	ZINC03899903	6613	0.11163639021687784	NO	-
1470	ZINC00096140	397	0.11163502489030416	NO	-
1471	ZINC03814992	154	0.11162849363768411	YES	4
1472	ZINC04225062	7669	0.1116249418363316	NO	-
1473	ZINC03868970	6337	0.11162302867069507	NO	-
1474	ZINC00060218	287	0.1116133420296345	NO	-
1475	ZINC04248894	7701	0.11159164907332512	NO	-
1476	ZINC00539088	1523	0.11156655504194053	NO	-
1477	ZINC03510285	5364	0.11155793732576841	NO	-
1478	ZINC00552243	1604	0.11154010057506934	NO	-
1479	ZINC00097830	407	0.11153565578550338	NO	-
1480	ZINC03997330	7361	0.1115301716367204	NO	-
1481	ZINC00983400	2496	0.11150792798808068	NO	-
1482	ZINC03801598	5711	0.11150294637245142	NO	-
1483	ZINC00447035	1268	0.11149084881736826	NO	-
1484	ZINC03814993	162	0.11149060190206474	YES	7
1485	ZINC03318490	5022	0.11148709404821754	NO	-
1486	ZINC03850210	5838	0.1114791894458294	NO	-
1487	ZINC01642392	3323	0.11147070877063496	NO	-
1488	ZINC00011499	36	0.11145848581247503	NO	-
1489	ZINC02686152	4406	0.11143825612530964	NO	-
1490	ZINC02852540	4589	0.11143670911062564	NO	-
1491	ZINC00144868	533	0.11142571223712497	NO	-
1492	ZINC03968616	6950	0.11142233342017745	NO	-
1493	ZINC00201219	659	0.1114063331634068	NO	-
1494	ZINC03565703	5475	0.111401906409598	NO	-
1495	ZINC00417742	1162	0.11139442030386812	NO	-
1496	ZINC00538090	1513	0.11138807467048974	NO	-
1497	ZINC00809441	2176	0.11136253236146591	NO	-
1498	ZINC03867954	6294	0.11136115414100789	NO	-
1499	ZINC03597304	5551	0.11133152252223313	NO	-
1500	ZINC00030298	121	0.11132723352276457	NO	-
1501	ZINC02503741	4215	0.11132523153227514	NO	-
1502	ZINC03235803	4857	0.11130476114359236	NO	-
1503	ZINC03859062	6121	0.11129911106796238	NO	-
1504	ZINC03848244	5770	0.11129301659199564	NO	-
1505	ZINC03440590	5234	0.11128142057518303	NO	-
1506	ZINC03574255	5503	0.1112789655266218	NO	-
1507	ZINC02955379	4675	0.11126074458412367	NO	-
1508	ZINC03419237	5194	0.11123409253541176	NO	-
1509	ZINC03855659	5994	0.11123289223190864	NO	-
1510	ZINC01088665	2668	0.11118592239760751	NO	-
1511	ZINC00201281	669	0.11117241487942359	NO	-
1512	ZINC02756438	4494	0.11117165925072177	NO	-
1513	ZINC03890272	6448	0.11116303248117697	NO	-
1514	ZINC00116872	440	0.1111624429212309	NO	-
1515	ZINC03850316	5843	0.11112805591758322	NO	-
1516	ZINC02311053	3994	0.1111251646314493	NO	-
1517	ZINC03385516	5138	0.11111266234500385	NO	-
1518	ZINC00055531	214	0.11110820435725226	NO	-
1519	ZINC01921845	3610	0.11109201545860617	NO	-
1520	ZINC03980682	7210	0.11109020800945334	NO	-
1521	ZINC00366897	1023	0.1110735371245489	NO	-
1522	ZINC03418676	5189	0.1110591573173593	NO	-
1523	ZINC00809442	2178	0.1110557309584691	NO	-
1524	ZINC04038098	7459	0.11105264476418727	NO	-
1525	ZINC03580575	5535	0.1110486416095238	NO	-
1526	ZINC01395945	2975	0.11104374285898634	NO	-
1527	ZINC01395945	2976	0.11104374285898634	NO	-
1528	ZINC02658414	4374	0.11103863406744086	NO	-
1529	ZINC01055058	2609	0.11103678997595877	NO	-
1530	ZINC03859100	6123	0.11102832691804466	NO	-
1531	ZINC03609966	5603	0.11101500005909679	NO	-
1532	ZINC00809444	2182	0.11099588538454092	NO	-
1533	ZINC00291631	916	0.11096695792793125	NO	-
1534	ZINC01390605	2974	0.11096061032021859	NO	-
1535	ZINC02312131	3995	0.11094681648998159	NO	-
1536	ZINC03886810	6382	0.11093353893088582	NO	-
1537	ZINC02712553	4429	0.11092373714361357	NO	-
1538	ZINC00537312	1495	0.110917759365668	NO	-
1539	ZINC03605629	5566	0.11090864139276797	NO	-
1540	ZINC00201219	658	0.11090759476617627	NO	-
1541	ZINC01280779	2903	0.11089260932285734	NO	-
1542	ZINC04149142	7569	0.11087843403299424	NO	-
1543	ZINC00026734	95	0.11087680305880811	NO	-
1544	ZINC02769991	4518	0.11086779671726116	NO	-
1545	ZINC03442960	5239	0.11086631621494387	NO	-
1546	ZINC02366947	4082	0.1108631773612715	NO	-
1547	ZINC01943963	3699	0.11085277084062654	NO	-
1548	ZINC04476316	8178	0.11085023116348579	NO	-
1549	ZINC03862648	6184	0.11084760296365571	NO	-
1550	ZINC00546363	1572	0.11083314145294165	NO	-
1551	ZINC03866775	6207	0.11082497422677094	NO	-
1552	ZINC01933350	3646	0.11081918267595792	NO	-
1553	ZINC01933350	3647	0.11081918267595792	NO	-
1554	ZINC00094451	382	0.11081917744965823	NO	-
1555	ZINC00415629	1157	0.11078837015208515	NO	-
1556	ZINC02622578	4306	0.11078776714291552	NO	-
1557	ZINC03620667	5618	0.1107865058855412	NO	-
1558	ZINC02319219	4005	0.11076409095988751	NO	-
1559	ZINC00016240	49	0.11076044375325311	NO	-
1560	ZINC01022163	2566	0.1107597732973418	NO	-
1561	ZINC04360869	7904	0.11074233058098923	NO	-
1562	ZINC02279474	3947	0.11073849619039292	NO	-
1563	ZINC02214594	3849	0.1107352323705754	NO	-
1564	ZINC04355893	7901	0.11072224926960626	NO	-
1565	ZINC03491271	5337	0.11071614575309682	NO	-
1566	ZINC00201262	666	0.11070331870311513	NO	-
1567	ZINC03889214	6402	0.11067147776984435	NO	-
1568	ZINC00423413	1232	0.11066729943131345	NO	-
1569	ZINC00548329	1579	0.11065788530387013	NO	-
1570	ZINC00855897	2339	0.11065693642595856	NO	-
1571	ZINC00554752	1610	0.1106506208555121	NO	-
1572	ZINC03451637	5277	0.11064578522055224	NO	-
1573	ZINC00377549	1056	0.11063178518125438	NO	-
1574	ZINC03605664	5569	0.11062292662920885	NO	-
1575	ZINC01795267	3483	0.1105778904981151	NO	-
1576	ZINC01943948	3684	0.1105772331537372	NO	-
1577	ZINC02802716	4559	0.11056207240487902	NO	-
1578	ZINC03855141	5970	0.11055492293383715	NO	-
1579	ZINC00538090	1514	0.11055472739656695	NO	-
1580	ZINC03956483	6857	0.11054633002297201	NO	-
1581	ZINC04225078	7672	0.11053838263273794	NO	-
1582	ZINC00881532	2388	0.1105290710664492	NO	-
1583	ZINC00809445	2184	0.11052552683787423	NO	-
1584	ZINC03307744	4999	0.11052161041453096	NO	-
1585	ZINC04176046	7612	0.11052019254302145	NO	-
1586	ZINC03354368	5089	0.11050944184374326	NO	-
1587	ZINC03922863	6760	0.1105088441946377	NO	-
1588	ZINC01661666	3342	0.11050468316930925	NO	-
1589	ZINC00722272	1987	0.11050313920922639	NO	-
1590	ZINC03987721	7258	0.11050133261429707	NO	-
1591	ZINC02655626	4370	0.11050099912972848	NO	-
1592	ZINC00179325	588	0.11049872565163439	NO	-
1593	ZINC03971475	7051	0.11049497401178349	NO	-
1594	ZINC00581341	1650	0.11048603564635977	NO	-
1595	ZINC02606991	4283	0.11047460772577947	NO	-
1596	ZINC00377551	1057	0.1104411976566895	NO	-
1597	ZINC03969896	7014	0.11042483791499175	NO	-
1598	ZINC01135831	2754	0.11041952241688223	NO	-
1599	ZINC03883637	6368	0.1103951092954804	NO	-
1600	ZINC03961689	6893	0.11037770233134495	NO	-
1601	ZINC04470061	8166	0.11037770233134495	NO	-
1602	ZINC04281495	7772	0.11037225248431032	NO	-
1603	ZINC00546363	1574	0.11036975209671299	NO	-
1604	ZINC02568689	4260	0.1103486508788219	NO	-
1605	ZINC00201245	663	0.11033495128581304	NO	-
1606	ZINC04149142	7570	0.1103209312098215	NO	-
1607	ZINC01432611	3079	0.11031854850091508	NO	-
1608	ZINC03900317	6616	0.1102873835504448	NO	-
1609	ZINC01609788	3300	0.11027785460410108	NO	-
1610	ZINC03947682	6824	0.11027676468220063	NO	-
1611	ZINC00579060	1633	0.11025910677953953	NO	-
1612	ZINC00809445	2183	0.11024295817864964	NO	-
1613	ZINC03852885	5895	0.11023990731055154	NO	-
1614	ZINC00452317	1271	0.11021523219081425	NO	-
1615	ZINC03311917	5009	0.11021469943647509	NO	-
1616	ZINC00908075	2415	0.11020644199478144	NO	-
1617	ZINC01206780	2811	0.11019784886053398	NO	-
1618	ZINC03115553	4744	0.11019273421025917	NO	-
1619	ZINC01430238	3072	0.11018622551730538	NO	-
1620	ZINC03980680	7209	0.11016542447746387	NO	-
1621	ZINC00389256	1096	0.11015644861210626	NO	-
1622	ZINC00201219	661	0.11015545550885461	NO	-
1623	ZINC00423393	1229	0.11013150546569216	NO	-
1624	ZINC00591045	1688	0.11011145109615643	NO	-
1625	ZINC01102224	2701	0.1100970201352008	NO	-
1626	ZINC04633202	8271	0.1100819021884924	NO	-
1627	ZINC00360397	1018	0.11006916135944982	NO	-
1628	ZINC03956487	6860	0.11004875851586393	NO	-
1629	ZINC01088671	2670	0.11002895434971702	NO	-
1630	ZINC00187685	610	0.11002589139203091	NO	-
1631	ZINC01898649	3572	0.11002427795658645	NO	-
1632	ZINC01898649	3573	0.11002427795658645	NO	-
1633	ZINC00641902	1825	0.10998905011911463	NO	-
1634	ZINC01275284	2892	0.10995730595328111	NO	-
1635	ZINC03168127	4774	0.10994126492243386	NO	-
1636	ZINC03290730	4972	0.10993985817530097	NO	-
1637	ZINC03940811	6795	0.10992962087875782	NO	-
1638	ZINC00390400	1100	0.10991705725838237	NO	-
1639	ZINC00168033	561	0.10989860642390502	NO	-
1640	ZINC01440812	3105	0.10988021439942991	NO	-
1641	ZINC03605726	5582	0.10986868501077429	NO	-
1642	ZINC03510287	5365	0.10984312332787531	NO	-
1643	ZINC04248894	7703	0.10984192115002937	NO	-
1644	ZINC04210852	7655	0.10982141830780662	NO	-
1645	ZINC02553881	4247	0.10981396956826193	NO	-
1646	ZINC03977301	7141	0.10979381040585805	NO	-
1647	ZINC00907971	2414	0.10978858461950054	NO	-
1648	ZINC03629243	5642	0.10978211460541125	NO	-
1649	ZINC04116118	7518	0.10978121377135668	NO	-
1650	ZINC02321619	4007	0.10977622654514921	NO	-
1651	ZINC03867361	6239	0.10977405881225868	NO	-
1652	ZINC00120919	452	0.1097416828539006	NO	-
1653	ZINC00201262	667	0.10973221794857789	NO	-
1654	ZINC00992500	2531	0.10970667717806806	NO	-
1655	ZINC01943966	3702	0.10967124863100569	NO	-
1656	ZINC03912902	6742	0.10966505082298857	NO	-
1657	ZINC03890202	6442	0.10966093524811976	NO	-
1658	ZINC03211914	4800	0.10964757914117795	NO	-
1659	ZINC03889335	6410	0.1096459920475391	NO	-
1660	ZINC03340065	5063	0.10962114129227847	NO	-
1661	ZINC00118945	445	0.109618111023565	NO	-
1662	ZINC00168026	559	0.10961371029934215	NO	-
1663	ZINC04245888	7695	0.10960732676197044	NO	-
1664	ZINC03969897	7017	0.10960538345532646	NO	-
1665	ZINC00541620	1542	0.10960200253267478	NO	-
1666	ZINC04075009	7483	0.109599080304426	NO	-
1667	ZINC00296098	921	0.10958617342198933	NO	-
1668	ZINC00187844	611	0.10956367298611859	NO	-
1669	ZINC00201245	664	0.10954195325237925	NO	-
1670	ZINC03866831	6215	0.1095391142558297	NO	-
1671	ZINC04464954	8069	0.1095391142558297	NO	-
1672	ZINC03867230	6230	0.10953538144890809	NO	-
1673	ZINC00524445	1445	0.10953069832970679	NO	-
1674	ZINC01097774	2697	0.10952890962537291	NO	-
1675	ZINC02247900	3927	0.10950502376539273	NO	-
1676	ZINC00538533	1519	0.10949817566686376	NO	-
1677	ZINC03575194	5508	0.10949637844788512	NO	-
1678	ZINC01135410	2753	0.10949517718716703	NO	-
1679	ZINC00581973	1666	0.10948139341780855	NO	-
1680	ZINC01508268	3227	0.10947494300554864	NO	-
1681	ZINC00288632	908	0.10944812375710668	NO	-
1682	ZINC03974364	7092	0.1094370064293088	NO	-
1683	ZINC04436478	8330	0.10942041358593457	NO	-
1684	ZINC00016244	51	0.10941805379697257	NO	-
1685	ZINC03969896	7013	0.1094152627782486	NO	-
1686	ZINC03912477	8306	0.1094065599695848	NO	-
1687	ZINC00529213	1461	0.10938857284047529	NO	-
1688	ZINC03364832	5115	0.10936998483875442	NO	-
1689	ZINC03576280	5514	0.1093049488047329	NO	-
1690	ZINC02659674	4379	0.1092938580148673	NO	-
1691	ZINC01889331	3558	0.10928885308970433	NO	-
1692	ZINC02214594	3850	0.10927567667315428	NO	-
1693	ZINC03859122	6125	0.10927285913937043	NO	-
1694	ZINC00809456	2187	0.10926934559965493	NO	-
1695	ZINC03987115	7249	0.1092362114027021	NO	-
1696	ZINC01661666	3340	0.10923215060628369	NO	-
1697	ZINC01282639	2913	0.10922457894454017	NO	-
1698	ZINC03848793	5789	0.10921161902063295	NO	-
1699	ZINC01943960	3696	0.10920247473632803	NO	-
1700	ZINC02944896	4674	0.10920192954039178	NO	-
1701	ZINC02110423	3764	0.10919368685927941	NO	-
1702	ZINC02726273	4452	0.10919257681635261	NO	-
1703	ZINC00349300	992	0.10918983410162475	NO	-
1704	ZINC04249624	7738	0.10918495123779051	NO	-
1705	ZINC00071888	313	0.10917334624256494	NO	-
1706	ZINC01943961	3697	0.10917171697990528	NO	-
1707	ZINC04133959	7543	0.10916027336635815	NO	-
1708	ZINC00201219	660	0.10914400917889136	NO	-
1709	ZINC00201281	672	0.10912402392897305	NO	-
1710	ZINC03922863	6759	0.1090951035076007	NO	-
1711	ZINC00783656	2047	0.10908961979572546	NO	-
1712	ZINC02756455	4495	0.10908179374965837	NO	-
1713	ZINC03124016	4746	0.10907937226524297	NO	-
1714	ZINC00377374	1052	0.10907720589611801	NO	-
1715	ZINC01490962	3194	0.109051060356556	NO	-
1716	ZINC04501450	8193	0.10901103387714836	NO	-
1717	ZINC00971518	2486	0.10899265376519189	NO	-
1718	ZINC03893885	6604	0.10897390580190511	NO	-
1719	ZINC03454143	5288	0.10896009132693509	NO	-
1720	ZINC00115798	433	0.10895945045188751	NO	-
1721	ZINC02753220	4490	0.10895796000521886	NO	-
1722	ZINC03474102	5314	0.10895349302390384	NO	-
1723	ZINC02661370	4383	0.10895025235807469	NO	-
1724	ZINC03890200	6440	0.10894764472750255	NO	-
1725	ZINC03908805	6692	0.10894659764332561	NO	-
1726	ZINC03973772	7084	0.1089452814041343	NO	-
1727	ZINC03230257	4834	0.1089419212477605	NO	-
1728	ZINC03977465	7146	0.10892430711486885	NO	-
1729	ZINC03867889	6288	0.10892257005927568	NO	-
1730	ZINC04465805	8092	0.10892257005927568	NO	-
1731	ZINC00011462	34	0.10889612241084508	NO	-
1732	ZINC03968693	6966	0.10888566365714754	NO	-
1733	ZINC03976028	7118	0.10888318278534448	NO	-
1734	ZINC00377375	1053	0.10887568403087634	NO	-
1735	ZINC00201281	673	0.10886489157776212	NO	-
1736	ZINC00505204	1400	0.10885385288428132	NO	-
1737	ZINC03891874	6557	0.10884958170607646	NO	-
1738	ZINC00441988	1257	0.10884402028456791	NO	-
1739	ZINC01102223	2700	0.10884027468757504	NO	-
1740	ZINC00168033	560	0.10879949816228976	NO	-
1741	ZINC00186724	606	0.10879420101937963	NO	-
1742	ZINC00055795	234	0.10878954487794774	NO	-
1743	ZINC01940251	3662	0.10876748158471652	NO	-
1744	ZINC03574188	5495	0.10875975936987677	NO	-
1745	ZINC02030845	3743	0.1087466386705705	NO	-
1746	ZINC03993011	7323	0.10873737515942981	NO	-
1747	ZINC04469544	8146	0.10873737515942981	NO	-
1748	ZINC03233689	4849	0.10872590375148124	NO	-
1749	ZINC00546363	1573	0.10871540684581521	NO	-
1750	ZINC00581341	1649	0.10871290455298285	NO	-
1751	ZINC03532344	5428	0.10871015333802983	NO	-
1752	ZINC00168026	558	0.10870962318936381	NO	-
1753	ZINC03908805	6690	0.10870511943883589	NO	-
1754	ZINC01567054	3276	0.10869917631559041	NO	-
1755	ZINC01390604	2973	0.10869695571743675	NO	-
1756	ZINC01190709	2803	0.1086866015464025	NO	-
1757	ZINC04136958	7552	0.10867840483174475	NO	-
1758	ZINC01879172	3549	0.108676831011833	NO	-
1759	ZINC04451881	8006	0.10867372505510471	NO	-
1760	ZINC02214596	3852	0.10867140186627751	NO	-
1761	ZINC03971859	7063	0.10867048203247669	NO	-
1762	ZINC01913763	3594	0.10866173297356657	NO	-
1763	ZINC02623943	4311	0.10865911593530854	NO	-
1764	ZINC00230801	771	0.10864720391896272	NO	-
1765	ZINC03067001	4722	0.1086364698759687	NO	-
1766	ZINC00781020	2039	0.10863364847080158	NO	-
1767	ZINC00649980	1838	0.10862921366757464	NO	-
1768	ZINC00201281	670	0.1086218721305036	NO	-
1769	ZINC00017176	55	0.10861126868584801	NO	-
1770	ZINC00158039	554	0.10860919703075497	NO	-
1771	ZINC02756455	4496	0.10859685931006438	NO	-
1772	ZINC00808863	2160	0.108591468784036	NO	-
1773	ZINC04200043	7652	0.10859010436188883	NO	-
1774	ZINC02568708	4263	0.10854503162962834	NO	-
1775	ZINC00091166	370	0.10853919591730839	NO	-
1776	ZINC03081896	4730	0.10852888008225861	NO	-
1777	ZINC03968616	6949	0.10851903226638726	NO	-
1778	ZINC02786088	4535	0.10851893488085945	NO	-
1779	ZINC00125407	463	0.10851597640678172	NO	-
1780	ZINC00352127	999	0.108514959365331	NO	-
1781	ZINC01662803	3347	0.10849860225117684	NO	-
1782	ZINC00360334	1016	0.10847974298482338	NO	-
1783	ZINC04387024	7944	0.10847454165807704	NO	-
1784	ZINC01922609	3618	0.10846660035943612	NO	-
1785	ZINC03868171	6303	0.10844639445959273	NO	-
1786	ZINC03969896	7012	0.1084434199280695	NO	-
1787	ZINC00536783	1481	0.1084390517604874	NO	-
1788	ZINC03399998	5156	0.10843279466181205	NO	-
1789	ZINC03032845	4710	0.10843112476498303	NO	-
1790	ZINC03969897	7015	0.10840939565718856	NO	-
1791	ZINC01943976	3707	0.10839253009594808	NO	-
1792	ZINC02866308	4620	0.10836548957444239	NO	-
1793	ZINC03891411	6498	0.1083626090163704	NO	-
1794	ZINC00860260	2357	0.10835482276905276	NO	-
1795	ZINC00860260	2358	0.10835482276905276	NO	-
1796	ZINC02331095	4028	0.10835339414344203	NO	-
1797	ZINC00125399	462	0.1083380350282166	NO	-
1798	ZINC00603076	1710	0.10831779494007267	NO	-
1799	ZINC00230813	772	0.10831456179182967	NO	-
1800	ZINC02503381	4209	0.10830153106167548	NO	-
1801	ZINC02331091	4026	0.10830079570700639	NO	-
1802	ZINC01159464	2780	0.10829148669419514	NO	-
1803	ZINC01000015	2542	0.10828383116067589	NO	-
1804	ZINC01508862	3229	0.10827467061371059	NO	-
1805	ZINC00419913	1167	0.10826942635565738	NO	-
1806	ZINC02596243	4273	0.10826724076077492	NO	-
1807	ZINC00616200	1761	0.10824731562652454	NO	-
1808	ZINC01408875	2994	0.10823903110608747	NO	-
1809	ZINC00420698	1186	0.10823277189229003	NO	-
1810	ZINC02649491	4362	0.10822954520045058	NO	-
1811	ZINC03867905	6292	0.10821338664299218	NO	-
1812	ZINC00523794	1442	0.10818485188904738	NO	-
1813	ZINC03495732	5338	0.10818109827693273	NO	-
1814	ZINC00809446	2186	0.10817511752887624	NO	-
1815	ZINC01595830	3289	0.1081747265479351	NO	-
1816	ZINC03857220	6017	0.10816552067826074	NO	-
1817	ZINC02334610	4035	0.10815088023517935	NO	-
1818	ZINC04465823	8094	0.10814966699606161	NO	-
1819	ZINC00031003	128	0.10812906576558529	NO	-
1820	ZINC00958362	2476	0.10812470845236141	NO	-
1821	ZINC00115557	427	0.10810286090435138	NO	-
1822	ZINC02924762	4667	0.10810178577345742	NO	-
1823	ZINC04047444	7463	0.10808109750989381	NO	-
1824	ZINC00192073	625	0.10807465001966865	NO	-
1825	ZINC03977550	7148	0.10806915471192347	NO	-
1826	ZINC01286706	2925	0.10806673210096793	NO	-
1827	ZINC03906621	6668	0.10806173795562257	NO	-
1828	ZINC00288630	907	0.10804885054129673	NO	-
1829	ZINC01824240	3506	0.10804621670093051	NO	-
1830	ZINC01824240	3507	0.10804621670093051	NO	-
1831	ZINC03908817	6699	0.10804424872527699	NO	-
1832	ZINC02329644	4020	0.1080420058584499	NO	-
1833	ZINC02329644	4021	0.1080420058584499	NO	-
1834	ZINC00808863	2159	0.10802655017804748	NO	-
1835	ZINC02701915	4421	0.1080072920309285	NO	-
1836	ZINC03908817	6700	0.10800342903618645	NO	-
1837	ZINC03908817	6701	0.10800342903618645	NO	-
1838	ZINC03851441	5870	0.10799314616946332	NO	-
1839	ZINC04465196	8073	0.10799314616946332	NO	-
1840	ZINC03408369	5176	0.10797454363350414	NO	-
1841	ZINC02708052	4422	0.10795596926513074	NO	-
1842	ZINC03890257	6447	0.10795394423043093	NO	-
1843	ZINC03925632	6762	0.10795231951078493	NO	-
1844	ZINC04465196	8074	0.10794593167694688	NO	-
1845	ZINC00181583	594	0.10794470407180391	NO	-
1846	ZINC03526777	5411	0.10793218971170751	NO	-
1847	ZINC00608752	1721	0.10792734897775268	NO	-
1848	ZINC03515257	5371	0.10792307446501587	NO	-
1849	ZINC02218054	3864	0.10790409656981999	NO	-
1850	ZINC04001012	7415	0.10789826230867262	NO	-
1851	ZINC00390400	1099	0.10789730444849507	NO	-
1852	ZINC03420712	5200	0.10787679343989742	NO	-
1853	ZINC01628327	3307	0.10787219688259153	NO	-
1854	ZINC03986123	7236	0.1078708549055981	NO	-
1855	ZINC02712555	4430	0.1078600280834563	NO	-
1856	ZINC00201262	665	0.1078492681112926	NO	-
1857	ZINC00662523	1859	0.10784441136560015	NO	-
1858	ZINC02433524	4125	0.10784101531542864	NO	-
1859	ZINC02658417	4377	0.1078374128920611	NO	-
1860	ZINC01440620	3101	0.10783630607212556	NO	-
1861	ZINC03605781	5594	0.10783507210090239	NO	-
1862	ZINC02214596	3851	0.10782655662722156	NO	-
1863	ZINC02502366	4200	0.10782443849966629	NO	-
1864	ZINC03574253	5502	0.1078050215821118	NO	-
1865	ZINC00579062	1634	0.10778593576804957	NO	-
1866	ZINC02198062	3818	0.1077791874568468	NO	-
1867	ZINC03228095	4829	0.10776328919931463	NO	-
1868	ZINC03228095	4830	0.10776328919931463	NO	-
1869	ZINC01141392	2759	0.10775780248527128	NO	-
1870	ZINC02244300	3926	0.10772629073795437	NO	-
1871	ZINC00541477	1537	0.10772162658183107	NO	-
1872	ZINC00546324	1568	0.10768339156390225	NO	-
1873	ZINC02388715	4095	0.1076614615092723	NO	-
1874	ZINC03184333	4783	0.10765864047017044	NO	-
1875	ZINC01440811	3104	0.10764693214475883	NO	-
1876	ZINC03430372	5219	0.1076454945152679	NO	-
1877	ZINC00138675	506	0.10764085173671016	NO	-
1878	ZINC00809446	2185	0.1076392796561246	NO	-
1879	ZINC03852817	5889	0.10763457344130915	NO	-
1880	ZINC02737354	4459	0.10763140782123531	NO	-
1881	ZINC00538538	1520	0.10762934818883055	NO	-
1882	ZINC04633250	8272	0.10762842418073948	NO	-
1883	ZINC00536784	1482	0.10762003099567165	NO	-
1884	ZINC03908805	6691	0.10761928204569231	NO	-
1885	ZINC00682761	1912	0.10761791411456899	NO	-
1886	ZINC00516369	1424	0.10757803090752763	NO	-
1887	ZINC03953998	6833	0.10756686246851141	NO	-
1888	ZINC02564290	4254	0.10754210791808368	NO	-
1889	ZINC03448544	5247	0.10753497411988397	NO	-
1890	ZINC02864767	4618	0.10752008881298943	NO	-
1891	ZINC03970017	7020	0.10751950544066799	NO	-
1892	ZINC03969897	7016	0.10751495297203799	NO	-
1893	ZINC01019851	2559	0.10750943624426136	NO	-
1894	ZINC00024689	83	0.10747611393446685	NO	-
1895	ZINC03507638	5348	0.10747464436321617	NO	-
1896	ZINC02022682	3741	0.10747184399734763	NO	-
1897	ZINC00229288	756	0.1074715005570543	NO	-
1898	ZINC02503381	4210	0.10746457478935373	NO	-
1899	ZINC00259437	857	0.10745871829458613	NO	-
1900	ZINC00082199	348	0.10743936526733174	NO	-
1901	ZINC00013886	43	0.10743690944264529	NO	-
1902	ZINC03906379	6662	0.10741794453972434	NO	-
1903	ZINC02631119	4322	0.10741543320846762	NO	-
1904	ZINC03925632	6761	0.10741385005646448	NO	-
1905	ZINC04131175	7540	0.10741154139829061	NO	-
1906	ZINC00201245	662	0.10740518739408583	NO	-
1907	ZINC00508933	1409	0.10739855546338097	NO	-
1908	ZINC01409208	3006	0.10738344048452757	NO	-
1909	ZINC00129118	476	0.10737995950553943	NO	-
1910	ZINC00379438	1066	0.10737524405942338	NO	-
1911	ZINC00552088	1599	0.10735232654746592	NO	-
1912	ZINC01759701	3439	0.1073521403799327	NO	-
1913	ZINC04225078	7673	0.10734263791952614	NO	-
1914	ZINC03244070	4876	0.10733892963940242	NO	-
1915	ZINC03983773	7227	0.10733201400690535	NO	-
1916	ZINC02354250	4066	0.1073209198856508	NO	-
1917	ZINC02354250	4067	0.1073209198856508	NO	-
1918	ZINC00126007	469	0.10731563762124756	NO	-
1919	ZINC03081039	4727	0.10730300157045841	NO	-
1920	ZINC03892091	6575	0.10729840294784712	NO	-
1921	ZINC03567103	5478	0.10728510889466797	NO	-
1922	ZINC03890998	6489	0.10728423268037948	NO	-
1923	ZINC01472803	3153	0.1072633180341946	NO	-
1924	ZINC01408885	3000	0.10726117527983614	NO	-
1925	ZINC03575227	5511	0.10724702210031886	NO	-
1926	ZINC02535933	4229	0.10724659654616904	NO	-
1927	ZINC00464157	1292	0.10723267172622464	NO	-
1928	ZINC03922863	6758	0.10722148794517518	NO	-
1929	ZINC02535598	4225	0.10721267683955481	NO	-
1930	ZINC03457402	5295	0.10721150087711322	NO	-
1931	ZINC00201281	671	0.10720849715076437	NO	-
1932	ZINC03597822	5556	0.10720686333421825	NO	-
1933	ZINC01943967	3703	0.10720243467682526	NO	-
1934	ZINC03576424	5517	0.10719979905472644	NO	-
1935	ZINC02896630	4657	0.10719698825843588	NO	-
1936	ZINC04001011	7414	0.10719655997299161	NO	-
1937	ZINC03380464	5132	0.1071795978011607	NO	-
1938	ZINC00462783	1284	0.10717621970324617	NO	-
1939	ZINC03890305	6453	0.10717481506628423	NO	-
1940	ZINC01244485	2846	0.10717259842052089	NO	-
1941	ZINC02200679	3823	0.10717142111618891	NO	-
1942	ZINC00201281	668	0.10716306033524854	NO	-
1943	ZINC03550615	5469	0.10716251078229802	NO	-
1944	ZINC03976049	7119	0.10715917031925755	NO	-
1945	ZINC01284529	2921	0.10715525079468241	NO	-
1946	ZINC04306095	7807	0.1071502149342698	NO	-
1947	ZINC00042036	175	0.1071499855725239	NO	-
1948	ZINC03507732	5349	0.10714923402540642	NO	-
1949	ZINC03451759	5278	0.107137220334774	NO	-
1950	ZINC03449586	5259	0.10713312651167324	NO	-
1951	ZINC01283291	2919	0.10709657883228188	NO	-
1952	ZINC03956485	6859	0.10708790438436136	NO	-
1953	ZINC00182024	595	0.10707658021014937	NO	-
1954	ZINC03857280	6022	0.10704281870605202	NO	-
1955	ZINC02182324	3797	0.10702090771997068	NO	-
1956	ZINC02182324	3799	0.10702090771997068	NO	-
1957	ZINC02203584	3830	0.10700091680878784	NO	-
1958	ZINC04171054	7605	0.1069931308030162	NO	-
1959	ZINC03340060	5060	0.10698699296052078	NO	-
1960	ZINC01049467	2591	0.10696472859552436	NO	-
1961	ZINC00552243	1605	0.10695957092199808	NO	-
1962	ZINC03961966	6897	0.10695757607471879	NO	-
1963	ZINC04038108	7460	0.10693673444826812	NO	-
1964	ZINC02623533	4310	0.10692777935464103	NO	-
1965	ZINC03526747	5409	0.10692304396745211	NO	-
1966	ZINC03912209	6719	0.106919762623046	NO	-
1967	ZINC00524852	1448	0.10690952880641126	NO	-
1968	ZINC03357890	5099	0.10688962752168761	NO	-
1969	ZINC02228125	3882	0.10687858788810733	NO	-
1970	ZINC01408887	3001	0.10687613599530708	NO	-
1971	ZINC02658415	4375	0.10684912860191255	NO	-
1972	ZINC01129512	2744	0.10684340638852519	NO	-
1973	ZINC01943925	3666	0.10683931061070435	NO	-
1974	ZINC04413313	7966	0.10683703423818634	NO	-
1975	ZINC03867986	6298	0.10682122899944663	NO	-
1976	ZINC04249624	7736	0.10681968792963488	NO	-
1977	ZINC00474231	1325	0.10679699663876688	NO	-
1978	ZINC00421203	1196	0.10679228309719634	NO	-
1979	ZINC02794999	4551	0.10679205040634673	NO	-
1980	ZINC03521633	5379	0.1067816319578683	NO	-
1981	ZINC01943946	3682	0.10677925740403274	NO	-
1982	ZINC03973489	7079	0.10676612985460955	NO	-
1983	ZINC01237490	2828	0.10676538305324992	NO	-
1984	ZINC00524437	1444	0.10674972847947303	NO	-
1985	ZINC04467744	8110	0.10673616256513961	NO	-
1986	ZINC02646190	4355	0.10673252388942567	NO	-
1987	ZINC03997388	7364	0.10672819913107542	NO	-
1988	ZINC04621344	8242	0.10671326007046193	NO	-
1989	ZINC03892865	6596	0.10669875193584455	NO	-
1990	ZINC03991981	7308	0.10669859288034161	NO	-
1991	ZINC04131175	7541	0.10668015317849827	NO	-
1992	ZINC00024689	82	0.10667020494765309	NO	-
1993	ZINC03850265	5842	0.1066612243641632	NO	-
1994	ZINC03890304	6452	0.10665918548570698	NO	-
1995	ZINC00141808	521	0.10665816990387521	NO	-
1996	ZINC02503381	4208	0.106647816271229	NO	-
1997	ZINC03858232	6094	0.10664447678250498	NO	-
1998	ZINC03867577	6252	0.10663501359642039	NO	-
1999	ZINC03869035	6344	0.10661060742882224	NO	-
2000	ZINC04225062	7670	0.10658939851775227	NO	-
2001	ZINC00946098	2457	0.10656873415558189	NO	-
2002	ZINC03867485	6247	0.1065665106430715	NO	-
2003	ZINC03567097	5477	0.10653472478116924	NO	-
2004	ZINC02800860	4557	0.10653335477568815	NO	-
2005	ZINC03792996	5705	0.10652297633539841	NO	-
2006	ZINC02606987	4280	0.10650418531908237	NO	-
2007	ZINC01814336	3495	0.10650193784079567	NO	-
2008	ZINC00672641	1881	0.10650042356425296	NO	-
2009	ZINC00442644	1260	0.1064963941066422	NO	-
2010	ZINC01275285	2893	0.10648351300833164	NO	-
2011	ZINC00762025	2004	0.10647417127518821	NO	-
2012	ZINC01789215	3477	0.10646757938419606	NO	-
2013	ZINC01789215	3479	0.10646757938419606	NO	-
2014	ZINC04374936	7911	0.1064615676961101	NO	-
2015	ZINC03968613	6948	0.10645741964516078	NO	-
2016	ZINC00067891	301	0.10644855569744711	NO	-
2017	ZINC00649980	1839	0.10642833307127882	NO	-
2018	ZINC00115651	432	0.10642689614003673	NO	-
2019	ZINC00529213	1460	0.10641990374082093	NO	-
2020	ZINC03890074	6437	0.1063992394415235	NO	-
2021	ZINC00763640	2008	0.10639681857895723	NO	-
2022	ZINC01745975	3400	0.1063863908936398	NO	-
2023	ZINC00603076	1711	0.10637822186679245	NO	-
2024	ZINC03907066	6669	0.10636679952716442	NO	-
2025	ZINC00426230	1237	0.10636589868037523	NO	-
2026	ZINC03867987	6299	0.10636315564020772	NO	-
2027	ZINC04465903	8098	0.10636315564020772	NO	-
2028	ZINC03961297	6882	0.10636197164140716	NO	-
2029	ZINC02230035	3889	0.10635163982582863	NO	-
2030	ZINC02230035	3890	0.10635163982582863	NO	-
2031	ZINC02749300	4472	0.10634875673115757	NO	-
2032	ZINC00347659	991	0.1063366403826778	NO	-
2033	ZINC00347231	990	0.10633584128009615	NO	-
2034	ZINC03854083	5926	0.10632777874479478	NO	-
2035	ZINC00239106	807	0.10631286453012165	NO	-
2036	ZINC03849243	5813	0.10629863821728212	NO	-
2037	ZINC01237491	2830	0.10628632549942316	NO	-
2038	ZINC03954951	6843	0.1062838216715603	NO	-
2039	ZINC03262893	4930	0.10628115238058398	NO	-
2040	ZINC03890062	6435	0.10627578635153298	NO	-
2041	ZINC00005182	15	0.10627402994663966	NO	-
2042	ZINC01280778	2902	0.10627057289406622	NO	-
2043	ZINC00289155	913	0.10626526714509472	NO	-
2044	ZINC03486175	5325	0.10624132228567	NO	-
2045	ZINC03903396	6653	0.10620445048590085	NO	-
2046	ZINC02222522	3873	0.10619976239108507	NO	-
2047	ZINC02430756	4117	0.10619329071100117	NO	-
2048	ZINC03972159	7069	0.10618927833249836	NO	-
2049	ZINC02729606	4453	0.10615340309969305	NO	-
2050	ZINC01055888	2617	0.10614907818567876	NO	-
2051	ZINC00288913	912	0.10614336896656011	NO	-
2052	ZINC03961934	6896	0.10614006213041428	NO	-
2053	ZINC04429509	7981	0.10611234305025095	NO	-
2054	ZINC03851192	5861	0.10611191313148001	NO	-
2055	ZINC00581374	1657	0.10610179328704608	NO	-
2056	ZINC03980328	7200	0.1060965376218292	NO	-
2057	ZINC03890403	6455	0.1060914156446871	NO	-
2058	ZINC01639371	3321	0.10608216103037342	NO	-
2059	ZINC03526579	5408	0.10606225523454813	NO	-
2060	ZINC04627865	8248	0.10604538791931589	NO	-
2061	ZINC01491994	3202	0.1060439313298782	NO	-
2062	ZINC03819713	5735	0.10604162597680938	NO	-
2063	ZINC01576673	3281	0.10604157324511018	NO	-
2064	ZINC00463972	1291	0.10603208535199872	NO	-
2065	ZINC00774903	2012	0.10602181279951942	NO	-
2066	ZINC03986861	7244	0.1060198794598118	NO	-
2067	ZINC03859350	6135	0.10601609736042149	NO	-
2068	ZINC02795643	4554	0.10601396924523405	NO	-
2069	ZINC00373857	1040	0.10601183906921156	NO	-
2070	ZINC00505186	1399	0.10601010419107418	NO	-
2071	ZINC02731446	4454	0.1059974439862778	NO	-
2072	ZINC00025711	90	0.1059928319032326	NO	-
2073	ZINC00543599	1547	0.10598634505580061	NO	-
2074	ZINC03859767	6151	0.10598451826921158	NO	-
2075	ZINC03449608	5268	0.1059844809092526	NO	-
2076	ZINC02224268	3875	0.10598434617117981	NO	-
2077	ZINC03664047	5670	0.10597608059239093	NO	-
2078	ZINC00809406	2168	0.10596144509617278	NO	-
2079	ZINC03814988	26	0.1059607092588597	YES	2
2080	ZINC00534682	1476	0.10593029002484755	NO	-
2081	ZINC03277957	4957	0.10592573186619157	NO	-
2082	ZINC01019851	2558	0.10592071794822502	NO	-
2083	ZINC00537693	1512	0.10591763749550914	NO	-
2084	ZINC02795644	4555	0.10591420597917349	NO	-
2085	ZINC00809407	2170	0.10590923694455272	NO	-
2086	ZINC00126019	471	0.10589659324093792	NO	-
2087	ZINC00536829	1487	0.10588540415636835	NO	-
2088	ZINC03350333	5084	0.10587480623739308	NO	-
2089	ZINC01053401	2604	0.10587012564027863	NO	-
2090	ZINC02334610	4034	0.10586694400268538	NO	-
2091	ZINC02608070	4287	0.10586324728270985	NO	-
2092	ZINC01282775	2917	0.10585570589242134	NO	-
2093	ZINC04161121	7586	0.10584271192858068	NO	-
2094	ZINC00359080	1011	0.10584026255102814	NO	-
2095	ZINC03850509	5847	0.10583031331567698	NO	-
2096	ZINC00535782	1479	0.1058258903636772	NO	-
2097	ZINC00597083	1700	0.10582413740015523	NO	-
2098	ZINC04457776	8026	0.10580977276707426	NO	-
2099	ZINC02461453	4164	0.1058017742708421	NO	-
2100	ZINC03235128	4854	0.10579526255220988	NO	-
2101	ZINC01430238	3070	0.10578662345087211	NO	-
2102	ZINC01430238	3071	0.10575847953110169	NO	-
2103	ZINC03363996	5110	0.10575777709276148	NO	-
2104	ZINC02635213	4329	0.10575407761755946	NO	-
2105	ZINC00482642	1348	0.10574965661409194	NO	-
2106	ZINC04633250	8273	0.1057376341805639	NO	-
2107	ZINC02479649	4177	0.10572697379563958	NO	-
2108	ZINC03346418	5076	0.10572679892103769	NO	-
2109	ZINC01943958	3694	0.10572361598829208	NO	-
2110	ZINC00094508	386	0.10571244565769289	NO	-
2111	ZINC01943978	3709	0.10570325130898246	NO	-
2112	ZINC00126014	470	0.10569280330286247	NO	-
2113	ZINC01943950	3686	0.1056772058989425	NO	-
2114	ZINC01943952	3688	0.10566490281392153	NO	-
2115	ZINC00230770	768	0.10564651899065942	NO	-
2116	ZINC02461459	4165	0.10562464619036133	NO	-
2117	ZINC01414273	3027	0.10561839662197942	NO	-
2118	ZINC00172705	569	0.10561234045353991	NO	-
2119	ZINC03912311	6722	0.10560229923408505	NO	-
2120	ZINC03912073	6714	0.10560085875434592	NO	-
2121	ZINC02433526	4126	0.10559998627485967	NO	-
2122	ZINC03890308	8287	0.10559003418508067	NO	-
2123	ZINC02354250	4065	0.10558946927998848	NO	-
2124	ZINC00182479	599	0.10556858790138586	NO	-
2125	ZINC00540713	1535	0.10556419756931498	NO	-
2126	ZINC03998206	7391	0.10556144817502135	NO	-
2127	ZINC00141952	523	0.10554799438247058	NO	-
2128	ZINC02437261	4131	0.1055433037678922	NO	-
2129	ZINC03518254	5372	0.10552953261494065	NO	-
2130	ZINC01749903	3422	0.10552733117349188	NO	-
2131	ZINC03868090	6300	0.10550838038686972	NO	-
2132	ZINC00192823	627	0.10549154335274807	NO	-
2133	ZINC03816049	5714	0.1054881913293185	NO	-
2134	ZINC01237490	2827	0.10547944218946569	NO	-
2135	ZINC03867619	6261	0.10547870468834597	NO	-
2136	ZINC00809406	2167	0.10546692271324756	NO	-
2137	ZINC02944896	4673	0.10546542012476222	NO	-
2138	ZINC02230037	3892	0.10545287818144772	NO	-
2139	ZINC00008468	23	0.10545092095633819	NO	-
2140	ZINC02441614	4138	0.10544935768261231	NO	-
2141	ZINC02329646	4022	0.10543804448519484	NO	-
2142	ZINC02658416	4376	0.10543710188646459	NO	-
2143	ZINC02745106	4468	0.1054290883904556	NO	-
2144	ZINC00297514	925	0.10540660548120309	NO	-
2145	ZINC00056066	258	0.10537795105484392	NO	-
2146	ZINC00227993	747	0.10536508632419908	NO	-
2147	ZINC01055083	2611	0.10536250417855811	NO	-
2148	ZINC03991916	7306	0.10535583976244975	NO	-
2149	ZINC00191808	622	0.10535062940938639	NO	-
2150	ZINC04387024	7943	0.10533181175810406	NO	-
2151	ZINC00522045	1430	0.10532834593699816	NO	-
2152	ZINC03940809	6793	0.10532222975641871	NO	-
2153	ZINC03854175	5933	0.10532160472346694	NO	-
2154	ZINC00395044	1112	0.10530835071943992	NO	-
2155	ZINC00347223	989	0.10530574722635443	NO	-
2156	ZINC00808864	2162	0.10528818740254586	NO	-
2157	ZINC00094447	381	0.10528707997948347	NO	-
2158	ZINC00537483	1504	0.10528449333854448	NO	-
2159	ZINC03977561	7149	0.10528320514408816	NO	-
2160	ZINC03963471	6914	0.10527315882420445	NO	-
2161	ZINC01943951	3687	0.10526681384841784	NO	-
2162	ZINC02281775	3952	0.10525749223849311	NO	-
2163	ZINC01472691	3152	0.105257287146822	NO	-
2164	ZINC00437429	1253	0.10523345102800621	NO	-
2165	ZINC01398008	2978	0.10522799048447833	NO	-
2166	ZINC00591118	1690	0.10521981434333057	NO	-
2167	ZINC00359079	1010	0.10520182172958528	NO	-
2168	ZINC00540714	1536	0.10520000926222786	NO	-
2169	ZINC04382739	7915	0.10517839027559452	NO	-
2170	ZINC01118516	2725	0.1051628546574682	NO	-
2171	ZINC02230037	3891	0.1051576481153789	NO	-
2172	ZINC00601305	1705	0.10515645442640974	NO	-
2173	ZINC03315679	5016	0.10514526126861583	NO	-
2174	ZINC00581357	1653	0.10513548214631548	NO	-
2175	ZINC03854086	5929	0.10510781061559404	NO	-
2176	ZINC02218057	3867	0.10510478627098803	NO	-
2177	ZINC01584644	3282	0.10510288527966533	NO	-
2178	ZINC04464814	8065	0.10509563567384231	NO	-
2179	ZINC00172707	570	0.10509459850870992	NO	-
2180	ZINC03869092	6346	0.10509386150696433	NO	-
2181	ZINC02213593	3848	0.10509186991243549	NO	-
2182	ZINC03449588	5261	0.10508743198933507	NO	-
2183	ZINC02285620	3964	0.1050848786922843	NO	-
2184	ZINC03857394	6035	0.10508285605259586	NO	-
2185	ZINC00858222	2342	0.1050669765886187	NO	-
2186	ZINC01282722	2916	0.10505537779172161	NO	-
2187	ZINC03858595	6112	0.10505402010547588	NO	-
2188	ZINC01943955	3691	0.1050398841823213	NO	-
2189	ZINC00662523	1860	0.10503406782370872	NO	-
2190	ZINC01789215	3476	0.10503238737879907	NO	-
2191	ZINC03597822	5555	0.10502554259265838	NO	-
2192	ZINC00656506	1846	0.10500322541086558	NO	-
2193	ZINC00675336	1887	0.10500142015282507	NO	-
2194	ZINC00581373	1656	0.10500140443312102	NO	-
2195	ZINC03857354	6033	0.1049878166062727	NO	-
2196	ZINC03425602	5209	0.10497934660956847	NO	-
2197	ZINC03850165	5837	0.10496938482490845	NO	-
2198	ZINC03490999	5336	0.10496314250177927	NO	-
2199	ZINC00492392	1361	0.10494301151308205	NO	-
2200	ZINC03239152	4862	0.10494222025837373	NO	-
2201	ZINC00096355	401	0.10493896772595933	NO	-
2202	ZINC00055930	245	0.10493039096145063	NO	-
2203	ZINC03851199	5865	0.10492849658618998	NO	-
2204	ZINC02760095	4506	0.10492438472655002	NO	-
2205	ZINC02795030	4552	0.10492279585179415	NO	-
2206	ZINC02230037	3893	0.10491418998432442	NO	-
2207	ZINC01536950	3246	0.1049116233341163	NO	-
2208	ZINC00537312	1496	0.10491005665676228	NO	-
2209	ZINC00537312	1497	0.10491005665676228	NO	-
2210	ZINC01983864	3726	0.10489564895921272	NO	-
2211	ZINC01282717	2914	0.10489356350971567	NO	-
2212	ZINC01749961	3423	0.10489108132137151	NO	-
2213	ZINC03851707	5874	0.10489070645879371	NO	-
2214	ZINC02329644	4019	0.10489042703498865	NO	-
2215	ZINC00581357	1654	0.10488393364655126	NO	-
2216	ZINC02329646	4023	0.10484847195185576	NO	-
2217	ZINC02329646	4024	0.10484847195185576	NO	-
2218	ZINC00581180	1647	0.10484639823305833	NO	-
2219	ZINC00778982	2034	0.10483504736988299	NO	-
2220	ZINC04192108	7643	0.10482867597566711	NO	-
2221	ZINC02568701	4262	0.10482444604317974	NO	-
2222	ZINC03525107	5392	0.10481204428471015	NO	-
2223	ZINC01142852	2761	0.10480745061021185	NO	-
2224	ZINC01026230	2569	0.10479719467376827	NO	-
2225	ZINC02749301	4473	0.1047965836990783	NO	-
2226	ZINC02280174	3950	0.10479247480869376	NO	-
2227	ZINC03998205	7389	0.10478422138759845	NO	-
2228	ZINC01943964	3700	0.10477485373261991	NO	-
2229	ZINC04496151	8189	0.10476803610627876	NO	-
2230	ZINC01933349	3645	0.10476701984521093	NO	-
2231	ZINC00541998	1543	0.1047478470589086	NO	-
2232	ZINC00541477	1538	0.10473958449195163	NO	-
2233	ZINC03511572	5370	0.104732555653645	NO	-
2234	ZINC03819713	5733	0.1046922484558542	NO	-
2235	ZINC03819713	5734	0.1046922484558542	NO	-
2236	ZINC00682264	1910	0.10469053151606011	NO	-
2237	ZINC03968613	6947	0.10468609804545638	NO	-
2238	ZINC00433797	1246	0.10466654041161495	NO	-
2239	ZINC04197987	7649	0.10465991127018665	NO	-
2240	ZINC03968692	6965	0.10465759839506018	NO	-
2241	ZINC02380927	4087	0.10465475753140555	NO	-
2242	ZINC03575217	5510	0.10465321774231241	NO	-
2243	ZINC00923760	2430	0.10462822660822635	NO	-
2244	ZINC02439042	4134	0.10461340456485767	NO	-
2245	ZINC02663294	4390	0.10460373156246149	NO	-
2246	ZINC03867702	6266	0.1045856942342062	NO	-
2247	ZINC00013885	42	0.10455680481525319	NO	-
2248	ZINC03986820	7243	0.10455200732504225	NO	-
2249	ZINC00324778	964	0.10452534105122897	NO	-
2250	ZINC00806381	2134	0.10452432378516567	NO	-
2251	ZINC01237491	2829	0.10451845036563114	NO	-
2252	ZINC00068891	303	0.10451762942515076	NO	-
2253	ZINC03833575	5762	0.10450853715619336	NO	-
2254	ZINC00390401	1102	0.10449742088920559	NO	-
2255	ZINC04306154	7819	0.10449470907859514	NO	-
2256	ZINC03403272	5162	0.10449381864151934	NO	-
2257	ZINC00420138	1176	0.10448131048483997	NO	-
2258	ZINC00148409	544	0.10447075598282503	NO	-
2259	ZINC03867325	6234	0.10446039964513627	NO	-
2260	ZINC01438036	3082	0.10444318587640299	NO	-
2261	ZINC00540316	1532	0.10442901838290218	NO	-
2262	ZINC02406134	4105	0.10441392395957672	NO	-
2263	ZINC00537484	1505	0.10439580831279593	NO	-
2264	ZINC02883170	4650	0.10439219259955768	NO	-
2265	ZINC03967028	6922	0.10438522097107723	NO	-
2266	ZINC04305884	7788	0.1043747590653973	NO	-
2267	ZINC04249624	7737	0.10437160669261514	NO	-
2268	ZINC00776294	2014	0.10436793156986311	NO	-
2269	ZINC02349832	4052	0.10435325170100787	NO	-
2270	ZINC00437427	1252	0.10435020187417884	NO	-
2271	ZINC03357890	5100	0.10434773106710253	NO	-
2272	ZINC00536828	1486	0.10433540084301984	NO	-
2273	ZINC03605678	5573	0.10433447248817301	NO	-
2274	ZINC00059482	281	0.1043342961952718	NO	-
2275	ZINC02218054	3865	0.10433301129168666	NO	-
2276	ZINC00808864	2161	0.10433157109778349	NO	-
2277	ZINC03424541	5205	0.10432927401380197	NO	-
2278	ZINC00581355	1651	0.10431521543490949	NO	-
2279	ZINC03338502	5055	0.10431283653603014	NO	-
2280	ZINC00809474	2189	0.10431103314651076	NO	-
2281	ZINC03973772	7085	0.10429726989960207	NO	-
2282	ZINC00017176	54	0.10429134526975792	NO	-
2283	ZINC03848941	5807	0.10428675556528885	NO	-
2284	ZINC03825976	5752	0.10428514881553022	NO	-
2285	ZINC01406259	2985	0.1042668403087802	NO	-
2286	ZINC00501669	1392	0.10426472736438215	NO	-
2287	ZINC03231911	4837	0.10425675367259585	NO	-
2288	ZINC01019851	2560	0.10425067756745947	NO	-
2289	ZINC02394307	4098	0.10424343805360983	NO	-
2290	ZINC02334613	4036	0.10424267470827438	NO	-
2291	ZINC03940809	6794	0.10422265423223807	NO	-
2292	ZINC00664295	1869	0.10422016749931284	NO	-
2293	ZINC00056067	259	0.10421473138831883	NO	-
2294	ZINC00144849	530	0.10420918909469233	NO	-
2295	ZINC00546126	1567	0.10420621239009956	NO	-
2296	ZINC03859582	6147	0.10419630347814537	NO	-
2297	ZINC04131175	7539	0.10419249847170678	NO	-
2298	ZINC00581405	1663	0.10419035741237928	NO	-
2299	ZINC03527073	5415	0.10419033615282498	NO	-
2300	ZINC00230795	770	0.10417251917696377	NO	-
2301	ZINC01053973	2605	0.10416901155134109	NO	-
2302	ZINC00270140	877	0.10416871303887251	NO	-
2303	ZINC03974060	7087	0.1041643976427366	NO	-
2304	ZINC02776771	4525	0.10415214342484908	NO	-
2305	ZINC04249562	7718	0.10414585660592189	NO	-
2306	ZINC04150354	7573	0.10414400034760414	NO	-
2307	ZINC03399733	5154	0.10414142176722524	NO	-
2308	ZINC02278166	3943	0.10413640134611851	NO	-
2309	ZINC04199539	7650	0.10413578100492135	NO	-
2310	ZINC03979716	7164	0.10412623285062127	NO	-
2311	ZINC00558001	1614	0.10412544454052783	NO	-
2312	ZINC00581405	1664	0.10412308587562846	NO	-
2313	ZINC03364832	5114	0.10411840600551284	NO	-
2314	ZINC02288399	3973	0.10411349669027006	NO	-
2315	ZINC01284317	2920	0.10410244433680792	NO	-
2316	ZINC00581355	1652	0.10409320483689335	NO	-
2317	ZINC03419250	5195	0.10409135273588718	NO	-
2318	ZINC02218054	3866	0.10409029682359526	NO	-
2319	ZINC03868477	6330	0.10408860725354156	NO	-
2320	ZINC01555886	3263	0.10407843062006256	NO	-
2321	ZINC02685042	4402	0.10407004057481498	NO	-
2322	ZINC00540317	1533	0.10405439573587236	NO	-
2323	ZINC01232417	2823	0.10403809482793001	NO	-
2324	ZINC03211429	4799	0.10403515082523525	NO	-
2325	ZINC02228128	3884	0.10402368673899998	NO	-
2326	ZINC01260804	2859	0.10400238082565007	NO	-
2327	ZINC00809473	2188	0.10399904833956171	NO	-
2328	ZINC03423684	5204	0.1039592798047035	NO	-
2329	ZINC01508256	3226	0.10395215569055537	NO	-
2330	ZINC03863678	6197	0.10393196131876933	NO	-
2331	ZINC02646102	4354	0.10392666299813298	NO	-
2332	ZINC02851907	4588	0.10392286599493775	NO	-
2333	ZINC02249164	3929	0.10391904030984675	NO	-
2334	ZINC01257009	2855	0.10391374595685321	NO	-
2335	ZINC03892094	6576	0.10391174904959005	NO	-
2336	ZINC03967875	6926	0.10390588780878356	NO	-
2337	ZINC02429850	4112	0.10390479196841945	NO	-
2338	ZINC03013595	4695	0.1039040592248813	NO	-
2339	ZINC03504726	5345	0.10389505223089318	NO	-
2340	ZINC00806238	2111	0.10387202962216127	NO	-
2341	ZINC02433205	4124	0.1038667009046952	NO	-
2342	ZINC03848893	5799	0.10384674423872128	NO	-
2343	ZINC01943931	3672	0.10384548256965481	NO	-
2344	ZINC03605738	5584	0.10383308289567472	NO	-
2345	ZINC01260805	2861	0.10382913745771798	NO	-
2346	ZINC01331440	2967	0.10382602895179519	NO	-
2347	ZINC00718435	1958	0.10380820520458567	NO	-
2348	ZINC02453005	4155	0.10380714588775235	NO	-
2349	ZINC04176061	7613	0.10379705144347987	NO	-
2350	ZINC00801186	2090	0.10379294896732778	NO	-
2351	ZINC00541576	1541	0.10377957476150833	NO	-
2352	ZINC02346189	4047	0.103773713339399	NO	-
2353	ZINC00647512	1833	0.10377200437468805	NO	-
2354	ZINC04305889	7790	0.10374845306598657	NO	-
2355	ZINC00287292	895	0.1037447419155548	NO	-
2356	ZINC00112763	419	0.10374082740937271	NO	-
2357	ZINC03866704	6205	0.10373829027557627	NO	-
2358	ZINC03508554	5352	0.10372223507987435	NO	-
2359	ZINC01408880	2997	0.10371922012066664	NO	-
2360	ZINC00781025	2044	0.10371849227233375	NO	-
2361	ZINC00781025	2045	0.10371849227233375	NO	-
2362	ZINC00126027	472	0.10371788861539667	NO	-
2363	ZINC01784642	3461	0.10371761275633011	NO	-
2364	ZINC00806423	2146	0.10370951272299563	NO	-
2365	ZINC03833575	5763	0.10370774384406792	NO	-
2366	ZINC02444581	4145	0.10370579857509377	NO	-
2367	ZINC02278226	3944	0.10370170688248373	NO	-
2368	ZINC00541999	1544	0.10370018783010365	NO	-
2369	ZINC00911857	2418	0.10369932513105258	NO	-
2370	ZINC00144847	529	0.10369594481481229	NO	-
2371	ZINC00270138	876	0.1036920107929139	NO	-
2372	ZINC02228125	3881	0.10369092132820357	NO	-
2373	ZINC01159250	2779	0.10368120322123262	NO	-
2374	ZINC02965550	4679	0.10366886412192178	NO	-
2375	ZINC03345624	5073	0.10365304013258536	NO	-
2376	ZINC00420699	1187	0.10365024077396202	NO	-
2377	ZINC01136463	2756	0.10364715573906362	NO	-
2378	ZINC00947759	2463	0.10364715331656686	NO	-
2379	ZINC02240311	3906	0.10364636977748119	NO	-
2380	ZINC00421471	1204	0.1036345577785836	NO	-
2381	ZINC00055706	227	0.10363429253733664	NO	-
2382	ZINC04306092	7805	0.10363425011724034	NO	-
2383	ZINC03824018	5749	0.1036205421594459	NO	-
2384	ZINC01033158	2580	0.10361739276189656	NO	-
2385	ZINC03853560	5911	0.10361724406954465	NO	-
2386	ZINC03277842	4956	0.10361565999032629	NO	-
2387	ZINC03850261	5841	0.10361482766352859	NO	-
2388	ZINC00806382	2136	0.10361136272297987	NO	-
2389	ZINC03912223	8305	0.10360055691826166	NO	-
2390	ZINC01279751	2899	0.10359847095220333	NO	-
2391	ZINC02350803	4057	0.10359330123071947	NO	-
2392	ZINC00581373	1655	0.1035901679004181	NO	-
2393	ZINC02719126	4447	0.1035865790133437	NO	-
2394	ZINC00649978	1836	0.10357968728334147	NO	-
2395	ZINC00718435	1955	0.10357921307970454	NO	-
2396	ZINC03998206	7390	0.1035599252746122	NO	-
2397	ZINC02319219	4006	0.1035509688627989	NO	-
2398	ZINC00809407	2169	0.10352712547018154	NO	-
2399	ZINC03850374	5844	0.10352411973626842	NO	-
2400	ZINC02637852	4339	0.10350409263567917	NO	-
2401	ZINC04013676	7441	0.10349516393093999	NO	-
2402	ZINC00125198	460	0.10349180090491718	NO	-
2403	ZINC03891865	6554	0.1034906187761759	NO	-
2404	ZINC03574248	5500	0.10348862816114905	NO	-
2405	ZINC02433204	4123	0.10348324172861896	NO	-
2406	ZINC03862725	6186	0.10348210197656595	NO	-
2407	ZINC02346191	4048	0.10347821747902752	NO	-
2408	ZINC00135207	489	0.10347543807430545	NO	-
2409	ZINC03867797	6273	0.10347188187573542	NO	-
2410	ZINC03977285	7137	0.10346889536225222	NO	-
2411	ZINC01499695	3215	0.10346343346112735	NO	-
2412	ZINC03572560	5492	0.10345414737590317	NO	-
2413	ZINC00545196	1553	0.1034525147460467	NO	-
2414	ZINC03525556	5401	0.10342485058279832	NO	-
2415	ZINC00125991	466	0.10342244933109673	NO	-
2416	ZINC02213593	3847	0.10342169659095674	NO	-
2417	ZINC04013676	7443	0.10340250053658039	NO	-
2418	ZINC04454278	8018	0.10339211972104004	NO	-
2419	ZINC03124019	4749	0.1033850813195462	NO	-
2420	ZINC03401099	5161	0.1033682417518934	NO	-
2421	ZINC02479646	4176	0.10335156203816406	NO	-
2422	ZINC03980324	7199	0.10334553695400489	NO	-
2423	ZINC00946098	2458	0.1033397999177579	NO	-
2424	ZINC00679761	1901	0.10332711507614596	NO	-
2425	ZINC02437263	4132	0.10332571363532723	NO	-
2426	ZINC03261619	4924	0.10332219559652966	NO	-
2427	ZINC03954001	6835	0.10332018977299189	NO	-
2428	ZINC03086367	4731	0.10331613286818199	NO	-
2429	ZINC01659142	3338	0.10330988177982	NO	-
2430	ZINC00493395	1375	0.10329814283219033	NO	-
2431	ZINC03853304	5904	0.10329513343677302	NO	-
2432	ZINC03997530	7378	0.10329244694315544	NO	-
2433	ZINC03605766	5592	0.10328516550411156	NO	-
2434	ZINC00806382	2137	0.1032816148415237	NO	-
2435	ZINC03605806	5600	0.10328106346965776	NO	-
2436	ZINC03891922	6567	0.1032796633616299	NO	-
2437	ZINC03909120	6708	0.10327548766003387	NO	-
2438	ZINC03987435	7252	0.10327525810235279	NO	-
2439	ZINC03638858	5648	0.10327215828155953	NO	-
2440	ZINC04249614	7735	0.10325259290176543	NO	-
2441	ZINC00809475	2190	0.10325178719749366	NO	-
2442	ZINC02452575	4153	0.10323335303341605	NO	-
2443	ZINC00951028	2469	0.1032115323318854	NO	-
2444	ZINC01795259	3481	0.10319160089120175	NO	-
2445	ZINC01773409	3452	0.10318522378236733	NO	-
2446	ZINC03639077	5650	0.1031816904291371	NO	-
2447	ZINC00581374	1658	0.10316508326800329	NO	-
2448	ZINC03451589	5275	0.10316255976628189	NO	-
2449	ZINC03974367	7093	0.10316008605252457	NO	-
2450	ZINC04469886	8158	0.10316008605252457	NO	-
2451	ZINC04274663	7760	0.10314113274265761	NO	-
2452	ZINC03889443	6416	0.10313848832324954	NO	-
2453	ZINC00115173	423	0.10313573000056622	NO	-
2454	ZINC00649978	1837	0.1031304611350715	NO	-
2455	ZINC00201361	690	0.10312855052018872	NO	-
2456	ZINC00806381	2135	0.10311569051867232	NO	-
2457	ZINC01749086	3417	0.10310279039992348	NO	-
2458	ZINC00664295	1870	0.1031019700350255	NO	-
2459	ZINC01913621	3593	0.10308273184270095	NO	-
2460	ZINC00125989	465	0.103078891591203	NO	-
2461	ZINC00034388	144	0.10306664861905339	NO	-
2462	ZINC03997393	7365	0.10303521906536385	NO	-
2463	ZINC00288583	903	0.10303190816623882	NO	-
2464	ZINC03849817	5821	0.1030234092709694	NO	-
2465	ZINC02606984	4278	0.10301809470267131	NO	-
2466	ZINC03401067	5160	0.10301728534836767	NO	-
2467	ZINC00059063	274	0.1030059618309118	NO	-
2468	ZINC00125204	461	0.10300556699451013	NO	-
2469	ZINC03580554	5533	0.10299461580795316	NO	-
2470	ZINC00253987	844	0.10298419532801525	NO	-
2471	ZINC03511051	5369	0.10294984118112546	NO	-
2472	ZINC02988839	4682	0.10293882981399115	NO	-
2473	ZINC00421470	1203	0.10291721822383354	NO	-
2474	ZINC04430414	7990	0.10290105767166798	NO	-
2475	ZINC03452856	5285	0.10289408384352525	NO	-
2476	ZINC00588371	1685	0.10288675098812827	NO	-
2477	ZINC03968621	6955	0.10287668982066561	NO	-
2478	ZINC03337413	5050	0.10286735154771429	NO	-
2479	ZINC00527382	1455	0.10285419001737733	NO	-
2480	ZINC03892203	6580	0.10285293361483333	NO	-
2481	ZINC01751661	3434	0.10283787984419598	NO	-
2482	ZINC01142849	2760	0.10283726691118565	NO	-
2483	ZINC04415547	7970	0.1028368852192374	NO	-
2484	ZINC03857273	6021	0.10283506570201781	NO	-
2485	ZINC00191549	617	0.10283017989795716	NO	-
2486	ZINC00420626	1185	0.10282940410135769	NO	-
2487	ZINC03890360	6454	0.10282425827003883	NO	-
2488	ZINC01398087	2979	0.10282102472641451	NO	-
2489	ZINC03251052	4893	0.102818771815725	NO	-
2490	ZINC03327463	5034	0.10280732214866925	NO	-
2491	ZINC03858209	6091	0.10280690288012409	NO	-
2492	ZINC02228128	3883	0.10279579184023	NO	-
2493	ZINC00295927	920	0.10278951544161569	NO	-
2494	ZINC01933343	3643	0.1027750180843203	NO	-
2495	ZINC03949012	6825	0.10276391377642699	NO	-
2496	ZINC00679754	1897	0.10273407942014282	NO	-
2497	ZINC02719126	4448	0.10273133845175575	NO	-
2498	ZINC00846563	2315	0.10272798520345325	NO	-
2499	ZINC02331091	4027	0.10272755225634016	NO	-
2500	ZINC03532543	5429	0.10272751224640146	NO	-
2501	ZINC03108423	4740	0.10269914698238114	NO	-
2502	ZINC03337368	5049	0.10269806324898155	NO	-
2503	ZINC01026230	2570	0.10269174121576433	NO	-
2504	ZINC02218057	3869	0.10267819565259562	NO	-
2505	ZINC03311610	5007	0.102663000850204	NO	-
2506	ZINC03902396	6633	0.10265715892924795	NO	-
2507	ZINC04305936	7797	0.10265706431065816	NO	-
2508	ZINC02284324	3960	0.10264788240633994	NO	-
2509	ZINC00545091	1552	0.10263778067451776	NO	-
2510	ZINC00818681	2235	0.10263331196670426	NO	-
2511	ZINC03474356	5315	0.10263206899471489	NO	-
2512	ZINC02406133	4104	0.10262953102140819	NO	-
2513	ZINC02750043	4478	0.10262761279917638	NO	-
2514	ZINC00464766	1294	0.10262660176062309	NO	-
2515	ZINC00464766	1295	0.10262660176062309	NO	-
2516	ZINC03912608	6733	0.10261473024000202	NO	-
2517	ZINC02350595	4055	0.10261053627735825	NO	-
2518	ZINC00231460	775	0.10260363330254157	NO	-
2519	ZINC03890498	8290	0.10259892874982826	NO	-
2520	ZINC02629084	4319	0.10258941964620485	NO	-
2521	ZINC01191585	2806	0.10258581720599438	NO	-
2522	ZINC01869927	3527	0.10258286257580457	NO	-
2523	ZINC00614418	1757	0.10257226128266901	NO	-
2524	ZINC04249562	7719	0.10257196388258666	NO	-
2525	ZINC03359786	5107	0.102569199443026	NO	-
2526	ZINC01662767	3344	0.1025646374193626	NO	-
2527	ZINC03812886	5712	0.10256124126532098	NO	-
2528	ZINC00474584	1327	0.10254854670161331	NO	-
2529	ZINC00377236	1051	0.10254266020459055	NO	-
2530	ZINC00045749	196	0.10253821343677262	NO	-
2531	ZINC00718607	1974	0.10252905608253224	NO	-
2532	ZINC01473614	3154	0.10252285513924907	NO	-
2533	ZINC00160866	556	0.10251322701030224	NO	-
2534	ZINC02894400	4656	0.10250980280075514	NO	-
2535	ZINC01869930	3528	0.10250568077735062	NO	-
2536	ZINC03648555	5653	0.10250373851510239	NO	-
2537	ZINC01537499	3247	0.10250326052955752	NO	-
2538	ZINC01504520	3225	0.10249972165611426	NO	-
2539	ZINC03851202	5866	0.10247911536090859	NO	-
2540	ZINC00227998	748	0.10247836603592766	NO	-
2541	ZINC00669306	1880	0.10246078857141824	NO	-
2542	ZINC00253277	839	0.10245971198234352	NO	-
2543	ZINC03173692	4779	0.10244530902201612	NO	-
2544	ZINC02445272	4147	0.1024324373760001	NO	-
2545	ZINC03857305	6029	0.10243091797449405	NO	-
2546	ZINC04464312	8056	0.10243091797449405	NO	-
2547	ZINC02432791	4119	0.10242888267450208	NO	-
2548	ZINC03471000	5312	0.10242864329747894	NO	-
2549	ZINC00146418	538	0.10242418366443128	NO	-
2550	ZINC01933349	3644	0.10242057928350928	NO	-
2551	ZINC01234546	2825	0.10241165277297452	NO	-
2552	ZINC00324775	963	0.10240453491777742	NO	-
2553	ZINC00420139	1177	0.10239889492182631	NO	-
2554	ZINC00546126	1566	0.10239544141253973	NO	-
2555	ZINC03337364	5048	0.102383047268255	NO	-
2556	ZINC00055691	224	0.10238067196098925	NO	-
2557	ZINC01419240	3040	0.1023539979819545	NO	-
2558	ZINC00080999	334	0.10234907894147419	NO	-
2559	ZINC00298998	928	0.1023480540228987	NO	-
2560	ZINC00244316	822	0.10234729183971218	NO	-
2561	ZINC01414237	3026	0.10234220592358892	NO	-
2562	ZINC00421017	1193	0.10233749935549037	NO	-
2563	ZINC02875345	4638	0.10233540303358626	NO	-
2564	ZINC00846302	2281	0.102330325195831	NO	-
2565	ZINC01956227	3715	0.10231731184752373	NO	-
2566	ZINC03230932	4835	0.1023050273623695	NO	-
2567	ZINC00182207	597	0.10230197566379017	NO	-
2568	ZINC03889220	6403	0.10229802461011135	NO	-
2569	ZINC02553876	4245	0.10229511782650182	NO	-
2570	ZINC03013593	4694	0.10228574356101641	NO	-
2571	ZINC03388109	5142	0.10228267765012386	NO	-
2572	ZINC00497374	1379	0.10228093266176512	NO	-
2573	ZINC02218057	3868	0.10228033856205693	NO	-
2574	ZINC03124017	4747	0.10227587586518626	NO	-
2575	ZINC01052201	2601	0.10226852251746389	NO	-
2576	ZINC01420979	3043	0.10226289585705728	NO	-
2577	ZINC02568695	4261	0.10225922733059127	NO	-
2578	ZINC01497232	3211	0.10225718720687975	NO	-
2579	ZINC02292668	3980	0.10225444943680856	NO	-
2580	ZINC03980096	7176	0.10225137359321697	NO	-
2581	ZINC04405542	7959	0.10223793848663978	NO	-
2582	ZINC01558131	3266	0.10223267339141158	NO	-
2583	ZINC00500736	1388	0.10223049909684698	NO	-
2584	ZINC04038098	7458	0.10223013496783558	NO	-
2585	ZINC03998205	7388	0.10222332730797946	NO	-
2586	ZINC03956470	6854	0.10220561112173862	NO	-
2587	ZINC03235698	4856	0.10219778801423275	NO	-
2588	ZINC00055958	248	0.10219598209733549	NO	-
2589	ZINC00142360	525	0.10218748410255028	NO	-
2590	ZINC02334613	4037	0.10218003897785498	NO	-
2591	ZINC01933339	3640	0.10217672507063257	NO	-
2592	ZINC02099325	3760	0.10217630902116402	NO	-
2593	ZINC02002036	3730	0.1021726169500626	NO	-
2594	ZINC02002036	3731	0.1021726169500626	NO	-
2595	ZINC04151797	7574	0.10217136558858654	NO	-
2596	ZINC03891073	8295	0.10217136558858654	NO	-
2597	ZINC03891899	6564	0.10216584012871477	NO	-
2598	ZINC04249562	7717	0.10214194770013796	NO	-
2599	ZINC00968802	2479	0.10212621735379454	NO	-
2600	ZINC03779729	5693	0.10211635762075266	NO	-
2601	ZINC00066659	294	0.10208566449286317	NO	-
2602	ZINC00846295	2277	0.10205772870263632	NO	-
2603	ZINC03974400	7096	0.10205536300015741	NO	-
2604	ZINC03997332	7362	0.10205088861414964	NO	-
2605	ZINC00578704	1632	0.10204834946000432	NO	-
2606	ZINC03421087	5201	0.10204143583981773	NO	-
2607	ZINC01960265	3722	0.10204047982411374	NO	-
2608	ZINC01440508	3100	0.10203955369869945	NO	-
2609	ZINC04455842	8023	0.1020393001873342	NO	-
2610	ZINC01464778	3133	0.10203280754483501	NO	-
2611	ZINC00718606	1971	0.10202975799906078	NO	-
2612	ZINC00184097	603	0.10202902607139926	NO	-
2613	ZINC00608662	1720	0.10202780592163901	NO	-
2614	ZINC03241953	4872	0.1020256035449119	NO	-
2615	ZINC03868357	6329	0.1019988551644428	NO	-
2616	ZINC00778979	2028	0.1019964253523776	NO	-
2617	ZINC01315816	2959	0.10199605888436894	NO	-
2618	ZINC01260805	2860	0.10199262668058769	NO	-
2619	ZINC00377232	1050	0.10199239563042	NO	-
2620	ZINC03890780	6475	0.10197531680816352	NO	-
2621	ZINC00035578	152	0.10197067244118296	NO	-
2622	ZINC00125999	467	0.10196868365131449	NO	-
2623	ZINC01095404	2685	0.101959379063842	NO	-
2624	ZINC01933343	3642	0.10195775351106721	NO	-
2625	ZINC03013793	4698	0.10195140047454763	NO	-
2626	ZINC03853933	5915	0.10195026496697189	NO	-
2627	ZINC01238761	2835	0.10193319117134587	NO	-
2628	ZINC04469781	8152	0.10191937952697089	NO	-
2629	ZINC03798713	5708	0.10190351789640026	NO	-
2630	ZINC00056121	266	0.10189786924059578	NO	-
2631	ZINC04305890	7791	0.10189494957170082	NO	-
2632	ZINC01496997	3210	0.10188900528261362	NO	-
2633	ZINC02676388	4401	0.10188563342710123	NO	-
2634	ZINC00626070	1789	0.10187928972906934	NO	-
2635	ZINC00126002	468	0.10187062290409812	NO	-
2636	ZINC00718606	1969	0.10186875045800897	NO	-
2637	ZINC02719126	4446	0.10186779084399415	NO	-
2638	ZINC00533698	1468	0.10185769375886475	NO	-
2639	ZINC01706280	3381	0.10184210732770377	NO	-
2640	ZINC00818680	2234	0.10184174270170639	NO	-
2641	ZINC03857661	6043	0.10184056875935264	NO	-
2642	ZINC04116118	7516	0.101837335705471	NO	-
2643	ZINC04176153	7618	0.10183331353072221	NO	-
2644	ZINC00818681	2236	0.10182811828213749	NO	-
2645	ZINC03970276	7030	0.10182653764943823	NO	-
2646	ZINC03979721	7166	0.1018102406993901	NO	-
2647	ZINC01428093	3058	0.10180552416392646	NO	-
2648	ZINC03857858	6050	0.10178779331868175	NO	-
2649	ZINC03013790	4697	0.10178428156936845	NO	-
2650	ZINC03013793	4699	0.10177614364994834	NO	-
2651	ZINC04305883	7787	0.10176382618632371	NO	-
2652	ZINC02276654	3938	0.10176191391316251	NO	-
2653	ZINC01444276	3115	0.1017487376094264	NO	-
2654	ZINC00349302	993	0.10171586993918211	NO	-
2655	ZINC02606986	4279	0.10171239320518004	NO	-
2656	ZINC03621269	5621	0.10171140416041297	NO	-
2657	ZINC00015788	47	0.1017091507917399	NO	-
2658	ZINC01216089	2812	0.10170749724966842	NO	-
2659	ZINC00096476	403	0.10170590122185148	NO	-
2660	ZINC00818680	2233	0.10170234426309356	NO	-
2661	ZINC03449586	5258	0.10169603160634004	NO	-
2662	ZINC03987974	7279	0.101693547836722	NO	-
2663	ZINC02230035	3888	0.10168842850097033	NO	-
2664	ZINC00028419	111	0.1016779297994179	NO	-
2665	ZINC01869927	3526	0.10167336691623167	NO	-
2666	ZINC04176095	7615	0.10167030461351931	NO	-
2667	ZINC03237194	4860	0.10167017533407317	NO	-
2668	ZINC04620081	8238	0.10165880875029414	NO	-
2669	ZINC00120755	449	0.10164884717516308	NO	-
2670	ZINC03854968	5950	0.1016390231319728	NO	-
2671	ZINC03954001	6836	0.10163787380315836	NO	-
2672	ZINC00846301	2279	0.10162685358660485	NO	-
2673	ZINC02276654	3937	0.10162622170835343	NO	-
2674	ZINC02387192	4093	0.10162594533615049	NO	-
2675	ZINC04627935	8254	0.10162432207031878	NO	-
2676	ZINC00420626	1184	0.10160528404830245	NO	-
2677	ZINC02841885	4575	0.10160476591172414	NO	-
2678	ZINC03946249	6806	0.10160173411221637	NO	-
2679	ZINC03855006	5959	0.1015880521035271	NO	-
2680	ZINC04306168	7820	0.1015638304135793	NO	-
2681	ZINC04306288	7825	0.10156376795183635	NO	-
2682	ZINC04283740	7773	0.10156024959363895	NO	-
2683	ZINC02249164	3930	0.10155200797642001	NO	-
2684	ZINC00624150	1784	0.10155122050438362	NO	-
2685	ZINC04013676	7442	0.10155078836667035	NO	-
2686	ZINC04605125	8344	0.10154941722078924	NO	-
2687	ZINC00806315	2119	0.10154087702201053	NO	-
2688	ZINC01238760	2833	0.10153781882704091	NO	-
2689	ZINC03980403	7203	0.10153420043288565	NO	-
2690	ZINC03449588	5260	0.10152417787180704	NO	-
2691	ZINC00537675	1511	0.10151891343178154	NO	-
2692	ZINC00510745	1417	0.10151786416689647	NO	-
2693	ZINC03990130	7288	0.10149353132118656	NO	-
2694	ZINC03227181	4826	0.10148877029606085	NO	-
2695	ZINC02484566	4184	0.10148279555271142	NO	-
2696	ZINC01055439	2615	0.10147769108480745	NO	-
2697	ZINC02841885	4576	0.10146743477159306	NO	-
2698	ZINC00625889	1786	0.10146640719981645	NO	-
2699	ZINC00719142	1977	0.10146575737889303	NO	-
2700	ZINC00116231	434	0.10146432672620521	NO	-
2701	ZINC02432793	4120	0.10144356469996246	NO	-
2702	ZINC00186941	608	0.10142991098653391	NO	-
2703	ZINC03852948	5899	0.1014295149555133	NO	-
2704	ZINC00146420	539	0.10142900851386799	NO	-
2705	ZINC03907514	6671	0.1014008009207942	NO	-
2706	ZINC03987761	7260	0.10139441241968931	NO	-
2707	ZINC00059065	275	0.10137663023894666	NO	-
2708	ZINC00809476	2191	0.1013730765072626	NO	-
2709	ZINC01120035	2730	0.10136906482852603	NO	-
2710	ZINC03001779	4692	0.10135697874754329	NO	-
2711	ZINC03228095	4828	0.10135241627400665	NO	-
2712	ZINC02841886	4577	0.10134300667302369	NO	-
2713	ZINC00718408	1943	0.10132932163790336	NO	-
2714	ZINC00719142	1978	0.10132756951650171	NO	-
2715	ZINC03963319	6907	0.10131961799028917	NO	-
2716	ZINC00151371	550	0.10131766038811725	NO	-
2717	ZINC03969525	6990	0.10131600974180062	NO	-
2718	ZINC04199646	7651	0.10130740510622724	NO	-
2719	ZINC02686136	4403	0.10130703818634466	NO	-
2720	ZINC00718409	1946	0.10128709412058562	NO	-
2721	ZINC02276655	3940	0.1012770243534513	NO	-
2722	ZINC03281215	4961	0.10127323362815276	NO	-
2723	ZINC00762416	2005	0.10126842655526282	NO	-
2724	ZINC00079038	333	0.1012634570498136	NO	-
2725	ZINC03365253	5117	0.10126210443001071	NO	-
2726	ZINC00035598	153	0.10125130021925785	NO	-
2727	ZINC01438037	3083	0.10124360652279833	NO	-
2728	ZINC00048333	199	0.10124219293441063	NO	-
2729	ZINC01772540	3451	0.10122768099866312	NO	-
2730	ZINC03892030	8304	0.10122716509741107	NO	-
2731	ZINC00718607	1972	0.10122549727293728	NO	-
2732	ZINC00191808	621	0.10120428026174372	NO	-
2733	ZINC00130387	480	0.10120150363434631	NO	-
2734	ZINC00431485	1244	0.10119969943627757	NO	-
2735	ZINC00756484	1998	0.10119878093799822	NO	-
2736	ZINC03980409	7206	0.10118746696622632	NO	-
2737	ZINC01314792	2957	0.10117361883029721	NO	-
2738	ZINC01788415	3474	0.10117224546862814	NO	-
2739	ZINC02153570	3783	0.10116700086867712	NO	-
2740	ZINC03903596	6655	0.10116127211468363	NO	-
2741	ZINC03270052	4938	0.10115867851729116	NO	-
2742	ZINC00162436	557	0.1011558806904806	NO	-
2743	ZINC00720797	1981	0.10115391021690218	NO	-
2744	ZINC01788413	3473	0.10113728182191835	NO	-
2745	ZINC03013790	4696	0.10112881159085359	NO	-
2746	ZINC01428092	3057	0.10111552297403326	NO	-
2747	ZINC01869930	3529	0.10110632173036431	NO	-
2748	ZINC00423403	1230	0.10109832705870739	NO	-
2749	ZINC04374966	7912	0.10109730701278194	NO	-
2750	ZINC00026732	94	0.10108989575032634	NO	-
2751	ZINC00529760	1464	0.10108893382340622	NO	-
2752	ZINC01238761	2836	0.10108878711032412	NO	-
2753	ZINC03320220	5024	0.10106886299631447	NO	-
2754	ZINC00526027	1449	0.10105607308464053	NO	-
2755	ZINC03889184	6397	0.10103707679151075	NO	-
2756	ZINC03848984	5811	0.10103047396775643	NO	-
2757	ZINC03124018	4748	0.10102275362194622	NO	-
2758	ZINC04414139	7968	0.10101821800705064	NO	-
2759	ZINC00370897	1036	0.10100659430424645	NO	-
2760	ZINC03252695	4898	0.10100332784716301	NO	-
2761	ZINC01508841	3228	0.10098647395218084	NO	-
2762	ZINC03817845	5720	0.10097818485444904	NO	-
2763	ZINC02219748	3871	0.100956486884414	NO	-
2764	ZINC03912885	6741	0.1009535582355712	NO	-
2765	ZINC03580546	5532	0.10094975942397282	NO	-
2766	ZINC01022164	2567	0.10094902719915778	NO	-
2767	ZINC04502533	8196	0.10092718352395123	NO	-
2768	ZINC01746679	3403	0.10092256676777821	NO	-
2769	ZINC02242379	3917	0.10091043961653692	NO	-
2770	ZINC04115421	7513	0.10089838019408212	NO	-
2771	ZINC02447652	4150	0.1008900848007526	NO	-
2772	ZINC03942776	6801	0.10087474512303998	NO	-
2773	ZINC01470460	3146	0.10086295605761512	NO	-
2774	ZINC03852890	5896	0.1008596260265975	NO	-
2775	ZINC00806423	2147	0.10085006061459001	NO	-
2776	ZINC00846302	2280	0.10084474142323206	NO	-
2777	ZINC00231913	777	0.10082443006283899	NO	-
2778	ZINC01121009	2733	0.10082296787547304	NO	-
2779	ZINC00494012	1377	0.10081342059107962	NO	-
2780	ZINC00626068	1787	0.10080392276705552	NO	-
2781	ZINC03853457	5906	0.1007880343233235	NO	-
2782	ZINC01690712	3370	0.10077982305124537	NO	-
2783	ZINC00373893	1041	0.10077822335921026	NO	-
2784	ZINC03859752	6150	0.10077565937617906	NO	-
2785	ZINC00718607	1973	0.10077300346676668	NO	-
2786	ZINC04249562	7716	0.10076409605354297	NO	-
2787	ZINC03605797	5597	0.1007592631389926	NO	-
2788	ZINC00718606	1970	0.10075740904037453	NO	-
2789	ZINC00575835	1629	0.10074076710913323	NO	-
2790	ZINC00634049	1802	0.10073581392768978	NO	-
2791	ZINC00634076	1803	0.1007321761890952	NO	-
2792	ZINC03862196	6177	0.10073005509168714	NO	-
2793	ZINC03980854	7211	0.10072854719703689	NO	-
2794	ZINC00113861	420	0.10070765639892867	NO	-
2795	ZINC02283905	3959	0.10070328977432082	NO	-
2796	ZINC03280629	4959	0.10069829292184437	NO	-
2797	ZINC03890414	6457	0.10068596008377696	NO	-
2798	ZINC01421784	3044	0.10067784737390578	NO	-
2799	ZINC01943942	3680	0.10066889659996901	NO	-
2800	ZINC00232622	787	0.10064449358493667	NO	-
2801	ZINC00718408	1944	0.10063642314584186	NO	-
2802	ZINC00853362	2338	0.10062890451845243	NO	-
2803	ZINC00015788	46	0.10060151129630701	NO	-
2804	ZINC02243943	3923	0.10060112783077214	NO	-
2805	ZINC00846301	2278	0.10058142677669282	NO	-
2806	ZINC03850038	5832	0.10057930155463328	NO	-
2807	ZINC01440814	3107	0.10057761306925388	NO	-
2808	ZINC00096291	399	0.10057354144166417	NO	-
2809	ZINC03877244	6365	0.10056694175147404	NO	-
2810	ZINC02286847	3971	0.1005599535860262	NO	-
2811	ZINC00664197	1868	0.10055943596093621	NO	-
2812	ZINC03891866	6555	0.1005549156864506	NO	-
2813	ZINC02350594	4054	0.10053937322551137	NO	-
2814	ZINC03854077	5922	0.10053240836701989	NO	-
2815	ZINC01662459	3343	0.10052244397667794	NO	-
2816	ZINC04627902	8253	0.10051984595854341	NO	-
2817	ZINC00806416	2141	0.1004960627150777	NO	-
2818	ZINC00054314	213	0.10049260758356694	NO	-
2819	ZINC01260804	2858	0.1004887614933754	NO	-
2820	ZINC02292109	3978	0.10046749282841007	NO	-
2821	ZINC00582398	1671	0.10045626646640742	NO	-
2822	ZINC00946721	2461	0.10044048130304734	NO	-
2823	ZINC00314531	956	0.10044007291627156	NO	-
2824	ZINC04316746	7853	0.10043497907620558	NO	-
2825	ZINC03857356	6034	0.10041919332012358	NO	-
2826	ZINC00377126	1049	0.10041906057366869	NO	-
2827	ZINC00718409	1945	0.10041242117594677	NO	-
2828	ZINC00306331	938	0.10041092149505595	NO	-
2829	ZINC02342306	4042	0.10040698157794793	NO	-
2830	ZINC03997412	7366	0.10040478921349015	NO	-
2831	ZINC03915496	6751	0.10040434512216398	NO	-
2832	ZINC01768798	3446	0.10040386952649823	NO	-
2833	ZINC02342307	4043	0.10039491499405057	NO	-
2834	ZINC03995496	7342	0.10037975456518887	NO	-
2835	ZINC00051499	209	0.1003568795438584	NO	-
2836	ZINC03127238	4750	0.1003560750113595	NO	-
2837	ZINC03609967	5604	0.10035454644451082	NO	-
2838	ZINC00968802	2478	0.10035275740124013	NO	-
2839	ZINC00116843	437	0.10035118463815662	NO	-
2840	ZINC02276655	3939	0.10034675952852751	NO	-
2841	ZINC03567955	5481	0.10034458484970575	NO	-
2842	ZINC01414273	3028	0.10034383938734616	NO	-
2843	ZINC03959708	6874	0.10033892380858232	NO	-
2844	ZINC01418560	3039	0.10033593193360413	NO	-
2845	ZINC02817772	4568	0.10033507876498579	NO	-
2846	ZINC02242380	3920	0.10032081227519124	NO	-
2847	ZINC03907499	6670	0.10031315233914163	NO	-
2848	ZINC03913150	6748	0.10031239008719146	NO	-
2849	ZINC01750671	3431	0.10031233956065758	NO	-
2850	ZINC00806418	2145	0.10030984576459008	NO	-
2851	ZINC00029074	116	0.10030984438799272	NO	-
2852	ZINC03454137	5287	0.10030846328744072	NO	-
2853	ZINC03993158	7326	0.10029955452123385	NO	-
2854	ZINC04469807	8156	0.10029955452123385	NO	-
2855	ZINC00718413	1949	0.1002965214593603	NO	-
2856	ZINC03889587	6425	0.10029545390314992	NO	-
2857	ZINC04360872	7905	0.100292856457211	NO	-
2858	ZINC00086502	356	0.10027565032541229	NO	-
2859	ZINC00377124	1048	0.10027310809333662	NO	-
2860	ZINC00256015	846	0.10025808240188834	NO	-
2861	ZINC03857282	6024	0.10025398282173718	NO	-
2862	ZINC04464281	8053	0.10025398282173718	NO	-
2863	ZINC04620291	8239	0.10024785702086815	NO	-
2864	ZINC03913131	6743	0.10023932991521993	NO	-
2865	ZINC00044292	187	0.10021540609037405	NO	-
2866	ZINC03967863	6924	0.10021295210656908	NO	-
2867	ZINC00806415	2139	0.1002126742777902	NO	-
2868	ZINC03449608	5267	0.10019688059868072	NO	-
2869	ZINC02331095	4029	0.10019281728480861	NO	-
2870	ZINC01470459	3145	0.10019111524899761	NO	-
2871	ZINC01490183	3191	0.10017659734246705	NO	-
2872	ZINC03946874	6816	0.10016308331523655	NO	-
2873	ZINC04459965	8037	0.10016308331523655	NO	-
2874	ZINC00123611	456	0.10015837083426848	NO	-
2875	ZINC01252849	2854	0.10015750480621192	NO	-
2876	ZINC00559951	1615	0.10015428215154693	NO	-
2877	ZINC01095429	2694	0.10013921445743718	NO	-
2878	ZINC02242380	3921	0.10013741655297026	NO	-
2879	ZINC02242380	3922	0.10013741655297026	NO	-
2880	ZINC04126957	7535	0.10012293042467411	NO	-
2881	ZINC03359083	5104	0.10011477548235942	NO	-
2882	ZINC03436548	5226	0.1001115349990936	NO	-
2883	ZINC00101190	409	0.1001104637279881	NO	-
2884	ZINC03855168	5974	0.1000952799936871	NO	-
2885	ZINC03940729	6790	0.10009182977215052	NO	-
2886	ZINC03147282	4767	0.10008883007926038	NO	-
2887	ZINC04116118	7517	0.10008880106906635	NO	-
2888	ZINC04430838	7991	0.10005961523928139	NO	-
2889	ZINC00094280	377	0.10004479535430617	NO	-
2890	ZINC03974973	7112	0.10003406263071656	NO	-
2891	ZINC00086500	355	0.10003328694406197	NO	-
2892	ZINC03819944	5740	0.1000332057953042	NO	-
2893	ZINC03819944	5741	0.1000332057953042	NO	-
2894	ZINC02354247	4062	0.10003271894270656	NO	-
2895	ZINC04249599	7726	0.10003174001123395	NO	-
2896	ZINC02112562	3765	0.10002652740016171	NO	-
2897	ZINC01238760	2834	0.10002415438673169	NO	-
2898	ZINC03890874	6480	0.10001919079035988	NO	-
2899	ZINC02443543	4142	0.10001290894016743	NO	-
2900	ZINC01121013	2734	0.10000390125494969	NO	-
2901	ZINC03854082	5925	0.10000368393767291	NO	-
2902	ZINC03538375	5443	0.1000031711826391	NO	-
2903	ZINC04115421	7514	0.09999972126666022	NO	-
2904	ZINC01943954	3690	0.09997842005235741	NO	-
2905	ZINC02465127	4168	0.09997629150643972	NO	-
2906	ZINC00116838	436	0.09997366534599543	NO	-
2907	ZINC02445267	4146	0.09995955551847983	NO	-
2908	ZINC02286846	3969	0.09995873216020884	NO	-
2909	ZINC02286846	3968	0.09995070665568546	NO	-
2910	ZINC00385954	1083	0.09993959283661424	NO	-
2911	ZINC00664427	1871	0.09993750609418178	NO	-
2912	ZINC02280695	3951	0.09990254779275409	NO	-
2913	ZINC00988948	2529	0.09989828841512366	NO	-
2914	ZINC02454304	4158	0.09988103742695924	NO	-
2915	ZINC02648374	4359	0.09987139059030221	NO	-
2916	ZINC00647516	1835	0.09986755499123882	NO	-
2917	ZINC03297863	4985	0.09985784362196261	NO	-
2918	ZINC03974939	7107	0.09985487840168628	NO	-
2919	ZINC01414225	3017	0.0998498917325774	NO	-
2920	ZINC00853362	2337	0.09982881588913486	NO	-
2921	ZINC02354247	4063	0.09981682351657269	NO	-
2922	ZINC02354247	4064	0.09981682351657269	NO	-
2923	ZINC01943941	3679	0.09981628937962736	NO	-
2924	ZINC03446165	5241	0.09981176639334241	NO	-
2925	ZINC01389759	2972	0.09980481981364744	NO	-
2926	ZINC04314722	7849	0.09979945164468534	NO	-
2927	ZINC03977286	7138	0.09979512003296662	NO	-
2928	ZINC01408872	2991	0.09978908603529939	NO	-
2929	ZINC03912310	6721	0.09977462315584594	NO	-
2930	ZINC04397848	7952	0.09977011780453038	NO	-
2931	ZINC03890506	6459	0.0997674927389345	NO	-
2932	ZINC03854640	5941	0.09976628441194263	NO	-
2933	ZINC00801186	2088	0.09976603477560465	NO	-
2934	ZINC03889034	6384	0.09976059578416083	NO	-
2935	ZINC00545520	1561	0.09975999681083604	NO	-
2936	ZINC00086200	354	0.0997540018050058	NO	-
2937	ZINC02638094	4340	0.09975330895784561	NO	-
2938	ZINC01789215	3478	0.09975151921399636	NO	-
2939	ZINC00262928	863	0.09975014766565386	NO	-
2940	ZINC00510258	1415	0.09974738212320142	NO	-
2941	ZINC04000688	7410	0.099747181874279	NO	-
2942	ZINC04621187	8240	0.09973654410913993	NO	-
2943	ZINC00845749	2276	0.0997275906242846	NO	-
2944	ZINC00359139	1012	0.09972629638709513	NO	-
2945	ZINC00718435	1956	0.09969913009387998	NO	-
2946	ZINC03859421	6140	0.09969298523532327	NO	-
2947	ZINC03854965	5949	0.09968552046901519	NO	-
2948	ZINC00421545	1209	0.09968355862856813	NO	-
2949	ZINC03858588	6110	0.09968075759344439	NO	-
2950	ZINC03971030	7048	0.0996803660660938	NO	-
2951	ZINC03857858	6051	0.0996729846072279	NO	-
2952	ZINC00469962	1312	0.09966218911970144	NO	-
2953	ZINC03889198	6399	0.09965859784348863	NO	-
2954	ZINC00466542	1300	0.0996313847838689	NO	-
2955	ZINC00492392	1362	0.09963080020803418	NO	-
2956	ZINC00492392	1363	0.09963080020803418	NO	-
2957	ZINC02286847	3970	0.09962896695216181	NO	-
2958	ZINC03891817	6543	0.09961078413618628	NO	-
2959	ZINC00806332	2127	0.0996005103665712	NO	-
2960	ZINC02485213	4185	0.09957728891558015	NO	-
2961	ZINC03969261	6979	0.09957121770698751	NO	-
2962	ZINC00077124	331	0.09956690780233067	NO	-
2963	ZINC00974571	2493	0.09956333217713317	NO	-
2964	ZINC03970821	7041	0.09955662796017482	NO	-
2965	ZINC00720799	1983	0.09955659703625361	NO	-
2966	ZINC00806417	2143	0.09955587100905576	NO	-
2967	ZINC00314790	958	0.09952945244254018	NO	-
2968	ZINC00516672	1426	0.09952361135311831	NO	-
2969	ZINC01943977	3708	0.09951083155445493	NO	-
2970	ZINC00824794	2251	0.09951074030952589	NO	-
2971	ZINC01956224	3714	0.09950985539288061	NO	-
2972	ZINC00609289	1723	0.0995062127209037	NO	-
2973	ZINC00680186	1904	0.09950306317567065	NO	-
2974	ZINC01408874	2993	0.09950001595093196	NO	-
2975	ZINC02350802	4056	0.09948094791495611	NO	-
2976	ZINC03956476	6855	0.09947849789231336	NO	-
2977	ZINC00720799	1984	0.09947059000634483	NO	-
2978	ZINC03891854	6549	0.09946390210308921	NO	-
2979	ZINC02430550	4115	0.09946349332381713	NO	-
2980	ZINC03935085	6779	0.09946038101633246	NO	-
2981	ZINC02285496	3962	0.09945996779346822	NO	-
2982	ZINC04387006	7935	0.09945992533403254	NO	-
2983	ZINC01314792	2958	0.09945359214527746	NO	-
2984	ZINC01486605	3179	0.09944343098947372	NO	-
2985	ZINC00340354	981	0.09943379953996719	NO	-
2986	ZINC03605649	5568	0.09942129230620614	NO	-
2987	ZINC02317659	4002	0.09941853661585394	NO	-
2988	ZINC02317659	4003	0.09941853661585394	NO	-
2989	ZINC03657382	5663	0.09941470184149645	NO	-
2990	ZINC01410159	3011	0.09940365323402651	NO	-
2991	ZINC03867109	6226	0.09940318143538658	NO	-
2992	ZINC04465439	8079	0.09940318143538658	NO	-
2993	ZINC03939563	6789	0.09939543588872078	NO	-
2994	ZINC00591798	1692	0.09939266298966322	NO	-
2995	ZINC00059486	282	0.09939137230125704	NO	-
2996	ZINC02362449	4078	0.09939082987023101	NO	-
2997	ZINC03866872	6216	0.0993801478905763	NO	-
2998	ZINC04465039	8071	0.0993801478905763	NO	-
2999	ZINC00803011	2095	0.09937329492749195	NO	-
3000	ZINC02877261	4640	0.09937317446781027	NO	-
3001	ZINC00296115	923	0.09937159451340791	NO	-
3002	ZINC00385954	1084	0.09937028499416956	NO	-
3003	ZINC04225006	7660	0.09934120328157431	NO	-
3004	ZINC03977220	7132	0.09933997690696934	NO	-
3005	ZINC03854979	5953	0.09932578131533375	NO	-
3006	ZINC02866309	4623	0.099324954062449	NO	-
3007	ZINC00026896	102	0.09931170266372374	NO	-
3008	ZINC00907969	2413	0.09929723087996252	NO	-
3009	ZINC01410157	3010	0.09928886715413524	NO	-
3010	ZINC01747742	3407	0.09928857326629377	NO	-
3011	ZINC00872623	2376	0.09928819368618848	NO	-
3012	ZINC04632909	8266	0.09928031514577154	NO	-
3013	ZINC03220912	4803	0.09927980517468438	NO	-
3014	ZINC04316941	7855	0.0992727450683133	NO	-
3015	ZINC03977288	7139	0.0992676119011293	NO	-
3016	ZINC00421019	1194	0.09925957224532134	NO	-
3017	ZINC00516000	1423	0.09925881709193353	NO	-
3018	ZINC01440813	3106	0.0992572220832521	NO	-
3019	ZINC00545519	1559	0.09925559561244011	NO	-
3020	ZINC00186728	607	0.09924677951627423	NO	-
3021	ZINC04298000	7782	0.09924613332950409	NO	-
3022	ZINC02851076	4586	0.09922082539414402	NO	-
3023	ZINC01094132	2680	0.09921979237896948	NO	-
3024	ZINC01061379	2629	0.0992106157686971	NO	-
3025	ZINC01088681	2671	0.09920938370568892	NO	-
3026	ZINC00872623	2377	0.09920242430431166	NO	-
3027	ZINC01421786	3046	0.09920132614988708	NO	-
3028	ZINC03575197	5509	0.09920107661053776	NO	-
3029	ZINC03940729	6791	0.09919741601795434	NO	-
3030	ZINC02964458	4678	0.09918408506269275	NO	-
3031	ZINC00680186	1905	0.09917417002003603	NO	-
3032	ZINC00195976	633	0.09917103768877161	NO	-
3033	ZINC00677623	1895	0.09917085661383838	NO	-
3034	ZINC00806333	2129	0.09914158380591169	NO	-
3035	ZINC00191808	623	0.0991412102981658	NO	-
3036	ZINC03421525	5202	0.09913442983276603	NO	-
3037	ZINC03854088	5930	0.09913204006523985	NO	-
3038	ZINC04225092	7675	0.09912784120892373	NO	-
3039	ZINC03594075	5542	0.09911745605854798	NO	-
3040	ZINC02841886	4578	0.09910656471625791	NO	-
3041	ZINC00417147	1160	0.09909437452262818	NO	-
3042	ZINC00055609	215	0.09909395020375279	NO	-
3043	ZINC00902552	2407	0.09909031018282585	NO	-
3044	ZINC00902552	2408	0.09909031018282585	NO	-
3045	ZINC03859390	6139	0.09908589083743048	NO	-
3046	ZINC01774311	3455	0.09908176874757649	NO	-
3047	ZINC03891895	6561	0.09907257520877882	NO	-
3048	ZINC03652113	5654	0.09905298975305817	NO	-
3049	ZINC03283412	4964	0.09902260226203159	NO	-
3050	ZINC01876789	3542	0.09901757565950085	NO	-
3051	ZINC01292381	2942	0.09901617433451003	NO	-
3052	ZINC00680185	1903	0.09900784183584939	NO	-
3053	ZINC00101183	408	0.09899462331105773	NO	-
3054	ZINC00250044	832	0.09899313497806488	NO	-
3055	ZINC01943940	3678	0.09899237952812907	NO	-
3056	ZINC02219750	3872	0.09899030581503628	NO	-
3057	ZINC03855951	5996	0.09897690266816693	NO	-
3058	ZINC02807234	4562	0.09897683643099715	NO	-
3059	ZINC00718434	1954	0.09897622985522533	NO	-
3060	ZINC03979716	7165	0.09897082577465285	NO	-
3061	ZINC00844795	2275	0.09896994530956006	NO	-
3062	ZINC02996785	4688	0.09895749493462937	NO	-
3063	ZINC01079706	2656	0.09895510550726859	NO	-
3064	ZINC00197386	644	0.09895052145612113	NO	-
3065	ZINC00229014	752	0.09893668449181464	NO	-
3066	ZINC03236367	4859	0.09892707292978174	NO	-
3067	ZINC00591840	1693	0.09892619215955795	NO	-
3068	ZINC00134039	487	0.09892480383594555	NO	-
3069	ZINC01933339	3639	0.09891609307423217	NO	-
3070	ZINC02911680	4662	0.09891497896116265	NO	-
3071	ZINC00987735	2528	0.09891148637548762	NO	-
3072	ZINC01408224	2989	0.09890881423398816	NO	-
3073	ZINC00029072	114	0.0989056766247828	NO	-
3074	ZINC00537288	1491	0.09888279693923356	NO	-
3075	ZINC03962937	6903	0.0988719739692485	NO	-
3076	ZINC03452287	5282	0.0988667102642966	NO	-
3077	ZINC02212749	3841	0.09885841027007308	NO	-
3078	ZINC03131246	4759	0.09885379561392904	NO	-
3079	ZINC01121015	2735	0.0988454750184505	NO	-
3080	ZINC00581181	1648	0.09884317292073086	NO	-
3081	ZINC04249614	7734	0.09883874213285086	NO	-
3082	ZINC03970340	7038	0.09879931342367045	NO	-
3083	ZINC01550055	3256	0.09879675317484354	NO	-
3084	ZINC03854965	5948	0.0987946656513529	NO	-
3085	ZINC00471672	1317	0.09877927633977024	NO	-
3086	ZINC03580454	5529	0.09877549137716327	NO	-
3087	ZINC01427946	3054	0.0987727521682828	NO	-
3088	ZINC03340061	5061	0.0987545193609168	NO	-
3089	ZINC00250046	833	0.09874987969705251	NO	-
3090	ZINC04596694	8231	0.09874829402995221	NO	-
3091	ZINC01108400	2713	0.09872897470009885	NO	-
3092	ZINC00141915	522	0.09871194511678946	NO	-
3093	ZINC00679755	1898	0.09870482286246643	NO	-
3094	ZINC00420137	1175	0.09870161391828652	NO	-
3095	ZINC03848875	5798	0.09870012292507298	NO	-
3096	ZINC00421493	1208	0.09869983932749392	NO	-
3097	ZINC02242379	3918	0.09869185749548198	NO	-
3098	ZINC02242379	3919	0.09869185749548198	NO	-
3099	ZINC03538373	5442	0.09868828441162603	NO	-
3100	ZINC03857100	6007	0.09868807014714254	NO	-
3101	ZINC00545520	1560	0.09868550339162069	NO	-
3102	ZINC03980312	7197	0.09868285318838968	NO	-
3103	ZINC03325828	5031	0.09868129524045059	NO	-
3104	ZINC00718411	1948	0.09867916517423132	NO	-
3105	ZINC00463554	1288	0.09867490443819785	NO	-
3106	ZINC01490183	3192	0.098672751659894	NO	-
3107	ZINC00080999	335	0.09867232465351694	NO	-
3108	ZINC00044246	186	0.09866989146955935	NO	-
3109	ZINC02656491	4372	0.09866491730804158	NO	-
3110	ZINC00806415	2138	0.09866334459214297	NO	-
3111	ZINC01062654	2633	0.09865115285071417	NO	-
3112	ZINC00510015	1414	0.09864919910442108	NO	-
3113	ZINC03986791	7241	0.09864214137448568	NO	-
3114	ZINC00010466	32	0.09863429933476381	NO	-
3115	ZINC00116875	441	0.09863402539483462	NO	-
3116	ZINC00479891	1337	0.09862646642588357	NO	-
3117	ZINC00778931	2018	0.09861784565849224	NO	-
3118	ZINC00806416	2140	0.09861334973740322	NO	-
3119	ZINC00377528	1054	0.09861079249954754	NO	-
3120	ZINC04171852	7606	0.09860893723324242	NO	-
3121	ZINC02317659	4001	0.0986020240413417	NO	-
3122	ZINC03447011	5243	0.09859416421334816	NO	-
3123	ZINC00860071	2354	0.09859238667871652	NO	-
3124	ZINC01943962	3698	0.09858325002035001	NO	-
3125	ZINC02872004	4630	0.09857326693498578	NO	-
3126	ZINC03983511	7224	0.09857043423702144	NO	-
3127	ZINC00229023	753	0.09856919565935351	NO	-
3128	ZINC00435107	1247	0.09856902753486181	NO	-
3129	ZINC00377532	1055	0.09855858089777114	NO	-
3130	ZINC01408223	2988	0.09855822573483924	NO	-
3131	ZINC03857216	6016	0.09855239290481509	NO	-
3132	ZINC00664197	1867	0.09854922242850864	NO	-
3133	ZINC03451463	5272	0.09854241808779346	NO	-
3134	ZINC01422528	3049	0.09853768484055299	NO	-
3135	ZINC00860067	2352	0.0985329354224183	NO	-
3136	ZINC00001810	3	0.09853141655935951	NO	-
3137	ZINC03003545	4693	0.09852253716574177	NO	-
3138	ZINC00872622	2374	0.09852137536244719	NO	-
3139	ZINC04594406	8229	0.09852055126656953	NO	-
3140	ZINC04249607	7728	0.09851094135761995	NO	-
3141	ZINC00718411	1947	0.09850966345719851	NO	-
3142	ZINC00992501	2532	0.0985022942570565	NO	-
3143	ZINC03890542	6460	0.09850049431181812	NO	-
3144	ZINC00422374	1221	0.09849567965366732	NO	-
3145	ZINC03288408	4969	0.0984949388917262	NO	-
3146	ZINC00872622	2375	0.0984920475277445	NO	-
3147	ZINC03891900	6565	0.09848463088566556	NO	-
3148	ZINC00066662	295	0.0984834940740192	NO	-
3149	ZINC00351579	998	0.098470435787546	NO	-
3150	ZINC00288595	905	0.09845956287375265	NO	-
3151	ZINC03890033	6434	0.09845461893439228	NO	-
3152	ZINC03891780	6542	0.09845107876314792	NO	-
3153	ZINC01933402	3654	0.0984491104770073	NO	-
3154	ZINC01933402	3655	0.0984491104770073	NO	-
3155	ZINC01503226	3222	0.09844442034088721	NO	-
3156	ZINC00523075	1441	0.09844364249267032	NO	-
3157	ZINC03417633	5185	0.09843483927159148	NO	-
3158	ZINC04306283	7824	0.09842176100763958	NO	-
3159	ZINC00680185	1902	0.0984174331693799	NO	-
3160	ZINC00421734	1210	0.09841557332019202	NO	-
3161	ZINC00010466	31	0.09841443004498376	NO	-
3162	ZINC02824673	4571	0.09841102977199451	NO	-
3163	ZINC00718434	1951	0.09840820557780063	NO	-
3164	ZINC03851195	5863	0.0984001261489525	NO	-
3165	ZINC04095274	7497	0.09839835602796944	NO	-
3166	ZINC04407321	7961	0.09839730962555883	NO	-
3167	ZINC03867449	6246	0.09839367439614681	NO	-
3168	ZINC03867330	6235	0.09839172594192354	NO	-
3169	ZINC00408528	1123	0.09836753900897857	NO	-
3170	ZINC03848502	5778	0.09835203245367402	NO	-
3171	ZINC00537289	1492	0.0983508586563832	NO	-
3172	ZINC01409200	3002	0.09833528294533325	NO	-
3173	ZINC00611668	1741	0.09833508076198055	NO	-
3174	ZINC03852927	5897	0.09833014560815549	NO	-
3175	ZINC03867706	6267	0.09832930226130113	NO	-
3176	ZINC04465700	8087	0.09832930226130113	NO	-
3177	ZINC01150869	2768	0.09832918044984952	NO	-
3178	ZINC00421492	1207	0.09832227203778217	NO	-
3179	ZINC03912883	6740	0.09831948588235268	NO	-
3180	ZINC00223191	738	0.0983172613783692	NO	-
3181	ZINC01414225	3018	0.09831361423590311	NO	-
3182	ZINC00242402	817	0.09830719923695094	NO	-
3183	ZINC04226082	7680	0.09829926538524644	NO	-
3184	ZINC00718413	1950	0.09829030978717043	NO	-
3185	ZINC00026735	97	0.09828463961352281	NO	-
3186	ZINC01897124	3568	0.09828262070052762	NO	-
3187	ZINC01280775	2901	0.09828205169857782	NO	-
3188	ZINC00539938	1530	0.09825959624323766	NO	-
3189	ZINC03911076	6713	0.09825887229451795	NO	-
3190	ZINC04066143	7476	0.09825587657749284	NO	-
3191	ZINC00550502	1588	0.0982522107809512	NO	-
3192	ZINC03857841	6049	0.09825104482903681	NO	-
3193	ZINC04469432	8141	0.09825104482903681	NO	-
3194	ZINC00846350	2302	0.09824856770487213	NO	-
3195	ZINC04494743	8188	0.09824480729392668	NO	-
3196	ZINC01414237	3025	0.09824241683956034	NO	-
3197	ZINC00904580	2412	0.09823820852931983	NO	-
3198	ZINC03956579	6865	0.09822903020158145	NO	-
3199	ZINC00621001	1774	0.09822669063721703	NO	-
3200	ZINC03441083	5236	0.09822348643420746	NO	-
3201	ZINC04177054	7620	0.09820861506612731	NO	-
3202	ZINC03852827	5891	0.09820515874985561	NO	-
3203	ZINC04618856	8237	0.09820480759406336	NO	-
3204	ZINC03890176	6438	0.09820311364582059	NO	-
3205	ZINC01408883	2998	0.09818843537401724	NO	-
3206	ZINC04177923	7624	0.09818790675360503	NO	-
3207	ZINC03440016	5232	0.0981872214734948	NO	-
3208	ZINC03889144	6393	0.09818210126430456	NO	-
3209	ZINC01159067	2778	0.09817951605139753	NO	-
3210	ZINC00210582	719	0.09817050364824391	NO	-
3211	ZINC03406542	5170	0.09814620713446454	NO	-
3212	ZINC02872289	4632	0.09814548604091718	NO	-
3213	ZINC02996710	4685	0.09814321343915164	NO	-
3214	ZINC03857662	6044	0.09814247792103929	NO	-
3215	ZINC01421785	3045	0.09814178835313664	NO	-
3216	ZINC00719257	1979	0.09814046210348092	NO	-
3217	ZINC04385863	7925	0.09813684167330049	NO	-
3218	ZINC04317828	7864	0.09812948977672999	NO	-
3219	ZINC01490183	3193	0.09812367804770136	NO	-
3220	ZINC03447968	5246	0.09812318155668234	NO	-
3221	ZINC03441569	5237	0.09811721298607784	NO	-
3222	ZINC00530433	1465	0.09810992514459095	NO	-
3223	ZINC03973643	7080	0.09807945386743533	NO	-
3224	ZINC04470138	8172	0.09807945386743533	NO	-
3225	ZINC02326533	4013	0.09807601676576162	NO	-
3226	ZINC02326533	4014	0.09807601676576162	NO	-
3227	ZINC00818667	2226	0.09807329502780653	NO	-
3228	ZINC03906195	6659	0.0980723755994973	NO	-
3229	ZINC02607001	4286	0.0980711360645994	NO	-
3230	ZINC00500739	1391	0.09806878984003552	NO	-
3231	ZINC00249335	828	0.09806539468279891	NO	-
3232	ZINC03867797	6272	0.09805876959224023	NO	-
3233	ZINC00647512	1832	0.09805665613800896	NO	-
3234	ZINC00055609	218	0.09802468701689565	NO	-
3235	ZINC00545519	1558	0.09802401116135645	NO	-
3236	ZINC01091064	2674	0.0980162555459041	NO	-
3237	ZINC01091025	2672	0.09801109293034309	NO	-
3238	ZINC03851195	5864	0.09800711226636333	NO	-
3239	ZINC00507822	1403	0.09799619888277286	NO	-
3240	ZINC01922605	3617	0.09799254094327729	NO	-
3241	ZINC04306335	7833	0.09798864384730373	NO	-
3242	ZINC04170132	7600	0.0979759679748855	NO	-
3243	ZINC01087471	2666	0.09797362414442774	NO	-
3244	ZINC00804199	2106	0.09797226740855579	NO	-
3245	ZINC03986480	7238	0.0979642974692102	NO	-
3246	ZINC00804200	2108	0.09796368591922525	NO	-
3247	ZINC00846351	2304	0.09796032260068221	NO	-
3248	ZINC00718435	1957	0.0979532053417657	NO	-
3249	ZINC00371351	1039	0.09795312168444116	NO	-
3250	ZINC03854080	5924	0.09794251165909458	NO	-
3251	ZINC04001113	7424	0.09794025844655868	NO	-
3252	ZINC03985019	7233	0.09792833511242617	NO	-
3253	ZINC00818749	2241	0.09792263787444166	NO	-
3254	ZINC01233421	2824	0.09792259927578113	NO	-
3255	ZINC03903396	6654	0.09789435180341183	NO	-
3256	ZINC00494012	1378	0.09789414279054383	NO	-
3257	ZINC01054622	2608	0.09789301071434613	NO	-
3258	ZINC01408873	2992	0.09789257480405912	NO	-
3259	ZINC03971042	7049	0.09788502957614417	NO	-
3260	ZINC01094176	2683	0.0978829224681445	NO	-
3261	ZINC04249607	7729	0.09787935008123587	NO	-
3262	ZINC03891551	6502	0.09787851467021366	NO	-
3263	ZINC03999847	7398	0.09786646584996353	NO	-
3264	ZINC01747738	3406	0.09785893249746329	NO	-
3265	ZINC00818667	2225	0.09784870991830058	NO	-
3266	ZINC03857236	6019	0.09784800998007497	NO	-
3267	ZINC04464245	8050	0.09784800998007497	NO	-
3268	ZINC00023831	74	0.09784380028363149	NO	-
3269	ZINC00019359	60	0.09783515807654503	NO	-
3270	ZINC02342307	4044	0.0978283736412452	NO	-
3271	ZINC01091063	2673	0.0978278256614506	NO	-
3272	ZINC00780533	2036	0.0978236072900005	NO	-
3273	ZINC02198062	3819	0.0978224444262314	NO	-
3274	ZINC04586808	8341	0.09782033800224779	NO	-
3275	ZINC03892095	6577	0.09780863450803715	NO	-
3276	ZINC03968574	6941	0.09780686742704948	NO	-
3277	ZINC02242351	3914	0.09780405112450706	NO	-
3278	ZINC02080782	3756	0.09780284018741044	NO	-
3279	ZINC04176074	7614	0.09780155898976585	NO	-
3280	ZINC00719258	1980	0.09779842233277303	NO	-
3281	ZINC00818668	2228	0.09779796508169779	NO	-
3282	ZINC00609111	1722	0.09779636154045537	NO	-
3283	ZINC03891845	6546	0.09779573801875127	NO	-
3284	ZINC03325389	5027	0.09779158004639277	NO	-
3285	ZINC03906387	6664	0.09777665793170948	NO	-
3286	ZINC03854089	5931	0.09777480213280366	NO	-
3287	ZINC00138499	499	0.09776669660247257	NO	-
3288	ZINC02414167	4111	0.09776269883320814	NO	-
3289	ZINC03852932	5898	0.09774620146960801	NO	-
3290	ZINC01246840	2847	0.09773948740670156	NO	-
3291	ZINC02342306	4041	0.09773349484944303	NO	-
3292	ZINC01748549	3412	0.09773266534672613	NO	-
3293	ZINC03997434	7369	0.09772659632766624	NO	-
3294	ZINC03858575	6109	0.09772636986458369	NO	-
3295	ZINC00138706	508	0.09772315874701365	NO	-
3296	ZINC00528622	1458	0.09770746090638333	NO	-
3297	ZINC00411885	1129	0.09770695416995234	NO	-
3298	ZINC00223545	740	0.09770646006801799	NO	-
3299	ZINC04001046	7417	0.09770442576219411	NO	-
3300	ZINC03306833	4997	0.0977038038584897	NO	-
3301	ZINC00544399	1551	0.09770269642437951	NO	-
3302	ZINC03451805	5279	0.09770150829509572	NO	-
3303	ZINC03979757	7170	0.0977009967666124	NO	-
3304	ZINC04318077	7865	0.09769101147772428	NO	-
3305	ZINC00818750	2244	0.09768788094939819	NO	-
3306	ZINC01331374	2965	0.09768153790666131	NO	-
3307	ZINC04305912	7793	0.09767808069392307	NO	-
3308	ZINC03891579	6510	0.09766338370212813	NO	-
3309	ZINC01489209	3187	0.09764973480694814	NO	-
3310	ZINC03997416	7367	0.09764920320786166	NO	-
3311	ZINC03987936	7278	0.09764402159865439	NO	-
3312	ZINC01075071	2646	0.0976438424767039	NO	-
3313	ZINC00413952	1133	0.0976419066181587	NO	-
3314	ZINC00419983	1172	0.09763879265982434	NO	-
3315	ZINC01331367	2964	0.09763666310881436	NO	-
3316	ZINC03868091	6301	0.09763575547812701	NO	-
3317	ZINC04465920	8099	0.09763575547812701	NO	-
3318	ZINC00056034	252	0.09763356438589484	NO	-
3319	ZINC03913150	6747	0.09763309049281423	NO	-
3320	ZINC03960204	6878	0.09762558492911373	NO	-
3321	ZINC03859236	6128	0.09762028011347944	NO	-
3322	ZINC03365253	5116	0.0976188842605325	NO	-
3323	ZINC03908992	6706	0.09761386717277677	NO	-
3324	ZINC00846351	2305	0.09760049212877477	NO	-
3325	ZINC04225092	7677	0.0975989560807797	NO	-
3326	ZINC03972159	7068	0.09759410075054356	NO	-
3327	ZINC01440621	3102	0.09759376462652886	NO	-
3328	ZINC00804199	2105	0.09759017425498744	NO	-
3329	ZINC00949673	2467	0.09758218112562443	NO	-
3330	ZINC03862403	6180	0.09758011367995076	NO	-
3331	ZINC01746844	3404	0.0975720375953659	NO	-
3332	ZINC03338765	5056	0.0975654375941664	NO	-
3333	ZINC00419917	1168	0.09756286677229165	NO	-
3334	ZINC00718535	1968	0.09756216147115616	NO	-
3335	ZINC03977262	7136	0.0975612218720526	NO	-
3336	ZINC00229289	757	0.09756107745563826	NO	-
3337	ZINC01933401	3653	0.09756104775379679	NO	-
3338	ZINC00948198	2464	0.09755404301076918	NO	-
3339	ZINC04306121	7813	0.0975466874974947	NO	-
3340	ZINC00016242	50	0.09753912266293178	NO	-
3341	ZINC02636591	4333	0.09753163248799834	NO	-
3342	ZINC03993247	7333	0.0975123177174416	NO	-
3343	ZINC00804200	2107	0.09751106053262949	NO	-
3344	ZINC02163675	3791	0.0975042764637051	NO	-
3345	ZINC01094135	2682	0.0975015789369535	NO	-
3346	ZINC00818668	2227	0.09749557566194518	NO	-
3347	ZINC00860067	2353	0.0974887916197761	NO	-
3348	ZINC03848845	5794	0.09748618624135857	NO	-
3349	ZINC02249164	3928	0.09748044873049387	NO	-
3350	ZINC03987813	7271	0.09746988461546109	NO	-
3351	ZINC03850669	5851	0.09746778775335094	NO	-
3352	ZINC03290694	4971	0.09746614497963131	NO	-
3353	ZINC03868319	6325	0.09746027595445295	NO	-
3354	ZINC00486391	1354	0.09745437165037638	NO	-
3355	ZINC00235408	798	0.0974390791692764	NO	-
3356	ZINC00055703	225	0.09743845802692505	NO	-
3357	ZINC03985019	7232	0.09743251121540966	NO	-
3358	ZINC03545563	5468	0.09743052735856252	NO	-
3359	ZINC00582057	1668	0.09742005721637166	NO	-
3360	ZINC00507821	1402	0.09741976488481523	NO	-
3361	ZINC00042036	174	0.0974128147192922	NO	-
3362	ZINC03968574	6942	0.09740981308736728	NO	-
3363	ZINC01933340	3641	0.09740375275400409	NO	-
3364	ZINC00478818	1334	0.09739662892177506	NO	-
3365	ZINC02848130	4584	0.09738923625217095	NO	-
3366	ZINC00818749	2242	0.09738885612743126	NO	-
3367	ZINC03967874	6925	0.09738474335664621	NO	-
3368	ZINC04306326	7832	0.09737671065529416	NO	-
3369	ZINC03986452	7237	0.0973713156911648	NO	-
3370	ZINC01606446	3294	0.09736868095072136	NO	-
3371	ZINC00818750	2243	0.09736423686212449	NO	-
3372	ZINC03946247	6805	0.09735631838144833	NO	-
3373	ZINC02535949	4231	0.09735528422452629	NO	-
3374	ZINC02376514	4086	0.09734932390238893	NO	-
3375	ZINC00647516	1834	0.09734813307233037	NO	-
3376	ZINC00020730	67	0.0973451261327148	NO	-
3377	ZINC02933121	4669	0.09734453797700238	NO	-
3378	ZINC00253985	843	0.09734139920183438	NO	-
3379	ZINC04218706	7659	0.09731568611822856	NO	-
3380	ZINC04632909	8265	0.09729557691876037	NO	-
3381	ZINC00291660	917	0.09729399296436954	NO	-
3382	ZINC03523895	5384	0.0972924157000649	NO	-
3383	ZINC04314722	7848	0.09729230891326907	NO	-
3384	ZINC04018514	7450	0.09728866647623605	NO	-
3385	ZINC00806417	2142	0.09727429370023451	NO	-
3386	ZINC02634295	4327	0.09727301960793179	NO	-
3387	ZINC02201250	3824	0.0972707642812638	NO	-
3388	ZINC01167394	2785	0.0972660480851463	NO	-
3389	ZINC03997507	7376	0.09726126170224687	NO	-
3390	ZINC03969526	6991	0.09725602157712286	NO	-
3391	ZINC03451294	5270	0.09725545857988638	NO	-
3392	ZINC01191698	2807	0.09725380802236261	NO	-
3393	ZINC04261435	7751	0.0972534429947731	NO	-
3394	ZINC03451432	5271	0.09725173105068835	NO	-
3395	ZINC03280460	4958	0.09725039584991922	NO	-
3396	ZINC02881801	4647	0.09724796488654895	NO	-
3397	ZINC01414438	3031	0.09724142431242656	NO	-
3398	ZINC01547308	3253	0.09723561321807855	NO	-
3399	ZINC03853498	5908	0.09722504813051269	NO	-
3400	ZINC00198848	647	0.09721863554969157	NO	-
3401	ZINC03997464	7372	0.09721839464433765	NO	-
3402	ZINC00229270	755	0.09721725361680852	NO	-
3403	ZINC01933401	3652	0.09719147317295516	NO	-
3404	ZINC03854935	5947	0.09718950795998216	NO	-
3405	ZINC00800928	2086	0.09717575217751716	NO	-
3406	ZINC02606966	4275	0.09717355450898758	NO	-
3407	ZINC01910996	3584	0.09716696634566165	NO	-
3408	ZINC00225189	745	0.09716234942344687	NO	-
3409	ZINC01548167	3254	0.09714570407963116	NO	-
3410	ZINC03859489	6142	0.0971446775595455	NO	-
3411	ZINC00720797	1982	0.09714168050917281	NO	-
3412	ZINC01685193	3366	0.09713672320237024	NO	-
3413	ZINC04455667	8333	0.09713487462401632	NO	-
3414	ZINC03859303	6132	0.09712993762768474	NO	-
3415	ZINC00421480	1205	0.09712795217594905	NO	-
3416	ZINC03891891	6558	0.09711993162342712	NO	-
3417	ZINC00608661	1719	0.09711389841217193	NO	-
3418	ZINC01540304	3248	0.09711302564544418	NO	-
3419	ZINC02606966	4277	0.09711185171198333	NO	-
3420	ZINC03640899	5651	0.09709872855701811	NO	-
3421	ZINC01181215	2795	0.09709771674839339	NO	-
3422	ZINC04305937	7798	0.09709534195727014	NO	-
3423	ZINC02279153	3945	0.09708883806912312	NO	-
3424	ZINC02712480	4427	0.09708697615099457	NO	-
3425	ZINC03817136	5718	0.09708679939620561	NO	-
3426	ZINC03510759	5368	0.09707897064754008	NO	-
3427	ZINC04294237	7778	0.09707671621583117	NO	-
3428	ZINC03967027	6921	0.09707515940990614	NO	-
3429	ZINC04470157	8173	0.09707515940990614	NO	-
3430	ZINC03859133	6126	0.09706066315066716	NO	-
3431	ZINC00195977	634	0.0970549396400004	NO	-
3432	ZINC00718534	1966	0.0970492846949218	NO	-
3433	ZINC02238037	3904	0.09704631387661844	NO	-
3434	ZINC03854085	5928	0.09702223012995713	NO	-
3435	ZINC03977675	7154	0.0970029692617678	NO	-
3436	ZINC00806418	2144	0.09700286723483152	NO	-
3437	ZINC00511578	1421	0.0969916820994227	NO	-
3438	ZINC00421481	1206	0.09698136982219967	NO	-
3439	ZINC00860071	2355	0.09697627243097333	NO	-
3440	ZINC04393687	7949	0.0969755822783203	NO	-
3441	ZINC03850582	5848	0.09697493953206555	NO	-
3442	ZINC01490962	3195	0.09696557698488134	NO	-
3443	ZINC01639371	3320	0.09696524445600505	NO	-
3444	ZINC04306325	7831	0.09696164637568686	NO	-
3445	ZINC00797907	2061	0.09695953091134996	NO	-
3446	ZINC03862096	6174	0.09695730394537322	NO	-
3447	ZINC03384469	5135	0.09694787030202721	NO	-
3448	ZINC00173711	572	0.09694022420046151	NO	-
3449	ZINC01408884	2999	0.09693832128300844	NO	-
3450	ZINC00908096	2416	0.09693808502393053	NO	-
3451	ZINC04305938	7799	0.09693574575666969	NO	-
3452	ZINC00302347	932	0.0969327658484222	NO	-
3453	ZINC02241203	3908	0.09692245343971788	NO	-
3454	ZINC04176032	7611	0.09690752519730074	NO	-
3455	ZINC00664427	1872	0.09690483374458948	NO	-
3456	ZINC03328034	5035	0.09689921506628887	NO	-
3457	ZINC01000926	2543	0.09689322412844836	NO	-
3458	ZINC01084735	2660	0.09688224942548437	NO	-
3459	ZINC03182100	4781	0.09688217076909283	NO	-
3460	ZINC03891581	6511	0.09688186758795167	NO	-
3461	ZINC01933338	3637	0.09687894663247545	NO	-
3462	ZINC01933338	3638	0.09687894663247545	NO	-
3463	ZINC03940729	6792	0.09687311274417079	NO	-
3464	ZINC03855168	5973	0.09686692304537359	NO	-
3465	ZINC01119802	2728	0.09686691603613401	NO	-
3466	ZINC03849795	5820	0.0968656784546979	NO	-
3467	ZINC04464766	8064	0.0968656784546979	NO	-
3468	ZINC03224556	4818	0.09686348504060398	NO	-
3469	ZINC03224556	4819	0.09686348504060398	NO	-
3470	ZINC01486730	3182	0.09686302942871948	NO	-
3471	ZINC03979735	7168	0.09685493239239232	NO	-
3472	ZINC03933413	6778	0.09684854329313479	NO	-
3473	ZINC01249784	2852	0.0968456317404217	NO	-
3474	ZINC00778982	2033	0.0968391437943516	NO	-
3475	ZINC00581108	1645	0.0968363292289487	NO	-
3476	ZINC00288484	901	0.09683455334270401	NO	-
3477	ZINC03857434	6036	0.09683256281142019	NO	-
3478	ZINC03906374	6660	0.09682749250041009	NO	-
3479	ZINC02630639	4320	0.09682722165853247	NO	-
3480	ZINC00806336	2133	0.09682066119726176	NO	-
3481	ZINC00806332	2126	0.09681537995398823	NO	-
3482	ZINC00846350	2303	0.09680824371184354	NO	-
3483	ZINC03889338	6412	0.09680077095491071	NO	-
3484	ZINC03250759	4890	0.09680056039104022	NO	-
3485	ZINC03594077	5543	0.09678458896920314	NO	-
3486	ZINC03918680	6756	0.0967810749166337	NO	-
3487	ZINC03406022	5167	0.09677952493716639	NO	-
3488	ZINC03858267	6097	0.09677533175973428	NO	-
3489	ZINC02327283	4018	0.09676648356200539	NO	-
3490	ZINC00188976	614	0.09676250825105874	NO	-
3491	ZINC03974932	7105	0.09675588174322725	NO	-
3492	ZINC03852029	5876	0.09675226651123658	NO	-
3493	ZINC01421790	3047	0.09675078317641231	NO	-
3494	ZINC03890230	6445	0.09674155513737395	NO	-
3495	ZINC04453404	8010	0.09674113609537706	NO	-
3496	ZINC04555639	8220	0.09674047332423462	NO	-
3497	ZINC03858267	6098	0.09673376475583713	NO	-
3498	ZINC03447015	5244	0.09673344242788164	NO	-
3499	ZINC03848748	5783	0.09671407383874978	NO	-
3500	ZINC03043373	4716	0.0967002011335981	NO	-
3501	ZINC02412977	4110	0.09669794779683291	NO	-
3502	ZINC00386259	1086	0.09668545742601345	NO	-
3503	ZINC00526668	1450	0.09668411289030265	NO	-
3504	ZINC03859939	6157	0.09667305957091268	NO	-
3505	ZINC01108399	2712	0.0966634849483014	NO	-
3506	ZINC00537674	1510	0.09666294173156914	NO	-
3507	ZINC02881800	4646	0.0966609720650384	NO	-
3508	ZINC00081923	341	0.09666021532519486	NO	-
3509	ZINC00507874	1404	0.09664905430940543	NO	-
3510	ZINC00081929	342	0.09664274101167086	NO	-
3511	ZINC03969721	7000	0.09664029838106337	NO	-
3512	ZINC03848925	5803	0.09663496558532679	NO	-
3513	ZINC03766761	5684	0.09663188800245656	NO	-
3514	ZINC04306362	7837	0.09663163791235453	NO	-
3515	ZINC01066896	2635	0.09662789747742861	NO	-
3516	ZINC04177920	7623	0.09662738658857598	NO	-
3517	ZINC02286949	3972	0.09662327376283292	NO	-
3518	ZINC03962037	6898	0.09662276453700226	NO	-
3519	ZINC04306118	7811	0.09662090775142404	NO	-
3520	ZINC03819696	5730	0.09661572958783136	NO	-
3521	ZINC03819696	5731	0.09661572958783136	NO	-
3522	ZINC04249607	7730	0.09661376962840357	NO	-
3523	ZINC03569041	5483	0.09659515364374212	NO	-
3524	ZINC03971030	7047	0.09658950007428038	NO	-
3525	ZINC03861481	6167	0.09658647550069095	NO	-
3526	ZINC02446869	4149	0.09658396443641519	NO	-
3527	ZINC00800926	2078	0.09658389476054166	NO	-
3528	ZINC00892871	2397	0.09658200344456888	NO	-
3529	ZINC01410375	3012	0.09657406337388436	NO	-
3530	ZINC02182324	3798	0.09657192463794592	NO	-
3531	ZINC03858559	6107	0.09657170923385366	NO	-
3532	ZINC03988254	7283	0.09656998231517515	NO	-
3533	ZINC04633759	8277	0.09654838858789486	NO	-
3534	ZINC01491994	3201	0.09654281169593533	NO	-
3535	ZINC00873514	2378	0.09654070118551003	NO	-
3536	ZINC00677585	1892	0.0965379972324281	NO	-
3537	ZINC00677585	1893	0.0965379972324281	NO	-
3538	ZINC04325519	7873	0.09653209963652626	NO	-
3539	ZINC00125023	458	0.09652978192367402	NO	-
3540	ZINC03974937	7106	0.09652082688430669	NO	-
3541	ZINC03599630	5558	0.0965193823493374	NO	-
3542	ZINC02481198	4179	0.0965167892978982	NO	-
3543	ZINC01595817	3285	0.09651008764231984	NO	-
3544	ZINC04088326	7486	0.09650616215576298	NO	-
3545	ZINC03857166	6011	0.09650043467425944	NO	-
3546	ZINC01655873	3334	0.09649552218427906	NO	-
3547	ZINC03889206	6401	0.096492435249052	NO	-
3548	ZINC04628443	8258	0.09648031305473892	NO	-
3549	ZINC03899030	6609	0.09647039194644276	NO	-
3550	ZINC00471673	1318	0.09646952353708918	NO	-
3551	ZINC04241891	7693	0.09646916248194727	NO	-
3552	ZINC00229314	758	0.09646246217989701	NO	-
3553	ZINC04454278	8017	0.09645289939882173	NO	-
3554	ZINC01943949	3685	0.09645120561274942	NO	-
3555	ZINC03510231	5357	0.0964351428288267	NO	-
3556	ZINC04385863	7924	0.09643223027849403	NO	-
3557	ZINC04249580	7722	0.0964314360963507	NO	-
3558	ZINC02661708	4384	0.0964260104320355	NO	-
3559	ZINC00800927	2082	0.09642316644590754	NO	-
3560	ZINC02215178	3856	0.09642106258942229	NO	-
3561	ZINC02215178	3857	0.09642106258942229	NO	-
3562	ZINC03889897	6429	0.09641040977960892	NO	-
3563	ZINC04386699	7930	0.096409819072059	NO	-
3564	ZINC00056058	256	0.09639639152142394	NO	-
3565	ZINC03832964	5757	0.09638819817744049	NO	-
3566	ZINC00773862	2010	0.09638467286440978	NO	-
3567	ZINC03969794	7007	0.09638393525236785	NO	-
3568	ZINC00867970	2371	0.09638159942995904	NO	-
3569	ZINC00800924	2068	0.09638084651156578	NO	-
3570	ZINC01922730	3620	0.09638074637427609	NO	-
3571	ZINC00625889	1785	0.09637919500573493	NO	-
3572	ZINC00582153	1670	0.09637559431081294	NO	-
3573	ZINC04170132	7601	0.09637427542547639	NO	-
3574	ZINC03974995	7113	0.09637119341819378	NO	-
3575	ZINC01514893	3233	0.09635029367940828	NO	-
3576	ZINC03938035	6784	0.0963409920241735	NO	-
3577	ZINC04591825	8342	0.0963409920241735	NO	-
3578	ZINC03858152	6079	0.0963393361180425	NO	-
3579	ZINC00806333	2128	0.09633634927260462	NO	-
3580	ZINC04337756	7880	0.09633599756491443	NO	-
3581	ZINC01002801	2551	0.09633245657652084	NO	-
3582	ZINC00781024	2042	0.09632169591089673	NO	-
3583	ZINC00781024	2043	0.09632169591089673	NO	-
3584	ZINC00313101	955	0.09631629040015362	NO	-
3585	ZINC03766757	5683	0.09631070416594238	NO	-
3586	ZINC04469921	8161	0.09630925939003855	NO	-
3587	ZINC01094120	2678	0.0963088612801648	NO	-
3588	ZINC04215149	7656	0.09630778035197496	NO	-
3589	ZINC00800925	2074	0.09630748750495874	NO	-
3590	ZINC02453974	4157	0.09630316533741773	NO	-
3591	ZINC00386402	1087	0.09630021331825663	NO	-
3592	ZINC00422483	1227	0.09629857852966107	NO	-
3593	ZINC02535597	4224	0.09629594029140809	NO	-
3594	ZINC03456032	5291	0.0962911223011149	NO	-
3595	ZINC00809921	2209	0.09628795987816297	NO	-
3596	ZINC02163675	3792	0.0962855185469045	NO	-
3597	ZINC03980117	7178	0.09627819576024199	NO	-
3598	ZINC00262927	862	0.0962764388268903	NO	-
3599	ZINC03980082	7175	0.0962606222725451	NO	-
3600	ZINC00523032	1440	0.09625606374950856	NO	-
3601	ZINC00833420	2267	0.09625138381948363	NO	-
3602	ZINC00245650	826	0.09624706626245849	NO	-
3603	ZINC01662917	3349	0.09624610474535908	NO	-
3604	ZINC03979785	7171	0.09624412306869852	NO	-
3605	ZINC01486730	3183	0.09624318620610024	NO	-
3606	ZINC03980319	7198	0.09624083187907986	NO	-
3607	ZINC00002931	7	0.09622338112519478	NO	-
3608	ZINC03969364	6989	0.09622271507443797	NO	-
3609	ZINC00581867	1665	0.09621712295003385	NO	-
3610	ZINC03326238	5032	0.0962154562644985	NO	-
3611	ZINC04058731	7470	0.09621123831165654	NO	-
3612	ZINC01514889	3232	0.09620947587681078	NO	-
3613	ZINC03851192	5862	0.09620760735976149	NO	-
3614	ZINC00228979	751	0.09620528289553552	NO	-
3615	ZINC04455842	8024	0.09619632304521954	NO	-
3616	ZINC00422482	1226	0.09618930495411668	NO	-
3617	ZINC00773804	2009	0.09617659650397106	NO	-
3618	ZINC03858561	6108	0.09617048294915756	NO	-
3619	ZINC04095274	7496	0.09616913560419538	NO	-
3620	ZINC00200627	656	0.0961632203033279	NO	-
3621	ZINC01083521	2658	0.09616294601514357	NO	-
3622	ZINC01606700	3296	0.09615690180391698	NO	-
3623	ZINC02207827	3832	0.09615249361921999	NO	-
3624	ZINC03858134	6074	0.0961492266147068	NO	-
3625	ZINC00718719	1975	0.09613375161519577	NO	-
3626	ZINC01409204	3004	0.09613164425485066	NO	-
3627	ZINC01054225	2606	0.09612149873990095	NO	-
3628	ZINC02348061	4049	0.09612081869464914	NO	-
3629	ZINC00386258	1085	0.09611603794385379	NO	-
3630	ZINC01651363	3332	0.09611572327927832	NO	-
3631	ZINC01434357	3080	0.09609984333369467	NO	-
3632	ZINC01746127	3401	0.09609948179333072	NO	-
3633	ZINC04225006	7662	0.09608910520284175	NO	-
3634	ZINC01872203	3532	0.09608067377336892	NO	-
3635	ZINC03987760	7259	0.09607952222415339	NO	-
3636	ZINC03239601	4864	0.09607421810738075	NO	-
3637	ZINC03239601	4865	0.09607421810738075	NO	-
3638	ZINC04462052	8043	0.09606652132922545	NO	-
3639	ZINC00856948	2341	0.09606510549850432	NO	-
3640	ZINC02238037	3903	0.09606365756014469	NO	-
3641	ZINC00778979	2027	0.09606067442303273	NO	-
3642	ZINC03839468	5765	0.09605991518545381	NO	-
3643	ZINC00581076	1643	0.09605196377667825	NO	-
3644	ZINC00800927	2084	0.09605174491388596	NO	-
3645	ZINC00664430	1873	0.096048499123741	NO	-
3646	ZINC00726166	1991	0.09604532652019293	NO	-
3647	ZINC00055609	216	0.09603098133025076	NO	-
3648	ZINC00778979	2026	0.09601598403772905	NO	-
3649	ZINC00718534	1965	0.09601314582579204	NO	-
3650	ZINC00242407	818	0.09600698732567486	NO	-
3651	ZINC03859833	6153	0.09600655360823845	NO	-
3652	ZINC03525534	5399	0.09599791928269474	NO	-
3653	ZINC00408526	1122	0.09599762155707273	NO	-
3654	ZINC03999846	7397	0.09599187978008397	NO	-
3655	ZINC03437369	5228	0.0959916414607083	NO	-
3656	ZINC00800927	2081	0.09598807155109802	NO	-
3657	ZINC03468558	5308	0.0959726559113039	NO	-
3658	ZINC04468620	8138	0.09596166457304978	NO	-
3659	ZINC03855108	5967	0.09593957552901718	NO	-
3660	ZINC03975058	7114	0.09593739170435314	NO	-
3661	ZINC01177047	2791	0.09593316465902181	NO	-
3662	ZINC03440551	5233	0.09592284875922873	NO	-
3663	ZINC00487174	1356	0.09590395546192838	NO	-
3664	ZINC03852191	5884	0.09588159138603589	NO	-
3665	ZINC03889194	6398	0.09587858007419825	NO	-
3666	ZINC00664430	1874	0.095874090460292	NO	-
3667	ZINC00609802	1728	0.09586902007345816	NO	-
3668	ZINC03496351	5340	0.0958659465508636	NO	-
3669	ZINC00522732	1436	0.09584741032584983	NO	-
3670	ZINC00044246	185	0.09583238877531589	NO	-
3671	ZINC04116897	7520	0.09583092486550202	NO	-
3672	ZINC01795310	3484	0.09583082997935825	NO	-
3673	ZINC01421791	3048	0.0958230800349767	NO	-
3674	ZINC02502586	4202	0.09582179486655014	NO	-
3675	ZINC03272569	4940	0.09582077310077154	NO	-
3676	ZINC03858151	6078	0.09580493113228812	NO	-
3677	ZINC00806335	2131	0.09579623722906848	NO	-
3678	ZINC00800926	2080	0.09579258534329624	NO	-
3679	ZINC01130655	2745	0.0957745956615223	NO	-
3680	ZINC00484523	1351	0.09577445617036667	NO	-
3681	ZINC04387006	7934	0.09576555290492278	NO	-
3682	ZINC03853718	5914	0.09575671585761673	NO	-
3683	ZINC02241203	3909	0.09574737768678943	NO	-
3684	ZINC02241203	3910	0.09574737768678943	NO	-
3685	ZINC00232624	789	0.09574461576128113	NO	-
3686	ZINC03946240	6803	0.09573878686882824	NO	-
3687	ZINC00114425	421	0.09573534071753025	NO	-
3688	ZINC04316746	7852	0.09573424707732336	NO	-
3689	ZINC00207267	713	0.09571892964802656	NO	-
3690	ZINC01933397	3650	0.09571694865511858	NO	-
3691	ZINC01933397	3651	0.09571694865511858	NO	-
3692	ZINC02215178	3855	0.09571670971960317	NO	-
3693	ZINC02623424	4309	0.09570674446613582	NO	-
3694	ZINC04467751	8117	0.09570157280398894	NO	-
3695	ZINC00223639	742	0.09570005602069903	NO	-
3696	ZINC00032046	131	0.09569951963958256	NO	-
3697	ZINC00186941	609	0.09568509016655315	NO	-
3698	ZINC03974950	7110	0.09568322322305545	NO	-
3699	ZINC01002801	2552	0.09568153045730966	NO	-
3700	ZINC03853459	5907	0.09567684734796547	NO	-
3701	ZINC03520802	5377	0.09566134185314841	NO	-
3702	ZINC04249580	7721	0.09565482011386489	NO	-
3703	ZINC03977466	7147	0.0956548028003078	NO	-
3704	ZINC00410801	1124	0.09565340740659123	NO	-
3705	ZINC01795312	3485	0.09563487861775188	NO	-
3706	ZINC00350411	994	0.09562799023021819	NO	-
3707	ZINC02687085	4409	0.0956250800398318	NO	-
3708	ZINC02443546	4143	0.09562449145709917	NO	-
3709	ZINC03503736	5344	0.09562296127087826	NO	-
3710	ZINC00082027	344	0.09562004315388457	NO	-
3711	ZINC00800924	2071	0.09561375160259579	NO	-
3712	ZINC03857072	6005	0.09561232269948282	NO	-
3713	ZINC04178532	7625	0.09561028469430635	NO	-
3714	ZINC00780533	2037	0.09560261102946117	NO	-
3715	ZINC02238034	3901	0.0956022667736876	NO	-
3716	ZINC01872200	3530	0.09559881084604242	NO	-
3717	ZINC03523894	5383	0.09559799933036651	NO	-
3718	ZINC00915927	2420	0.0955977728477042	NO	-
3719	ZINC00116246	435	0.09559197560274349	NO	-
3720	ZINC04263628	7752	0.09559025460938914	NO	-
3721	ZINC00096296	400	0.09558871037671283	NO	-
3722	ZINC00011846	37	0.09558534295460783	NO	-
3723	ZINC01427946	3056	0.0955723189740393	NO	-
3724	ZINC02202989	3828	0.09556769589086174	NO	-
3725	ZINC03977020	7127	0.09556420344886318	NO	-
3726	ZINC00581107	1644	0.09553654380560957	NO	-
3727	ZINC03866909	6217	0.09553564829038685	NO	-
3728	ZINC03970103	7021	0.09553368350008747	NO	-
3729	ZINC03858558	6106	0.09553169950917915	NO	-
3730	ZINC02396737	4100	0.0955300587816594	NO	-
3731	ZINC03816049	5713	0.09552787476018816	NO	-
3732	ZINC02294950	3984	0.09552740615529304	NO	-
3733	ZINC03295565	4982	0.09552189429326882	NO	-
3734	ZINC04465318	8076	0.0955136662412058	NO	-
3735	ZINC01884772	3553	0.09551130268508039	NO	-
3736	ZINC00103368	410	0.09550611283787391	NO	-
3737	ZINC01649101	3329	0.09549569487733948	NO	-
3738	ZINC03891593	6515	0.09549018817036403	NO	-
3739	ZINC02201250	3825	0.09548461762837958	NO	-
3740	ZINC02201250	3826	0.09548461762837958	NO	-
3741	ZINC02326533	4012	0.0954801998449942	NO	-
3742	ZINC03857284	6026	0.09546169813336661	NO	-
3743	ZINC04464283	8055	0.09546169813336661	NO	-
3744	ZINC03974943	7108	0.09545656994370358	NO	-
3745	ZINC00800927	2083	0.09545543779686673	NO	-
3746	ZINC03857167	6012	0.09544587953995205	NO	-
3747	ZINC00801186	2089	0.09544345543049892	NO	-
3748	ZINC03977256	7135	0.0954422796771964	NO	-
3749	ZINC04468463	8137	0.09543994480988513	NO	-
3750	ZINC02212749	3842	0.0954335495681205	NO	-
3751	ZINC02212749	3843	0.0954335495681205	NO	-
3752	ZINC01761064	3441	0.09542611417347317	NO	-
3753	ZINC04420135	7974	0.09542113509502338	NO	-
3754	ZINC03868972	6340	0.09541949961487348	NO	-
3755	ZINC00800925	2076	0.09541430744385164	NO	-
3756	ZINC03854994	5955	0.0954132029563678	NO	-
3757	ZINC04469506	8142	0.0954088470108953	NO	-
3758	ZINC04305911	7792	0.09540592601130166	NO	-
3759	ZINC00138753	509	0.09540356806956461	NO	-
3760	ZINC04249580	7720	0.09540204104914217	NO	-
3761	ZINC02737462	4460	0.09540134133186036	NO	-
3762	ZINC02631697	4323	0.0953874745089349	NO	-
3763	ZINC03906383	6663	0.09538577394725842	NO	-
3764	ZINC03358154	5102	0.09538460054284854	NO	-
3765	ZINC02880012	4644	0.0953679881917647	NO	-
3766	ZINC00806314	2117	0.09536385071793259	NO	-
3767	ZINC02294951	3985	0.09536303544933719	NO	-
3768	ZINC00784491	2052	0.09535273949336377	NO	-
3769	ZINC01020406	2561	0.09534546874025344	NO	-
3770	ZINC00055809	235	0.09533714373193315	NO	-
3771	ZINC00106352	412	0.09532479793618942	NO	-
3772	ZINC00229616	759	0.09532130586997276	NO	-
3773	ZINC01897125	3571	0.09531904819859333	NO	-
3774	ZINC02439482	4136	0.09531762589880552	NO	-
3775	ZINC00664467	1877	0.09531210216796315	NO	-
3776	ZINC03579898	5527	0.0953120416365303	NO	-
3777	ZINC02312468	3996	0.09531058862426219	NO	-
3778	ZINC01471598	3150	0.09530732894383265	NO	-
3779	ZINC02294211	3983	0.09530275983798255	NO	-
3780	ZINC00867970	2370	0.09529561684229379	NO	-
3781	ZINC02370715	4083	0.09529476202651901	NO	-
3782	ZINC00421747	1212	0.09528864471578369	NO	-
3783	ZINC04179221	7626	0.0952756706913448	NO	-
3784	ZINC00778980	2029	0.09526800605456162	NO	-
3785	ZINC00176119	583	0.09526545819245659	NO	-
3786	ZINC01595819	3286	0.09526313642345524	NO	-
3787	ZINC03890708	6467	0.09526013319748824	NO	-
3788	ZINC00717462	1942	0.09525838391185965	NO	-
3789	ZINC00191562	619	0.09525835112564103	NO	-
3790	ZINC00232624	788	0.09525631773686412	NO	-
3791	ZINC01050342	2597	0.09524050936438525	NO	-
3792	ZINC01486728	3181	0.0952400525479393	NO	-
3793	ZINC02284324	3961	0.09523665699133711	NO	-
3794	ZINC00422369	1218	0.09523582870981775	NO	-
3795	ZINC00612469	1749	0.09523294181429075	NO	-
3796	ZINC00253285	841	0.09523274615411847	NO	-
3797	ZINC00614651	1758	0.09521890952775806	NO	-
3798	ZINC00557588	1612	0.09521513368566682	NO	-
3799	ZINC03977590	7152	0.09521316592416507	NO	-
3800	ZINC04126876	7534	0.0952120042275031	NO	-
3801	ZINC02238034	3902	0.09520476551190203	NO	-
3802	ZINC03863018	6187	0.09520288392213912	NO	-
3803	ZINC01268182	2876	0.09520266894321584	NO	-
3804	ZINC03970340	7039	0.09519988553022504	NO	-
3805	ZINC03859303	6133	0.09519898420483142	NO	-
3806	ZINC00806313	2115	0.09519476081204185	NO	-
3807	ZINC00117050	442	0.095194213369747	NO	-
3808	ZINC02626452	4314	0.09519143570479591	NO	-
3809	ZINC00803932	2102	0.09519031953328759	NO	-
3810	ZINC01859575	3519	0.09518202155109684	NO	-
3811	ZINC00800924	2072	0.09515750981405176	NO	-
3812	ZINC00784486	2050	0.09515159973235277	NO	-
3813	ZINC00500738	1390	0.09514757125309346	NO	-
3814	ZINC04426079	7976	0.09514227467055161	NO	-
3815	ZINC04633751	8276	0.09514039479597179	NO	-
3816	ZINC03822994	5748	0.0951351772180928	NO	-
3817	ZINC04106437	7501	0.09512952951397446	NO	-
3818	ZINC02624887	4313	0.0951209463630636	NO	-
3819	ZINC00580041	1637	0.09512013983624074	NO	-
3820	ZINC00717462	1941	0.09510963813437244	NO	-
3821	ZINC01946696	3711	0.09510353798467688	NO	-
3822	ZINC02773977	4520	0.09510223541765099	NO	-
3823	ZINC03968058	6934	0.09510069249054595	NO	-
3824	ZINC04468925	8140	0.09510069249054595	NO	-
3825	ZINC03475388	5318	0.09509735993220288	NO	-
3826	ZINC01259121	2857	0.09509540874617617	NO	-
3827	ZINC03857072	6006	0.09509188039340714	NO	-
3828	ZINC03886202	6381	0.09507175855856637	NO	-
3829	ZINC03890840	6476	0.09507159114416294	NO	-
3830	ZINC04465143	8072	0.09507159114416294	NO	-
3831	ZINC03325394	5028	0.09506505770827983	NO	-
3832	ZINC03468563	5309	0.09506215668285851	NO	-
3833	ZINC02432571	4118	0.09505876697882457	NO	-
3834	ZINC03918621	6754	0.09505014235417086	NO	-
3835	ZINC04175961	7608	0.09503175490276698	NO	-
3836	ZINC00664467	1878	0.09503050410521706	NO	-
3837	ZINC00200590	655	0.09502367472967502	NO	-
3838	ZINC01271456	2881	0.09502342090920943	NO	-
3839	ZINC00876626	2385	0.09502093318359807	NO	-
3840	ZINC00216696	724	0.09501778914237202	NO	-
3841	ZINC00138502	500	0.09501617454482819	NO	-
3842	ZINC03853934	5916	0.09499999056652335	NO	-
3843	ZINC00626811	1793	0.09499461795539536	NO	-
3844	ZINC01773805	3453	0.0949832938076306	NO	-
3845	ZINC04257438	7750	0.09497806293519354	NO	-
3846	ZINC03340063	5062	0.09497570966402975	NO	-
3847	ZINC03997523	7377	0.09497304627421196	NO	-
3848	ZINC00876625	2381	0.09496522481690602	NO	-
3849	ZINC01957154	3716	0.09496056973570834	NO	-
3850	ZINC00626068	1788	0.09495569408247703	NO	-
3851	ZINC04464867	8068	0.09495254023306936	NO	-
3852	ZINC00056083	262	0.09494183652445226	NO	-
3853	ZINC01749978	3424	0.09493878807738129	NO	-
3854	ZINC04225027	7668	0.09493715885129407	NO	-
3855	ZINC03956493	6861	0.09493591392646258	NO	-
3856	ZINC02665427	4395	0.0949349459349045	NO	-
3857	ZINC00016651	53	0.09493328716271672	NO	-
3858	ZINC02285619	3963	0.09493190570101326	NO	-
3859	ZINC03629168	5640	0.09492178697746961	NO	-
3860	ZINC03425543	5208	0.0949196630373149	NO	-
3861	ZINC03239601	4863	0.0949180775982257	NO	-
3862	ZINC02163671	3789	0.09491692578108608	NO	-
3863	ZINC02582884	4272	0.09491579176522325	NO	-
3864	ZINC00118483	443	0.09491486210049377	NO	-
3865	ZINC00707790	1921	0.09489654878598394	NO	-
3866	ZINC00019358	59	0.09489542390532017	NO	-
3867	ZINC00297622	926	0.09488799147172046	NO	-
3868	ZINC03858629	6113	0.09488487082525972	NO	-
3869	ZINC00598892	1703	0.09487905873221163	NO	-
3870	ZINC00386462	1088	0.09487880756033305	NO	-
3871	ZINC02496439	4195	0.0948731422822231	NO	-
3872	ZINC02880011	4643	0.09486805493567593	NO	-
3873	ZINC03848866	5797	0.09485898515090026	NO	-
3874	ZINC03994748	7338	0.09485666715579505	NO	-
3875	ZINC02315623	3999	0.09485348493670318	NO	-
3876	ZINC01516393	3235	0.09483616245319633	NO	-
3877	ZINC00055829	241	0.09482933986574481	NO	-
3878	ZINC03657175	5661	0.09482180309360597	NO	-
3879	ZINC03619383	5616	0.0948190996405419	NO	-
3880	ZINC03911072	6712	0.09481523578693765	NO	-
3881	ZINC00138921	510	0.09481519784220127	NO	-
3882	ZINC00395046	1113	0.09481387103706607	NO	-
3883	ZINC00614916	1759	0.09479269995546326	NO	-
3884	ZINC01409200	3003	0.0947919029861673	NO	-
3885	ZINC02634862	4328	0.09478804572968012	NO	-
3886	ZINC03364832	5113	0.09478366230098041	NO	-
3887	ZINC03997115	7344	0.09478048867368401	NO	-
3888	ZINC00547736	1577	0.0947782111721934	NO	-
3889	ZINC03891850	6547	0.09477206883742496	NO	-
3890	ZINC01933413	3660	0.0947663494717547	NO	-
3891	ZINC01933413	3661	0.0947663494717547	NO	-
3892	ZINC03912462	6728	0.09476132519433679	NO	-
3893	ZINC00925163	2431	0.09475504391411763	NO	-
3894	ZINC00809922	2214	0.09473525893281566	NO	-
3895	ZINC03956481	6856	0.09473023569799441	NO	-
3896	ZINC04627902	8252	0.09472791826452896	NO	-
3897	ZINC00876626	2386	0.09472239536374998	NO	-
3898	ZINC04306093	7806	0.09472131099217634	NO	-
3899	ZINC03987074	7245	0.09471595898251871	NO	-
3900	ZINC00207269	714	0.09469595208093266	NO	-
3901	ZINC00876625	2382	0.09469406127676375	NO	-
3902	ZINC03891113	6496	0.09468103511986123	NO	-
3903	ZINC00591116	1689	0.09467859496433272	NO	-
3904	ZINC03335725	5046	0.09467390064377715	NO	-
3905	ZINC03857445	6037	0.09467229539418875	NO	-
3906	ZINC04115326	7508	0.0946670914437339	NO	-
3907	ZINC01872203	3533	0.09466708290016534	NO	-
3908	ZINC03980407	7204	0.09466648189247164	NO	-
3909	ZINC02817807	4569	0.09465657966180661	NO	-
3910	ZINC00422373	1220	0.09465374541451822	NO	-
3911	ZINC00120760	450	0.09465269248371248	NO	-
3912	ZINC04453404	8011	0.09465252348029723	NO	-
3913	ZINC04189850	7632	0.09464628070075373	NO	-
3914	ZINC00809922	2215	0.09464587204593126	NO	-
3915	ZINC00196792	636	0.09464484348564095	NO	-
3916	ZINC02202990	3829	0.09463792397154773	NO	-
3917	ZINC01409204	3005	0.0946358014098933	NO	-
3918	ZINC00806314	2116	0.09461600321881211	NO	-
3919	ZINC00876625	2383	0.09461320815730721	NO	-
3920	ZINC03977601	7153	0.09461190806664697	NO	-
3921	ZINC04461458	8042	0.09461190806664697	NO	-
3922	ZINC01471597	3148	0.09460856855720497	NO	-
3923	ZINC04465303	8075	0.09460487245653083	NO	-
3924	ZINC04387024	7945	0.0946001411897324	NO	-
3925	ZINC01490039	3190	0.094595215976361	NO	-
3926	ZINC01169064	2786	0.09459176724107782	NO	-
3927	ZINC00500737	1389	0.09458694068939126	NO	-
3928	ZINC02327283	4017	0.09458586745809115	NO	-
3929	ZINC04249599	7724	0.09456032044531627	NO	-
3930	ZINC01486728	3180	0.09454742328649299	NO	-
3931	ZINC00253280	840	0.09454060998199187	NO	-
3932	ZINC01688423	3368	0.0945371225644536	NO	-
3933	ZINC00800926	2077	0.09453390580435353	NO	-
3934	ZINC03890072	6436	0.09453380217767031	NO	-
3935	ZINC03852151	5882	0.09452583449222277	NO	-
3936	ZINC00196795	637	0.09452553044185383	NO	-
3937	ZINC02163671	3790	0.09452279891112737	NO	-
3938	ZINC01331438	2966	0.09452226608468914	NO	-
3939	ZINC00502505	1394	0.09452169725889263	NO	-
3940	ZINC00230084	763	0.09451860782133041	NO	-
3941	ZINC02712570	4439	0.09451643403485878	NO	-
3942	ZINC00172367	566	0.09450566391484437	NO	-
3943	ZINC01478620	3160	0.09450526708608724	NO	-
3944	ZINC00800924	2067	0.09449692864828534	NO	-
3945	ZINC03990992	7291	0.09449310618834503	NO	-
3946	ZINC00370871	1035	0.09448860834489756	NO	-
3947	ZINC02215181	3858	0.09448348988628441	NO	-
3948	ZINC00420353	1181	0.09447950070447994	NO	-
3949	ZINC03969745	7006	0.09447655952023508	NO	-
3950	ZINC01475245	3157	0.09447320638900872	NO	-
3951	ZINC03902894	6647	0.09446643186537568	NO	-
3952	ZINC03902894	6648	0.09446643186537568	NO	-
3953	ZINC00925163	2432	0.09446568840559416	NO	-
3954	ZINC03545122	5462	0.09446066730277461	NO	-
3955	ZINC00778982	2032	0.09445339399408714	NO	-
3956	ZINC01076219	2649	0.0944470875915727	NO	-
3957	ZINC03992800	7312	0.09443617408152294	NO	-
3958	ZINC04464496	8059	0.09443617408152294	NO	-
3959	ZINC00194225	632	0.09442736300016727	NO	-
3960	ZINC02381465	4089	0.09442130296616356	NO	-
3961	ZINC03189609	4784	0.09441879191880584	NO	-
3962	ZINC03848752	5784	0.09441434999257393	NO	-
3963	ZINC03866799	6209	0.09441168833762038	NO	-
3964	ZINC04000540	7399	0.094404421498019	NO	-
3965	ZINC02852925	4590	0.09440366705301058	NO	-
3966	ZINC03907516	6672	0.09440134465121952	NO	-
3967	ZINC00680568	1907	0.09438573123953302	NO	-
3968	ZINC00184835	605	0.09438186007671916	NO	-
3969	ZINC03859050	6119	0.09437374872489357	NO	-
3970	ZINC00806315	2118	0.0943733171935689	NO	-
3971	ZINC03889117	6390	0.09437214975348145	NO	-
3972	ZINC03849915	5822	0.09437175008110814	NO	-
3973	ZINC02620041	4302	0.09437128394693756	NO	-
3974	ZINC02482485	4182	0.09437119214818061	NO	-
3975	ZINC00502506	1395	0.09436709273630253	NO	-
3976	ZINC03912535	6730	0.09435956811621989	NO	-
3977	ZINC03307507	4998	0.09435567702490391	NO	-
3978	ZINC00131036	481	0.09435277886880082	NO	-
3979	ZINC03990130	7289	0.0943505303307056	NO	-
3980	ZINC03986562	7239	0.0943415713433866	NO	-
3981	ZINC03683417	5677	0.09433697525510339	NO	-
3982	ZINC03891752	6538	0.09433445185896228	NO	-
3983	ZINC00809921	2210	0.09431340479808485	NO	-
3984	ZINC00946368	2459	0.09431093905242473	NO	-
3985	ZINC02227968	3880	0.09430643193920815	NO	-
3986	ZINC01398007	2977	0.09430111551003903	NO	-
3987	ZINC03993250	7335	0.09429539150611486	NO	-
3988	ZINC04470053	8165	0.09429539150611486	NO	-
3989	ZINC03249333	4885	0.09429371976861338	NO	-
3990	ZINC01673110	3355	0.09429034059658176	NO	-
3991	ZINC03405120	5165	0.09428799498486923	NO	-
3992	ZINC03311913	5008	0.09427266476469925	NO	-
3993	ZINC02662213	4388	0.09425615874270601	NO	-
3994	ZINC04226090	7681	0.09423580026770695	NO	-
3995	ZINC00800925	2073	0.09423401450565072	NO	-
3996	ZINC00809922	2213	0.09422494601119694	NO	-
3997	ZINC01107819	2708	0.0942248924746808	NO	-
3998	ZINC03858422	6103	0.09422226356632561	NO	-
3999	ZINC03859567	6145	0.09422197736741778	NO	-
4000	ZINC03994753	7339	0.09422023987258663	NO	-
4001	ZINC00718535	1967	0.09420775333504457	NO	-
4002	ZINC03977220	7131	0.0941906737032541	NO	-
4003	ZINC02482482	4181	0.09418665217421615	NO	-
4004	ZINC00876626	2387	0.09418000628778313	NO	-
4005	ZINC04306074	7804	0.09417714004787112	NO	-
4006	ZINC00664463	1876	0.09416955246200709	NO	-
4007	ZINC00421228	1197	0.09415987383849475	NO	-
4008	ZINC01491993	3200	0.09414971167511083	NO	-
4009	ZINC03001326	4691	0.09414619341866191	NO	-
4010	ZINC03977583	7151	0.09413586297796818	NO	-
4011	ZINC02488481	4191	0.09411902244458856	NO	-
4012	ZINC02712568	4437	0.09411413487446703	NO	-
4013	ZINC00620845	1773	0.0941111172900958	NO	-
4014	ZINC04149007	7566	0.0941070484975851	NO	-
4015	ZINC03189610	4785	0.09410650423075236	NO	-
4016	ZINC04305886	7789	0.09409775371038843	NO	-
4017	ZINC03575154	5507	0.09408998832305807	NO	-
4018	ZINC00173711	573	0.09408893272728713	NO	-
4019	ZINC02719368	4451	0.09408139405661618	NO	-
4020	ZINC03991459	7303	0.09408023223838305	NO	-
4021	ZINC03879159	6367	0.09407900949778816	NO	-
4022	ZINC04001041	7416	0.09407357667406015	NO	-
4023	ZINC02712571	4440	0.09406561714929815	NO	-
4024	ZINC03868589	6332	0.09405440669422407	NO	-
4025	ZINC04466166	8103	0.09405440669422407	NO	-
4026	ZINC00438458	1255	0.09405407116835489	NO	-
4027	ZINC00360394	1017	0.09405218996321718	NO	-
4028	ZINC03891840	6545	0.09405081727679145	NO	-
4029	ZINC01872200	3531	0.09405013625431255	NO	-
4030	ZINC00806331	2125	0.09403326778365294	NO	-
4031	ZINC00379437	1065	0.09401164177496085	NO	-
4032	ZINC00088379	359	0.0940113236544022	NO	-
4033	ZINC03867448	6245	0.09400631025105219	NO	-
4034	ZINC00242395	815	0.09400283667448607	NO	-
4035	ZINC01094134	2681	0.09400012678362639	NO	-
4036	ZINC00385170	1082	0.09399130866579856	NO	-
4037	ZINC00809496	2192	0.09398622886024663	NO	-
4038	ZINC01897125	3570	0.0939832871664513	NO	-
4039	ZINC03191611	4786	0.09397823643105717	NO	-
4040	ZINC00299766	930	0.09397150487786644	NO	-
4041	ZINC00173795	575	0.09396101071437675	NO	-
4042	ZINC02442102	4139	0.09395368446969722	NO	-
4043	ZINC00259442	859	0.09391224259329765	NO	-
4044	ZINC02811140	4565	0.09390614982466641	NO	-
4045	ZINC01055805	2616	0.09389224895144006	NO	-
4046	ZINC00809921	2208	0.09388875478193645	NO	-
4047	ZINC03964825	6920	0.09388858394953058	NO	-
4048	ZINC01701515	3375	0.09388415976510382	NO	-
4049	ZINC00867674	2367	0.09388202734358722	NO	-
4050	ZINC00299763	929	0.09388023196157608	NO	-
4051	ZINC03819466	5726	0.09387743014997289	NO	-
4052	ZINC01438429	3096	0.09387572501058303	NO	-
4053	ZINC00516382	1425	0.09387534691938149	NO	-
4054	ZINC02292218	3979	0.09387055138960268	NO	-
4055	ZINC00664463	1875	0.09386964985199285	NO	-
4056	ZINC03277622	4953	0.0938678335070169	NO	-
4057	ZINC00025490	87	0.09386290190328046	NO	-
4058	ZINC00460879	1279	0.09385931620310486	NO	-
4059	ZINC04149007	7568	0.09385931474550342	NO	-
4060	ZINC00203643	697	0.09385696282371513	NO	-
4061	ZINC00985150	2500	0.09385512957847023	NO	-
4062	ZINC03975061	7115	0.0938420722435335	NO	-
4063	ZINC04464139	8046	0.0938420722435335	NO	-
4064	ZINC00094361	380	0.09383287764171182	NO	-
4065	ZINC00223639	743	0.0938306291482215	NO	-
4066	ZINC04594076	8228	0.09382429316864445	NO	-
4067	ZINC00230086	764	0.09382372012932272	NO	-
4068	ZINC00930561	2436	0.09381918120810555	NO	-
4069	ZINC02215307	3861	0.09381740093362537	NO	-
4070	ZINC00023831	73	0.09381402514899315	NO	-
4071	ZINC02227967	3879	0.0938045466666252	NO	-
4072	ZINC00199811	648	0.09379615809067983	NO	-
4073	ZINC00664132	1864	0.09379401104729013	NO	-
4074	ZINC04468252	8132	0.09378307537860534	NO	-
4075	ZINC03272723	4941	0.09378288662393534	NO	-
4076	ZINC00800928	2087	0.09378175911260785	NO	-
4077	ZINC00797907	2062	0.09377995648728646	NO	-
4078	ZINC00421229	1198	0.0937737205540041	NO	-
4079	ZINC04306100	7808	0.09376886813266114	NO	-
4080	ZINC00660179	1855	0.09376513737567929	NO	-
4081	ZINC04386704	7931	0.09376306166622443	NO	-
4082	ZINC00288468	900	0.09376186919399998	NO	-
4083	ZINC04385863	7926	0.09375478032329762	NO	-
4084	ZINC02055809	3749	0.09374534594439149	NO	-
4085	ZINC00312009	952	0.09374023806625198	NO	-
4086	ZINC04249614	7733	0.09372916013558677	NO	-
4087	ZINC03857338	6032	0.09372759804303511	NO	-
4088	ZINC00717462	1939	0.09371811226465804	NO	-
4089	ZINC00055609	217	0.09371527811891296	NO	-
4090	ZINC00718434	1953	0.09371436015795725	NO	-
4091	ZINC04627937	8255	0.09371346799675391	NO	-
4092	ZINC00718434	1952	0.09370204817322056	NO	-
4093	ZINC03868587	6331	0.09367920271584924	NO	-
4094	ZINC00306783	940	0.09367561444179621	NO	-
4095	ZINC03241085	4871	0.0936726693984553	NO	-
4096	ZINC01501298	3221	0.093662989390302	NO	-
4097	ZINC03848801	5790	0.09366241858321488	NO	-
4098	ZINC01491993	3199	0.0936361306117712	NO	-
4099	ZINC03867984	6297	0.09363326322420032	NO	-
4100	ZINC04465900	8097	0.09363326322420032	NO	-
4101	ZINC03635405	5646	0.09363304476936	NO	-
4102	ZINC03857290	6028	0.09363223707129358	NO	-
4103	ZINC03235207	4855	0.09363196486086998	NO	-
4104	ZINC00800927	2085	0.09363140320421222	NO	-
4105	ZINC01701933	3378	0.09362942214510657	NO	-
4106	ZINC01149065	2766	0.09362729183042796	NO	-
4107	ZINC00505709	1401	0.09362585420546994	NO	-
4108	ZINC01117325	2723	0.09362577247474713	NO	-
4109	ZINC01419241	3041	0.09361698553583742	NO	-
4110	ZINC03430767	5220	0.0936071686931289	NO	-
4111	ZINC03605572	5564	0.0935960826234064	NO	-
4112	ZINC03406719	5171	0.0935922082702477	NO	-
4113	ZINC03977220	7133	0.09358802927035585	NO	-
4114	ZINC02103860	3761	0.09358664582898725	NO	-
4115	ZINC03889497	6423	0.09357770548322755	NO	-
4116	ZINC01408877	2996	0.09357519108054636	NO	-
4117	ZINC02769180	4517	0.09356629247357591	NO	-
4118	ZINC01923542	3635	0.09356400585831497	NO	-
4119	ZINC02359542	4075	0.09355604713193358	NO	-
4120	ZINC04149007	7567	0.09353144700640355	NO	-
4121	ZINC00292791	918	0.09353025141126704	NO	-
4122	ZINC00023831	75	0.09352313742373314	NO	-
4123	ZINC02277898	3942	0.09351597932077543	NO	-
4124	ZINC00377609	1059	0.09351427333508822	NO	-
4125	ZINC03579924	5528	0.09351286109712847	NO	-
4126	ZINC00056128	267	0.09351226454849328	NO	-
4127	ZINC04249614	7732	0.09349980543026713	NO	-
4128	ZINC04306102	7809	0.09349007387228998	NO	-
4129	ZINC00860260	2356	0.0934576675058553	NO	-
4130	ZINC02995647	4683	0.09345410884615538	NO	-
4131	ZINC00803932	2103	0.09345209648804638	NO	-
4132	ZINC03912533	6729	0.09345156600286043	NO	-
4133	ZINC01331337	2961	0.09345041503166424	NO	-
4134	ZINC00846360	2310	0.09344407248270623	NO	-
4135	ZINC04457822	8032	0.09343396060430545	NO	-
4136	ZINC01049914	2596	0.09343104271810855	NO	-
4137	ZINC00386462	1089	0.09342713387669466	NO	-
4138	ZINC00876625	2380	0.09342682421660424	NO	-
4139	ZINC04023621	7454	0.09341585308786196	NO	-
4140	ZINC00573956	1627	0.0934039786898279	NO	-
4141	ZINC01606552	3295	0.09340036767708847	NO	-
4142	ZINC00371350	1038	0.09339406010338101	NO	-
4143	ZINC00806335	2130	0.09339173669642291	NO	-
4144	ZINC01895814	3567	0.09338876729533038	NO	-
4145	ZINC04639322	8280	0.09338460011551526	NO	-
4146	ZINC03237901	4861	0.0933830262786739	NO	-
4147	ZINC00205749	708	0.09337841597001262	NO	-
4148	ZINC03654257	5658	0.09337570678294771	NO	-
4149	ZINC04148830	7565	0.09337107773845377	NO	-
4150	ZINC00534266	1473	0.09335914610980066	NO	-
4151	ZINC01284735	2922	0.0933582643184012	NO	-
4152	ZINC04001059	7418	0.0933521298464016	NO	-
4153	ZINC03857285	6027	0.0933487600508997	NO	-
4154	ZINC00207998	717	0.09334865974987583	NO	-
4155	ZINC01428446	3062	0.09334239204914468	NO	-
4156	ZINC00824795	2253	0.09334160555366303	NO	-
4157	ZINC02535931	4227	0.09333305116292959	NO	-
4158	ZINC01087207	2665	0.09333247570075279	NO	-
4159	ZINC02712477	4424	0.09333217861711342	NO	-
4160	ZINC00876626	2384	0.09332716387066439	NO	-
4161	ZINC03783252	5695	0.09332289654042507	NO	-
4162	ZINC00846361	2312	0.09331470448957027	NO	-
4163	ZINC01438038	3084	0.09331318796970385	NO	-
4164	ZINC02701715	4419	0.09331200864219336	NO	-
4165	ZINC01274349	2885	0.09326508404698143	NO	-
4166	ZINC04225006	7661	0.09326121419657658	NO	-
4167	ZINC02363187	4079	0.0932560687035216	NO	-
4168	ZINC00232875	790	0.09325570309057721	NO	-
4169	ZINC00985149	2498	0.09325450662745512	NO	-
4170	ZINC01468985	3138	0.09325175903022276	NO	-
4171	ZINC01084111	2659	0.09324693683925499	NO	-
4172	ZINC03285813	4966	0.09323521674679364	NO	-
4173	ZINC01103332	2703	0.09323460602209079	NO	-
4174	ZINC03970268	7028	0.09321322574838375	NO	-
4175	ZINC03967895	6929	0.09320797950707002	NO	-
4176	ZINC00419986	1174	0.0932063206232089	NO	-
4177	ZINC00007119	20	0.09319994643582051	NO	-
4178	ZINC03409156	5179	0.09319922153276612	NO	-
4179	ZINC04176097	7616	0.09319291139912866	NO	-
4180	ZINC04454278	8019	0.0931832361985083	NO	-
4181	ZINC03957261	6868	0.09317767299392622	NO	-
4182	ZINC01438039	3086	0.09317743094608906	NO	-
4183	ZINC00846360	2311	0.09317109561104865	NO	-
4184	ZINC00025842	91	0.09316103353453214	NO	-
4185	ZINC03972725	7074	0.0931519178256819	NO	-
4186	ZINC00644911	1830	0.09314877851325369	NO	-
4187	ZINC02485619	4186	0.09314566146530102	NO	-
4188	ZINC03892779	6583	0.09314513554356252	NO	-
4189	ZINC01788283	3467	0.09314432537613199	NO	-
4190	ZINC00421231	1200	0.09314333601221209	NO	-
4191	ZINC00882482	2389	0.09312752733737639	NO	-
4192	ZINC02285718	3966	0.09312658198669178	NO	-
4193	ZINC00042512	178	0.0931130459355862	NO	-
4194	ZINC00421230	1199	0.09311219716328244	NO	-
4195	ZINC04306344	7834	0.09311057373804082	NO	-
4196	ZINC03165779	4771	0.09310560671142885	NO	-
4197	ZINC04467749	8115	0.09310250484849159	NO	-
4198	ZINC01190237	2802	0.09310113415727252	NO	-
4199	ZINC04306122	7814	0.09310031216575933	NO	-
4200	ZINC00231458	774	0.0930857737513535	NO	-
4201	ZINC01055082	2610	0.09308206801042804	NO	-
4202	ZINC00806336	2132	0.09308092975315242	NO	-
4203	ZINC00096396	402	0.0930802437134741	NO	-
4204	ZINC02565335	4255	0.09307972565877762	NO	-
4205	ZINC03859871	6154	0.09307875461999135	NO	-
4206	ZINC00369097	1031	0.09307589745094058	NO	-
4207	ZINC00207993	716	0.09307249263872602	NO	-
4208	ZINC01438039	3087	0.09307097761644087	NO	-
4209	ZINC00644748	1827	0.0930690942193374	NO	-
4210	ZINC04306359	7836	0.09306906358407728	NO	-
4211	ZINC03349913	5082	0.09306395680019919	NO	-
4212	ZINC02775961	4523	0.09305019146921598	NO	-
4213	ZINC02775961	4524	0.09305019146921598	NO	-
4214	ZINC03848339	5774	0.09304038445909456	NO	-
4215	ZINC01408876	2995	0.09303128292116926	NO	-
4216	ZINC02872187	4631	0.09302981392968322	NO	-
4217	ZINC00778933	2021	0.09302840535745645	NO	-
4218	ZINC04443746	8003	0.09302491445208204	NO	-
4219	ZINC03889667	8286	0.09302377690904198	NO	-
4220	ZINC03912446	6727	0.09302181849427717	NO	-
4221	ZINC03398506	5153	0.09301415249395711	NO	-
4222	ZINC04306134	7816	0.09301319456807326	NO	-
4223	ZINC03867906	6293	0.09300667462831513	NO	-
4224	ZINC04465825	8095	0.09300667462831513	NO	-
4225	ZINC02343262	4045	0.09300567857043841	NO	-
4226	ZINC04168287	7596	0.09300174904890982	NO	-
4227	ZINC01617169	3303	0.09299210700489287	NO	-
4228	ZINC00003294	9	0.09299062574175389	NO	-
4229	ZINC03857167	6013	0.09298880681961091	NO	-
4230	ZINC01897124	3569	0.09298018792519384	NO	-
4231	ZINC00439524	1256	0.0929787417275764	NO	-
4232	ZINC04170132	7602	0.09297763055827148	NO	-
4233	ZINC02781196	4527	0.09297497327212371	NO	-
4234	ZINC03597372	5552	0.09297247701284485	NO	-
4235	ZINC00499888	1387	0.09296315298243785	NO	-
4236	ZINC03354854	5092	0.09296235315301626	NO	-
4237	ZINC01438038	3085	0.09295153573354077	NO	-
4238	ZINC03992801	7313	0.09295127627136743	NO	-
4239	ZINC04464497	8060	0.09295127627136743	NO	-
4240	ZINC00562998	1620	0.09293919616066859	NO	-
4241	ZINC01066898	2636	0.09293851082207691	NO	-
4242	ZINC00657612	1849	0.09293533069977426	NO	-
4243	ZINC01471597	3147	0.09292429566943022	NO	-
4244	ZINC02404863	4103	0.09292385058924035	NO	-
4245	ZINC03858764	6114	0.09292027640773382	NO	-
4246	ZINC03127910	4751	0.09291584070404106	NO	-
4247	ZINC04306324	7830	0.09291327954555363	NO	-
4248	ZINC03992976	7321	0.0929065528896796	NO	-
4249	ZINC04469512	8144	0.0929065528896796	NO	-
4250	ZINC01960205	3721	0.09290251034943278	NO	-
4251	ZINC03131259	4760	0.09289200792804561	NO	-
4252	ZINC00680538	1906	0.09289135751404161	NO	-
4253	ZINC03890556	6462	0.09288440390854678	NO	-
4254	ZINC00717461	1937	0.09287869988294868	NO	-
4255	ZINC00339388	978	0.09287469519712153	NO	-
4256	ZINC04180078	7628	0.09287468464328173	NO	-
4257	ZINC02453005	4154	0.09287438628981846	NO	-
4258	ZINC00263080	864	0.09287007422879918	NO	-
4259	ZINC01471598	3149	0.09286077535131347	NO	-
4260	ZINC03854084	5927	0.09285951037334365	NO	-
4261	ZINC03272855	4943	0.09285383473873376	NO	-
4262	ZINC01026318	2572	0.09285360469144395	NO	-
4263	ZINC00421460	1202	0.09285299008016171	NO	-
4264	ZINC00660038	1853	0.09284800974508127	NO	-
4265	ZINC02430552	4116	0.09283491756012875	NO	-
4266	ZINC00073386	321	0.09283343836012431	NO	-
4267	ZINC04168815	7597	0.09282697159521827	NO	-
4268	ZINC00552814	1608	0.0928144254257943	NO	-
4269	ZINC00582562	1672	0.09281247386106706	NO	-
4270	ZINC03961771	6894	0.09280704301275712	NO	-
4271	ZINC00863240	2363	0.0928041601034225	NO	-
4272	ZINC03487987	5330	0.09279700234539988	NO	-
4273	ZINC02022616	3740	0.09278985628127079	NO	-
4274	ZINC00288634	909	0.09278854313283498	NO	-
4275	ZINC03848860	5796	0.09278709822584658	NO	-
4276	ZINC00081918	340	0.09278682620833535	NO	-
4277	ZINC03968059	6935	0.09278669744211222	NO	-
4278	ZINC00042513	179	0.0927821979004387	NO	-
4279	ZINC03716133	5680	0.09277488856460395	NO	-
4280	ZINC03959260	6873	0.09277219676278892	NO	-
4281	ZINC03502935	5343	0.09276262182563362	NO	-
4282	ZINC03580524	5530	0.09275762665110515	NO	-
4283	ZINC01639371	3319	0.09275733885467433	NO	-
4284	ZINC01414231	3019	0.09274488537437169	NO	-
4285	ZINC00259438	858	0.09274410909495044	NO	-
4286	ZINC04249599	7725	0.09274409556112026	NO	-
4287	ZINC03970340	7037	0.09273653393825973	NO	-
4288	ZINC04464831	8066	0.09273532017632109	NO	-
4289	ZINC04386699	7928	0.0927272898673804	NO	-
4290	ZINC03857207	6015	0.09272410397073438	NO	-
4291	ZINC04278845	7764	0.09272347254984416	NO	-
4292	ZINC00534265	1472	0.0927183795662061	NO	-
4293	ZINC03935946	6780	0.09271241514656973	NO	-
4294	ZINC02213389	3846	0.09270200618215384	NO	-
4295	ZINC03852864	5892	0.09270105682509346	NO	-
4296	ZINC03889327	6408	0.09269601163213226	NO	-
4297	ZINC04468241	8129	0.09269601163213226	NO	-
4298	ZINC00720801	1985	0.09267866091593112	NO	-
4299	ZINC00923760	2429	0.09267790379596169	NO	-
4300	ZINC03524869	5389	0.0926765742190518	NO	-
4301	ZINC01933412	3658	0.09266244693660618	NO	-
4302	ZINC01933412	3659	0.09266244693660618	NO	-
4303	ZINC03991420	7299	0.09265028238860899	NO	-
4304	ZINC00552814	1607	0.09265024757176929	NO	-
4305	ZINC02712480	4428	0.09264761499631365	NO	-
4306	ZINC03448750	5250	0.09264713958546003	NO	-
4307	ZINC02906945	4658	0.0926401943284428	NO	-
4308	ZINC03520798	5375	0.09263654028526606	NO	-
4309	ZINC03252694	4897	0.09263085923587057	NO	-
4310	ZINC03252692	4896	0.09263069320605206	NO	-
4311	ZINC01748085	3408	0.09262242765072544	NO	-
4312	ZINC02439481	4135	0.09261658366512084	NO	-
4313	ZINC00471237	1315	0.09261404159278887	NO	-
4314	ZINC03890552	6461	0.09260546033342505	NO	-
4315	ZINC03984304	7228	0.09260213509493564	NO	-
4316	ZINC00803804	2101	0.0925986527091758	NO	-
4317	ZINC04416130	7971	0.09258207314609704	NO	-
4318	ZINC00809921	2211	0.09257497001611538	NO	-
4319	ZINC02919194	4665	0.09257096151018843	NO	-
4320	ZINC00198848	646	0.09256709211267611	NO	-
4321	ZINC01489524	3188	0.09255120557932356	NO	-
4322	ZINC00389287	1098	0.09255062160483102	NO	-
4323	ZINC01103331	2702	0.09253298641125	NO	-
4324	ZINC04176142	7617	0.09252206852950273	NO	-
4325	ZINC00806480	2152	0.09252089819226449	NO	-
4326	ZINC00985815	2512	0.09251647013569789	NO	-
4327	ZINC04436431	8329	0.09251313729759533	NO	-
4328	ZINC00600716	1704	0.09251111758122181	NO	-
4329	ZINC03859050	6120	0.09249266790832505	NO	-
4330	ZINC00850090	2330	0.09247966398605571	NO	-
4331	ZINC03848766	5785	0.09247320903203514	NO	-
4332	ZINC04464959	8070	0.09246929406785875	NO	-
4333	ZINC02285717	3965	0.09246711023371675	NO	-
4334	ZINC03255849	4919	0.09246344250518462	NO	-
4335	ZINC03244225	4877	0.09246163294526923	NO	-
4336	ZINC00985816	2514	0.09245377583768752	NO	-
4337	ZINC01923455	3629	0.0924455741535879	NO	-
4338	ZINC02375309	4085	0.09244298833138251	NO	-
4339	ZINC00615926	1760	0.09243419730035228	NO	-
4340	ZINC00082661	350	0.09242841207518618	NO	-
4341	ZINC00521234	1428	0.09242743944842466	NO	-
4342	ZINC01197382	2808	0.09241413581149267	NO	-
4343	ZINC00207318	715	0.09240049065184391	NO	-
4344	ZINC02856834	4602	0.09239056174292397	NO	-
4345	ZINC04628284	8257	0.09238245409048924	NO	-
4346	ZINC00521235	1429	0.09238051114490702	NO	-
4347	ZINC03654261	5659	0.09237778091251253	NO	-
4348	ZINC00288598	906	0.09237435902870487	NO	-
4349	ZINC00027543	110	0.0923692001286099	NO	-
4350	ZINC02293438	3982	0.09236886874221492	NO	-
4351	ZINC02760210	4507	0.0923663030358317	NO	-
4352	ZINC00846338	2296	0.09236506305296728	NO	-
4353	ZINC03969745	7005	0.0923473773846333	NO	-
4354	ZINC03490940	5335	0.09234597482982784	NO	-
4355	ZINC03605707	5578	0.09233984942997388	NO	-
4356	ZINC03399984	5155	0.09233939839424539	NO	-
4357	ZINC04306119	7812	0.09233924570140528	NO	-
4358	ZINC03956469	6853	0.09233751122200809	NO	-
4359	ZINC01610822	3302	0.09233673002320893	NO	-
4360	ZINC04305919	7794	0.0923318208797675	NO	-
4361	ZINC00722719	1988	0.09232843676794752	NO	-
4362	ZINC00942533	2446	0.09232632630999242	NO	-
4363	ZINC04193507	7645	0.09230537822374817	NO	-
4364	ZINC00338129	977	0.09230006697664231	NO	-
4365	ZINC00846366	2314	0.09229007366811244	NO	-
4366	ZINC00985149	2497	0.09228993992305493	NO	-
4367	ZINC00076679	330	0.09228534488908802	NO	-
4368	ZINC04225027	7666	0.09228461836485805	NO	-
4369	ZINC03854078	5923	0.09227425537220034	NO	-
4370	ZINC00531980	1466	0.09227209118303514	NO	-
4371	ZINC04023621	7453	0.09226654435479574	NO	-
4372	ZINC01943937	3677	0.09225162289999969	NO	-
4373	ZINC03987803	7270	0.09225159056001961	NO	-
4374	ZINC03855108	5966	0.09225069071879974	NO	-
4375	ZINC01026322	2573	0.09224459462031288	NO	-
4376	ZINC00824795	2252	0.09224306672064589	NO	-
4377	ZINC02388475	4094	0.0922316681926125	NO	-
4378	ZINC04167836	7594	0.0922312469091366	NO	-
4379	ZINC00205728	707	0.09223035722152358	NO	-
4380	ZINC00056075	260	0.09222832782890221	NO	-
4381	ZINC00612070	1746	0.09222441622053146	NO	-
4382	ZINC01408856	2990	0.09222295787857987	NO	-
4383	ZINC04306201	7821	0.09220197443953154	NO	-
4384	ZINC02242351	3915	0.09220127322544433	NO	-
4385	ZINC02242351	3916	0.09220127322544433	NO	-
4386	ZINC04551721	8219	0.09219537420131009	NO	-
4387	ZINC00071925	314	0.09218947810275896	NO	-
4388	ZINC00803803	2098	0.09218685913271127	NO	-
4389	ZINC00676873	1890	0.09218676838517045	NO	-
4390	ZINC04000687	7409	0.09217770828363163	NO	-
4391	ZINC00094484	383	0.09217369470054108	NO	-
4392	ZINC00717461	1938	0.09216728212422605	NO	-
4393	ZINC02198304	3820	0.09216589905817472	NO	-
4394	ZINC03987997	7282	0.0921582606871405	NO	-
4395	ZINC00016154	48	0.09215589031960955	NO	-
4396	ZINC00288907	911	0.09214693930735153	NO	-
4397	ZINC00985150	2499	0.09212943300513424	NO	-
4398	ZINC00943666	2453	0.09212816674268609	NO	-
4399	ZINC04632919	8268	0.09212737411589067	NO	-
4400	ZINC01050342	2598	0.09211627229578069	NO	-
4401	ZINC01419242	3042	0.09210762245599388	NO	-
4402	ZINC00199882	650	0.09210115869957473	NO	-
4403	ZINC00026785	99	0.09209825272936503	NO	-
4404	ZINC01921836	3609	0.09209368942003719	NO	-
4405	ZINC00852467	2333	0.09209293079993336	NO	-
4406	ZINC02283338	3957	0.09208528277103444	NO	-
4407	ZINC00042824	180	0.09208180823527537	NO	-
4408	ZINC00717461	1936	0.09208163656249835	NO	-
4409	ZINC01718783	3384	0.09207772927706291	NO	-
4410	ZINC03605760	5590	0.09206805344129725	NO	-
4411	ZINC03315679	5015	0.09206513993226977	NO	-
4412	ZINC03974378	7095	0.0920612831512537	NO	-
4413	ZINC04469889	8159	0.0920612831512537	NO	-
4414	ZINC02163552	3784	0.09206055079273061	NO	-
4415	ZINC02279235	3946	0.09205844099878781	NO	-
4416	ZINC03527159	5416	0.09204887385104733	NO	-
4417	ZINC01274998	2891	0.09204799378273432	NO	-
4418	ZINC00689725	1916	0.09203450027268091	NO	-
4419	ZINC02052856	3748	0.09202961914105354	NO	-
4420	ZINC03291335	4976	0.09202582047991366	NO	-
4421	ZINC00422372	1219	0.09202574044121278	NO	-
4422	ZINC01504513	3223	0.09202182841481688	NO	-
4423	ZINC02712569	4438	0.09202126630866475	NO	-
4424	ZINC00538291	1516	0.09201372343796187	NO	-
4425	ZINC03954089	6838	0.09200922917216424	NO	-
4426	ZINC01750671	3432	0.09199978019418387	NO	-
4427	ZINC00806311	2113	0.09199938392186043	NO	-
4428	ZINC02191717	3805	0.09199510747710832	NO	-
4429	ZINC00327140	966	0.09198847896905174	NO	-
4430	ZINC03441572	5238	0.09198568860966073	NO	-
4431	ZINC03476855	5321	0.09196237562250646	NO	-
4432	ZINC04464494	8058	0.09196128060613062	NO	-
4433	ZINC00846361	2313	0.09196078911162807	NO	-
4434	ZINC02606966	4276	0.09195834611394255	NO	-
4435	ZINC00718719	1976	0.09193901261282589	NO	-
4436	ZINC03223828	4817	0.09193490289705086	NO	-
4437	ZINC03325639	5030	0.0919314078824188	NO	-
4438	ZINC03605709	5579	0.09192832209946981	NO	-
4439	ZINC00377608	1058	0.09192598554639438	NO	-
4440	ZINC00942179	2443	0.0919249814564722	NO	-
4441	ZINC02535944	4230	0.09191757018773662	NO	-
4442	ZINC02461441	4163	0.09190684250385703	NO	-
4443	ZINC00582152	1669	0.09190542764842179	NO	-
4444	ZINC03869138	6348	0.091903289480078	NO	-
4445	ZINC04466367	8107	0.091903289480078	NO	-
4446	ZINC03969945	7018	0.09189007435573819	NO	-
4447	ZINC00082656	349	0.09188744215340001	NO	-
4448	ZINC02327280	4016	0.09188254215074572	NO	-
4449	ZINC00034716	146	0.09186858561843667	NO	-
4450	ZINC00242398	816	0.09186579931673683	NO	-
4451	ZINC02286082	3967	0.09186259688803111	NO	-
4452	ZINC04386699	7929	0.09186199180679808	NO	-
4453	ZINC01287224	2937	0.09185553210199209	NO	-
4454	ZINC03890353	8289	0.0918477838261672	NO	-
4455	ZINC03858765	6115	0.09184410998630033	NO	-
4456	ZINC03827404	5754	0.09183469194421211	NO	-
4457	ZINC03783256	5697	0.09183197332217316	NO	-
4458	ZINC01414236	3023	0.09180819079872211	NO	-
4459	ZINC00087451	358	0.09180507557746956	NO	-
4460	ZINC00093102	374	0.09177563566715354	NO	-
4461	ZINC02535932	4228	0.09177531184558002	NO	-
4462	ZINC01749224	3418	0.09177459297990574	NO	-
4463	ZINC00660035	1851	0.09177187149488088	NO	-
4464	ZINC00626070	1790	0.0917520710144227	NO	-
4465	ZINC02764737	4513	0.0917419083561243	NO	-
4466	ZINC00634089	1804	0.09172625469774029	NO	-
4467	ZINC00753986	1994	0.09172185732413268	NO	-
4468	ZINC01889575	3559	0.09171448002241023	NO	-
4469	ZINC03418907	5191	0.091712299446895	NO	-
4470	ZINC01095413	2688	0.09170219038757513	NO	-
4471	ZINC02136463	3777	0.09170081708140995	NO	-
4472	ZINC03114015	4743	0.09169911465237797	NO	-
4473	ZINC00066740	296	0.09169905639531863	NO	-
4474	ZINC00660035	1852	0.09169632437231054	NO	-
4475	ZINC01781714	3459	0.09169079000957513	NO	-
4476	ZINC03976809	7123	0.0916743188251275	NO	-
4477	ZINC03076374	4726	0.09167144676988602	NO	-
4478	ZINC04467746	8112	0.09167093666247131	NO	-
4479	ZINC02325857	4011	0.09166836315095539	NO	-
4480	ZINC01284803	2923	0.09166173697373001	NO	-
4481	ZINC02582884	4271	0.09165738328252106	NO	-
4482	ZINC01039340	2584	0.09165701467959332	NO	-
4483	ZINC00803803	2099	0.09165170889753926	NO	-
4484	ZINC03854986	5954	0.09164615293124329	NO	-
4485	ZINC00903780	2410	0.09164441863094286	NO	-
4486	ZINC00199812	649	0.09164130655693956	NO	-
4487	ZINC01414232	3021	0.091639234127554	NO	-
4488	ZINC03398403	5152	0.09163244606401996	NO	-
4489	ZINC00420818	1190	0.09161966526266405	NO	-
4490	ZINC03130307	4756	0.09161438757281233	NO	-
4491	ZINC00581122	1646	0.09161181688300427	NO	-
4492	ZINC00216907	726	0.09161101518954863	NO	-
4493	ZINC03498881	5342	0.09161088087242925	NO	-
4494	ZINC00421232	1201	0.09160586333297821	NO	-
4495	ZINC03221307	4807	0.09158858249654293	NO	-
4496	ZINC00413245	1132	0.091583989981737	NO	-
4497	ZINC01116883	2719	0.09157188199691398	NO	-
4498	ZINC00088386	360	0.0915690267945061	NO	-
4499	ZINC01116575	2718	0.0915687364451511	NO	-
4500	ZINC00327146	967	0.09156813928065485	NO	-
4501	ZINC00784478	2048	0.09156467283740388	NO	-
4502	ZINC00422368	1217	0.09155614794072467	NO	-
4503	ZINC03854977	5952	0.091531134844428	NO	-
4504	ZINC01049681	2594	0.09151930695191735	NO	-
4505	ZINC03197362	4790	0.09151820029507729	NO	-
4506	ZINC04252321	7745	0.0915136995642506	NO	-
4507	ZINC01107819	2707	0.09149931493782626	NO	-
4508	ZINC00512828	1422	0.0914688004187264	NO	-
4509	ZINC00720801	1986	0.09146649505399237	NO	-
4510	ZINC03857165	6010	0.09146410574553557	NO	-
4511	ZINC03352184	5085	0.09145570392375947	NO	-
4512	ZINC03352184	5086	0.09145570392375947	NO	-
4513	ZINC03130307	4755	0.09145225660740984	NO	-
4514	ZINC00230086	765	0.0914520453677668	NO	-
4515	ZINC00836238	2269	0.09144135493490031	NO	-
4516	ZINC03040096	4713	0.0914347178062557	NO	-
4517	ZINC00066742	297	0.09143349905545912	NO	-
4518	ZINC01516393	3236	0.09142650968279471	NO	-
4519	ZINC01516393	3237	0.09142650968279471	NO	-
4520	ZINC03848770	5786	0.09142306755718511	NO	-
4521	ZINC01820117	3503	0.09140606307758581	NO	-
4522	ZINC03524142	5386	0.09140462599240186	NO	-
4523	ZINC01178701	2792	0.09139704530607497	NO	-
4524	ZINC00646721	1831	0.0913969777820174	NO	-
4525	ZINC04177639	7622	0.09139613239178293	NO	-
4526	ZINC03225119	4820	0.09139221659751501	NO	-
4527	ZINC03397581	5151	0.09138494010257778	NO	-
4528	ZINC00422479	1225	0.09138311360217799	NO	-
4529	ZINC00537430	1503	0.09136403899973532	NO	-
4530	ZINC03291735	4977	0.09136034970497842	NO	-
4531	ZINC03984528	7229	0.09135757546289504	NO	-
4532	ZINC00036833	157	0.09135716604617679	NO	-
4533	ZINC03852189	5883	0.09135039832803168	NO	-
4534	ZINC02712573	4442	0.09134885014458459	NO	-
4535	ZINC00859873	2350	0.09134835194355205	NO	-
4536	ZINC04358340	7902	0.0913460461073066	NO	-
4537	ZINC03891003	6490	0.09134275475363146	NO	-
4538	ZINC00549813	1586	0.09133632866436012	NO	-
4539	ZINC00288065	897	0.09133017878448617	NO	-
4540	ZINC00081929	343	0.09132937117799748	NO	-
4541	ZINC03852029	5877	0.09132587557314945	NO	-
4542	ZINC04470066	8167	0.09131077028917534	NO	-
4543	ZINC00138703	507	0.09130395388143929	NO	-
4544	ZINC03639064	5649	0.09130207448568549	NO	-
4545	ZINC03201861	4793	0.09129892989190284	NO	-
4546	ZINC00055810	236	0.09129585682497457	NO	-
4547	ZINC03972207	7070	0.09129370207592863	NO	-
4548	ZINC04470355	8174	0.09129370207592863	NO	-
4549	ZINC02854574	4597	0.09128494340431537	NO	-
4550	ZINC03851159	5859	0.09127375036064893	NO	-
4551	ZINC03419316	5197	0.09123654934708415	NO	-
4552	ZINC00511554	1420	0.09122588093244365	NO	-
4553	ZINC00575841	1630	0.09121949674078272	NO	-
4554	ZINC03956457	6851	0.09121245957235535	NO	-
4555	ZINC03909297	6710	0.0912117753272409	NO	-
4556	ZINC00538289	1515	0.09120616650520587	NO	-
4557	ZINC00662820	1861	0.09120021316695033	NO	-
4558	ZINC01414385	3029	0.09118831008996423	NO	-
4559	ZINC04175930	7607	0.09118120124078376	NO	-
4560	ZINC00800924	2070	0.09117738451876531	NO	-
4561	ZINC00377620	1060	0.09117728517376031	NO	-
4562	ZINC03605687	5574	0.09117194310504406	NO	-
4563	ZINC01190237	2801	0.09116735209179833	NO	-
4564	ZINC00200590	654	0.09116554743906982	NO	-
4565	ZINC03346440	5077	0.09116464690110276	NO	-
4566	ZINC01504514	3224	0.09115439645661472	NO	-
4567	ZINC00072451	317	0.09115228597959235	NO	-
4568	ZINC03221047	4804	0.09113397100140488	NO	-
4569	ZINC03852824	5890	0.09113290003875507	NO	-
4570	ZINC04455842	8022	0.09112770153887446	NO	-
4571	ZINC00229628	760	0.091125874828535	NO	-
4572	ZINC03832964	5758	0.09111223786799745	NO	-
4573	ZINC02551158	4241	0.0911047140258229	NO	-
4574	ZINC04116896	7519	0.09110179908649482	NO	-
4575	ZINC02635682	4330	0.09110072929445591	NO	-
4576	ZINC03994742	7337	0.09109665879049933	NO	-
4577	ZINC01960275	3724	0.09109363938531015	NO	-
4578	ZINC03858135	6075	0.09109052428595645	NO	-
4579	ZINC01933353	3648	0.09108989910607032	NO	-
4580	ZINC01874158	3537	0.09108553898920928	NO	-
4581	ZINC00717462	1940	0.09108335591460727	NO	-
4582	ZINC00471117	1314	0.09107315800164852	NO	-
4583	ZINC00182620	600	0.09106124361919038	NO	-
4584	ZINC01430048	3067	0.09105905057315186	NO	-
4585	ZINC03854532	5937	0.09105435207938112	NO	-
4586	ZINC03136159	4763	0.09103875472210919	NO	-
4587	ZINC02380954	4088	0.09103433118290903	NO	-
4588	ZINC03891043	6495	0.09103143381113797	NO	-
4589	ZINC04354261	7898	0.0910100224274751	NO	-
4590	ZINC00464766	1293	0.09098540490504249	NO	-
4591	ZINC00377623	1061	0.09098519440724467	NO	-
4592	ZINC03859547	6144	0.09098003474062352	NO	-
4593	ZINC03577365	5520	0.09097797206410692	NO	-
4594	ZINC04306383	7839	0.09097727537292452	NO	-
4595	ZINC00073386	322	0.09097724658385493	NO	-
4596	ZINC01482947	3165	0.09097719299684391	NO	-
4597	ZINC00717461	1935	0.09097234591205347	NO	-
4598	ZINC01414232	3022	0.09096215164413851	NO	-
4599	ZINC03890715	6469	0.09096182643350299	NO	-
4600	ZINC01153818	2772	0.09095986395391988	NO	-
4601	ZINC02551958	4242	0.09095768090662709	NO	-
4602	ZINC04387010	7938	0.09095499572656013	NO	-
4603	ZINC00800924	2069	0.09094992691224468	NO	-
4604	ZINC03977035	7128	0.09094079053391138	NO	-
4605	ZINC04467750	8116	0.09091418784881355	NO	-
4606	ZINC03570165	5488	0.0909101646720447	NO	-
4607	ZINC00419985	1173	0.09089649344701992	NO	-
4608	ZINC00546735	1576	0.09088740406028281	NO	-
4609	ZINC00848824	2327	0.0908868077079083	NO	-
4610	ZINC00072719	320	0.09088386688640396	NO	-
4611	ZINC03959725	6875	0.09088121331624684	NO	-
4612	ZINC03970212	7026	0.09088056588358921	NO	-
4613	ZINC03569281	5484	0.09086830888040684	NO	-
4614	ZINC03545052	5460	0.09086401047362708	NO	-
4615	ZINC02403514	4102	0.0908633317692821	NO	-
4616	ZINC00187855	612	0.09086291900256738	NO	-
4617	ZINC02282906	3955	0.09086200166819595	NO	-
4618	ZINC00539313	1527	0.09085717730106141	NO	-
4619	ZINC03625097	5637	0.09085686075994667	NO	-
4620	ZINC00662822	1862	0.09083136347966585	NO	-
4621	ZINC00946450	2460	0.0908309248486163	NO	-
4622	ZINC04442552	7999	0.09082296858025135	NO	-
4623	ZINC00457156	1277	0.09082123973753273	NO	-
4624	ZINC03817840	5719	0.09081344304181008	NO	-
4625	ZINC00414601	1154	0.09081304433489477	NO	-
4626	ZINC01750009	3425	0.0908118210159312	NO	-
4627	ZINC01107820	2710	0.09081140196970747	NO	-
4628	ZINC02441542	4137	0.09081064380353601	NO	-
4629	ZINC00024493	79	0.09080276384084397	NO	-
4630	ZINC00025431	86	0.09079908947142942	NO	-
4631	ZINC03891755	6540	0.09079602188008927	NO	-
4632	ZINC03854076	5921	0.09078962087208693	NO	-
4633	ZINC00327146	968	0.09077913924922164	NO	-
4634	ZINC04088451	7487	0.09076640962194969	NO	-
4635	ZINC00413961	1134	0.09076238875677535	NO	-
4636	ZINC00131039	482	0.09076155956413443	NO	-
4637	ZINC01701931	3377	0.09076023443198199	NO	-
4638	ZINC00351558	997	0.09074578157268207	NO	-
4639	ZINC00055959	249	0.09074398788602678	NO	-
4640	ZINC03891962	6569	0.0907379880129131	NO	-
4641	ZINC00846337	2295	0.09073768630538283	NO	-
4642	ZINC03819467	5729	0.09073100403781703	NO	-
4643	ZINC03383469	5133	0.09072871295176546	NO	-
4644	ZINC04006569	7439	0.09072108504887876	NO	-
4645	ZINC01077882	2652	0.09070908696750789	NO	-
4646	ZINC00968945	2480	0.09069985228631618	NO	-
4647	ZINC00968945	2481	0.09069942001730409	NO	-
4648	ZINC00809497	2194	0.09069353066649251	NO	-
4649	ZINC00806480	2153	0.09069081469039043	NO	-
4650	ZINC01180780	2794	0.09068859408843506	NO	-
4651	ZINC00444230	1261	0.09068600405723236	NO	-
4652	ZINC02325816	4010	0.09068384428846163	NO	-
4653	ZINC02553847	4244	0.09068371784153091	NO	-
4654	ZINC03877134	6360	0.0906744722252527	NO	-
4655	ZINC01807184	3490	0.09067430688426498	NO	-
4656	ZINC03950311	6827	0.09067359298754475	NO	-
4657	ZINC03925997	6772	0.09067341524070797	NO	-
4658	ZINC01788417	3475	0.09067217750664189	NO	-
4659	ZINC00138659	501	0.09066703816575049	NO	-
4660	ZINC03974952	7111	0.09066558891509593	NO	-
4661	ZINC00497633	1380	0.09065378320628567	NO	-
4662	ZINC01923535	3634	0.09065266982166072	NO	-
4663	ZINC01268182	2875	0.09065135426984414	NO	-
4664	ZINC04151798	7575	0.09064205126000606	NO	-
4665	ZINC03866803	6211	0.09063577348788814	NO	-
4666	ZINC04438139	8331	0.09063001283482439	NO	-
4667	ZINC04306131	7815	0.09062456026730667	NO	-
4668	ZINC03629241	5641	0.0906236533833707	NO	-
4669	ZINC00168138	563	0.09062011035285411	NO	-
4670	ZINC02453005	4156	0.09060391726785591	NO	-
4671	ZINC01240460	2840	0.09060080364945046	NO	-
4672	ZINC01164550	2783	0.09058865126992438	NO	-
4673	ZINC01285141	2924	0.09057459310484688	NO	-
4674	ZINC00115544	426	0.090570380736663	NO	-
4675	ZINC04305877	7786	0.09056483696227956	NO	-
4676	ZINC03698388	5678	0.09055028582684573	NO	-
4677	ZINC00076472	329	0.0905484965346164	NO	-
4678	ZINC00143257	527	0.09054660358176972	NO	-
4679	ZINC03772062	5688	0.09054610664881994	NO	-
4680	ZINC04337910	7884	0.09054079276687285	NO	-
4681	ZINC04306351	7835	0.09053386830710924	NO	-
4682	ZINC01958393	3718	0.09053226560023735	NO	-
4683	ZINC01430048	3068	0.09053206401868304	NO	-
4684	ZINC03891853	6548	0.09052029668614896	NO	-
4685	ZINC01415331	3035	0.09051269866364084	NO	-
4686	ZINC03997493	7373	0.09050002937183682	NO	-
4687	ZINC04209900	7654	0.09049970458879436	NO	-
4688	ZINC04457822	8033	0.09049079440455365	NO	-
4689	ZINC00673204	1882	0.09048933964872889	NO	-
4690	ZINC03980140	7183	0.09048134520517202	NO	-
4691	ZINC00384991	1076	0.09048096287795813	NO	-
4692	ZINC01079649	2655	0.09047876782993244	NO	-
4693	ZINC01009031	2553	0.09046426191858138	NO	-
4694	ZINC00087451	357	0.09045855691462926	NO	-
4695	ZINC00575830	1628	0.09045076112322924	NO	-
4696	ZINC02196436	3812	0.09043549059975857	NO	-
4697	ZINC00297958	927	0.09043050258277481	NO	-
4698	ZINC02282849	3954	0.09042856712787145	NO	-
4699	ZINC00471238	1316	0.09042686449400683	NO	-
4700	ZINC00562999	1621	0.09042662207022126	NO	-
4701	ZINC04176030	7610	0.090422195936136	NO	-
4702	ZINC00055788	231	0.09041639009330414	NO	-
4703	ZINC00986531	2518	0.09040232065795234	NO	-
4704	ZINC00545289	1554	0.09040043827734578	NO	-
4705	ZINC00806330	2123	0.09039621363784311	NO	-
4706	ZINC03866817	6213	0.09038165768805224	NO	-
4707	ZINC00680568	1908	0.09037738969559427	NO	-
4708	ZINC04058862	7471	0.0903724934003945	NO	-
4709	ZINC00382378	1074	0.09037226456649917	NO	-
4710	ZINC00850688	2332	0.09036472197576129	NO	-
4711	ZINC02295145	3986	0.09034793066869781	NO	-
4712	ZINC01281468	2910	0.09034351091169837	NO	-
4713	ZINC03855001	5958	0.09033786055442472	NO	-
4714	ZINC04003092	7435	0.09033716514468873	NO	-
4715	ZINC04342168	7892	0.09033567919843472	NO	-
4716	ZINC03378218	5131	0.09033564006956565	NO	-
4717	ZINC02550313	4239	0.09033395847384572	NO	-
4718	ZINC03876868	6359	0.09031822914722686	NO	-
4719	ZINC03902490	6635	0.09030569732001911	NO	-
4720	ZINC04225092	7676	0.09030411491886067	NO	-
4721	ZINC03997295	7358	0.09029037740285344	NO	-
4722	ZINC01324658	2960	0.09028504007123389	NO	-
4723	ZINC03890664	6465	0.09027866320411375	NO	-
4724	ZINC00867674	2368	0.09026025041007794	NO	-
4725	ZINC03659299	5667	0.0902488239167513	NO	-
4726	ZINC00550503	1591	0.09023731698471497	NO	-
4727	ZINC00001654	2	0.09022525487830371	NO	-
4728	ZINC00803804	2100	0.0902229747077357	NO	-
4729	ZINC00803687	2096	0.09022006056549793	NO	-
4730	ZINC01026318	2571	0.09021028830633679	NO	-
4731	ZINC03852948	5900	0.09020887777653144	NO	-
4732	ZINC00958246	2475	0.09020676630434822	NO	-
4733	ZINC00302412	933	0.09020651702361755	NO	-
4734	ZINC02889987	4654	0.09019981373679999	NO	-
4735	ZINC00327140	965	0.09019744873452382	NO	-
4736	ZINC02212078	3840	0.09019697140529405	NO	-
4737	ZINC03980270	7193	0.09019451619801541	NO	-
4738	ZINC01153634	2771	0.09018834197825017	NO	-
4739	ZINC00660038	1854	0.09018094636813348	NO	-
4740	ZINC01250699	2853	0.09017597264471565	NO	-
4741	ZINC01491995	3204	0.09017571811547281	NO	-
4742	ZINC00611620	1739	0.09017464595307416	NO	-
4743	ZINC02327280	4015	0.09017317606772847	NO	-
4744	ZINC03832995	5759	0.0901550538014368	NO	-
4745	ZINC01491995	3203	0.09015405479596814	NO	-
4746	ZINC01026322	2574	0.09015137421230057	NO	-
4747	ZINC00076469	328	0.09014480002800575	NO	-
4748	ZINC01596586	3290	0.09012908146708042	NO	-
4749	ZINC03902433	6634	0.09012139807620151	NO	-
4750	ZINC04464280	8052	0.09012139807620151	NO	-
4751	ZINC01263592	2869	0.09011593149069666	NO	-
4752	ZINC00144593	528	0.09010133665196407	NO	-
4753	ZINC00407999	1120	0.09007589200490447	NO	-
4754	ZINC03891439	8300	0.09007264497371102	NO	-
4755	ZINC02191717	3806	0.09007161929637139	NO	-
4756	ZINC00131561	485	0.09006497620310178	NO	-
4757	ZINC02620245	4303	0.09006312472992266	NO	-
4758	ZINC03510256	5361	0.09005637538194643	NO	-
4759	ZINC04140238	7554	0.09005545773127867	NO	-
4760	ZINC01904212	3576	0.09004543197626601	NO	-
4761	ZINC01191528	2805	0.09002379555990243	NO	-
4762	ZINC00055971	251	0.09001827692368634	NO	-
4763	ZINC03081040	4728	0.09001630018706186	NO	-
4764	ZINC03819466	5727	0.09000763841889264	NO	-
4765	ZINC00026785	100	0.0900067961431823	NO	-
4766	ZINC03783254	5696	0.09000189767141724	NO	-
4767	ZINC03425811	5215	0.08999385017965986	NO	-
4768	ZINC03221781	4812	0.08999213054504154	NO	-
4769	ZINC03867031	6224	0.08998801808876848	NO	-
4770	ZINC04465376	8078	0.08998801808876848	NO	-
4771	ZINC03859743	6149	0.08998287042595281	NO	-
4772	ZINC02200677	3821	0.0899821905670187	NO	-
4773	ZINC00652026	1844	0.08997745803347285	NO	-
4774	ZINC00652026	1845	0.08997745803347285	NO	-
4775	ZINC02719368	4450	0.0899769362896002	NO	-
4776	ZINC04003092	7434	0.08996427781395594	NO	-
4777	ZINC03451257	5269	0.08996303957855031	NO	-
4778	ZINC03288119	4968	0.08994560901877324	NO	-
4779	ZINC00634110	1807	0.0899401811409599	NO	-
4780	ZINC03590132	5540	0.08993824883189273	NO	-
4781	ZINC02762092	4510	0.08993366104323458	NO	-
4782	ZINC01647428	3327	0.08992298158345831	NO	-
4783	ZINC00806330	2122	0.08990472048406101	NO	-
4784	ZINC02662168	4386	0.08990456619472154	NO	-
4785	ZINC00946943	2462	0.08989741103712591	NO	-
4786	ZINC03527160	5417	0.08989730438401468	NO	-
4787	ZINC02712565	4434	0.08989080761263371	NO	-
4788	ZINC00387216	1091	0.08988790191691087	NO	-
4789	ZINC00310074	947	0.0898817984892744	NO	-
4790	ZINC02763583	4512	0.08988156316908961	NO	-
4791	ZINC03076373	4725	0.08988125449930855	NO	-
4792	ZINC03912210	6720	0.08988060676582524	NO	-
4793	ZINC02784650	4529	0.08986539327126003	NO	-
4794	ZINC03567272	5480	0.08986384592113011	NO	-
4795	ZINC00759050	2003	0.08984402963901432	NO	-
4796	ZINC01877125	3545	0.08984333379215274	NO	-
4797	ZINC03946873	6815	0.08984088853133711	NO	-
4798	ZINC03968575	6943	0.08983226831745167	NO	-
4799	ZINC00150052	547	0.08982084481406907	NO	-
4800	ZINC01414385	3030	0.0898181994012835	NO	-
4801	ZINC00846337	2294	0.08980840659275112	NO	-
4802	ZINC01468986	3139	0.08979852339570105	NO	-
4803	ZINC00125051	459	0.08979737835317014	NO	-
4804	ZINC03946887	6818	0.08979691064942984	NO	-
4805	ZINC02719368	4449	0.08979084969537139	NO	-
4806	ZINC03969240	6977	0.0897783910339049	NO	-
4807	ZINC03867485	6248	0.08977328926971953	NO	-
4808	ZINC04639353	8281	0.08976995889663487	NO	-
4809	ZINC00806313	2114	0.08976663882311173	NO	-
4810	ZINC03850253	5839	0.08976531200078793	NO	-
4811	ZINC00706106	1920	0.08976184614116943	NO	-
4812	ZINC00806311	2112	0.08976054859492488	NO	-
4813	ZINC01153487	2770	0.08975982632825513	NO	-
4814	ZINC03956455	6850	0.08975305300020209	NO	-
4815	ZINC01862483	3522	0.08975145692580262	NO	-
4816	ZINC00242178	813	0.08975032128956044	NO	-
4817	ZINC02712566	4435	0.08974698285458663	NO	-
4818	ZINC00846342	2300	0.08974404864949548	NO	-
4819	ZINC00822648	2249	0.0897381753266998	NO	-
4820	ZINC03819467	5728	0.08973720317534993	NO	-
4821	ZINC03045140	4718	0.08973417668758546	NO	-
4822	ZINC03969886	7010	0.08973058469268458	NO	-
4823	ZINC03969886	7011	0.08973058469268458	NO	-
4824	ZINC02242133	3913	0.08973055695143839	NO	-
4825	ZINC04477198	8179	0.08972914502430077	NO	-
4826	ZINC00612862	1752	0.08972490901358156	NO	-
4827	ZINC00846342	2301	0.08971823750953656	NO	-
4828	ZINC00762958	2006	0.0897154209261817	NO	-
4829	ZINC03192256	4787	0.08971175382498	NO	-
4830	ZINC03970196	7023	0.08971119795808241	NO	-
4831	ZINC03957517	6871	0.08969261307564237	NO	-
4832	ZINC03349563	5081	0.0896878883482606	NO	-
4833	ZINC01516389	3234	0.08967572686036564	NO	-
4834	ZINC00538944	1522	0.08966824849912312	NO	-
4835	ZINC04466204	8104	0.08966622036378645	NO	-
4836	ZINC02047390	3746	0.08966557849288054	NO	-
4837	ZINC03872756	6352	0.08966367029186653	NO	-
4838	ZINC03872756	6353	0.08966367029186653	NO	-
4839	ZINC00867971	2372	0.08966260460701966	NO	-
4840	ZINC00846325	2287	0.08965839979541798	NO	-
4841	ZINC00850059	2329	0.0896567236130234	NO	-
4842	ZINC00679760	1900	0.0896546861188379	NO	-
4843	ZINC03552478	5470	0.08965383930877172	NO	-
4844	ZINC03819696	5732	0.08964830479936597	NO	-
4845	ZINC01553877	3261	0.0896465206286485	NO	-
4846	ZINC00416710	1159	0.08964392168866582	NO	-
4847	ZINC01791371	3480	0.0896429001995116	NO	-
4848	ZINC00606142	1715	0.08964081224913419	NO	-
4849	ZINC03969084	8311	0.0896386782761326	NO	-
4850	ZINC02792937	4549	0.08963339593664252	NO	-
4851	ZINC02792937	4550	0.08963339593664252	NO	-
4852	ZINC03867403	6241	0.08963210602013454	NO	-
4853	ZINC02488481	4190	0.08963026238354861	NO	-
4854	ZINC00508257	1405	0.08962902198618349	NO	-
4855	ZINC03520799	5376	0.08959963899415203	NO	-
4856	ZINC02846985	4583	0.08959693056856778	NO	-
4857	ZINC00985816	2513	0.08959596128875698	NO	-
4858	ZINC01001508	2549	0.08958988332935447	NO	-
4859	ZINC00939013	2439	0.08958742656538192	NO	-
4860	ZINC00846326	2289	0.089586682184729	NO	-
4861	ZINC00634047	1801	0.08957450140478641	NO	-
4862	ZINC04522389	8217	0.08957359799361722	NO	-
4863	ZINC03150858	4768	0.08955830207295769	NO	-
4864	ZINC00801776	2093	0.08954701880269134	NO	-
4865	ZINC00094502	385	0.08954246574909115	NO	-
4866	ZINC03451554	5273	0.08953654243078603	NO	-
4867	ZINC02236432	3900	0.08953271043350429	NO	-
4868	ZINC00220771	734	0.08953260393707177	NO	-
4869	ZINC01095429	2695	0.08953125760795773	NO	-
4870	ZINC04387010	7937	0.08952565681101068	NO	-
4871	ZINC02712567	4436	0.08951925200020214	NO	-
4872	ZINC00806331	2124	0.08950987725761997	NO	-
4873	ZINC00985815	2511	0.08950201525347587	NO	-
4874	ZINC03889088	6389	0.08950122746815513	NO	-
4875	ZINC04501611	8194	0.08948822194716327	NO	-
4876	ZINC01107820	2709	0.08948410213335821	NO	-
4877	ZINC01074752	2645	0.08944982214963516	NO	-
4878	ZINC04225027	7667	0.08943963844037628	NO	-
4879	ZINC01427946	3055	0.08943112321869773	NO	-
4880	ZINC03228002	4827	0.08943099291889785	NO	-
4881	ZINC04386704	7933	0.08942759782057377	NO	-
4882	ZINC00270163	878	0.08942321452949277	NO	-
4883	ZINC00293548	919	0.08941290687978751	NO	-
4884	ZINC03454159	5289	0.08941201378265103	NO	-
4885	ZINC01263499	2867	0.08940641682863161	NO	-
4886	ZINC03969743	7002	0.08940379693231675	NO	-
4887	ZINC04405560	7960	0.08940063086843326	NO	-
4888	ZINC01414236	3024	0.0893998812855127	NO	-
4889	ZINC03488822	5332	0.08939206042856708	NO	-
4890	ZINC00030797	126	0.08939045468781356	NO	-
4891	ZINC01414231	3020	0.08938831331657882	NO	-
4892	ZINC02215181	3859	0.08938769294441969	NO	-
4893	ZINC02215181	3860	0.08938769294441969	NO	-
4894	ZINC03250057	4887	0.08937976365645146	NO	-
4895	ZINC03250057	4888	0.08937976365645146	NO	-
4896	ZINC01414222	3015	0.0893772260615983	NO	-
4897	ZINC03968792	6970	0.08937500052136813	NO	-
4898	ZINC00801776	2094	0.08936508467108462	NO	-
4899	ZINC01051721	2599	0.08936212021278384	NO	-
4900	ZINC02455498	4159	0.08936009557562241	NO	-
4901	ZINC00408000	1121	0.0893496688907499	NO	-
4902	ZINC03415256	5184	0.08934751971910479	NO	-
4903	ZINC03859700	6148	0.08933311654409891	NO	-
4904	ZINC03249222	4884	0.08933039435750396	NO	-
4905	ZINC03990990	7290	0.08932731180335704	NO	-
4906	ZINC03302605	4992	0.08932718153065639	NO	-
4907	ZINC02807236	4563	0.08931242007223278	NO	-
4908	ZINC03946887	6817	0.08930993643669748	NO	-
4909	ZINC00090766	368	0.0893073846719402	NO	-
4910	ZINC00411984	1130	0.0892960944996882	NO	-
4911	ZINC01070757	2639	0.08928652085588525	NO	-
4912	ZINC03890273	6449	0.08928235351360395	NO	-
4913	ZINC02712564	4433	0.08926003834992706	NO	-
4914	ZINC03509157	5354	0.0892600263602527	NO	-
4915	ZINC01263498	2865	0.08924762657394557	NO	-
4916	ZINC02485705	4187	0.08924485365338242	NO	-
4917	ZINC04115326	7509	0.08924315036142409	NO	-
4918	ZINC00480037	1338	0.08922282827964852	NO	-
4919	ZINC01156195	2777	0.08922044325856791	NO	-
4920	ZINC02358367	4072	0.08921560355078359	NO	-
4921	ZINC03318344	5017	0.08921514188073637	NO	-
4922	ZINC02712572	4441	0.08921400382392757	NO	-
4923	ZINC00818682	2238	0.08921242321364288	NO	-
4924	ZINC00423416	1233	0.08920471843680465	NO	-
4925	ZINC03969744	7004	0.08920447774534608	NO	-
4926	ZINC00422375	1222	0.08920000389179739	NO	-
4927	ZINC03378218	5130	0.08919511724456133	NO	-
4928	ZINC03850015	5831	0.08919228745400333	NO	-
4929	ZINC04305920	7795	0.089188684893091	NO	-
4930	ZINC03842538	5766	0.08918843265496826	NO	-
4931	ZINC03889336	6411	0.0891823266668351	NO	-
4932	ZINC01086386	2663	0.08918127585940253	NO	-
4933	ZINC00536826	1485	0.08918003650157436	NO	-
4934	ZINC03849791	5819	0.08916846062687846	NO	-
4935	ZINC03654264	5660	0.08916812579261385	NO	-
4936	ZINC00846341	2299	0.08916539664652266	NO	-
4937	ZINC04000959	7413	0.08915633997667512	NO	-
4938	ZINC01468986	3140	0.08915131620349141	NO	-
4939	ZINC04306267	7823	0.0891487923464387	NO	-
4940	ZINC01500918	3218	0.08914152191250019	NO	-
4941	ZINC03997426	7368	0.0891323753809273	NO	-
4942	ZINC01438427	3090	0.08912626265145829	NO	-
4943	ZINC04248915	7714	0.08910201545008593	NO	-
4944	ZINC03957368	6869	0.08910142629349738	NO	-
4945	ZINC01750671	3430	0.08909922752555065	NO	-
4946	ZINC02250689	3931	0.08909550001347434	NO	-
4947	ZINC00008862	24	0.0890872972158596	NO	-
4948	ZINC02150681	3782	0.08908668328962754	NO	-
4949	ZINC03892905	6597	0.08908394642631799	NO	-
4950	ZINC03848897	5800	0.08907861453464	NO	-
4951	ZINC03259192	4921	0.0890690008960098	NO	-
4952	ZINC00411782	1127	0.0890673489962137	NO	-
4953	ZINC03569283	5485	0.08906121341511292	NO	-
4954	ZINC00115165	422	0.08905764078050554	NO	-
4955	ZINC03838332	5764	0.08904974067083339	NO	-
4956	ZINC04387217	7947	0.08904255939247555	NO	-
4957	ZINC02098579	3759	0.08904204250306182	NO	-
4958	ZINC03892016	6573	0.08903373387125232	NO	-
4959	ZINC00759049	2000	0.0890324292068961	NO	-
4960	ZINC00041547	169	0.0890290610166903	NO	-
4961	ZINC01804799	3489	0.08902505104876611	NO	-
4962	ZINC01020411	2562	0.08902093995167319	NO	-
4963	ZINC00762959	2007	0.08901266326766397	NO	-
4964	ZINC00232147	781	0.08900916849244003	NO	-
4965	ZINC00130139	478	0.0890078883706988	NO	-
4966	ZINC01820118	3504	0.08897406660875593	NO	-
4967	ZINC01815472	3496	0.08897366671797619	NO	-
4968	ZINC01683819	3364	0.08897135338023224	NO	-
4969	ZINC02874619	4636	0.08896984681759881	NO	-
4970	ZINC03968625	6958	0.08896780334381948	NO	-
4971	ZINC00508861	1406	0.08894791577020904	NO	-
4972	ZINC01863387	3523	0.08894095713359126	NO	-
4973	ZINC00037928	160	0.08893811458744239	NO	-
4974	ZINC00155285	552	0.08893065015362518	NO	-
4975	ZINC03436956	5227	0.088921804743782	NO	-
4976	ZINC04638882	8279	0.08890775292959002	NO	-
4977	ZINC03979754	7169	0.08890011239224316	NO	-
4978	ZINC03221782	4813	0.08889888780924457	NO	-
4979	ZINC04279779	7769	0.08888982058738364	NO	-
4980	ZINC00846352	2307	0.0888869705893184	NO	-
4981	ZINC03329497	5036	0.0888819943978796	NO	-
4982	ZINC03352709	5087	0.0888771342132311	NO	-
4983	ZINC04000541	7400	0.08885765181269616	NO	-
4984	ZINC00545289	1555	0.08885354338766521	NO	-
4985	ZINC00676872	1889	0.08884630781450926	NO	-
4986	ZINC00587198	1680	0.08884351186701057	NO	-
4987	ZINC00154377	551	0.0888379363596308	NO	-
4988	ZINC02348061	4050	0.08883335800015237	NO	-
4989	ZINC02348061	4051	0.08883335800015237	NO	-
4990	ZINC04250305	7743	0.0888330818216028	NO	-
4991	ZINC00307135	942	0.0888177565275593	NO	-
4992	ZINC04402432	7956	0.08881723345209037	NO	-
4993	ZINC00036832	156	0.08881610129181111	NO	-
4994	ZINC01468985	3137	0.08880641857151757	NO	-
4995	ZINC02430068	4113	0.08880404475699022	NO	-
4996	ZINC03449506	5254	0.08880071384233452	NO	-
4997	ZINC00024493	78	0.08879832466749847	NO	-
4998	ZINC03987986	7281	0.0887900962808139	NO	-
4999	ZINC04182550	7629	0.08878643943871045	NO	-
5000	ZINC03968633	6963	0.08877636884029003	NO	-
5001	ZINC03858215	6093	0.08877182403823052	NO	-
5002	ZINC00611621	1740	0.0887593282033403	NO	-
5003	ZINC03987652	7255	0.0887494874463487	NO	-
5004	ZINC03346418	5075	0.08874912173799057	NO	-
5005	ZINC03906378	6661	0.08874345193905893	NO	-
5006	ZINC00626614	1791	0.08874036614831048	NO	-
5007	ZINC02873537	4634	0.08873594293975552	NO	-
5008	ZINC02712479	4425	0.0887302702007367	NO	-
5009	ZINC04470066	8169	0.08872551514036595	NO	-
5010	ZINC04248311	7698	0.08872084375152796	NO	-
5011	ZINC02241009	3907	0.08871039793683161	NO	-
5012	ZINC00094512	387	0.08870722288513158	NO	-
5013	ZINC03956429	6846	0.08870388799756825	NO	-
5014	ZINC02712480	4426	0.08869510159519374	NO	-
5015	ZINC02479610	4175	0.08868716935681671	NO	-
5016	ZINC03525532	5398	0.08868318875761938	NO	-
5017	ZINC04116997	7521	0.08867394970895404	NO	-
5018	ZINC00055931	246	0.0886717740750914	NO	-
5019	ZINC01749057	3416	0.08867088460510507	NO	-
5020	ZINC00463388	1287	0.08865510004113253	NO	-
5021	ZINC04468255	8133	0.08864201138420362	NO	-
5022	ZINC00351558	996	0.08863477775416395	NO	-
5023	ZINC00985164	2503	0.08862904023563502	NO	-
5024	ZINC03970212	7025	0.08862326115795835	NO	-
5025	ZINC03343723	5068	0.08861335033060083	NO	-
5026	ZINC02171048	3794	0.08859670865457187	NO	-
5027	ZINC04439209	7993	0.08859606463071765	NO	-
5028	ZINC02384237	4091	0.08858466313378895	NO	-
5029	ZINC03350167	5083	0.08857500777995443	NO	-
5030	ZINC01073737	2643	0.08856887916322378	NO	-
5031	ZINC04249580	7723	0.08856254829256038	NO	-
5032	ZINC00846341	2298	0.08856168366205662	NO	-
5033	ZINC03407534	5173	0.08855747118998182	NO	-
5034	ZINC00026736	98	0.08855363232800106	NO	-
5035	ZINC01677089	3358	0.08855229010584707	NO	-
5036	ZINC03876868	6358	0.0885518580965274	NO	-
5037	ZINC00548769	1584	0.08855055126922677	NO	-
5038	ZINC03889152	6394	0.08854727545117196	NO	-
5039	ZINC03858116	6073	0.08854274241839567	NO	-
5040	ZINC02181817	3796	0.08853842371975514	NO	-
5041	ZINC03977459	7144	0.0885322830686412	NO	-
5042	ZINC03335478	5045	0.08852408681162005	NO	-
5043	ZINC04272774	7757	0.08852287255426411	NO	-
5044	ZINC02639567	4344	0.08852069437289391	NO	-
5045	ZINC00417730	1161	0.08851775015900423	NO	-
5046	ZINC04374974	7913	0.08851731280853962	NO	-
5047	ZINC00411783	1128	0.08851071310556138	NO	-
5048	ZINC03387969	5141	0.08851005786161893	NO	-
5049	ZINC03576318	5516	0.08850700743321899	NO	-
5050	ZINC03890295	6450	0.08850493544939377	NO	-
5051	ZINC01175432	2789	0.08849550123880702	NO	-
5052	ZINC00661122	1856	0.08849191495980302	NO	-
5053	ZINC03891115	6497	0.08849102405692315	NO	-
5054	ZINC00846353	2309	0.08848895795845864	NO	-
5055	ZINC00915932	2421	0.08848018797897723	NO	-
5056	ZINC02638400	4343	0.08847823864063284	NO	-
5057	ZINC01788287	3468	0.08846810244735719	NO	-
5058	ZINC04510180	8203	0.0884659960315799	NO	-
5059	ZINC03854091	5932	0.08845488219138341	NO	-
5060	ZINC02452441	4152	0.08844479194546925	NO	-
5061	ZINC01598456	3291	0.08844265001095178	NO	-
5062	ZINC01262521	2863	0.08843842048947108	NO	-
5063	ZINC00025431	85	0.08842379906197737	NO	-
5064	ZINC03854064	5917	0.08842317689854902	NO	-
5065	ZINC03526975	5412	0.08842031821744915	NO	-
5066	ZINC01600340	3292	0.08840956047587989	NO	-
5067	ZINC02435141	4128	0.08838947074636168	NO	-
5068	ZINC03772054	5687	0.08838796206653725	NO	-
5069	ZINC03858015	6064	0.08838698200150615	NO	-
5070	ZINC01091270	2675	0.08838684142588257	NO	-
5071	ZINC03925997	6770	0.0883811236222432	NO	-
5072	ZINC04502150	8340	0.08837825778703384	NO	-
5073	ZINC00956535	2473	0.08837634313556342	NO	-
5074	ZINC00200589	653	0.08836537412269821	NO	-
5075	ZINC00808901	2165	0.08835797248732953	NO	-
5076	ZINC00850059	2328	0.0883558986269226	NO	-
5077	ZINC04061397	7474	0.08835435305608844	NO	-
5078	ZINC00985163	2501	0.08834928370677252	NO	-
5079	ZINC00847789	2325	0.08834111546227687	NO	-
5080	ZINC03857876	6052	0.08833729287908217	NO	-
5081	ZINC01001507	2547	0.08833538267942442	NO	-
5082	ZINC03974049	7086	0.08833205655374048	NO	-
5083	ZINC00808900	2163	0.08832575898520233	NO	-
5084	ZINC03510260	5363	0.0883176621568803	NO	-
5085	ZINC00056059	257	0.08831151183084765	NO	-
5086	ZINC03528687	5420	0.08831100284539284	NO	-
5087	ZINC03633167	5645	0.08830379756112132	NO	-
5088	ZINC00809498	2197	0.08830321165327118	NO	-
5089	ZINC03860076	6165	0.08830115235779265	NO	-
5090	ZINC04468676	8139	0.08830115235779265	NO	-
5091	ZINC00800925	2075	0.08829699346051412	NO	-
5092	ZINC04396041	8326	0.08828967714849141	NO	-
5093	ZINC00310074	948	0.08828911911769705	NO	-
5094	ZINC03250347	4889	0.08828688774483352	NO	-
5095	ZINC00196974	640	0.08827506712725808	NO	-
5096	ZINC00808901	2166	0.08826340453517864	NO	-
5097	ZINC00354185	1004	0.08825955684495988	NO	-
5098	ZINC04001306	7433	0.08824929547399198	NO	-
5099	ZINC00674652	1886	0.08824795192550529	NO	-
5100	ZINC01829604	3508	0.08824769773649532	NO	-
5101	ZINC02502662	4204	0.08823797470229562	NO	-
5102	ZINC01943969	3705	0.08823431985474091	NO	-
5103	ZINC03969743	7001	0.08823330577965002	NO	-
5104	ZINC03859800	6152	0.08823112131817118	NO	-
5105	ZINC03524868	5388	0.08822768583143466	NO	-
5106	ZINC03857978	6059	0.08822616344225394	NO	-
5107	ZINC04001079	7420	0.08822154441722409	NO	-
5108	ZINC03859350	6136	0.0882159759395493	NO	-
5109	ZINC00759049	2001	0.08821550730679815	NO	-
5110	ZINC03397038	5150	0.08821488049345147	NO	-
5111	ZINC03950313	6828	0.08818782312573788	NO	-
5112	ZINC03246454	4880	0.08818629969674059	NO	-
5113	ZINC00936305	2438	0.08817360572770859	NO	-
5114	ZINC03295875	4983	0.08817244333977867	NO	-
5115	ZINC03889132	6392	0.08817212540439595	NO	-
5116	ZINC04633640	8275	0.08817188849206742	NO	-
5117	ZINC04512950	8205	0.0881690411549461	NO	-
5118	ZINC03335725	5047	0.08816669813201533	NO	-
5119	ZINC01662802	3346	0.08816500914033235	NO	-
5120	ZINC01001507	2546	0.08816002902947055	NO	-
5121	ZINC00846338	2297	0.08815906727182393	NO	-
5122	ZINC04191156	7633	0.08815647872418986	NO	-
5123	ZINC02854573	4596	0.08815610978436522	NO	-
5124	ZINC02652554	4364	0.08814196635108841	NO	-
5125	ZINC00971352	2484	0.08813981563271213	NO	-
5126	ZINC02351210	4060	0.08813520724612503	NO	-
5127	ZINC01282781	2918	0.08812880982236086	NO	-
5128	ZINC01933353	3649	0.08812370454423142	NO	-
5129	ZINC02755015	4492	0.08811531958261708	NO	-
5130	ZINC00038255	161	0.08811422209965142	NO	-
5131	ZINC03891668	6522	0.08810814033517758	NO	-
5132	ZINC01516501	3238	0.0881008545358046	NO	-
5133	ZINC00718517	1959	0.08809546681430462	NO	-
5134	ZINC03128856	4752	0.08809220335416502	NO	-
5135	ZINC01862285	3520	0.08808471056063874	NO	-
5136	ZINC04306291	7826	0.08808118474541941	NO	-
5137	ZINC03969363	6988	0.08807275644134974	NO	-
5138	ZINC03857263	6020	0.08807187092472149	NO	-
5139	ZINC02913600	4664	0.08806318700101011	NO	-
5140	ZINC00050140	203	0.08806293611542916	NO	-
5141	ZINC00809497	2195	0.08806040491307197	NO	-
5142	ZINC03853116	5903	0.08805202994608081	NO	-
5143	ZINC01444273	3114	0.08804234957384822	NO	-
5144	ZINC02412087	4109	0.08804116665971294	NO	-
5145	ZINC00585137	1679	0.0880370055094853	NO	-
5146	ZINC01049681	2595	0.0880299281195507	NO	-
5147	ZINC00009174	28	0.08802494016616397	NO	-
5148	ZINC03889437	6415	0.08802421204970474	NO	-
5149	ZINC03969562	6999	0.08802394619502772	NO	-
5150	ZINC00232249	783	0.08802081209999212	NO	-
5151	ZINC01060594	2623	0.08801914472713304	NO	-
5152	ZINC00652024	1841	0.08801441972365544	NO	-
5153	ZINC00652024	1842	0.08801441972365544	NO	-
5154	ZINC03858161	6082	0.08800508571171416	NO	-
5155	ZINC00268510	871	0.08800231858023101	NO	-
5156	ZINC03333334	5039	0.08799913774725303	NO	-
5157	ZINC00567125	1623	0.08799862432029763	NO	-
5158	ZINC04150354	7572	0.08799280379101221	NO	-
5159	ZINC01268182	2874	0.08799105084574783	NO	-
5160	ZINC04400600	7955	0.08799079135653456	NO	-
5161	ZINC02305094	3991	0.08798898553664444	NO	-
5162	ZINC00718518	1960	0.0879823695098344	NO	-
5163	ZINC00537429	1500	0.08798207961968789	NO	-
5164	ZINC00846353	2308	0.08797930468839422	NO	-
5165	ZINC04148830	7564	0.08797587841310019	NO	-
5166	ZINC00128431	475	0.08797511685208094	NO	-
5167	ZINC03892845	6595	0.0879738878980569	NO	-
5168	ZINC01294238	2943	0.08797313439724577	NO	-
5169	ZINC00128431	474	0.08797275315231554	NO	-
5170	ZINC03858109	6072	0.08796213124767806	NO	-
5171	ZINC01874157	3535	0.08795579939210048	NO	-
5172	ZINC04460363	8040	0.08794622818189166	NO	-
5173	ZINC03891589	6513	0.08794242597132866	NO	-
5174	ZINC04468695	8336	0.08794017651492211	NO	-
5175	ZINC04001154	7427	0.08793894371450622	NO	-
5176	ZINC00055786	229	0.08793482075101856	NO	-
5177	ZINC00809496	2193	0.08793273023343734	NO	-
5178	ZINC04000610	7406	0.08793189735072267	NO	-
5179	ZINC02394556	4099	0.08793070902083848	NO	-
5180	ZINC01267676	2870	0.08791625457036835	NO	-
5181	ZINC00385011	1078	0.0879095076310724	NO	-
5182	ZINC04000611	7407	0.08790778894673178	NO	-
5183	ZINC01274354	2887	0.08790012926288639	NO	-
5184	ZINC00438112	1254	0.08789798019306506	NO	-
5185	ZINC00094351	379	0.08789570333046602	NO	-
5186	ZINC01001471	2545	0.0878893416068301	NO	-
5187	ZINC00510562	1416	0.08787004548671078	NO	-
5188	ZINC04246077	7696	0.0878616957718795	NO	-
5189	ZINC00275645	884	0.08785431743294776	NO	-
5190	ZINC02858052	4608	0.08784854955135911	NO	-
5191	ZINC00626616	1792	0.08781822288800603	NO	-
5192	ZINC01438430	3099	0.08781515136068306	NO	-
5193	ZINC04465568	8084	0.08780776298221446	NO	-
5194	ZINC00808900	2164	0.08780760165610448	NO	-
5195	ZINC01491556	3196	0.08780148689421108	NO	-
5196	ZINC01877124	3544	0.08778012950296345	NO	-
5197	ZINC00479618	1335	0.08777113662519986	NO	-
5198	ZINC03969744	7003	0.08776971061631965	NO	-
5199	ZINC00480038	1339	0.08776840890564044	NO	-
5200	ZINC04413510	7967	0.08776739814410996	NO	-
5201	ZINC03848364	5775	0.08774906410846915	NO	-
5202	ZINC01274565	2890	0.08773080078713157	NO	-
5203	ZINC00848822	2326	0.08771354493859851	NO	-
5204	ZINC02652761	4365	0.08771243366067527	NO	-
5205	ZINC00657609	1847	0.08771029647550004	NO	-
5206	ZINC03848832	5792	0.08770816814004252	NO	-
5207	ZINC00794806	2055	0.08769249925055973	NO	-
5208	ZINC00794806	2056	0.08769249925055973	NO	-
5209	ZINC03848234	5769	0.08768731569558091	NO	-
5210	ZINC00803687	2097	0.0876870031171104	NO	-
5211	ZINC03987777	7261	0.08768147714120156	NO	-
5212	ZINC02504008	4216	0.08766402425090798	NO	-
5213	ZINC02224943	3876	0.08766345180154368	NO	-
5214	ZINC03912357	6723	0.08766257120742649	NO	-
5215	ZINC03889056	6388	0.08765109333281676	NO	-
5216	ZINC02912174	4663	0.08764283836744527	NO	-
5217	ZINC02761911	4508	0.08763390171533769	NO	-
5218	ZINC00573956	1626	0.08762632599655189	NO	-
5219	ZINC03001220	4690	0.0876246245123327	NO	-
5220	ZINC03969050	6974	0.08761809565312485	NO	-
5221	ZINC04459813	8036	0.08761809565312485	NO	-
5222	ZINC00073932	325	0.08761281289404295	NO	-
5223	ZINC00007745	21	0.08760685367549607	NO	-
5224	ZINC01877124	3543	0.08759936215185302	NO	-
5225	ZINC03857206	6014	0.08759916451841807	NO	-
5226	ZINC01889576	3560	0.0875939378668023	NO	-
5227	ZINC01446221	3121	0.08759376407144212	NO	-
5228	ZINC00997386	2538	0.08758608694570474	NO	-
5229	ZINC03909539	6711	0.08758184094601831	NO	-
5230	ZINC04467747	8113	0.08757932506906435	NO	-
5231	ZINC01809391	3491	0.08757597287479685	NO	-
5232	ZINC03913133	6744	0.08757065476980234	NO	-
5233	ZINC00846327	2290	0.0875695910734632	NO	-
5234	ZINC03274652	4945	0.0875663859865997	NO	-
5235	ZINC00759050	2002	0.08756514290425024	NO	-
5236	ZINC00828777	2263	0.08756040209220631	NO	-
5237	ZINC03422313	5203	0.0875571283188287	NO	-
5238	ZINC03262835	4929	0.08755002299523905	NO	-
5239	ZINC04193974	7647	0.08754768712144269	NO	-
5240	ZINC01444272	3113	0.08754173830362331	NO	-
5241	ZINC03425814	5216	0.08753789144359815	NO	-
5242	ZINC01414438	3032	0.08753032674219502	NO	-
5243	ZINC03850708	5856	0.08752779722968856	NO	-
5244	ZINC02748603	4471	0.08752530366901042	NO	-
5245	ZINC01079649	2654	0.08751942732077535	NO	-
5246	ZINC00818683	2240	0.0875062044906211	NO	-
5247	ZINC03977418	7142	0.08750203214932617	NO	-
5248	ZINC02225415	3877	0.0874899522924333	NO	-
5249	ZINC02653772	4366	0.08748566148857036	NO	-
5250	ZINC03891750	6536	0.08748292273303467	NO	-
5251	ZINC00037147	159	0.08748088145532526	NO	-
5252	ZINC04439792	7994	0.08747730193264378	NO	-
5253	ZINC02384242	4092	0.08747678461024962	NO	-
5254	ZINC04305966	7801	0.08747623655643809	NO	-
5255	ZINC00806517	2157	0.08747324018531347	NO	-
5256	ZINC00602630	1709	0.08747222269321309	NO	-
5257	ZINC03969362	6987	0.08746102594461973	NO	-
5258	ZINC00987165	2521	0.0874580052162779	NO	-
5259	ZINC03890310	8288	0.08744157315747911	NO	-
5260	ZINC00461594	1282	0.08743370468286744	NO	-
5261	ZINC01943968	3704	0.08743367003232272	NO	-
5262	ZINC03857338	6031	0.08743007283708465	NO	-
5263	ZINC03954274	6839	0.08742877382941422	NO	-
5264	ZINC00242180	814	0.08742794458611544	NO	-
5265	ZINC00846328	2292	0.08742589714170917	NO	-
5266	ZINC00664175	1866	0.08741443178314082	NO	-
5267	ZINC01290661	2941	0.08740835309758035	NO	-
5268	ZINC03970196	7024	0.08740791033432697	NO	-
5269	ZINC00229629	761	0.08740555311328889	NO	-
5270	ZINC04386704	7932	0.08739021464505205	NO	-
5271	ZINC02143960	3781	0.08737325434080313	NO	-
5272	ZINC03852026	5875	0.08736483159796243	NO	-
5273	ZINC00688075	1915	0.08736199593086912	NO	-
5274	ZINC00537517	1509	0.08736089295242554	NO	-
5275	ZINC00038367	163	0.0873598744696376	NO	-
5276	ZINC00987166	2523	0.08735366281642817	NO	-
5277	ZINC00784480	2049	0.08735152673171206	NO	-
5278	ZINC01468992	3142	0.08733560767015075	NO	-
5279	ZINC00796566	2059	0.08732899719215988	NO	-
5280	ZINC00796566	2060	0.08732899719215988	NO	-
5281	ZINC00112716	418	0.08732465741123342	NO	-
5282	ZINC04306305	7828	0.08731984705364425	NO	-
5283	ZINC00203813	698	0.08731861916093345	NO	-
5284	ZINC00065352	293	0.0873182218350773	NO	-
5285	ZINC00928707	2433	0.08731655507921993	NO	-
5286	ZINC00422484	1228	0.08730508380790043	NO	-
5287	ZINC03867447	6244	0.08730099134147555	NO	-
5288	ZINC02627708	4316	0.08728210063093313	NO	-
5289	ZINC01131008	2747	0.08724792489293509	NO	-
5290	ZINC00420351	1180	0.08724456576437457	NO	-
5291	ZINC03892906	6598	0.0872392543134509	NO	-
5292	ZINC03867882	6282	0.08723888657826237	NO	-
5293	ZINC02283004	3956	0.08723273300170788	NO	-
5294	ZINC01102215	2698	0.08722442941252032	NO	-
5295	ZINC02733948	4455	0.08720059307174534	NO	-
5296	ZINC03925997	6771	0.08719601267971738	NO	-
5297	ZINC00809825	2200	0.0871820283271577	NO	-
5298	ZINC01267676	2871	0.08717897616677094	NO	-
5299	ZINC04148830	7563	0.0871777617131993	NO	-
5300	ZINC01155203	2774	0.08717029054300217	NO	-
5301	ZINC03277612	4951	0.08716195313802653	NO	-
5302	ZINC02841894	4579	0.08715725929606825	NO	-
5303	ZINC04468250	8131	0.08715086377791309	NO	-
5304	ZINC02123307	3770	0.08714198143589136	NO	-
5305	ZINC00846327	2291	0.08713986121389053	NO	-
5306	ZINC03971938	7064	0.08713546689092656	NO	-
5307	ZINC00055791	233	0.08712353599784356	NO	-
5308	ZINC03362837	5109	0.08712283036659549	NO	-
5309	ZINC00859871	2349	0.08711609067138558	NO	-
5310	ZINC00024494	80	0.0871143273724131	NO	-
5311	ZINC00846326	2288	0.08711426519453196	NO	-
5312	ZINC00637678	1814	0.0870987885802678	NO	-
5313	ZINC00539938	1531	0.08709863501366961	NO	-
5314	ZINC00205663	706	0.08708850327606385	NO	-
5315	ZINC00987559	2526	0.0870868623410671	NO	-
5316	ZINC03971622	7057	0.08708052670487872	NO	-
5317	ZINC01516501	3239	0.08707907007491349	NO	-
5318	ZINC01516501	3240	0.08707907007491349	NO	-
5319	ZINC01267677	2872	0.08707836536594256	NO	-
5320	ZINC02196660	3815	0.08707467025710758	NO	-
5321	ZINC03867446	6243	0.08707451266696055	NO	-
5322	ZINC03866817	6214	0.08706880759536344	NO	-
5323	ZINC03232436	4840	0.08706524318673328	NO	-
5324	ZINC02481163	4178	0.08706245288554626	NO	-
5325	ZINC02617964	4295	0.0870616768352964	NO	-
5326	ZINC03368829	5122	0.0870614514173398	NO	-
5327	ZINC01542456	3250	0.08704893272498154	NO	-
5328	ZINC01072697	2642	0.08704154883225274	NO	-
5329	ZINC04305949	7800	0.08704139797033536	NO	-
5330	ZINC00493887	1376	0.08703995110214253	NO	-
5331	ZINC02139584	3779	0.08703931836018416	NO	-
5332	ZINC00359140	1013	0.08702330870415102	NO	-
5333	ZINC03908988	6704	0.08701595633811834	NO	-
5334	ZINC03532889	5431	0.08701003546220086	NO	-
5335	ZINC03891950	6568	0.08700498838406075	NO	-
5336	ZINC01409209	3008	0.08699885241101897	NO	-
5337	ZINC04305996	7803	0.0869948743084078	NO	-
5338	ZINC03653491	5656	0.08698627227840276	NO	-
5339	ZINC01274354	2886	0.08698592012112048	NO	-
5340	ZINC03980270	7192	0.0869859111949646	NO	-
5341	ZINC01086387	2664	0.08698060863849061	NO	-
5342	ZINC00778980	2030	0.0869553814500124	NO	-
5343	ZINC01274355	2888	0.08695419043401297	NO	-
5344	ZINC00836188	2268	0.0869505697596752	NO	-
5345	ZINC01314792	2956	0.08694915634250833	NO	-
5346	ZINC02433725	4127	0.08694881216208693	NO	-
5347	ZINC02350406	4053	0.08694452518832792	NO	-
5348	ZINC01073737	2644	0.08694330042064594	NO	-
5349	ZINC04248311	7700	0.08692360226586711	NO	-
5350	ZINC03510251	5360	0.08692345322414177	NO	-
5351	ZINC03556423	5473	0.0869135111587217	NO	-
5352	ZINC02131835	3773	0.0869030972711214	NO	-
5353	ZINC04306318	7829	0.08690160020365759	NO	-
5354	ZINC02214760	3854	0.08689123555407167	NO	-
5355	ZINC02314778	3998	0.0868829556936108	NO	-
5356	ZINC04305367	7784	0.0868817433786723	NO	-
5357	ZINC01624323	3305	0.08687328107435216	NO	-
5358	ZINC03356269	5094	0.08686269095589916	NO	-
5359	ZINC00177981	585	0.08685333583543974	NO	-
5360	ZINC00987165	2520	0.08683080501473875	NO	-
5361	ZINC03867346	6236	0.08682611852637741	NO	-
5362	ZINC01874157	3534	0.0868200840607736	NO	-
5363	ZINC00591129	1691	0.08681036790457579	NO	-
5364	ZINC04397103	8327	0.0868054289980206	NO	-
5365	ZINC01248775	2849	0.08679941447857703	NO	-
5366	ZINC02772298	4519	0.08678947562469531	NO	-
5367	ZINC00846325	2286	0.08678936659446909	NO	-
5368	ZINC04412034	7962	0.08678861111346102	NO	-
5369	ZINC03857281	6023	0.08678631842213745	NO	-
5370	ZINC04464276	8051	0.08678631842213745	NO	-
5371	ZINC00809498	2196	0.08677015985405671	NO	-
5372	ZINC00068967	304	0.08675633507800491	NO	-
5373	ZINC01665619	3351	0.08674856738653886	NO	-
5374	ZINC03866803	6212	0.08674310821515427	NO	-
5375	ZINC03980131	7181	0.08674078457954705	NO	-
5376	ZINC03968568	6940	0.0867374410298762	NO	-
5377	ZINC01294506	2945	0.0867342036451958	NO	-
5378	ZINC03484042	5323	0.08672793819530256	NO	-
5379	ZINC04277178	7763	0.08672479183666727	NO	-
5380	ZINC04284799	7776	0.08672145523252031	NO	-
5381	ZINC00809499	2198	0.08672099387691624	NO	-
5382	ZINC02214757	3853	0.08671920945234195	NO	-
5383	ZINC01120034	2729	0.08671717102987371	NO	-
5384	ZINC02784773	4530	0.08671713992693475	NO	-
5385	ZINC00094543	392	0.08671545005176136	NO	-
5386	ZINC00950289	2468	0.08671334841385123	NO	-
5387	ZINC00232522	785	0.08671254373635055	NO	-
5388	ZINC03296603	4984	0.08670951534765978	NO	-
5389	ZINC02622937	4308	0.08670907364639474	NO	-
5390	ZINC00424639	1236	0.0867079241484483	NO	-
5391	ZINC00055820	237	0.08669485724475658	NO	-
5392	ZINC03848948	5808	0.0866918484971404	NO	-
5393	ZINC01239163	2838	0.08668889302165934	NO	-
5394	ZINC04106444	7502	0.08667715466755063	NO	-
5395	ZINC01095429	2693	0.086675888163268	NO	-
5396	ZINC04129450	7536	0.08666933673279008	NO	-
5397	ZINC00029073	115	0.08666577646721384	NO	-
5398	ZINC02272830	3935	0.08666117598002437	NO	-
5399	ZINC02661213	4382	0.08665633604826226	NO	-
5400	ZINC00307114	941	0.08664666030446198	NO	-
5401	ZINC03983413	7219	0.08663249602432528	NO	-
5402	ZINC00003294	11	0.08662716062456374	NO	-
5403	ZINC00846352	2306	0.0866208896720365	NO	-
5404	ZINC00197000	642	0.08661560390044497	NO	-
5405	ZINC01809391	3492	0.08661109316843732	NO	-
5406	ZINC03859984	6160	0.08660930585605378	NO	-
5407	ZINC01125537	2741	0.08660637292527587	NO	-
5408	ZINC00038256	162	0.08659836813863168	NO	-
5409	ZINC00059070	276	0.08659661541885978	NO	-
5410	ZINC03857969	6058	0.08659598221658248	NO	-
5411	ZINC03856130	5998	0.08658801053623774	NO	-
5412	ZINC04316941	7854	0.08657105091022484	NO	-
5413	ZINC00806517	2156	0.0865660734302735	NO	-
5414	ZINC03862621	6181	0.08654939642146643	NO	-
5415	ZINC01809393	3493	0.08654678804256681	NO	-
5416	ZINC00806515	2154	0.08654362989488953	NO	-
5417	ZINC03969361	6986	0.08654074187643263	NO	-
5418	ZINC00898108	2400	0.08653165258009725	NO	-
5419	ZINC01876121	3541	0.08651688713612647	NO	-
5420	ZINC00679723	1896	0.08649831209247802	NO	-
5421	ZINC00051093	208	0.08648609908964527	NO	-
5422	ZINC03897909	6607	0.0864828739186108	NO	-
5423	ZINC00106230	411	0.08648182631421765	NO	-
5424	ZINC03854646	5942	0.0864802495138752	NO	-
5425	ZINC01809393	3494	0.08647857291919289	NO	-
5426	ZINC00903780	2409	0.08647329299487577	NO	-
5427	ZINC00903780	2411	0.08647329299487577	NO	-
5428	ZINC01877621	3548	0.08646610955485959	NO	-
5429	ZINC00640474	1824	0.08644904197595885	NO	-
5430	ZINC03310808	5006	0.08644773355392227	NO	-
5431	ZINC00989407	2530	0.08643282328801272	NO	-
5432	ZINC01923454	3628	0.08643216517433774	NO	-
5433	ZINC03448739	5248	0.08642456071082234	NO	-
5434	ZINC01877125	3546	0.0864113169735377	NO	-
5435	ZINC00129955	477	0.08640965452636394	NO	-
5436	ZINC04467748	8114	0.08640340057968163	NO	-
5437	ZINC03343846	5069	0.08640051444722732	NO	-
5438	ZINC00549813	1585	0.08639803138578298	NO	-
5439	ZINC00533958	1470	0.08639627220254045	NO	-
5440	ZINC03980121	7179	0.08639511652233595	NO	-
5441	ZINC02337607	4038	0.08639286677521622	NO	-
5442	ZINC03255471	4918	0.08639131573418411	NO	-
5443	ZINC02563958	4253	0.08638614349374518	NO	-
5444	ZINC02479111	4174	0.08638427759210585	NO	-
5445	ZINC00948200	2465	0.0863811570226573	NO	-
5446	ZINC03857537	6039	0.086372041621896	NO	-
5447	ZINC01874158	3536	0.08635607480976797	NO	-
5448	ZINC00041963	171	0.08634980305050828	NO	-
5449	ZINC01331362	2963	0.08634433842306807	NO	-
5450	ZINC03854074	5920	0.08633948641065185	NO	-
5451	ZINC02227735	3878	0.08632953706253493	NO	-
5452	ZINC01001508	2548	0.08632574825103109	NO	-
5453	ZINC00987548	2524	0.08631405598357149	NO	-
5454	ZINC03783252	5694	0.08631279287717239	NO	-
5455	ZINC00278537	886	0.08630891912722265	NO	-
5456	ZINC01307729	2952	0.0863073996114462	NO	-
5457	ZINC00778548	2016	0.08630597270774823	NO	-
5458	ZINC00824794	2250	0.08629456811322336	NO	-
5459	ZINC03081892	4729	0.08627474288262622	NO	-
5460	ZINC03141989	4766	0.08626488133750698	NO	-
5461	ZINC00727263	1992	0.08626414826958191	NO	-
5462	ZINC03889341	6413	0.08626265082388654	NO	-
5463	ZINC00526918	1453	0.0862619869267084	NO	-
5464	ZINC00839517	2271	0.08626067842734017	NO	-
5465	ZINC03889320	6407	0.08625532545339203	NO	-
5466	ZINC00466541	1299	0.08625473006441708	NO	-
5467	ZINC01446220	3119	0.08625250303795413	NO	-
5468	ZINC03993238	7331	0.0862495795658989	NO	-
5469	ZINC04470024	8163	0.0862495795658989	NO	-
5470	ZINC00956506	2472	0.08624587908169054	NO	-
5471	ZINC00033292	136	0.08624457038920116	NO	-
5472	ZINC00538473	1518	0.08624050455404847	NO	-
5473	ZINC01305350	2949	0.08623683134886354	NO	-
5474	ZINC00985168	2506	0.08623232493999447	NO	-
5475	ZINC03891715	6524	0.08621721488541818	NO	-
5476	ZINC02878862	4642	0.08621264311836582	NO	-
5477	ZINC01636806	3316	0.08620278136007836	NO	-
5478	ZINC04012202	7440	0.08619496814581355	NO	-
5479	ZINC03912731	6738	0.08619340978041064	NO	-
5480	ZINC01404075	2981	0.08618932160837779	NO	-
5481	ZINC03857518	6038	0.08618914058066202	NO	-
5482	ZINC01414222	3016	0.08618337218361904	NO	-
5483	ZINC03356269	5093	0.08616764342621308	NO	-
5484	ZINC00811281	2219	0.08615935989975804	NO	-
5485	ZINC01294506	2944	0.08615500894743315	NO	-
5486	ZINC03889255	6404	0.08615327586462987	NO	-
5487	ZINC02458341	4161	0.08615313692141068	NO	-
5488	ZINC04306406	7840	0.08614184725026716	NO	-
5489	ZINC00637673	1812	0.0861409351496827	NO	-
5490	ZINC00124282	457	0.08613176436620948	NO	-
5491	ZINC04248311	7699	0.0861295080264991	NO	-
5492	ZINC03520803	5378	0.08611664825913494	NO	-
5493	ZINC01642030	3322	0.08611184747820949	NO	-
5494	ZINC03376975	5128	0.08611121509795275	NO	-
5495	ZINC01761915	3442	0.08611094685856767	NO	-
5496	ZINC00036871	158	0.08609995433044519	NO	-
5497	ZINC03660771	5669	0.08609877984615331	NO	-
5498	ZINC04046772	7462	0.08608644936083894	NO	-
5499	ZINC03425811	5214	0.08608564035729169	NO	-
5500	ZINC00140677	515	0.08607590429618224	NO	-
5501	ZINC02282306	3953	0.08606085936738336	NO	-
5502	ZINC00196705	635	0.08605993165035317	NO	-
5503	ZINC00528869	1459	0.08605914935804433	NO	-
5504	ZINC00312710	954	0.08605588872820154	NO	-
5505	ZINC00688073	1914	0.0860484312010807	NO	-
5506	ZINC03961510	6885	0.08604465955335962	NO	-
5507	ZINC04061410	7475	0.08603904622252025	NO	-
5508	ZINC04409409	8328	0.08602964416361168	NO	-
5509	ZINC00809499	2199	0.0860280979197314	NO	-
5510	ZINC01052411	2602	0.08602726492711624	NO	-
5511	ZINC01238965	2837	0.08602388208804893	NO	-
5512	ZINC00420624	1183	0.08602290210464182	NO	-
5513	ZINC03528689	5421	0.08601866387303359	NO	-
5514	ZINC00944995	2456	0.08601286568722234	NO	-
5515	ZINC00027508	109	0.08599352487190585	NO	-
5516	ZINC00717420	1934	0.08598989208221672	NO	-
5517	ZINC03891572	6507	0.0859890632814891	NO	-
5518	ZINC00112082	416	0.08598476017241842	NO	-
5519	ZINC00075690	327	0.08598006049474549	NO	-
5520	ZINC03867281	6231	0.08594694336474355	NO	-
5521	ZINC03968575	6944	0.08594295480807844	NO	-
5522	ZINC03946539	6809	0.08593198048864834	NO	-
5523	ZINC01049681	2593	0.08592391142372051	NO	-
5524	ZINC03890758	6473	0.08592072578544004	NO	-
5525	ZINC00288638	910	0.08590622224946358	NO	-
5526	ZINC02314777	3997	0.08590401390124719	NO	-
5527	ZINC03904312	6657	0.08590284833460057	NO	-
5528	ZINC03848466	5776	0.08590024172041939	NO	-
5529	ZINC03851473	5871	0.08589306144268236	NO	-
5530	ZINC03510235	5358	0.0858899961675528	NO	-
5531	ZINC04442587	8000	0.08587833307486674	NO	-
5532	ZINC04469720	8149	0.08587833307486674	NO	-
5533	ZINC00537430	1502	0.08587729880259812	NO	-
5534	ZINC00112082	415	0.08587248254182014	NO	-
5535	ZINC01876120	3539	0.0858708233772681	NO	-
5536	ZINC00045236	192	0.08587011424709166	NO	-
5537	ZINC01164508	2782	0.08586186284675106	NO	-
5538	ZINC03997503	7375	0.08585992788295026	NO	-
5539	ZINC00384992	1077	0.08585044490297733	NO	-
5540	ZINC03229232	4832	0.08584665094709738	NO	-
5541	ZINC03229232	4833	0.08584665094709738	NO	-
5542	ZINC00358931	1009	0.08584658694723149	NO	-
5543	ZINC01817515	3502	0.0858413903264279	NO	-
5544	ZINC00038876	166	0.08583494575234911	NO	-
5545	ZINC04160422	7582	0.08583239202382179	NO	-
5546	ZINC00839520	2273	0.0858260222437482	NO	-
5547	ZINC02790996	4543	0.08582192710561176	NO	-
5548	ZINC01556760	3264	0.08581364826883019	NO	-
5549	ZINC03345619	5072	0.08579854811182544	NO	-
5550	ZINC01565931	3275	0.08579320362747396	NO	-
5551	ZINC01056126	2618	0.0857673724936129	NO	-
5552	ZINC04115326	7507	0.08576426589951183	NO	-
5553	ZINC00612861	1751	0.08575747225629636	NO	-
5554	ZINC00501849	1393	0.08575579458942745	NO	-
5555	ZINC00421738	1211	0.08574292194118954	NO	-
5556	ZINC00806515	2155	0.08573597463081839	NO	-
5557	ZINC04457822	8031	0.08573553108388049	NO	-
5558	ZINC03975078	7116	0.08571312830623824	NO	-
5559	ZINC04248915	7715	0.08571177709852087	NO	-
5560	ZINC04248915	7713	0.08570384974198815	NO	-
5561	ZINC01249645	2851	0.08570065426167976	NO	-
5562	ZINC03526984	5413	0.08567968955973619	NO	-
5563	ZINC00846322	2285	0.0856758135426612	NO	-
5564	ZINC04306105	7810	0.08567478072204344	NO	-
5565	ZINC03899359	6612	0.08567273487497173	NO	-
5566	ZINC03448740	5249	0.08567171851808171	NO	-
5567	ZINC02283451	3958	0.08567155509045388	NO	-
5568	ZINC00016650	52	0.0856710884220923	NO	-
5569	ZINC03858421	6102	0.08567018011957618	NO	-
5570	ZINC03430828	5221	0.08566986216851376	NO	-
5571	ZINC04126448	7531	0.08565857583028251	NO	-
5572	ZINC00138663	503	0.08564309394017333	NO	-
5573	ZINC03343721	5067	0.08563742569646343	NO	-
5574	ZINC02201893	3827	0.0856315716542589	NO	-
5575	ZINC00809922	2212	0.08562860873725163	NO	-
5576	ZINC03628018	5639	0.08562468357711951	NO	-
5577	ZINC00538470	1517	0.08562422330957747	NO	-
5578	ZINC03298287	4987	0.08561773860546418	NO	-
5579	ZINC04193975	7648	0.08561330425199604	NO	-
5580	ZINC01650993	3331	0.08561252788409099	NO	-
5581	ZINC00420163	1178	0.08558180021157333	NO	-
5582	ZINC01440685	3103	0.08557606059542465	NO	-
5583	ZINC02874947	4637	0.08556581359187776	NO	-
5584	ZINC00033618	139	0.08555937907931388	NO	-
5585	ZINC04575711	8223	0.0855554733828103	NO	-
5586	ZINC04102654	7499	0.0855544800562663	NO	-
5587	ZINC03889474	6417	0.0855515850492507	NO	-
5588	ZINC01920942	3600	0.08554998352063074	NO	-
5589	ZINC00809923	2218	0.08554455042039584	NO	-
5590	ZINC02855872	4600	0.08554341851310232	NO	-
5591	ZINC00392204	1104	0.08553315382184057	NO	-
5592	ZINC03891591	6514	0.08552884417638687	NO	-
5593	ZINC00828775	2258	0.08552656220634636	NO	-
5594	ZINC04504333	8197	0.08552341134701051	NO	-
5595	ZINC00537497	1507	0.08552186181782619	NO	-
5596	ZINC00191557	618	0.08551713560117086	NO	-
5597	ZINC00027139	108	0.08551685247610233	NO	-
5598	ZINC00679757	1899	0.08550063711803338	NO	-
5599	ZINC03980282	7195	0.08549847155561938	NO	-
5600	ZINC03855613	5992	0.0854934409802029	NO	-
5601	ZINC00985169	2507	0.08548724235001666	NO	-
5602	ZINC00024494	81	0.08546645847307349	NO	-
5603	ZINC00846328	2293	0.08546182951431634	NO	-
5604	ZINC03605717	5580	0.08545763738986896	NO	-
5605	ZINC03946244	6804	0.08544534456886584	NO	-
5606	ZINC00003294	10	0.0854401483643117	NO	-
5607	ZINC04124235	7528	0.0854298380472016	NO	-
5608	ZINC03973643	7081	0.08541992123546922	NO	-
5609	ZINC03979959	7173	0.0853806018223541	NO	-
5610	ZINC00901393	2406	0.08536067251858086	NO	-
5611	ZINC03859384	6137	0.08535523650878657	NO	-
5612	ZINC03889053	6387	0.08535309104745034	NO	-
5613	ZINC02779453	4526	0.08535122916528654	NO	-
5614	ZINC03208612	4797	0.08534700781879578	NO	-
5615	ZINC02858051	4607	0.08534656842079505	NO	-
5616	ZINC00376508	1047	0.0853457859013169	NO	-
5617	ZINC03908986	6703	0.08533901809028446	NO	-
5618	ZINC01446220	3118	0.08533794343165549	NO	-
5619	ZINC01559383	3268	0.08533687871213458	NO	-
5620	ZINC00994063	2533	0.08532705629128773	NO	-
5621	ZINC00537496	1506	0.08532688043175564	NO	-
5622	ZINC00051092	207	0.08532146831563236	NO	-
5623	ZINC02548492	4238	0.0853138615950126	NO	-
5624	ZINC03993083	7325	0.08531112684447459	NO	-
5625	ZINC03848933	5805	0.08530609883031834	NO	-
5626	ZINC00611308	1738	0.0853051526864001	NO	-
5627	ZINC03340016	5059	0.08530346166660914	NO	-
5628	ZINC02436172	4129	0.0852959361677871	NO	-
5629	ZINC03406014	5166	0.08528709304252885	NO	-
5630	ZINC00809920	2204	0.08528256033125295	NO	-
5631	ZINC03979959	7172	0.0852815101247362	NO	-
5632	ZINC01102216	2699	0.08528037090727184	NO	-
5633	ZINC00809920	2205	0.08527302823544956	NO	-
5634	ZINC00809923	2217	0.08527075686449333	NO	-
5635	ZINC03974949	7109	0.08526090439951897	NO	-
5636	ZINC00055971	250	0.08526008439950285	NO	-
5637	ZINC03889397	6414	0.08525424728983065	NO	-
5638	ZINC01154584	2773	0.08525226206908422	NO	-
5639	ZINC03850483	5846	0.0852500697421176	NO	-
5640	ZINC00985168	2505	0.08524348447158875	NO	-
5641	ZINC00809920	2203	0.08523853872798284	NO	-
5642	ZINC00115507	424	0.08522894505300782	NO	-
5643	ZINC00056082	261	0.08522295712976458	NO	-
5644	ZINC01770712	3449	0.08522277582889598	NO	-
5645	ZINC03851159	5860	0.08521845068237233	NO	-
5646	ZINC03861872	6169	0.08520543573676014	NO	-
5647	ZINC02228717	3886	0.08518427629001844	NO	-
5648	ZINC00537430	1501	0.08517008717541198	NO	-
5649	ZINC03891496	8303	0.08516721706015834	NO	-
5650	ZINC03860109	6166	0.08516443257296312	NO	-
5651	ZINC03854619	5939	0.08515903225696597	NO	-
5652	ZINC04192758	7644	0.08515192042527797	NO	-
5653	ZINC04505136	8200	0.0851483211653155	NO	-
5654	ZINC04001083	7421	0.08514821880462055	NO	-
5655	ZINC03277114	4949	0.08514794452181768	NO	-
5656	ZINC00818682	2237	0.08514738576784758	NO	-
5657	ZINC01468992	3141	0.08514625099993692	NO	-
5658	ZINC00118974	448	0.08513954802574328	NO	-
5659	ZINC00664175	1865	0.08513848268704359	NO	-
5660	ZINC03891586	6512	0.08513760159175156	NO	-
5661	ZINC03862622	6182	0.08512324465097858	NO	-
5662	ZINC03357945	5101	0.0851190252537566	NO	-
5663	ZINC01263499	2868	0.0851179427657933	NO	-
5664	ZINC03218355	4802	0.08511760972016646	NO	-
5665	ZINC00089415	362	0.08511499499107679	NO	-
5666	ZINC02842880	4580	0.08511066075467093	NO	-
5667	ZINC00050139	202	0.08509798819626246	NO	-
5668	ZINC01551593	3259	0.0850855276723109	NO	-
5669	ZINC03605729	5583	0.08506888817607991	NO	-
5670	ZINC02442941	4141	0.08506830976965282	NO	-
5671	ZINC03889048	6385	0.08506489242991201	NO	-
5672	ZINC03867853	6278	0.08506280357550088	NO	-
5673	ZINC04465761	8088	0.08506280357550088	NO	-
5674	ZINC00031246	129	0.08506158661867239	NO	-
5675	ZINC00781022	2040	0.08504794003230702	NO	-
5676	ZINC00781022	2041	0.08504794003230702	NO	-
5677	ZINC02807219	4560	0.0850462507626878	NO	-
5678	ZINC03567268	5479	0.08504149182508099	NO	-
5679	ZINC03863680	6198	0.08503533004067115	NO	-
5680	ZINC03891630	6517	0.08503074730707151	NO	-
5681	ZINC02241863	3911	0.0850305143648713	NO	-
5682	ZINC03857760	6045	0.08502683318511212	NO	-
5683	ZINC00543845	1549	0.08502588994262883	NO	-
5684	ZINC01263498	2866	0.08502574867807577	NO	-
5685	ZINC00677221	1891	0.08502519424423294	NO	-
5686	ZINC01274355	2889	0.08501394368409304	NO	-
5687	ZINC02372123	4084	0.08500694096444956	NO	-
5688	ZINC02263907	3934	0.08498737497976774	NO	-
5689	ZINC03850253	5840	0.08497644535233818	NO	-
5690	ZINC03544252	5459	0.08496562209763478	NO	-
5691	ZINC02056374	3751	0.08496473972787905	NO	-
5692	ZINC03532711	5430	0.08495702971299314	NO	-
5693	ZINC02561780	4252	0.08495402732451368	NO	-
5694	ZINC00197005	643	0.08495382809681712	NO	-
5695	ZINC00972626	2491	0.08494441625218098	NO	-
5696	ZINC00888377	2395	0.08494363221054693	NO	-
5697	ZINC03977582	7150	0.08494153516968889	NO	-
5698	ZINC00536819	1484	0.08493849931401078	NO	-
5699	ZINC03429441	5218	0.08493730255490299	NO	-
5700	ZINC02700424	4418	0.08493630721804965	NO	-
5701	ZINC00809920	2207	0.08493414571679335	NO	-
5702	ZINC03850708	5855	0.08492916898026137	NO	-
5703	ZINC02481572	4180	0.08492150628893669	NO	-
5704	ZINC03980115	7177	0.08491670479655825	NO	-
5705	ZINC01487985	3186	0.08491512935507091	NO	-
5706	ZINC03992858	7316	0.08490897445048601	NO	-
5707	ZINC03854526	5935	0.08489126617473228	NO	-
5708	ZINC00389258	1097	0.08489104983630562	NO	-
5709	ZINC03169423	4777	0.08488446274015055	NO	-
5710	ZINC03507636	5347	0.0848844085367801	NO	-
5711	ZINC00082099	347	0.08488395874386793	NO	-
5712	ZINC03946518	6808	0.08487850098503259	NO	-
5713	ZINC04272768	7756	0.08487754039332757	NO	-
5714	ZINC03545362	5466	0.08486521392810753	NO	-
5715	ZINC02217611	3862	0.08484719579833991	NO	-
5716	ZINC02749648	4477	0.08484458173402193	NO	-
5717	ZINC02358367	4073	0.08483632461860487	NO	-
5718	ZINC02358367	4074	0.08483632461860487	NO	-
5719	ZINC00042486	176	0.08482871359300366	NO	-
5720	ZINC00839517	2272	0.08480770595937881	NO	-
5721	ZINC00081154	336	0.08480426228124263	NO	-
5722	ZINC00115512	425	0.08477964644998577	NO	-
5723	ZINC03605645	5567	0.08477431477653449	NO	-
5724	ZINC02630783	4321	0.08477168644294594	NO	-
5725	ZINC03969530	6995	0.08476589499284554	NO	-
5726	ZINC04147341	7560	0.08472709261049041	NO	-
5727	ZINC03576283	5515	0.08471752535830973	NO	-
5728	ZINC02143936	3780	0.08470559935757993	NO	-
5729	ZINC00235287	796	0.08470075838545223	NO	-
5730	ZINC00828775	2259	0.0846943302421187	NO	-
5731	ZINC03368809	5120	0.08468759888425871	NO	-
5732	ZINC03997127	7346	0.08468472271319145	NO	-
5733	ZINC03954275	6840	0.08467672693656676	NO	-
5734	ZINC00717418	1932	0.0846606915050774	NO	-
5735	ZINC02443584	4144	0.08465846956144776	NO	-
5736	ZINC00090120	366	0.08465625993248517	NO	-
5737	ZINC03962450	6900	0.08465407789923256	NO	-
5738	ZINC03523313	5382	0.08464992777818678	NO	-
5739	ZINC02196436	3813	0.08463662055041972	NO	-
5740	ZINC02196436	3814	0.08463662055041972	NO	-
5741	ZINC02437100	4130	0.08463605056939437	NO	-
5742	ZINC04314640	7845	0.08462653518972603	NO	-
5743	ZINC03974421	7098	0.08462341718808271	NO	-
5744	ZINC00543844	1548	0.0846187051643723	NO	-
5745	ZINC04479358	8181	0.084610610801302	NO	-
5746	ZINC02662249	4389	0.08460695119925683	NO	-
5747	ZINC03069113	4724	0.08459190473792634	NO	-
5748	ZINC02935679	4670	0.08458435000813097	NO	-
5749	ZINC01446221	3120	0.08458362805701115	NO	-
5750	ZINC00718524	1962	0.08456871210963923	NO	-
5751	ZINC03313289	5011	0.08456649347522231	NO	-
5752	ZINC02235675	3898	0.08456036145275359	NO	-
5753	ZINC03891723	6527	0.08454966959961731	NO	-
5754	ZINC03891010	6494	0.08454928695519692	NO	-
5755	ZINC01892162	3564	0.08454202175465401	NO	-
5756	ZINC02842940	4581	0.08454106109780737	NO	-
5757	ZINC03991439	7301	0.08451844305489305	NO	-
5758	ZINC00809920	2206	0.08451450913109361	NO	-
5759	ZINC00537429	1499	0.08450954757108634	NO	-
5760	ZINC02200678	3822	0.08449930681013776	NO	-
5761	ZINC04001228	7431	0.08448904817517609	NO	-
5762	ZINC03396847	5149	0.08448436791046465	NO	-
5763	ZINC04418013	7972	0.08447131950734524	NO	-
5764	ZINC00839520	2274	0.08447007387373676	NO	-
5765	ZINC00284802	892	0.084460547577593	NO	-
5766	ZINC01153062	2769	0.08445614252154111	NO	-
5767	ZINC03859385	6138	0.08444770564389353	NO	-
5768	ZINC00809923	2216	0.08444300365832165	NO	-
5769	ZINC01921555	3604	0.08443731484716019	NO	-
5770	ZINC00846322	2284	0.08442650615257308	NO	-
5771	ZINC01921806	3605	0.08442605518247115	NO	-
5772	ZINC01960267	3723	0.08441663820772288	NO	-
5773	ZINC02541584	4235	0.08440518858372643	NO	-
5774	ZINC03977464	7145	0.08439839313568852	NO	-
5775	ZINC01267677	2873	0.08436882249170943	NO	-
5776	ZINC03606071	5601	0.08436366099802285	NO	-
5777	ZINC04494743	8186	0.08436129607391192	NO	-
5778	ZINC03851430	5868	0.08436091099880932	NO	-
5779	ZINC00985164	2504	0.0843597259443378	NO	-
5780	ZINC00033234	135	0.08435688570661472	NO	-
5781	ZINC00110216	414	0.0843538423050518	NO	-
5782	ZINC03848899	5801	0.08434130571792865	NO	-
5783	ZINC03896584	6605	0.08433816943163411	NO	-
5784	ZINC00800926	2079	0.08433388305373353	NO	-
5785	ZINC00778980	2031	0.0843332458043839	NO	-
5786	ZINC00072536	319	0.08432011794282504	NO	-
5787	ZINC00274402	883	0.08431557046424076	NO	-
5788	ZINC00229218	754	0.08430746135781624	NO	-
5789	ZINC01178701	2793	0.0842905819977914	NO	-
5790	ZINC00094530	390	0.08428441014817495	NO	-
5791	ZINC00486917	1355	0.08427924009989538	NO	-
5792	ZINC00828777	2262	0.08427555804160676	NO	-
5793	ZINC01057098	2620	0.08426907678452904	NO	-
5794	ZINC00557867	1613	0.08425541257223354	NO	-
5795	ZINC01876121	3540	0.08424953446413583	NO	-
5796	ZINC03992006	7310	0.08424934316547204	NO	-
5797	ZINC01429455	3064	0.08424625879970106	NO	-
5798	ZINC03959951	6877	0.08424138390914308	NO	-
5799	ZINC03130307	4754	0.08423794861341202	NO	-
5800	ZINC00785033	2053	0.08421653730880115	NO	-
5801	ZINC02752575	4488	0.0842118956269709	NO	-
5802	ZINC03375427	5126	0.08420882545066327	NO	-
5803	ZINC00420350	1179	0.08420866610491624	NO	-
5804	ZINC00131362	483	0.08420125622014765	NO	-
5805	ZINC01273332	2882	0.08419781789632647	NO	-
5806	ZINC00987558	2525	0.08418450844676756	NO	-
5807	ZINC02211629	3839	0.08418083445397506	NO	-
5808	ZINC02217613	3863	0.08417397154552875	NO	-
5809	ZINC00985169	2508	0.08416226054658794	NO	-
5810	ZINC03876830	6356	0.08415244227077515	NO	-
5811	ZINC03889734	6428	0.084151862626381	NO	-
5812	ZINC00536909	1488	0.08415056438954964	NO	-
5813	ZINC03277114	4950	0.08414993169478516	NO	-
5814	ZINC00846321	2283	0.08414969325096644	NO	-
5815	ZINC00118957	446	0.08414940655406758	NO	-
5816	ZINC00056119	264	0.08414591793382116	NO	-
5817	ZINC03545221	5465	0.08414209012533629	NO	-
5818	ZINC01668769	3354	0.08413722282275168	NO	-
5819	ZINC01148703	2764	0.08413174701625359	NO	-
5820	ZINC01610495	3301	0.08412256227508497	NO	-
5821	ZINC03983414	7220	0.08411671451046525	NO	-
5822	ZINC03848921	5802	0.08409005791948092	NO	-
5823	ZINC00537429	1498	0.08408871866701152	NO	-
5824	ZINC01137185	2757	0.0840836346772477	NO	-
5825	ZINC01398659	2980	0.08408206006418459	NO	-
5826	ZINC02996655	4684	0.08408020215477818	NO	-
5827	ZINC00597191	1701	0.08405095598143791	NO	-
5828	ZINC03859546	6143	0.0840497610662657	NO	-
5829	ZINC01389758	2971	0.0840371519588096	NO	-
5830	ZINC00677623	1894	0.08402302088159498	NO	-
5831	ZINC00987166	2522	0.08401500216800079	NO	-
5832	ZINC00957104	2474	0.08400661706460273	NO	-
5833	ZINC03233731	4850	0.08400565187607481	NO	-
5834	ZINC04306417	7841	0.08399596817616775	NO	-
5835	ZINC03969262	6980	0.08399511842743343	NO	-
5836	ZINC04124245	7529	0.08398239875077627	NO	-
5837	ZINC03859984	6161	0.08398090493132115	NO	-
5838	ZINC03531495	5426	0.08397854755724497	NO	-
5839	ZINC02241864	3912	0.08395684611284485	NO	-
5840	ZINC00985163	2502	0.08395410293837634	NO	-
5841	ZINC01487632	3185	0.08393798216447539	NO	-
5842	ZINC00168134	562	0.08393588278465657	NO	-
5843	ZINC01236062	2826	0.08390494807964959	NO	-
5844	ZINC03849990	5824	0.08389639056094099	NO	-
5845	ZINC03849629	5815	0.08389136869581663	NO	-
5846	ZINC03857999	6061	0.08389031759907066	NO	-
5847	ZINC03950132	6826	0.08388746829039881	NO	-
5848	ZINC00022889	69	0.08388552952428346	NO	-
5849	ZINC00174889	579	0.0838688010608154	NO	-
5850	ZINC01933411	3656	0.08385737314488072	NO	-
5851	ZINC01933411	3657	0.08385737314488072	NO	-
5852	ZINC03299887	4990	0.083848590194558	NO	-
5853	ZINC01095406	2686	0.08383714985576937	NO	-
5854	ZINC04295315	7780	0.08382772792275167	NO	-
5855	ZINC00042487	177	0.0838269441482992	NO	-
5856	ZINC03868301	6320	0.08381811937626672	NO	-
5857	ZINC02637324	4336	0.0838092406047117	NO	-
5858	ZINC00089419	363	0.083797581495627	NO	-
5859	ZINC00303420	936	0.0837940705828998	NO	-
5860	ZINC00818683	2239	0.08378318004340268	NO	-
5861	ZINC00138929	511	0.08377913536913519	NO	-
5862	ZINC02289378	3977	0.08376753641629803	NO	-
5863	ZINC01062162	2631	0.08375817120408605	NO	-
5864	ZINC00026882	101	0.0837253699522443	NO	-
5865	ZINC03538365	5441	0.0837173237598784	NO	-
5866	ZINC01331345	2962	0.08371224388323616	NO	-
5867	ZINC03232438	4841	0.08369472541881513	NO	-
5868	ZINC04354261	7899	0.0836801175684782	NO	-
5869	ZINC04150354	7571	0.08367858035788082	NO	-
5870	ZINC04297142	7781	0.08367248619732978	NO	-
5871	ZINC03892989	6601	0.08366744351757051	NO	-
5872	ZINC00463897	1290	0.08365763505085153	NO	-
5873	ZINC00033458	137	0.0836480149089487	NO	-
5874	ZINC00466139	1298	0.08364183594000962	NO	-
5875	ZINC03040096	4711	0.0836271291161952	NO	-
5876	ZINC00637678	1815	0.0836204992011877	NO	-
5877	ZINC00805671	2109	0.08362025221821771	NO	-
5878	ZINC00846321	2282	0.0836088144267108	NO	-
5879	ZINC03043054	4714	0.08360671617594523	NO	-
5880	ZINC02211625	3837	0.08360635071558001	NO	-
5881	ZINC03358347	5103	0.08359264642711069	NO	-
5882	ZINC00368908	1030	0.08358400288843243	NO	-
5883	ZINC03891749	6535	0.08357676561479338	NO	-
5884	ZINC00420958	1192	0.08357277772907443	NO	-
5885	ZINC03997120	7345	0.08356913183011923	NO	-
5886	ZINC00029098	117	0.0835655711408796	NO	-
5887	ZINC03968044	6932	0.08355329180901973	NO	-
5888	ZINC00041963	170	0.08352538618751154	NO	-
5889	ZINC02488481	4189	0.08352027566844293	NO	-
5890	ZINC00809920	2202	0.08351621799018391	NO	-
5891	ZINC00232244	782	0.08351401778450777	NO	-
5892	ZINC03394364	5147	0.08350792751358503	NO	-
5893	ZINC01095413	2687	0.08349286220988826	NO	-
5894	ZINC02830174	4572	0.08348935704271604	NO	-
5895	ZINC01054565	2607	0.08348118165032496	NO	-
5896	ZINC00522422	1434	0.08347759504102832	NO	-
5897	ZINC02637648	4338	0.0834718999680297	NO	-
5898	ZINC03619657	5617	0.08347119112966843	NO	-
5899	ZINC04323950	7871	0.08346849261962139	NO	-
5900	ZINC02691625	4415	0.0834673497709775	NO	-
5901	ZINC03848499	5777	0.083457602991667	NO	-
5902	ZINC01409209	3009	0.08344818960430092	NO	-
5903	ZINC03902038	6626	0.08344757511233304	NO	-
5904	ZINC03902038	6627	0.08344757511233304	NO	-
5905	ZINC00535654	1478	0.08344396008242785	NO	-
5906	ZINC00110216	413	0.0834428910147889	NO	-
5907	ZINC03891574	6508	0.08343314239901244	NO	-
5908	ZINC00526917	1452	0.08343028341057396	NO	-
5909	ZINC02663849	4391	0.08342800319363444	NO	-
5910	ZINC03890936	6485	0.08342374412825139	NO	-
5911	ZINC00706105	1919	0.08341928143004568	NO	-
5912	ZINC04001078	7419	0.0834047734342902	NO	-
5913	ZINC03575566	5512	0.08339840364784115	NO	-
5914	ZINC04491554	8185	0.0833658480543081	NO	-
5915	ZINC03435055	5224	0.08334749041109207	NO	-
5916	ZINC00542446	1545	0.08333412875594709	NO	-
5917	ZINC01242979	2844	0.08332707435246618	NO	-
5918	ZINC01438429	3094	0.08332645958467833	NO	-
5919	ZINC04160422	7581	0.08332588082000134	NO	-
5920	ZINC00044009	184	0.08332567766760521	NO	-
5921	ZINC00083623	351	0.08332537460683861	NO	-
5922	ZINC00056132	268	0.08332515701529362	NO	-
5923	ZINC01491992	3197	0.083324851059216	NO	-
5924	ZINC00418971	1165	0.08332440456293742	NO	-
5925	ZINC04294261	7779	0.08331056033813963	NO	-
5926	ZINC01468998	3144	0.08330634196915394	NO	-
5927	ZINC01659055	3337	0.08330293743681395	NO	-
5928	ZINC01489934	3189	0.08328975339680267	NO	-
5929	ZINC02508511	4218	0.08328787776096905	NO	-
5930	ZINC01287026	2931	0.08328446446981458	NO	-
5931	ZINC03580573	5534	0.08327412646141624	NO	-
5932	ZINC02211625	3836	0.08327322238007324	NO	-
5933	ZINC03858008	6062	0.08326487524680744	NO	-
5934	ZINC00392210	1106	0.0832535396209031	NO	-
5935	ZINC00657609	1848	0.08324806824482917	NO	-
5936	ZINC00884868	2394	0.08324307366704727	NO	-
5937	ZINC00533731	1469	0.08324106353835907	NO	-
5938	ZINC04092688	7489	0.08322891614352201	NO	-
5939	ZINC01095413	2689	0.08322107091268874	NO	-
5940	ZINC00206798	712	0.08320550869261663	NO	-
5941	ZINC03863220	6189	0.08319274681019104	NO	-
5942	ZINC00284803	893	0.08318714463946145	NO	-
5943	ZINC03568051	5482	0.08318083489759154	NO	-
5944	ZINC04374976	7914	0.08317682018832379	NO	-
5945	ZINC02644431	4352	0.08316524472860735	NO	-
5946	ZINC00082091	346	0.08316241428286303	NO	-
5947	ZINC00149688	546	0.08315805913862086	NO	-
5948	ZINC01298112	2946	0.08315514369544746	NO	-
5949	ZINC03507634	5346	0.08314285039655976	NO	-
5950	ZINC01442673	3111	0.08314218989444856	NO	-
5951	ZINC00850090	2331	0.0831164631500497	NO	-
5952	ZINC03987985	7280	0.08311318016229788	NO	-
5953	ZINC03969273	6981	0.0831129122729966	NO	-
5954	ZINC03891967	6571	0.08310836631729022	NO	-
5955	ZINC00621224	1775	0.08310660000950301	NO	-
5956	ZINC03969053	6976	0.08310101286717822	NO	-
5957	ZINC03466495	5300	0.08309781085088898	NO	-
5958	ZINC00661403	1857	0.0830936694468396	NO	-
5959	ZINC03987186	7250	0.08309330046807388	NO	-
5960	ZINC03605762	5591	0.08309148214810963	NO	-
5961	ZINC02323661	4008	0.08308086850023635	NO	-
5962	ZINC01648569	3328	0.08307396506146016	NO	-
5963	ZINC00174580	576	0.08305484112938517	NO	-
5964	ZINC03291947	4978	0.08305228383815848	NO	-
5965	ZINC00537517	1508	0.08304483753547154	NO	-
5966	ZINC02211629	3838	0.08303555374548591	NO	-
5967	ZINC01117269	2721	0.08302597237403064	NO	-
5968	ZINC00449918	1269	0.08302586130989023	NO	-
5969	ZINC03891598	6516	0.08301610159727194	NO	-
5970	ZINC03858136	6076	0.08300908671299853	NO	-
5971	ZINC03364465	5112	0.08299859616201695	NO	-
5972	ZINC03832933	5756	0.08299314021238412	NO	-
5973	ZINC04123400	7526	0.08299062450209058	NO	-
5974	ZINC03545366	5467	0.08299005084231877	NO	-
5975	ZINC03977244	7134	0.08297577383225739	NO	-
5976	ZINC01270674	2879	0.08297056399136192	NO	-
5977	ZINC00716305	1927	0.08296582819410708	NO	-
5978	ZINC03863227	6191	0.08296089219241147	NO	-
5979	ZINC03857800	6048	0.08295992022361495	NO	-
5980	ZINC01491992	3198	0.08295889245084466	NO	-
5981	ZINC03868229	6310	0.08295629274199255	NO	-
5982	ZINC04079177	7484	0.0829242365012038	NO	-
5983	ZINC02535974	4232	0.08291579396268817	NO	-
5984	ZINC03946822	6811	0.08290771155021466	NO	-
5985	ZINC03814870	163	0.08290213421366936	YES	7
5986	ZINC01226931	2816	0.08289656881233565	NO	-
5987	ZINC00673204	1883	0.08289429530041846	NO	-
5988	ZINC03849990	5823	0.08289140414599593	NO	-
5989	ZINC03295565	4981	0.08289092053479435	NO	-
5990	ZINC04306213	7822	0.08287383766788183	NO	-
5991	ZINC01468998	3143	0.08286860590738812	NO	-
5992	ZINC04284799	7777	0.08286650530640806	NO	-
5993	ZINC00090736	367	0.08286088850132098	NO	-
5994	ZINC00528250	1457	0.08285152777102263	NO	-
5995	ZINC01550751	3257	0.08285008661591597	NO	-
5996	ZINC01406480	2987	0.08284777737820442	NO	-
5997	ZINC03891751	6537	0.08283821295588191	NO	-
5998	ZINC00640473	1823	0.08283339526658497	NO	-
5999	ZINC00718525	1964	0.08283319874838503	NO	-
6000	ZINC03862248	6178	0.08281306150485833	NO	-
6001	ZINC00385130	1081	0.08280636863823468	NO	-
6002	ZINC03970589	7040	0.08279997975900376	NO	-
6003	ZINC03971044	7050	0.08279734611635108	NO	-
6004	ZINC04306374	7838	0.0827882329946782	NO	-
6005	ZINC03523902	5385	0.08278467846463547	NO	-
6006	ZINC01270673	2877	0.08278149008947189	NO	-
6007	ZINC01742873	3394	0.08277677410034152	NO	-
6008	ZINC01712503	3383	0.08277451045323522	NO	-
6009	ZINC02881720	4645	0.08276783740406479	NO	-
6010	ZINC03298285	4986	0.08276319681506698	NO	-
6011	ZINC03227098	4822	0.08275832774617095	NO	-
6012	ZINC00216912	727	0.08275639267339353	NO	-
6013	ZINC00421116	1195	0.08275466125286825	NO	-
6014	ZINC01458801	3129	0.08275365731263055	NO	-
6015	ZINC00219586	728	0.08275105838942261	NO	-
6016	ZINC03290044	4970	0.08274971489108326	NO	-
6017	ZINC03857927	6057	0.08274900070228358	NO	-
6018	ZINC04469534	8145	0.08274900070228358	NO	-
6019	ZINC03908990	6705	0.08274327386415281	NO	-
6020	ZINC03820622	5747	0.08274028478618348	NO	-
6021	ZINC03953461	6832	0.08273805617879955	NO	-
6022	ZINC02858126	4609	0.08271436547447171	NO	-
6023	ZINC03909117	6707	0.08269866329919076	NO	-
6024	ZINC00026266	93	0.08269200887491074	NO	-
6025	ZINC03439903	5231	0.0826837257493611	NO	-
6026	ZINC03857890	6054	0.08268203268894306	NO	-
6027	ZINC01281468	2905	0.08267933901489626	NO	-
6028	ZINC01281468	2909	0.08267933901489626	NO	-
6029	ZINC01131010	2748	0.08266101251274052	NO	-
6030	ZINC03987802	7269	0.0826600977836916	NO	-
6031	ZINC04143893	7555	0.08265727668191371	NO	-
6032	ZINC03859924	6155	0.08265483940175601	NO	-
6033	ZINC03310343	5003	0.08264776774190595	NO	-
6034	ZINC02647152	4357	0.082647197064211	NO	-
6035	ZINC00003244	8	0.08262728405784447	NO	-
6036	ZINC03174260	4780	0.08261323486071938	NO	-
6037	ZINC00616212	1763	0.08261061780008443	NO	-
6038	ZINC00616212	1764	0.08261061780008443	NO	-
6039	ZINC00568723	1625	0.08260492920452221	NO	-
6040	ZINC00368017	1027	0.08260117922619158	NO	-
6041	ZINC00091160	369	0.08258925925229094	NO	-
6042	ZINC01922592	3616	0.08258847772416687	NO	-
6043	ZINC03407532	5172	0.08258747754446394	NO	-
6044	ZINC03510258	5362	0.08258527666225172	NO	-
6045	ZINC00135198	488	0.08258295978774055	NO	-
6046	ZINC03201863	4794	0.08258201272068498	NO	-
6047	ZINC03929451	6773	0.08257649219946313	NO	-
6048	ZINC01642466	3324	0.08257531056287935	NO	-
6049	ZINC01921847	3611	0.08256002116728488	NO	-
6050	ZINC03890759	6474	0.08255771901712461	NO	-
6051	ZINC02445576	4148	0.082554093615905	NO	-
6052	ZINC03974419	7097	0.0825381679633976	NO	-
6053	ZINC00196928	639	0.08253670900726559	NO	-
6054	ZINC00581975	1667	0.0825285592929786	NO	-
6055	ZINC03768044	5685	0.08252152654582261	NO	-
6056	ZINC04594839	8343	0.08251961638881129	NO	-
6057	ZINC00242011	812	0.08251576723881465	NO	-
6058	ZINC02638195	4341	0.08251413549102768	NO	-
6059	ZINC00206784	711	0.082513913913199	NO	-
6060	ZINC03858176	6089	0.08251106197480818	NO	-
6061	ZINC03425393	5207	0.08250130674279987	NO	-
6062	ZINC02458349	4162	0.08250027713312486	NO	-
6063	ZINC00873800	2379	0.08247142722557546	NO	-
6064	ZINC03325414	5029	0.082471396135688	NO	-
6065	ZINC01011276	2555	0.08245851891597875	NO	-
6066	ZINC03997460	7371	0.08245047265085505	NO	-
6067	ZINC00206419	710	0.08244953382157699	NO	-
6068	ZINC02016755	3737	0.08243770869178754	NO	-
6069	ZINC03573891	5494	0.08243380699686596	NO	-
6070	ZINC00778933	2020	0.08243288826795317	NO	-
6071	ZINC03847309	5768	0.08242372765972816	NO	-
6072	ZINC00628252	1797	0.08241598358943521	NO	-
6073	ZINC00620375	1772	0.08240886475223683	NO	-
6074	ZINC00528249	1456	0.08240859729227147	NO	-
6075	ZINC00122316	454	0.08240556983554326	NO	-
6076	ZINC01406478	2986	0.08237898288768578	NO	-
6077	ZINC03960930	6881	0.08236490637152198	NO	-
6078	ZINC03963547	6916	0.08236053800431753	NO	-
6079	ZINC00545290	1557	0.08235397908418952	NO	-
6080	ZINC03877134	6362	0.08234474184781185	NO	-
6081	ZINC03227101	4825	0.08233558197443011	NO	-
6082	ZINC00020543	66	0.08232416199653227	NO	-
6083	ZINC01756052	3438	0.08229586651315281	NO	-
6084	ZINC00987560	2527	0.08228650232248805	NO	-
6085	ZINC03891724	6528	0.08228624735822929	NO	-
6086	ZINC03913504	6749	0.08227462129882172	NO	-
6087	ZINC03979664	7162	0.08227378353862277	NO	-
6088	ZINC03625390	5638	0.08227191488940497	NO	-
6089	ZINC03983538	7225	0.08226779064837365	NO	-
6090	ZINC03525783	5405	0.08226769278678009	NO	-
6091	ZINC01458802	3130	0.08225115413982537	NO	-
6092	ZINC00196984	641	0.08223814154565028	NO	-
6093	ZINC00315250	959	0.08223379073457769	NO	-
6094	ZINC03343848	5070	0.08223090533356278	NO	-
6095	ZINC01009042	2554	0.08222889341554082	NO	-
6096	ZINC00377631	1062	0.08222060046020097	NO	-
6097	ZINC03793004	5706	0.08221146956386788	NO	-
6098	ZINC02486764	4188	0.08219665984445525	NO	-
6099	ZINC04404786	7957	0.08219199128403933	NO	-
6100	ZINC03913142	6746	0.08217328518169889	NO	-
6101	ZINC03902038	6628	0.08216020034324072	NO	-
6102	ZINC02686139	4404	0.08215997263789758	NO	-
6103	ZINC00029071	113	0.0821588815053616	NO	-
6104	ZINC01239164	2839	0.08214914236534994	NO	-
6105	ZINC03406354	5168	0.08214542398505778	NO	-
6106	ZINC03885385	6369	0.0821386618104391	NO	-
6107	ZINC03210954	4798	0.08213537527423027	NO	-
6108	ZINC00509921	1413	0.08213477997172172	NO	-
6109	ZINC00418218	1164	0.08211444585813936	NO	-
6110	ZINC03857122	6009	0.08209471577221128	NO	-
6111	ZINC04354261	7900	0.08209330291422869	NO	-
6112	ZINC03968701	6967	0.0820875742880881	NO	-
6113	ZINC03990120	7286	0.08207820721813228	NO	-
6114	ZINC00384957	1075	0.0820770641654549	NO	-
6115	ZINC03891735	6533	0.0820724296392742	NO	-
6116	ZINC01117745	2724	0.08206035013834916	NO	-
6117	ZINC03968567	6939	0.08205308234559416	NO	-
6118	ZINC01781717	3460	0.08204255977301193	NO	-
6119	ZINC01885599	3556	0.08203052801690613	NO	-
6120	ZINC03851355	5867	0.08202398531448904	NO	-
6121	ZINC03384605	5136	0.08202092682864734	NO	-
6122	ZINC00045606	193	0.0820126546729013	NO	-
6123	ZINC04348479	7895	0.08200490566348549	NO	-
6124	ZINC00986528	2516	0.08200162264864674	NO	-
6125	ZINC04576382	8226	0.08199682051672992	NO	-
6126	ZINC01148705	2765	0.08199409917496618	NO	-
6127	ZINC03510289	5366	0.08199266616275792	NO	-
6128	ZINC03977419	7143	0.08198597112378457	NO	-
6129	ZINC03368809	5121	0.08197895405122974	NO	-
6130	ZINC04306303	7827	0.08197348004426189	NO	-
6131	ZINC04339085	7888	0.08196975241953623	NO	-
6132	ZINC03851476	5872	0.08196410579596293	NO	-
6133	ZINC02296057	3988	0.0819571851326081	NO	-
6134	ZINC04248311	7697	0.0819537526129753	NO	-
6135	ZINC03868707	6334	0.08193972433889866	NO	-
6136	ZINC02616129	4294	0.08193565190908715	NO	-
6137	ZINC00662824	1863	0.08193533405328901	NO	-
6138	ZINC03902038	6625	0.08193042662990353	NO	-
6139	ZINC03972038	7067	0.08192825847970021	NO	-
6140	ZINC01055100	2614	0.08191276827400386	NO	-
6141	ZINC03337507	5053	0.08189279454209165	NO	-
6142	ZINC00847789	2324	0.08189029583743052	NO	-
6143	ZINC01130655	2746	0.08188841541437895	NO	-
6144	ZINC03877134	6361	0.08187468356851162	NO	-
6145	ZINC03877134	6363	0.08187468356851162	NO	-
6146	ZINC02666550	4396	0.081866089932154	NO	-
6147	ZINC00644748	1828	0.08186059621064143	NO	-
6148	ZINC01270673	2878	0.08185999249455951	NO	-
6149	ZINC03246429	4879	0.08185423189152215	NO	-
6150	ZINC01634138	3312	0.08184543735714418	NO	-
6151	ZINC03891005	6491	0.08184431176405844	NO	-
6152	ZINC03868314	6323	0.08183468237543096	NO	-
6153	ZINC00533958	1471	0.08183346557330358	NO	-
6154	ZINC02746649	4469	0.08182879534142393	NO	-
6155	ZINC00637673	1813	0.08182592792888788	NO	-
6156	ZINC02775961	4522	0.08182574069810207	NO	-
6157	ZINC01226930	2815	0.0818221135141715	NO	-
6158	ZINC03252513	4895	0.0818187633662183	NO	-
6159	ZINC03982891	7217	0.08178130532247896	NO	-
6160	ZINC03854528	5936	0.08177655242532611	NO	-
6161	ZINC03969360	6985	0.08176863886544841	NO	-
6162	ZINC03525716	5404	0.08175876234320287	NO	-
6163	ZINC00312142	953	0.08175511766188003	NO	-
6164	ZINC00230068	762	0.08174947645214892	NO	-
6165	ZINC04469788	8153	0.08174286795615018	NO	-
6166	ZINC03889052	6386	0.0817426585868093	NO	-
6167	ZINC00718525	1963	0.08174187441169228	NO	-
6168	ZINC04001186	7428	0.08173441467077336	NO	-
6169	ZINC03854618	5938	0.08172928435348562	NO	-
6170	ZINC02606323	4274	0.08172628018012783	NO	-
6171	ZINC00637558	1810	0.08172071505828386	NO	-
6172	ZINC00140684	516	0.08170798927584899	NO	-
6173	ZINC04305927	7796	0.08170250941014186	NO	-
6174	ZINC00344165	987	0.08169698575679524	NO	-
6175	ZINC04339085	7887	0.08169278449340785	NO	-
6176	ZINC03891912	6566	0.08169244594755518	NO	-
6177	ZINC03850864	5857	0.08168303646623494	NO	-
6178	ZINC00377635	1063	0.08168276024308092	NO	-
6179	ZINC03602396	5561	0.08168269190226775	NO	-
6180	ZINC03857926	6056	0.08168172320982647	NO	-
6181	ZINC01885599	3557	0.08167529989036136	NO	-
6182	ZINC00717418	1931	0.08165888277760328	NO	-
6183	ZINC02802146	4558	0.08165319855369577	NO	-
6184	ZINC03946515	6807	0.08165255871080727	NO	-
6185	ZINC00789954	2054	0.08165085308521382	NO	-
6186	ZINC04457821	8029	0.08164826729486993	NO	-
6187	ZINC00420553	1182	0.08163542606563223	NO	-
6188	ZINC03889965	6432	0.08163054196403963	NO	-
6189	ZINC02390764	4096	0.08162553070760396	NO	-
6190	ZINC02974475	4680	0.0816195474127552	NO	-
6191	ZINC03452854	5284	0.08161141988631732	NO	-
6192	ZINC00303095	934	0.08160733033491936	NO	-
6193	ZINC01885597	3555	0.08160640808398252	NO	-
6194	ZINC00050644	205	0.0816007159004397	NO	-
6195	ZINC02618540	4297	0.08159887645226264	NO	-
6196	ZINC03099816	4738	0.08159718492714427	NO	-
6197	ZINC01060597	2625	0.08159284358297623	NO	-
6198	ZINC04339899	7889	0.08158042606521722	NO	-
6199	ZINC01455384	3126	0.08157271387881251	NO	-
6200	ZINC01885597	3554	0.08155213926740798	NO	-
6201	ZINC01876120	3538	0.08155129668903893	NO	-
6202	ZINC00230102	767	0.08154448238858437	NO	-
6203	ZINC00889193	2396	0.08153342404963755	NO	-
6204	ZINC00605064	1712	0.08153336167950634	NO	-
6205	ZINC00467864	1305	0.08150675446729573	NO	-
6206	ZINC00160140	555	0.0815039638484544	NO	-
6207	ZINC03832995	5760	0.08148720929903723	NO	-
6208	ZINC03832995	5761	0.08148720929903723	NO	-
6209	ZINC04117430	7522	0.08148676403344747	NO	-
6210	ZINC04465717	8334	0.08148583838346884	NO	-
6211	ZINC00705595	1918	0.08148500167318146	NO	-
6212	ZINC04468132	8126	0.08147378799479202	NO	-
6213	ZINC01788289	3469	0.08147265561575111	NO	-
6214	ZINC03980231	7186	0.08146744270715443	NO	-
6215	ZINC00608139	1717	0.08146233609799469	NO	-
6216	ZINC00174582	577	0.08145892792410621	NO	-
6217	ZINC00673207	1884	0.08145477597195859	NO	-
6218	ZINC00529393	1463	0.08145135286443374	NO	-
6219	ZINC00385017	1079	0.08144453246397687	NO	-
6220	ZINC00832743	2265	0.08144354483616283	NO	-
6221	ZINC03853551	5909	0.08143517128948419	NO	-
6222	ZINC00359328	1014	0.08142988419322954	NO	-
6223	ZINC03854747	5945	0.08142598488068882	NO	-
6224	ZINC01270674	2880	0.0814187248398423	NO	-
6225	ZINC00717420	1933	0.08141783868242998	NO	-
6226	ZINC00337066	975	0.08141574886869068	NO	-
6227	ZINC00041965	173	0.08141246980920251	NO	-
6228	ZINC03908488	6676	0.0814076560178679	NO	-
6229	ZINC02758864	4505	0.08140455710809485	NO	-
6230	ZINC01366443	2968	0.08139331839182684	NO	-
6231	ZINC02411301	4107	0.08139127415484201	NO	-
6232	ZINC01681735	3363	0.08139119149401079	NO	-
6233	ZINC03527009	5414	0.08138919066675604	NO	-
6234	ZINC02251491	3932	0.08138858144864176	NO	-
6235	ZINC03855585	5984	0.08138699044796077	NO	-
6236	ZINC02889561	4653	0.0813863788142308	NO	-
6237	ZINC03863218	6188	0.0813824701801036	NO	-
6238	ZINC00202032	691	0.08137491073214616	NO	-
6239	ZINC03672785	5676	0.08137298214127676	NO	-
6240	ZINC01287015	2930	0.08136151327973382	NO	-
6241	ZINC03859256	6131	0.08135586432618629	NO	-
6242	ZINC00082066	345	0.08135116178053063	NO	-
6243	ZINC01857032	3517	0.0813382380194055	NO	-
6244	ZINC00150706	549	0.08130659700701728	NO	-
6245	ZINC00680571	1909	0.08130504039770721	NO	-
6246	ZINC03169421	4776	0.08129966422255214	NO	-
6247	ZINC00559987	1617	0.08129719320624328	NO	-
6248	ZINC03617440	5612	0.08129407832920509	NO	-
6249	ZINC03197358	4789	0.081289147272965	NO	-
6250	ZINC03974333	7089	0.0812867551010645	NO	-
6251	ZINC03908488	6675	0.08128536390024849	NO	-
6252	ZINC00806428	2149	0.08127703491766805	NO	-
6253	ZINC00479619	1336	0.08127507688218562	NO	-
6254	ZINC01155496	2775	0.08125254196474846	NO	-
6255	ZINC00899378	2402	0.08124091940717242	NO	-
6256	ZINC00832744	2266	0.08124039747329613	NO	-
6257	ZINC01282718	2915	0.08123051856632199	NO	-
6258	ZINC03617434	5611	0.08122579356104906	NO	-
6259	ZINC02622886	4307	0.08122467441068534	NO	-
6260	ZINC04000553	7402	0.0812240691059933	NO	-
6261	ZINC00463896	1289	0.08121228980788102	NO	-
6262	ZINC03855586	5986	0.08120842729964434	NO	-
6263	ZINC01879709	3550	0.08120652063049097	NO	-
6264	ZINC04049838	7465	0.0812064130235761	NO	-
6265	ZINC00616214	1766	0.08120040377323653	NO	-
6266	ZINC00616214	1767	0.08120040377323653	NO	-
6267	ZINC03659211	5666	0.0811968965901041	NO	-
6268	ZINC03889563	8285	0.08118427968041213	NO	-
6269	ZINC01910941	3580	0.0811716766107497	NO	-
6270	ZINC00487175	1357	0.08117011911469606	NO	-
6271	ZINC03889256	6405	0.08116616559722026	NO	-
6272	ZINC03979709	7163	0.08115273686080686	NO	-
6273	ZINC03971619	7056	0.08111454957524501	NO	-
6274	ZINC00136283	491	0.08109400367783853	NO	-
6275	ZINC00230102	766	0.08109362291526116	NO	-
6276	ZINC02853743	4595	0.0810845151258294	NO	-
6277	ZINC00247905	827	0.08108427369276747	NO	-
6278	ZINC00370233	1033	0.08106545188201437	NO	-
6279	ZINC03425740	5211	0.08106218508139934	NO	-
6280	ZINC00420957	1191	0.08105947240677308	NO	-
6281	ZINC00368016	1026	0.08105402081357603	NO	-
6282	ZINC00609442	1724	0.08104985900400438	NO	-
6283	ZINC04466357	8106	0.08104495491856144	NO	-
6284	ZINC00272991	879	0.08104419437440696	NO	-
6285	ZINC03972729	7075	0.08104150271006527	NO	-
6286	ZINC04470451	8176	0.08104150271006527	NO	-
6287	ZINC01305350	2950	0.08103983713457358	NO	-
6288	ZINC03974424	7100	0.08103634068798196	NO	-
6289	ZINC03858091	6068	0.08103470579779076	NO	-
6290	ZINC03891440	8301	0.08103009976828311	NO	-
6291	ZINC02056373	3750	0.08102538044733186	NO	-
6292	ZINC00063929	292	0.08100286180710556	NO	-
6293	ZINC04191339	7637	0.08098718827041984	NO	-
6294	ZINC00146145	537	0.08097760827216367	NO	-
6295	ZINC02430355	4114	0.08097320523895325	NO	-
6296	ZINC03858158	6080	0.08096315537650822	NO	-
6297	ZINC00579182	1635	0.08095184498493996	NO	-
6298	ZINC03242823	4873	0.08094393592394553	NO	-
6299	ZINC03138355	4764	0.08094199449357455	NO	-
6300	ZINC03857235	6018	0.08093846115962869	NO	-
6301	ZINC04464242	8049	0.08093846115962869	NO	-
6302	ZINC03488765	5331	0.08093251845279834	NO	-
6303	ZINC03858032	6066	0.08093049661406705	NO	-
6304	ZINC01978361	3725	0.08091875096603193	NO	-
6305	ZINC02455863	4160	0.08090869853418589	NO	-
6306	ZINC03221296	4805	0.08089806664676302	NO	-
6307	ZINC03466518	5305	0.08084707561845175	NO	-
6308	ZINC04509491	8201	0.08084193373459193	NO	-
6309	ZINC03356584	5095	0.0808233147485445	NO	-
6310	ZINC03997131	7347	0.08082281556238048	NO	-
6311	ZINC01719604	3385	0.08082230801868298	NO	-
6312	ZINC03859574	6146	0.0808118193055036	NO	-
6313	ZINC04000920	7412	0.08081018992389652	NO	-
6314	ZINC04504428	8199	0.08079903564787559	NO	-
6315	ZINC04470066	8168	0.08079637863086649	NO	-
6316	ZINC04566818	8222	0.08079316237262363	NO	-
6317	ZINC00318609	960	0.08078557502374112	NO	-
6318	ZINC03508543	5351	0.0807784992879424	NO	-
6319	ZINC01636728	3315	0.08077777459211719	NO	-
6320	ZINC00375075	1044	0.08077309877734733	NO	-
6321	ZINC00181536	592	0.08077121354395708	NO	-
6322	ZINC03425230	5206	0.08077083585662148	NO	-
6323	ZINC00778931	2019	0.08075607617243995	NO	-
6324	ZINC03969052	6975	0.08075533582444547	NO	-
6325	ZINC02855786	4599	0.08075204608145273	NO	-
6326	ZINC03449554	5257	0.08073889368174494	NO	-
6327	ZINC00933856	2437	0.08072333844879914	NO	-
6328	ZINC00056047	255	0.0807006440244711	NO	-
6329	ZINC03963447	6913	0.08070060792585351	NO	-
6330	ZINC03862007	6171	0.08069373023359512	NO	-
6331	ZINC01564714	3271	0.0806921916640449	NO	-
6332	ZINC03852968	5901	0.08067803734439274	NO	-
6333	ZINC01892164	3565	0.08066242632348163	NO	-
6334	ZINC03265752	4934	0.08065692104818784	NO	-
6335	ZINC00392216	1108	0.08063837913321024	NO	-
6336	ZINC04517941	8215	0.0806338825038976	NO	-
6337	ZINC02788656	4540	0.08062979882264001	NO	-
6338	ZINC02070661	3754	0.08062321882552516	NO	-
6339	ZINC00552477	1606	0.0806179003022912	NO	-
6340	ZINC03969529	6994	0.08061749499359823	NO	-
6341	ZINC02866318	4626	0.08061395136471708	NO	-
6342	ZINC03983734	7226	0.08061268015022093	NO	-
6343	ZINC01204026	2809	0.08060910288275373	NO	-
6344	ZINC00368016	1025	0.08060486509302976	NO	-
6345	ZINC03484052	5324	0.08060142105962138	NO	-
6346	ZINC02402430	4101	0.0805988797708905	NO	-
6347	ZINC04468440	8135	0.08058162129926143	NO	-
6348	ZINC01434358	3081	0.08056673176132602	NO	-
6349	ZINC03967878	6928	0.08054237808136899	NO	-
6350	ZINC00257702	855	0.08053951460288937	NO	-
6351	ZINC00806430	2151	0.08053844349677428	NO	-
6352	ZINC03509822	5356	0.08052684960433817	NO	-
6353	ZINC00602319	1707	0.08052049433719638	NO	-
6354	ZINC00676471	1888	0.0805160471798211	NO	-
6355	ZINC01072059	2641	0.08050927829376262	NO	-
6356	ZINC03527880	5419	0.08050906337799012	NO	-
6357	ZINC01238379	2832	0.08050850057275027	NO	-
6358	ZINC03942710	6800	0.08050414904076295	NO	-
6359	ZINC00045606	194	0.08049655514561264	NO	-
6360	ZINC01911002	3585	0.08048517468651085	NO	-
6361	ZINC02238345	3905	0.08046658219191052	NO	-
6362	ZINC01287012	2926	0.08046404884965158	NO	-
6363	ZINC02655437	4368	0.08045155133666686	NO	-
6364	ZINC03855577	5982	0.08044350433060726	NO	-
6365	ZINC00118960	447	0.08042764388921692	NO	-
6366	ZINC00223548	741	0.08039937580061117	NO	-
6367	ZINC01910992	3583	0.08038623485496263	NO	-
6368	ZINC00612043	1745	0.08038587779697759	NO	-
6369	ZINC00041965	172	0.08037649760368677	NO	-
6370	ZINC02461483	4166	0.08037238666376864	NO	-
6371	ZINC04061355	7473	0.08036513412509408	NO	-
6372	ZINC01922473	3613	0.0803619860255693	NO	-
6373	ZINC03902797	6636	0.08035870807690301	NO	-
6374	ZINC03449506	5255	0.08035567459500753	NO	-
6375	ZINC00828772	2256	0.08035184631616248	NO	-
6376	ZINC00392205	1105	0.0803200129434045	NO	-
6377	ZINC00806428	2148	0.08030842991858539	NO	-
6378	ZINC00806430	2150	0.08030073957516586	NO	-
6379	ZINC01781693	3457	0.08028781220975391	NO	-
6380	ZINC03857987	6060	0.08028033326465964	NO	-
6381	ZINC01226932	2817	0.08027696100165435	NO	-
6382	ZINC03998894	7393	0.0802766514443052	NO	-
6383	ZINC04467876	8121	0.0802766514443052	NO	-
6384	ZINC00796566	2058	0.08027657017510223	NO	-
6385	ZINC01307912	2953	0.08027598481183412	NO	-
6386	ZINC01647428	3326	0.08026978532449738	NO	-
6387	ZINC03867507	6249	0.08025850567083034	NO	-
6388	ZINC04465605	8085	0.08025850567083034	NO	-
6389	ZINC03969241	6978	0.08025836383974677	NO	-
6390	ZINC04509559	8202	0.08023734030277187	NO	-
6391	ZINC01829605	3509	0.08022485760482255	NO	-
6392	ZINC01404076	2982	0.08020925445045253	NO	-
6393	ZINC03868180	6308	0.08020307323520424	NO	-
6394	ZINC00375077	1045	0.08020107316480558	NO	-
6395	ZINC03969886	7009	0.08020094656044544	NO	-
6396	ZINC00094881	395	0.08019673573888093	NO	-
6397	ZINC01428350	3060	0.08019577814217362	NO	-
6398	ZINC03860012	6164	0.08018928646345684	NO	-
6399	ZINC00534578	1474	0.08018637181484371	NO	-
6400	ZINC04455792	8021	0.08018619484126532	NO	-
6401	ZINC00534578	1475	0.08018540459606667	NO	-
6402	ZINC01095428	2692	0.08017813451459209	NO	-
6403	ZINC03030062	4708	0.08016105522845292	NO	-
6404	ZINC04460325	8039	0.08015077462671873	NO	-
6405	ZINC00337066	974	0.08014902962929751	NO	-
6406	ZINC00580040	1636	0.08013964494564917	NO	-
6407	ZINC00537305	1494	0.0801377294843892	NO	-
6408	ZINC04640196	8282	0.0801201139561979	NO	-
6409	ZINC00091168	372	0.08011409157729542	NO	-
6410	ZINC01781695	3458	0.08010988342363731	NO	-
6411	ZINC03980262	7191	0.08010763948798198	NO	-
6412	ZINC04160431	7584	0.08010274337135215	NO	-
6413	ZINC00232118	780	0.0800970258654174	NO	-
6414	ZINC00444455	1262	0.08009603697347428	NO	-
6415	ZINC01281468	2904	0.08009434378478297	NO	-
6416	ZINC03864170	6203	0.08008467142141949	NO	-
6417	ZINC02230361	3896	0.080083524091674	NO	-
6418	ZINC02197401	3817	0.08006303487467885	NO	-
6419	ZINC03845356	5767	0.08006042101443643	NO	-
6420	ZINC01117271	2722	0.08005957487737557	NO	-
6421	ZINC03862249	6179	0.08005501233924696	NO	-
6422	ZINC00411295	1126	0.08005432360577429	NO	-
6423	ZINC04481872	8182	0.08004434830275518	NO	-
6424	ZINC03970271	7029	0.0800424738241466	NO	-
6425	ZINC03848955	5810	0.08003601736006137	NO	-
6426	ZINC00368017	1028	0.08002644354913663	NO	-
6427	ZINC00545290	1556	0.08002531641785833	NO	-
6428	ZINC02752425	4487	0.08002471850580141	NO	-
6429	ZINC03891639	6519	0.0800199488969819	NO	-
6430	ZINC02749619	4476	0.08001558007706598	NO	-
6431	ZINC02433102	4122	0.080011810639611	NO	-
6432	ZINC03947090	6821	0.080010392805933	NO	-
6433	ZINC03908488	6674	0.08000201609822011	NO	-
6434	ZINC00138665	504	0.07999680030181516	NO	-
6435	ZINC00863241	2365	0.07998288965613032	NO	-
6436	ZINC03863222	6190	0.07996150406642244	NO	-
6437	ZINC01165300	2784	0.07993211275264453	NO	-
6438	ZINC01788292	3470	0.0799283398195922	NO	-
6439	ZINC03947163	6823	0.07991635294782007	NO	-
6440	ZINC03957475	6870	0.07991530346993934	NO	-
6441	ZINC03848637	5781	0.07991263134768786	NO	-
6442	ZINC03510294	5367	0.07991067043836445	NO	-
6443	ZINC04001093	7422	0.07990855383795255	NO	-
6444	ZINC03233795	4851	0.07990481726030943	NO	-
6445	ZINC03119877	4745	0.07990411245832982	NO	-
6446	ZINC03992924	7320	0.07989965590522999	NO	-
6447	ZINC03961391	6883	0.07989960430798664	NO	-
6448	ZINC01923533	3633	0.07989959160689748	NO	-
6449	ZINC04384164	7917	0.07989291219123218	NO	-
6450	ZINC03912422	6726	0.07989035534773288	NO	-
6451	ZINC00627266	1794	0.07988777911220325	NO	-
6452	ZINC03329498	5037	0.07988729233135664	NO	-
6453	ZINC00000960	1	0.07988103896947649	NO	-
6454	ZINC03870990	6349	0.0798727607520049	NO	-
6455	ZINC03868164	6302	0.07986922319498126	NO	-
6456	ZINC03520788	5374	0.07985888713578856	NO	-
6457	ZINC03867114	6228	0.07985116425839812	NO	-
6458	ZINC02636439	4332	0.07984963189397944	NO	-
6459	ZINC00216209	722	0.07984700391763228	NO	-
6460	ZINC00776251	2013	0.07983222186281193	NO	-
6461	ZINC01095428	2690	0.0798302111789262	NO	-
6462	ZINC04305981	7802	0.07982978857477999	NO	-
6463	ZINC02502663	4205	0.07979548618239085	NO	-
6464	ZINC01455384	3128	0.07979354633847867	NO	-
6465	ZINC01781652	3456	0.07979086519333838	NO	-
6466	ZINC02098146	3758	0.07978548009125079	NO	-
6467	ZINC00986530	2517	0.07977063329788014	NO	-
6468	ZINC00602149	1706	0.07976990723276346	NO	-
6469	ZINC01564714	3273	0.0797659651493741	NO	-
6470	ZINC00503450	1398	0.07976512842253022	NO	-
6471	ZINC03867113	6227	0.07975973812425817	NO	-
6472	ZINC04191362	7639	0.07973961605879219	NO	-
6473	ZINC00050645	206	0.0797243888603659	NO	-
6474	ZINC03997497	7374	0.07971793512942181	NO	-
6475	ZINC03848952	5809	0.07971648589702421	NO	-
6476	ZINC03250796	4891	0.07971557919173883	NO	-
6477	ZINC03854746	5944	0.07970292706330027	NO	-
6478	ZINC03243164	4874	0.07969848874372867	NO	-
6479	ZINC00634100	1805	0.0796900654352061	NO	-
6480	ZINC04256249	7747	0.07968929803706752	NO	-
6481	ZINC00231444	773	0.07966054239573211	NO	-
6482	ZINC01986510	3727	0.07965843331075792	NO	-
6483	ZINC04057257	7467	0.0796568266813562	NO	-
6484	ZINC00342643	984	0.07963981363738128	NO	-
6485	ZINC04306149	7818	0.07962911397671624	NO	-
6486	ZINC03980164	7184	0.07962751174290339	NO	-
6487	ZINC01923565	3636	0.0796201432958128	NO	-
6488	ZINC03891855	6550	0.07961370030377024	NO	-
6489	ZINC00400366	1115	0.0796011961704504	NO	-
6490	ZINC01921257	3602	0.0796007117203739	NO	-
6491	ZINC03832933	5755	0.0795971606816973	NO	-
6492	ZINC02691512	4413	0.07958045068276035	NO	-
6493	ZINC03959762	6876	0.0795530384886161	NO	-
6494	ZINC00435196	1248	0.0795488089092615	NO	-
6495	ZINC02433100	4121	0.07953264697119229	NO	-
6496	ZINC00778934	2024	0.0795272781451436	NO	-
6497	ZINC00919065	2428	0.07952702530281427	NO	-
6498	ZINC04249792	7741	0.07952182636960176	NO	-
6499	ZINC00778931	2017	0.07952178571469763	NO	-
6500	ZINC03168115	4773	0.07951419794274464	NO	-
6501	ZINC01057166	2621	0.07951185179549096	NO	-
6502	ZINC00673207	1885	0.07950117226879772	NO	-
6503	ZINC00318611	961	0.07947897000135735	NO	-
6504	ZINC03885512	6380	0.07947807897907863	NO	-
6505	ZINC03848931	5804	0.07947153527733021	NO	-
6506	ZINC04387006	7936	0.07946352591166676	NO	-
6507	ZINC02649438	4361	0.07945733024728814	NO	-
6508	ZINC04339085	7886	0.07945624134648574	NO	-
6509	ZINC03032844	4709	0.07945521149777653	NO	-
6510	ZINC03852989	5902	0.0794532287544351	NO	-
6511	ZINC01281468	2906	0.07944905799169909	NO	-
6512	ZINC01281468	2908	0.07944905799169909	NO	-
6513	ZINC03453235	5286	0.07944049315538304	NO	-
6514	ZINC02686144	4405	0.07942438406680419	NO	-
6515	ZINC00944760	2455	0.07942281410563704	NO	-
6516	ZINC03891007	6493	0.07941535508490814	NO	-
6517	ZINC00179323	587	0.07940967127816508	NO	-
6518	ZINC02197400	3816	0.07940929592328615	NO	-
6519	ZINC00942378	2444	0.07940761313119872	NO	-
6520	ZINC03968583	6945	0.07940334050488768	NO	-
6521	ZINC03969531	6996	0.07938921810512654	NO	-
6522	ZINC00481760	1343	0.07937371721637598	NO	-
6523	ZINC03893015	6602	0.07936641609503173	NO	-
6524	ZINC03971561	7055	0.07936443056289538	NO	-
6525	ZINC03856476	6003	0.07936371488124336	NO	-
6526	ZINC00138661	502	0.0793610214974493	NO	-
6527	ZINC01496007	3208	0.07936021932184074	NO	-
6528	ZINC03792988	5704	0.07935370625786174	NO	-
6529	ZINC00291602	915	0.07933065379622324	NO	-
6530	ZINC00526670	1451	0.07932922821266608	NO	-
6531	ZINC03903130	6651	0.07932900426861526	NO	-
6532	ZINC00132672	486	0.07932374556221587	NO	-
6533	ZINC02016756	3738	0.0793227587534353	NO	-
6534	ZINC03892907	6599	0.07932075392689775	NO	-
6535	ZINC03958372	6872	0.07930428892359545	NO	-
6536	ZINC00710720	1924	0.07930003107285402	NO	-
6537	ZINC03169419	4775	0.07928966201888281	NO	-
6538	ZINC02675027	4399	0.07928758239318899	NO	-
6539	ZINC00038815	165	0.07927467378233866	NO	-
6540	ZINC02661758	4385	0.07927447764320257	NO	-
6541	ZINC03956597	6866	0.07927201047548822	NO	-
6542	ZINC03308354	5000	0.07926592360042294	NO	-
6543	ZINC03820622	5746	0.07926410438046029	NO	-
6544	ZINC00593951	1694	0.07926392355314649	NO	-
6545	ZINC01428351	3061	0.0792637939495827	NO	-
6546	ZINC03971849	7061	0.07926316937066498	NO	-
6547	ZINC00621305	1776	0.07925738147613462	NO	-
6548	ZINC00028428	112	0.07925148595843057	NO	-
6549	ZINC03294454	4980	0.07924564957676425	NO	-
6550	ZINC04305787	7785	0.07924393021524576	NO	-
6551	ZINC03962762	6902	0.07923476648105011	NO	-
6552	ZINC02568229	4257	0.07922800552570647	NO	-
6553	ZINC02492155	4193	0.07922296087712977	NO	-
6554	ZINC03891714	6523	0.07922187353330531	NO	-
6555	ZINC00899089	2401	0.07921173008889888	NO	-
6556	ZINC03451632	5276	0.07920867564376287	NO	-
6557	ZINC01438430	3097	0.07920469790772014	NO	-
6558	ZINC01662767	3345	0.07920224637231003	NO	-
6559	ZINC03969532	6997	0.07918893037790778	NO	-
6560	ZINC01438427	3088	0.07918633750386245	NO	-
6561	ZINC01123416	2739	0.07918443356373368	NO	-
6562	ZINC03227100	4824	0.07917325773522729	NO	-
6563	ZINC01443206	3112	0.0791693070327184	NO	-
6564	ZINC03893016	6603	0.0791671785672993	NO	-
6565	ZINC03564299	5474	0.07916340921386372	NO	-
6566	ZINC04442588	8001	0.07915873707205609	NO	-
6567	ZINC04136483	7547	0.07915593566742639	NO	-
6568	ZINC00465519	1296	0.07915322096010435	NO	-
6569	ZINC03449600	5266	0.07914957138369555	NO	-
6570	ZINC03827397	5753	0.07914073934063538	NO	-
6571	ZINC03992004	7309	0.07913877141634064	NO	-
6572	ZINC00237358	803	0.07911474709178544	NO	-
6573	ZINC04412459	7964	0.07910410558834338	NO	-
6574	ZINC02565419	4256	0.07909437749076034	NO	-
6575	ZINC00216701	725	0.07908499539294747	NO	-
6576	ZINC00718524	1961	0.07908443792321351	NO	-
6577	ZINC00499027	1382	0.07908217412585898	NO	-
6578	ZINC00343797	985	0.07907585114342137	NO	-
6579	ZINC01122918	2738	0.07906142304182295	NO	-
6580	ZINC04517067	8210	0.07905887252529076	NO	-
6581	ZINC03245114	4878	0.07904971628962193	NO	-
6582	ZINC03855577	5983	0.0790293678549721	NO	-
6583	ZINC03138693	4765	0.0790259851423368	NO	-
6584	ZINC03281027	4960	0.07902597848995127	NO	-
6585	ZINC03545160	5464	0.07901826737642587	NO	-
6586	ZINC04342168	7891	0.07901761622109049	NO	-
6587	ZINC03229232	4831	0.07900899013125305	NO	-
6588	ZINC03867877	6281	0.07900100622071589	NO	-
6589	ZINC04465794	8090	0.07900100622071589	NO	-
6590	ZINC01803016	3488	0.07899919369983578	NO	-
6591	ZINC01911011	3587	0.07898777147792164	NO	-
6592	ZINC03856349	6000	0.07898280471415539	NO	-
6593	ZINC03980126	7180	0.07898095085517623	NO	-
6594	ZINC03969274	6982	0.07897741334022886	NO	-
6595	ZINC01656323	3335	0.07897412702860895	NO	-
6596	ZINC04275730	7761	0.07897362166941643	NO	-
6597	ZINC03466490	5299	0.07897228522550118	NO	-
6598	ZINC01911007	3586	0.07896595148702665	NO	-
6599	ZINC01910988	3582	0.07892461261716474	NO	-
6600	ZINC03987800	7268	0.07891892192095788	NO	-
6601	ZINC03991383	7297	0.07890379470068339	NO	-
6602	ZINC04168287	7595	0.07890017689509546	NO	-
6603	ZINC04273454	7758	0.07889609837080126	NO	-
6604	ZINC02851213	4587	0.0788870196789021	NO	-
6605	ZINC00622706	1783	0.0788793705147564	NO	-
6606	ZINC03370728	5123	0.07887761670546993	NO	-
6607	ZINC03577349	5518	0.07887306535708073	NO	-
6608	ZINC01480522	3164	0.07887267104097961	NO	-
6609	ZINC00010937	33	0.07887083180034134	NO	-
6610	ZINC04450971	8005	0.07885653187883485	NO	-
6611	ZINC00458325	1278	0.07885507322233216	NO	-
6612	ZINC03889962	6430	0.07885032791372636	NO	-
6613	ZINC03337452	5052	0.07884760819808984	NO	-
6614	ZINC00008359	22	0.07884342888005172	NO	-
6615	ZINC03308924	5001	0.0788345136851411	NO	-
6616	ZINC03579723	5526	0.07882852225211842	NO	-
6617	ZINC01480521	3163	0.07881194398798987	NO	-
6618	ZINC00545877	1565	0.07880021649561	NO	-
6619	ZINC00481764	1346	0.0787982564975512	NO	-
6620	ZINC03667971	5671	0.0787861292334057	NO	-
6621	ZINC00202207	692	0.07878472656226579	NO	-
6622	ZINC03240914	4870	0.0787754678692346	NO	-
6623	ZINC03867286	6233	0.07877312976362193	NO	-
6624	ZINC02909249	4660	0.07875167505332116	NO	-
6625	ZINC03885403	6375	0.07874286997650545	NO	-
6626	ZINC03088903	4733	0.0787349970889164	NO	-
6627	ZINC00033458	138	0.07872601203777187	NO	-
6628	ZINC03243721	4875	0.07872554244037995	NO	-
6629	ZINC03106793	4739	0.07872499667804188	NO	-
6630	ZINC00071791	310	0.07870945806666638	NO	-
6631	ZINC03414169	5182	0.07869351532812652	NO	-
6632	ZINC00188876	613	0.07868859581265686	NO	-
6633	ZINC00405702	1116	0.0786822014953238	NO	-
6634	ZINC04398113	7954	0.07867970749105162	NO	-
6635	ZINC01958609	3719	0.07866605390955826	NO	-
6636	ZINC01619250	3304	0.0786639190767749	NO	-
6637	ZINC03577403	5521	0.07865866332195497	NO	-
6638	ZINC03942104	6798	0.07865511072956509	NO	-
6639	ZINC03435234	5225	0.0786509366642659	NO	-
6640	ZINC03320257	5025	0.07864908452348034	NO	-
6641	ZINC03028168	4707	0.07864838066977928	NO	-
6642	ZINC00245293	824	0.07863647029623408	NO	-
6643	ZINC00233004	791	0.0786249457046687	NO	-
6644	ZINC00311335	950	0.07861531386193055	NO	-
6645	ZINC01021235	2564	0.07860751084186314	NO	-
6646	ZINC01922492	3614	0.07858669812907623	NO	-
6647	ZINC01287252	2938	0.07856672546469637	NO	-
6648	ZINC03867693	6265	0.07856207893208303	NO	-
6649	ZINC03337441	5051	0.07856114496216335	NO	-
6650	ZINC04338118	7885	0.07855611139040843	NO	-
6651	ZINC00809834	2201	0.07854736579564024	NO	-
6652	ZINC00039240	167	0.07852556216135186	NO	-
6653	ZINC03953270	6831	0.07850732324248881	NO	-
6654	ZINC01145400	2762	0.07849789803056147	NO	-
6655	ZINC04337893	7881	0.0784967048120546	NO	-
6656	ZINC03963076	6905	0.07848807683040532	NO	-
6657	ZINC01862399	3521	0.07848430382448897	NO	-
6658	ZINC00191563	620	0.07848213436727923	NO	-
6659	ZINC02461488	4167	0.07847079388881051	NO	-
6660	ZINC00942830	2450	0.0784668232540349	NO	-
6661	ZINC03449554	5256	0.07844291168567367	NO	-
6662	ZINC02209843	3834	0.07843790018965381	NO	-
6663	ZINC03850101	5836	0.07843501469859718	NO	-
6664	ZINC01298112	2947	0.07842387869161623	NO	-
6665	ZINC01428348	3059	0.07841978128359865	NO	-
6666	ZINC04618467	8235	0.07841599089011339	NO	-
6667	ZINC01131178	2749	0.078413008183997	NO	-
6668	ZINC00462255	1283	0.07840757207522187	NO	-
6669	ZINC01923475	3631	0.07840519969891536	NO	-
6670	ZINC04018969	7452	0.07840296081992834	NO	-
6671	ZINC03890853	6478	0.0783920308332315	NO	-
6672	ZINC00225190	746	0.07839145613325862	NO	-
6673	ZINC03992883	7318	0.07838843393270514	NO	-
6674	ZINC04464585	8063	0.07838843393270514	NO	-
6675	ZINC00419946	1171	0.07838534723639845	NO	-
6676	ZINC02280142	3949	0.07838029457800001	NO	-
6677	ZINC03654253	5657	0.07837809137218718	NO	-
6678	ZINC01021233	2563	0.07837778874384589	NO	-
6679	ZINC03848271	5772	0.07835052169464549	NO	-
6680	ZINC00632673	1800	0.07834761013669092	NO	-
6681	ZINC01796995	3486	0.07833705384602363	NO	-
6682	ZINC00611721	1743	0.0783353088299666	NO	-
6683	ZINC00263282	866	0.07832996068947612	NO	-
6684	ZINC02792937	4548	0.07832724500530555	NO	-
6685	ZINC03885399	6371	0.07829524458494308	NO	-
6686	ZINC03980078	7174	0.0782906754954757	NO	-
6687	ZINC01279733	2895	0.07828829280164179	NO	-
6688	ZINC04249787	7740	0.07828818461503852	NO	-
6689	ZINC03968685	6964	0.07828205997023976	NO	-
6690	ZINC03961395	6884	0.07828187265967701	NO	-
6691	ZINC03857119	6008	0.07826836015091039	NO	-
6692	ZINC00780996	2038	0.07826492450801513	NO	-
6693	ZINC00717160	1930	0.07826442336305767	NO	-
6694	ZINC01226933	2818	0.07824423615097181	NO	-
6695	ZINC02643435	4351	0.07824375964106765	NO	-
6696	ZINC03232480	4844	0.07824086738616205	NO	-
6697	ZINC03232480	4845	0.07824086738616205	NO	-
6698	ZINC01923408	3627	0.07823755518406703	NO	-
6699	ZINC00942828	2449	0.0782242059528761	NO	-
6700	ZINC03292718	4979	0.07822387867610832	NO	-
6701	ZINC00970022	2483	0.07821902635332048	NO	-
6702	ZINC00477228	1331	0.07821002838161462	NO	-
6703	ZINC00578704	1631	0.07819653600114772	NO	-
6704	ZINC03026374	4704	0.07819431080830155	NO	-
6705	ZINC00055787	230	0.07818729112482471	NO	-
6706	ZINC00311333	949	0.07818524748412999	NO	-
6707	ZINC03867557	6251	0.07818482395140355	NO	-
6708	ZINC04465625	8086	0.07818482395140355	NO	-
6709	ZINC03432420	5222	0.07817876482695336	NO	-
6710	ZINC00634108	1806	0.07816291620723628	NO	-
6711	ZINC04500759	8191	0.07815090166417746	NO	-
6712	ZINC00055789	232	0.07814930671434114	NO	-
6713	ZINC03232458	4842	0.0781397215136749	NO	-
6714	ZINC03086733	4732	0.07813617728489797	NO	-
6715	ZINC01438427	3089	0.07810330125562182	NO	-
6716	ZINC00492416	1364	0.0781018552496691	NO	-
6717	ZINC03855134	5969	0.07809787666895363	NO	-
6718	ZINC00466138	1297	0.07809095265244265	NO	-
6719	ZINC01475245	3158	0.07808674012297451	NO	-
6720	ZINC02852973	4591	0.07807301766111437	NO	-
6721	ZINC01273399	2883	0.0780687631648305	NO	-
6722	ZINC03997568	7380	0.0780566699344863	NO	-
6723	ZINC03221297	4806	0.07805137850579115	NO	-
6724	ZINC01314018	2954	0.07802662083265186	NO	-
6725	ZINC00380920	1070	0.07801707100928332	NO	-
6726	ZINC03980412	7207	0.07801574422430085	NO	-
6727	ZINC04469793	8154	0.07801574422430085	NO	-
6728	ZINC03983468	7223	0.07801387028090408	NO	-
6729	ZINC04097751	7498	0.07801341847148442	NO	-
6730	ZINC02764855	4516	0.0780055522361333	NO	-
6731	ZINC00853350	2336	0.07800436612648436	NO	-
6732	ZINC00480398	1341	0.07796974778608583	NO	-
6733	ZINC01722708	3388	0.07796936915136285	NO	-
6734	ZINC03982876	7215	0.07796530810607619	NO	-
6735	ZINC02734390	4456	0.07796234843635547	NO	-
6736	ZINC03858098	6070	0.07796109141077913	NO	-
6737	ZINC03925993	6769	0.07795397063650333	NO	-
6738	ZINC00072504	318	0.07794336717494474	NO	-
6739	ZINC01916741	3596	0.07794219127103932	NO	-
6740	ZINC03991440	7302	0.07794178310059079	NO	-
6741	ZINC00436544	1250	0.07793796948621672	NO	-
6742	ZINC03542986	5446	0.07793719636357214	NO	-
6743	ZINC03925993	6767	0.07793627694809517	NO	-
6744	ZINC03925993	6768	0.07793589104977677	NO	-
6745	ZINC03891569	6506	0.07793499151045936	NO	-
6746	ZINC01120419	2732	0.07793367051040379	NO	-
6747	ZINC00899648	2403	0.07793154998061205	NO	-
6748	ZINC01282381	2911	0.07793059882033933	NO	-
6749	ZINC04001187	7429	0.07790588727471928	NO	-
6750	ZINC02340544	4040	0.07789981230295362	NO	-
6751	ZINC03858161	6083	0.0778812625513394	NO	-
6752	ZINC00537305	1493	0.07787327188523714	NO	-
6753	ZINC03946822	6810	0.07786775741063283	NO	-
6754	ZINC03166932	4772	0.07786767221510213	NO	-
6755	ZINC03982875	7214	0.07786396081310336	NO	-
6756	ZINC01281468	2907	0.07786288827408304	NO	-
6757	ZINC02784977	4531	0.0778455980166663	NO	-
6758	ZINC03337509	5054	0.07783854199501979	NO	-
6759	ZINC00942887	2451	0.0778380757603773	NO	-
6760	ZINC01921827	3606	0.07783390138582173	NO	-
6761	ZINC00602319	1708	0.07782937038182419	NO	-
6762	ZINC03857877	6053	0.07782659384670977	NO	-
6763	ZINC03425790	5212	0.07782617420711009	NO	-
6764	ZINC01957158	3717	0.07781269858825804	NO	-
6765	ZINC00716289	1925	0.07780248396550916	NO	-
6766	ZINC03855585	5985	0.07778295814013299	NO	-
6767	ZINC00492417	1365	0.07778071503768114	NO	-
6768	ZINC03486528	5326	0.07777994827274132	NO	-
6769	ZINC03252116	4894	0.07777667072477588	NO	-
6770	ZINC03889963	6431	0.07776161201571928	NO	-
6771	ZINC03869004	6343	0.07775198667629118	NO	-
6772	ZINC00867957	2369	0.07774353223885895	NO	-
6773	ZINC01257904	2856	0.07774117795707099	NO	-
6774	ZINC00060962	289	0.0777379981414975	NO	-
6775	ZINC03657223	5662	0.07773290511192742	NO	-
6776	ZINC02288986	3976	0.0777194673698337	NO	-
6777	ZINC02795765	4556	0.07771479295674916	NO	-
6778	ZINC00200589	652	0.0777131900602654	NO	-
6779	ZINC00732046	1993	0.07770682024176884	NO	-
6780	ZINC03987796	7264	0.07769269385871308	NO	-
6781	ZINC03344605	5071	0.0776841271035378	NO	-
6782	ZINC03309113	5002	0.07768262312530988	NO	-
6783	ZINC01901294	3574	0.07767973926576878	NO	-
6784	ZINC01438429	3095	0.07767708157559598	NO	-
6785	ZINC01911015	3588	0.07766233314484222	NO	-
6786	ZINC01427070	3052	0.07765823772912882	NO	-
6787	ZINC02288985	3975	0.0776453442041617	NO	-
6788	ZINC01095428	2691	0.07763413412566163	NO	-
6789	ZINC03795624	5707	0.07762356407244904	NO	-
6790	ZINC03605756	5587	0.0776171874552107	NO	-
6791	ZINC04457821	8030	0.07761298344451523	NO	-
6792	ZINC00125734	464	0.07760248534678738	NO	-
6793	ZINC00716290	1926	0.07759418835084242	NO	-
6794	ZINC00056094	263	0.07759158006267285	NO	-
6795	ZINC00863240	2364	0.07757480971849655	NO	-
6796	ZINC03858030	6065	0.07756850631843171	NO	-
6797	ZINC03856524	6004	0.0775650539579081	NO	-
6798	ZINC00252135	835	0.07756230411232143	NO	-
6799	ZINC00539313	1526	0.07755765816498686	NO	-
6800	ZINC03545124	5463	0.0775516404726445	NO	-
6801	ZINC01679237	3360	0.07754192315949548	NO	-
6802	ZINC00863241	2366	0.07751760134725647	NO	-
6803	ZINC03969528	6993	0.07751171305911238	NO	-
6804	ZINC03905171	6658	0.07748103591213194	NO	-
6805	ZINC01091577	2676	0.07747982807137382	NO	-
6806	ZINC00778934	2023	0.07746463926396317	NO	-
6807	ZINC00816404	2223	0.07745710205727395	NO	-
6808	ZINC02263570	3933	0.07745647173160732	NO	-
6809	ZINC00140647	514	0.07743977113080584	NO	-
6810	ZINC03990120	7287	0.07742064431998215	NO	-
6811	ZINC01922493	3615	0.07741722329161857	NO	-
6812	ZINC04517021	8207	0.07740325338150567	NO	-
6813	ZINC00755030	1996	0.07739426650389872	NO	-
6814	ZINC04613764	8234	0.07738211606608177	NO	-
6815	ZINC03982890	7216	0.07738164389660601	NO	-
6816	ZINC00482692	1349	0.07737559996785467	NO	-
6817	ZINC00419940	1169	0.07736437709372056	NO	-
6818	ZINC02117656	3767	0.07736423823388369	NO	-
6819	ZINC03339517	5058	0.07734660805686355	NO	-
6820	ZINC00422377	1224	0.07733767696780389	NO	-
6821	ZINC03908450	6673	0.07730427702798358	NO	-
6822	ZINC04457938	8035	0.07728492083526088	NO	-
6823	ZINC03980135	7182	0.07728434783478808	NO	-
6824	ZINC03630004	5644	0.07728346379649251	NO	-
6825	ZINC01587054	3283	0.0772745399433808	NO	-
6826	ZINC03885403	6377	0.07727226850052651	NO	-
6827	ZINC00115567	429	0.07726685503664536	NO	-
6828	ZINC00385129	1080	0.07726362162789409	NO	-
6829	ZINC02163665	3785	0.07726146700931089	NO	-
6830	ZINC00778933	2022	0.07726071520436033	NO	-
6831	ZINC03890937	6486	0.07724072638642963	NO	-
6832	ZINC00220776	735	0.07724047505028211	NO	-
6833	ZINC00419945	1170	0.07723712232746016	NO	-
6834	ZINC00942889	2452	0.07722400524049135	NO	-
6835	ZINC03902888	6638	0.07721793302309253	NO	-
6836	ZINC03902888	6639	0.07721793302309253	NO	-
6837	ZINC01564714	3272	0.07721691138636187	NO	-
6838	ZINC01448384	3123	0.07721316571854756	NO	-
6839	ZINC00468244	1308	0.07719912030458641	NO	-
6840	ZINC02962582	4677	0.07719583039576701	NO	-
6841	ZINC01475243	3155	0.07718374928390644	NO	-
6842	ZINC00847053	2317	0.0771835231387503	NO	-
6843	ZINC00238127	806	0.07716744468230397	NO	-
6844	ZINC04001106	7423	0.07715080648458095	NO	-
6845	ZINC03969357	6984	0.07713994624231796	NO	-
6846	ZINC03543351	5448	0.07713640986176339	NO	-
6847	ZINC03487860	5329	0.07713548310079982	NO	-
6848	ZINC00612148	1747	0.07713010249867494	NO	-
6849	ZINC03040096	4712	0.07712993654942514	NO	-
6850	ZINC04176716	7619	0.07712210372757877	NO	-
6851	ZINC00853337	2334	0.07710725004399056	NO	-
6852	ZINC03997170	7349	0.07710532876173608	NO	-
6853	ZINC00954688	2471	0.07709742291879586	NO	-
6854	ZINC01518201	3242	0.07709698526030084	NO	-
6855	ZINC00370235	1034	0.07708718620488995	NO	-
6856	ZINC03668502	5672	0.07707324741454354	NO	-
6857	ZINC03967951	6931	0.07707204629206216	NO	-
6858	ZINC00538944	1521	0.07705930117983983	NO	-
6859	ZINC00691055	1917	0.07705351522397665	NO	-
6860	ZINC03903130	6652	0.07703233889460709	NO	-
6861	ZINC00613862	1756	0.07701794229444567	NO	-
6862	ZINC04250373	7744	0.07701661402300258	NO	-
6863	ZINC00287792	896	0.0770020910527639	NO	-
6864	ZINC04001120	7426	0.07700172650123994	NO	-
6865	ZINC00998370	2540	0.0769999752829778	NO	-
6866	ZINC01452768	3125	0.07699844147955176	NO	-
6867	ZINC00616214	1765	0.07699516124949604	NO	-
6868	ZINC02438793	4133	0.07699436593251974	NO	-
6869	ZINC01427042	3051	0.07699143905656829	NO	-
6870	ZINC02675026	4398	0.07697161337953774	NO	-
6871	ZINC01175089	2788	0.07696203001718344	NO	-
6872	ZINC03853685	5913	0.07696051815006139	NO	-
6873	ZINC03798959	5709	0.07695557497493156	NO	-
6874	ZINC03902888	6637	0.07692885268084948	NO	-
6875	ZINC03129573	4753	0.07692377272746485	NO	-
6876	ZINC03858099	6071	0.07691553009676985	NO	-
6877	ZINC04469795	8155	0.07691553009676985	NO	-
6878	ZINC03855594	5991	0.07686712055768029	NO	-
6879	ZINC03508764	5353	0.07685532149880264	NO	-
6880	ZINC03987798	7266	0.07685487143760754	NO	-
6881	ZINC03250057	4886	0.07685411053873763	NO	-
6882	ZINC03896903	6606	0.07685057564638875	NO	-
6883	ZINC03260605	4922	0.07684578500642908	NO	-
6884	ZINC01287049	2935	0.07683032993078275	NO	-
6885	ZINC02647597	4358	0.07682258918774895	NO	-
6886	ZINC04087362	7485	0.07681920894638973	NO	-
6887	ZINC04123388	7525	0.0768133604310502	NO	-
6888	ZINC02856153	4601	0.07680616398966274	NO	-
6889	ZINC02691620	4414	0.07678133835021923	NO	-
6890	ZINC03984813	7231	0.07678005056055692	NO	-
6891	ZINC02882555	4648	0.0767767144849831	NO	-
6892	ZINC03605755	5586	0.07677247178203642	NO	-
6893	ZINC03900725	6618	0.07676508133204371	NO	-
6894	ZINC00263224	865	0.07676050645348109	NO	-
6895	ZINC01427076	3053	0.07675408783746315	NO	-
6896	ZINC01545695	3251	0.07675349946253664	NO	-
6897	ZINC03891437	8298	0.07674973682395138	NO	-
6898	ZINC03970194	7022	0.0767433328668755	NO	-
6899	ZINC03956563	6863	0.07674140583227484	NO	-
6900	ZINC03287319	4967	0.0767346639086735	NO	-
6901	ZINC03353676	5088	0.07671468740847191	NO	-
6902	ZINC02815897	4567	0.07670974388093661	NO	-
6903	ZINC00072006	316	0.07670883278355217	NO	-
6904	ZINC00426802	1240	0.07669028804838803	NO	-
6905	ZINC03868287	6316	0.07667027166035781	NO	-
6906	ZINC02855742	4598	0.07665413853428542	NO	-
6907	ZINC03956507	6862	0.07665150275099639	NO	-
6908	ZINC03852061	5878	0.07663280561536234	NO	-
6909	ZINC00583777	1676	0.07662579770650477	NO	-
6910	ZINC01075809	2648	0.07662281616744498	NO	-
6911	ZINC00193887	631	0.07661830044824869	NO	-
6912	ZINC03579609	5524	0.07661268688922084	NO	-
6913	ZINC04014197	7445	0.07659226421913876	NO	-
6914	ZINC00632664	1799	0.07659155147361121	NO	-
6915	ZINC03971747	7060	0.07658716806221988	NO	-
6916	ZINC04136553	7550	0.07658711694438368	NO	-
6917	ZINC03464083	5297	0.07658085276038615	NO	-
6918	ZINC03997186	7351	0.07657462335288388	NO	-
6919	ZINC02785349	4534	0.0765603496627768	NO	-
6920	ZINC03858040	6067	0.07654317096925259	NO	-
6921	ZINC04469726	8150	0.07654317096925259	NO	-
6922	ZINC03545071	5461	0.07654261610994696	NO	-
6923	ZINC03374838	5125	0.07653103924389654	NO	-
6924	ZINC03969527	6992	0.07652901198107777	NO	-
6925	ZINC00588407	1686	0.07652603685037873	NO	-
6926	ZINC00799477	2066	0.076523405241562	NO	-
6927	ZINC04321853	7866	0.07652069956408813	NO	-
6928	ZINC03868984	6341	0.07650149193907047	NO	-
6929	ZINC03891857	6552	0.07649880492453044	NO	-
6930	ZINC04468221	8128	0.07649880492453044	NO	-
6931	ZINC01865999	3525	0.07648970147862388	NO	-
6932	ZINC01952603	3712	0.07648711598646647	NO	-
6933	ZINC03947090	6819	0.07648622579502619	NO	-
6934	ZINC00275645	885	0.0764850348593124	NO	-
6935	ZINC01094121	2679	0.07648230271873321	NO	-
6936	ZINC00144879	535	0.07647575868943231	NO	-
6937	ZINC00724051	1990	0.07647257060624585	NO	-
6938	ZINC02633289	4324	0.07646228102261073	NO	-
6939	ZINC04161971	7587	0.07644817373983781	NO	-
6940	ZINC00351503	995	0.07644744855846716	NO	-
6941	ZINC03580905	5537	0.07644676970998288	NO	-
6942	ZINC03858422	6104	0.07643224989258905	NO	-
6943	ZINC00756558	1999	0.07642837563881176	NO	-
6944	ZINC03252995	4899	0.07642001993431376	NO	-
6945	ZINC04384164	7919	0.07641925260626264	NO	-
6946	ZINC00130385	479	0.07641068101534429	NO	-
6947	ZINC00228914	750	0.07640443750873303	NO	-
6948	ZINC01278133	2894	0.07639428382515555	NO	-
6949	ZINC01555702	3262	0.07637423168201182	NO	-
6950	ZINC03962078	6899	0.07637145663455853	NO	-
6951	ZINC04337898	7883	0.07636679221207107	NO	-
6952	ZINC04423220	7975	0.07636526731465373	NO	-
6953	ZINC02208645	3833	0.07636476555671885	NO	-
6954	ZINC00622702	1782	0.07636324259257432	NO	-
6955	ZINC01106998	2706	0.07634404486292178	NO	-
6956	ZINC03605785	5595	0.0763431208213469	NO	-
6957	ZINC00245116	823	0.07634153865487421	NO	-
6958	ZINC00616212	1762	0.07631130317003287	NO	-
6959	ZINC03861871	6168	0.07629083965718368	NO	-
6960	ZINC03448882	5252	0.07627338274512528	NO	-
6961	ZINC01910946	3581	0.07627236246305484	NO	-
6962	ZINC02858637	4611	0.07627210425574078	NO	-
6963	ZINC04061350	7472	0.07627069841536054	NO	-
6964	ZINC00259885	860	0.07625333366906498	NO	-
6965	ZINC03968560	6938	0.0762326276359377	NO	-
6966	ZINC03969858	7008	0.07622263043336396	NO	-
6967	ZINC03992856	7314	0.07620459925112322	NO	-
6968	ZINC03980270	7194	0.07620258873659387	NO	-
6969	ZINC02107081	3762	0.07619176649209791	NO	-
6970	ZINC00817965	2224	0.07618372900470663	NO	-
6971	ZINC03885399	6373	0.07617719093426575	NO	-
6972	ZINC01085240	2662	0.07615196342535618	NO	-
6973	ZINC01105829	2704	0.07614627313434769	NO	-
6974	ZINC01429994	3066	0.07612207438971955	NO	-
6975	ZINC04337197	7877	0.07611585247964933	NO	-
6976	ZINC03890933	6484	0.07610829591476682	NO	-
6977	ZINC03984811	7230	0.07606936374006246	NO	-
6978	ZINC03867284	6232	0.07604936033431607	NO	-
6979	ZINC03915639	6753	0.07604060389415207	NO	-
6980	ZINC00469975	1313	0.07603721666089779	NO	-
6981	ZINC04468246	8130	0.0760302395384969	NO	-
6982	ZINC03857548	6040	0.07602406316111818	NO	-
6983	ZINC00358511	1008	0.07599725526008848	NO	-
6984	ZINC00055827	239	0.07598390484936629	NO	-
6985	ZINC00611023	1737	0.07598209400239045	NO	-
6986	ZINC00252356	837	0.07594752823487351	NO	-
6987	ZINC04160043	7580	0.07594229671670387	NO	-
6988	ZINC02752948	4489	0.0759406663451985	NO	-
6989	ZINC03976934	7126	0.0759383612204713	NO	-
6990	ZINC03850101	5835	0.0759332690372835	NO	-
6991	ZINC03982845	7212	0.07593052256380292	NO	-
6992	ZINC03605691	5575	0.0759153133618577	NO	-
6993	ZINC03963079	6906	0.07591332022687218	NO	-
6994	ZINC03849996	5830	0.07591008983606692	NO	-
6995	ZINC03874993	6355	0.07589887264407107	NO	-
6996	ZINC03942104	6799	0.07589521397580988	NO	-
6997	ZINC03954614	6841	0.07589400505920355	NO	-
6998	ZINC01686569	3367	0.07587483911143966	NO	-
6999	ZINC00232426	784	0.07587348355445735	NO	-
7000	ZINC03890841	8292	0.07586772114999275	NO	-
7001	ZINC01026085	2568	0.07586635441073464	NO	-
7002	ZINC03854068	5919	0.07585663795876486	NO	-
7003	ZINC02502645	4203	0.07584291105640006	NO	-
7004	ZINC00072006	315	0.07580579523196461	NO	-
7005	ZINC00517606	1427	0.07579319365240549	NO	-
7006	ZINC01859517	3518	0.07578676595109339	NO	-
7007	ZINC03980307	7196	0.07578669643103896	NO	-
7008	ZINC04218660	7658	0.0757815228908669	NO	-
7009	ZINC00318835	962	0.07576934722780652	NO	-
7010	ZINC00986520	2515	0.07575701127063939	NO	-
7011	ZINC00481761	1344	0.0757462749840227	NO	-
7012	ZINC00038398	164	0.07573718232541748	NO	-
7013	ZINC03995460	7341	0.0757358246607638	NO	-
7014	ZINC02657773	4373	0.07573285487254124	NO	-
7015	ZINC03528690	5422	0.07573153950529782	NO	-
7016	ZINC03777587	5689	0.07572524987813985	NO	-
7017	ZINC03931112	6777	0.07572398233022526	NO	-
7018	ZINC03437717	5229	0.07572075367859399	NO	-
7019	ZINC04628692	8259	0.07571664748290477	NO	-
7020	ZINC01475243	3156	0.07568985847989984	NO	-
7021	ZINC01452767	3124	0.07566827356511607	NO	-
7022	ZINC02846976	4582	0.07566710111310015	NO	-
7023	ZINC03891006	6492	0.07566120517032944	NO	-
7024	ZINC03376975	5127	0.0756528564576104	NO	-
7025	ZINC03976846	7124	0.07563905025501795	NO	-
7026	ZINC03891576	6509	0.07563325248599324	NO	-
7027	ZINC03471696	5313	0.07562633638007349	NO	-
7028	ZINC03520787	5373	0.07561585088509905	NO	-
7029	ZINC00596540	1699	0.07560571196225513	NO	-
7030	ZINC00055825	238	0.07560294701796531	NO	-
7031	ZINC03947163	6822	0.07560253684676418	NO	-
7032	ZINC03892751	6582	0.07560161188142611	NO	-
7033	ZINC00652026	1843	0.07559890715380725	NO	-
7034	ZINC03890887	6482	0.07559641502955719	NO	-
7035	ZINC03861880	6170	0.07558673206526491	NO	-
7036	ZINC04496223	8190	0.07558626705486635	NO	-
7037	ZINC00342643	983	0.07557593058705181	NO	-
7038	ZINC03407547	5174	0.0755698701028112	NO	-
7039	ZINC01156195	2776	0.07556607531282246	NO	-
7040	ZINC04387010	7939	0.07555467026686147	NO	-
7041	ZINC03892946	6600	0.07554992645689898	NO	-
7042	ZINC00499031	1383	0.07554959979944406	NO	-
7043	ZINC01240574	2841	0.07553788592905812	NO	-
7044	ZINC01121582	2736	0.07553640708147592	NO	-
7045	ZINC01047088	2589	0.07553509727795427	NO	-
7046	ZINC00283407	891	0.07553422681855568	NO	-
7047	ZINC02502070	4199	0.07551068062473922	NO	-
7048	ZINC02859106	4612	0.07551001054112577	NO	-
7049	ZINC02753241	4491	0.07549920080397363	NO	-
7050	ZINC00077379	332	0.07549881646015894	NO	-
7051	ZINC01771980	3450	0.07549266182911647	NO	-
7052	ZINC03852212	5885	0.07547584834428295	NO	-
7053	ZINC00244290	821	0.07547441068527894	NO	-
7054	ZINC02611642	4290	0.07544053933464846	NO	-
7055	ZINC02355945	4068	0.07542604843682787	NO	-
7056	ZINC00034063	140	0.07542504199112464	NO	-
7057	ZINC03854412	5934	0.07542451004544959	NO	-
7058	ZINC03659211	5665	0.07541738244707838	NO	-
7059	ZINC03918624	6755	0.07541101155590038	NO	-
7060	ZINC00282975	889	0.07540714918101178	NO	-
7061	ZINC02638369	4342	0.07540455153712322	NO	-
7062	ZINC04000586	7405	0.07539898380659009	NO	-
7063	ZINC04460709	8041	0.07539898380659009	NO	-
7064	ZINC01916738	3595	0.07538615847258033	NO	-
7065	ZINC00030796	125	0.07538128556514827	NO	-
7066	ZINC01518204	3244	0.07537286032259258	NO	-
7067	ZINC03986742	7240	0.0753518903163071	NO	-
7068	ZINC00468646	1310	0.07535142925525479	NO	-
7069	ZINC02163665	3786	0.07534288726621906	NO	-
7070	ZINC02351196	4059	0.0753399949880507	NO	-
7071	ZINC03976848	7125	0.07533130366269315	NO	-
7072	ZINC04468422	8134	0.07533130366269315	NO	-
7073	ZINC02551044	4240	0.0753291902344301	NO	-
7074	ZINC02502069	4198	0.07532828870947478	NO	-
7075	ZINC03867691	6264	0.07532822833989081	NO	-
7076	ZINC02788342	4539	0.07532690812414573	NO	-
7077	ZINC04605401	8345	0.07529745780742554	NO	-
7078	ZINC00155311	553	0.07529736800284842	NO	-
7079	ZINC02503398	4211	0.07529200088570621	NO	-
7080	ZINC03816840	5716	0.0752910339054171	NO	-
7081	ZINC01279736	2898	0.07528250390075793	NO	-
7082	ZINC03983467	7222	0.07527869278548809	NO	-
7083	ZINC03889155	6396	0.07527537750283286	NO	-
7084	ZINC03991385	7298	0.07527159159340878	NO	-
7085	ZINC02187554	3802	0.07525023964362981	NO	-
7086	ZINC03425723	5210	0.07524058269853726	NO	-
7087	ZINC04442502	7998	0.07522700990961277	NO	-
7088	ZINC03867204	6229	0.07521953944633086	NO	-
7089	ZINC02357475	4070	0.07521814135396487	NO	-
7090	ZINC03605701	5576	0.07521430893796216	NO	-
7091	ZINC03234083	4853	0.07521232842362163	NO	-
7092	ZINC00652024	1840	0.07520924544869309	NO	-
7093	ZINC00657612	1850	0.0752084662866893	NO	-
7094	ZINC03544241	5456	0.07518443035523155	NO	-
7095	ZINC00480397	1340	0.07518059776789068	NO	-
7096	ZINC03862176	6175	0.07516899702453543	NO	-
7097	ZINC03862177	6176	0.07516899695668104	NO	-
7098	ZINC02986000	4681	0.0751625584933126	NO	-
7099	ZINC00374018	1042	0.07514665799179641	NO	-
7100	ZINC00231980	778	0.07514215750732314	NO	-
7101	ZINC03818153	5721	0.07513230879410608	NO	-
7102	ZINC03983416	7221	0.07512300397259414	NO	-
7103	ZINC01677522	3359	0.07511074923597995	NO	-
7104	ZINC01546596	3252	0.0751105203876782	NO	-
7105	ZINC01960075	3720	0.07510605273088503	NO	-
7106	ZINC01060597	2626	0.07510218232315312	NO	-
7107	ZINC02351195	4058	0.07510200070822644	NO	-
7108	ZINC02788342	4538	0.0750917950653109	NO	-
7109	ZINC04494743	8187	0.07509029459486635	NO	-
7110	ZINC00029693	120	0.07508630740190446	NO	-
7111	ZINC03912804	6739	0.07507371724508412	NO	-
7112	ZINC03111211	4741	0.07507005322273619	NO	-
7113	ZINC04314821	7851	0.07506185980459648	NO	-
7114	ZINC03233801	4852	0.07505908583860735	NO	-
7115	ZINC00242006	811	0.0750501086547071	NO	-
7116	ZINC02887964	4652	0.07504104745726728	NO	-
7117	ZINC00480399	1342	0.07503967349996588	NO	-
7118	ZINC04188412	7631	0.07503674359309324	NO	-
7119	ZINC02611640	4289	0.07502154416640985	NO	-
7120	ZINC03995357	7340	0.07501222369230433	NO	-
7121	ZINC01857028	3516	0.07498580745691477	NO	-
7122	ZINC00973689	2492	0.07498270416935769	NO	-
7123	ZINC03858421	6101	0.07496198675931087	NO	-
7124	ZINC03868230	6311	0.07496122734204047	NO	-
7125	ZINC03992859	7317	0.07495702633610046	NO	-
7126	ZINC04464563	8062	0.07495702633610046	NO	-
7127	ZINC00466925	1301	0.07495276327562975	NO	-
7128	ZINC03857643	6042	0.07495068258213154	NO	-
7129	ZINC04457938	8034	0.0749497832252223	NO	-
7130	ZINC01487632	3184	0.07493989710663422	NO	-
7131	ZINC00819646	2246	0.07490699251823663	NO	-
7132	ZINC04500766	8192	0.07490270006392247	NO	-
7133	ZINC00724051	1989	0.07490083906307363	NO	-
7134	ZINC04136553	7548	0.07489140350828265	NO	-
7135	ZINC01518204	3243	0.07487622452999597	NO	-
7136	ZINC03850689	5854	0.0748734051078252	NO	-
7137	ZINC03152896	4769	0.07487338207221829	NO	-
7138	ZINC03912694	6737	0.07487282297656227	NO	-
7139	ZINC03201784	4792	0.07486337635519252	NO	-
7140	ZINC00939396	2440	0.07485229255131676	NO	-
7141	ZINC00859686	2346	0.07484552107477337	NO	-
7142	ZINC03902039	6630	0.07484249611867372	NO	-
7143	ZINC03902039	6631	0.07484249611867372	NO	-
7144	ZINC04306139	7817	0.07483785809989472	NO	-
7145	ZINC03624837	5633	0.07483331593283502	NO	-
7146	ZINC02191151	3804	0.07482435914355842	NO	-
7147	ZINC00252360	838	0.07482406609553789	NO	-
7148	ZINC03868297	6319	0.07482248656809108	NO	-
7149	ZINC04465966	8100	0.07482248656809108	NO	-
7150	ZINC02695916	4416	0.07482065748754153	NO	-
7151	ZINC04031731	7456	0.07481195079614289	NO	-
7152	ZINC02300303	3990	0.0747988935366776	NO	-
7153	ZINC04323951	7872	0.07479474095517066	NO	-
7154	ZINC02411724	4108	0.07478689806609191	NO	-
7155	ZINC00228898	749	0.07478226966532421	NO	-
7156	ZINC04170006	7598	0.0747717522530852	NO	-
7157	ZINC03408381	5177	0.07476024434995696	NO	-
7158	ZINC00018877	58	0.07474422972932378	NO	-
7159	ZINC01111842	2716	0.07473140447407879	NO	-
7160	ZINC00941213	2442	0.07472747529256839	NO	-
7161	ZINC04193865	7646	0.07472307935461407	NO	-
7162	ZINC01756045	3437	0.07469813736590836	NO	-
7163	ZINC04517030	8209	0.07469118363750023	NO	-
7164	ZINC00283405	890	0.07469043732344341	NO	-
7165	ZINC03605805	5599	0.07468521591600547	NO	-
7166	ZINC04244687	7694	0.07467980466950105	NO	-
7167	ZINC02654436	4367	0.07467343369013245	NO	-
7168	ZINC04166985	7593	0.07464463956509011	NO	-
7169	ZINC03850674	5852	0.07462882248582005	NO	-
7170	ZINC03971746	7059	0.0746283232960831	NO	-
7171	ZINC03862080	6173	0.07462783448076864	NO	-
7172	ZINC03970374	8318	0.07461930302506488	NO	-
7173	ZINC00900254	2405	0.07461079318927852	NO	-
7174	ZINC03947090	6820	0.07460449529190022	NO	-
7175	ZINC00536817	1483	0.07460098646096594	NO	-
7176	ZINC03857922	6055	0.07460024081866384	NO	-
7177	ZINC04469511	8143	0.07460024081866384	NO	-
7178	ZINC00282974	888	0.07459296118255233	NO	-
7179	ZINC03458996	5296	0.07458795196960648	NO	-
7180	ZINC03985039	7234	0.07458151742432784	NO	-
7181	ZINC01287214	2936	0.07457150508132289	NO	-
7182	ZINC03890842	6477	0.07456068373471232	NO	-
7183	ZINC00544153	1550	0.07454629901762563	NO	-
7184	ZINC03858589	6111	0.07454124572451146	NO	-
7185	ZINC03971750	8319	0.07454084787514313	NO	-
7186	ZINC00083630	352	0.07453663535264639	NO	-
7187	ZINC00181056	591	0.07452236472015049	NO	-
7188	ZINC00472489	1320	0.07450725198926686	NO	-
7189	ZINC02357477	4071	0.07449435289296207	NO	-
7190	ZINC00033196	133	0.07448764790638866	NO	-
7191	ZINC03990993	7292	0.07447886684480161	NO	-
7192	ZINC00511512	1419	0.07447525145395216	NO	-
7193	ZINC04467745	8111	0.07446693413627552	NO	-
7194	ZINC03979664	7161	0.07446212916362072	NO	-
7195	ZINC03849994	5828	0.07445687051121888	NO	-
7196	ZINC03466507	5302	0.07443021384332073	NO	-
7197	ZINC01263432	2864	0.07442755131263964	NO	-
7198	ZINC01430233	3069	0.07442613999711994	NO	-
7199	ZINC03891965	6570	0.07441995358165372	NO	-
7200	ZINC01723657	3389	0.07441773975984212	NO	-
7201	ZINC03946822	6812	0.07440849365768837	NO	-
7202	ZINC00420818	1188	0.07439282637451458	NO	-
7203	ZINC00638851	1821	0.0743880852084659	NO	-
7204	ZINC01438430	3098	0.07438712080272074	NO	-
7205	ZINC01921829	3607	0.0743844041944618	NO	-
7206	ZINC03354819	5091	0.07438125173580595	NO	-
7207	ZINC02764854	4515	0.07436199502389175	NO	-
7208	ZINC03448882	5251	0.07434183548459228	NO	-
7209	ZINC03974423	7099	0.0743377093800839	NO	-
7210	ZINC00144877	534	0.0743320071818245	NO	-
7211	ZINC00583262	1673	0.0743264656459378	NO	-
7212	ZINC03867399	6240	0.07432235250461727	NO	-
7213	ZINC03362646	5108	0.07432142945341856	NO	-
7214	ZINC03954007	6837	0.0743197771876531	NO	-
7215	ZINC03982846	7213	0.0743102126281407	NO	-
7216	ZINC03254244	4913	0.07430726424917121	NO	-
7217	ZINC00422376	1223	0.0742895516259332	NO	-
7218	ZINC03855545	5981	0.07428758604466677	NO	-
7219	ZINC03624831	5630	0.07428033643126368	NO	-
7220	ZINC02664125	4393	0.07427858993746861	NO	-
7221	ZINC01055097	2613	0.07427779788637207	NO	-
7222	ZINC04439209	7992	0.07427639997616539	NO	-
7223	ZINC03902893	6644	0.07427345029019844	NO	-
7224	ZINC03902893	6645	0.07427345029019844	NO	-
7225	ZINC00755031	1997	0.07426942721627057	NO	-
7226	ZINC03997868	8324	0.07426481761901194	NO	-
7227	ZINC00716753	1928	0.07425670778133063	NO	-
7228	ZINC00613386	1754	0.07425404135675687	NO	-
7229	ZINC03346126	5074	0.07425344077929161	NO	-
7230	ZINC04618623	8236	0.07424722205192898	NO	-
7231	ZINC02191142	3803	0.07424413404415112	NO	-
7232	ZINC00627266	1795	0.07424361431018267	NO	-
7233	ZINC03778776	5692	0.07422768296616004	NO	-
7234	ZINC01881680	3551	0.07422566484806628	NO	-
7235	ZINC01518201	3241	0.07422278827792927	NO	-
7236	ZINC03902039	6629	0.07420561188161982	NO	-
7237	ZINC00637555	1809	0.074194667335741	NO	-
7238	ZINC03466504	5301	0.07418415381430274	NO	-
7239	ZINC02076940	3755	0.07417367789766417	NO	-
7240	ZINC03579607	5523	0.0741616291914512	NO	-
7241	ZINC01587771	3284	0.07415946648099621	NO	-
7242	ZINC03617101	5610	0.07415745005533278	NO	-
7243	ZINC00269318	874	0.07410510096132807	NO	-
7244	ZINC00340320	979	0.07407308067199328	NO	-
7245	ZINC03618730	5614	0.0740709197307734	NO	-
7246	ZINC02636918	4334	0.0740690191511774	NO	-
7247	ZINC03997290	7357	0.07406488943360008	NO	-
7248	ZINC04332983	7874	0.07406237392326277	NO	-
7249	ZINC03867852	6277	0.0740277321810545	NO	-
7250	ZINC01307728	2951	0.07401590176300538	NO	-
7251	ZINC00369223	1032	0.07401468362736346	NO	-
7252	ZINC01075807	2647	0.07398691534102275	NO	-
7253	ZINC02642996	4349	0.0739692757306081	NO	-
7254	ZINC00716754	1929	0.07396801600012391	NO	-
7255	ZINC02004840	3733	0.07394082059192071	NO	-
7256	ZINC04624022	8246	0.07393792854351744	NO	-
7257	ZINC01079277	2653	0.07392653567653983	NO	-
7258	ZINC04095271	7494	0.0739230105508742	NO	-
7259	ZINC04371975	7910	0.0739188042667786	NO	-
7260	ZINC00580098	1638	0.07391731616154604	NO	-
7261	ZINC03449591	5263	0.07390974095047091	NO	-
7262	ZINC04016260	7446	0.07390568480515997	NO	-
7263	ZINC04623071	8245	0.07389345015040412	NO	-
7264	ZINC03862079	6172	0.07388344056297493	NO	-
7265	ZINC03899044	6610	0.07387983716737477	NO	-
7266	ZINC01287012	2927	0.07387909329215142	NO	-
7267	ZINC01750737	3433	0.07386804701677095	NO	-
7268	ZINC03980261	7189	0.07386201779716438	NO	-
7269	ZINC00610103	1729	0.07386098268478566	NO	-
7270	ZINC04576382	8224	0.07385968192742273	NO	-
7271	ZINC03648322	5652	0.07385569092335197	NO	-
7272	ZINC03892811	6591	0.07385192989242717	NO	-
7273	ZINC04314640	7844	0.07384760896807972	NO	-
7274	ZINC04170741	7603	0.0738434153773169	NO	-
7275	ZINC03868295	6318	0.07384290674513344	NO	-
7276	ZINC02708086	4423	0.07383647151118779	NO	-
7277	ZINC00463201	1285	0.07382552407556393	NO	-
7278	ZINC02163668	3788	0.07382455631337023	NO	-
7279	ZINC04337756	7878	0.07381051835013977	NO	-
7280	ZINC00456790	1275	0.07380899512353632	NO	-
7281	ZINC03890757	6472	0.07380210803654007	NO	-
7282	ZINC00847054	2322	0.07379741918248629	NO	-
7283	ZINC00264755	867	0.07378721379184713	NO	-
7284	ZINC02890231	4655	0.07378454769677961	NO	-
7285	ZINC03889966	6433	0.07376406783372381	NO	-
7286	ZINC04464841	8067	0.07376406783372381	NO	-
7287	ZINC03543914	5451	0.07375158682322867	NO	-
7288	ZINC00463202	1286	0.07374389698526639	NO	-
7289	ZINC04628157	8256	0.07371488884217144	NO	-
7290	ZINC01279734	2896	0.07364492992071059	NO	-
7291	ZINC03859256	6129	0.07364396503158502	NO	-
7292	ZINC00893596	2398	0.07363872144306226	NO	-
7293	ZINC02163668	3787	0.07362539689657455	NO	-
7294	ZINC00948458	2466	0.07361459746540552	NO	-
7295	ZINC03857306	6030	0.07361009054490253	NO	-
7296	ZINC02633290	4325	0.07360905703700675	NO	-
7297	ZINC02032655	3744	0.07360063706341424	NO	-
7298	ZINC03487040	5327	0.07359368886027096	NO	-
7299	ZINC00986578	2519	0.07359273167253606	NO	-
7300	ZINC03239959	4869	0.07359084863648638	NO	-
7301	ZINC03487040	5328	0.07359004531802885	NO	-
7302	ZINC03357789	5098	0.07358886857481943	NO	-
7303	ZINC00340320	980	0.07358339785886996	NO	-
7304	ZINC02560790	4250	0.07358098887102633	NO	-
7305	ZINC03765096	5681	0.07357679130928381	NO	-
7306	ZINC02858636	4610	0.07357519624832091	NO	-
7307	ZINC04160431	7583	0.07356345998331695	NO	-
7308	ZINC03408980	5178	0.07355684643880395	NO	-
7309	ZINC03899044	6611	0.07355611727468304	NO	-
7310	ZINC03299205	4988	0.07355329965140016	NO	-
7311	ZINC00481763	1345	0.07354652931200763	NO	-
7312	ZINC00081657	337	0.07351935988659529	NO	-
7313	ZINC02633291	4326	0.07351265581155494	NO	-
7314	ZINC00257702	854	0.07350862016918464	NO	-
7315	ZINC03364172	5111	0.07350372083638446	NO	-
7316	ZINC00055656	219	0.07349813940781978	NO	-
7317	ZINC00171422	565	0.07349724137370757	NO	-
7318	ZINC04488323	8183	0.07347765612675546	NO	-
7319	ZINC00173711	574	0.07347580916226717	NO	-
7320	ZINC04337756	7879	0.07345916780523716	NO	-
7321	ZINC03993036	7324	0.07343979547243934	NO	-
7322	ZINC04469596	8147	0.07343979547243934	NO	-
7323	ZINC03509819	5355	0.07343693956866668	NO	-
7324	ZINC03605673	5571	0.07343346380221989	NO	-
7325	ZINC00795157	2057	0.07342488020102199	NO	-
7326	ZINC03530863	5424	0.07342200060476484	NO	-
7327	ZINC03972947	7077	0.07342086073270492	NO	-
7328	ZINC03990127	8320	0.07341916027761206	NO	-
7329	ZINC03853684	5912	0.07341816853300231	NO	-
7330	ZINC00234254	792	0.07341568482013903	NO	-
7331	ZINC00363229	1021	0.07341300474346127	NO	-
7332	ZINC02218983	3870	0.07340604453405349	NO	-
7333	ZINC00058582	273	0.07338774153366595	NO	-
7334	ZINC01085239	2661	0.07337798038219515	NO	-
7335	ZINC02807220	4561	0.07336817064389804	NO	-
7336	ZINC00583366	1674	0.07335904673572949	NO	-
7337	ZINC03892810	6590	0.07334876315694236	NO	-
7338	ZINC00202426	693	0.07333400592282752	NO	-
7339	ZINC01240574	2842	0.07332616729359454	NO	-
7340	ZINC01062292	2632	0.07332180140467595	NO	-
7341	ZINC02853601	4594	0.07331364184972178	NO	-
7342	ZINC01533208	3245	0.07329962624808423	NO	-
7343	ZINC01068096	2637	0.07329295740062021	NO	-
7344	ZINC01829948	3510	0.07327704716459402	NO	-
7345	ZINC00088445	361	0.07326163370435423	NO	-
7346	ZINC03890755	6471	0.0732611902142243	NO	-
7347	ZINC00627266	1796	0.07325385146532826	NO	-
7348	ZINC03878226	6366	0.07324327780095721	NO	-
7349	ZINC02442719	4140	0.07323948219373276	NO	-
7350	ZINC00472534	1321	0.07323184677605432	NO	-
7351	ZINC00200632	657	0.07323083679828762	NO	-
7352	ZINC01438428	3092	0.07321527533944087	NO	-
7353	ZINC00461071	1281	0.07318166283118013	NO	-
7354	ZINC00806199	2110	0.07316589614744029	NO	-
7355	ZINC00502632	1396	0.07315250270367274	NO	-
7356	ZINC03885475	6379	0.07313691749186886	NO	-
7357	ZINC02856835	4603	0.07313503011613064	NO	-
7358	ZINC00944759	2454	0.07312942657441421	NO	-
7359	ZINC03891856	6551	0.07312763727955991	NO	-
7360	ZINC00847053	2319	0.07311727554022146	NO	-
7361	ZINC00539173	1524	0.07310439951279739	NO	-
7362	ZINC02107127	3763	0.07310177572217783	NO	-
7363	ZINC00611687	1742	0.07309977853514733	NO	-
7364	ZINC00828776	2261	0.07307366605414307	NO	-
7365	ZINC04457821	8028	0.0730635269410881	NO	-
7366	ZINC03971854	7062	0.07306094734580017	NO	-
7367	ZINC03997170	7348	0.07305489924558363	NO	-
7368	ZINC00828776	2260	0.07305301602120728	NO	-
7369	ZINC03254031	4900	0.07304025588760808	NO	-
7370	ZINC00368634	1029	0.07303273034584848	NO	-
7371	ZINC03869037	6345	0.07302922315648229	NO	-
7372	ZINC00469263	1311	0.07302744717366272	NO	-
7373	ZINC03671792	5675	0.07301659280216233	NO	-
7374	ZINC03891555	6504	0.07301384741606981	NO	-
7375	ZINC00442571	1259	0.07300740118603334	NO	-
7376	ZINC03868242	6314	0.0729878304981971	NO	-
7377	ZINC04170006	7599	0.07298650886404764	NO	-
7378	ZINC01750096	3426	0.07297555406343627	NO	-
7379	ZINC03970010	8316	0.07297544239694513	NO	-
7380	ZINC01019731	2557	0.07297379506893427	NO	-
7381	ZINC00056172	272	0.07295427053715699	NO	-
7382	ZINC03233070	4847	0.07294482179944924	NO	-
7383	ZINC02872826	4633	0.07294194131942204	NO	-
7384	ZINC03578378	5522	0.07292034090494469	NO	-
7385	ZINC04613764	8232	0.0729048097827641	NO	-
7386	ZINC00612042	1744	0.07290471779437167	NO	-
7387	ZINC03863261	6192	0.07289593161263236	NO	-
7388	ZINC04444004	8004	0.07289554096292002	NO	-
7389	ZINC04504371	8198	0.07289368943286752	NO	-
7390	ZINC03098174	4736	0.0728796031995155	NO	-
7391	ZINC04161971	7589	0.07287745849183214	NO	-
7392	ZINC03866968	6218	0.07287468853643551	NO	-
7393	ZINC03980262	7190	0.07286650099100359	NO	-
7394	ZINC04428577	7978	0.0728453389070225	NO	-
7395	ZINC04387016	7941	0.07282829272451656	NO	-
7396	ZINC03890713	6468	0.0728241104940526	NO	-
7397	ZINC01891917	3563	0.07282397872355194	NO	-
7398	ZINC01703067	3379	0.07280895938253143	NO	-
7399	ZINC02785349	4532	0.07280868311867009	NO	-
7400	ZINC02749463	4475	0.07280753604523632	NO	-
7401	ZINC00386483	1090	0.0728005019403564	NO	-
7402	ZINC00240267	809	0.07279897939947667	NO	-
7403	ZINC00388811	1093	0.07279505090999186	NO	-
7404	ZINC02637134	4335	0.0727848915074831	NO	-
7405	ZINC04384164	7918	0.07277109515765916	NO	-
7406	ZINC02230361	3895	0.0727638157854007	NO	-
7407	ZINC02230361	3897	0.0727638157854007	NO	-
7408	ZINC03970237	7027	0.07276207262642513	NO	-
7409	ZINC04000554	7403	0.07276164697721907	NO	-
7410	ZINC00116849	438	0.07274508854370679	NO	-
7411	ZINC00539225	1525	0.07273912313191584	NO	-
7412	ZINC02749462	4474	0.07273805381375972	NO	-
7413	ZINC00529326	1462	0.07273786702129524	NO	-
7414	ZINC04470033	8164	0.07272652386852448	NO	-
7415	ZINC03890239	6446	0.07272240216440065	NO	-
7416	ZINC04177577	7621	0.07272212522358538	NO	-
7417	ZINC04095271	7495	0.0727193347772197	NO	-
7418	ZINC03987797	7265	0.07271644155966332	NO	-
7419	ZINC02643434	4350	0.07270487750940648	NO	-
7420	ZINC03060305	4721	0.07270316267590367	NO	-
7421	ZINC04017934	7449	0.07270316267590367	NO	-
7422	ZINC04464056	8045	0.07270302930556401	NO	-
7423	ZINC03869004	6342	0.07269334032288913	NO	-
7424	ZINC03963075	6904	0.07269068785170212	NO	-
7425	ZINC01646445	3325	0.072683888188154	NO	-
7426	ZINC03857800	6047	0.07268031922408928	NO	-
7427	ZINC01493998	3206	0.07267884040791318	NO	-
7428	ZINC00221231	736	0.07265492083521753	NO	-
7429	ZINC01238258	2831	0.07262914788522785	NO	-
7430	ZINC00928787	2435	0.07259932193935424	NO	-
7431	ZINC03848307	5773	0.07259369754179712	NO	-
7432	ZINC03132008	4761	0.07259352207975392	NO	-
7433	ZINC03023152	4702	0.07258651064107499	NO	-
7434	ZINC03891635	6518	0.0725832158501994	NO	-
7435	ZINC04389232	7948	0.07258168855576874	NO	-
7436	ZINC04031731	7455	0.07258106269585449	NO	-
7437	ZINC03902039	6632	0.07257127033878369	NO	-
7438	ZINC01049666	2592	0.07257110449197435	NO	-
7439	ZINC03868283	6315	0.07255782060646887	NO	-
7440	ZINC00467891	1306	0.0725568796279094	NO	-
7441	ZINC04468217	8127	0.07255419330804447	NO	-
7442	ZINC00225107	744	0.07254918885357957	NO	-
7443	ZINC03972951	7078	0.07254338166588077	NO	-
7444	ZINC03866748	6206	0.07253799723219166	NO	-
7445	ZINC04136553	7549	0.07252978910910558	NO	-
7446	ZINC03659710	5668	0.07251563451085939	NO	-
7447	ZINC01750506	3429	0.07251503461315885	NO	-
7448	ZINC02475338	4171	0.07250901237294552	NO	-
7449	ZINC03474387	5316	0.07250824846066642	NO	-
7450	ZINC03466514	5304	0.07249427283132631	NO	-
7451	ZINC00668236	1879	0.07249081868698472	NO	-
7452	ZINC03902931	6649	0.07248826653721256	NO	-
7453	ZINC04595820	8230	0.07248029483980942	NO	-
7454	ZINC03854620	5940	0.07247438808825934	NO	-
7455	ZINC02230002	3887	0.07245850442317034	NO	-
7456	ZINC01031046	2577	0.07245565416954666	NO	-
7457	ZINC01916771	3599	0.07245438917733224	NO	-
7458	ZINC00814374	2221	0.07244620717702073	NO	-
7459	ZINC00628254	1798	0.07243230045677773	NO	-
7460	ZINC03856443	6002	0.07241726028532404	NO	-
7461	ZINC02659462	4378	0.0724168887628985	NO	-
7462	ZINC00472535	1322	0.07240355084347867	NO	-
7463	ZINC00939938	2441	0.07239310335408602	NO	-
7464	ZINC00116857	439	0.07239214080311197	NO	-
7465	ZINC00346773	988	0.07238437361052147	NO	-
7466	ZINC00472790	1324	0.07238121894638769	NO	-
7467	ZINC03867681	6262	0.07238006252307753	NO	-
7468	ZINC02870517	4628	0.07237508269014115	NO	-
7469	ZINC00856442	2340	0.07236555417179905	NO	-
7470	ZINC00621602	1779	0.07235610655317391	NO	-
7471	ZINC03221744	4811	0.07234135472068634	NO	-
7472	ZINC00900145	2404	0.0723367418306762	NO	-
7473	ZINC01279735	2897	0.07231714182578854	NO	-
7474	ZINC01138028	2758	0.07230422643509306	NO	-
7475	ZINC04000548	7401	0.0723031127936652	NO	-
7476	ZINC00392197	1103	0.07228056415708496	NO	-
7477	ZINC00365424	1022	0.07225760127501377	NO	-
7478	ZINC00056170	271	0.0722446689064679	NO	-
7479	ZINC01060594	2624	0.07221822159155691	NO	-
7480	ZINC02195168	3811	0.07219496612103106	NO	-
7481	ZINC04464546	8061	0.07218168301107379	NO	-
7482	ZINC00180690	590	0.07216380699895827	NO	-
7483	ZINC03967878	6927	0.07213941715261152	NO	-
7484	ZINC02316293	4000	0.07213319798138916	NO	-
7485	ZINC04052447	7466	0.07213214381197515	NO	-
7486	ZINC03945148	6802	0.07213145369640012	NO	-
7487	ZINC04058555	7469	0.07212957105588465	NO	-
7488	ZINC01055095	2612	0.07212078601064457	NO	-
7489	ZINC03967924	8310	0.07211604442152442	NO	-
7490	ZINC03624833	5631	0.07211084768120082	NO	-
7491	ZINC03968044	6933	0.0721099900791687	NO	-
7492	ZINC01287013	2928	0.07210921110599208	NO	-
7493	ZINC03891438	8299	0.0721064588710074	NO	-
7494	ZINC03901984	6621	0.07210344427801856	NO	-
7495	ZINC03891858	6553	0.07208818393475841	NO	-
7496	ZINC00380013	1068	0.07208542310036191	NO	-
7497	ZINC01314019	2955	0.0720751750135737	NO	-
7498	ZINC01226937	2821	0.07207261377952705	NO	-
7499	ZINC00237361	804	0.07206947428268548	NO	-
7500	ZINC01298357	2948	0.07205216765879673	NO	-
7501	ZINC00471787	1319	0.07204987478106104	NO	-
7502	ZINC03849991	5826	0.07204710978779774	NO	-
7503	ZINC00917844	2427	0.07204152422226555	NO	-
7504	ZINC01455384	3127	0.0720296539976183	NO	-
7505	ZINC02178699	3795	0.07202749874207785	NO	-
7506	ZINC03624835	5632	0.07202170875323016	NO	-
7507	ZINC00426802	1241	0.07201448946437863	NO	-
7508	ZINC03262185	4926	0.0720108554865078	NO	-
7509	ZINC03956468	6852	0.07199347398326536	NO	-
7510	ZINC02691507	4412	0.07198150018429006	NO	-
7511	ZINC03961667	6892	0.07197231147559394	NO	-
7512	ZINC01787598	3463	0.0719606191455846	NO	-
7513	ZINC00184781	604	0.07190669112904657	NO	-
7514	ZINC02362167	4077	0.07189117819030456	NO	-
7515	ZINC03605753	5585	0.07188563358191051	NO	-
7516	ZINC00828772	2257	0.07188493215072318	NO	-
7517	ZINC01438428	3091	0.07187663312085442	NO	-
7518	ZINC00418005	1163	0.07187059859748397	NO	-
7519	ZINC00712839	8283	0.07186498069108635	NO	-
7520	ZINC01923476	3632	0.07185095277612798	NO	-
7521	ZINC00798408	2063	0.07184948492836829	NO	-
7522	ZINC03855459	5980	0.07180753189766344	NO	-
7523	ZINC00220118	730	0.07179605556406088	NO	-
7524	ZINC03866668	6204	0.0717949011325266	NO	-
7525	ZINC00847053	2316	0.07177670803198695	NO	-
7526	ZINC00205220	702	0.07177304521079982	NO	-
7527	ZINC03579721	5525	0.07176781829716129	NO	-
7528	ZINC03852066	5880	0.07176280847680853	NO	-
7529	ZINC02475412	4172	0.07175696866126148	NO	-
7530	ZINC03855697	5995	0.07173643257933959	NO	-
7531	ZINC04118140	7523	0.07173372202781107	NO	-
7532	ZINC03956564	6864	0.07169599416812232	NO	-
7533	ZINC00435501	1249	0.07169195636811626	NO	-
7534	ZINC00994169	2534	0.07168013153682715	NO	-
7535	ZINC03991463	7304	0.07166663523513205	NO	-
7536	ZINC03290828	4973	0.0716586729958273	NO	-
7537	ZINC00190924	615	0.07162359677050602	NO	-
7538	ZINC03448882	5253	0.07162350527764627	NO	-
7539	ZINC03997187	7354	0.07161150907370757	NO	-
7540	ZINC04467883	8124	0.07161150907370757	NO	-
7541	ZINC03979243	7160	0.07159998545404518	NO	-
7542	ZINC00994170	2535	0.07159602374828511	NO	-
7543	ZINC00999033	2541	0.07158647129655413	NO	-
7544	ZINC01242980	2845	0.0715844054227011	NO	-
7545	ZINC04135791	7545	0.0715789463083616	NO	-
7546	ZINC00942541	2448	0.07157277462408064	NO	-
7547	ZINC00121780	453	0.0715704154709284	NO	-
7548	ZINC03849994	5827	0.07156855477223693	NO	-
7549	ZINC03980261	7188	0.0715431293067895	NO	-
7550	ZINC00778934	2025	0.0715231120687245	NO	-
7551	ZINC01877417	3547	0.0715103629475425	NO	-
7552	ZINC02448964	4151	0.07150817453189616	NO	-
7553	ZINC03980257	7187	0.07149228578447468	NO	-
7554	ZINC03856350	6001	0.07148223930067053	NO	-
7555	ZINC03544242	5457	0.0714700562462597	NO	-
7556	ZINC00033123	132	0.07145420697800878	NO	-
7557	ZINC00257772	856	0.07144177662020211	NO	-
7558	ZINC03111213	4742	0.0714171915652679	NO	-
7559	ZINC01248776	2850	0.07140478993440878	NO	-
7560	ZINC03283330	4963	0.07140083099147025	NO	-
7561	ZINC03997187	7355	0.07137922926855628	NO	-
7562	ZINC04467883	8123	0.07137922926855628	NO	-
7563	ZINC00853338	2335	0.07134441033325338	NO	-
7564	ZINC03992769	7311	0.07134182600639977	NO	-
7565	ZINC03968737	6968	0.07133519929992563	NO	-
7566	ZINC00828977	2264	0.07131778536720292	NO	-
7567	ZINC01787611	3465	0.07131573557786779	NO	-
7568	ZINC03978975	7156	0.07130888429700692	NO	-
7569	ZINC03848852	5795	0.07130152838177096	NO	-
7570	ZINC03418128	5186	0.07129661777006292	NO	-
7571	ZINC03232480	4843	0.07129457490328901	NO	-
7572	ZINC02366591	4081	0.07128413022811098	NO	-
7573	ZINC04014197	7444	0.07127370170740181	NO	-
7574	ZINC03135479	4762	0.07126714076497422	NO	-
7575	ZINC02064740	3753	0.07125591587830178	NO	-
7576	ZINC00942539	2447	0.07125364193904754	NO	-
7577	ZINC04333542	7875	0.0712400678044728	NO	-
7578	ZINC01501285	3220	0.07122637063468236	NO	-
7579	ZINC03992857	7315	0.07121914471074797	NO	-
7580	ZINC03172674	4778	0.07119954353160969	NO	-
7581	ZINC00381361	1072	0.07118722348438801	NO	-
7582	ZINC00381361	1073	0.07118722348438801	NO	-
7583	ZINC00392213	1107	0.07118533114748903	NO	-
7584	ZINC04279679	7766	0.07117833099814745	NO	-
7585	ZINC03608704	5602	0.07114044209179636	NO	-
7586	ZINC03902931	6650	0.07113899770747907	NO	-
7587	ZINC01071132	2640	0.07110681903859477	NO	-
7588	ZINC03891726	6529	0.07109941910643233	NO	-
7589	ZINC00307448	943	0.07107767294606783	NO	-
7590	ZINC04095269	7492	0.0710647415965256	NO	-
7591	ZINC00333940	972	0.0710627176398196	NO	-
7592	ZINC03997368	7363	0.07106042240267982	NO	-
7593	ZINC03857643	6041	0.07105292075224309	NO	-
7594	ZINC03889329	6409	0.07103342963403216	NO	-
7595	ZINC04454550	8020	0.07102429889515556	NO	-
7596	ZINC04267104	7754	0.0710099037015492	NO	-
7597	ZINC04474419	8338	0.07099027356102858	NO	-
7598	ZINC04147341	7561	0.07098597692788766	NO	-
7599	ZINC03028165	4706	0.07096869474652247	NO	-
7600	ZINC03997343	8323	0.07096277509225232	NO	-
7601	ZINC03859309	6134	0.07095850211818931	NO	-
7602	ZINC00424638	1235	0.07095259914421946	NO	-
7603	ZINC00610220	1733	0.07095073027712219	NO	-
7604	ZINC04387106	7946	0.07094384627554025	NO	-
7605	ZINC04016305	7447	0.07094297996100615	NO	-
7606	ZINC01673464	3356	0.07093891947836715	NO	-
7607	ZINC03977053	7129	0.07093067853290463	NO	-
7608	ZINC00252270	836	0.07089777802472318	NO	-
7609	ZINC01183450	2798	0.07089220290152416	NO	-
7610	ZINC04130531	7538	0.07088274177354784	NO	-
7611	ZINC03901984	6622	0.0708765688098049	NO	-
7612	ZINC03901984	6623	0.0708765688098049	NO	-
7613	ZINC01132406	2751	0.0708449518761099	NO	-
7614	ZINC00180690	589	0.07083189764588	NO	-
7615	ZINC03909178	6709	0.07080632943957478	NO	-
7616	ZINC00813124	2220	0.07079689903369384	NO	-
7617	ZINC01248309	2848	0.07078904524338972	NO	-
7618	ZINC03891734	6532	0.07078794527499815	NO	-
7619	ZINC00055868	242	0.07077643348549731	NO	-
7620	ZINC00639391	1822	0.07077313447343345	NO	-
7621	ZINC04305311	7783	0.07077195838155241	NO	-
7622	ZINC02649019	4360	0.070768393629073	NO	-
7623	ZINC04280317	7771	0.07076535864750995	NO	-
7624	ZINC03851430	5869	0.0707591871432667	NO	-
7625	ZINC04387016	7940	0.07075897420247239	NO	-
7626	ZINC03855044	5961	0.07075591599160956	NO	-
7627	ZINC03618703	5613	0.07073875300317943	NO	-
7628	ZINC03346658	5078	0.07072855555579922	NO	-
7629	ZINC03867030	6223	0.07071207013203404	NO	-
7630	ZINC04284111	7774	0.0707003150490701	NO	-
7631	ZINC00023436	71	0.07069312283110635	NO	-
7632	ZINC03527489	5418	0.07067363528728669	NO	-
7633	ZINC00608460	1718	0.07066893113409803	NO	-
7634	ZINC01119799	2727	0.07065608631595725	NO	-
7635	ZINC00097820	404	0.07064671702968495	NO	-
7636	ZINC00059762	283	0.07063317552686837	NO	-
7637	ZINC00622352	1781	0.07062437892740556	NO	-
7638	ZINC01120418	2731	0.07060984719790615	NO	-
7639	ZINC03983027	7218	0.07060887464547992	NO	-
7640	ZINC04147341	7562	0.07059043373982198	NO	-
7641	ZINC00173525	571	0.07057238653770583	NO	-
7642	ZINC03384168	5134	0.07055904915356097	NO	-
7643	ZINC00583779	1677	0.07055817279527968	NO	-
7644	ZINC03997438	7370	0.07054364195271078	NO	-
7645	ZINC02764832	4514	0.07054298496777932	NO	-
7646	ZINC03969549	6998	0.07053411380696496	NO	-
7647	ZINC03868288	6317	0.07052040006494016	NO	-
7648	ZINC03956598	6867	0.07051845711184658	NO	-
7649	ZINC03857760	6046	0.07048136113730248	NO	-
7650	ZINC03867014	6219	0.07047839740675375	NO	-
7651	ZINC03624768	5625	0.07043334370711254	NO	-
7652	ZINC03221743	4810	0.07042786575880886	NO	-
7653	ZINC00050091	201	0.07042119139386636	NO	-
7654	ZINC04135791	7544	0.07041172557907588	NO	-
7655	ZINC03334474	5042	0.0704011430108745	NO	-
7656	ZINC01752123	3435	0.07039887572744441	NO	-
7657	ZINC00361723	1020	0.07034406740713042	NO	-
7658	ZINC01911040	3590	0.0703345773874934	NO	-
7659	ZINC03890880	6481	0.07032360589596004	NO	-
7660	ZINC02561411	4251	0.07027251262127021	NO	-
7661	ZINC03971672	7058	0.07027102809090849	NO	-
7662	ZINC04151801	7576	0.07024354931924279	NO	-
7663	ZINC04095269	7493	0.07023488992086	NO	-
7664	ZINC03028163	4705	0.07023136203082941	NO	-
7665	ZINC04412485	7965	0.07022981666394597	NO	-
7666	ZINC01911037	3589	0.07022455853811947	NO	-
7667	ZINC03855458	5979	0.07019391796012037	NO	-
7668	ZINC03849991	5825	0.07017741313066234	NO	-
7669	ZINC04396022	7951	0.07015077628363531	NO	-
7670	ZINC03855134	5968	0.0701465842056273	NO	-
7671	ZINC04147139	7559	0.07014566503211632	NO	-
7672	ZINC04001119	7425	0.07014061277362676	NO	-
7673	ZINC03868241	6313	0.07012607422983738	NO	-
7674	ZINC00352365	1001	0.07008462817344374	NO	-
7675	ZINC00953372	2470	0.07008314332281093	NO	-
7676	ZINC03980166	7185	0.07004716742336897	NO	-
7677	ZINC01638303	3318	0.07003865081634397	NO	-
7678	ZINC03867029	6222	0.07003706257266865	NO	-
7679	ZINC04314821	7850	0.07003174449745932	NO	-
7680	ZINC03466512	5303	0.07001888233500164	NO	-
7681	ZINC03990127	8322	0.06999681900058861	NO	-
7682	ZINC01483371	3167	0.0699929190797663	NO	-
7683	ZINC00784488	2051	0.06989901867342835	NO	-
7684	ZINC04361175	7907	0.06988295168224502	NO	-
7685	ZINC03605803	5598	0.06988199611215673	NO	-
7686	ZINC01923365	3622	0.06987815195807306	NO	-
7687	ZINC03867028	6221	0.06986878830841192	NO	-
7688	ZINC03952879	6829	0.06985133073975813	NO	-
7689	ZINC01150082	2767	0.06984067268206459	NO	-
7690	ZINC03890189	6439	0.06983892521460086	NO	-
7691	ZINC03898434	6608	0.06983849383522461	NO	-
7692	ZINC03876868	6357	0.06982185736866739	NO	-
7693	ZINC02850960	4585	0.06981484440726274	NO	-
7694	ZINC03495848	5339	0.06981350004061641	NO	-
7695	ZINC03987799	7267	0.06979729154571167	NO	-
7696	ZINC03315507	5013	0.06978626130965386	NO	-
7697	ZINC03542984	5445	0.06976620468823229	NO	-
7698	ZINC01923463	3630	0.06975364189719072	NO	-
7699	ZINC04147029	7556	0.06973765858877759	NO	-
7700	ZINC04517027	8208	0.06972131126671453	NO	-
7701	ZINC00828771	2254	0.06971441279005945	NO	-
7702	ZINC03855043	5960	0.06971372400886389	NO	-
7703	ZINC03967951	6930	0.0696852509247017	NO	-
7704	ZINC03848773	5788	0.06967094424742958	NO	-
7705	ZINC03425792	5213	0.06964994709660617	NO	-
7706	ZINC00024196	77	0.0696430488214338	NO	-
7707	ZINC04622942	8244	0.06962790197952254	NO	-
7708	ZINC00232114	779	0.0696091915231251	NO	-
7709	ZINC03765099	5682	0.06960499924891989	NO	-
7710	ZINC01706667	3382	0.0695827677400865	NO	-
7711	ZINC00089430	365	0.06955110816478281	NO	-
7712	ZINC02626479	4315	0.06954893766535057	NO	-
7713	ZINC02686997	4408	0.06954446610715914	NO	-
7714	ZINC00539853	1529	0.06952695818646426	NO	-
7715	ZINC00559952	1616	0.06951475509078729	NO	-
7716	ZINC00202609	695	0.06950282843979104	NO	-
7717	ZINC03891728	6530	0.06950207780784605	NO	-
7718	ZINC02878527	4641	0.06948941783083282	NO	-
7719	ZINC00467743	1303	0.0694789213654294	NO	-
7720	ZINC03891436	8297	0.06947264416917506	NO	-
7721	ZINC02362166	4076	0.06944953293867259	NO	-
7722	ZINC00097820	405	0.06943210499979766	NO	-
7723	ZINC01916752	3598	0.06940985806539542	NO	-
7724	ZINC00637555	1808	0.06940863530261077	NO	-
7725	ZINC03937777	6782	0.06940822871197708	NO	-
7726	ZINC03850689	5853	0.06940590732456467	NO	-
7727	ZINC01113806	2717	0.0694051873464587	NO	-
7728	ZINC03867789	6271	0.06940381958992338	NO	-
7729	ZINC03976703	7121	0.06940311052256587	NO	-
7730	ZINC03921156	6757	0.06939697096148377	NO	-
7731	ZINC03852063	5879	0.06938749182526549	NO	-
7732	ZINC03456090	5292	0.06938468294635959	NO	-
7733	ZINC02506341	4217	0.0693686365709258	NO	-
7734	ZINC02478849	4173	0.0693628720937229	NO	-
7735	ZINC00819629	2245	0.06933036854139624	NO	-
7736	ZINC03415139	5183	0.0693298281229377	NO	-
7737	ZINC00140629	512	0.06932803113407492	NO	-
7738	ZINC01136286	2755	0.06925633379009194	NO	-
7739	ZINC03867015	6220	0.06925134729790021	NO	-
7740	ZINC04465344	8077	0.06925134729790021	NO	-
7741	ZINC03624767	5624	0.06923896952644988	NO	-
7742	ZINC01910937	3579	0.06922442046569474	NO	-
7743	ZINC03912358	6724	0.06917606879966942	NO	-
7744	ZINC03867684	6263	0.06917301084521658	NO	-
7745	ZINC03089237	4734	0.06916966326262816	NO	-
7746	ZINC01921849	3612	0.06914881707078868	NO	-
7747	ZINC00081657	339	0.06914185260770078	NO	-
7748	ZINC03885399	6372	0.0691374369138846	NO	-
7749	ZINC02121558	3768	0.0691372160653406	NO	-
7750	ZINC02121560	3769	0.06913709531496635	NO	-
7751	ZINC02573903	4270	0.0691222960874059	NO	-
7752	ZINC01415353	3037	0.06911752787867365	NO	-
7753	ZINC00052514	210	0.06911659330596835	NO	-
7754	ZINC03892802	6588	0.0691144240624409	NO	-
7755	ZINC01774233	3454	0.06911373000719605	NO	-
7756	ZINC00859686	2347	0.06909861012796922	NO	-
7757	ZINC00859686	2348	0.06909861012796922	NO	-
7758	ZINC04092555	7488	0.06908368044510811	NO	-
7759	ZINC04191338	7636	0.0690710448156039	NO	-
7760	ZINC01127103	2743	0.06907020591563191	NO	-
7761	ZINC03868706	6333	0.06904388480999636	NO	-
7762	ZINC00467742	1302	0.06904325630890873	NO	-
7763	ZINC03970943	7046	0.06904288311536812	NO	-
7764	ZINC02736025	4457	0.06904083818630181	NO	-
7765	ZINC03967066	6923	0.06904009220513366	NO	-
7766	ZINC01042261	2585	0.06903849341503754	NO	-
7767	ZINC03605675	5572	0.06903543093131993	NO	-
7768	ZINC04317654	7863	0.06903337786155384	NO	-
7769	ZINC00539853	1528	0.0690296088112797	NO	-
7770	ZINC02212819	3845	0.06897950383557445	NO	-
7771	ZINC03970351	8317	0.06891904437719683	NO	-
7772	ZINC00245295	825	0.06890470938242665	NO	-
7773	ZINC01132406	2752	0.0688974456282322	NO	-
7774	ZINC02853063	4592	0.06889198014396146	NO	-
7775	ZINC01922611	3619	0.06888599427152267	NO	-
7776	ZINC00863223	2361	0.06886791524593538	NO	-
7777	ZINC03575678	5513	0.06882941008721809	NO	-
7778	ZINC04317649	7856	0.06882557069999155	NO	-
7779	ZINC03946861	6813	0.06882137779968828	NO	-
7780	ZINC03534586	5432	0.06881954129316721	NO	-
7781	ZINC00928787	2434	0.0688159734994483	NO	-
7782	ZINC02243948	3925	0.06880704427133943	NO	-
7783	ZINC03659165	5664	0.06880538342016577	NO	-
7784	ZINC01428830	3063	0.06879791519420979	NO	-
7785	ZINC03891720	6525	0.06879350140641499	NO	-
7786	ZINC03530864	5425	0.06879088215086954	NO	-
7787	ZINC00426803	1242	0.06876627703196495	NO	-
7788	ZINC03971947	7066	0.06876613035990808	NO	-
7789	ZINC00847054	2320	0.06875455869404452	NO	-
7790	ZINC02114538	3766	0.06872760086439879	NO	-
7791	ZINC03890754	6470	0.06872300269954622	NO	-
7792	ZINC03868305	6322	0.06870212618604488	NO	-
7793	ZINC01922752	3621	0.0687009114059478	NO	-
7794	ZINC03543913	5450	0.06869686881871927	NO	-
7795	ZINC01787596	3462	0.06869669445467556	NO	-
7796	ZINC02186708	3801	0.06869096455137781	NO	-
7797	ZINC00828771	2255	0.0686891596106888	NO	-
7798	ZINC01185389	2800	0.06868226915752533	NO	-
7799	ZINC00002229	6	0.06865396997021932	NO	-
7800	ZINC03605539	5563	0.06864871833896967	NO	-
7801	ZINC03544251	5458	0.06864365396468426	NO	-
7802	ZINC01475798	3159	0.06863993933736631	NO	-
7803	ZINC03272835	4942	0.06863144942500919	NO	-
7804	ZINC04136483	7546	0.06862869710546074	NO	-
7805	ZINC03890461	6458	0.06861649015154259	NO	-
7806	ZINC00472574	1323	0.06860014958398275	NO	-
7807	ZINC02750207	4481	0.06859366293041878	NO	-
7808	ZINC00309049	944	0.06858786167030258	NO	-
7809	ZINC02212815	3844	0.06858452985224589	NO	-
7810	ZINC02752238	4486	0.068567059081902	NO	-
7811	ZINC02004835	3732	0.06854773086260234	NO	-
7812	ZINC03970853	7043	0.06854548333812582	NO	-
7813	ZINC03233058	4846	0.0685452140376441	NO	-
7814	ZINC04613764	8233	0.06853614117642033	NO	-
7815	ZINC03891403	8296	0.068531946540271	NO	-
7816	ZINC02664126	4394	0.06852029989015339	NO	-
7817	ZINC02492155	4192	0.06849910995930329	NO	-
7818	ZINC01608157	3298	0.0684929173211886	NO	-
7819	ZINC03890916	6483	0.06849181313420498	NO	-
7820	ZINC04341304	7890	0.06848217174935985	NO	-
7821	ZINC00019686	61	0.06847435273122456	NO	-
7822	ZINC01092793	2677	0.06846948802687787	NO	-
7823	ZINC03385737	5139	0.06846686198531429	NO	-
7824	ZINC00141456	520	0.06846234894485828	NO	-
7825	ZINC00169977	564	0.06844961360389212	NO	-
7826	ZINC00612802	1750	0.06839122516557114	NO	-
7827	ZINC02622008	4305	0.06838413416903627	NO	-
7828	ZINC03014081	4701	0.06831791982218526	NO	-
7829	ZINC03891565	6505	0.06830587735094262	NO	-
7830	ZINC00085612	353	0.06829894616507344	NO	-
7831	ZINC03315508	5014	0.06828778682509953	NO	-
7832	ZINC00353907	1002	0.0682719718703379	NO	-
7833	ZINC03858997	6118	0.06826293527349324	NO	-
7834	ZINC03262587	4928	0.06824764244317658	NO	-
7835	ZINC00859684	2343	0.06824422948271372	NO	-
7836	ZINC00191547	616	0.06822890302243251	NO	-
7837	ZINC04531388	8218	0.0682194401917065	NO	-
7838	ZINC00616249	1768	0.0682194363302991	NO	-
7839	ZINC02652000	4363	0.06821623620630883	NO	-
7840	ZINC03990127	8321	0.06821233010181764	NO	-
7841	ZINC03303717	4993	0.06819961182523307	NO	-
7842	ZINC01916749	3597	0.06819567494720698	NO	-
7843	ZINC01438428	3093	0.06818306902732836	NO	-
7844	ZINC01607983	3297	0.06817637171544866	NO	-
7845	ZINC00055704	226	0.06817587851538204	NO	-
7846	ZINC03980399	7201	0.06816562744591861	NO	-
7847	ZINC03283767	4965	0.06816381488402593	NO	-
7848	ZINC03339517	5057	0.06815753868922077	NO	-
7849	ZINC04412065	7963	0.06814204766783451	NO	-
7850	ZINC00449951	1270	0.06814074323075683	NO	-
7851	ZINC03892812	6592	0.06809720821239465	NO	-
7852	ZINC03156964	4770	0.06809188371384811	NO	-
7853	ZINC03510239	5359	0.06808670403759544	NO	-
7854	ZINC01721058	3386	0.06808444079194573	NO	-
7855	ZINC03443406	5240	0.0680815197565673	NO	-
7856	ZINC00249838	830	0.06808055601410401	NO	-
7857	ZINC04000701	7411	0.06805339914440155	NO	-
7858	ZINC02997760	4689	0.06803819834165763	NO	-
7859	ZINC03824971	5751	0.06802948353708937	NO	-
7860	ZINC04317649	7858	0.06802881983132458	NO	-
7861	ZINC00052514	211	0.06801345462586207	NO	-
7862	ZINC03624763	5622	0.06801039489974349	NO	-
7863	ZINC00131422	484	0.067999661219797	NO	-
7864	ZINC03858300	6100	0.06799875080539661	NO	-
7865	ZINC02861550	4617	0.06798743171825762	NO	-
7866	ZINC03580981	5538	0.06797256310074282	NO	-
7867	ZINC04317654	7862	0.06795284827649427	NO	-
7868	ZINC00863222	2360	0.06793201608227059	NO	-
7869	ZINC03901984	6624	0.06789140969444556	NO	-
7870	ZINC01787600	3464	0.06788087157847032	NO	-
7871	ZINC00859684	2344	0.0678782766188571	NO	-
7872	ZINC00859684	2345	0.0678782766188571	NO	-
7873	ZINC01287255	2939	0.06786679318686577	NO	-
7874	ZINC01633484	3311	0.06786081349038987	NO	-
7875	ZINC00847054	2321	0.06785441783087666	NO	-
7876	ZINC01787613	3466	0.06785029901668956	NO	-
7877	ZINC00847053	2318	0.06784339541558936	NO	-
7878	ZINC00583467	1675	0.06783636815354227	NO	-
7879	ZINC03850098	5834	0.06782763042531632	NO	-
7880	ZINC01021332	2565	0.06780164177285265	NO	-
7881	ZINC02691425	4411	0.06780102392385871	NO	-
7882	ZINC03968559	6937	0.06779544249589045	NO	-
7883	ZINC04576382	8225	0.0677680702810102	NO	-
7884	ZINC00182687	601	0.06775121155657927	NO	-
7885	ZINC00863222	2359	0.06774708253116297	NO	-
7886	ZINC03891736	6534	0.06774026606967296	NO	-
7887	ZINC00779689	2035	0.06773709730567905	NO	-
7888	ZINC03624765	5623	0.06772282751862502	NO	-
7889	ZINC02611638	4288	0.06764988070024198	NO	-
7890	ZINC00754802	1995	0.06764886275427322	NO	-
7891	ZINC00223490	739	0.06764373504186802	NO	-
7892	ZINC02391227	4097	0.06762857678843825	NO	-
7893	ZINC00814666	2222	0.06762454075177546	NO	-
7894	ZINC04279678	7765	0.0676164517328083	NO	-
7895	ZINC00081657	338	0.06758032663382973	NO	-
7896	ZINC01921497	3603	0.06757111837150251	NO	-
7897	ZINC00215200	721	0.06753741028971573	NO	-
7898	ZINC01486508	3178	0.06749060689891792	NO	-
7899	ZINC03449598	5265	0.06747872210266152	NO	-
7900	ZINC03873764	6354	0.06745384814261572	NO	-
7901	ZINC03523045	5381	0.06743151341997677	NO	-
7902	ZINC01608157	3299	0.06741432407177271	NO	-
7903	ZINC03997318	7359	0.06741212847398877	NO	-
7904	ZINC03277619	4952	0.06741161889097359	NO	-
7905	ZINC03891722	6526	0.06739611393949788	NO	-
7906	ZINC00837458	2270	0.06739590420534375	NO	-
7907	ZINC03868302	6321	0.06735303213393605	NO	-
7908	ZINC01232053	2822	0.06735124806011651	NO	-
7909	ZINC03855199	5977	0.06730744206316581	NO	-
7910	ZINC00202450	694	0.06728127461718761	NO	-
7911	ZINC03014080	4700	0.06724240179125018	NO	-
7912	ZINC00055662	220	0.0672179515427215	NO	-
7913	ZINC00484384	1350	0.0672166254135267	NO	-
7914	ZINC00071842	311	0.06719032579407234	NO	-
7915	ZINC02664058	4392	0.06716616292794347	NO	-
7916	ZINC03819837	5736	0.06715366615809316	NO	-
7917	ZINC02528930	4222	0.06713804622994733	NO	-
7918	ZINC04191166	7634	0.06713365829159205	NO	-
7919	ZINC00252033	834	0.06712877762906225	NO	-
7920	ZINC00478429	1333	0.0671042868832858	NO	-
7921	ZINC00306705	939	0.06709296034465266	NO	-
7922	ZINC00367746	1024	0.06706560003517772	NO	-
7923	ZINC03890685	6466	0.06702983652079865	NO	-
7924	ZINC03816841	5717	0.0670132774450009	NO	-
7925	ZINC00140697	518	0.06700998521120131	NO	-
7926	ZINC00071743	309	0.06700823383745955	NO	-
7927	ZINC03891441	8302	0.06698782086430266	NO	-
7928	ZINC03868233	6312	0.06698507060220117	NO	-
7929	ZINC00863223	2362	0.06698025944538596	NO	-
7930	ZINC03858300	6099	0.06697305716249115	NO	-
7931	ZINC01468095	3135	0.06695898515828254	NO	-
7932	ZINC01893624	3566	0.06695735850689963	NO	-
7933	ZINC03849996	5829	0.06695364511795848	NO	-
7934	ZINC03858091	6069	0.06692547817915875	NO	-
7935	ZINC04284246	7775	0.06689638197990606	NO	-
7936	ZINC00436968	1251	0.06687917293977853	NO	-
7937	ZINC03867349	6237	0.06687323679580882	NO	-
7938	ZINC00052514	212	0.0668727671189424	NO	-
7939	ZINC03860009	6163	0.06685833764800114	NO	-
7940	ZINC03852214	5886	0.06685545028154255	NO	-
7941	ZINC03326476	5033	0.06684701804150679	NO	-
7942	ZINC03233571	4848	0.06684671119596576	NO	-
7943	ZINC00354329	1006	0.06683853639575119	NO	-
7944	ZINC00637558	1811	0.06683488432232611	NO	-
7945	ZINC02611656	4292	0.06681238098313878	NO	-
7946	ZINC02750205	4480	0.06681202747336759	NO	-
7947	ZINC00237176	801	0.06679511905670243	NO	-
7948	ZINC00776304	2015	0.06679384220128093	NO	-
7949	ZINC00043238	183	0.06677951186325891	NO	-
7950	ZINC03858986	6117	0.06674338923928037	NO	-
7951	ZINC03305609	4995	0.0667233732975942	NO	-
7952	ZINC01882548	3552	0.06671486974479035	NO	-
7953	ZINC03232405	4839	0.06668731686051711	NO	-
7954	ZINC01051866	2600	0.06666659881638846	NO	-
7955	ZINC03868344	6328	0.0666166232288008	NO	-
7956	ZINC04465992	8102	0.0666166232288008	NO	-
7957	ZINC01053398	2603	0.06658843930989725	NO	-
7958	ZINC00237178	802	0.06658671634321758	NO	-
7959	ZINC03254240	4910	0.06654171804702899	NO	-
7960	ZINC02064738	3752	0.0665403908724882	NO	-
7961	ZINC03378050	5129	0.0665241170224654	NO	-
7962	ZINC03889475	6418	0.06651933278046943	NO	-
7963	ZINC00140695	517	0.06650622434468047	NO	-
7964	ZINC02339560	4039	0.06648679679640979	NO	-
7965	ZINC03449591	5262	0.06643695872172035	NO	-
7966	ZINC04249870	7742	0.0664313717104646	NO	-
7967	ZINC04322638	7868	0.06640893472082346	NO	-
7968	ZINC04414852	7969	0.06640797048314992	NO	-
7969	ZINC04271823	7755	0.06640410259505033	NO	-
7970	ZINC00395030	1111	0.0663702703634227	NO	-
7971	ZINC03089249	4735	0.06636994902125672	NO	-
7972	ZINC02750926	4482	0.06636944017769918	NO	-
7973	ZINC02750928	4483	0.06632169684229597	NO	-
7974	ZINC00024195	76	0.06630614474526839	NO	-
7975	ZINC00089428	364	0.06629974739059928	NO	-
7976	ZINC00474421	1326	0.0662916717115914	NO	-
7977	ZINC02276998	3941	0.06627813604272541	NO	-
7978	ZINC03991915	7305	0.06626398518043837	NO	-
7979	ZINC00249807	829	0.06626138556832752	NO	-
7980	ZINC00305235	937	0.06625142391880295	NO	-
7981	ZINC01002484	2550	0.0662499322264448	NO	-
7982	ZINC00338018	976	0.0662466827993012	NO	-
7983	ZINC01060915	2627	0.06624299795143329	NO	-
7984	ZINC00868682	2373	0.06624093828446635	NO	-
7985	ZINC04477728	8180	0.06623696083812206	NO	-
7986	ZINC03946861	6814	0.06619886859651478	NO	-
7987	ZINC00379263	1064	0.06619550180942908	NO	-
7988	ZINC01921834	3608	0.06618910635965056	NO	-
7989	ZINC02628848	4318	0.06613999593886195	NO	-
7990	ZINC01748702	3415	0.06611305950999803	NO	-
7991	ZINC04337894	7882	0.06602165511536418	NO	-
7992	ZINC04317649	7857	0.06600113477202393	NO	-
7993	ZINC00502786	1397	0.06597538800941316	NO	-
7994	ZINC00144856	531	0.06594848419064644	NO	-
7995	ZINC04605469	8346	0.06593954703138948	NO	-
7996	ZINC03254244	4914	0.06593378927101645	NO	-
7997	ZINC01274208	2884	0.0659276734981029	NO	-
7998	ZINC01923403	3626	0.06591247240830087	NO	-
7999	ZINC03998910	7394	0.06590292723964053	NO	-
8000	ZINC03867350	6238	0.06588002038515765	NO	-
8001	ZINC04161971	7588	0.06587822923570062	NO	-
8002	ZINC00014196	45	0.06587055505891704	NO	-
8003	ZINC02867300	4627	0.06585856210203596	NO	-
8004	ZINC00510838	1418	0.06585202790334085	NO	-
8005	ZINC02795248	4553	0.06585089830283028	NO	-
8006	ZINC02857371	4605	0.06583651191608955	NO	-
8007	ZINC00328377	969	0.0658324691195224	NO	-
8008	ZINC04486551	8339	0.06582384740076393	NO	-
8009	ZINC03854647	5943	0.06582190430990555	NO	-
8010	ZINC03852068	5881	0.06580022776338279	NO	-
8011	ZINC00136287	492	0.0657772134829594	NO	-
8012	ZINC03941280	6797	0.06577077801383843	NO	-
8013	ZINC00375182	1046	0.06576746606225739	NO	-
8014	ZINC01185389	2799	0.06576002539756647	NO	-
8015	ZINC03969043	6972	0.0657091001456023	NO	-
8016	ZINC03300437	4991	0.06570682669276501	NO	-
8017	ZINC00239592	808	0.06570465108895872	NO	-
8018	ZINC03991217	7296	0.06570323521687746	NO	-
8019	ZINC03254229	4903	0.06569901845515744	NO	-
8020	ZINC03254229	4904	0.06569901845515744	NO	-
8021	ZINC03543919	5452	0.0656928036820531	NO	-
8022	ZINC04442938	8332	0.06566422834687993	NO	-
8023	ZINC03820129	5744	0.06565355032458588	NO	-
8024	ZINC01132406	2750	0.06564196892935165	NO	-
8025	ZINC00059186	277	0.06561884294542322	NO	-
8026	ZINC03938259	6785	0.06561687262563705	NO	-
8027	ZINC02739347	4463	0.06559694446119416	NO	-
8028	ZINC01485420	3172	0.06556835651912889	NO	-
8029	ZINC01485420	3173	0.06556835651912889	NO	-
8030	ZINC03254240	4911	0.06555891752609644	NO	-
8031	ZINC03254240	4912	0.06555891752609644	NO	-
8032	ZINC00942380	2445	0.06554635426656986	NO	-
8033	ZINC00219590	729	0.06554007569752307	NO	-
8034	ZINC02812154	4566	0.06552068502795941	NO	-
8035	ZINC00140638	513	0.06551065294410913	NO	-
8036	ZINC01226935	2820	0.06550676372742326	NO	-
8037	ZINC00798419	2064	0.06548064099464163	NO	-
8038	ZINC03980400	7202	0.06540467541103502	NO	-
8039	ZINC04469780	8151	0.06540467541103502	NO	-
8040	ZINC04467850	8119	0.06539842368830166	NO	-
8041	ZINC00234259	793	0.0653959150009027	NO	-
8042	ZINC03891733	6531	0.06536020038351062	NO	-
8043	ZINC01226934	2819	0.06531335116853322	NO	-
8044	ZINC00357252	1007	0.0653109335890006	NO	-
8045	ZINC03254229	4901	0.0652932727459508	NO	-
8046	ZINC00476649	1330	0.0652220116410252	NO	-
8047	ZINC00565478	1622	0.06521678801479713	NO	-
8048	ZINC00215052	720	0.06518838548899553	NO	-
8049	ZINC00269318	875	0.06516009075089307	NO	-
8050	ZINC01633484	3310	0.06515483564566414	NO	-
8051	ZINC03912400	6725	0.0651532026535033	NO	-
8052	ZINC03997187	7353	0.06512077983223304	NO	-
8053	ZINC04467883	8122	0.06512077983223304	NO	-
8054	ZINC03938896	6787	0.06511747926997602	NO	-
8055	ZINC01635143	3313	0.0650793867831277	NO	-
8056	ZINC04343593	7893	0.0650698118003135	NO	-
8057	ZINC04317652	7861	0.06503821491320907	NO	-
8058	ZINC00587373	1683	0.06501296198728897	NO	-
8059	ZINC01485419	3168	0.0650027468912829	NO	-
8060	ZINC02165048	3793	0.06499058045127679	NO	-
8061	ZINC03605671	5570	0.06498040587591598	NO	-
8062	ZINC01485420	3171	0.0649563871843114	NO	-
8063	ZINC01461546	3131	0.0649361447767469	NO	-
8064	ZINC01461547	3132	0.0649358286650571	NO	-
8065	ZINC00426803	1243	0.0649111554108765	NO	-
8066	ZINC01829949	3511	0.06489630981806657	NO	-
8067	ZINC01106871	2705	0.06488888320976034	NO	-
8068	ZINC00301795	931	0.064888359157908	NO	-
8069	ZINC03997186	7350	0.06487891337847944	NO	-
8070	ZINC01480478	3162	0.0648581626031543	NO	-
8071	ZINC00264962	868	0.0648532191459471	NO	-
8072	ZINC01633484	3309	0.06483719961735487	NO	-
8073	ZINC03969045	6973	0.06481702454197752	NO	-
8074	ZINC03291305	4975	0.06479063801480332	NO	-
8075	ZINC00025546	89	0.06475804679361012	NO	-
8076	ZINC04188299	7630	0.06475548443259453	NO	-
8077	ZINC00781772	2046	0.06474663866829426	NO	-
8078	ZINC00183523	602	0.06473732220215644	NO	-
8079	ZINC03890954	6487	0.06472582068796569	NO	-
8080	ZINC00937061	8284	0.06470320739477224	NO	-
8081	ZINC02366590	4080	0.06469671891478145	NO	-
8082	ZINC03885473	6378	0.06465352290442064	NO	-
8083	ZINC01045530	2587	0.0646466998562445	NO	-
8084	ZINC03867736	6269	0.06463825772335567	NO	-
8085	ZINC00859942	2351	0.0646325411865648	NO	-
8086	ZINC03820129	5745	0.06462487649902682	NO	-
8087	ZINC03848773	5787	0.06459921621632603	NO	-
8088	ZINC02785349	4533	0.06459810550461126	NO	-
8089	ZINC01700086	3374	0.06459359451204179	NO	-
8090	ZINC02230209	3894	0.06458660279641774	NO	-
8091	ZINC00801751	2092	0.06457511631652275	NO	-
8092	ZINC03254237	4906	0.0645514672817565	NO	-
8093	ZINC03543920	5453	0.06454243347376634	NO	-
8094	ZINC03528722	5423	0.06446047706689541	NO	-
8095	ZINC03854748	5946	0.06445862563717114	NO	-
8096	ZINC03354528	5090	0.06444060944529884	NO	-
8097	ZINC03997320	7360	0.06443708964594422	NO	-
8098	ZINC01683957	3365	0.06441586489730032	NO	-
8099	ZINC01108376	2711	0.06440491170848586	NO	-
8100	ZINC03853452	5905	0.06439156439039515	NO	-
8101	ZINC03299887	4989	0.06438197201659261	NO	-
8102	ZINC00610899	1736	0.06437249285491363	NO	-
8103	ZINC01034440	2583	0.06435526752602666	NO	-
8104	ZINC03474444	5317	0.06430123522745554	NO	-
8105	ZINC02741106	4464	0.06430069619480068	NO	-
8106	ZINC00025546	88	0.06429920790500011	NO	-
8107	ZINC03554460	5471	0.064292453853677	NO	-
8108	ZINC03263124	4931	0.06428917586389378	NO	-
8109	ZINC04517098	8212	0.06425662549386513	NO	-
8110	ZINC03891757	6541	0.06418458869663635	NO	-
8111	ZINC01033878	2582	0.06415195648474344	NO	-
8112	ZINC00847054	2323	0.0641384262434128	NO	-
8113	ZINC04317652	7860	0.0641170327411218	NO	-
8114	ZINC03043197	4715	0.06408699190629964	NO	-
8115	ZINC04466540	8335	0.0640868643183791	NO	-
8116	ZINC00523842	1443	0.06407666300783882	NO	-
8117	ZINC01287014	2929	0.06405149564553758	NO	-
8118	ZINC03892809	6589	0.06403120132870005	NO	-
8119	ZINC04465472	8081	0.06403120132870005	NO	-
8120	ZINC03222483	4816	0.06401030016499736	NO	-
8121	ZINC00613475	1755	0.06400965755715224	NO	-
8122	ZINC03303856	4994	0.06400554041355827	NO	-
8123	ZINC02182903	3800	0.06397360307954988	NO	-
8124	ZINC01033498	2581	0.06396513986347938	NO	-
8125	ZINC04147139	7557	0.06395758308826069	NO	-
8126	ZINC04279682	7768	0.06393567477698706	NO	-
8127	ZINC03855199	5976	0.06393432669621238	NO	-
8128	ZINC03892801	6587	0.06393244693174265	NO	-
8129	ZINC02483344	4183	0.06393187842746267	NO	-
8130	ZINC00234522	795	0.06391472208806652	NO	-
8131	ZINC03970943	7045	0.0639075118562317	NO	-
8132	ZINC03554462	5472	0.06389724531215306	NO	-
8133	ZINC01857018	3514	0.06383321868238305	NO	-
8134	ZINC03394900	5148	0.06379040141732571	NO	-
8135	ZINC00333949	973	0.06377621795730277	NO	-
8136	ZINC02210432	3835	0.06376162875441856	NO	-
8137	ZINC03524682	5387	0.06372267901783965	NO	-
8138	ZINC01848304	3513	0.06372177900606271	NO	-
8139	ZINC00071843	312	0.06366341936767811	NO	-
8140	ZINC03978975	7157	0.06364925974197298	NO	-
8141	ZINC04387016	7942	0.06362676965992442	NO	-
8142	ZINC03768185	5686	0.0636017991803934	NO	-
8143	ZINC04147139	7558	0.0635948607725177	NO	-
8144	ZINC00806662	2158	0.06357488710507397	NO	-
8145	ZINC00205662	705	0.06355629781592592	NO	-
8146	ZINC01788300	3472	0.06355615568031148	NO	-
8147	ZINC01759868	3440	0.0635525986774489	NO	-
8148	ZINC03997921	8325	0.06353988040693702	NO	-
8149	ZINC03466476	5298	0.06350674554549202	NO	-
8150	ZINC00067863	300	0.06346814747826288	NO	-
8151	ZINC04004478	7437	0.06345098999237486	NO	-
8152	ZINC04004478	7436	0.06342821930082888	NO	-
8153	ZINC03226201	4821	0.06339704160961522	NO	-
8154	ZINC03859256	6130	0.06339572698761922	NO	-
8155	ZINC03669193	5673	0.06338513964406065	NO	-
8156	ZINC02317787	4004	0.06337333539814034	NO	-
8157	ZINC03850098	5833	0.06335923872289258	NO	-
8158	ZINC03859205	6127	0.06335554317440652	NO	-
8159	ZINC02781930	4528	0.063338541610813	NO	-
8160	ZINC01048187	2590	0.06333206553665617	NO	-
8161	ZINC03991425	7300	0.06331342523157031	NO	-
8162	ZINC04001252	7432	0.06331281540577585	NO	-
8163	ZINC03860009	6162	0.06330705920949405	NO	-
8164	ZINC03849642	5816	0.06326168212986658	NO	-
8165	ZINC01287047	2934	0.06325051955736392	NO	-
8166	ZINC03960647	6879	0.06322561194867483	NO	-
8167	ZINC03902891	6641	0.06321928427029587	NO	-
8168	ZINC03902891	6642	0.06321928427029587	NO	-
8169	ZINC04273463	7759	0.0631612581738892	NO	-
8170	ZINC00610192	1732	0.06314560715706156	NO	-
8171	ZINC04467805	8118	0.06313800253809182	NO	-
8172	ZINC03248758	4882	0.06313063779533305	NO	-
8173	ZINC03262587	4927	0.06312965208675336	NO	-
8174	ZINC00138042	498	0.06312913150417121	NO	-
8175	ZINC03254240	4909	0.06311725716883387	NO	-
8176	ZINC00013015	40	0.06310350008600919	NO	-
8177	ZINC01094302	2684	0.06308654090016097	NO	-
8178	ZINC04156850	7577	0.0630798620774528	NO	-
8179	ZINC04474695	8177	0.06302831287910111	NO	-
8180	ZINC03969042	6971	0.06301058326769297	NO	-
8181	ZINC04469667	8148	0.06301058326769297	NO	-
8182	ZINC03456408	5294	0.06298082198023083	NO	-
8183	ZINC03262079	4925	0.06296780394472472	NO	-
8184	ZINC03890864	8293	0.06295946627066676	NO	-
8185	ZINC01410377	3013	0.0629507461700289	NO	-
8186	ZINC01045532	2588	0.06294127161869832	NO	-
8187	ZINC00234518	794	0.06291016766878008	NO	-
8188	ZINC00420818	1189	0.06290821137761092	NO	-
8189	ZINC00917842	2426	0.06290803834834895	NO	-
8190	ZINC00820454	2248	0.06286113333612177	NO	-
8191	ZINC00917048	2422	0.06285153989419659	NO	-
8192	ZINC01705599	3380	0.06281719428388723	NO	-
8193	ZINC03997186	7352	0.06278830810490225	NO	-
8194	ZINC02637430	4337	0.0627604270285814	NO	-
8195	ZINC02751110	4484	0.06275352169041953	NO	-
8196	ZINC01126662	2742	0.06274034095518952	NO	-
8197	ZINC03890865	8294	0.06272214757659039	NO	-
8198	ZINC04130109	7537	0.06266376826383491	NO	-
8199	ZINC04207235	7653	0.06265409018402109	NO	-
8200	ZINC03871987	6351	0.06265390706039609	NO	-
8201	ZINC01405754	2984	0.06265000383701916	NO	-
8202	ZINC04317652	7859	0.06262409493056062	NO	-
8203	ZINC01240575	2843	0.06260393530042306	NO	-
8204	ZINC03912594	8308	0.06259021592253465	NO	-
8205	ZINC03044893	4717	0.06258357863948587	NO	-
8206	ZINC03930989	6776	0.06257682009592219	NO	-
8207	ZINC02618509	4296	0.06257133543839952	NO	-
8208	ZINC00406179	1117	0.06254497785108978	NO	-
8209	ZINC00406182	1119	0.06254497785108978	NO	-
8210	ZINC02883005	4649	0.06253065711867394	NO	-
8211	ZINC03902891	6640	0.06248764222870593	NO	-
8212	ZINC03867735	6268	0.06246833263056067	NO	-
8213	ZINC01485419	3169	0.06241017132746734	NO	-
8214	ZINC01485419	3170	0.06241017132746734	NO	-
8215	ZINC03254229	4902	0.062334114842477605	NO	-
8216	ZINC04067322	7480	0.06230932055538408	NO	-
8217	ZINC04280246	7770	0.062303593880395795	NO	-
8218	ZINC04115331	7512	0.06229029899478321	NO	-
8219	ZINC03265560	4933	0.06227692657582905	NO	-
8220	ZINC03912481	8307	0.06224376876707543	NO	-
8221	ZINC03254237	4907	0.06223392313500874	NO	-
8222	ZINC03254237	4908	0.06223392313500874	NO	-
8223	ZINC00442570	1258	0.06222040120045741	NO	-
8224	ZINC02691421	4410	0.06213308780444672	NO	-
8225	ZINC03987519	7253	0.06211410921090101	NO	-
8226	ZINC04464443	8057	0.06210212037701952	NO	-
8227	ZINC02546638	4237	0.06209860632278082	NO	-
8228	ZINC04126463	7532	0.06206488100960098	NO	-
8229	ZINC03971533	7053	0.06205878104801705	NO	-
8230	ZINC00621354	1777	0.062057379613387	NO	-
8231	ZINC04359181	7903	0.062052292857268224	NO	-
8232	ZINC03868318	6324	0.06204991869160373	NO	-
8233	ZINC04465980	8101	0.06204991869160373	NO	-
8234	ZINC02354010	4061	0.0620329501100158	NO	-
8235	ZINC04157032	7578	0.06199668069579293	NO	-
8236	ZINC00433668	1245	0.0619936693675153	NO	-
8237	ZINC03227099	4823	0.061944370031098275	NO	-
8238	ZINC00917048	2423	0.061931689791464656	NO	-
8239	ZINC01287043	2933	0.06192580894602011	NO	-
8240	ZINC03970854	7044	0.06187870290810938	NO	-
8241	ZINC03977299	7140	0.061875623839560884	NO	-
8242	ZINC00048342	200	0.061868242459253917	NO	-
8243	ZINC03892799	6586	0.061842766021763695	NO	-
8244	ZINC04465444	8080	0.061842766021763695	NO	-
8245	ZINC03543352	5449	0.06180665496301664	NO	-
8246	ZINC00446652	1263	0.06176904429384774	NO	-
8247	ZINC02503176	4207	0.06176738271851849	NO	-
8248	ZINC01923401	3625	0.06171298234835814	NO	-
8249	ZINC03859926	6156	0.0616965986875743	NO	-
8250	ZINC03231824	4836	0.061690786807432396	NO	-
8251	ZINC04453279	8009	0.061690030118553424	NO	-
8252	ZINC01029820	2576	0.0616804582179726	NO	-
8253	ZINC04115331	7511	0.06167066134135587	NO	-
8254	ZINC03868835	6336	0.06166400591583659	NO	-
8255	ZINC04466325	8105	0.06166400591583659	NO	-
8256	ZINC03334853	5044	0.06165657431058226	NO	-
8257	ZINC03858249	6096	0.06164366059932534	NO	-
8258	ZINC00584124	1678	0.06159732369866809	NO	-
8259	ZINC00142516	526	0.06158973992789428	NO	-
8260	ZINC03260831	4923	0.06156378979834409	NO	-
8261	ZINC04631998	8349	0.06153324255210605	NO	-
8262	ZINC00917050	2425	0.061486154592323775	NO	-
8263	ZINC01788293	3471	0.06144052130409754	NO	-
8264	ZINC04419002	7973	0.061435952049453395	NO	-
8265	ZINC03577362	5519	0.06132778398291303	NO	-
8266	ZINC00333604	971	0.061317047797003164	NO	-
8267	ZINC01741722	3392	0.06129268913432309	NO	-
8268	ZINC00621484	1778	0.061210516408113744	NO	-
8269	ZINC03849756	5817	0.061179339785282415	NO	-
8270	ZINC03885403	6376	0.061092046776139	NO	-
8271	ZINC01574673	3280	0.0610808169459298	NO	-
8272	ZINC03671131	5674	0.06107327346671745	NO	-
8273	ZINC03885403	6374	0.061031544004746786	NO	-
8274	ZINC04038842	7461	0.06102998066487898	NO	-
8275	ZINC00461070	1280	0.06102445884395167	NO	-
8276	ZINC01890634	3562	0.06096572713765784	NO	-
8277	ZINC03938260	6786	0.06093555177216309	NO	-
8278	ZINC00610160	1731	0.06089665738376618	NO	-
8279	ZINC03971533	7052	0.0608851431388293	NO	-
8280	ZINC00917050	2424	0.06087287602688591	NO	-
8281	ZINC03254237	4905	0.06086898313569091	NO	-
8282	ZINC01445823	3116	0.06083903568036103	NO	-
8283	ZINC04104305	7500	0.06082311654606559	NO	-
8284	ZINC04017934	7448	0.060814961907657186	NO	-
8285	ZINC03908705	6677	0.060784915070614925	NO	-
[truncated: 12,261 more chars]
