# Supplementary material for: 4D Flexible Atom-Pairs: An efficient probabilistic conformational space comparison for ligand-based virtual screening
Source: J Cheminform. 2011 Jul 6;3:23. doi: 10.1186/1758-2946-3-23 (PMC3156737; doi:10.1186/1758-2946-3-23)
Supplement: Additional file 1 — Archive of the 4D FAPOA result files. This is a Gzip compressed Tar archive containing the result files of the 4D FAPOA on the filtered DUD data sets. The result files are tab-separated plain text files including the following information: method name, active data set with size, cluster information and the distribution of the active molecules over the clusters, decoy data set with size, ratio active:decoy, AUC, awAUC, BEDROC scores for predefined alpha values as suggested by Truchon and Bayly [43], enrichment factors, relative enrichment factor [41], ROC enrichments, awROC enrichments at predefined false positive fractions, chemotype enrichment, ROC and awROC data points, and the ranking of each structure to compute other VS metrics. [file 1758-2946-3-23-S1.GZ › 4DFAPOA_egfr_BW_ResultStatistic.dat]

###################################################################################################
# Screening Result File
# Method used: 4DFAPOA
> <Method_Name>
4DFAPOA
# Data set information
#	Query data set:	./egfr/egfr_query_CS_BW_300.0_T_GMM.sdf
#	Active data set: ./egfr/egfr_clustered_3D_MM_CS_BW_300.0_T_GMM.sdf with cluster information
#		Size: 365 molecules
#		Number of clusters: 40
#		Cluster Summery:
#			Cluster number	# molecules	% of actives
#			1		9		2.466
#			2		183		50.137
#			3		12		3.288
#			4		1		0.274
#			5		2		0.548
#			6		9		2.466
#			7		7		1.918
#			8		1		0.274
#			9		26		7.123
#			10		10		2.74
#			11		1		0.274
#			12		6		1.644
#			13		2		0.548
#			14		11		3.014
#			15		2		0.548
#			16		16		4.384
#			17		1		0.274
#			18		10		2.74
#			19		2		0.548
#			20		3		0.822
#			21		1		0.274
#			22		3		0.822
#			23		2		0.548
#			24		1		0.274
#			25		3		0.822
#			26		1		0.274
#			27		2		0.548
#			28		4		1.096
#			29		1		0.274
#			30		2		0.548
#			31		10		2.74
#			32		1		0.274
#			33		6		1.644
#			34		2		0.548
#			35		2		0.548
#			36		1		0.274
#			37		2		0.548
#			38		1		0.274
#			39		2		0.548
#			40		4		1.096
#	Decoy data set: ./egfr/DUD_egfr_decoys_ID_pass_MWPass_I_MM_CS_BW_300.0_T_GMM.sdf
#		Size: 15560 molecules
#	Ratio actives : decoys
#		1.0 : 42.6301
> <AUC>
#	 ROC AUC
	0.9903172870373631
> <awAUC>
#	 ROC awAUC
	0.9789586972908183
> <BEDROC Scores>
#	Alpha Values	BEDROC Scores
	160.9	0.9498
	100.0	0.9303
	53.6	0.9154
	50.0	0.9149
	32.2	0.9168
	20.0	0.9261
	16.1	0.9319
	10.0	0.946
	8.0	0.9526
> <Enrichment Factors>
#	Fraction dataset	Enrichment factor
	0.0010	42.63013698630137
	0.01	41.02145257172396
	0.02	39.0105970535022
	0.05	18.048186136160254
	0.1	9.398981207406898
	0.2	4.83186168039397
	0.25	3.8871488887283085
> <Relative enrichment factor>
#	Fraction dataset	Enrichment factor
	0.0010	94.19152276295134
	0.01	96.07535321821037
	0.02	91.3657770800628
	0.05	92.32876712328768
	0.1	96.16438356164383
	0.2	98.9041095890411
	0.25	99.45205479452055
> <ROC Enrichments>
#	True decoy fraction	Enrichment
	0.1	700.7328767123289
	0.5	168.3343870741131
	1.0	85.26027397260275
	2.0	44.679662802950475
	5.0	18.84931506849315
	10.0	9.753424657534246
> <awROC Enrichments>
#	Decoy fraction	Enrichment
	0.1	404.5529143897976
	0.5	138.60832685832645
	1.0	71.43360990860971
	2.0	40.76443510193501
	5.0	18.000937950937928
	10.0	9.393650793650787
> <Chemotype enrichment>
#	% data set	% active cluster
	0.0	0.0
	0.0060	0.0
	0.0060	2.5
	0.044	2.5
	0.044	5.0
	0.088	5.0
	0.088	7.5
	0.094	7.5
	0.094	10.0
	0.132	10.0
	0.132	12.5
	0.144	12.5
	0.144	15.0
	0.157	15.0
	0.157	17.5
	0.427	17.5
	0.427	20.0
	0.477	20.0
	0.477	22.5
	0.515	22.5
	0.515	25.0
	0.584	25.0
	0.584	27.5
	0.603	27.5
	0.603	30.0
	0.823	30.0
	0.823	32.5
	1.143	32.5
	1.143	35.0
	1.224	35.0
	1.224	37.5
	1.419	37.5
	1.419	40.0
	1.513	40.0
	1.513	42.5
	1.639	42.5
	1.639	45.0
	1.708	45.0
	1.708	47.5
	1.846	47.5
	1.846	50.0
	1.865	50.0
	1.865	52.5
	1.884	52.5
	1.884	55.0
	1.89	55.0
	1.89	57.5
	1.896	57.5
	1.896	60.0
	1.928	60.0
	1.928	62.5
	1.947	62.5
	1.947	65.0
	1.953	65.0
	1.953	67.5
	1.965	67.5
	1.965	70.0
	1.978	70.0
	1.978	72.5
	2.166	72.5
	2.166	75.0
	2.386	75.0
	2.386	77.5
	2.732	77.5
	2.732	80.0
	2.801	80.0
	2.801	82.5
	2.819	82.5
	2.819	85.0
	3.278	85.0
	3.278	87.5
	3.341	87.5
	3.341	90.0
	4.276	90.0
	4.276	92.5
	6.003	92.5
	6.003	95.0
	9.721	95.0
	9.721	97.5
	23.089	97.5
	23.089	100.0
	100.0	100.0
> <ROC curve data>
#	False positive rate	true positive rate
	0.0	0.0
	0.0	0.0521
	1.0E-4	0.0521
	1.0E-4	0.2301
	2.0E-4	0.2301
	2.0E-4	0.3425
	3.0E-4	0.3425
	3.0E-4	0.3945
	4.0E-4	0.3945
	4.0E-4	0.5753
	5.0E-4	0.5753
	5.0E-4	0.5808
	6.0E-4	0.5808
	6.0E-4	0.6192
	8.0E-4	0.6192
	8.0E-4	0.6959
	9.0E-4	0.6959
	9.0E-4	0.7014
	0.0010	0.7014
	0.0010	0.7479
	0.0011	0.7479
	0.0011	0.7534
	0.0012	0.7534
	0.0012	0.7616
	0.0013	0.7616
	0.0013	0.7726
	0.0015	0.7726
	0.0015	0.7918
	0.0016	0.7918
	0.0016	0.7945
	0.0017	0.7945
	0.0017	0.8027
	0.0019	0.8027
	0.0019	0.8137
	0.0020	0.8137
	0.0020	0.8192
	0.0024	0.8192
	0.0024	0.8219
	0.0028	0.8219
	0.0028	0.8247
	0.0031	0.8247
	0.0031	0.8274
	0.0032	0.8274
	0.0032	0.8301
	0.0042	0.8301
	0.0042	0.8329
	0.0045	0.8329
	0.0045	0.8356
	0.0048	0.8356
	0.0048	0.8438
	0.0081	0.8438
	0.0081	0.8466
	0.0087	0.8466
	0.0087	0.8493
	0.0089	0.8493
	0.0089	0.8521
	0.0091	0.8521
	0.0091	0.8548
	0.0102	0.8548
	0.0102	0.8575
	0.0108	0.8575
	0.0108	0.8603
	0.0109	0.8603
	0.0109	0.863
	0.0112	0.863
	0.0112	0.8658
	0.0132	0.8658
	0.0132	0.8685
	0.0137	0.8685
	0.0137	0.874
	0.0139	0.874
	0.0139	0.8767
	0.0157	0.8767
	0.0157	0.8795
	0.0159	0.8795
	0.0159	0.8822
	0.0166	0.8822
	0.0166	0.8849
	0.0174	0.8849
	0.0174	0.8877
	0.0177	0.8877
	0.0177	0.8932
	0.0188	0.8932
	0.0188	0.8959
	0.0206	0.8959
	0.0206	0.8986
	0.0213	0.8986
	0.0213	0.9014
	0.0226	0.9014
	0.0226	0.9041
	0.0227	0.9041
	0.0227	0.9068
	0.0247	0.9068
	0.0247	0.9096
	0.0256	0.9096
	0.0256	0.9123
	0.0263	0.9123
	0.0263	0.9151
	0.0276	0.9151
	0.0276	0.9178
	0.0285	0.9178
	0.0285	0.9205
	0.0291	0.9205
	0.0291	0.9233
	0.0305	0.9233
	0.0305	0.9288
	0.035	0.9288
	0.035	0.9315
	0.0384	0.9315
	0.0384	0.9342
	0.0395	0.9342
	0.0395	0.937
	0.0449	0.937
	0.0449	0.9397
	0.0479	0.9397
	0.0479	0.9425
	0.0556	0.9425
	0.0556	0.9452
	0.0561	0.9452
	0.0561	0.9479
	0.0582	0.9479
	0.0582	0.9507
	0.0588	0.9507
	0.0588	0.9534
	0.0732	0.9534
	0.0732	0.9562
	0.077	0.9562
	0.077	0.9589
	0.0776	0.9589
	0.0776	0.9616
	0.0848	0.9616
	0.0848	0.9644
	0.0899	0.9644
	0.0899	0.9671
	0.094	0.9671
	0.094	0.9699
	0.0956	0.9699
	0.0956	0.9726
	0.0996	0.9726
	0.0996	0.9753
	0.1053	0.9753
	0.1053	0.9781
	0.1226	0.9781
	0.1226	0.9808
	0.1301	0.9808
	0.1301	0.9836
	0.1383	0.9836
	0.1383	0.9863
	0.1767	0.9863
	0.1767	0.989
	0.213	0.989
	0.213	0.9918
	0.2244	0.9918
	0.2244	0.9945
	0.2416	0.9945
	0.2416	0.9973
	0.3216	0.9973
	0.3216	1.0
	1.0	1.0
> <awROC curve data>
#	False positive rate	true positive rate
	0.0	0.0
	0.0	0.0561
	1.0E-4	0.0561
	1.0E-4	0.1889
	2.0E-4	0.1889
	2.0E-4	0.2487
	3.0E-4	0.2487
	3.0E-4	0.2894
	4.0E-4	0.2894
	4.0E-4	0.3307
	5.0E-4	0.3307
	5.0E-4	0.3362
	6.0E-4	0.3362
	6.0E-4	0.365
	8.0E-4	0.365
	8.0E-4	0.3986
	9.0E-4	0.3986
	9.0E-4	0.4016
	0.0010	0.4016
	0.0010	0.4361
	0.0011	0.4361
	0.0011	0.4414
	0.0012	0.4414
	0.0012	0.4914
	0.0013	0.4914
	0.0013	0.5481
	0.0015	0.5481
	0.0015	0.5968
	0.0016	0.5968
	0.0016	0.6218
	0.0017	0.6218
	0.0017	0.6303
	0.0019	0.6303
	0.0019	0.6392
	0.0020	0.6392
	0.0020	0.6418
	0.0024	0.6418
	0.0024	0.6419
	0.0028	0.6419
	0.0028	0.6544
	0.0031	0.6544
	0.0031	0.6669
	0.0032	0.6669
	0.0032	0.6732
	0.0042	0.6732
	0.0042	0.6794
	0.0045	0.6794
	0.0045	0.6819
	0.0048	0.6819
	0.0048	0.6948
	0.0081	0.6948
	0.0081	0.6973
	0.0087	0.6973
	0.0087	0.7009
	0.0089	0.7009
	0.0089	0.7134
	0.0091	0.7134
	0.0091	0.7162
	0.0102	0.7162
	0.0102	0.7184
	0.0108	0.7184
	0.0108	0.7226
	0.0109	0.7226
	0.0109	0.7268
	0.0112	0.7268
	0.0112	0.7393
	0.0132	0.7393
	0.0132	0.7643
	0.0137	0.7643
	0.0137	0.7709
	0.0139	0.7709
	0.0139	0.7751
	0.0157	0.7751
	0.0157	0.7793
	0.0159	0.7793
	0.0159	0.7918
	0.0166	0.7918
	0.0166	0.7941
	0.0174	0.7941
	0.0174	0.8066
	0.0177	0.8066
	0.0177	0.8149
	0.0188	0.8149
	0.0188	0.8174
	0.0206	0.8174
	0.0206	0.8197
	0.0213	0.8197
	0.0213	0.8222
	0.0226	0.8222
	0.0226	0.8305
	0.0227	0.8305
	0.0227	0.8388
	0.0247	0.8388
	0.0247	0.8472
	0.0256	0.8472
	0.0256	0.8494
	0.0263	0.8494
	0.0263	0.8517
	0.0276	0.8517
	0.0276	0.8542
	0.0285	0.8542
	0.0285	0.8567
	0.0291	0.8567
	0.0291	0.8592
	0.0305	0.8592
	0.0305	0.8642
	0.035	0.8642
	0.035	0.8667
	0.0384	0.8667
	0.0384	0.869
	0.0395	0.869
	0.0395	0.894
	0.0449	0.894
	0.0449	0.8965
	0.0479	0.8965
	0.0479	0.9
	0.0556	0.9
	0.0556	0.9025
	0.0561	0.9025
	0.0561	0.905
	0.0582	0.905
	0.0582	0.9073
	0.0588	0.9073
	0.0588	0.9098
	0.0732	0.9098
	0.0732	0.9123
	0.077	0.9123
	0.077	0.9248
	0.0776	0.9248
	0.0776	0.9273
	0.0848	0.9273
	0.0848	0.9298
	0.0899	0.9298
	0.0899	0.9323
	0.094	0.9323
	0.094	0.9348
	0.0956	0.9348
	0.0956	0.9371
	0.0996	0.9371
	0.0996	0.9394
	0.1053	0.9394
	0.1053	0.9419
	0.1226	0.9419
	0.1226	0.9454
	0.1301	0.9454
	0.1301	0.949
	0.1383	0.949
	0.1383	0.9526
	0.1767	0.9526
	0.1767	0.9554
	0.213	0.9554
	0.213	0.9804
	0.2244	0.9804
	0.2244	0.9839
	0.2416	0.9839
	0.2416	0.9875
	0.3216	0.9875
	0.3216	1.0
	1.0	1.0
> <Screening Table>
# Rank	Mol name	Index in data set	Similarity 2 query	Active	Cluster number
1	ZINC00600292	114	0.31187161135560587	YES	2
2	ZINC03815075	127	0.31177446754925503	YES	2
3	ZINC00116727	100	0.3117383523635479	YES	2
4	ZINC00116937	132	0.31093265010227406	YES	2
5	ZINC01386818	122	0.31027126167814517	YES	2
6	ZINC02572485	154	0.30332208101710373	YES	2
7	ZINC03815297	203	0.29146270335158414	YES	3
8	ZINC03815283	130	0.2899679964097726	YES	2
9	ZINC00009851	123	0.28936023402281147	YES	2
10	ZINC01386812	201	0.28875177047453426	YES	3
11	ZINC01386782	129	0.2884384637792394	YES	2
12	ZINC03815316	148	0.28287463823858916	YES	2
13	ZINC03815278	145	0.28030667045987895	YES	2
14	ZINC00018522	315	0.2794161372875327	YES	21
15	ZINC03815409	311	0.27857263902490575	YES	19
16	ZINC04617814	310	0.2784496273495516	YES	19
17	ZINC00016978	147	0.27747284242089804	YES	2
18	ZINC03815032	140	0.2768945111458726	YES	2
19	ZINC03815044	169	0.27310940408005846	YES	2
20	ZINC00018524	70	0.2689533186429749	NO	-
21	ZINC03815158	319	0.2640864545154303	YES	23
22	ZINC03815333	178	0.2639030506743407	YES	2
23	ZINC04617793	288	0.2638025340715927	YES	16
24	ZINC03815184	289	0.2637332422993312	YES	16
25	ZINC03815371	323	0.2636109385975887	YES	25
26	ZINC03815136	97	0.2630521847556351	YES	2
27	ZINC04617794	290	0.26280799604515165	YES	16
28	ZINC04617792	287	0.26250131625811823	YES	16
29	ZINC03815305	320	0.26113692956736034	YES	23
30	ZINC03815342	204	0.25651196215209343	YES	3
31	ZINC03815066	158	0.2540007603197651	YES	2
32	ZINC03815389	324	0.25388850264824925	YES	25
33	ZINC03815396	322	0.2492538913970269	YES	25
34	ZINC03815348	136	0.24892992023828028	YES	2
35	ZINC04617802	292	0.24430459387141237	YES	16
36	ZINC03815183	76	0.24396174679827268	YES	2
37	ZINC03815332	87	0.24340101708515519	YES	2
38	ZINC04617803	293	0.24337174136029197	YES	16
39	ZINC03815251	34	0.24258181645596466	YES	2
40	ZINC04617801	291	0.24244803515537736	YES	16
41	ZINC03815267	294	0.241586440324607	YES	16
42	ZINC03815365	200	0.24143522564224862	YES	3
43	ZINC03815280	41	0.24124442532372775	YES	2
44	ZINC03815253	199	0.24111381617716218	YES	3
45	ZINC03815232	63	0.24101036750299973	YES	2
46	ZINC03815031	117	0.23772858321103232	YES	2
47	ZINC03815199	134	0.23693978880064723	YES	2
48	ZINC03815118	90	0.23680686684298918	YES	2
49	ZINC03815300	153	0.2351843875254448	YES	2
50	ZINC03815298	155	0.23516006965376332	YES	2
51	ZINC03815384	149	0.23498847102191403	YES	2
52	ZINC03815397	151	0.23495657138267848	YES	2
53	ZINC03815352	191	0.23435030305811946	YES	2
54	ZINC04617797	297	0.23393445116424522	YES	16
55	ZINC00429290	2564	0.23328220357662158	NO	-
56	ZINC04617798	295	0.23291574465540563	YES	16
57	ZINC03815217	296	0.23238338226833485	YES	16
58	ZINC03815026	167	0.2316953827330445	YES	2
59	ZINC04617799	298	0.23032092113403788	YES	16
60	ZINC03815206	121	0.23003992690449362	YES	2
61	ZINC03815387	174	0.22871327075610617	YES	2
62	ZINC03815320	85	0.22489650412404286	YES	2
63	ZINC03815256	198	0.22339019142716654	YES	3
64	ZINC03815303	196	0.22275007037064	YES	3
65	ZINC02391776	79	0.22224106211040914	YES	2
66	ZINC03815159	71	0.22215588650637563	YES	2
67	ZINC03815038	69	0.221590081850467	YES	2
68	ZINC00006271	226	0.22132885821072557	YES	9
69	ZINC03815401	186	0.22036974634505901	YES	2
70	ZINC04617809	284	0.2196183713120452	YES	16
71	ZINC04617810	283	0.21946225732886993	YES	16
72	ZINC03815290	146	0.21928195446137325	YES	2
73	ZINC04617808	286	0.2192663253020716	YES	16
74	ZINC03815058	229	0.21924928370844457	YES	9
75	ZINC03815273	142	0.2191109268815168	YES	2
76	ZINC03815395	299	0.21891296019760034	YES	17
77	ZINC03815339	285	0.21832526500474253	YES	16
78	ZINC03815404	185	0.21753000084060742	YES	2
79	ZINC02391785	103	0.21584201924794355	YES	2
80	ZINC03815241	230	0.2156323633061013	YES	9
81	ZINC03815144	75	0.21502648700056476	YES	2
82	ZINC03815325	365	0.21449060207452508	YES	40
83	ZINC03815054	231	0.21411401900945903	YES	9
84	ZINC04617767	227	0.21310138817081425	YES	9
85	ZINC03815028	228	0.21174787389153005	YES	9
86	ZINC04617807	364	0.2114893034772664	YES	40
87	ZINC03816540	11457	0.21146999320249318	NO	-
88	ZINC04617805	362	0.2107580052161093	YES	40
89	ZINC04617806	363	0.2105802335829986	YES	40
90	ZINC03815358	183	0.2104111754919119	YES	2
91	ZINC03815117	91	0.2101421207322692	YES	2
92	ZINC03815200	225	0.20935684904341936	YES	9
93	ZINC03815025	281	0.20925660092177575	YES	15
94	ZINC03815034	48	0.20713107028109298	YES	2
95	ZINC03815292	119	0.20347462019521004	YES	2
96	ZINC03815093	268	0.20272868316760395	YES	13
97	ZINC03815111	58	0.20263682160078084	YES	2
98	ZINC03815073	236	0.20257359598510108	YES	9
99	ZINC03815146	27	0.2024021416270365	YES	2
100	ZINC03815055	25	0.20217549702472531	YES	2
101	ZINC03815197	31	0.2020242733827099	YES	2
102	ZINC03815282	49	0.20168189540692127	YES	2
103	ZINC03815072	53	0.20110347955219124	YES	2
104	ZINC03815046	46	0.20107009200340845	YES	2
105	ZINC03815137	78	0.20035053659358087	YES	2
106	ZINC03815388	14	0.20025615250925247	YES	2
107	ZINC03815250	131	0.2001634260364465	YES	2
108	ZINC03815238	39	0.20005064843961493	YES	2
109	ZINC03815259	40	0.1997875070088248	YES	2
110	ZINC03815284	74	0.19931606428792717	YES	2
111	ZINC03815106	282	0.1991431394618593	YES	15
112	ZINC03815236	38	0.19911152011604283	YES	2
113	ZINC03815212	116	0.1990739088588672	YES	2
114	ZINC03815162	66	0.1989143962330285	YES	2
115	ZINC03815274	21	0.19887272239609868	YES	2
116	ZINC03815286	73	0.1983432929426585	YES	2
117	ZINC03815030	232	0.1982413074030569	YES	9
118	ZINC03815035	47	0.19708926838242508	YES	2
119	ZINC03815140	81	0.19697704986952522	YES	2
120	ZINC03815057	235	0.19639198577988787	YES	9
121	ZINC02391775	233	0.19615510303232261	YES	9
122	ZINC03815317	17	0.1961494882263665	YES	2
123	ZINC03815163	65	0.19594596820276325	YES	2
124	ZINC03815097	64	0.19593229759872524	YES	2
125	ZINC03815052	234	0.1958767538667446	YES	9
126	ZINC03815190	113	0.19546196749534733	YES	2
127	ZINC03815258	137	0.19469217533854707	YES	2
128	ZINC03815037	68	0.19393931725266514	YES	2
129	ZINC02437661	7223	0.19242648693338113	NO	-
130	ZINC03815272	170	0.19206361729944185	YES	2
131	ZINC03815322	261	0.19169373254154917	YES	11
132	ZINC03815374	54	0.19077705329422515	YES	2
133	ZINC03815116	239	0.1907043036646236	YES	9
134	ZINC03815042	72	0.19028384396970255	YES	2
135	ZINC03813424	77	0.18940498634633077	YES	2
136	ZINC03815222	269	0.1893356781482344	YES	13
137	ZINC03815373	89	0.1892331477089671	YES	2
138	ZINC03815266	94	0.18817535783976663	YES	2
139	ZINC00104782	30	0.18797351682704458	YES	2
140	ZINC03815410	45	0.18788195079598793	YES	2
141	ZINC00118581	24	0.1875056698821071	YES	2
142	ZINC03815060	80	0.18750174114907525	YES	2
143	ZINC00151212	13	0.1872787450236997	YES	2
144	ZINC00019548	75	0.1872519630410271	NO	-
145	ZINC03815229	16	0.1871311083380036	YES	2
146	ZINC00151214	22	0.18710845182805136	YES	2
147	ZINC00151213	12	0.1871054572180876	YES	2
148	ZINC03815045	118	0.18690636930365773	YES	2
149	ZINC03815411	70	0.18668019239302372	YES	2
150	ZINC00019543	74	0.18662963348880932	NO	-
151	ZINC03815187	112	0.1865448829645754	YES	2
152	ZINC00104621	15	0.18639292681732783	YES	2
153	ZINC03815248	88	0.18556447744381652	YES	2
154	ZINC03815364	195	0.1850799999163463	YES	3
155	ZINC03815152	238	0.18472070295511628	YES	9
156	ZINC03815393	111	0.18468985716216538	YES	2
157	ZINC03813434	110	0.18433136631970856	YES	2
158	ZINC03815406	101	0.1843286376955637	YES	2
159	ZINC03813425	43	0.18430016791060433	YES	2
160	ZINC03815203	37	0.18426232565922057	YES	2
161	ZINC03815357	104	0.18423934469188014	YES	2
162	ZINC03815242	42	0.1841703112120224	YES	2
163	ZINC03815176	57	0.18380064418333947	YES	2
164	ZINC03815247	18	0.18323552989702105	YES	2
165	ZINC03815138	82	0.18290133559785474	YES	2
166	ZINC03815033	99	0.18271595164031676	YES	2
167	ZINC03815239	243	0.18268609237284278	YES	9
168	ZINC00118570	10	0.18173760947856105	YES	2
169	ZINC03813428	106	0.18094385001268723	YES	2
170	ZINC03815314	28	0.18055810212942802	YES	2
171	ZINC03815362	124	0.18029894009862837	YES	2
172	ZINC03815235	126	0.18014961660872808	YES	2
173	ZINC03815124	55	0.17965567606784322	YES	2
174	ZINC03815218	175	0.1795639594515429	YES	2
175	ZINC03815343	59	0.17914193394507313	YES	2
176	ZINC03815041	115	0.1790464460025487	YES	2
177	ZINC01893626	6495	0.17872900390565502	NO	-
178	ZINC00601499	120	0.17871537937636361	YES	2
179	ZINC03815095	245	0.17855681224115802	YES	9
180	ZINC03815036	44	0.17835630311828105	YES	2
181	ZINC03815121	92	0.17832162749504388	YES	2
182	ZINC03815185	2	0.1782062073237648	YES	1
183	ZINC03815208	249	0.17768745961750446	YES	9
184	ZINC04617775	240	0.17766045232059022	YES	9
185	ZINC03815129	125	0.17758849243260286	YES	2
186	ZINC03815249	237	0.17756574156789814	YES	9
187	ZINC03815103	246	0.1768025926045609	YES	9
188	ZINC03815209	247	0.17678033330188178	YES	9
189	ZINC03815119	143	0.17635814965865698	YES	2
190	ZINC03815233	241	0.17628517379559633	YES	9
191	ZINC03815375	19	0.17626040389801906	YES	2
192	ZINC03813431	128	0.17580213081177778	YES	2
193	ZINC00020362	62	0.17568188868708634	YES	2
194	ZINC03815189	144	0.17558126325163642	YES	2
195	ZINC03815402	215	0.17472990605173305	YES	6
196	ZINC03815319	26	0.17460266852607195	YES	2
197	ZINC03815398	29	0.17460266852607195	YES	2
198	ZINC03815281	50	0.17460266852607195	YES	2
199	ZINC03813429	52	0.17460266852607195	YES	2
200	ZINC02640583	1	0.17436289250207737	YES	1
201	ZINC03815102	138	0.17415188360258005	YES	2
202	ZINC03815338	56	0.17335279574057763	YES	2
203	ZINC03815328	96	0.17331369670270427	YES	2
204	ZINC03815188	244	0.1732783806055558	YES	9
205	ZINC03815202	36	0.173046963911186	YES	2
206	ZINC03813430	51	0.17273843260459407	YES	2
207	ZINC03815394	210	0.17264235512502768	YES	6
208	ZINC03815264	35	0.17236894358516702	YES	2
209	ZINC03815243	166	0.1723406425097316	YES	2
210	ZINC03815312	197	0.17208486309586693	YES	3
211	ZINC03815029	67	0.17194608583290988	YES	2
212	ZINC03815067	250	0.17186616431029722	YES	9
213	ZINC04617795	242	0.1717026442645808	YES	9
214	ZINC03815326	208	0.1715840564721309	YES	6
215	ZINC03815244	213	0.17145797833532456	YES	6
216	ZINC03815276	33	0.17145523286967765	YES	2
217	ZINC00020645	214	0.17142881592774445	YES	6
218	ZINC00839357	4387	0.17110900860322514	NO	-
219	ZINC03815156	212	0.17071242227985894	YES	6
220	ZINC03815341	209	0.1706967259232898	YES	6
221	ZINC04427553	15076	0.17060788237874264	NO	-
222	ZINC03815100	60	0.17016826536565813	YES	2
223	ZINC03815334	133	0.16960342295106032	YES	2
224	ZINC04617774	161	0.168754380287832	YES	2
225	ZINC00955117	4678	0.16860369795110502	NO	-
226	ZINC03815147	359	0.16855253801556674	YES	38
227	ZINC03815043	139	0.16794079054909217	YES	2
228	ZINC03815077	152	0.1677570147874729	YES	2
229	ZINC03815064	162	0.1674937457497637	YES	2
230	ZINC03815087	163	0.1673983294904315	YES	2
231	ZINC03815050	141	0.16736387823171475	YES	2
232	ZINC00020363	102	0.1669428280142053	YES	2
233	ZINC00109589	194	0.16684465431487905	YES	3
234	ZINC03815088	135	0.16670986027744397	YES	2
235	ZINC03815175	181	0.16668656556233963	YES	2
236	ZINC03815191	172	0.16629478393438657	YES	2
237	ZINC00955109	4677	0.16609195550127934	NO	-
238	ZINC00019913	76	0.16576694766555672	NO	-
239	ZINC03815227	20	0.1656283028508803	YES	2
240	ZINC03815196	32	0.16494711747215582	YES	2
241	ZINC03815076	334	0.16491435705053267	YES	30
242	ZINC03815306	248	0.16454699643231707	YES	9
243	ZINC03815051	168	0.1644442014972364	YES	2
244	ZINC03815143	83	0.1638364270962545	YES	2
245	ZINC03815027	109	0.16355338137181943	YES	2
246	ZINC03815069	86	0.1635033279217907	YES	2
247	ZINC03815049	165	0.16343164313288153	YES	2
248	ZINC03815201	157	0.16323160561756542	YES	2
249	ZINC03815040	164	0.16282469139697547	YES	2
250	ZINC03815165	190	0.1626219394971987	YES	2
251	ZINC00020368	202	0.16249427127599747	YES	3
252	ZINC00118594	108	0.16244958028849762	YES	2
253	ZINC03815154	188	0.1623470235406083	YES	2
254	ZINC03815198	160	0.16210422881355138	YES	2
255	ZINC03815096	182	0.16198504631562638	YES	2
256	ZINC03815237	179	0.16197033326450525	YES	2
257	ZINC03815059	156	0.16189113209795367	YES	2
258	ZINC03815164	333	0.1617372014681972	YES	30
259	ZINC04617768	159	0.1617018023074308	YES	2
260	ZINC03815335	93	0.16158663329824655	YES	2
261	ZINC03815120	256	0.1614960116799646	YES	10
262	ZINC03815090	176	0.1610743682536133	YES	2
263	ZINC03815172	171	0.1609303818055527	YES	2
264	ZINC04617779	180	0.16018226373956934	YES	2
265	ZINC01903174	6500	0.15868003996662547	NO	-
266	ZINC04617776	189	0.15856799087575438	YES	2
267	ZINC03815079	107	0.15802962761246198	YES	2
268	ZINC00425527	2514	0.1579295860672104	NO	-
269	ZINC03815277	211	0.15779968155457483	YES	6
270	ZINC03815125	95	0.15775363727401576	YES	2
271	ZINC00955118	4679	0.15759399573182475	NO	-
272	ZINC03815071	329	0.15751507991640398	YES	28
273	ZINC03815112	253	0.1574034088823763	YES	10
274	ZINC03815126	184	0.1572015371733117	YES	2
275	ZINC03815141	98	0.15714496925022592	YES	2
276	ZINC03815048	255	0.15699296395185475	YES	10
277	ZINC03815173	192	0.1568378874995413	YES	2
278	ZINC00020644	3	0.15681505491788858	YES	1
279	ZINC03645788	11395	0.15680193449466034	NO	-
280	ZINC03815304	8	0.1563820055820282	YES	1
281	ZINC03815382	251	0.15635540933275502	YES	10
282	ZINC03815094	331	0.15624458272037495	YES	28
283	ZINC03815108	187	0.15603465261772814	YES	2
284	ZINC04617771	177	0.15578724393647966	YES	2
285	ZINC03815179	252	0.15536997337399228	YES	10
286	ZINC03815361	6	0.15532332603356702	YES	1
287	ZINC03815359	4	0.15517451937122848	YES	1
288	ZINC03815101	61	0.1549606641524627	YES	2
289	ZINC03815063	173	0.15491305142531617	YES	2
290	ZINC00019916	77	0.15485436101018288	NO	-
291	ZINC03815061	254	0.15459033147643642	YES	10
292	ZINC00007282	7	0.15450301829770852	YES	1
293	ZINC00542088	3289	0.15387539515442913	NO	-
294	ZINC03815132	353	0.15359030231217077	YES	34
295	ZINC01927607	6555	0.1535072932128844	NO	-
296	ZINC03815062	352	0.1534149725965951	YES	34
297	ZINC03815098	332	0.1531317804417746	YES	29
298	ZINC00246648	1533	0.15245333625707422	NO	-
299	ZINC03815084	257	0.15209013344201697	YES	10
300	ZINC03815091	350	0.152074340878934	YES	33
301	ZINC03815128	345	0.1514360849446064	YES	32
302	ZINC03815157	321	0.1512113596855814	YES	24
303	ZINC01910689	6510	0.15102831885760692	NO	-
304	ZINC01803387	6419	0.15101864892239814	NO	-
305	ZINC04132997	14499	0.15101772401251126	NO	-
306	ZINC00235377	1465	0.1508970319947499	NO	-
307	ZINC03815151	313	0.15082725934922595	YES	20
308	ZINC03815213	312	0.1507191905332641	YES	20
309	ZINC03815336	216	0.15054073147264002	YES	6
310	ZINC03815105	355	0.15009489629161857	YES	35
311	ZINC00327021	263	0.15004520896271237	YES	12
312	ZINC03815070	84	0.14921714877987383	YES	2
313	ZINC03815178	360	0.1490780163748767	YES	39
314	ZINC00592691	3620	0.14892980927863048	NO	-
315	ZINC03815234	224	0.148806080217608	YES	8
316	ZINC03950084	13507	0.14862534558453988	NO	-
317	ZINC03815065	349	0.1481347822179292	YES	33
318	ZINC03851965	11653	0.1480744512195264	NO	-
319	ZINC03815099	347	0.14792640058848905	YES	33
320	ZINC03815228	150	0.1476866476006329	YES	2
321	ZINC00425530	2515	0.14768192586272333	NO	-
322	ZINC01773042	6383	0.147242299298745	NO	-
323	ZINC03815301	262	0.14660313778049233	YES	12
324	ZINC03815386	23	0.14650881040630026	YES	2
325	ZINC03815367	193	0.14646754090939412	YES	3
326	ZINC03867816	12832	0.145959371718871	NO	-
327	ZINC03815255	258	0.14504495505479506	YES	10
328	ZINC02377232	7130	0.1448836300573147	NO	-
329	ZINC03815186	259	0.14474669183395736	YES	10
330	ZINC03815331	11	0.14473494423059963	YES	2
331	ZINC02549818	7401	0.14446157266334972	NO	-
332	ZINC03867816	12831	0.1442655747016249	NO	-
333	ZINC03340903	9439	0.1440328256016671	NO	-
334	ZINC03857522	12155	0.14393961852209022	NO	-
335	ZINC02311459	7027	0.1435610343142008	NO	-
336	ZINC01807498	6421	0.1435607086751205	NO	-
337	ZINC03815080	105	0.14346316160429834	YES	2
338	ZINC00149822	1016	0.14319279297491924	NO	-
339	ZINC02232900	6939	0.14228817219002937	NO	-
340	ZINC03851392	11608	0.14224748546413313	NO	-
341	ZINC00425010	2501	0.14193080035051225	NO	-
342	ZINC00417591	2389	0.14184291742000896	NO	-
343	ZINC02297019	7009	0.14172927963977638	NO	-
344	ZINC02291511	7006	0.14171858627387593	NO	-
345	ZINC03815109	357	0.14171201989951254	YES	37
346	ZINC00279486	1726	0.14158594355300905	NO	-
347	ZINC03968185	13617	0.14145516730024665	NO	-
348	ZINC04464965	15173	0.14145516730024665	NO	-
349	ZINC00507733	3039	0.14069222895981756	NO	-
350	ZINC03850764	11566	0.14064866648121896	NO	-
351	ZINC03815155	361	0.14045235925790647	YES	39
352	ZINC02252474	6964	0.14039021005405838	NO	-
353	ZINC03815123	328	0.1403564322764723	YES	28
354	ZINC00507568	3035	0.1403385709531449	NO	-
355	ZINC03993136	14190	0.1402340351769801	NO	-
356	ZINC02197792	6878	0.14007399737271695	NO	-
357	ZINC03898468	13371	0.14006154627105802	NO	-
358	ZINC03868897	13041	0.14005681573152173	NO	-
359	ZINC02197790	6877	0.1400550131619628	NO	-
360	ZINC00501158	3002	0.1400083723912479	NO	-
361	ZINC03233474	9079	0.1396995169489211	NO	-
362	ZINC00425007	2500	0.13951049351442452	NO	-
363	ZINC03993139	14192	0.1393896454870299	NO	-
364	ZINC03601912	11241	0.13932671773851588	NO	-
365	ZINC03993137	14191	0.13923729604207047	NO	-
366	ZINC03479352	10404	0.13922074795800107	NO	-
367	ZINC00024315	88	0.1391842717575117	NO	-
368	ZINC03987392	14088	0.1391295879345031	NO	-
369	ZINC03815047	330	0.13912753973381278	YES	28
370	ZINC00507569	3036	0.1391049241817706	NO	-
371	ZINC02427039	7197	0.13896724809002192	NO	-
372	ZINC03962276	13546	0.13892497979759627	NO	-
373	ZINC00226542	1403	0.13875610294056745	NO	-
374	ZINC02427040	7198	0.1387185810771087	NO	-
375	ZINC03815245	260	0.13871734493235932	YES	10
376	ZINC04348949	14945	0.1386797710807783	NO	-
377	ZINC01534193	6259	0.13864967821151736	NO	-
378	ZINC02236516	6947	0.1385016152335676	NO	-
379	ZINC01792769	6400	0.13848820313021643	NO	-
380	ZINC03815391	277	0.13822699446060704	YES	14
381	ZINC04464594	15162	0.1378803166035089	NO	-
382	ZINC03815366	273	0.13787649323620868	YES	14
383	ZINC03815230	314	0.13767194740005836	YES	20
384	ZINC00532535	3219	0.13763494547768873	NO	-
385	ZINC02281054	6989	0.1375814229532319	NO	-
386	ZINC04118117	14471	0.1375653043118204	NO	-
387	ZINC03986999	14085	0.13743381812554728	NO	-
388	ZINC00447982	2691	0.13718835905462573	NO	-
389	ZINC03992729	14136	0.1371204841690708	NO	-
390	ZINC03876209	13061	0.1370947677402936	NO	-
391	ZINC03876209	13060	0.1369893236442642	NO	-
392	ZINC01292280	5760	0.13677237880847512	NO	-
393	ZINC01292282	5761	0.13676233898138374	NO	-
394	ZINC03912206	13458	0.13667968912354145	NO	-
395	ZINC00149364	1011	0.13658218942440192	NO	-
396	ZINC03889700	13123	0.13657848259594174	NO	-
397	ZINC02726530	7962	0.1364478218239567	NO	-
398	ZINC03851438	11612	0.13636793833844738	NO	-
399	ZINC04465193	15186	0.13636793833844738	NO	-
400	ZINC03851436	11611	0.13636763107072827	NO	-
401	ZINC03867941	12889	0.13630897410819823	NO	-
402	ZINC02426971	7195	0.13618088273926535	NO	-
403	ZINC03332879	9409	0.1361747198255558	NO	-
404	ZINC03962868	13550	0.13605302859478846	NO	-
405	ZINC00163317	1058	0.13571081531023604	NO	-
406	ZINC02629062	7524	0.1356556463758833	NO	-
407	ZINC00503347	3020	0.13565050330014958	NO	-
408	ZINC03992728	14135	0.13557074719358223	NO	-
409	ZINC03867800	12825	0.13541872243324443	NO	-
410	ZINC00425005	2499	0.13524418603112037	NO	-
411	ZINC00501452	3006	0.1351931423756116	NO	-
412	ZINC03992737	14143	0.13511346893858175	NO	-
413	ZINC00447982	2690	0.13511221290546696	NO	-
414	ZINC03867795	12819	0.13504756632168394	NO	-
415	ZINC03992730	14137	0.13485284443182136	NO	-
416	ZINC04464415	15148	0.13483676511837614	NO	-
417	ZINC03889607	13114	0.13474982269004185	NO	-
418	ZINC00215908	1298	0.13459898097347797	NO	-
419	ZINC00142338	962	0.1345497319296078	NO	-
420	ZINC03867941	12888	0.13444439290948182	NO	-
421	ZINC00447982	2692	0.13443886028649127	NO	-
422	ZINC02948905	8680	0.13437411966426782	NO	-
423	ZINC00112049	736	0.13436322557379385	NO	-
424	ZINC00992641	4772	0.13435866444471598	NO	-
425	ZINC00215908	1297	0.13425969855404593	NO	-
426	ZINC03671313	11423	0.1342407752616707	NO	-
427	ZINC03979880	13998	0.13414755551663812	NO	-
428	ZINC00446514	2685	0.13413861109878583	NO	-
429	ZINC01063933	5123	0.13396122595368953	NO	-
430	ZINC03963916	13577	0.13378436459429632	NO	-
431	ZINC03992736	14142	0.13357205042948256	NO	-
432	ZINC03538404	10899	0.13356868192130966	NO	-
433	ZINC03867800	12824	0.13356150177106885	NO	-
434	ZINC04264843	14755	0.13353235682795553	NO	-
435	ZINC02047503	342	0.13342655901271738	YES	31
436	ZINC03867795	12818	0.13332594157977862	NO	-
437	ZINC00528121	3179	0.13318468201956937	NO	-
438	ZINC02701542	7752	0.133184452567424	NO	-
439	ZINC02849077	8405	0.13317306326938386	NO	-
440	ZINC02701540	7751	0.13316034170443372	NO	-
441	ZINC00200003	1226	0.133112970205599	NO	-
442	ZINC02879313	8513	0.1330380326709448	NO	-
443	ZINC02113120	6805	0.13303723640275497	NO	-
444	ZINC03601891	11240	0.1330054709591649	NO	-
445	ZINC03266622	9194	0.1329367250802445	NO	-
446	ZINC03815231	219	0.1328573828740596	YES	7
447	ZINC02230151	6937	0.13282163055958837	NO	-
448	ZINC03562853	11022	0.1326669653922476	NO	-
449	ZINC03815293	206	0.13265192355820815	YES	5
450	ZINC03992739	14144	0.1325023374925914	NO	-
451	ZINC00658385	3919	0.13247387971237384	NO	-
452	ZINC02709752	7769	0.1323531194898652	NO	-
453	ZINC03815360	5	0.13233603657149767	YES	1
454	ZINC01155329	5465	0.13228198374083466	NO	-
455	ZINC03599020	11223	0.13222864327767786	NO	-
456	ZINC02451018	7249	0.13215469413113287	NO	-
457	ZINC02451017	7248	0.13205199893408268	NO	-
458	ZINC00520516	3131	0.13192031782368013	NO	-
459	ZINC00549026	3327	0.13189901756395933	NO	-
460	ZINC01366262	5835	0.13174660423429085	NO	-
461	ZINC00807037	4239	0.13174271985439456	NO	-
462	ZINC00545992	3308	0.13171314350464078	NO	-
463	ZINC02662033	7655	0.1316095635916273	NO	-
464	ZINC01240410	5683	0.13148968063144373	NO	-
465	ZINC02756721	8072	0.13140295775296512	NO	-
466	ZINC01269532	5727	0.13129972226758557	NO	-
467	ZINC00501896	3008	0.131183739694666	NO	-
468	ZINC03378216	9568	0.13114879107277524	NO	-
469	ZINC03305383	9312	0.13100360377746822	NO	-
470	ZINC03974046	13886	0.13097608265057448	NO	-
471	ZINC00285845	1741	0.1308530069315516	NO	-
472	ZINC03815351	274	0.1308148336029883	YES	14
473	ZINC03266881	9196	0.13081443138769666	NO	-
474	ZINC03970859	13795	0.1308001658993808	NO	-
475	ZINC00956525	4687	0.1307761075146533	NO	-
476	ZINC03247154	9142	0.13077472423011227	NO	-
477	ZINC00534640	3234	0.13074367393940536	NO	-
478	ZINC03601837	11239	0.130663773630022	NO	-
479	ZINC03970857	13793	0.13065404298506592	NO	-
480	ZINC00543408	3294	0.13063681937251323	NO	-
481	ZINC01292873	5762	0.13061849499137293	NO	-
482	ZINC03815114	346	0.1304770628381484	YES	33
483	ZINC02447701	7239	0.13043463759268295	NO	-
484	ZINC03815074	348	0.1304073313953427	YES	33
485	ZINC00843954	4402	0.13036326117764552	NO	-
486	ZINC00332757	1937	0.13036233103166833	NO	-
487	ZINC02447702	7240	0.13031061000918248	NO	-
488	ZINC03970858	13794	0.13028851432859329	NO	-
489	ZINC01095846	5254	0.13018933849601227	NO	-
490	ZINC03815113	354	0.1301779871912251	YES	35
491	ZINC01986879	6732	0.1300415046890604	NO	-
492	ZINC03974222	13891	0.12997508540812489	NO	-
493	ZINC04475649	15367	0.12992526953620973	NO	-
494	ZINC04088320	14419	0.12978882856676735	NO	-
495	ZINC00188344	1177	0.12976757120715196	NO	-
496	ZINC03496999	10491	0.12966745080438147	NO	-
497	ZINC03468727	10291	0.12958020406597542	NO	-
498	ZINC02851837	8416	0.12953522582892565	NO	-
499	ZINC01495494	6160	0.12943886156127662	NO	-
500	ZINC01011289	4837	0.1293978336082171	NO	-
501	ZINC03857191	12104	0.12935994564548772	NO	-
502	ZINC03340893	9438	0.12932972309948407	NO	-
503	ZINC04299607	14829	0.12932429429613151	NO	-
504	ZINC03362510	9514	0.12922700715392693	NO	-
505	ZINC03891887	13304	0.1291730496315476	NO	-
506	ZINC00285823	1740	0.12915673287282914	NO	-
507	ZINC01204133	5568	0.1291425099384089	NO	-
508	ZINC02227228	6932	0.12911328656061807	NO	-
509	ZINC03867129	12664	0.1290649474164391	NO	-
510	ZINC04002769	14302	0.1290420573637772	NO	-
511	ZINC00072736	438	0.1290273886578381	NO	-
512	ZINC01204134	5569	0.128948548585694	NO	-
513	ZINC00104061	681	0.12891985095415792	NO	-
514	ZINC00360584	2083	0.12890742434974645	NO	-
515	ZINC04088460	14422	0.12886496337063466	NO	-
516	ZINC00540735	3278	0.12879793921067845	NO	-
517	ZINC00593249	3621	0.1286330524703628	NO	-
518	ZINC04002769	14303	0.12862260691162364	NO	-
519	ZINC00534921	3235	0.1285877898166409	NO	-
520	ZINC00298406	1791	0.12856460957372487	NO	-
521	ZINC00500813	3001	0.12841192901832252	NO	-
522	ZINC03815083	205	0.1283450706696823	YES	4
523	ZINC02710092	7773	0.1283298463610119	NO	-
524	ZINC00202629	1247	0.128231514046503	NO	-
525	ZINC02455829	7262	0.12817449916862658	NO	-
526	ZINC03992776	14150	0.12814634087624838	NO	-
527	ZINC03518843	10781	0.1280595475473148	NO	-
528	ZINC00389252	2243	0.12802401836714924	NO	-
529	ZINC00145918	985	0.12798978368436092	NO	-
530	ZINC00419636	2405	0.12793703968987333	NO	-
531	ZINC03815340	265	0.12786976666625702	YES	12
532	ZINC00839395	308	0.1275310149056173	YES	18
533	ZINC00148660	1005	0.1275287266055129	NO	-
534	ZINC00971101	4699	0.1275022582857625	NO	-
535	ZINC03821188	11487	0.12746768018815924	NO	-
536	ZINC04617811	267	0.12739947385657802	YES	12
537	ZINC00016410	60	0.12739477899529503	NO	-
538	ZINC00249536	1540	0.12738468989488438	NO	-
539	ZINC03599085	11224	0.1273414928978243	NO	-
540	ZINC03992952	14171	0.1272799720282194	NO	-
541	ZINC00536134	3253	0.12725914067923358	NO	-
542	ZINC00428349	2551	0.12721120009747575	NO	-
543	ZINC00428347	2550	0.1272088056608456	NO	-
544	ZINC01245613	5697	0.1271850974294556	NO	-
545	ZINC03821188	11485	0.12714833469225442	NO	-
546	ZINC03821188	11486	0.12714833469225442	NO	-
547	ZINC03908356	13437	0.12714802786140075	NO	-
548	ZINC03902085	13386	0.12711329032665214	NO	-
549	ZINC03902085	13383	0.1270900450022467	NO	-
550	ZINC03902085	13384	0.12700785263145756	NO	-
551	ZINC03902085	13385	0.12700785263145756	NO	-
552	ZINC00107815	704	0.1268859832394296	NO	-
553	ZINC03821188	11484	0.12684484805862145	NO	-
554	ZINC03851321	11601	0.1268150154925947	NO	-
555	ZINC04465151	15184	0.1268150154925947	NO	-
556	ZINC00616954	3749	0.12679362345639308	NO	-
557	ZINC03608299	11274	0.12678937759515851	NO	-
558	ZINC00604166	3632	0.12678453427223293	NO	-
559	ZINC04252381	14743	0.12678268803570544	NO	-
560	ZINC04245323	14696	0.12672445436198068	NO	-
561	ZINC02643437	7580	0.1266145720465637	NO	-
562	ZINC03889762	13130	0.12657628449650676	NO	-
563	ZINC03992775	14149	0.12657496404982904	NO	-
564	ZINC00625333	3809	0.1265686596050553	NO	-
565	ZINC03815279	351	0.12655573209494028	YES	33
566	ZINC00202629	1248	0.126533316097128	NO	-
567	ZINC03909499	13451	0.1265128984515527	NO	-
568	ZINC03868896	13040	0.1264841379363217	NO	-
569	ZINC03815310	207	0.12648412474468093	YES	5
570	ZINC00428337	2549	0.12647369613913637	NO	-
571	ZINC00202629	1246	0.12641185635241386	NO	-
572	ZINC02767371	8124	0.1263708009118815	NO	-
573	ZINC03780267	11441	0.12623934317086435	NO	-
574	ZINC03598054	11202	0.1261702645197659	NO	-
575	ZINC04013850	14330	0.1261123968814773	NO	-
576	ZINC02199938	6884	0.12611221002158485	NO	-
577	ZINC01018207	4861	0.12605520985245863	NO	-
578	ZINC03992732	14139	0.12602880586264087	NO	-
579	ZINC03237648	9098	0.12598595471261914	NO	-
580	ZINC02087110	6791	0.12597652566665823	NO	-
581	ZINC01609268	276	0.12594916120987726	YES	14
582	ZINC02199937	6883	0.12594773125287467	NO	-
583	ZINC01018209	4862	0.12594576370831784	NO	-
584	ZINC00009152	36	0.12589940174321665	NO	-
585	ZINC00421620	2424	0.12580403940188412	NO	-
586	ZINC00015771	55	0.12578109379355573	NO	-
587	ZINC02656950	7633	0.1257153513072585	NO	-
588	ZINC00417980	2392	0.12570041260070225	NO	-
589	ZINC04113172	14461	0.12567750287681614	NO	-
590	ZINC03600083	11232	0.1256179006809643	NO	-
591	ZINC01116906	5345	0.12551027717812283	NO	-
592	ZINC03862355	12492	0.12547684489690727	NO	-
593	ZINC03992954	14172	0.1253216497034412	NO	-
594	ZINC00548098	3323	0.1253215810105971	NO	-
595	ZINC03815122	358	0.1252835027716281	YES	37
596	ZINC02639758	7569	0.12526559549092503	NO	-
597	ZINC03992951	14170	0.12520392404724	NO	-
598	ZINC04462116	15135	0.12520392404724	NO	-
599	ZINC03198261	8979	0.12515185054259886	NO	-
600	ZINC03867796	12821	0.12511909835628193	NO	-
601	ZINC04617812	266	0.1250150383052403	YES	12
602	ZINC03815356	264	0.12495413261235144	YES	12
603	ZINC00604125	3631	0.12491862217732141	NO	-
604	ZINC03862412	12494	0.12491223096780685	NO	-
605	ZINC00548098	3322	0.12488485845370442	NO	-
606	ZINC03349443	9468	0.1247937509137471	NO	-
607	ZINC00548098	3324	0.1247530950217907	NO	-
608	ZINC03908807	13446	0.12468206304305618	NO	-
609	ZINC04386757	15006	0.1246501692296887	NO	-
610	ZINC03349443	9467	0.1246319032016502	NO	-
611	ZINC00342537	1963	0.12462484339376156	NO	-
612	ZINC02948987	8682	0.12457373830755605	NO	-
613	ZINC03992735	14141	0.124568102193411	NO	-
614	ZINC03858950	12349	0.1245256535757624	NO	-
615	ZINC01181311	5520	0.12448382964637732	NO	-
616	ZINC03992733	14140	0.1244307548425729	NO	-
617	ZINC04013860	14331	0.12441963540404159	NO	-
618	ZINC03933760	13493	0.12440126888746077	NO	-
619	ZINC03815169	307	0.12438310762582912	YES	18
620	ZINC03349443	9469	0.12435335624701992	NO	-
621	ZINC03862056	12483	0.12427553873225508	NO	-
622	ZINC00450651	2702	0.12426233498212874	NO	-
623	ZINC02587434	7428	0.12421274100313687	NO	-
624	ZINC01495496	6162	0.12416116054760054	NO	-
625	ZINC00647463	3889	0.12412035360437233	NO	-
626	ZINC04334034	14909	0.12401238922400186	NO	-
627	ZINC02286908	6997	0.12399065889931797	NO	-
628	ZINC00567882	3472	0.12395596775522788	NO	-
629	ZINC02691556	7712	0.12387271740194396	NO	-
630	ZINC00838180	4383	0.12384280714957788	NO	-
631	ZINC00506723	3030	0.12383597579756118	NO	-
632	ZINC01045014	5006	0.12381911135212594	NO	-
633	ZINC03889949	13151	0.12379298945884562	NO	-
634	ZINC03132969	8903	0.12379235485311164	NO	-
635	ZINC03902937	13392	0.12376350670092442	NO	-
636	ZINC04170239	14592	0.12372019968929052	NO	-
637	ZINC03902937	13391	0.12365720458630716	NO	-
638	ZINC02914227	8595	0.1236010221902819	NO	-
639	ZINC00693677	4007	0.12356266428400603	NO	-
640	ZINC00976987	4723	0.12356004239810035	NO	-
641	ZINC00465875	2806	0.12350687940015963	NO	-
642	ZINC03867796	12820	0.12349273955067026	NO	-
643	ZINC01138893	5421	0.12345672236112616	NO	-
644	ZINC00976988	4724	0.12343342491319831	NO	-
645	ZINC00421631	2428	0.12342849497827565	NO	-
646	ZINC00012328	47	0.1233857146238061	NO	-
647	ZINC02209094	6897	0.12335618887323492	NO	-
648	ZINC03815377	272	0.12330209351825554	YES	14
649	ZINC02914229	8596	0.12329471465243041	NO	-
650	ZINC01099751	5266	0.12321746712523497	NO	-
651	ZINC03858769	12320	0.12320662043360524	NO	-
652	ZINC00274407	1719	0.12311294985196168	NO	-
653	ZINC00002946	4	0.12309629476654996	NO	-
654	ZINC03601836	11238	0.12309170425331593	NO	-
655	ZINC03567471	11058	0.12305876501703747	NO	-
656	ZINC00421630	2427	0.12291032944282383	NO	-
657	ZINC03577848	11132	0.12289622322909259	NO	-
658	ZINC03867965	12901	0.1228419963663522	NO	-
659	ZINC03857866	12202	0.12275443198635053	NO	-
660	ZINC00553561	3361	0.12274805428679794	NO	-
661	ZINC03815265	301	0.1227102658526576	YES	18
662	ZINC03992755	14146	0.12268399471735333	NO	-
663	ZINC00360653	2085	0.12267663235866119	NO	-
664	ZINC01777541	6386	0.12264321651135311	NO	-
665	ZINC03992871	14163	0.122636634973326	NO	-
666	ZINC01476114	6109	0.12255441795851714	NO	-
667	ZINC02200899	6885	0.12255421867815369	NO	-
668	ZINC04194455	14631	0.1225293199721408	NO	-
669	ZINC03849835	11542	0.12250983215595805	NO	-
670	ZINC00792528	4173	0.12246039214247113	NO	-
671	ZINC02688960	7703	0.12244662099884496	NO	-
672	ZINC03983569	14062	0.12241387439356491	NO	-
673	ZINC03715965	11425	0.12240416630199258	NO	-
674	ZINC00428367	2552	0.12240155451227257	NO	-
675	ZINC03277592	9231	0.12238040132330776	NO	-
676	ZINC03890010	13156	0.12235654879528984	NO	-
677	ZINC03317413	9353	0.12234069097210103	NO	-
678	ZINC03898471	13372	0.12232850607166901	NO	-
679	ZINC03857171	12097	0.12226344352773252	NO	-
680	ZINC00274407	1718	0.122263249323708	NO	-
681	ZINC03815160	316	0.1221706530523131	YES	22
682	ZINC03969570	13731	0.12217033131507549	NO	-
683	ZINC03890025	13158	0.1221622978129516	NO	-
684	ZINC03815171	317	0.1221335178022112	YES	22
685	ZINC03983568	14061	0.12205578235493006	NO	-
686	ZINC03890011	13157	0.12201661573440323	NO	-
687	ZINC03240983	9115	0.12198464558807551	NO	-
688	ZINC04443411	15101	0.12192783840330096	NO	-
689	ZINC00693677	4006	0.12192533382564562	NO	-
690	ZINC01095414	5251	0.12189485208687074	NO	-
691	ZINC00027221	110	0.12184260592195628	NO	-
692	ZINC03890009	13155	0.12183637244168555	NO	-
693	ZINC01795919	6404	0.12182912703693917	NO	-
694	ZINC03857865	12201	0.12175346553384295	NO	-
695	ZINC00003506	14	0.1217441729811919	NO	-
696	ZINC02436276	7218	0.12173333167633876	NO	-
697	ZINC00002946	3	0.12170817534015162	NO	-
698	ZINC00137714	916	0.1216754494556884	NO	-
699	ZINC00638109	3855	0.12167311122924339	NO	-
700	ZINC00053302	259	0.12162604213497431	NO	-
701	ZINC03366292	9523	0.12160838718253517	NO	-
702	ZINC00693677	4008	0.12159385561081748	NO	-
703	ZINC00649450	3890	0.12158374741706375	NO	-
704	ZINC01495504	6163	0.12155585740967453	NO	-
705	ZINC03857172	12098	0.12152959545051456	NO	-
706	ZINC03963961	13584	0.12152758917816832	NO	-
707	ZINC00638112	3856	0.1214852606026948	NO	-
708	ZINC04464448	15153	0.1214461482486736	NO	-
709	ZINC00003506	13	0.12142999586630669	NO	-
710	ZINC03854049	11869	0.12137419448812736	NO	-
711	ZINC03189784	8969	0.12135565044470925	NO	-
712	ZINC01779587	6387	0.12134401788265013	NO	-
713	ZINC00638108	3854	0.12133089620926872	NO	-
714	ZINC03189765	8968	0.12132401135839904	NO	-
715	ZINC03266872	9195	0.1213227339783074	NO	-
716	ZINC00347236	1977	0.12131631281956508	NO	-
717	ZINC03815161	318	0.1212663356121722	YES	22
718	ZINC03179360	8961	0.1212416123610421	NO	-
719	ZINC00027221	108	0.12116670278037804	NO	-
720	ZINC00027221	109	0.12116670278037804	NO	-
721	ZINC02917892	8615	0.12113218528945123	NO	-
722	ZINC00541775	3286	0.12109332383018787	NO	-
723	ZINC00053372	260	0.12107525064259364	NO	-
724	ZINC02858942	8434	0.12103250076022128	NO	-
725	ZINC01533496	6257	0.12097712069081448	NO	-
726	ZINC00027221	107	0.12094363559708482	NO	-
727	ZINC04342271	14923	0.12090626623343724	NO	-
728	ZINC03562856	11023	0.12090020078759313	NO	-
729	ZINC01736417	6339	0.12088396947607188	NO	-
730	ZINC00553561	3360	0.12082189276427514	NO	-
731	ZINC03815376	275	0.12081396008336026	YES	14
732	ZINC00192885	1199	0.12079352103671637	NO	-
733	ZINC00638115	3857	0.12075866587363845	NO	-
734	ZINC04342271	14924	0.12073996775920938	NO	-
735	ZINC03912292	13464	0.12071846510939613	NO	-
736	ZINC04019047	14337	0.12071729161028039	NO	-
737	ZINC03867965	12900	0.12071494634311042	NO	-
738	ZINC00421629	2426	0.12071179862847169	NO	-
739	ZINC00003506	15	0.12071094240099206	NO	-
740	ZINC00375376	2156	0.12064519591983666	NO	-
741	ZINC03868831	13038	0.120639387392736	NO	-
742	ZINC03900257	13381	0.12061158540739907	NO	-
743	ZINC01609260	271	0.12058997266826818	YES	14
744	ZINC03867798	12823	0.12054693630677313	NO	-
745	ZINC03863736	12575	0.12049661252680416	NO	-
746	ZINC03863737	12576	0.12049475032321427	NO	-
747	ZINC01117021	5347	0.12048511398903372	NO	-
748	ZINC00617932	3757	0.12045196167376307	NO	-
749	ZINC00009615	39	0.12043791006931408	NO	-
750	ZINC03517103	10768	0.1203951476396247	NO	-
751	ZINC04322272	14884	0.120329576031875	NO	-
752	ZINC00097809	638	0.1203149195880039	NO	-
753	ZINC00713254	4048	0.1202725776904935	NO	-
754	ZINC01040341	4980	0.12025732617615427	NO	-
755	ZINC02272274	6971	0.120249344731196	NO	-
756	ZINC03992754	14145	0.12024110266689318	NO	-
757	ZINC00421628	2425	0.12024092189314754	NO	-
758	ZINC01498232	6182	0.12020996769100555	NO	-
759	ZINC03858069	12219	0.12016972999212643	NO	-
760	ZINC03455790	10169	0.12014857390648184	NO	-
761	ZINC03867798	12822	0.12012947960785302	NO	-
762	ZINC00138014	922	0.12010078213259841	NO	-
763	ZINC04019047	14336	0.12009502726779382	NO	-
764	ZINC02951683	8691	0.12007228575625925	NO	-
765	ZINC00839396	302	0.12006508134685744	YES	18
766	ZINC03992757	14147	0.12005070069797276	NO	-
767	ZINC02691562	7713	0.12004730806654311	NO	-
768	ZINC00347297	1979	0.11996748346262613	NO	-
769	ZINC00009615	38	0.11991276693145558	NO	-
770	ZINC00630052	3835	0.11980066111159986	NO	-
771	ZINC00389232	2239	0.11977137424628126	NO	-
772	ZINC00347296	1978	0.119769909048497	NO	-
773	ZINC03858949	12348	0.11976332292154168	NO	-
774	ZINC01045791	5009	0.11975983904799173	NO	-
775	ZINC00182179	1138	0.11975542229207772	NO	-
776	ZINC01332678	5807	0.11974821117407242	NO	-
777	ZINC03455792	10170	0.11974445187917339	NO	-
778	ZINC02629140	7527	0.11965593784291542	NO	-
779	ZINC03815150	306	0.11962866891176535	YES	18
780	ZINC03868083	12933	0.11962208975138673	NO	-
781	ZINC03912290	13463	0.11959108282018818	NO	-
782	ZINC00614654	3726	0.11958893606331436	NO	-
783	ZINC04246184	14698	0.11958296507017148	NO	-
784	ZINC04019047	14338	0.11957746134000953	NO	-
785	ZINC00341932	1956	0.11956451106174541	NO	-
786	ZINC03658104	11409	0.119555321878768	NO	-
787	ZINC00023714	87	0.11953261518159082	NO	-
788	ZINC02342083	7076	0.11953020826933794	NO	-
789	ZINC03339597	9433	0.11951484274590156	NO	-
790	ZINC03815194	304	0.11950725774220994	YES	18
791	ZINC00553561	3362	0.11949446874030276	NO	-
792	ZINC00003614	19	0.11946660554042157	NO	-
793	ZINC00003614	18	0.11944997928479023	NO	-
794	ZINC03560589	11006	0.11941444413489993	NO	-
795	ZINC02629140	7526	0.1193480931604627	NO	-
796	ZINC03969508	13721	0.11930650185031098	NO	-
797	ZINC00098013	654	0.11928580077502904	NO	-
798	ZINC01117018	5346	0.11928459198059624	NO	-
799	ZINC03154950	8931	0.11926065081778718	NO	-
800	ZINC03184212	8963	0.11921649746246289	NO	-
801	ZINC00703767	4028	0.11918432085745313	NO	-
802	ZINC02757253	8074	0.11911259853019107	NO	-
803	ZINC00118169	766	0.11907433178072256	NO	-
804	ZINC00181671	1135	0.11905093293625271	NO	-
805	ZINC03858948	12347	0.11901658599600906	NO	-
806	ZINC03912390	13468	0.11901447444628686	NO	-
807	ZINC04464524	15158	0.11901447444628686	NO	-
808	ZINC04290738	14814	0.11900110019766443	NO	-
809	ZINC00097809	637	0.11900012092274412	NO	-
810	ZINC03389451	9699	0.11895212369576459	NO	-
811	ZINC03339599	9434	0.11894511156090926	NO	-
812	ZINC00021592	300	0.11892183122153868	YES	18
813	ZINC03815082	303	0.11888938204784244	YES	18
814	ZINC00350547	1996	0.11887543826316328	NO	-
815	ZINC03276991	9226	0.11884389153726464	NO	-
816	ZINC04061280	14388	0.11882808613889241	NO	-
817	ZINC01495495	6161	0.11878574444496899	NO	-
818	ZINC00375376	2155	0.1187799746087487	NO	-
819	ZINC03604379	11248	0.11864627111410342	NO	-
820	ZINC02663980	7661	0.11864138331630836	NO	-
821	ZINC03332809	9408	0.11863681376129803	NO	-
822	ZINC01351331	5818	0.11860881182434073	NO	-
823	ZINC03406454	9871	0.1186081492803824	NO	-
824	ZINC03506761	10588	0.11857379133240749	NO	-
825	ZINC03858444	12273	0.11856189080927206	NO	-
826	ZINC00417626	2391	0.11852901475349308	NO	-
827	ZINC00591295	3617	0.11851511528174057	NO	-
828	ZINC01960663	6653	0.11849853836624552	NO	-
829	ZINC03316061	9350	0.11849434627261247	NO	-
830	ZINC00023714	86	0.11848073287796662	NO	-
831	ZINC02817527	8359	0.11846722390815333	NO	-
832	ZINC00023714	85	0.1184641322475191	NO	-
833	ZINC03339595	9431	0.11843799566187944	NO	-
834	ZINC00219905	1327	0.11843499286452758	NO	-
835	ZINC03846919	11493	0.11842840750548742	NO	-
836	ZINC02455814	7261	0.118426538034685	NO	-
837	ZINC03507048	10605	0.11841522763183218	NO	-
838	ZINC03497000	10492	0.11838799802774483	NO	-
839	ZINC00007452	26	0.11835541391565037	NO	-
840	ZINC02990786	8747	0.11834720861985337	NO	-
841	ZINC03339596	9432	0.11833780095116911	NO	-
842	ZINC03857554	12164	0.11831986246344188	NO	-
843	ZINC03912391	13469	0.11831861081591824	NO	-
844	ZINC03868445	12992	0.11826510212746598	NO	-
845	ZINC03418179	9927	0.11821328322113973	NO	-
846	ZINC00928621	4583	0.11819034409573272	NO	-
847	ZINC00591295	3616	0.1181825696182929	NO	-
848	ZINC03890487	13207	0.118165447033327	NO	-
849	ZINC01124963	5369	0.1181488674751312	NO	-
850	ZINC00558680	3409	0.11813008575068512	NO	-
851	ZINC03855012	11989	0.11811925373481524	NO	-
852	ZINC02914618	8601	0.11807633787614547	NO	-
853	ZINC03912393	13470	0.11806194838932878	NO	-
854	ZINC02914619	8602	0.11804895236042513	NO	-
855	ZINC00341957	1958	0.11803877415575288	NO	-
856	ZINC03605882	11259	0.11800334251352444	NO	-
857	ZINC03987983	14115	0.11797974438074216	NO	-
858	ZINC00272294	1710	0.1179741065095425	NO	-
859	ZINC00489565	2971	0.11795512035583335	NO	-
860	ZINC04032872	14351	0.11795196482612649	NO	-
861	ZINC00139409	936	0.11794808618517004	NO	-
862	ZINC01332561	5806	0.11793696939219364	NO	-
863	ZINC00928621	4584	0.11792868286297017	NO	-
864	ZINC03493815	10461	0.11790809862476745	NO	-
865	ZINC03598842	11213	0.1178985557640314	NO	-
866	ZINC00181671	1134	0.11788301631510069	NO	-
867	ZINC03984828	14071	0.1178620673241811	NO	-
868	ZINC01545198	6268	0.11782203279304423	NO	-
869	ZINC03973654	13880	0.1177818635679263	NO	-
870	ZINC00235921	1468	0.1177797764960405	NO	-
871	ZINC03969105	13687	0.117771695192318	NO	-
872	ZINC03254008	9157	0.11775577040331588	NO	-
873	ZINC03969104	13686	0.1177542062479007	NO	-
874	ZINC00114547	748	0.11774008234478496	NO	-
875	ZINC04252249	14741	0.11772850341431684	NO	-
876	ZINC03997262	14233	0.11770832778612968	NO	-
877	ZINC00363799	2101	0.11770576736034438	NO	-
878	ZINC00274058	1717	0.11768391491542887	NO	-
879	ZINC00920577	4576	0.11767517884295368	NO	-
880	ZINC00098013	653	0.11767007801396333	NO	-
881	ZINC00131029	860	0.11765823631913905	NO	-
882	ZINC01972922	6675	0.11764905952877791	NO	-
883	ZINC04032872	14352	0.11764038058142483	NO	-
884	ZINC01972921	6674	0.1176382905447884	NO	-
885	ZINC00839389	305	0.11762364921552315	YES	18
886	ZINC03517104	10769	0.11761321769473686	NO	-
887	ZINC03979973	14004	0.11761021280240148	NO	-
888	ZINC02379167	7131	0.11758929486780137	NO	-
889	ZINC02629140	7525	0.11755588919960254	NO	-
890	ZINC00235921	1469	0.11754177451027512	NO	-
891	ZINC00104098	683	0.1175189244375732	NO	-
892	ZINC03969941	13754	0.1175145298171294	NO	-
893	ZINC02660070	7645	0.11750922127211443	NO	-
894	ZINC00794865	4185	0.11745669739068891	NO	-
895	ZINC03496961	10489	0.11744265615390928	NO	-
896	ZINC03517207	10771	0.11742248643262786	NO	-
897	ZINC03969942	13755	0.117416038640536	NO	-
898	ZINC03853692	11823	0.11741551277964063	NO	-
899	ZINC03969944	13756	0.11741371937247759	NO	-
900	ZINC03862250	12488	0.11740688679469051	NO	-
901	ZINC00131352	865	0.11740170237922606	NO	-
902	ZINC03979973	14002	0.11739761778868069	NO	-
903	ZINC02544544	7392	0.117372912163985	NO	-
904	ZINC01272733	5731	0.117308388928801	NO	-
905	ZINC03983729	14067	0.11729375514214235	NO	-
906	ZINC01278881	5743	0.11728106223766481	NO	-
907	ZINC04170190	14590	0.1172459243446812	NO	-
908	ZINC03987855	14104	0.11720535647259046	NO	-
909	ZINC00634482	3847	0.1171879521984584	NO	-
910	ZINC00536908	3262	0.11716120551869019	NO	-
911	ZINC03890046	13163	0.11715771840666474	NO	-
912	ZINC02402409	7156	0.11714977614243438	NO	-
913	ZINC02627973	7516	0.1171350897982668	NO	-
914	ZINC03868800	13032	0.11712164975411743	NO	-
915	ZINC01095425	5252	0.11707606091041936	NO	-
916	ZINC03862428	12497	0.11703659002647587	NO	-
917	ZINC00794865	4184	0.11696738489702842	NO	-
918	ZINC03979973	14003	0.11695823731653754	NO	-
919	ZINC03976867	13938	0.11694631652453193	NO	-
920	ZINC03868799	13031	0.11691754843302996	NO	-
921	ZINC00546050	3310	0.11691322071812084	NO	-
922	ZINC03323367	9371	0.1168944043946425	NO	-
923	ZINC02289912	7002	0.11689266336928372	NO	-
924	ZINC04034014	14362	0.11687839616859562	NO	-
925	ZINC00073590	451	0.1168500085063799	NO	-
926	ZINC00389218	2229	0.11684886283780652	NO	-
927	ZINC03987315	14087	0.11684429701716906	NO	-
928	ZINC00509896	3074	0.11683302626671692	NO	-
929	ZINC03313736	9345	0.11682645051273988	NO	-
930	ZINC00509896	3073	0.1168212081178353	NO	-
931	ZINC00098005	652	0.1168171411998007	NO	-
932	ZINC04170190	14589	0.11680834108921838	NO	-
933	ZINC00630046	3833	0.11680501130465741	NO	-
934	ZINC00348644	1985	0.1167971614721371	NO	-
935	ZINC03868801	13033	0.11679552268499307	NO	-
936	ZINC04223089	14653	0.11676675709639796	NO	-
937	ZINC04201825	14639	0.11675015379213065	NO	-
938	ZINC03908140	13427	0.11670768347667203	NO	-
939	ZINC03815323	278	0.11668063669084403	YES	14
940	ZINC03972192	13854	0.1166725314841122	NO	-
941	ZINC03479263	10403	0.11665125914647324	NO	-
942	ZINC03132044	8902	0.11664547818623151	NO	-
943	ZINC03175137	8951	0.11660804446882846	NO	-
944	ZINC03863314	12547	0.11658684618617884	NO	-
945	ZINC04406373	15028	0.11657091221892865	NO	-
946	ZINC04169831	14565	0.1165621085328277	NO	-
947	ZINC03852846	11697	0.11652133525077307	NO	-
948	ZINC00521353	3138	0.11652085677845707	NO	-
949	ZINC03859272	12381	0.11650403033111836	NO	-
950	ZINC01540499	6265	0.11648562151637577	NO	-
951	ZINC04627889	15530	0.11648141204432354	NO	-
952	ZINC00856289	4440	0.11645518479281913	NO	-
953	ZINC04627889	15531	0.1164295688424518	NO	-
954	ZINC03817900	11467	0.11642595815567702	NO	-
955	ZINC03371181	9542	0.11642397519966155	NO	-
956	ZINC03815403	325	0.11641954250542406	YES	26
957	ZINC00930756	4594	0.11640754592890655	NO	-
958	ZINC04121610	14490	0.11639839276925819	NO	-
959	ZINC01784502	6393	0.11639272345055998	NO	-
960	ZINC03598932	11222	0.11637343657005098	NO	-
961	ZINC04169831	14566	0.11633414058789843	NO	-
962	ZINC01097663	5257	0.11633062141822796	NO	-
963	ZINC00521772	3140	0.1163215498780528	NO	-
964	ZINC02621788	7472	0.11631713065506563	NO	-
965	ZINC01784504	6394	0.11630205085494923	NO	-
966	ZINC00794865	4186	0.11629260321228915	NO	-
967	ZINC03976868	13939	0.11628130656219655	NO	-
968	ZINC00390753	2258	0.11627068748691183	NO	-
969	ZINC02509433	7353	0.11626899740338839	NO	-
970	ZINC02914349	8597	0.1162445139891814	NO	-
971	ZINC04406373	15029	0.11621593969368597	NO	-
972	ZINC03909982	13454	0.11621312892790708	NO	-
973	ZINC03891549	13264	0.11620377938185841	NO	-
974	ZINC02914350	8598	0.11620201402349026	NO	-
975	ZINC04221280	14651	0.11619621102476942	NO	-
976	ZINC02914172	8593	0.11618288634974193	NO	-
977	ZINC00303149	1820	0.1161697192569263	NO	-
978	ZINC00097983	649	0.11615971416523872	NO	-
979	ZINC00756467	4088	0.11613588327925659	NO	-
980	ZINC03890044	13162	0.11612705361982881	NO	-
981	ZINC03890047	13164	0.11611078599576188	NO	-
982	ZINC00222486	1348	0.11610984144927097	NO	-
983	ZINC00222488	1349	0.11610740437507631	NO	-
984	ZINC00567741	3468	0.11610264556164238	NO	-
985	ZINC03189787	8970	0.1161003916444024	NO	-
986	ZINC00784479	4158	0.11610027403670409	NO	-
987	ZINC03399461	9819	0.11608816749037755	NO	-
988	ZINC00553675	3364	0.11600010840499295	NO	-
989	ZINC03385430	9622	0.11599194637847723	NO	-
990	ZINC03853082	11748	0.11597943124913573	NO	-
991	ZINC03566218	11047	0.11595761545867307	NO	-
992	ZINC00098005	651	0.11595129961159249	NO	-
993	ZINC01063453	5121	0.11593746107137436	NO	-
994	ZINC02203203	6891	0.1159346221940147	NO	-
995	ZINC00508559	3064	0.11591572586647918	NO	-
996	ZINC01811309	6427	0.11589143663258046	NO	-
997	ZINC02914174	8594	0.11586015663506086	NO	-
998	ZINC00198853	1223	0.1158442578585519	NO	-
999	ZINC03863734	12574	0.11583820832580219	NO	-
1000	ZINC03977379	13957	0.11583407340432537	NO	-
1001	ZINC03963206	13553	0.11581464775641885	NO	-
1002	ZINC04170190	14591	0.1158073162846927	NO	-
1003	ZINC00828140	4351	0.11579909777822861	NO	-
1004	ZINC00089322	558	0.11578535125498743	NO	-
1005	ZINC03497042	10493	0.1157628227885209	NO	-
1006	ZINC03983565	14059	0.11575492564760119	NO	-
1007	ZINC03560617	11010	0.11574265463164049	NO	-
1008	ZINC00020636	79	0.1156976548146972	NO	-
1009	ZINC00251240	1557	0.11569313408164991	NO	-
1010	ZINC00272294	1709	0.11567890311143843	NO	-
1011	ZINC01497482	6176	0.11566708347238149	NO	-
1012	ZINC03408219	9884	0.11563411070851844	NO	-
1013	ZINC03892856	13356	0.11562279774282565	NO	-
1014	ZINC00198853	1224	0.11561790027642165	NO	-
1015	ZINC03977379	13958	0.1156164163744908	NO	-
1016	ZINC03909982	13453	0.11561461093678158	NO	-
1017	ZINC03969852	13746	0.1155772265212071	NO	-
1018	ZINC03971930	13838	0.11557539345148052	NO	-
1019	ZINC03890267	13183	0.1155705464835826	NO	-
1020	ZINC03969852	13747	0.11555904401009834	NO	-
1021	ZINC00089322	557	0.11554731665460741	NO	-
1022	ZINC04000969	14271	0.11552164998715451	NO	-
1023	ZINC02662081	7656	0.11550660220066544	NO	-
1024	ZINC00097983	648	0.1154947814680519	NO	-
1025	ZINC02259525	6967	0.11548705485855486	NO	-
1026	ZINC03971931	13839	0.11548454118841399	NO	-
1027	ZINC00019333	72	0.11547852801339775	NO	-
1028	ZINC00024342	90	0.11544004734199702	NO	-
1029	ZINC04057021	14377	0.11541150268727443	NO	-
1030	ZINC00213989	1293	0.11540366278348668	NO	-
1031	ZINC03817900	11466	0.11537959467048187	NO	-
1032	ZINC03852846	11696	0.11537941378223114	NO	-
1033	ZINC03856230	12061	0.1153690426829616	NO	-
1034	ZINC03890268	13184	0.11536236146895754	NO	-
1035	ZINC02299398	7010	0.11535895471114975	NO	-
1036	ZINC00316198	1893	0.1152878897451843	NO	-
1037	ZINC04315967	14852	0.11527154893978622	NO	-
1038	ZINC03816042	11455	0.11526924709380419	NO	-
1039	ZINC03604380	11249	0.1152436088124109	NO	-
1040	ZINC04426878	15074	0.11523426757725094	NO	-
1041	ZINC03859271	12380	0.11519783939851264	NO	-
1042	ZINC03815223	341	0.11519423035523084	YES	31
1043	ZINC00097645	630	0.11517629237370468	NO	-
1044	ZINC02544544	7393	0.11515556162495606	NO	-
1045	ZINC00184931	1155	0.11511712306740259	NO	-
1046	ZINC00826591	4345	0.11511624616432804	NO	-
1047	ZINC00120727	781	0.11505706919422168	NO	-
1048	ZINC03858488	12284	0.11505575379073947	NO	-
1049	ZINC00429118	2561	0.11504431974974087	NO	-
1050	ZINC00509896	3075	0.11503894955530192	NO	-
1051	ZINC02431794	7209	0.11503698584010695	NO	-
1052	ZINC00589212	3611	0.1149935834482406	NO	-
1053	ZINC04406373	15027	0.11497133920606688	NO	-
1054	ZINC03389484	9700	0.11495876580017327	NO	-
1055	ZINC02875878	8497	0.11495016276844125	NO	-
1056	ZINC01494070	6149	0.1149386679234614	NO	-
1057	ZINC01744551	6353	0.11492256092482347	NO	-
1058	ZINC00581791	3568	0.11490202559485065	NO	-
1059	ZINC00879104	4492	0.11489963655107867	NO	-
1060	ZINC03868447	12994	0.11489116835496782	NO	-
1061	ZINC03066027	8836	0.11488224904725303	NO	-
1062	ZINC03971932	13840	0.11486496826578553	NO	-
1063	ZINC04470315	15352	0.11486496826578553	NO	-
1064	ZINC04169837	14573	0.1148576115250528	NO	-
1065	ZINC04033166	14355	0.11484537956926191	NO	-
1066	ZINC03868442	12991	0.11482281632929482	NO	-
1067	ZINC01692884	6333	0.11481611298667425	NO	-
1068	ZINC02223888	6928	0.11480655893989444	NO	-
1069	ZINC03497047	10494	0.11479326024095156	NO	-
1070	ZINC03598855	11216	0.11477820521481102	NO	-
1071	ZINC00675657	3975	0.11476918072575118	NO	-
1072	ZINC00429108	2559	0.11476634708316981	NO	-
1073	ZINC00353037	2011	0.11473862897220172	NO	-
1074	ZINC00613132	3706	0.11472787959953681	NO	-
1075	ZINC03858613	12305	0.11472401872947467	NO	-
1076	ZINC03490641	10451	0.11472131941838316	NO	-
1077	ZINC03863731	12573	0.11469537182114306	NO	-
1078	ZINC02419656	7183	0.11465968445622178	NO	-
1079	ZINC01494070	6150	0.11463658936470818	NO	-
1080	ZINC04169837	14574	0.11459043933795629	NO	-
1081	ZINC02874573	8493	0.11455246200410786	NO	-
1082	ZINC01506795	6216	0.11453566582937315	NO	-
1083	ZINC03817138	11461	0.11452301102683875	NO	-
1084	ZINC03992861	14162	0.11446839224244719	NO	-
1085	ZINC04464565	15160	0.11446839224244719	NO	-
1086	ZINC03244127	9123	0.11446376582722743	NO	-
1087	ZINC00246664	1534	0.11444018266578224	NO	-
1088	ZINC04169837	14575	0.11442494105597245	NO	-
1089	ZINC03983566	14060	0.11441927488659387	NO	-
1090	ZINC00007342	218	0.11437355425337178	YES	7
1091	ZINC03858614	12306	0.11434951992586657	NO	-
1092	ZINC04264226	14754	0.1143480311265506	NO	-
1093	ZINC02576376	7424	0.11433489462750838	NO	-
1094	ZINC02193462	6866	0.11432169413241883	NO	-
1095	ZINC00097983	650	0.11432058345801774	NO	-
1096	ZINC03538498	10902	0.11431765770783864	NO	-
1097	ZINC00794831	4176	0.11430591905203825	NO	-
1098	ZINC01426045	5984	0.11427238729971194	NO	-
1099	ZINC03857599	12173	0.11427135757935168	NO	-
1100	ZINC03854129	11870	0.11426969408787532	NO	-
1101	ZINC04467762	15276	0.11426969408787532	NO	-
1102	ZINC03423194	9966	0.11424884963951092	NO	-
1103	ZINC03528545	10853	0.11422971853182694	NO	-
1104	ZINC03980279	14008	0.11422758754216286	NO	-
1105	ZINC03969238	13694	0.11422266124644151	NO	-
1106	ZINC02220644	6924	0.11422084028932701	NO	-
1107	ZINC00794831	4177	0.11421787412529348	NO	-
1108	ZINC00222456	1344	0.11421544308718613	NO	-
1109	ZINC01351344	5819	0.11419626284400818	NO	-
1110	ZINC00302038	1812	0.1141631710212354	NO	-
1111	ZINC00554575	3371	0.11415138389182684	NO	-
1112	ZINC00908104	4565	0.11413269210831878	NO	-
1113	ZINC03969457	13716	0.11410471855987363	NO	-
1114	ZINC00390704	2256	0.1140828361659759	NO	-
1115	ZINC01130586	5398	0.11405782045866023	NO	-
1116	ZINC04426878	15073	0.11402585272747151	NO	-
1117	ZINC01724487	6335	0.11401449161042064	NO	-
1118	ZINC00031288	132	0.11400531033746751	NO	-
1119	ZINC00554901	3377	0.11398931643649281	NO	-
1120	ZINC04493256	15434	0.11397767311004361	NO	-
1121	ZINC03206271	8986	0.11397535373698367	NO	-
1122	ZINC02455969	7268	0.11397052782267982	NO	-
1123	ZINC00348642	1984	0.11393480461432046	NO	-
1124	ZINC00714089	4050	0.1139305238190215	NO	-
1125	ZINC03971471	13810	0.11392543803179633	NO	-
1126	ZINC03969456	13715	0.11391624413484278	NO	-
1127	ZINC00429088	2558	0.11390682810961508	NO	-
1128	ZINC01384813	5847	0.11388087281521257	NO	-
1129	ZINC03608601	11275	0.11386054240408112	NO	-
1130	ZINC01304951	5778	0.11385990660935326	NO	-
1131	ZINC01036695	4958	0.11385865385259925	NO	-
1132	ZINC00083231	515	0.1138484648365807	NO	-
1133	ZINC03969237	13693	0.11383416476679047	NO	-
1134	ZINC00440673	2643	0.11378570026484096	NO	-
1135	ZINC04102756	14442	0.11378533779028625	NO	-
1136	ZINC00138011	921	0.11376867232396756	NO	-
1137	ZINC00181659	1133	0.11376544459700069	NO	-
1138	ZINC03969236	13692	0.11375423179247651	NO	-
1139	ZINC00083235	516	0.11372584044414724	NO	-
1140	ZINC01781370	6392	0.11367812927745753	NO	-
1141	ZINC01058550	5083	0.113673751058712	NO	-
1142	ZINC00081584	497	0.11366895310801355	NO	-
1143	ZINC03559699	11002	0.11366471249203966	NO	-
1144	ZINC00222457	1345	0.11365334179507064	NO	-
1145	ZINC03863039	12535	0.11362699857635378	NO	-
1146	ZINC01798790	6406	0.11362516921493199	NO	-
1147	ZINC03863040	12536	0.11362081728997876	NO	-
1148	ZINC00429117	2560	0.11359630467950971	NO	-
1149	ZINC00302042	1814	0.11358078168209952	NO	-
1150	ZINC04119217	14474	0.11355973566394163	NO	-
1151	ZINC00026078	98	0.11347635611508053	NO	-
1152	ZINC01808392	6424	0.11346665448657474	NO	-
1153	ZINC01781368	6391	0.11346526422377574	NO	-
1154	ZINC01826470	6446	0.11345638385074068	NO	-
1155	ZINC03971470	13809	0.11344749333530062	NO	-
1156	ZINC01792280	6398	0.1134422659409112	NO	-
1157	ZINC00703760	4027	0.1134409875768608	NO	-
1158	ZINC00024342	91	0.11343965315040484	NO	-
1159	ZINC03867946	12891	0.11343476262064142	NO	-
1160	ZINC03997087	14220	0.11342802321451731	NO	-
1161	ZINC00024342	89	0.11342788444577943	NO	-
1162	ZINC02683840	7693	0.11340969368275808	NO	-
1163	ZINC02696916	7734	0.11340690655626447	NO	-
1164	ZINC02570906	7420	0.11340646351966574	NO	-
1165	ZINC00209938	1273	0.11339563419510638	NO	-
1166	ZINC03868442	12990	0.11338834990652086	NO	-
1167	ZINC02220641	6923	0.11338642169303054	NO	-
1168	ZINC03855118	12020	0.11338331814367486	NO	-
1169	ZINC00554574	3370	0.1133730074542095	NO	-
1170	ZINC04169830	14562	0.1133609386615826	NO	-
1171	ZINC01808394	6425	0.11335413749534214	NO	-
1172	ZINC02915144	8606	0.11335292501212185	NO	-
1173	ZINC01798792	6407	0.11335243633583825	NO	-
1174	ZINC04169841	14578	0.11335036502524919	NO	-
1175	ZINC00222393	1342	0.11333762137069044	NO	-
1176	ZINC00209938	1274	0.11332713534640815	NO	-
1177	ZINC02654763	7629	0.11327889435848586	NO	-
1178	ZINC03899237	13375	0.11326975484443602	NO	-
1179	ZINC03856235	12063	0.11325736682328674	NO	-
1180	ZINC02246561	6960	0.1132516950164625	NO	-
1181	ZINC04102756	14441	0.11321747438758017	NO	-
1182	ZINC04406765	15035	0.1132114813473937	NO	-
1183	ZINC03969458	13717	0.11321020076367107	NO	-
1184	ZINC03244100	9122	0.11320578429741074	NO	-
1185	ZINC03458740	10181	0.11318349850472173	NO	-
1186	ZINC00546409	3312	0.11314888116711129	NO	-
1187	ZINC01070630	5154	0.1131384269979894	NO	-
1188	ZINC00522224	3145	0.11313665786113934	NO	-
1189	ZINC04322745	14886	0.11311611361378489	NO	-
1190	ZINC00389221	2232	0.11310886144885454	NO	-
1191	ZINC01792282	6399	0.11303510560376487	NO	-
1192	ZINC01826471	6447	0.11303492105397388	NO	-
1193	ZINC03858533	12294	0.11303308790667178	NO	-
1194	ZINC04470430	15359	0.11303308790667178	NO	-
1195	ZINC01736684	6340	0.11303274667766651	NO	-
1196	ZINC00815155	4287	0.11300674978016999	NO	-
1197	ZINC00062561	361	0.11300522552489632	NO	-
1198	ZINC03854632	11942	0.11300032626023787	NO	-
1199	ZINC03517012	10766	0.11298969679755935	NO	-
1200	ZINC04033166	14356	0.11297867637488761	NO	-
1201	ZINC03856234	12062	0.11297512552128806	NO	-
1202	ZINC02764716	8111	0.11297162454100733	NO	-
1203	ZINC00211222	1281	0.11296103178364224	NO	-
1204	ZINC00251156	1550	0.11295258798883567	NO	-
1205	ZINC03854772	11959	0.11295040992843947	NO	-
1206	ZINC00464794	2796	0.1129495623368879	NO	-
1207	ZINC03281334	9243	0.11294457689164077	NO	-
1208	ZINC03281334	9244	0.11294457689164077	NO	-
1209	ZINC03566533	11048	0.11292340974217022	NO	-
1210	ZINC00838734	336	0.11291913313081582	YES	31
1211	ZINC03974407	13896	0.11291779626917449	NO	-
1212	ZINC04109527	14456	0.11291737695860524	NO	-
1213	ZINC03972181	13851	0.1129122550637084	NO	-
1214	ZINC04169841	14579	0.11289946664911733	NO	-
1215	ZINC03963205	13552	0.1128940553424548	NO	-
1216	ZINC00211220	1280	0.11288663361749451	NO	-
1217	ZINC00574169	3507	0.11287800316245747	NO	-
1218	ZINC04169830	14564	0.11285759031840889	NO	-
1219	ZINC03815288	338	0.11285345193829686	YES	31
1220	ZINC03029918	8792	0.11282356417004356	NO	-
1221	ZINC04169830	14563	0.11282096446392663	NO	-
1222	ZINC00987084	4751	0.11281503013628358	NO	-
1223	ZINC02830700	8369	0.11278519626988502	NO	-
1224	ZINC01196002	5556	0.11278465175890923	NO	-
1225	ZINC03892833	13354	0.11276547484790331	NO	-
1226	ZINC02915142	8605	0.1127642119285965	NO	-
1227	ZINC00222391	1341	0.11275650526977693	NO	-
1228	ZINC00612826	3697	0.11273375679439417	NO	-
1229	ZINC02455833	7263	0.11270458058938745	NO	-
1230	ZINC03974386	13894	0.11269765542417925	NO	-
1231	ZINC02455972	7269	0.11268830617639952	NO	-
1232	ZINC02716042	7823	0.11265511135787933	NO	-
1233	ZINC00086046	532	0.11265459907444614	NO	-
1234	ZINC00086043	531	0.11264796950572238	NO	-
1235	ZINC01428943	6006	0.11264234387968593	NO	-
1236	ZINC03868457	12999	0.11264153019862935	NO	-
1237	ZINC02862399	8452	0.11263845229562355	NO	-
1238	ZINC03972199	13859	0.1126170630756321	NO	-
1239	ZINC03862413	12495	0.11259221225658841	NO	-
1240	ZINC01501114	6200	0.11258191816445427	NO	-
1241	ZINC01500223	6188	0.11257217542920898	NO	-
1242	ZINC02392115	7144	0.11257016830688099	NO	-
1243	ZINC04169839	14577	0.11255835008042477	NO	-
1244	ZINC02423162	7189	0.11254589802496066	NO	-
1245	ZINC02455799	7259	0.11250375282812475	NO	-
1246	ZINC04325826	14890	0.11249349324427604	NO	-
1247	ZINC03449033	10105	0.1124825257586637	NO	-
1248	ZINC03972184	13852	0.11248138257923625	NO	-
1249	ZINC02718983	7924	0.11247378150269231	NO	-
1250	ZINC02718983	7925	0.11247378150269231	NO	-
1251	ZINC02068811	6779	0.11246173152429252	NO	-
1252	ZINC03251515	9155	0.112458453259545	NO	-
1253	ZINC03815324	280	0.11242903985523887	YES	14
1254	ZINC03972190	13853	0.11240775141627991	NO	-
1255	ZINC00429150	2562	0.11239189742813215	NO	-
1256	ZINC03577853	11134	0.11238981449597125	NO	-
1257	ZINC03858025	12214	0.11236300426124946	NO	-
1258	ZINC02413925	7173	0.11230141701593721	NO	-
1259	ZINC01107850	5293	0.11229303120422592	NO	-
1260	ZINC04015738	14332	0.1122784007095716	NO	-
1261	ZINC02651571	7610	0.11227543905171154	NO	-
1262	ZINC00423687	2465	0.11227444842168577	NO	-
1263	ZINC03815219	309	0.11226402846820437	YES	18
1264	ZINC01428820	6003	0.11226302903168511	NO	-
1265	ZINC00529804	3212	0.11226254358086592	NO	-
1266	ZINC02699157	7748	0.11225891567133832	NO	-
1267	ZINC02237398	6950	0.11225660856782411	NO	-
1268	ZINC00624999	3808	0.11222806395734244	NO	-
1269	ZINC03611606	11311	0.11221800198987672	NO	-
1270	ZINC00016589	61	0.11215728858693944	NO	-
1271	ZINC03983725	14066	0.11214572618019204	NO	-
1272	ZINC00062561	360	0.11213807468334348	NO	-
1273	ZINC03969722	13739	0.11213224777527603	NO	-
1274	ZINC03857451	12140	0.11211385210981938	NO	-
1275	ZINC01495507	6165	0.11210935545433973	NO	-
1276	ZINC04001115	14280	0.11210684610861485	NO	-
1277	ZINC02718703	7833	0.11210180113944317	NO	-
1278	ZINC00714089	4049	0.11207894286103945	NO	-
1279	ZINC02761140	8086	0.11207529288903541	NO	-
1280	ZINC00908103	4564	0.11207415055798815	NO	-
1281	ZINC04252398	14744	0.11206529977141749	NO	-
1282	ZINC02922850	8632	0.1120640050452731	NO	-
1283	ZINC03867973	12909	0.11205890927090568	NO	-
1284	ZINC04348690	14942	0.11205509796678448	NO	-
1285	ZINC02718983	7923	0.1120348234458562	NO	-
1286	ZINC03862053	12481	0.11203061612312595	NO	-
1287	ZINC00051510	242	0.1119972309099416	NO	-
1288	ZINC00230630	1421	0.11198929970942088	NO	-
1289	ZINC03892766	13348	0.11198176900921508	NO	-
1290	ZINC00144536	974	0.11198128798751518	NO	-
1291	ZINC02466043	7293	0.11197423848987409	NO	-
1292	ZINC03862054	12482	0.11195762000204988	NO	-
1293	ZINC03858196	12233	0.11194876414966576	NO	-
1294	ZINC04183606	14618	0.1119471982147141	NO	-
1295	ZINC04369218	14981	0.11190727493477519	NO	-
1296	ZINC03969019	13679	0.1118965576139809	NO	-
1297	ZINC02466038	7291	0.1118912372331611	NO	-
1298	ZINC00321930	1921	0.11188554411760387	NO	-
1299	ZINC02697919	7736	0.11186226096548954	NO	-
1300	ZINC00222489	1350	0.11183034451269336	NO	-
1301	ZINC00553091	3352	0.11181873191630452	NO	-
1302	ZINC04493256	15433	0.11179975644256804	NO	-
1303	ZINC03608601	11276	0.11178832246257399	NO	-
1304	ZINC04239411	14692	0.1117862190589299	NO	-
1305	ZINC00302042	1813	0.11178586765763998	NO	-
1306	ZINC00302038	1811	0.11176488757743502	NO	-
1307	ZINC03598903	11220	0.1117647838005423	NO	-
1308	ZINC02466495	7298	0.11175648555109387	NO	-
1309	ZINC02466040	7292	0.11175182664004961	NO	-
1310	ZINC03986711	14082	0.11174948591752468	NO	-
1311	ZINC03972194	13855	0.11174371777775986	NO	-
1312	ZINC02088785	6795	0.11173852506784396	NO	-
1313	ZINC00318520	1905	0.11173485792508957	NO	-
1314	ZINC03991263	14118	0.11171565625612198	NO	-
1315	ZINC04468008	15285	0.11171565625612198	NO	-
1316	ZINC03438689	10073	0.11170374335749167	NO	-
1317	ZINC02418402	7179	0.11170337627422006	NO	-
1318	ZINC02691571	7714	0.11169981880613164	NO	-
1319	ZINC02550182	7406	0.11169633958570847	NO	-
1320	ZINC04487673	15410	0.1116739614959237	NO	-
1321	ZINC01047157	5015	0.11166798200699565	NO	-
1322	ZINC04136719	14508	0.1116380284240632	NO	-
1323	ZINC03968715	13663	0.11157990887118824	NO	-
1324	ZINC03579072	11143	0.11157684430432274	NO	-
1325	ZINC04169833	14571	0.11156631022698765	NO	-
1326	ZINC03983724	14065	0.11154116101528187	NO	-
1327	ZINC00930698	4593	0.11152225948993562	NO	-
1328	ZINC04169833	14572	0.11151186017356064	NO	-
1329	ZINC03974059	13889	0.11150923210326244	NO	-
1330	ZINC03889901	13146	0.11148771388864206	NO	-
1331	ZINC03867946	12890	0.11148542478805462	NO	-
1332	ZINC01495493	6159	0.11148340875752678	NO	-
1333	ZINC03972196	13857	0.11148123999652493	NO	-
1334	ZINC03890123	13173	0.11148008242712326	NO	-
1335	ZINC01415621	5949	0.11146878800654658	NO	-
1336	ZINC03402926	9851	0.11146723423162273	NO	-
1337	ZINC03892768	13349	0.11145686794111097	NO	-
1338	ZINC00526926	3174	0.11145134484454165	NO	-
1339	ZINC02693960	7733	0.11143026101714706	NO	-
1340	ZINC03281334	9242	0.11139516426587728	NO	-
1341	ZINC03867940	12887	0.11138839945911602	NO	-
1342	ZINC00184195	1150	0.11138536861848969	NO	-
1343	ZINC02505958	7351	0.1113845156936803	NO	-
1344	ZINC03892769	13350	0.11138105835944856	NO	-
1345	ZINC04465423	15211	0.11138105835944856	NO	-
1346	ZINC03037814	8806	0.11135999476275116	NO	-
1347	ZINC04252282	14742	0.11134969261309466	NO	-
1348	ZINC03890694	13219	0.1113230004991733	NO	-
1349	ZINC02321099	7049	0.1113180794446096	NO	-
1350	ZINC02950189	8686	0.11131648276575463	NO	-
1351	ZINC02453070	7254	0.11130402303951574	NO	-
1352	ZINC03250995	9153	0.11129721702163795	NO	-
1353	ZINC00418142	2396	0.11128845463858024	NO	-
1354	ZINC03968716	13664	0.11126085799390374	NO	-
1355	ZINC01107851	5294	0.11124256953717694	NO	-
1356	ZINC03857105	12086	0.11122883702772757	NO	-
1357	ZINC00222490	1351	0.11119177003158111	NO	-
1358	ZINC03661948	11416	0.11118215446048585	NO	-
1359	ZINC04623043	15520	0.1111698517385184	NO	-
1360	ZINC03972198	13858	0.1111556829295961	NO	-
1361	ZINC01660567	6323	0.11114000357911615	NO	-
1362	ZINC03900529	13382	0.11113896384969262	NO	-
1363	ZINC04274578	14776	0.11112739082814449	NO	-
1364	ZINC03524353	10817	0.11112467674506785	NO	-
1365	ZINC00520262	3128	0.1111107396861105	NO	-
1366	ZINC01015288	4847	0.1111054667530525	NO	-
1367	ZINC02718703	7834	0.11110393952264988	NO	-
1368	ZINC02718703	7835	0.11110393952264988	NO	-
1369	ZINC00616701	3744	0.1110861800751019	NO	-
1370	ZINC01633454	6303	0.11107973425125875	NO	-
1371	ZINC03992905	14167	0.11107242685181978	NO	-
1372	ZINC00624999	3807	0.11106676977595399	NO	-
1373	ZINC00620376	3779	0.11103581200783123	NO	-
1374	ZINC02410473	7168	0.11103459907008434	NO	-
1375	ZINC04169833	14570	0.11102006211391142	NO	-
1376	ZINC00407508	2297	0.11101652459218886	NO	-
1377	ZINC00072854	441	0.11101486000808962	NO	-
1378	ZINC01658527	6321	0.11099612291103765	NO	-
1379	ZINC02319692	7044	0.11098747161561183	NO	-
1380	ZINC03890117	13171	0.11097366671509233	NO	-
1381	ZINC03855119	12021	0.11095516422780972	NO	-
1382	ZINC00669909	3948	0.11095198002702454	NO	-
1383	ZINC03867964	12899	0.11093355562734634	NO	-
1384	ZINC03853532	11797	0.11092551193585488	NO	-
1385	ZINC00331100	1932	0.11091698711599361	NO	-
1386	ZINC00302964	1816	0.11091408093304968	NO	-
1387	ZINC03293910	9290	0.11091101919309646	NO	-
1388	ZINC01472833	6106	0.11089873164980325	NO	-
1389	ZINC03986540	14078	0.11089435087899123	NO	-
1390	ZINC04000608	14259	0.1108642515777177	NO	-
1391	ZINC03598843	11214	0.11086240289454084	NO	-
1392	ZINC04000609	14260	0.11084806593129304	NO	-
1393	ZINC02591721	7435	0.11084289467670068	NO	-
1394	ZINC02588972	7431	0.11082966971948398	NO	-
1395	ZINC03598742	11207	0.11082744893369273	NO	-
1396	ZINC03867650	12785	0.11081823761951415	NO	-
1397	ZINC01109903	5313	0.11081223301053471	NO	-
1398	ZINC00358884	2060	0.1108099434295056	NO	-
1399	ZINC02751160	8047	0.11079877887996584	NO	-
1400	ZINC02751160	8048	0.11079877887996584	NO	-
1401	ZINC03819426	11475	0.1107926613009675	NO	-
1402	ZINC00819124	4314	0.11079146612121103	NO	-
1403	ZINC00309778	1854	0.11076150140055772	NO	-
1404	ZINC03443776	10090	0.11074424317660354	NO	-
1405	ZINC01738908	6347	0.11072515023950945	NO	-
1406	ZINC00222250	1334	0.1107133596292078	NO	-
1407	ZINC03912411	13471	0.11068181520641639	NO	-
1408	ZINC04469927	15326	0.11068181520641639	NO	-
1409	ZINC04136719	14509	0.11067991611344664	NO	-
1410	ZINC03867650	12786	0.11067894995175712	NO	-
1411	ZINC03892770	13351	0.1106741012543503	NO	-
1412	ZINC03857104	12085	0.11066508014050087	NO	-
1413	ZINC02592386	7438	0.11064989153373313	NO	-
1414	ZINC00794832	4178	0.11064358456308582	NO	-
1415	ZINC03819426	11474	0.11064176340315778	NO	-
1416	ZINC02319691	7043	0.11063454778614215	NO	-
1417	ZINC02591720	7434	0.11063424353381054	NO	-
1418	ZINC03280674	9239	0.11063010203064255	NO	-
1419	ZINC03351273	9480	0.11062720301555226	NO	-
1420	ZINC00816286	4295	0.11062258972805138	NO	-
1421	ZINC00307533	1840	0.11062129034978922	NO	-
1422	ZINC04169839	14576	0.11061882225966192	NO	-
1423	ZINC00794832	4179	0.11061086107733846	NO	-
1424	ZINC03849712	11538	0.11059137887537164	NO	-
1425	ZINC00444190	2665	0.11058968510878284	NO	-
1426	ZINC03858199	12234	0.11055183531165536	NO	-
1427	ZINC03856272	12067	0.11051308511625883	NO	-
1428	ZINC01757734	6369	0.1105127106473687	NO	-
1429	ZINC00485510	2948	0.11050976130480525	NO	-
1430	ZINC00816286	4296	0.11049482590680058	NO	-
1431	ZINC00816286	4297	0.11049482590680058	NO	-
1432	ZINC02233609	6940	0.110481126641879	NO	-
1433	ZINC02869022	8468	0.11046945176858265	NO	-
1434	ZINC00222251	1335	0.11046907197011568	NO	-
1435	ZINC01507407	6218	0.11044809167302541	NO	-
1436	ZINC03891903	13306	0.11044345689788579	NO	-
1437	ZINC01109413	5308	0.11044139579216612	NO	-
1438	ZINC01507404	6217	0.11043723312604282	NO	-
1439	ZINC00087491	540	0.1104358935376369	NO	-
1440	ZINC01757737	6370	0.11043490826202827	NO	-
1441	ZINC03892771	13352	0.11040865231147753	NO	-
1442	ZINC01868235	6464	0.11039491864714249	NO	-
1443	ZINC00558278	3396	0.11038583544780983	NO	-
1444	ZINC00083121	511	0.11037565454228396	NO	-
1445	ZINC03296782	9299	0.11035692748445525	NO	-
1446	ZINC02344840	7080	0.11035543534555804	NO	-
1447	ZINC00423595	2451	0.11033585905343751	NO	-
1448	ZINC03983336	14047	0.11032800848621131	NO	-
1449	ZINC02869023	8469	0.11032650724845407	NO	-
1450	ZINC00083119	510	0.1103260373875742	NO	-
1451	ZINC00348299	1982	0.1103245989537762	NO	-
1452	ZINC01444592	6049	0.11032375596288277	NO	-
1453	ZINC02723933	7960	0.11030963766590465	NO	-
1454	ZINC00563600	3440	0.1103058657217635	NO	-
1455	ZINC02588971	7430	0.11030502357520397	NO	-
1456	ZINC03890136	13175	0.11023993031093933	NO	-
1457	ZINC00620377	3780	0.11023634547076551	NO	-
1458	ZINC02410474	7169	0.11022396571596985	NO	-
1459	ZINC03969585	13733	0.11021731118939633	NO	-
1460	ZINC03868797	13030	0.11020117339934205	NO	-
1461	ZINC02303510	7012	0.11019855597407993	NO	-
1462	ZINC01832050	6449	0.11019187109197477	NO	-
1463	ZINC03868796	13029	0.1101894097837668	NO	-
1464	ZINC00423527	2445	0.11018525850799504	NO	-
1465	ZINC03855087	12008	0.1101815886102705	NO	-
1466	ZINC02868957	8467	0.11016090607634162	NO	-
1467	ZINC03851541	11615	0.11013650533098576	NO	-
1468	ZINC02418401	7178	0.1101254812627956	NO	-
1469	ZINC00138080	925	0.11011058887785556	NO	-
1470	ZINC02592385	7437	0.11010841884076558	NO	-
1471	ZINC03983397	14051	0.11010725199387024	NO	-
1472	ZINC00869540	4483	0.11008272691563346	NO	-
1473	ZINC03497058	10495	0.11008206616199966	NO	-
1474	ZINC02918137	8619	0.11008043991422252	NO	-
1475	ZINC01574859	6283	0.11007012711417785	NO	-
1476	ZINC01421280	5958	0.11004681529219938	NO	-
1477	ZINC01109414	5309	0.1100396362353807	NO	-
1478	ZINC03993075	14186	0.11003932792715754	NO	-
1479	ZINC01171539	5503	0.11003406465714326	NO	-
1480	ZINC04452464	15117	0.11003328690810966	NO	-
1481	ZINC03983338	14048	0.11003105458923426	NO	-
1482	ZINC03974208	13890	0.11000988710365284	NO	-
1483	ZINC02633679	7544	0.10997976437663788	NO	-
1484	ZINC01972004	6664	0.10995933763522332	NO	-
1485	ZINC02453070	7253	0.10995753369445092	NO	-
1486	ZINC03993076	14187	0.10995019989875877	NO	-
1487	ZINC03867964	12898	0.10994685017223896	NO	-
1488	ZINC03815354	335	0.10992992346082416	YES	31
1489	ZINC00512817	3105	0.10992176033623645	NO	-
1490	ZINC03908487	13441	0.10990619758295518	NO	-
1491	ZINC00002819	2	0.1098918944576427	NO	-
1492	ZINC03867940	12886	0.10987435951592224	NO	-
1493	ZINC02466046	7294	0.10985536404554673	NO	-
1494	ZINC01737643	6341	0.10982707240946164	NO	-
1495	ZINC03518257	10779	0.10982377563929427	NO	-
1496	ZINC01251606	5704	0.1097983245645387	NO	-
1497	ZINC03611606	11312	0.10979270807495446	NO	-
1498	ZINC01423555	5967	0.1097912834977934	NO	-
1499	ZINC02872976	8485	0.10978471034511264	NO	-
1500	ZINC03983399	14052	0.10976853869540823	NO	-
1501	ZINC03849160	11512	0.10976398450973665	NO	-
1502	ZINC03993074	14185	0.1097585101375141	NO	-
1503	ZINC03854214	11871	0.10973213296893815	NO	-
1504	ZINC03324413	9373	0.10969906037726283	NO	-
1505	ZINC00309916	1857	0.10969818060950033	NO	-
1506	ZINC00423724	2471	0.10969763991600937	NO	-
1507	ZINC01123180	5365	0.10968949345734741	NO	-
1508	ZINC04241369	14694	0.10967895228622969	NO	-
1509	ZINC02783649	8187	0.10967202754602626	NO	-
1510	ZINC03849625	11535	0.10964185011291865	NO	-
1511	ZINC01478954	6117	0.10963854959554335	NO	-
1512	ZINC02360267	7112	0.10961272783555547	NO	-
1513	ZINC02639719	7567	0.10957748249627654	NO	-
1514	ZINC03867971	12906	0.1095756166965474	NO	-
1515	ZINC02882526	8530	0.10956389585196744	NO	-
1516	ZINC04274733	14785	0.10955073234103499	NO	-
1517	ZINC00679906	3989	0.1095271269586724	NO	-
1518	ZINC02455967	7267	0.1095242200060566	NO	-
1519	ZINC03412266	9901	0.10951915120533928	NO	-
1520	ZINC01125342	5374	0.10948045645908175	NO	-
1521	ZINC00784465	4157	0.10947027836853415	NO	-
1522	ZINC02123446	6815	0.10945810152329315	NO	-
1523	ZINC00119460	773	0.10944531896043709	NO	-
1524	ZINC00523730	3157	0.10943402885875918	NO	-
1525	ZINC04464427	15149	0.10942334619883402	NO	-
1526	ZINC03986866	14084	0.10940914501655245	NO	-
1527	ZINC00571993	3497	0.10938928567695885	NO	-
1528	ZINC03598827	11211	0.10938379118351652	NO	-
1529	ZINC02751160	8046	0.10937020984778204	NO	-
1530	ZINC03856271	12066	0.10936134588318219	NO	-
1531	ZINC00246127	1529	0.10932327397752142	NO	-
1532	ZINC02664864	7668	0.10931227320348226	NO	-
1533	ZINC03855135	12025	0.10930797997694648	NO	-
1534	ZINC03867839	12862	0.10930598973184773	NO	-
1535	ZINC03890028	13160	0.10930550897378295	NO	-
1536	ZINC03889956	13153	0.10929266135445241	NO	-
1537	ZINC02452086	7252	0.10926058698211889	NO	-
1538	ZINC00630055	3836	0.10925844066739232	NO	-
1539	ZINC02639718	7566	0.1092323177200392	NO	-
1540	ZINC03037891	8808	0.10922852979399555	NO	-
1541	ZINC03766183	11436	0.10920599702650255	NO	-
1542	ZINC03867973	12908	0.10920180309766252	NO	-
1543	ZINC00389233	2240	0.10920036189943846	NO	-
1544	ZINC03419406	9939	0.1091997220973214	NO	-
1545	ZINC00638882	3861	0.10919618795176483	NO	-
1546	ZINC02183130	6860	0.1091758329913528	NO	-
1547	ZINC02183132	6861	0.1091740341960794	NO	-
1548	ZINC00006094	326	0.10916392168964205	YES	27
1549	ZINC03911767	13456	0.10912884409045517	NO	-
1550	ZINC03911767	13457	0.10912884409045517	NO	-
1551	ZINC00456416	2746	0.10911666374739842	NO	-
1552	ZINC02918135	8618	0.10911400078886371	NO	-
1553	ZINC00221543	1333	0.10909851192883702	NO	-
1554	ZINC03857233	12114	0.10908117075423988	NO	-
1555	ZINC00350173	1992	0.10906294571288257	NO	-
1556	ZINC00456417	2747	0.10905250653015705	NO	-
1557	ZINC01495505	6164	0.1090440485011388	NO	-
1558	ZINC00973242	4709	0.10902291371097499	NO	-
1559	ZINC03815309	340	0.10902008049208557	YES	31
1560	ZINC03765206	11428	0.10901994025475895	NO	-
1561	ZINC03891904	13307	0.10900763893941799	NO	-
1562	ZINC03867839	12861	0.10898466220444622	NO	-
1563	ZINC03716024	11426	0.10898166399214033	NO	-
1564	ZINC03860057	12452	0.10897746037163236	NO	-
1565	ZINC04468672	15300	0.10897746037163236	NO	-
1566	ZINC03858943	12344	0.10895048204331197	NO	-
1567	ZINC03858951	12350	0.10893841774977249	NO	-
1568	ZINC00286121	1742	0.10893786723061774	NO	-
1569	ZINC03858952	12351	0.10893603706339677	NO	-
1570	ZINC02718719	7846	0.108930417805582	NO	-
1571	ZINC02718719	7847	0.108930417805582	NO	-
1572	ZINC00705436	4030	0.10892253622734867	NO	-
1573	ZINC02718814	7876	0.10891888587790434	NO	-
1574	ZINC03867734	12800	0.1089129042370366	NO	-
1575	ZINC00389225	2234	0.10890431279937055	NO	-
1576	ZINC01738952	6348	0.10890308830739882	NO	-
1577	ZINC02873849	8491	0.10888666774736443	NO	-
1578	ZINC02718719	7845	0.1088742029620685	NO	-
1579	ZINC00563599	3439	0.10886602232559052	NO	-
1580	ZINC04313414	14845	0.10886382723074269	NO	-
1581	ZINC03851340	11602	0.10885592802065999	NO	-
1582	ZINC00350556	1997	0.1088448380330936	NO	-
1583	ZINC00503308	3019	0.10884300920563406	NO	-
1584	ZINC00383017	2192	0.10883890978057438	NO	-
1585	ZINC03970007	13757	0.10881756481447938	NO	-
1586	ZINC02631245	7534	0.10880239060788667	NO	-
1587	ZINC03890500	13208	0.10879742841570282	NO	-
1588	ZINC04465031	15177	0.10879742841570282	NO	-
1589	ZINC03867971	12907	0.10878380363475498	NO	-
1590	ZINC00084856	526	0.10878273530503192	NO	-
1591	ZINC00703507	4023	0.10875678122846963	NO	-
1592	ZINC04032865	14348	0.10874686449735163	NO	-
1593	ZINC03493775	10458	0.10872966264087838	NO	-
1594	ZINC02405087	7161	0.10870006706804228	NO	-
1595	ZINC03868070	12926	0.10868611162366325	NO	-
1596	ZINC00537219	3267	0.1086808272168415	NO	-
1597	ZINC00423646	2458	0.10867762419889505	NO	-
1598	ZINC00043543	178	0.10867664398423223	NO	-
1599	ZINC02172757	6850	0.10867627782680409	NO	-
1600	ZINC03857232	12113	0.10866904707272455	NO	-
1601	ZINC03598740	11206	0.10866728632361139	NO	-
1602	ZINC01491987	6147	0.1086655818494071	NO	-
1603	ZINC03604359	11247	0.10864905932132655	NO	-
1604	ZINC03858947	12346	0.10863634422120377	NO	-
1605	ZINC02776554	8160	0.10863405260325473	NO	-
1606	ZINC02799575	8302	0.1086280907973848	NO	-
1607	ZINC03598847	11215	0.10861283116752349	NO	-
1608	ZINC00593251	3622	0.10859761614912802	NO	-
1609	ZINC00608717	3639	0.1085768994295293	NO	-
1610	ZINC00048865	219	0.10856898699129243	NO	-
1611	ZINC00613064	3700	0.10856774228059728	NO	-
1612	ZINC00470221	2845	0.10855578930144037	NO	-
1613	ZINC00572869	3499	0.10853329629708	NO	-
1614	ZINC00265116	1687	0.1085326985607278	NO	-
1615	ZINC03858448	12276	0.10852137195603977	NO	-
1616	ZINC02718814	7877	0.10851386916765561	NO	-
1617	ZINC02718814	7878	0.10851386916765561	NO	-
1618	ZINC02718743	7861	0.10851146646036676	NO	-
1619	ZINC02718743	7862	0.10851146646036676	NO	-
1620	ZINC00593251	3623	0.10851108648545764	NO	-
1621	ZINC03969586	13734	0.10850631277186204	NO	-
1622	ZINC02698311	7739	0.10845727720516156	NO	-
1623	ZINC04195255	14633	0.10842203651500516	NO	-
1624	ZINC03858941	12342	0.10841897555532799	NO	-
1625	ZINC03867132	12665	0.10841430915375311	NO	-
1626	ZINC00084856	525	0.1084126093313738	NO	-
1627	ZINC01738868	6346	0.10840823083139144	NO	-
1628	ZINC03857084	12079	0.10840638191531123	NO	-
1629	ZINC00655157	3909	0.10839071915879145	NO	-
1630	ZINC02718743	7860	0.10838530339956871	NO	-
1631	ZINC00593640	3624	0.10835516969424233	NO	-
1632	ZINC03857084	12082	0.10834818433086729	NO	-
1633	ZINC04032865	14347	0.1083397988960021	NO	-
1634	ZINC03851541	11614	0.10832724566440981	NO	-
1635	ZINC03867531	12754	0.10831797137403848	NO	-
1636	ZINC04317187	14859	0.10831440387668807	NO	-
1637	ZINC04001272	14288	0.1083108679719659	NO	-
1638	ZINC00235783	1467	0.10830865073992224	NO	-
1639	ZINC02718988	7934	0.10830233844913507	NO	-
1640	ZINC04169832	14567	0.10829870325033512	NO	-
1641	ZINC04169842	14580	0.10829813561045325	NO	-
1642	ZINC00176689	1099	0.10828099237159365	NO	-
1643	ZINC01646795	6314	0.10826820316285402	NO	-
1644	ZINC01035689	4950	0.10826732893459658	NO	-
1645	ZINC00567874	3471	0.10824880602363891	NO	-
1646	ZINC04169832	14569	0.10824281932235301	NO	-
1647	ZINC04169842	14581	0.10824276422390149	NO	-
1648	ZINC01478517	6113	0.10823253767926008	NO	-
1649	ZINC01075410	5186	0.1082210060502752	NO	-
1650	ZINC03857084	12081	0.1081802460841802	NO	-
1651	ZINC00503194	3018	0.10817475234991952	NO	-
1652	ZINC02718966	7903	0.10817385878992988	NO	-
1653	ZINC01738814	6345	0.10817195409464445	NO	-
1654	ZINC03849458	11525	0.10816567094964125	NO	-
1655	ZINC02452086	7250	0.10816423514731557	NO	-
1656	ZINC00175315	1096	0.10816175160362836	NO	-
1657	ZINC00097868	646	0.10815917972721155	NO	-
1658	ZINC00137208	913	0.10815844342039053	NO	-
1659	ZINC01109578	5311	0.10815799849504025	NO	-
1660	ZINC04001293	14290	0.10815202493055104	NO	-
1661	ZINC02718988	7935	0.1081431271392127	NO	-
1662	ZINC02718988	7936	0.1081431271392127	NO	-
1663	ZINC00999293	4802	0.10812922427339645	NO	-
1664	ZINC02718989	7937	0.10811152927967137	NO	-
1665	ZINC03857084	12080	0.10808631911838812	NO	-
1666	ZINC04487671	15409	0.1080809752794877	NO	-
1667	ZINC02025670	6755	0.10806049275809719	NO	-
1668	ZINC00954858	4674	0.10802250425667424	NO	-
1669	ZINC03890692	13218	0.10802154307951911	NO	-
1670	ZINC00655157	3908	0.10799772661910235	NO	-
1671	ZINC02525071	7385	0.10797128869547458	NO	-
1672	ZINC03815370	343	0.10796826446438974	YES	31
1673	ZINC02718992	7942	0.10796426108270596	NO	-
1674	ZINC02718992	7943	0.10796426108270596	NO	-
1675	ZINC00389226	2235	0.1079634686798159	NO	-
1676	ZINC04623074	15521	0.10795455199406867	NO	-
1677	ZINC01307918	5784	0.1079475484663668	NO	-
1678	ZINC03890807	13227	0.10794023992525631	NO	-
1679	ZINC00222478	1346	0.10792470084101874	NO	-
1680	ZINC01035533	4949	0.10791872603951941	NO	-
1681	ZINC00912377	4567	0.10790589443890602	NO	-
1682	ZINC00309883	1855	0.10790078147235542	NO	-
1683	ZINC02630676	7532	0.10789796295527881	NO	-
1684	ZINC02455171	7256	0.10789447649516522	NO	-
1685	ZINC01071767	5162	0.10788666707427093	NO	-
1686	ZINC02718992	7941	0.10788463986213573	NO	-
1687	ZINC03858942	12343	0.10787392245450506	NO	-
1688	ZINC03858946	12345	0.10787343559661086	NO	-
1689	ZINC00309916	1856	0.1078696876364642	NO	-
1690	ZINC00096347	606	0.10786808188585868	NO	-
1691	ZINC03890921	13242	0.1078534058352194	NO	-
1692	ZINC01076485	5191	0.10784947743677306	NO	-
1693	ZINC03858543	12297	0.10784550675630535	NO	-
1694	ZINC04470433	15361	0.10784550675630535	NO	-
1695	ZINC03849999	11546	0.10783240506062124	NO	-
1696	ZINC03858535	12295	0.10782085004419728	NO	-
1697	ZINC04470432	15360	0.10782085004419728	NO	-
1698	ZINC02718966	7904	0.10781343611195232	NO	-
1699	ZINC02718966	7905	0.10781343611195232	NO	-
1700	ZINC04317187	14861	0.10781002307073607	NO	-
1701	ZINC00381716	2185	0.10779837367866367	NO	-
1702	ZINC04633279	15539	0.10779060213920363	NO	-
1703	ZINC03849458	11526	0.10778659524976078	NO	-
1704	ZINC04169842	14582	0.10778578424587539	NO	-
1705	ZINC04169832	14568	0.10777997235690376	NO	-
1706	ZINC02088977	6797	0.10777905537275723	NO	-
1707	ZINC02088804	6796	0.10777162408610629	NO	-
1708	ZINC02088723	6794	0.10776953589153607	NO	-
1709	ZINC04004958	14319	0.10776230875418742	NO	-
1710	ZINC02511346	7361	0.10776222527505522	NO	-
1711	ZINC01050434	5026	0.1077557720772581	NO	-
1712	ZINC04141749	14513	0.10774610669061598	NO	-
1713	ZINC01331282	5800	0.10774175065848011	NO	-
1714	ZINC03524271	10815	0.10774063159672774	NO	-
1715	ZINC00667539	3939	0.10773993957854218	NO	-
1716	ZINC03234073	9084	0.10773851435848832	NO	-
1717	ZINC00512841	3106	0.10773375332487858	NO	-
1718	ZINC03234073	9085	0.10772869965021423	NO	-
1719	ZINC01109577	5310	0.1077260749392796	NO	-
1720	ZINC00389228	2236	0.10771029530966099	NO	-
1721	ZINC01230199	5663	0.10769155015738217	NO	-
1722	ZINC03558501	10988	0.10767294066525618	NO	-
1723	ZINC03858526	12293	0.10766889811402848	NO	-
1724	ZINC02452086	7251	0.10766510470575659	NO	-
1725	ZINC04274651	14777	0.10766147050977054	NO	-
1726	ZINC00002819	1	0.10765530674975758	NO	-
1727	ZINC02983256	8742	0.10763584244318726	NO	-
1728	ZINC00945352	4640	0.1076202801468969	NO	-
1729	ZINC01847626	6458	0.10760839164865367	NO	-
1730	ZINC02443848	7232	0.10760112549282859	NO	-
1731	ZINC03577849	11133	0.10757962975582032	NO	-
1732	ZINC04039962	14368	0.1075787072571035	NO	-
1733	ZINC02525071	7386	0.1075667873368274	NO	-
1734	ZINC03867734	12799	0.10755810387335797	NO	-
1735	ZINC03969584	13732	0.10754299494480632	NO	-
1736	ZINC00817376	4299	0.1075311002404002	NO	-
1737	ZINC00312507	1870	0.10750618085887571	NO	-
1738	ZINC01053510	5045	0.10750585286811118	NO	-
1739	ZINC02465961	7287	0.10749761982048993	NO	-
1740	ZINC04380352	15000	0.1074927513960612	NO	-
1741	ZINC00302902	1815	0.1074920489227842	NO	-
1742	ZINC04510097	15468	0.10749119991897206	NO	-
1743	ZINC00020694	80	0.10748959224835697	NO	-
1744	ZINC02861782	8451	0.10748237922338176	NO	-
1745	ZINC03863481	12563	0.10747891421335637	NO	-
1746	ZINC01543536	6267	0.10746198339697842	NO	-
1747	ZINC00602841	3630	0.10745847155699524	NO	-
1748	ZINC03555881	10979	0.10745824829161216	NO	-
1749	ZINC00667541	3940	0.1074555801971768	NO	-
1750	ZINC03849420	11523	0.10744450678937191	NO	-
1751	ZINC01062608	5115	0.10744332611322197	NO	-
1752	ZINC03815350	339	0.10742878907203121	YES	31
1753	ZINC04464999	15175	0.10739068188288681	NO	-
1754	ZINC01917341	6512	0.10739010505092415	NO	-
1755	ZINC02455964	7266	0.10737459319464429	NO	-
1756	ZINC03599092	11225	0.10736156146371505	NO	-
1757	ZINC00222350	1340	0.10735707650693325	NO	-
1758	ZINC03037833	8807	0.10735267596341588	NO	-
1759	ZINC02636321	7552	0.10734903465217446	NO	-
1760	ZINC02465963	7288	0.10732914349171185	NO	-
1761	ZINC01574859	6284	0.10732133001636449	NO	-
1762	ZINC00350173	1991	0.10731313361297949	NO	-
1763	ZINC03859958	12441	0.10730623400677253	NO	-
1764	ZINC04126188	14496	0.1072977345791532	NO	-
1765	ZINC04004958	14320	0.10727800441779685	NO	-
1766	ZINC01807613	6422	0.10726373579790578	NO	-
1767	ZINC02511346	7360	0.10726110506461038	NO	-
1768	ZINC01960624	6650	0.10725392919631806	NO	-
1769	ZINC02220279	6920	0.10724721428278204	NO	-
1770	ZINC03867008	12648	0.10723782973721269	NO	-
1771	ZINC00066944	392	0.1072305202777899	NO	-
1772	ZINC00181609	1129	0.10722352149553081	NO	-
1773	ZINC00375381	2158	0.10721131992222865	NO	-
1774	ZINC03863695	12571	0.10720605966484655	NO	-
1775	ZINC00567796	3470	0.10720519270103494	NO	-
1776	ZINC03890027	13159	0.10720280435921663	NO	-
1777	ZINC02782493	8178	0.10720235404127948	NO	-
1778	ZINC02466487	7296	0.10719671818168658	NO	-
1779	ZINC03364807	9522	0.10717786962196588	NO	-
1780	ZINC04434777	15083	0.1071572529788344	NO	-
1781	ZINC03853566	11803	0.10715626058994825	NO	-
1782	ZINC03890029	13161	0.10712721575154127	NO	-
1783	ZINC00679774	3985	0.10711070203215156	NO	-
1784	ZINC00096085	603	0.10710928403638342	NO	-
1785	ZINC02718742	7857	0.1071000838133108	NO	-
1786	ZINC00470716	2853	0.10706971146617542	NO	-
1787	ZINC04406453	15032	0.1070675656223522	NO	-
1788	ZINC02799476	8301	0.10706009135366427	NO	-
1789	ZINC03308256	9318	0.10705569148752615	NO	-
1790	ZINC02718984	7926	0.10705414505954045	NO	-
1791	ZINC03849418	11522	0.10703574191424776	NO	-
1792	ZINC02718742	7858	0.10703491102937518	NO	-
1793	ZINC02718742	7859	0.10703491102937518	NO	-
1794	ZINC00222481	1347	0.10701436374065226	NO	-
1795	ZINC00181609	1130	0.1070056198859888	NO	-
1796	ZINC00181609	1131	0.1070056198859888	NO	-
1797	ZINC00222437	1343	0.1070022858846247	NO	-
1798	ZINC03406462	9872	0.10700005014172265	NO	-
1799	ZINC00283247	1735	0.10699630533445599	NO	-
1800	ZINC03326054	9377	0.10699628606074757	NO	-
1801	ZINC02443848	7231	0.10699146489610957	NO	-
1802	ZINC00494888	2985	0.10698802872075311	NO	-
1803	ZINC00081144	490	0.10698249456597148	NO	-
1804	ZINC03859958	12440	0.10697769882125281	NO	-
1805	ZINC03528544	10852	0.10696754865616975	NO	-
1806	ZINC04317860	14876	0.1069637319739439	NO	-
1807	ZINC00112836	744	0.106952861039147	NO	-
1808	ZINC00832948	4363	0.10695120577015678	NO	-
1809	ZINC01807616	6423	0.10693830274073787	NO	-
1810	ZINC00151211	1025	0.10693053260891815	NO	-
1811	ZINC03097559	8876	0.10692918258865987	NO	-
1812	ZINC04406453	15033	0.10692397337093365	NO	-
1813	ZINC02437770	7224	0.10691991558853002	NO	-
1814	ZINC04224093	14660	0.10691699464198222	NO	-
1815	ZINC00794866	4188	0.10691414182004727	NO	-
1816	ZINC00601820	337	0.10691395420316875	YES	31
1817	ZINC00553489	3356	0.10690208498136232	NO	-
1818	ZINC03848547	11501	0.1068964080616049	NO	-
1819	ZINC02706575	7761	0.10689355768235358	NO	-
1820	ZINC03855094	12014	0.10688872767056365	NO	-
1821	ZINC01822385	6444	0.10688316920333775	NO	-
1822	ZINC03867402	12702	0.10688218959322233	NO	-
1823	ZINC04465544	15216	0.10688218959322233	NO	-
1824	ZINC03852875	11703	0.10687668554956122	NO	-
1825	ZINC00081148	491	0.10686529414427322	NO	-
1826	ZINC03853566	11802	0.1068650315931041	NO	-
1827	ZINC04317187	14860	0.10686133513470311	NO	-
1828	ZINC03992785	14153	0.1068387664984069	NO	-
1829	ZINC02712161	7776	0.10683031355760936	NO	-
1830	ZINC03854992	11986	0.10683010430930019	NO	-
1831	ZINC01104797	5284	0.10671426549713305	NO	-
1832	ZINC00904297	4553	0.1067024565807378	NO	-
1833	ZINC03899345	13377	0.10668666159287848	NO	-
1834	ZINC01104796	5283	0.10668639613921126	NO	-
1835	ZINC00097868	645	0.10668209912361484	NO	-
1836	ZINC03899204	13374	0.10668111501945218	NO	-
1837	ZINC04469578	15309	0.10665427066821438	NO	-
1838	ZINC03546722	10923	0.10664706396191624	NO	-
1839	ZINC02419623	7182	0.10664699983117551	NO	-
1840	ZINC03663131	11418	0.10662397056632082	NO	-
1841	ZINC03214220	8994	0.1066069758508727	NO	-
1842	ZINC03815390	279	0.10659872438724768	YES	14
1843	ZINC00181609	1128	0.10659831486872269	NO	-
1844	ZINC03859609	12416	0.10658582923744235	NO	-
1845	ZINC03867938	12885	0.10658069261303554	NO	-
1846	ZINC01087932	5223	0.10656512858645718	NO	-
1847	ZINC03971646	13823	0.10656164782731843	NO	-
1848	ZINC04470243	15342	0.10656164782731843	NO	-
1849	ZINC00586040	3607	0.10655014335926369	NO	-
1850	ZINC03620610	11365	0.10654613629092838	NO	-
1851	ZINC02220277	6919	0.10654238196833868	NO	-
1852	ZINC04126188	14495	0.10653823925979526	NO	-
1853	ZINC02718981	7917	0.10652092921001882	NO	-
1854	ZINC00457060	2757	0.10651200907367994	NO	-
1855	ZINC04001273	14289	0.10650315340012427	NO	-
1856	ZINC04628064	15533	0.10650094369213921	NO	-
1857	ZINC03859608	12415	0.10649631198463368	NO	-
1858	ZINC03849999	11545	0.10648359353957917	NO	-
1859	ZINC02475032	7305	0.1064776768849598	NO	-
1860	ZINC00417126	2386	0.10647656065910797	NO	-
1861	ZINC00023244	83	0.10647427907134868	NO	-
1862	ZINC02764808	8112	0.10647091536962183	NO	-
1863	ZINC04317860	14877	0.10646706055664568	NO	-
1864	ZINC00112839	745	0.10646315962998455	NO	-
1865	ZINC04032871	14350	0.106461992678317	NO	-
1866	ZINC04317860	14878	0.10645647878174629	NO	-
1867	ZINC00452436	2714	0.10645234796037656	NO	-
1868	ZINC04032871	14349	0.10644513810066795	NO	-
1869	ZINC00434280	2598	0.10640968407587444	NO	-
1870	ZINC02511257	7355	0.1063984198387368	NO	-
1871	ZINC03971644	13822	0.10639808046623567	NO	-
1872	ZINC01262660	5717	0.10639184021629076	NO	-
1873	ZINC03445358	10096	0.1063890253234525	NO	-
1874	ZINC00904297	4552	0.10638290428529286	NO	-
1875	ZINC00095835	601	0.10636922785152567	NO	-
1876	ZINC00418139	2395	0.10636709893932043	NO	-
1877	ZINC00856283	4438	0.10635567264498139	NO	-
1878	ZINC01113904	5333	0.10634579766496598	NO	-
1879	ZINC04414376	15058	0.10634126257956979	NO	-
1880	ZINC03857499	12152	0.10631131974279007	NO	-
1881	ZINC01123278	5366	0.10630846769523161	NO	-
1882	ZINC03891400	13258	0.10630515404691385	NO	-
1883	ZINC03857595	12172	0.10627743552751173	NO	-
1884	ZINC00904251	4551	0.1062721519491736	NO	-
1885	ZINC02918927	8623	0.10627128529803027	NO	-
1886	ZINC01010351	4836	0.10626821028082135	NO	-
1887	ZINC00856285	4439	0.10624290354707908	NO	-
1888	ZINC00888470	4519	0.10623619917089769	NO	-
1889	ZINC00857799	4445	0.10622808486258534	NO	-
1890	ZINC01051316	5031	0.10622063222173075	NO	-
1891	ZINC03569822	11074	0.1062187433426327	NO	-
1892	ZINC00217015	1304	0.10621620881055469	NO	-
1893	ZINC00012781	49	0.10619933019919117	NO	-
1894	ZINC00086027	529	0.10619746615562614	NO	-
1895	ZINC00096085	602	0.10619035724133145	NO	-
1896	ZINC00717320	4058	0.10618953551247086	NO	-
1897	ZINC00375381	2157	0.1061751612323262	NO	-
1898	ZINC04162974	14547	0.10617454916284905	NO	-
1899	ZINC00086024	528	0.10615357024812955	NO	-
1900	ZINC00554713	3373	0.10615340003021338	NO	-
1901	ZINC01510658	6229	0.10614277725235002	NO	-
1902	ZINC02220281	6921	0.1061347279360629	NO	-
1903	ZINC00178911	1112	0.10609696818661424	NO	-
1904	ZINC00095835	600	0.10607657714572505	NO	-
1905	ZINC02327810	7056	0.10607187023625977	NO	-
1906	ZINC00006798	270	0.10607155262654207	YES	14
1907	ZINC00779735	4130	0.10604419380430612	NO	-
1908	ZINC03668664	11422	0.10604333057609988	NO	-
1909	ZINC02660983	7652	0.10604281311757033	NO	-
1910	ZINC01497374	6174	0.10604127830706274	NO	-
1911	ZINC03992902	14165	0.10604027102821018	NO	-
1912	ZINC02718981	7918	0.10597928296470055	NO	-
1913	ZINC02718981	7919	0.10597928296470055	NO	-
1914	ZINC00181609	1132	0.10597809396411492	NO	-
1915	ZINC04470304	15350	0.10597728696057129	NO	-
1916	ZINC03859210	12377	0.10597405416707183	NO	-
1917	ZINC03857187	12101	0.1059584167433712	NO	-
1918	ZINC02918926	8622	0.10595207982808445	NO	-
1919	ZINC00151211	1024	0.10592448445472886	NO	-
1920	ZINC03849418	11521	0.1059097652907584	NO	-
1921	ZINC02718741	7854	0.10586862175476772	NO	-
1922	ZINC03857186	12100	0.10585481202641023	NO	-
1923	ZINC04406453	15031	0.10583373278667223	NO	-
1924	ZINC03859209	12376	0.10583232288179177	NO	-
1925	ZINC00566266	3457	0.10582006997985138	NO	-
1926	ZINC04001232	14286	0.10581912102273779	NO	-
1927	ZINC01264766	5722	0.10580799017854338	NO	-
1928	ZINC03857500	12153	0.1058072395680544	NO	-
1929	ZINC02718741	7855	0.10578740577359365	NO	-
1930	ZINC02718741	7856	0.10578740577359365	NO	-
1931	ZINC03340322	9435	0.10578718441836185	NO	-
1932	ZINC03592191	11185	0.10576804695794437	NO	-
1933	ZINC03992787	14155	0.10574798658252704	NO	-
1934	ZINC03850714	11564	0.10574713757738372	NO	-
1935	ZINC03377278	9557	0.10574594891624516	NO	-
1936	ZINC01115011	5335	0.10574586419615147	NO	-
1937	ZINC01115158	5336	0.10574358336308923	NO	-
1938	ZINC03974339	13893	0.10570159760653258	NO	-
1939	ZINC02182887	6857	0.10570021680713483	NO	-
1940	ZINC03969797	13742	0.10568010503778699	NO	-
1941	ZINC03291721	9281	0.1056780261284906	NO	-
1942	ZINC03017642	8783	0.10566964689182702	NO	-
1943	ZINC04075768	14398	0.10566788375998074	NO	-
1944	ZINC02956042	8694	0.10566645932554662	NO	-
1945	ZINC01236717	5681	0.10565627345743377	NO	-
1946	ZINC00522586	3147	0.10565247961602811	NO	-
1947	ZINC00554926	3379	0.1056522988998412	NO	-
1948	ZINC01111903	5324	0.10564790861706075	NO	-
1949	ZINC00524960	3161	0.10562807202718304	NO	-
1950	ZINC04252223	14740	0.10562348049661906	NO	-
1951	ZINC02698311	7738	0.10561845045514538	NO	-
1952	ZINC03992903	14166	0.10560958864815567	NO	-
1953	ZINC04469438	15302	0.10560958864815567	NO	-
1954	ZINC00465653	2804	0.1056008532124733	NO	-
1955	ZINC03313660	9343	0.10560008422224645	NO	-
1956	ZINC00444766	2675	0.10558834711256601	NO	-
1957	ZINC00044168	180	0.10558057493316744	NO	-
1958	ZINC03340363	9436	0.1055784897579843	NO	-
1959	ZINC03977335	13956	0.10557793445709805	NO	-
1960	ZINC03904484	13402	0.1055611374672363	NO	-
1961	ZINC02915103	8603	0.10554417301128263	NO	-
1962	ZINC01126468	5382	0.10551765218255359	NO	-
1963	ZINC03867974	12911	0.10551408580383836	NO	-
1964	ZINC02396923	7149	0.10551407147809264	NO	-
1965	ZINC02465969	7289	0.10551337542885522	NO	-
1966	ZINC00815019	4282	0.10548199368500943	NO	-
1967	ZINC03992901	14164	0.10548089602104807	NO	-
1968	ZINC03902933	13390	0.10545615933878992	NO	-
1969	ZINC00424903	2491	0.10545131003812645	NO	-
1970	ZINC00429764	2579	0.10544951956599728	NO	-
1971	ZINC00816710	4298	0.10542081469932994	NO	-
1972	ZINC03254330	9159	0.1054191373069915	NO	-
1973	ZINC03890254	13181	0.10541789172462002	NO	-
1974	ZINC04464944	15170	0.10541789172462002	NO	-
1975	ZINC00522585	3146	0.10541255474264531	NO	-
1976	ZINC02396922	7148	0.1053882227397595	NO	-
1977	ZINC00246131	1530	0.10537364811364178	NO	-
1978	ZINC00703717	4026	0.10536936329343465	NO	-
1979	ZINC00197579	1215	0.10536028437661456	NO	-
1980	ZINC00936053	4601	0.10535539327280068	NO	-
1981	ZINC04123921	14493	0.10535399790432343	NO	-
1982	ZINC00806056	4228	0.10535198644740007	NO	-
1983	ZINC03992021	14124	0.105338828251217	NO	-
1984	ZINC04464319	15142	0.105338828251217	NO	-
1985	ZINC02698311	7737	0.1053380231250897	NO	-
1986	ZINC00390755	2260	0.10532992359501982	NO	-
1987	ZINC00097841	640	0.10532332672941218	NO	-
1988	ZINC00990134	4762	0.10530837982296674	NO	-
1989	ZINC02864406	8456	0.10530707326410274	NO	-
1990	ZINC04443157	15098	0.10528370475583453	NO	-
1991	ZINC01972519	6672	0.10528277709907188	NO	-
1992	ZINC02918145	8620	0.10528003912248604	NO	-
1993	ZINC03992784	14152	0.1052649329767778	NO	-
1994	ZINC02718956	7887	0.10526154099195749	NO	-
1995	ZINC03815299	344	0.10525783958601423	YES	31
1996	ZINC00389017	2224	0.10524916298094357	NO	-
1997	ZINC04442492	15093	0.1052305623689085	NO	-
1998	ZINC00424899	2489	0.10521504434411298	NO	-
1999	ZINC03992786	14154	0.1052132227352323	NO	-
2000	ZINC03851620	11632	0.10520314049033139	NO	-
2001	ZINC00794866	4187	0.10519817419123552	NO	-
2002	ZINC00558281	3398	0.1051856689983214	NO	-
2003	ZINC03356594	9497	0.10517969953773884	NO	-
2004	ZINC03859067	12364	0.10517590749305843	NO	-
2005	ZINC01278291	5742	0.10516021296583712	NO	-
2006	ZINC03890050	13165	0.10515974173980204	NO	-
2007	ZINC00197584	1216	0.10514590335193992	NO	-
2008	ZINC03867010	12649	0.10514078579580012	NO	-
2009	ZINC03988832	14116	0.10513719219576483	NO	-
2010	ZINC02220283	6922	0.10513572558809267	NO	-
2011	ZINC02718975	7908	0.10512711407528451	NO	-
2012	ZINC02718975	7909	0.10512711407528451	NO	-
2013	ZINC00274875	1720	0.10512529035614539	NO	-
2014	ZINC01206685	5576	0.1050976760165569	NO	-
2015	ZINC04273732	14775	0.10507010000768996	NO	-
2016	ZINC00834969	4368	0.1050686523252832	NO	-
2017	ZINC04193506	14626	0.10506820304345653	NO	-
2018	ZINC02455812	7260	0.10505301097793907	NO	-
2019	ZINC02073911	6785	0.10505210548833682	NO	-
2020	ZINC00126304	827	0.10504097257747286	NO	-
2021	ZINC00444765	2674	0.1050383738947171	NO	-
2022	ZINC00566265	3456	0.10497970534582327	NO	-
2023	ZINC02349727	7090	0.10497364299536167	NO	-
2024	ZINC00470395	2847	0.10495894813007013	NO	-
2025	ZINC01312305	5788	0.10494563312415128	NO	-
2026	ZINC00384615	2201	0.10493996817662807	NO	-
2027	ZINC03896502	13367	0.10493744609270934	NO	-
2028	ZINC03859641	12419	0.1049345284541805	NO	-
2029	ZINC04370053	14986	0.10493246353892548	NO	-
2030	ZINC00099307	661	0.10492820887555336	NO	-
2031	ZINC02484912	7325	0.10491192206106073	NO	-
2032	ZINC00086168	533	0.10490402575396944	NO	-
2033	ZINC03867011	12650	0.10490398358969445	NO	-
2034	ZINC03992799	14157	0.10489991773247537	NO	-
2035	ZINC01126964	5385	0.10489828208922095	NO	-
2036	ZINC02917999	8617	0.10489649539640158	NO	-
2037	ZINC02970342	8725	0.10488946113442132	NO	-
2038	ZINC04110653	14460	0.10488839536191888	NO	-
2039	ZINC01455319	6059	0.10487718011283677	NO	-
2040	ZINC03963880	13569	0.10486685870054434	NO	-
2041	ZINC04491223	15418	0.10484984191560727	NO	-
2042	ZINC03013600	8779	0.10484102056916779	NO	-
2043	ZINC03664222	11420	0.10483678628239512	NO	-
2044	ZINC00142030	954	0.10482566315371655	NO	-
2045	ZINC02124196	6816	0.10482362259529535	NO	-
2046	ZINC00553500	3357	0.10481949791904847	NO	-
2047	ZINC00541560	3285	0.10480978857448259	NO	-
2048	ZINC00558183	3391	0.1047636093963476	NO	-
2049	ZINC00375370	2154	0.10474666790292933	NO	-
2050	ZINC00622374	3797	0.10472347442599649	NO	-
2051	ZINC03170916	8945	0.10471735018526616	NO	-
2052	ZINC03848044	11494	0.10471533813908983	NO	-
2053	ZINC01125129	5372	0.1046881749970598	NO	-
2054	ZINC00803263	4222	0.10467895666691533	NO	-
2055	ZINC02436504	7219	0.10467867581884933	NO	-
2056	ZINC00416313	2371	0.10466242638461193	NO	-
2057	ZINC01193575	5552	0.10466189522308177	NO	-
2058	ZINC02915105	8604	0.10465945222615883	NO	-
2059	ZINC00520414	3130	0.10465445707498747	NO	-
2060	ZINC02356736	7100	0.10463667770297236	NO	-
2061	ZINC00389229	2237	0.1046192772341283	NO	-
2062	ZINC03417910	9925	0.10460863096146186	NO	-
2063	ZINC01122815	5363	0.10460812096488728	NO	-
2064	ZINC03986414	14075	0.10459550965865286	NO	-
2065	ZINC04317186	14856	0.10459069004562328	NO	-
2066	ZINC03948177	13505	0.10458392910750022	NO	-
2067	ZINC00096344	605	0.1045793650915209	NO	-
2068	ZINC04469684	15316	0.10456472152755979	NO	-
2069	ZINC00558646	3408	0.10455692866363986	NO	-
2070	ZINC03909475	13450	0.10455020353230149	NO	-
2071	ZINC02917998	8616	0.10454641277072893	NO	-
2072	ZINC00803263	4223	0.10454255786153464	NO	-
2073	ZINC03867974	12910	0.1045354996087098	NO	-
2074	ZINC03816131	11456	0.10453415928186385	NO	-
2075	ZINC01074723	5180	0.104534101474769	NO	-
2076	ZINC02568516	7416	0.10451197823652719	NO	-
2077	ZINC02449926	7244	0.10450093525355666	NO	-
2078	ZINC03430464	10005	0.10449505627243556	NO	-
2079	ZINC03314062	9346	0.1044901863504473	NO	-
2080	ZINC04326559	14893	0.10448925981200388	NO	-
2081	ZINC00063633	370	0.10447384551632376	NO	-
2082	ZINC03514288	10745	0.10447047347259603	NO	-
2083	ZINC02718975	7907	0.10445812739046162	NO	-
2084	ZINC00223680	1365	0.104455706078822	NO	-
2085	ZINC01051755	5034	0.10444705954798672	NO	-
2086	ZINC03406578	9874	0.10444586262656023	NO	-
2087	ZINC02465978	7290	0.10444141900525297	NO	-
2088	ZINC03853680	11821	0.10444022314738578	NO	-
2089	ZINC03859388	12388	0.10441876489436702	NO	-
2090	ZINC04155306	14522	0.10441435486293572	NO	-
2091	ZINC00321802	1918	0.10441183998893469	NO	-
2092	ZINC03853627	11809	0.10437984507177295	NO	-
2093	ZINC02718956	7888	0.10437899060741802	NO	-
2094	ZINC02718956	7889	0.10437899060741802	NO	-
2095	ZINC03913129	13482	0.10437305819969654	NO	-
2096	ZINC04274709	14782	0.10436980046474853	NO	-
2097	ZINC02209141	6899	0.10436936131133522	NO	-
2098	ZINC04265927	14758	0.10436879670009253	NO	-
2099	ZINC02466061	7295	0.10436402111037399	NO	-
2100	ZINC04330413	14897	0.10435786640922234	NO	-
2101	ZINC00099522	662	0.1043568908276716	NO	-
2102	ZINC02641767	7576	0.1043524711132194	NO	-
2103	ZINC01190818	5544	0.10432121832435888	NO	-
2104	ZINC04273696	14774	0.10429821762308968	NO	-
2105	ZINC04460686	15132	0.10429815593546661	NO	-
2106	ZINC00424484	2483	0.10428783505436635	NO	-
2107	ZINC03852895	11705	0.10428442783545118	NO	-
2108	ZINC00211117	1278	0.10427669453008138	NO	-
2109	ZINC01170341	5499	0.10426937311620366	NO	-
2110	ZINC00586696	3608	0.10426320627504693	NO	-
2111	ZINC02209139	6898	0.10425567878437586	NO	-
2112	ZINC03424390	9982	0.10425250999241818	NO	-
2113	ZINC00273611	1714	0.10425203054527715	NO	-
2114	ZINC03571165	11086	0.10423471711025004	NO	-
2115	ZINC03861966	12477	0.1042319930521275	NO	-
2116	ZINC02645657	7587	0.10423045529664238	NO	-
2117	ZINC01034975	4946	0.10422190137986312	NO	-
2118	ZINC01034974	4945	0.10421731381444793	NO	-
2119	ZINC02561443	7411	0.10421643483414354	NO	-
2120	ZINC02603011	7445	0.10421494262024542	NO	-
2121	ZINC01031768	4916	0.10421139739527006	NO	-
2122	ZINC02767696	8127	0.10420941199109834	NO	-
2123	ZINC04538897	15494	0.10420580881101836	NO	-
2124	ZINC03222900	9036	0.10420388509091144	NO	-
2125	ZINC01190815	5543	0.10419677412102453	NO	-
2126	ZINC02763310	8103	0.1041776637094007	NO	-
2127	ZINC04274709	14783	0.10417048245955686	NO	-
2128	ZINC00247003	1536	0.10416633111493795	NO	-
2129	ZINC01187231	5529	0.10416585861639666	NO	-
2130	ZINC03986415	14076	0.10416214662392641	NO	-
2131	ZINC00412777	2339	0.10416214375202157	NO	-
2132	ZINC00638842	3859	0.10415714177184407	NO	-
2133	ZINC00479865	2925	0.10414668089799965	NO	-
2134	ZINC03986417	14077	0.10413860086996884	NO	-
2135	ZINC02554829	7409	0.10413813694967534	NO	-
2136	ZINC03867499	12733	0.10413236623665788	NO	-
2137	ZINC01054671	5056	0.10413147758681747	NO	-
2138	ZINC00638848	3860	0.10411215637397359	NO	-
2139	ZINC04108465	14453	0.10411124276802092	NO	-
2140	ZINC00584032	3590	0.10410772093057027	NO	-
2141	ZINC00132889	882	0.10410012785559891	NO	-
2142	ZINC02718730	7848	0.10409696637218067	NO	-
2143	ZINC03984569	14068	0.10409024851870909	NO	-
2144	ZINC03851620	11631	0.10408876899989324	NO	-
2145	ZINC01547557	6270	0.10408441077658924	NO	-
2146	ZINC01183363	5523	0.10408436835123898	NO	-
2147	ZINC04438329	15086	0.10407623811160448	NO	-
2148	ZINC02855019	8424	0.10406358876959347	NO	-
2149	ZINC01035498	4948	0.1040631992901257	NO	-
2150	ZINC00895388	4529	0.10405685467175287	NO	-
2151	ZINC01499614	6186	0.10405381649549092	NO	-
2152	ZINC00667543	3941	0.10405337762374474	NO	-
2153	ZINC00429759	2575	0.10404908332001428	NO	-
2154	ZINC01424561	5976	0.10404602121089525	NO	-
2155	ZINC03971751	13826	0.10403798375957837	NO	-
2156	ZINC02718730	7849	0.10403251240741804	NO	-
2157	ZINC02718730	7850	0.10403251240741804	NO	-
2158	ZINC00389217	2228	0.10402796554146027	NO	-
2159	ZINC03013602	8780	0.10401311039768477	NO	-
2160	ZINC02718747	7864	0.1040045909636944	NO	-
2161	ZINC02718747	7865	0.1040045909636944	NO	-
2162	ZINC03859640	12418	0.10399972444329778	NO	-
2163	ZINC00638839	3858	0.10399475531821689	NO	-
2164	ZINC03037040	8804	0.10398547635229413	NO	-
2165	ZINC02878402	8509	0.10396569747084405	NO	-
2166	ZINC03604471	11258	0.10396155851867027	NO	-
2167	ZINC03867525	12747	0.10395177099260829	NO	-
2168	ZINC03971752	13827	0.10394421160668077	NO	-
2169	ZINC02871606	8479	0.1039392113017323	NO	-
2170	ZINC03215671	9000	0.10393283414874169	NO	-
2171	ZINC00543915	3297	0.10391527573859947	NO	-
2172	ZINC00051075	236	0.10391259072793788	NO	-
2173	ZINC00615019	3729	0.10390783776399413	NO	-
2174	ZINC00389231	2238	0.10388045430536796	NO	-
2175	ZINC03867499	12732	0.10387205253924361	NO	-
2176	ZINC00753449	4082	0.10387130715864339	NO	-
2177	ZINC01537049	6261	0.10385804568281452	NO	-
2178	ZINC02698330	7742	0.10385603308760287	NO	-
2179	ZINC01078533	5198	0.10385512077818665	NO	-
2180	ZINC04317186	14857	0.1038515795760166	NO	-
2181	ZINC00139406	935	0.10385133005671165	NO	-
2182	ZINC03560593	11007	0.10384985925387882	NO	-
2183	ZINC03849610	11534	0.10383646076969769	NO	-
2184	ZINC01076760	5193	0.10382025116429977	NO	-
2185	ZINC02919190	8627	0.10380790367475573	NO	-
2186	ZINC04274709	14784	0.1038018604847555	NO	-
2187	ZINC03048780	8822	0.10379085098971223	NO	-
2188	ZINC01497466	6175	0.10379016328420687	NO	-
2189	ZINC00171429	1087	0.10378256972721178	NO	-
2190	ZINC04317186	14858	0.10378037896939622	NO	-
2191	ZINC04239074	14691	0.10378002618197536	NO	-
2192	ZINC03854220	11872	0.10377928321989774	NO	-
2193	ZINC02914587	8599	0.10377671319412149	NO	-
2194	ZINC03257007	9166	0.10376583877169124	NO	-
2195	ZINC01455319	6060	0.10375516463316858	NO	-
2196	ZINC01087877	5222	0.10375263221314458	NO	-
2197	ZINC03856228	12060	0.10374459517077032	NO	-
2198	ZINC03974687	13900	0.10373976666245731	NO	-
2199	ZINC02754083	8056	0.10373520445634453	NO	-
2200	ZINC01491052	6146	0.10371985461296973	NO	-
2201	ZINC00420319	2409	0.1036999821282926	NO	-
2202	ZINC04325793	14889	0.10368698634086229	NO	-
2203	ZINC02718815	7879	0.10368423420989134	NO	-
2204	ZINC00222256	1338	0.10367146765666937	NO	-
2205	ZINC04274709	14781	0.10366682019723046	NO	-
2206	ZINC00251238	1556	0.10366003097727061	NO	-
2207	ZINC00097841	639	0.1036589365885292	NO	-
2208	ZINC03868515	13007	0.10365027105247306	NO	-
2209	ZINC03848344	11497	0.10364928774319572	NO	-
2210	ZINC03857705	12182	0.10364720904915646	NO	-
2211	ZINC01257290	5711	0.10363554848393433	NO	-
2212	ZINC04478193	15374	0.10363535452476587	NO	-
2213	ZINC02782381	8176	0.10363316510949773	NO	-
2214	ZINC00527877	3178	0.10362868312281424	NO	-
2215	ZINC00355162	2026	0.10362539814130815	NO	-
2216	ZINC00424509	2485	0.10360998895892955	NO	-
2217	ZINC03896502	13368	0.103605031230114	NO	-
2218	ZINC02913876	8592	0.10360471755068792	NO	-
2219	ZINC02919188	8626	0.10360444236589814	NO	-
2220	ZINC00423537	2446	0.10359663387623431	NO	-
2221	ZINC04274709	14778	0.10359157933042903	NO	-
2222	ZINC00528219	3182	0.10359095657167029	NO	-
2223	ZINC01134533	5408	0.10358842929482397	NO	-
2224	ZINC00424509	2484	0.10358207206048173	NO	-
2225	ZINC02205740	6893	0.10357730964313148	NO	-
2226	ZINC03848344	11498	0.10356448864123244	NO	-
2227	ZINC02712168	7781	0.10356075987268384	NO	-
2228	ZINC03859387	12387	0.10355245167855143	NO	-
2229	ZINC01057804	5078	0.1035492914330536	NO	-
2230	ZINC03244837	9130	0.10352837052828927	NO	-
2231	ZINC00386509	2220	0.10352492670848659	NO	-
2232	ZINC01108643	5304	0.10351518061236151	NO	-
2233	ZINC03613833	11332	0.10351407855707345	NO	-
2234	ZINC00345437	1973	0.10350062570810559	NO	-
2235	ZINC01234413	5675	0.10348569853227838	NO	-
2236	ZINC03974651	13899	0.10348336908955123	NO	-
2237	ZINC00223225	1354	0.1034675957435089	NO	-
2238	ZINC03963856	13560	0.10346277694979593	NO	-
2239	ZINC01510420	6228	0.1034519143284865	NO	-
2240	ZINC00980626	4732	0.10344477115020091	NO	-
2241	ZINC04078454	14404	0.10342429957418584	NO	-
2242	ZINC00026883	104	0.10342203505396558	NO	-
2243	ZINC04274709	14779	0.1034211813894127	NO	-
2244	ZINC01008962	4833	0.10341481492429284	NO	-
2245	ZINC04274709	14780	0.10341307935857914	NO	-
2246	ZINC03225603	9051	0.10341010619653217	NO	-
2247	ZINC03559110	10992	0.1034069765257164	NO	-
2248	ZINC00507759	3041	0.10339790536070949	NO	-
2249	ZINC00251164	1551	0.10339262006267047	NO	-
2250	ZINC00340540	1952	0.10339115577770008	NO	-
2251	ZINC00345434	1972	0.10337851522471712	NO	-
2252	ZINC00912804	4568	0.10337498782222568	NO	-
2253	ZINC00489083	2969	0.1033749646922389	NO	-
2254	ZINC03849540	11532	0.10337129559027554	NO	-
2255	ZINC02238483	6952	0.10336951615743926	NO	-
2256	ZINC02238483	6953	0.10336951615743926	NO	-
2257	ZINC00934392	4598	0.10336272155416153	NO	-
2258	ZINC00466112	2809	0.10335690908790579	NO	-
2259	ZINC03868446	12993	0.10335454206427136	NO	-
2260	ZINC04201836	14641	0.10334938642202895	NO	-
2261	ZINC04622724	15516	0.1033469940536808	NO	-
2262	ZINC00306868	1834	0.10334341935398801	NO	-
2263	ZINC00102922	675	0.10333944404660782	NO	-
2264	ZINC00096192	604	0.10333447411897156	NO	-
2265	ZINC02912024	8588	0.10331877253285485	NO	-
2266	ZINC03815295	220	0.10331504154590902	YES	7
2267	ZINC02205742	6894	0.10330381636617532	NO	-
2268	ZINC00082617	501	0.10330003705972629	NO	-
2269	ZINC02994358	8755	0.10328624092555541	NO	-
2270	ZINC03350525	9475	0.1032851473841697	NO	-
2271	ZINC03293010	9288	0.10328202102447682	NO	-
2272	ZINC00912806	4569	0.10327527089581703	NO	-
2273	ZINC01478990	6118	0.10327380417337922	NO	-
2274	ZINC01000087	4807	0.10327118010810371	NO	-
2275	ZINC02718747	7863	0.10326999597772214	NO	-
2276	ZINC02718706	7839	0.10326303386206764	NO	-
2277	ZINC02368391	7122	0.10325491517609935	NO	-
2278	ZINC01748356	6361	0.10324235839209492	NO	-
2279	ZINC00375370	2153	0.10323267888629964	NO	-
2280	ZINC01901276	6498	0.10323159364755592	NO	-
2281	ZINC00416313	2372	0.1032279269565997	NO	-
2282	ZINC03857185	12099	0.10322779978448633	NO	-
2283	ZINC02718986	7927	0.10322154639511374	NO	-
2284	ZINC00806065	4229	0.10320841490596527	NO	-
2285	ZINC03607020	11263	0.10320680433536769	NO	-
2286	ZINC03889937	13149	0.10320265189698247	NO	-
2287	ZINC03867239	12686	0.10318488026594354	NO	-
2288	ZINC03970915	13798	0.1031819986730811	NO	-
2289	ZINC03549427	10936	0.10318136050450558	NO	-
2290	ZINC00507759	3042	0.10317935869207097	NO	-
2291	ZINC03561858	11013	0.10317581222164511	NO	-
2292	ZINC00085962	527	0.1031701027736448	NO	-
2293	ZINC01515599	6245	0.10316838854161034	NO	-
2294	ZINC03970914	13797	0.10316529751599837	NO	-
2295	ZINC01051757	5035	0.10315381912427263	NO	-
2296	ZINC02317582	7040	0.10314418190736849	NO	-
2297	ZINC03346036	9453	0.1031418097566599	NO	-
2298	ZINC00415959	2364	0.10313314414383346	NO	-
2299	ZINC00222255	1337	0.10312266126949936	NO	-
2300	ZINC01252212	5706	0.10311986359848882	NO	-
2301	ZINC00558256	3394	0.1031156048613468	NO	-
2302	ZINC00455996	2739	0.10311113845886546	NO	-
2303	ZINC02444011	7233	0.10310307519123553	NO	-
2304	ZINC03873470	13055	0.10310298718987038	NO	-
2305	ZINC00318050	1900	0.10310047782854567	NO	-
2306	ZINC03850887	11576	0.10310020452245829	NO	-
2307	ZINC03971753	13828	0.10309213200418946	NO	-
2308	ZINC04470276	15347	0.10309213200418946	NO	-
2309	ZINC00055165	282	0.10308799747369657	NO	-
2310	ZINC00104788	686	0.10308364952006302	NO	-
2311	ZINC03984657	14070	0.10308237192361323	NO	-
2312	ZINC02792524	8225	0.103079599170324	NO	-
2313	ZINC03977587	13981	0.10307809033744293	NO	-
2314	ZINC03362212	9513	0.10307801665426379	NO	-
2315	ZINC03858447	12275	0.10307758934358277	NO	-
2316	ZINC03984657	14069	0.10307261279003152	NO	-
2317	ZINC03859678	12423	0.1030706611119832	NO	-
2318	ZINC04088250	14418	0.10304065069952231	NO	-
2319	ZINC00027401	112	0.10302441564460187	NO	-
2320	ZINC00624851	3806	0.10302215380210396	NO	-
2321	ZINC01020561	4866	0.10301885756320316	NO	-
2322	ZINC00856292	4441	0.10301863659858822	NO	-
2323	ZINC00904222	4544	0.1030148704968752	NO	-
2324	ZINC04457575	15119	0.10300991251116882	NO	-
2325	ZINC00318776	1907	0.10300793237743285	NO	-
2326	ZINC02868137	8459	0.1029879604692124	NO	-
2327	ZINC04348466	14940	0.10298633088826288	NO	-
2328	ZINC00630057	3837	0.10298553628250827	NO	-
2329	ZINC01491052	6145	0.10296067288562816	NO	-
2330	ZINC00439295	2635	0.10294401882187794	NO	-
2331	ZINC00287289	1749	0.10294018899678735	NO	-
2332	ZINC03963891	13571	0.10292792753773355	NO	-
2333	ZINC02346611	7083	0.10292375220906905	NO	-
2334	ZINC00904224	4545	0.10292277591923568	NO	-
2335	ZINC00126731	833	0.1029202201380984	NO	-
2336	ZINC02972035	8734	0.10291688395867041	NO	-
2337	ZINC02236522	6948	0.10291373784641006	NO	-
2338	ZINC03559075	10991	0.10291298529642934	NO	-
2339	ZINC00554967	3380	0.10290158312598754	NO	-
2340	ZINC01564670	6275	0.1028983638957644	NO	-
2341	ZINC03906271	13405	0.10288501778181049	NO	-
2342	ZINC03859678	12424	0.10288294777497956	NO	-
2343	ZINC01821001	6443	0.10286947557980788	NO	-
2344	ZINC00181604	1127	0.10286533177055898	NO	-
2345	ZINC03908360	13438	0.10285724444261661	NO	-
2346	ZINC00904224	4546	0.10285202722239653	NO	-
2347	ZINC02914589	8600	0.10285134917797772	NO	-
2348	ZINC00222257	1339	0.10284870154102886	NO	-
2349	ZINC00846559	4409	0.10283568465032095	NO	-
2350	ZINC00954859	4675	0.1028351178347238	NO	-
2351	ZINC01427424	5993	0.10283069894936714	NO	-
2352	ZINC00558869	3411	0.10282867245164294	NO	-
2353	ZINC00612835	3698	0.10281645749885804	NO	-
2354	ZINC04123961	14494	0.10281298763289938	NO	-
2355	ZINC00548072	3321	0.10281293354932142	NO	-
2356	ZINC03890903	13237	0.1028066445196613	NO	-
2357	ZINC02590605	7432	0.10279811805075073	NO	-
2358	ZINC01901275	6497	0.10279666138403126	NO	-
2359	ZINC01748352	6360	0.1027963092232341	NO	-
2360	ZINC02718965	7902	0.1027860719839683	NO	-
2361	ZINC01903629	6501	0.10278406252226856	NO	-
2362	ZINC00439365	2636	0.10277627702546062	NO	-
2363	ZINC02900142	8564	0.10277626561943379	NO	-
2364	ZINC03552694	10961	0.10277255346671439	NO	-
2365	ZINC00463260	2788	0.10276285805587713	NO	-
2366	ZINC04419877	15066	0.1027526428043464	NO	-
2367	ZINC01747414	6356	0.10275180873920554	NO	-
2368	ZINC00390754	2259	0.10274548061288791	NO	-
2369	ZINC01821000	6442	0.10272755203524404	NO	-
2370	ZINC01747411	6355	0.1027253248634189	NO	-
2371	ZINC00016300	59	0.10272426605476875	NO	-
2372	ZINC00470670	2852	0.1027205052861879	NO	-
2373	ZINC00595551	3627	0.10270787169639715	NO	-
2374	ZINC00942631	4623	0.1026964853895822	NO	-
2375	ZINC02204086	6892	0.10269461073217716	NO	-
2376	ZINC02590606	7433	0.10268028912424919	NO	-
2377	ZINC03851779	11640	0.10267920330996004	NO	-
2378	ZINC01903630	6502	0.10267769056789366	NO	-
2379	ZINC00674977	3969	0.10265653856190635	NO	-
2380	ZINC03969036	13682	0.10265185748918221	NO	-
2381	ZINC01049881	5022	0.10264727106225856	NO	-
2382	ZINC00092706	574	0.10262332250934607	NO	-
2383	ZINC03859116	12371	0.10262245828606066	NO	-
2384	ZINC03815368	223	0.10261622334791981	YES	7
2385	ZINC04496824	15450	0.10261396184555345	NO	-
2386	ZINC04361564	14973	0.10261010724976048	NO	-
2387	ZINC00222254	1336	0.10260815948625275	NO	-
2388	ZINC02735831	7980	0.10260036867052612	NO	-
2389	ZINC02718712	7843	0.10259628509381173	NO	-
2390	ZINC02718712	7844	0.10259628509381173	NO	-
2391	ZINC02718739	7852	0.10258831813093298	NO	-
2392	ZINC02718739	7853	0.10258831813093298	NO	-
2393	ZINC00703536	4025	0.10256226265288916	NO	-
2394	ZINC03977224	13947	0.10256165041454346	NO	-
2395	ZINC03858773	12321	0.10253871888425646	NO	-
2396	ZINC00341954	1957	0.10253439954292455	NO	-
2397	ZINC00439294	2634	0.1025336567888978	NO	-
2398	ZINC03853750	11833	0.10252602091589948	NO	-
2399	ZINC00790677	4169	0.10251810559119237	NO	-
2400	ZINC00131261	863	0.10251791153272125	NO	-
2401	ZINC01301851	5776	0.10250288706572695	NO	-
2402	ZINC04201855	14644	0.10248590882740721	NO	-
2403	ZINC01386212	5858	0.1024853018911405	NO	-
2404	ZINC00897624	4533	0.10247452390450432	NO	-
2405	ZINC03851779	11641	0.1024738143171276	NO	-
2406	ZINC02236524	6949	0.10247359172885924	NO	-
2407	ZINC00904222	4543	0.10246695358439714	NO	-
2408	ZINC00525330	3167	0.10245220717364387	NO	-
2409	ZINC03890901	13236	0.10245151137510705	NO	-
2410	ZINC03972449	13868	0.10243217361159779	NO	-
2411	ZINC01495523	6166	0.10243166873674087	NO	-
2412	ZINC00885053	4513	0.10242527540521285	NO	-
2413	ZINC03604404	11254	0.10241413581479343	NO	-
2414	ZINC04320292	14880	0.10241180346072315	NO	-
2415	ZINC02698330	7741	0.10240883523221146	NO	-
2416	ZINC00548637	3326	0.10240874586584006	NO	-
2417	ZINC01500678	6190	0.10240625267836648	NO	-
2418	ZINC00259077	1631	0.10240611872350815	NO	-
2419	ZINC03848081	11495	0.10240537224599335	NO	-
2420	ZINC04201866	14645	0.1024051106754701	NO	-
2421	ZINC04201875	14646	0.102403801630312	NO	-
2422	ZINC04201846	14643	0.10240152277360942	NO	-
2423	ZINC03855169	12039	0.10239617167602308	NO	-
2424	ZINC03890905	13238	0.1023908432754885	NO	-
2425	ZINC03853829	11847	0.1023899585775968	NO	-
2426	ZINC03969517	13722	0.10238625054422214	NO	-
2427	ZINC00092702	573	0.10237409226183357	NO	-
2428	ZINC04255121	14749	0.10236785306433421	NO	-
2429	ZINC02718986	7928	0.10236699493818438	NO	-
2430	ZINC02718986	7929	0.10236699493818438	NO	-
2431	ZINC01510855	6232	0.10236341936623866	NO	-
2432	ZINC03246416	9137	0.10235901538549962	NO	-
2433	ZINC03854728	11956	0.10235427902209374	NO	-
2434	ZINC00669414	3947	0.10235129682527311	NO	-
2435	ZINC03889493	13110	0.10233328710018891	NO	-
2436	ZINC03858446	12274	0.10233321475353838	NO	-
2437	ZINC03968909	13673	0.10232928914538131	NO	-
2438	ZINC03598906	11221	0.102328050845194	NO	-
2439	ZINC00439365	2637	0.10232356147359362	NO	-
2440	ZINC00439365	2638	0.10232356147359362	NO	-
2441	ZINC03890927	13245	0.10231074208557361	NO	-
2442	ZINC03150994	8919	0.102295244844588	NO	-
2443	ZINC01004232	4820	0.10229375059168412	NO	-
2444	ZINC04320292	14881	0.10228969570001653	NO	-
2445	ZINC03858752	12319	0.10228805497695954	NO	-
2446	ZINC03853766	11834	0.1022871894474201	NO	-
2447	ZINC00465653	2803	0.10227247561401225	NO	-
2448	ZINC03598840	11212	0.1022709711211008	NO	-
2449	ZINC00117115	764	0.10226012291966216	NO	-
2450	ZINC00718298	4059	0.10225226297544118	NO	-
2451	ZINC00536360	3254	0.10224459235671683	NO	-
2452	ZINC00885053	4512	0.10223559146446179	NO	-
2453	ZINC03858819	12324	0.1022225578454062	NO	-
2454	ZINC03968908	13672	0.1022165459974324	NO	-
2455	ZINC03867239	12685	0.10221392081726335	NO	-
2456	ZINC00478525	2910	0.10221216822950974	NO	-
2457	ZINC04036389	14363	0.10220312217467056	NO	-
2458	ZINC04303196	14831	0.10219875739800952	NO	-
2459	ZINC03604396	11253	0.1021917301357898	NO	-
2460	ZINC01500264	6189	0.10217084243929817	NO	-
2461	ZINC03974056	13887	0.10216909697928987	NO	-
2462	ZINC00511651	3092	0.1021683548215019	NO	-
2463	ZINC03958874	13533	0.10214956701425681	NO	-
2464	ZINC02879179	8512	0.10214890864831047	NO	-
2465	ZINC02718706	7840	0.10214653227080871	NO	-
2466	ZINC02718706	7841	0.10214653227080871	NO	-
2467	ZINC02628315	7520	0.10213270470805311	NO	-
2468	ZINC00060177	336	0.1021320118523996	NO	-
2469	ZINC03858409	12270	0.10211728362677577	NO	-
2470	ZINC00846034	4408	0.10211342692729661	NO	-
2471	ZINC04224025	14657	0.10211066548220157	NO	-
2472	ZINC00063018	365	0.10207133171037569	NO	-
2473	ZINC03853696	11825	0.10205759434432533	NO	-
2474	ZINC00570393	3485	0.1020515642008276	NO	-
2475	ZINC03974057	13888	0.1020495519616123	NO	-
2476	ZINC00703509	4024	0.10204665296701061	NO	-
2477	ZINC03912227	13461	0.10203224246170385	NO	-
2478	ZINC02208996	6895	0.10201367227452618	NO	-
2479	ZINC03496967	10490	0.10200633698709018	NO	-
2480	ZINC01019019	4864	0.10200543013329044	NO	-
2481	ZINC03850887	11575	0.10200383955339605	NO	-
2482	ZINC00846033	4407	0.10199526260833987	NO	-
2483	ZINC02209000	6896	0.10199332556127041	NO	-
2484	ZINC03858299	12246	0.10199303627482768	NO	-
2485	ZINC00558869	3410	0.10198007418520302	NO	-
2486	ZINC04266502	14761	0.10196511859941455	NO	-
2487	ZINC00508769	3065	0.10196150015112228	NO	-
2488	ZINC03890925	13244	0.10193530540959113	NO	-
2489	ZINC00465653	2802	0.10193125614823031	NO	-
2490	ZINC00756528	4089	0.10192333075243258	NO	-
2491	ZINC01771359	6380	0.10191770979608221	NO	-
2492	ZINC03969519	13723	0.10191219594148172	NO	-
2493	ZINC00186360	1163	0.10190387232631276	NO	-
2494	ZINC01079295	5201	0.10189961981884263	NO	-
2495	ZINC01581923	6289	0.10187982591502247	NO	-
2496	ZINC00608526	3636	0.10187825992650075	NO	-
2497	ZINC02766977	8121	0.10187342582064343	NO	-
2498	ZINC00578713	3536	0.10186983084347424	NO	-
2499	ZINC00496984	2992	0.10186786517986265	NO	-
2500	ZINC00939221	4611	0.10186645535310351	NO	-
2501	ZINC00038635	166	0.10186569706560288	NO	-
2502	ZINC01073963	5175	0.10184948332474474	NO	-
2503	ZINC04406509	15034	0.10184786095963883	NO	-
2504	ZINC03858961	12352	0.10182955981814593	NO	-
2505	ZINC02698330	7740	0.10181382106038088	NO	-
2506	ZINC02718712	7842	0.10181229008263407	NO	-
2507	ZINC00986717	4750	0.10181061945681337	NO	-
2508	ZINC02718739	7851	0.10178538313061784	NO	-
2509	ZINC03555790	10978	0.10178502481973371	NO	-
2510	ZINC00423478	2442	0.10178489242067057	NO	-
2511	ZINC02225198	6930	0.10177630535437644	NO	-
2512	ZINC03815345	222	0.10175725014167258	YES	7
2513	ZINC00570396	3487	0.10174168603986154	NO	-
2514	ZINC03233213	9078	0.10174115640611836	NO	-
2515	ZINC00947135	4653	0.10172204597976507	NO	-
2516	ZINC04108458	14452	0.10171923275024425	NO	-
2517	ZINC03532519	10868	0.10170886866593724	NO	-
2518	ZINC00608526	3637	0.1017057572549336	NO	-
2519	ZINC03863303	12546	0.10169450486982622	NO	-
2520	ZINC03233212	9077	0.10168628688942351	NO	-
2521	ZINC03854728	11957	0.10168607455066898	NO	-
2522	ZINC01581923	6290	0.10168079652967711	NO	-
2523	ZINC03867962	12897	0.10167883604333647	NO	-
2524	ZINC00814334	4277	0.10167079956753558	NO	-
2525	ZINC03853829	11848	0.10165989899500782	NO	-
2526	ZINC00814334	4278	0.10164372891679681	NO	-
2527	ZINC00318053	1901	0.10163912187097732	NO	-
2528	ZINC04157892	14531	0.10163550859009464	NO	-
2529	ZINC04157892	14532	0.10161856842764252	NO	-
2530	ZINC01054674	5057	0.10160434178074937	NO	-
2531	ZINC03606928	11262	0.10159731883982007	NO	-
2532	ZINC03293010	9289	0.10159406555185194	NO	-
2533	ZINC00584033	3591	0.10159361078567439	NO	-
2534	ZINC02657460	7635	0.10158560669051347	NO	-
2535	ZINC04224010	14656	0.1015849875688676	NO	-
2536	ZINC02873816	8489	0.10157907756602265	NO	-
2537	ZINC01491052	6144	0.1015745086810795	NO	-
2538	ZINC04469609	15312	0.1015592707199587	NO	-
2539	ZINC03969034	13681	0.101555907310462	NO	-
2540	ZINC00078222	469	0.10154602780061371	NO	-
2541	ZINC02860567	8442	0.10154223898256479	NO	-
2542	ZINC00078228	470	0.10153132866412355	NO	-
2543	ZINC01253866	5710	0.1015309667136575	NO	-
2544	ZINC00619762	3769	0.10151844436973606	NO	-
2545	ZINC03608719	11283	0.10149815322928735	NO	-
2546	ZINC00066917	390	0.10148166885970757	NO	-
2547	ZINC03868234	12965	0.10147941481646479	NO	-
2548	ZINC00072064	427	0.10147924157736164	NO	-
2549	ZINC00466112	2808	0.10147885700704026	NO	-
2550	ZINC03087488	8865	0.10147177881304292	NO	-
2551	ZINC03974894	13902	0.10146737916915015	NO	-
2552	ZINC03890924	13243	0.10145925397056646	NO	-
2553	ZINC00111913	733	0.10145431409721338	NO	-
2554	ZINC03338260	9422	0.10145246555909633	NO	-
2555	ZINC02918945	8625	0.10144749151017117	NO	-
2556	ZINC02497804	7340	0.10144070823528323	NO	-
2557	ZINC02956044	8695	0.10143598224566924	NO	-
2558	ZINC03867821	12838	0.10143167811745417	NO	-
2559	ZINC02184100	6862	0.10142900536522907	NO	-
2560	ZINC00537114	3265	0.10142787611329734	NO	-
2561	ZINC03969610	13735	0.10141744960402824	NO	-
2562	ZINC03967903	13614	0.10141483695109325	NO	-
2563	ZINC04204678	14647	0.10139095187973107	NO	-
2564	ZINC03859085	12370	0.10138541267115132	NO	-
2565	ZINC00608525	3635	0.10135677691487952	NO	-
2566	ZINC04193509	14627	0.10135197624490586	NO	-
2567	ZINC00819141	4316	0.10135191572561923	NO	-
2568	ZINC00537011	3264	0.10134875996011354	NO	-
2569	ZINC04157970	14535	0.1013394106241856	NO	-
2570	ZINC04325855	14891	0.10133794178844642	NO	-
2571	ZINC00502274	3009	0.10133669342932289	NO	-
2572	ZINC03892991	13360	0.10133374044105004	NO	-
2573	ZINC00608525	3634	0.10133308915941876	NO	-
2574	ZINC04201842	14642	0.10133130497625187	NO	-
2575	ZINC00571694	3492	0.10133111921598474	NO	-
2576	ZINC00802934	4221	0.10132919506742046	NO	-
2577	ZINC03856462	12072	0.10132316460058972	NO	-
2578	ZINC02455175	7258	0.10132285978233936	NO	-
2579	ZINC03963858	13561	0.1013209054064895	NO	-
2580	ZINC03997261	14232	0.10132086625331166	NO	-
2581	ZINC01534149	6258	0.10131398814806736	NO	-
2582	ZINC03862427	12496	0.10131392812766066	NO	-
2583	ZINC00434383	2599	0.10131388474103382	NO	-
2584	ZINC00487997	2966	0.10131197005752682	NO	-
2585	ZINC04157970	14534	0.10130067165589712	NO	-
2586	ZINC03859085	12369	0.1012822437492835	NO	-
2587	ZINC02466494	7297	0.10127889695347958	NO	-
2588	ZINC04251225	14735	0.10127686290547126	NO	-
2589	ZINC03868451	12996	0.10126552894836115	NO	-
2590	ZINC03908333	13436	0.10125858359430011	NO	-
2591	ZINC03983406	14053	0.10124609803482791	NO	-
2592	ZINC00375364	2152	0.10124379772863852	NO	-
2593	ZINC00063018	366	0.1012433750252092	NO	-
2594	ZINC03850103	11550	0.10123911071123914	NO	-
2595	ZINC04317483	14870	0.1012378223644876	NO	-
2596	ZINC03899115	13373	0.10123577236571196	NO	-
2597	ZINC04224126	14661	0.10122770170849354	NO	-
2598	ZINC03967627	13601	0.10122526882092035	NO	-
2599	ZINC04465947	15247	0.10122526882092035	NO	-
2600	ZINC03868228	12962	0.10122494321877008	NO	-
2601	ZINC02627474	7504	0.1012222913948424	NO	-
2602	ZINC03968941	13675	0.10121917252255894	NO	-
2603	ZINC01581923	6288	0.1012098095521866	NO	-
2604	ZINC03411327	9890	0.10120956961940743	NO	-
2605	ZINC00584247	3596	0.10120318531456489	NO	-
2606	ZINC00611993	3683	0.10118662327650059	NO	-
2607	ZINC03604441	11256	0.10118520393255039	NO	-
2608	ZINC00956945	4688	0.10118062913300122	NO	-
2609	ZINC00652325	3898	0.10116353304963709	NO	-
2610	ZINC00411628	2324	0.10116284224546918	NO	-
2611	ZINC03878106	13067	0.10116101675623258	NO	-
2612	ZINC00811267	4259	0.10114172103363156	NO	-
2613	ZINC03263385	9182	0.10112547280692545	NO	-
2614	ZINC03972446	13867	0.10109652265142452	NO	-
2615	ZINC04466004	15253	0.1010930245562046	NO	-
2616	ZINC04251219	14732	0.10109113383596396	NO	-
2617	ZINC02209564	6902	0.10108757958685514	NO	-
2618	ZINC03859068	12366	0.10108503746263932	NO	-
2619	ZINC02970817	8727	0.10107907236621547	NO	-
2620	ZINC00190445	1184	0.10107426559064651	NO	-
2621	ZINC01502422	6207	0.10107158481221175	NO	-
2622	ZINC03849557	11533	0.10105614447270402	NO	-
2623	ZINC02838395	8385	0.10105557847921144	NO	-
2624	ZINC02838395	8386	0.10105557847921144	NO	-
2625	ZINC03898151	13370	0.10103705396899286	NO	-
2626	ZINC03892863	13357	0.10103579787038984	NO	-
2627	ZINC03859068	12365	0.1010326458285333	NO	-
2628	ZINC03980354	14011	0.10103029507443681	NO	-
2629	ZINC04469609	15313	0.10103029507443681	NO	-
2630	ZINC03356463	9496	0.1010297206348127	NO	-
2631	ZINC00349860	1987	0.10102561066563824	NO	-
2632	ZINC01054901	5063	0.10102446631942688	NO	-
2633	ZINC03990114	14117	0.10102178997334013	NO	-
2634	ZINC03906340	13409	0.10101696068240172	NO	-
2635	ZINC00544706	3303	0.10101299303214478	NO	-
2636	ZINC04251219	14731	0.10100521990186549	NO	-
2637	ZINC02440422	7227	0.10100353567883094	NO	-
2638	ZINC03317642	9356	0.10099948838911324	NO	-
2639	ZINC03571200	11088	0.10099825062661648	NO	-
2640	ZINC01519213	6249	0.10099823279158544	NO	-
2641	ZINC03859078	12368	0.10099294244579435	NO	-
2642	ZINC03906271	13404	0.10099174195553386	NO	-
2643	ZINC03577336	11129	0.10098994814474714	NO	-
2644	ZINC03859078	12367	0.10098101236697622	NO	-
2645	ZINC00584248	3597	0.10097957592911908	NO	-
2646	ZINC04251225	14734	0.10097268574532708	NO	-
2647	ZINC00467698	2816	0.10096784856220264	NO	-
2648	ZINC00819141	4315	0.10096596307966843	NO	-
2649	ZINC01054903	5064	0.10094056948834906	NO	-
2650	ZINC03607020	11264	0.10092424634501357	NO	-
2651	ZINC03166187	8937	0.10091839081066604	NO	-
2652	ZINC03599098	11227	0.10091781422300118	NO	-
2653	ZINC03519153	10796	0.1009154566414158	NO	-
2654	ZINC02323160	7051	0.10090916392690982	NO	-
2655	ZINC04317483	14869	0.10088652995115766	NO	-
2656	ZINC00181604	1126	0.10087401160779848	NO	-
2657	ZINC03854959	11981	0.10086103842990062	NO	-
2658	ZINC01471183	6102	0.10083676716670528	NO	-
2659	ZINC03969550	13725	0.10082501250795411	NO	-
2660	ZINC00360604	2084	0.10082050441111699	NO	-
2661	ZINC03963893	13572	0.1008185978824387	NO	-
2662	ZINC01979379	6683	0.10080984193923843	NO	-
2663	ZINC00290464	1765	0.1008047466774223	NO	-
2664	ZINC03532529	10869	0.10080023005560534	NO	-
2665	ZINC00304184	1825	0.1007961603663361	NO	-
2666	ZINC00303151	1821	0.1007862548338641	NO	-
2667	ZINC03863315	12548	0.10078600138613797	NO	-
2668	ZINC02502470	7345	0.10078207669652237	NO	-
2669	ZINC03250728	9151	0.10078069427411762	NO	-
2670	ZINC03859852	12435	0.10076402039706289	NO	-
2671	ZINC00521605	3139	0.10075597679546634	NO	-
2672	ZINC00423690	2466	0.10075472780679284	NO	-
2673	ZINC04513571	15475	0.10075344484130241	NO	-
2674	ZINC02659027	7641	0.10074287858088989	NO	-
2675	ZINC02455173	7257	0.10074137684365443	NO	-
2676	ZINC00076942	463	0.10073381501769647	NO	-
2677	ZINC02628916	7523	0.10073295750270261	NO	-
2678	ZINC03297248	9300	0.10070568976517238	NO	-
2679	ZINC00449593	2699	0.10070525955683342	NO	-
2680	ZINC00108890	713	0.10070445094624379	NO	-
2681	ZINC03223913	9041	0.10070214237179001	NO	-
2682	ZINC03858606	12304	0.10069984689254798	NO	-
2683	ZINC03973933	13884	0.10069659834269891	NO	-
2684	ZINC03265050	9189	0.10069611769171699	NO	-
2685	ZINC03604448	11257	0.10069301235224833	NO	-
2686	ZINC01210991	5596	0.10068797537668808	NO	-
2687	ZINC00813400	4272	0.10067153843711893	NO	-
2688	ZINC00375364	2151	0.1006712220511946	NO	-
2689	ZINC00886832	4515	0.10065572188684649	NO	-
2690	ZINC00027507	113	0.10065412151214437	NO	-
2691	ZINC03851902	11645	0.10065136553784026	NO	-
2692	ZINC00160539	1049	0.10064661336755688	NO	-
2693	ZINC03859471	12396	0.10062946199652953	NO	-
2694	ZINC00138081	927	0.10061439129052371	NO	-
2695	ZINC00477782	2907	0.10061434022732302	NO	-
2696	ZINC03618173	11345	0.10061192365953692	NO	-
2697	ZINC01210991	5597	0.10059013558205665	NO	-
2698	ZINC00703490	4020	0.10057524755260336	NO	-
2699	ZINC00390752	2257	0.10056615057529172	NO	-
2700	ZINC03857591	12171	0.1005587569864657	NO	-
2701	ZINC01160232	5477	0.1005570306271032	NO	-
2702	ZINC04129144	14497	0.10054864445595643	NO	-
2703	ZINC01880858	6477	0.100543314099664	NO	-
2704	ZINC03853823	11843	0.10053461449046062	NO	-
2705	ZINC00081763	498	0.1005320115221896	NO	-
2706	ZINC00072499	435	0.10051624871115056	NO	-
2707	ZINC00950775	4661	0.10050999894097216	NO	-
2708	ZINC03851902	11646	0.10050484934237632	NO	-
2709	ZINC03461481	10233	0.10050258173383671	NO	-
2710	ZINC03461598	10235	0.10047319835128207	NO	-
2711	ZINC03867821	12837	0.1004702823650449	NO	-
2712	ZINC00676021	3977	0.10046818186925027	NO	-
2713	ZINC01633779	6304	0.10046645014029505	NO	-
2714	ZINC00121852	801	0.10046585630111528	NO	-
2715	ZINC01143243	5433	0.1004569310881217	NO	-
2716	ZINC00571824	3493	0.1004424650259632	NO	-
2717	ZINC00062433	358	0.10043640805341938	NO	-
2718	ZINC00549934	3331	0.10043520697723585	NO	-
2719	ZINC02621487	7471	0.10042931211201148	NO	-
2720	ZINC00460363	2769	0.1004147093128533	NO	-
2721	ZINC03767077	11438	0.10041075836566904	NO	-
2722	ZINC00619762	3770	0.10040401133788245	NO	-
2723	ZINC03454056	10167	0.10040290665447628	NO	-
2724	ZINC00365507	2105	0.10038768812596616	NO	-
2725	ZINC00089197	556	0.10038237136104441	NO	-
2726	ZINC02433558	7215	0.10037522769947767	NO	-
2727	ZINC03906274	13407	0.10037232078733672	NO	-
2728	ZINC03467752	10286	0.10037220471689598	NO	-
2729	ZINC00801759	4216	0.10036288154963134	NO	-
2730	ZINC04157892	14530	0.10035943914171327	NO	-
2731	ZINC00722763	4065	0.10035643886046382	NO	-
2732	ZINC00108893	714	0.10035273150373711	NO	-
2733	ZINC03598891	11219	0.10035232433601665	NO	-
2734	ZINC00264089	1674	0.10034516486949942	NO	-
2735	ZINC02631246	7535	0.10034352806989193	NO	-
2736	ZINC03969551	13726	0.100336533813475	NO	-
2737	ZINC01646796	6315	0.10033596383795268	NO	-
2738	ZINC00470268	2846	0.10033097426286686	NO	-
2739	ZINC01960654	6652	0.10032781619535121	NO	-
2740	ZINC02754009	8055	0.10032408610904167	NO	-
2741	ZINC00884716	4510	0.10030955216553099	NO	-
2742	ZINC02718809	7867	0.10030232978020151	NO	-
2743	ZINC02718809	7868	0.10030232978020151	NO	-
2744	ZINC00092690	569	0.10029276345812868	NO	-
2745	ZINC01062427	5112	0.10028344882426743	NO	-
2746	ZINC03598811	11210	0.10028033777261731	NO	-
2747	ZINC02718809	7866	0.10027659335361193	NO	-
2748	ZINC00092693	570	0.1002715900433864	NO	-
2749	ZINC03446102	10098	0.10027132169992474	NO	-
2750	ZINC04000617	14261	0.10026938932223244	NO	-
2751	ZINC00097679	631	0.1002668600303528	NO	-
2752	ZINC01253509	5708	0.10026112263434023	NO	-
2753	ZINC00533917	3230	0.10025732323911048	NO	-
2754	ZINC03598889	11218	0.10025539034148966	NO	-
2755	ZINC03858605	12303	0.10024895107104322	NO	-
2756	ZINC00294004	1781	0.10024802589963956	NO	-
2757	ZINC02471430	7303	0.1002441587028507	NO	-
2758	ZINC00095758	599	0.10023179606513345	NO	-
2759	ZINC00780256	4136	0.10023179606513345	NO	-
2760	ZINC01781184	6390	0.10023179606513345	NO	-
2761	ZINC02947732	8676	0.10023088431682393	NO	-
2762	ZINC00089197	555	0.10022255284590652	NO	-
2763	ZINC02362021	7113	0.10021902080540701	NO	-
2764	ZINC00930639	4591	0.1002171489184205	NO	-
2765	ZINC02627158	7501	0.10021455797864148	NO	-
2766	ZINC03851543	11616	0.10021227431985044	NO	-
2767	ZINC02802429	8318	0.10021125523613673	NO	-
2768	ZINC02465945	7286	0.10021063835389081	NO	-
2769	ZINC01163420	5488	0.10020770043380964	NO	-
2770	ZINC03997171	14221	0.1002040644060081	NO	-
2771	ZINC00313008	1872	0.10020252118427125	NO	-
2772	ZINC03598737	11205	0.10018717904810308	NO	-
2773	ZINC00416869	2381	0.10016785363574675	NO	-
2774	ZINC03493762	10457	0.10016563654404764	NO	-
2775	ZINC03905498	13403	0.10015046490917238	NO	-
2776	ZINC03848779	11508	0.10014316053605521	NO	-
2777	ZINC01889916	6490	0.10013649932772124	NO	-
2778	ZINC04435417	15085	0.10013439251878252	NO	-
2779	ZINC00469475	2838	0.10013262415757751	NO	-
2780	ZINC04459499	15127	0.1001312898629159	NO	-
2781	ZINC00423649	2459	0.10011428128616402	NO	-
2782	ZINC04427983	15078	0.10010437325923914	NO	-
2783	ZINC02639328	7563	0.10010220407296538	NO	-
2784	ZINC04157970	14533	0.1001016871143838	NO	-
2785	ZINC04575335	15496	0.10009950447677636	NO	-
2786	ZINC04003095	14305	0.10009349177197835	NO	-
2787	ZINC00950776	4662	0.10008724697035375	NO	-
2788	ZINC04638730	15546	0.1000840318599549	NO	-
2789	ZINC00083056	506	0.10007582544795936	NO	-
2790	ZINC04265097	14756	0.10007333083022495	NO	-
2791	ZINC03851947	11652	0.10006506221262947	NO	-
2792	ZINC04465309	15194	0.10006506221262947	NO	-
2793	ZINC04517469	15483	0.10005145988986114	NO	-
2794	ZINC02568517	7417	0.1000493314559785	NO	-
2795	ZINC00905525	4557	0.10004564390181513	NO	-
2796	ZINC02838395	8384	0.10004510616215127	NO	-
2797	ZINC03608706	11280	0.10004001654204407	NO	-
2798	ZINC00568380	3476	0.10003247885855969	NO	-
2799	ZINC03397161	9794	0.10002817613236115	NO	-
2800	ZINC00721384	4064	0.10002557684711981	NO	-
2801	ZINC02212860	6907	0.1000201632804482	NO	-
2802	ZINC03851543	11617	0.1000136837972275	NO	-
2803	ZINC01494140	6151	0.1000125143606942	NO	-
2804	ZINC00425011	2502	0.10001061344539043	NO	-
2805	ZINC00424902	2490	0.10000804612261575	NO	-
2806	ZINC02624451	7489	0.10000145607527314	NO	-
2807	ZINC00211125	1279	0.0999827239213083	NO	-
2808	ZINC00550003	3334	0.0999819517191137	NO	-
2809	ZINC04007953	14326	0.09995780326878934	NO	-
2810	ZINC03598871	11217	0.09994952581098358	NO	-
2811	ZINC03500594	10546	0.09993165993214802	NO	-
2812	ZINC03853823	11844	0.09992161257441808	NO	-
2813	ZINC00613914	3716	0.09991578056998875	NO	-
2814	ZINC00138081	926	0.09991436163323009	NO	-
2815	ZINC03854985	11985	0.099911326611136	NO	-
2816	ZINC04007953	14327	0.09990548408491862	NO	-
2817	ZINC03906274	13406	0.09990207751419729	NO	-
2818	ZINC00076580	462	0.09989988138855399	NO	-
2819	ZINC02801015	8313	0.09989981993650011	NO	-
2820	ZINC00884716	4511	0.09989783693846382	NO	-
2821	ZINC03858442	12272	0.0998961507473879	NO	-
2822	ZINC03868830	13037	0.0998834533441372	NO	-
2823	ZINC00550003	3333	0.09987655620929019	NO	-
2824	ZINC01054182	5050	0.09986262568258968	NO	-
2825	ZINC01257952	5712	0.09984768328758359	NO	-
2826	ZINC02673541	7678	0.09983223821252461	NO	-
2827	ZINC00376375	2161	0.09982593230328736	NO	-
2828	ZINC01062424	5110	0.09982408095598767	NO	-
2829	ZINC01062426	5111	0.09980511587642242	NO	-
2830	ZINC04457925	15123	0.0998049369696018	NO	-
2831	ZINC03850103	11549	0.09979712394887058	NO	-
2832	ZINC00558186	3393	0.0997936587176334	NO	-
2833	ZINC01062422	5109	0.09979147410517947	NO	-
2834	ZINC01491048	6139	0.09976019792001427	NO	-
2835	ZINC04457687	15121	0.09975719609052537	NO	-
2836	ZINC03766177	11431	0.0997527053185773	NO	-
2837	ZINC02893174	8549	0.09974953403971837	NO	-
2838	ZINC01428409	6000	0.0997470278523388	NO	-
2839	ZINC02638270	7562	0.0997412917356076	NO	-
2840	ZINC00794862	4182	0.09973591134212209	NO	-
2841	ZINC01491048	6140	0.09972571433272806	NO	-
2842	ZINC00184240	1151	0.09970534147337626	NO	-
2843	ZINC03892846	13355	0.0996991177161854	NO	-
2844	ZINC01491048	6138	0.0996984965072468	NO	-
2845	ZINC04348411	14937	0.09969810587305819	NO	-
2846	ZINC00794862	4183	0.09969363439643533	NO	-
2847	ZINC04136954	14510	0.09966824962648992	NO	-
2848	ZINC00111913	732	0.0996640550321378	NO	-
2849	ZINC03862135	12486	0.09966337384762687	NO	-
2850	ZINC03267172	9197	0.09965858035388792	NO	-
2851	ZINC03359702	9505	0.09965371912456064	NO	-
2852	ZINC01147618	5448	0.09965354019953115	NO	-
2853	ZINC03575203	11124	0.09965320208191167	NO	-
2854	ZINC01328606	5798	0.09964521648698388	NO	-
2855	ZINC02714025	7814	0.0996183174567803	NO	-
2856	ZINC00142121	957	0.09961480866239532	NO	-
2857	ZINC00558279	3397	0.09960368320245858	NO	-
2858	ZINC03378224	9569	0.09959850648031701	NO	-
2859	ZINC03766178	11432	0.09959815809461456	NO	-
2860	ZINC00080642	482	0.09959555127205154	NO	-
2861	ZINC03889054	13082	0.09959222458684928	NO	-
2862	ZINC01244325	5695	0.09958252121839814	NO	-
2863	ZINC00547120	3319	0.09957950100401124	NO	-
2864	ZINC00294004	1780	0.09957759152728313	NO	-
2865	ZINC00563163	3435	0.09957611734943768	NO	-
2866	ZINC03295132	9296	0.09957390796514609	NO	-
2867	ZINC03878106	13066	0.09956765449221329	NO	-
2868	ZINC03519153	10797	0.09956375508346786	NO	-
2869	ZINC00178126	1104	0.09955325499144758	NO	-
2870	ZINC02218944	6916	0.09954410895121076	NO	-
2871	ZINC00389207	2226	0.09953506089983503	NO	-
2872	ZINC03958068	13530	0.0995335883174354	NO	-
2873	ZINC00319499	1912	0.0995320103097782	NO	-
2874	ZINC03908425	13439	0.09950586362938486	NO	-
2875	ZINC03385466	9624	0.09950306946776054	NO	-
2876	ZINC01588733	6293	0.09950187201159393	NO	-
2877	ZINC00470972	2857	0.09949955619054426	NO	-
2878	ZINC00550004	3335	0.09949740106969833	NO	-
2879	ZINC03911063	13455	0.09948523807744857	NO	-
2880	ZINC03862050	12480	0.09948326106422299	NO	-
2881	ZINC02627336	7503	0.09947839912281599	NO	-
2882	ZINC00314258	1880	0.09947139896974548	NO	-
2883	ZINC03867815	12830	0.09946327909241376	NO	-
2884	ZINC03992829	14160	0.09945727646068422	NO	-
2885	ZINC00470609	2850	0.09945497495115668	NO	-
2886	ZINC03967629	13602	0.0994439938205616	NO	-
2887	ZINC04465948	15248	0.0994439938205616	NO	-
2888	ZINC03493840	10462	0.0994362451270682	NO	-
2889	ZINC00350262	1993	0.09942734263267575	NO	-
2890	ZINC02492831	7334	0.09942669109330242	NO	-
2891	ZINC03850057	11548	0.09942623399264024	NO	-
2892	ZINC00399689	2276	0.09941883567312636	NO	-
2893	ZINC03493807	10460	0.09941717454034082	NO	-
2894	ZINC03858351	12252	0.09939891479370701	NO	-
2895	ZINC00553745	3365	0.09939832158763964	NO	-
2896	ZINC00376365	2160	0.09939787620888921	NO	-
2897	ZINC00244476	1516	0.09939776557790277	NO	-
2898	ZINC00390756	2261	0.09939515808789443	NO	-
2899	ZINC00810235	4247	0.09938599688164235	NO	-
2900	ZINC03863581	12566	0.09937111732428563	NO	-
2901	ZINC00550004	3337	0.09936837562883645	NO	-
2902	ZINC03559363	10999	0.09936328322217618	NO	-
2903	ZINC00025735	93	0.0993580472350764	NO	-
2904	ZINC00555838	3384	0.09934242539882622	NO	-
2905	ZINC02918944	8624	0.09934013288599935	NO	-
2906	ZINC01908530	6509	0.09933991530319332	NO	-
2907	ZINC03868237	12966	0.09933429599484885	NO	-
2908	ZINC00933094	4595	0.09933401392739874	NO	-
2909	ZINC00083061	507	0.09932996779032223	NO	-
2910	ZINC00455890	2737	0.09931304663083332	NO	-
2911	ZINC00813419	4273	0.0993128522003084	NO	-
2912	ZINC00367904	2125	0.09930455056034375	NO	-
2913	ZINC01826051	6445	0.09930038039118726	NO	-
2914	ZINC03885731	13073	0.09928757437963934	NO	-
2915	ZINC03862430	12499	0.09927387948943248	NO	-
2916	ZINC03863683	12569	0.0992733228333424	NO	-
2917	ZINC01491997	6148	0.0992722096903339	NO	-
2918	ZINC01002693	4819	0.09927170576237412	NO	-
2919	ZINC01225870	5645	0.09924654945039285	NO	-
2920	ZINC01495583	6168	0.09924253197681723	NO	-
2921	ZINC03029872	8791	0.09924030958310155	NO	-
2922	ZINC00012105	46	0.09923897692026512	NO	-
2923	ZINC04356652	14953	0.09923783506028186	NO	-
2924	ZINC03867814	12828	0.09923718247856878	NO	-
2925	ZINC01062195	5108	0.09923645101464698	NO	-
2926	ZINC02718816	7880	0.09923259664136622	NO	-
2927	ZINC00252959	1589	0.09922524637985179	NO	-
2928	ZINC00811267	4258	0.0992208304343919	NO	-
2929	ZINC01241083	5687	0.09921497293738016	NO	-
2930	ZINC00502981	3014	0.09920618077842154	NO	-
2931	ZINC00139412	937	0.09920586126152854	NO	-
2932	ZINC00794862	4181	0.09920580488687482	NO	-
2933	ZINC04348492	14941	0.09920237622695526	NO	-
2934	ZINC03857436	12137	0.09919972985788501	NO	-
2935	ZINC00104751	685	0.09919780282338264	NO	-
2936	ZINC00425042	2504	0.09919751428154285	NO	-
2937	ZINC03972077	13843	0.09919583001219016	NO	-
2938	ZINC04457688	15122	0.09919287043609969	NO	-
2939	ZINC03992830	14161	0.09919150280510622	NO	-
2940	ZINC01861263	6462	0.09919148778522535	NO	-
2941	ZINC03477055	10389	0.09918988398483018	NO	-
2942	ZINC03114481	8893	0.09918911851854137	NO	-
2943	ZINC01182734	5522	0.09918383026116205	NO	-
2944	ZINC01271831	5730	0.09917585952469742	NO	-
2945	ZINC00097805	636	0.09917463105271382	NO	-
2946	ZINC00384662	2203	0.09916942390440327	NO	-
2947	ZINC00156491	1043	0.09916764397473701	NO	-
2948	ZINC03766176	11430	0.09916098209658725	NO	-
2949	ZINC00550003	3332	0.0991581214056175	NO	-
2950	ZINC03867962	12896	0.09915241175733976	NO	-
2951	ZINC01145280	5437	0.09913414386628389	NO	-
2952	ZINC01207742	5578	0.09913209475121168	NO	-
2953	ZINC00243871	1507	0.09912553411833126	NO	-
2954	ZINC02712167	7780	0.09912444406347794	NO	-
2955	ZINC03977274	13953	0.0991112260928605	NO	-
2956	ZINC00486336	2951	0.09910364055673188	NO	-
2957	ZINC03029921	8793	0.099094339588745	NO	-
2958	ZINC00054215	276	0.09908928008458082	NO	-
2959	ZINC00879802	4493	0.09908876371569776	NO	-
2960	ZINC00550004	3336	0.09908351703244063	NO	-
2961	ZINC00086041	530	0.09907222352338217	NO	-
2962	ZINC01495583	6167	0.09906668361822958	NO	-
2963	ZINC02718816	7881	0.09906369001525309	NO	-
2964	ZINC02718816	7882	0.09906369001525309	NO	-
2965	ZINC03528546	10854	0.09905413720801211	NO	-
2966	ZINC01253510	5709	0.0990487358963784	NO	-
2967	ZINC00688785	4004	0.09903916905477803	NO	-
2968	ZINC00613243	3708	0.09903244451126152	NO	-
2969	ZINC00879802	4494	0.099027662359864	NO	-
2970	ZINC00811267	4260	0.09901690112296523	NO	-
2971	ZINC03972243	13863	0.09900227665965883	NO	-
2972	ZINC03517021	10767	0.09898798447668437	NO	-
2973	ZINC00131027	859	0.09897560017743506	NO	-
2974	ZINC00507450	3034	0.0989749937435439	NO	-
2975	ZINC00802914	4220	0.09897177437656988	NO	-
2976	ZINC00072499	434	0.09896138646930955	NO	-
2977	ZINC03972081	13845	0.0989462367866881	NO	-
2978	ZINC00314258	1879	0.09893219587586452	NO	-
2979	ZINC02057665	6766	0.09892011129421226	NO	-
2980	ZINC00525269	3166	0.09891808463079044	NO	-
2981	ZINC04386631	15005	0.09891438289603331	NO	-
2982	ZINC03854773	11960	0.09891156553576759	NO	-
2983	ZINC03867814	12827	0.09891061626830511	NO	-
2984	ZINC00614554	3723	0.09889587979088568	NO	-
2985	ZINC00349412	1986	0.09889526140440474	NO	-
2986	ZINC03546686	10922	0.09889409326284551	NO	-
2987	ZINC01021293	4873	0.09888989164827326	NO	-
2988	ZINC00063397	367	0.09887110564010382	NO	-
2989	ZINC01833593	6450	0.09887076784927547	NO	-
2990	ZINC00131027	857	0.09887040699601225	NO	-
2991	ZINC03280576	9238	0.09885133178358149	NO	-
2992	ZINC00423695	2467	0.09884946052741182	NO	-
2993	ZINC01033105	4922	0.09884267611325995	NO	-
2994	ZINC00533815	3229	0.09883520969585745	NO	-
2995	ZINC00141379	949	0.09882813986269498	NO	-
2996	ZINC03854775	11961	0.09882588250424972	NO	-
2997	ZINC03860080	12457	0.09879857152478273	NO	-
2998	ZINC03972080	13844	0.09879019355261977	NO	-
2999	ZINC03867815	12829	0.0987820672984344	NO	-
3000	ZINC03980347	14010	0.09878079453109763	NO	-
3001	ZINC00054386	277	0.09877588383903332	NO	-
3002	ZINC03598760	11208	0.09877363895723983	NO	-
3003	ZINC04138282	14512	0.09876590595108413	NO	-
3004	ZINC00092724	580	0.09876574763682139	NO	-
3005	ZINC00389220	2231	0.09876524144708192	NO	-
3006	ZINC03850875	11572	0.0987625696684127	NO	-
3007	ZINC00088074	546	0.0987608982783999	NO	-
3008	ZINC00523491	3153	0.09875835746507071	NO	-
3009	ZINC01408065	5931	0.09875617210137679	NO	-
3010	ZINC00303168	1822	0.09874818851605072	NO	-
3011	ZINC03868633	13017	0.09874702866469977	NO	-
3012	ZINC00607276	3633	0.09874115412826573	NO	-
3013	ZINC00408318	2302	0.09873586044955342	NO	-
3014	ZINC00779746	4131	0.0987189212059089	NO	-
3015	ZINC00558282	3399	0.09871767864939679	NO	-
3016	ZINC01266054	5724	0.09871667497953279	NO	-
3017	ZINC01266054	5725	0.09871667497953279	NO	-
3018	ZINC03853828	11846	0.09870588229859674	NO	-
3019	ZINC00423727	2472	0.09870430196384385	NO	-
3020	ZINC03419629	9941	0.09870205551704547	NO	-
3021	ZINC00208703	1266	0.0986887816461115	NO	-
3022	ZINC00611426	3673	0.09868716805935365	NO	-
3023	ZINC01440312	6043	0.09867682441861059	NO	-
3024	ZINC00114784	750	0.09867559230798693	NO	-
3025	ZINC03301885	9306	0.09867297217333382	NO	-
3026	ZINC03858352	12253	0.0986729539986534	NO	-
3027	ZINC04170189	14587	0.09866146758300895	NO	-
3028	ZINC00442447	2659	0.09865986876861926	NO	-
3029	ZINC03521634	10807	0.09865955519750767	NO	-
3030	ZINC00580784	3545	0.09865874569967945	NO	-
3031	ZINC03516284	10763	0.09865394313701877	NO	-
3032	ZINC00111913	731	0.09865300184906368	NO	-
3033	ZINC01908525	6508	0.09864582596097574	NO	-
3034	ZINC00929246	4586	0.09864370401561924	NO	-
3035	ZINC03224841	9044	0.09864224488623999	NO	-
3036	ZINC03385008	9619	0.09864052107371711	NO	-
3037	ZINC00659042	3921	0.09863724053113326	NO	-
3038	ZINC00269301	1698	0.09863043694335855	NO	-
3039	ZINC03543558	10910	0.09862321776962486	NO	-
3040	ZINC02667849	7671	0.09861918139145769	NO	-
3041	ZINC00053846	261	0.09861906943366505	NO	-
3042	ZINC03347217	9458	0.09861220568599915	NO	-
3043	ZINC00063401	368	0.09861147651747762	NO	-
3044	ZINC04467718	15275	0.09860996502512044	NO	-
3045	ZINC00512463	3098	0.09859356920146506	NO	-
3046	ZINC02218941	6915	0.09858954288219021	NO	-
3047	ZINC03975107	13912	0.09857725413485134	NO	-
3048	ZINC00131027	858	0.09857264546858996	NO	-
3049	ZINC01508866	6221	0.0985695147816324	NO	-
3050	ZINC01495490	6158	0.09855370212121348	NO	-
3051	ZINC03854799	11964	0.09855152059486737	NO	-
3052	ZINC00243871	1506	0.09854692284469697	NO	-
3053	ZINC01146509	5445	0.09853958889673149	NO	-
3054	ZINC04108183	14450	0.09853366072233274	NO	-
3055	ZINC03963871	13567	0.09853179014365554	NO	-
3056	ZINC03853006	11722	0.09852554489593544	NO	-
3057	ZINC00274055	1716	0.09851094615571425	NO	-
3058	ZINC01561287	6274	0.0985004399438157	NO	-
3059	ZINC03859389	12389	0.09849962452074496	NO	-
3060	ZINC04170189	14588	0.09849166980349007	NO	-
3061	ZINC02238709	6954	0.09848825800520616	NO	-
3062	ZINC03862429	12498	0.09847965535059611	NO	-
3063	ZINC00813388	4271	0.09846760947287497	NO	-
3064	ZINC03867840	12864	0.09846360975760497	NO	-
3065	ZINC04487254	15402	0.09845721539021604	NO	-
3066	ZINC03889906	13147	0.09845627507419465	NO	-
3067	ZINC02123438	6814	0.09844806741473511	NO	-
3068	ZINC01509829	6226	0.09844288086572557	NO	-
3069	ZINC00496964	2991	0.09843933269486516	NO	-
3070	ZINC01106081	5290	0.09843395868179411	NO	-
3071	ZINC00351335	2003	0.09843189385738522	NO	-
3072	ZINC00905525	4556	0.09842337427776358	NO	-
3073	ZINC03961944	13544	0.09842193297026801	NO	-
3074	ZINC00904234	4548	0.09840857171483146	NO	-
3075	ZINC00811262	4256	0.09840464337492941	NO	-
3076	ZINC00097502	626	0.0984039397801789	NO	-
3077	ZINC00307473	1839	0.09840236848789784	NO	-
3078	ZINC01685092	6330	0.09839681658761919	NO	-
3079	ZINC03849512	11529	0.09839028353620856	NO	-
3080	ZINC00417125	2385	0.09838554341418929	NO	-
3081	ZINC03992717	14132	0.09837430939566995	NO	-
3082	ZINC04464397	15147	0.09837430939566995	NO	-
3083	ZINC04121508	14486	0.09836261986924441	NO	-
3084	ZINC00904237	4550	0.09836071433792597	NO	-
3085	ZINC02718813	7873	0.09835990751316656	NO	-
3086	ZINC03972085	13846	0.09835931910784974	NO	-
3087	ZINC04470338	15354	0.09835931910784974	NO	-
3088	ZINC00554651	3372	0.09835827613815804	NO	-
3089	ZINC02876184	8500	0.09835567629899668	NO	-
3090	ZINC01300124	5773	0.09833567072769141	NO	-
3091	ZINC03963899	13575	0.09831699224579965	NO	-
3092	ZINC03853007	11723	0.09831569470782586	NO	-
3093	ZINC01069691	5148	0.09831454539342589	NO	-
3094	ZINC00558260	3395	0.09830880798157379	NO	-
3095	ZINC03599096	11226	0.09830711437491128	NO	-
3096	ZINC03860080	12456	0.0982852073132074	NO	-
3097	ZINC01191128	5545	0.09828343728019487	NO	-
3098	ZINC00244476	1515	0.09827749035624392	NO	-
3099	ZINC00417124	2383	0.09827690777208734	NO	-
3100	ZINC03059500	8827	0.0982605287159625	NO	-
3101	ZINC00253226	1597	0.09825953881457379	NO	-
3102	ZINC00811262	4257	0.09825608394902915	NO	-
3103	ZINC01889898	6485	0.09825263034296193	NO	-
3104	ZINC03235644	9090	0.09824006119827897	NO	-
3105	ZINC03461478	10232	0.09823962983212871	NO	-
3106	ZINC01889913	6489	0.09823773023129458	NO	-
3107	ZINC01889906	6487	0.09823453236449056	NO	-
3108	ZINC04170189	14586	0.09822707179589235	NO	-
3109	ZINC04348455	14939	0.09822574067144527	NO	-
3110	ZINC03815353	9	0.09820933365794425	YES	1
3111	ZINC03604408	11255	0.09818983577230454	NO	-
3112	ZINC00836267	4378	0.09818504665622393	NO	-
3113	ZINC01076710	5192	0.09818423189392965	NO	-
3114	ZINC03559674	11000	0.09817729981981473	NO	-
3115	ZINC03817246	11463	0.09817526015195749	NO	-
3116	ZINC03274438	9216	0.09816844311247101	NO	-
3117	ZINC03972238	13862	0.09816611615495986	NO	-
3118	ZINC00946147	4650	0.09815829341119485	NO	-
3119	ZINC02315544	7031	0.09815165873263147	NO	-
3120	ZINC03461490	10234	0.09815027510132453	NO	-
3121	ZINC02718813	7874	0.0981397801724462	NO	-
3122	ZINC02718813	7875	0.0981397801724462	NO	-
3123	ZINC00555838	3383	0.0981385122139029	NO	-
3124	ZINC00547162	3320	0.09813754357655005	NO	-
3125	ZINC02699384	7749	0.09813493426387226	NO	-
3126	ZINC04426184	15071	0.09813455202823673	NO	-
3127	ZINC01216780	5622	0.09812154774827289	NO	-
3128	ZINC02950737	8689	0.09812092743341477	NO	-
3129	ZINC02104540	6801	0.09812087460150509	NO	-
3130	ZINC01145280	5436	0.09812032463563274	NO	-
3131	ZINC03548400	10930	0.09811250810409487	NO	-
3132	ZINC00146381	990	0.09811168492039848	NO	-
3133	ZINC03969760	13741	0.09810643927999199	NO	-
3134	ZINC00469475	2837	0.09810524584057057	NO	-
3135	ZINC01889920	6491	0.09809223222202638	NO	-
3136	ZINC00003433	12	0.09809056404945038	NO	-
3137	ZINC00054081	268	0.09808366849838292	NO	-
3138	ZINC01880858	6476	0.09807392872025558	NO	-
3139	ZINC04193565	14628	0.09807170719997285	NO	-
3140	ZINC00389238	2242	0.09806845747207603	NO	-
3141	ZINC02549934	7403	0.09806548128334758	NO	-
3142	ZINC02325010	7054	0.09806067745028078	NO	-
3143	ZINC03921241	13485	0.09805681254159117	NO	-
3144	ZINC00553505	3359	0.09805480626312416	NO	-
3145	ZINC04069899	14392	0.09805325332358222	NO	-
3146	ZINC00507735	3040	0.09804820834865711	NO	-
3147	ZINC00131550	866	0.09804680261434323	NO	-
3148	ZINC03969798	13743	0.09803920555757765	NO	-
3149	ZINC04470301	15349	0.09803920555757765	NO	-
3150	ZINC00937548	4607	0.09803409667644204	NO	-
3151	ZINC00423594	2450	0.09803100888415824	NO	-
3152	ZINC00362915	2098	0.09802218320521287	NO	-
3153	ZINC00822016	4333	0.09801625215670033	NO	-
3154	ZINC00544728	3304	0.09801407595212994	NO	-
3155	ZINC01839069	6454	0.09801158738514651	NO	-
3156	ZINC00264120	1675	0.09801101249488617	NO	-
3157	ZINC00455219	2730	0.09800767374494321	NO	-
3158	ZINC00304479	1830	0.09800575930673264	NO	-
3159	ZINC02781672	8174	0.09800317128181486	NO	-
3160	ZINC01889895	6484	0.0979994229442738	NO	-
3161	ZINC02667850	7672	0.09799418039059135	NO	-
3162	ZINC01300536	5774	0.09798943159428417	NO	-
3163	ZINC04275777	14791	0.09798905365604531	NO	-
3164	ZINC01514774	6244	0.09798751703891352	NO	-
3165	ZINC00573930	3500	0.09798644908745498	NO	-
3166	ZINC00121849	800	0.0979778685975568	NO	-
3167	ZINC00554913	3378	0.09797494951916083	NO	-
3168	ZINC00132175	876	0.09796105963555483	NO	-
3169	ZINC00358465	2052	0.09795826986599664	NO	-
3170	ZINC03850057	11547	0.09794839899135971	NO	-
3171	ZINC00468780	2829	0.09793987210941671	NO	-
3172	ZINC03977258	13950	0.09792131371286152	NO	-
3173	ZINC00054215	275	0.09791642168162948	NO	-
3174	ZINC00097505	627	0.09790487224638102	NO	-
3175	ZINC03853039	11735	0.09789560283288137	NO	-
3176	ZINC00282456	1731	0.09789107368896999	NO	-
3177	ZINC02407361	7163	0.09788196180225504	NO	-
3178	ZINC04628163	15534	0.09786797477517326	NO	-
3179	ZINC02895116	8555	0.09786754536503607	NO	-
3180	ZINC00692532	4005	0.0978627138627114	NO	-
3181	ZINC03519178	10798	0.09784639564779604	NO	-
3182	ZINC03604389	11251	0.09784125366233683	NO	-
3183	ZINC02440635	7228	0.09783254213958936	NO	-
3184	ZINC03282807	9253	0.09783232497264023	NO	-
3185	ZINC02761873	8091	0.09782981977568461	NO	-
3186	ZINC00417124	2382	0.09782671896056143	NO	-
3187	ZINC02748687	8026	0.09782380647832808	NO	-
3188	ZINC00408319	2303	0.09782111001265761	NO	-
3189	ZINC00429769	2581	0.09781756801425256	NO	-
3190	ZINC03869095	13048	0.0978165120083385	NO	-
3191	ZINC00558625	3407	0.09780291273831557	NO	-
3192	ZINC02927591	8644	0.09780059441709732	NO	-
3193	ZINC00191854	1191	0.09779794876516935	NO	-
3194	ZINC03891956	13313	0.09779759300663628	NO	-
3195	ZINC00269301	1699	0.09779585103503671	NO	-
3196	ZINC02427028	7196	0.09779290674055374	NO	-
3197	ZINC00904234	4547	0.0977909584059083	NO	-
3198	ZINC03493794	10459	0.09778893586769549	NO	-
3199	ZINC03613855	11335	0.09778554997529212	NO	-
3200	ZINC00610900	3663	0.09777989456091808	NO	-
3201	ZINC01889910	6488	0.09777788952243845	NO	-
3202	ZINC03889778	13133	0.09777058287257416	NO	-
3203	ZINC04224040	14659	0.09776753439600236	NO	-
3204	ZINC03972889	13873	0.09776445922276748	NO	-
3205	ZINC04470468	15362	0.09776445922276748	NO	-
3206	ZINC00319499	1911	0.09776265388618854	NO	-
3207	ZINC00121483	788	0.09775510322313771	NO	-
3208	ZINC02718980	7915	0.09775072874619459	NO	-
3209	ZINC02718980	7916	0.09775072874619459	NO	-
3210	ZINC03980364	14014	0.0977410013755779	NO	-
3211	ZINC03987690	14097	0.09771951826872308	NO	-
3212	ZINC01889903	6486	0.09771470662303204	NO	-
3213	ZINC00003433	9	0.09771247653463554	NO	-
3214	ZINC00139528	938	0.09769939172582748	NO	-
3215	ZINC02429832	7203	0.09769685688887197	NO	-
3216	ZINC00570394	3486	0.09769383378556579	NO	-
3217	ZINC02625850	7495	0.097690009408952	NO	-
3218	ZINC00849875	4418	0.09768872947037771	NO	-
3219	ZINC03459194	10192	0.09768620745673691	NO	-
3220	ZINC00798918	4211	0.09767103258848236	NO	-
3221	ZINC04121334	14478	0.09767088599384645	NO	-
3222	ZINC00449779	2701	0.09765511674549639	NO	-
3223	ZINC00460344	2768	0.09765109527026172	NO	-
3224	ZINC02635008	7549	0.09764582454331892	NO	-
3225	ZINC00236999	1472	0.09763878647533428	NO	-
3226	ZINC03558460	10985	0.09763767677829419	NO	-
3227	ZINC00190174	1181	0.09763757971899172	NO	-
3228	ZINC00409133	2305	0.09763574414448431	NO	-
3229	ZINC03026573	8786	0.09763454871053881	NO	-
3230	ZINC02618415	7458	0.09762737829931484	NO	-
3231	ZINC00413253	2348	0.09762142719911816	NO	-
3232	ZINC02460541	7274	0.09762089709626527	NO	-
3233	ZINC03867260	12691	0.09760990815283874	NO	-
3234	ZINC03972886	13872	0.09759595468564239	NO	-
3235	ZINC03986065	14074	0.09758806129116528	NO	-
3236	ZINC00080642	481	0.09756756060472162	NO	-
3237	ZINC03867966	12903	0.09756671626564709	NO	-
3238	ZINC00476637	2902	0.09756396621415442	NO	-
3239	ZINC00904237	4549	0.09755645161588844	NO	-
3240	ZINC00477338	2906	0.09754785487580579	NO	-
3241	ZINC00418310	2397	0.09753913511415649	NO	-
3242	ZINC00553631	3363	0.0975378965852863	NO	-
3243	ZINC00531302	3215	0.09753545538033805	NO	-
3244	ZINC00139531	939	0.09752939770723461	NO	-
3245	ZINC03867967	12905	0.09752839496800947	NO	-
3246	ZINC02779505	8169	0.09752556874004428	NO	-
3247	ZINC03975111	13915	0.09752179726134673	NO	-
3248	ZINC02479582	7315	0.09752016426679935	NO	-
3249	ZINC00423700	2469	0.09751957759828098	NO	-
3250	ZINC00836267	4379	0.09751902062129107	NO	-
3251	ZINC00038164	162	0.09751356040712329	NO	-
3252	ZINC02859516	8438	0.09751096406258519	NO	-
3253	ZINC01767955	6372	0.09750335499087423	NO	-
3254	ZINC00156310	1042	0.09749733178632093	NO	-
3255	ZINC03850722	11565	0.09749536653957677	NO	-
3256	ZINC04464946	15171	0.09749536653957677	NO	-
3257	ZINC00417125	2384	0.09749339810009819	NO	-
3258	ZINC00536544	3258	0.09748463405989648	NO	-
3259	ZINC00536544	3259	0.09748463405989648	NO	-
3260	ZINC03429494	10002	0.09748195873596747	NO	-
3261	ZINC04474878	15364	0.09747948614805994	NO	-
3262	ZINC03857607	12175	0.09746744168658082	NO	-
3263	ZINC00350967	2000	0.09746444549815672	NO	-
3264	ZINC04196815	14634	0.09746422182801495	NO	-
3265	ZINC01000878	4812	0.09745990163451634	NO	-
3266	ZINC03956427	13510	0.09745943523524192	NO	-
3267	ZINC03983541	14057	0.09745851012559847	NO	-
3268	ZINC02195116	6873	0.09745561181964348	NO	-
3269	ZINC02718980	7914	0.09745202005473334	NO	-
3270	ZINC04228420	14683	0.09745165067640361	NO	-
3271	ZINC00811262	4255	0.09744382897193078	NO	-
3272	ZINC01128242	5389	0.09743957627399863	NO	-
3273	ZINC00386508	2219	0.0974374515878451	NO	-
3274	ZINC00025978	96	0.09743517980559062	NO	-
3275	ZINC03297673	9301	0.09743409778943733	NO	-
3276	ZINC03859611	12417	0.09743119297415809	NO	-
3277	ZINC03867956	12895	0.09742662391880076	NO	-
3278	ZINC00798915	4210	0.09741830560728243	NO	-
3279	ZINC03975108	13913	0.09740853905637538	NO	-
3280	ZINC00205649	1257	0.09740451782171468	NO	-
3281	ZINC04341828	14917	0.09740351174670941	NO	-
3282	ZINC00471327	2863	0.09740125775668097	NO	-
3283	ZINC00025978	97	0.09739112734665016	NO	-
3284	ZINC03615660	11338	0.09739099682321498	NO	-
3285	ZINC03868898	13042	0.09739029443778024	NO	-
3286	ZINC04251238	14738	0.09739007816467223	NO	-
3287	ZINC03853828	11845	0.09738998595844303	NO	-
3288	ZINC00431981	2588	0.09738985756118403	NO	-
3289	ZINC00709578	4041	0.09738883324425628	NO	-
3290	ZINC03858776	12323	0.09738513236782136	NO	-
3291	ZINC03239066	9104	0.09736527820745443	NO	-
3292	ZINC03853953	11857	0.097358905560838	NO	-
3293	ZINC04387179	15007	0.0973540744951045	NO	-
3294	ZINC00190189	1182	0.0973534096479812	NO	-
3295	ZINC00611221	3667	0.09734873751960184	NO	-
3296	ZINC03247932	9144	0.09734501199244999	NO	-
3297	ZINC00255144	1607	0.09732922397106178	NO	-
3298	ZINC03867966	12902	0.09732845875820559	NO	-
3299	ZINC00867792	4475	0.09732686080731906	NO	-
3300	ZINC03767053	11437	0.09732328168414818	NO	-
3301	ZINC03867840	12863	0.09731934792738355	NO	-
3302	ZINC04464378	15146	0.09731884014252357	NO	-
3303	ZINC03972890	13874	0.09731443123852322	NO	-
3304	ZINC03970140	13773	0.09731339355956012	NO	-
3305	ZINC03868221	12959	0.0973077050767528	NO	-
3306	ZINC03980347	14009	0.09730639330316301	NO	-
3307	ZINC01385887	5853	0.09730539318914143	NO	-
3308	ZINC03857713	12184	0.09730313398973407	NO	-
3309	ZINC03858481	12278	0.09730174530888501	NO	-
3310	ZINC03857108	12088	0.09729852390438481	NO	-
3311	ZINC00381005	2179	0.09729448478148092	NO	-
3312	ZINC03351107	9478	0.09729163670566567	NO	-
3313	ZINC04363996	14976	0.09728532498147076	NO	-
3314	ZINC03630982	11378	0.09728035904730609	NO	-
3315	ZINC00253222	1596	0.09727831766531009	NO	-
3316	ZINC00574045	3503	0.09727347642552273	NO	-
3317	ZINC00096710	610	0.0972676121822574	NO	-
3318	ZINC00849876	4419	0.0972648904289187	NO	-
3319	ZINC03867967	12904	0.09726026536265006	NO	-
3320	ZINC01889870	6483	0.0972533577367334	NO	-
3321	ZINC01820091	6441	0.09724430963369879	NO	-
3322	ZINC01002692	4818	0.09724372614800805	NO	-
3323	ZINC00025978	95	0.09724274471302577	NO	-
3324	ZINC00731259	4076	0.0972418631117456	NO	-
3325	ZINC03857159	12095	0.0972377222821774	NO	-
3326	ZINC01924221	6548	0.09723396311298464	NO	-
3327	ZINC04505734	15466	0.09723396245104063	NO	-
3328	ZINC03909408	13449	0.09723246412864808	NO	-
3329	ZINC00175659	1097	0.09722650404217507	NO	-
3330	ZINC02762087	8096	0.09722138824679843	NO	-
3331	ZINC04505155	15465	0.09721871960753849	NO	-
3332	ZINC02340490	7074	0.097216241457339	NO	-
3333	ZINC00181545	1124	0.09718922061674835	NO	-
3334	ZINC00006083	25	0.09718847790821122	NO	-
3335	ZINC00025977	94	0.09718213098465008	NO	-
3336	ZINC00549737	3329	0.09716935401535609	NO	-
3337	ZINC03867733	12798	0.09716898717575663	NO	-
3338	ZINC02911259	8585	0.09716693916302135	NO	-
3339	ZINC01159984	5476	0.09716578871734342	NO	-
3340	ZINC00003433	8	0.0971596468277618	NO	-
3341	ZINC00546026	3309	0.09715571552292858	NO	-
3342	ZINC00512462	3097	0.09715429732754176	NO	-
3343	ZINC04176715	14605	0.097146420769596	NO	-
3344	ZINC03478911	10397	0.09714500618245854	NO	-
3345	ZINC01071750	5161	0.09712644056221743	NO	-
3346	ZINC03850999	11580	0.09712416466856034	NO	-
3347	ZINC00375333	2150	0.09711389867897278	NO	-
3348	ZINC00425667	2517	0.0971073765506943	NO	-
3349	ZINC00003433	11	0.09709747303461543	NO	-
3350	ZINC00545904	3307	0.09708871839539733	NO	-
3351	ZINC00097849	642	0.09708156654553471	NO	-
3352	ZINC00003433	10	0.09708090759838067	NO	-
3353	ZINC03909396	13448	0.09707058667781664	NO	-
3354	ZINC00983418	4735	0.0970694832475127	NO	-
3355	ZINC02627932	7515	0.09705722818054166	NO	-
3356	ZINC01300123	5772	0.09705200581906161	NO	-
3357	ZINC03867564	12758	0.09705154040430602	NO	-
3358	ZINC02719001	7952	0.09705125450328463	NO	-
3359	ZINC03854856	11967	0.09703867658399394	NO	-
3360	ZINC03030094	8794	0.09703023065134549	NO	-
3361	ZINC03007467	8776	0.09703005488149406	NO	-
3362	ZINC04174410	14599	0.09701959677912261	NO	-
3363	ZINC00006083	24	0.09701090638152661	NO	-
3364	ZINC03560609	11009	0.0970100563995005	NO	-
3365	ZINC02794380	8244	0.09700934531802595	NO	-
3366	ZINC04162975	14548	0.09700360273186194	NO	-
3367	ZINC00442524	2660	0.09699668556133566	NO	-
3368	ZINC00446303	2682	0.09698746427436425	NO	-
3369	ZINC00446303	2681	0.09698741261851816	NO	-
3370	ZINC01016566	4852	0.09697811754322533	NO	-
3371	ZINC02549934	7402	0.09697002358466014	NO	-
3372	ZINC00107279	701	0.0969622665853874	NO	-
3373	ZINC02023555	6753	0.09694774701550814	NO	-
3374	ZINC04225012	14668	0.09694332717757867	NO	-
3375	ZINC03975109	13914	0.09694272774202878	NO	-
3376	ZINC03857160	12096	0.09694261164492923	NO	-
3377	ZINC01233332	5667	0.09693385428542636	NO	-
3378	ZINC03391086	9701	0.09693233839308177	NO	-
3379	ZINC00944160	4635	0.0969323253772648	NO	-
3380	ZINC02317381	7039	0.09692480104788331	NO	-
3381	ZINC01233331	5666	0.09692424313314595	NO	-
3382	ZINC02718705	7837	0.09692275988226694	NO	-
3383	ZINC02718705	7838	0.09692275988226694	NO	-
3384	ZINC02927593	8645	0.09692239716781208	NO	-
3385	ZINC00181547	1125	0.09692135851233388	NO	-
3386	ZINC00083895	520	0.09691518241529964	NO	-
3387	ZINC00262867	1662	0.09690132315240547	NO	-
3388	ZINC04225016	14671	0.09690053069104569	NO	-
3389	ZINC01016048	4850	0.09688664185539267	NO	-
3390	ZINC02777951	8166	0.09688081134744699	NO	-
3391	ZINC01868724	6465	0.09688026167749615	NO	-
3392	ZINC03405416	9869	0.09687874458786788	NO	-
3393	ZINC02201737	6889	0.09686975920023964	NO	-
3394	ZINC03519224	10802	0.09686277921150784	NO	-
3395	ZINC02226839	6931	0.09685909356686753	NO	-
3396	ZINC00054082	269	0.09685732114536844	NO	-
3397	ZINC03422365	9961	0.09684324323548853	NO	-
3398	ZINC03599172	11228	0.09683822500803782	NO	-
3399	ZINC03857628	12178	0.09683810599974255	NO	-
3400	ZINC04464498	15157	0.09683810599974255	NO	-
3401	ZINC03406093	9870	0.09683654556838532	NO	-
3402	ZINC03227462	9055	0.09683382087318365	NO	-
3403	ZINC00092721	579	0.09682124689552232	NO	-
3404	ZINC03890610	13212	0.09681778786845956	NO	-
3405	ZINC03570574	11081	0.09680797697033179	NO	-
3406	ZINC00246136	1531	0.09679806132810104	NO	-
3407	ZINC00065798	383	0.09679243523599632	NO	-
3408	ZINC03969759	13740	0.09678907316656597	NO	-
3409	ZINC02718705	7836	0.09677713880687881	NO	-
3410	ZINC01082332	5210	0.09676462961112323	NO	-
3411	ZINC03912636	13474	0.09676434056994379	NO	-
3412	ZINC04470139	15335	0.09676434056994379	NO	-
3413	ZINC03148705	8914	0.09675594881335714	NO	-
3414	ZINC00473122	2882	0.09675406417647467	NO	-
3415	ZINC00080794	485	0.09674849761366514	NO	-
3416	ZINC00471119	2861	0.09674302545488794	NO	-
3417	ZINC00389237	2241	0.09673812124407598	NO	-
3418	ZINC00211573	1282	0.09672833401130974	NO	-
3419	ZINC03983018	14039	0.09672496831332632	NO	-
3420	ZINC01216053	5614	0.09672063347120087	NO	-
3421	ZINC00080791	484	0.09672006840340715	NO	-
3422	ZINC00946147	4651	0.09671109976979411	NO	-
3423	ZINC01479014	6119	0.0967003873255064	NO	-
3424	ZINC01033103	4921	0.09668662966511961	NO	-
3425	ZINC00200581	1229	0.09667853040269904	NO	-
3426	ZINC02627931	7514	0.0966746584285514	NO	-
3427	ZINC04224144	14662	0.09667443921202815	NO	-
3428	ZINC01210422	5591	0.09666828739504071	NO	-
3429	ZINC02487976	7330	0.09666535769217152	NO	-
3430	ZINC04251238	14737	0.09666133074724308	NO	-
3431	ZINC04348451	14938	0.0966601341192596	NO	-
3432	ZINC00813420	4274	0.0966568450559147	NO	-
3433	ZINC02664156	7663	0.0966486095148145	NO	-
3434	ZINC03868568	13013	0.09664605397829172	NO	-
3435	ZINC00360416	2078	0.09664508377169855	NO	-
3436	ZINC02192284	6865	0.09663994060123482	NO	-
3437	ZINC03867580	12762	0.09663645429426679	NO	-
3438	ZINC03908592	13445	0.09663144863763662	NO	-
3439	ZINC00046785	209	0.0966296390648061	NO	-
3440	ZINC03766180	11434	0.0966284012981608	NO	-
3441	ZINC00237055	1476	0.09662665183997494	NO	-
3442	ZINC03969715	13738	0.09662300107371423	NO	-
3443	ZINC03817247	11464	0.096621803804749	NO	-
3444	ZINC04251219	14733	0.0966115200272706	NO	-
3445	ZINC00413487	2349	0.09660787483641863	NO	-
3446	ZINC04133260	14501	0.09660483104390943	NO	-
3447	ZINC00944045	4634	0.09658436660825988	NO	-
3448	ZINC03859356	12385	0.0965777764585049	NO	-
3449	ZINC03867819	12836	0.09657514042618282	NO	-
3450	ZINC00405821	2290	0.09657395928104995	NO	-
3451	ZINC03766179	11433	0.09657152639244633	NO	-
3452	ZINC00252991	1594	0.09656241569604976	NO	-
3453	ZINC00868438	4478	0.09656064326268683	NO	-
3454	ZINC00389219	2230	0.09654762883307577	NO	-
3455	ZINC00630049	3834	0.09654760291356125	NO	-
3456	ZINC02549934	7404	0.09654738680799468	NO	-
3457	ZINC03867564	12759	0.09654378177598986	NO	-
3458	ZINC03992706	14129	0.09654093553329093	NO	-
3459	ZINC03654701	11403	0.09654022496342587	NO	-
3460	ZINC03970841	13792	0.09652813657355631	NO	-
3461	ZINC03983016	14038	0.09652199120621074	NO	-
3462	ZINC01056632	5072	0.09651209251252166	NO	-
3463	ZINC03637599	11390	0.09650815646423866	NO	-
3464	ZINC03899381	13378	0.09650735831465404	NO	-
3465	ZINC02718995	7945	0.09650591614671716	NO	-
3466	ZINC02718995	7946	0.09650591614671716	NO	-
3467	ZINC00321806	1919	0.09650540865089713	NO	-
3468	ZINC00096710	609	0.09649774699345268	NO	-
3469	ZINC04251225	14736	0.09649655429050957	NO	-
3470	ZINC03854903	11969	0.09649173358358026	NO	-
3471	ZINC00046786	210	0.09648470911639964	NO	-
3472	ZINC00321931	1922	0.09647656073884686	NO	-
3473	ZINC03851345	11604	0.09647349632729825	NO	-
3474	ZINC02718996	7948	0.0964728450281953	NO	-
3475	ZINC02718996	7949	0.0964728450281953	NO	-
3476	ZINC00584910	3600	0.09646256352564128	NO	-
3477	ZINC00309918	1859	0.0964625256916837	NO	-
3478	ZINC00194533	1207	0.09646249966703631	NO	-
3479	ZINC02742400	8007	0.0964623068799429	NO	-
3480	ZINC03892759	13347	0.09646196544795096	NO	-
3481	ZINC00079184	476	0.09645819177118774	NO	-
3482	ZINC04493177	15432	0.09645398700655994	NO	-
3483	ZINC03957479	13527	0.09645382448981607	NO	-
3484	ZINC03478909	10396	0.09644450843513108	NO	-
3485	ZINC01502107	6203	0.09644388589444794	NO	-
3486	ZINC00259734	1640	0.09644324602416632	NO	-
3487	ZINC03857107	12087	0.09644130136560122	NO	-
3488	ZINC00321795	1917	0.09644108607377311	NO	-
3489	ZINC03971864	13833	0.09642594682232283	NO	-
3490	ZINC03766181	11435	0.09642298812134088	NO	-
3491	ZINC01644809	6313	0.09642061151124322	NO	-
3492	ZINC01017182	4855	0.09640848996746391	NO	-
3493	ZINC00592153	3618	0.09640570743245658	NO	-
3494	ZINC00092718	578	0.09640487255203034	NO	-
3495	ZINC03519178	10799	0.09639436321799237	NO	-
3496	ZINC03873753	13058	0.0963918060949562	NO	-
3497	ZINC00104114	684	0.09638916386393617	NO	-
3498	ZINC00696038	4015	0.09638777886091085	NO	-
3499	ZINC02464122	7280	0.09638667010052379	NO	-
3500	ZINC03868127	12955	0.09638127473761025	NO	-
3501	ZINC00574045	3502	0.09637981297748344	NO	-
3502	ZINC01567141	6280	0.09637931796170274	NO	-
3503	ZINC00469061	2832	0.09637308919209764	NO	-
3504	ZINC04225012	14666	0.09636509345532321	NO	-
3505	ZINC00783395	4146	0.09636382656573012	NO	-
3506	ZINC03608608	11277	0.09635674573170176	NO	-
3507	ZINC02718979	7913	0.09635212992564139	NO	-
3508	ZINC01073694	5174	0.0963518641020434	NO	-
3509	ZINC01363169	5832	0.0963450934192512	NO	-
3510	ZINC00628132	3820	0.09633722435954017	NO	-
3511	ZINC03576984	11127	0.09633708418980312	NO	-
3512	ZINC00703476	4018	0.09632778903982261	NO	-
3513	ZINC00358466	2053	0.09632112336889416	NO	-
3514	ZINC03892758	13346	0.09631780506120545	NO	-
3515	ZINC04467763	15277	0.09631117145901369	NO	-
3516	ZINC00224029	1380	0.09631087804078954	NO	-
3517	ZINC03853981	11860	0.09630411360431385	NO	-
3518	ZINC04225109	14677	0.0963027658383058	NO	-
3519	ZINC01111366	5319	0.09629668963792853	NO	-
3520	ZINC01111367	5320	0.09629652429587697	NO	-
3521	ZINC03867580	12761	0.0962956992373543	NO	-
3522	ZINC03849347	11515	0.09628566306125706	NO	-
3523	ZINC00550997	3347	0.09628251399113089	NO	-
3524	ZINC00533455	3226	0.09627686751265498	NO	-
3525	ZINC02738376	7995	0.0962714651452048	NO	-
3526	ZINC01137379	5415	0.09627133780668495	NO	-
3527	ZINC03980360	14012	0.09627015649280554	NO	-
3528	ZINC00279959	1727	0.09626952564478675	NO	-
3529	ZINC00045919	202	0.09626653546002029	NO	-
3530	ZINC04133258	14500	0.09626462268415514	NO	-
3531	ZINC03858775	12322	0.09626191366424944	NO	-
3532	ZINC00495378	2987	0.09623915177254831	NO	-
3533	ZINC00363047	2100	0.0962376270286161	NO	-
3534	ZINC00489353	2970	0.0962283237699888	NO	-
3535	ZINC03654702	11404	0.09622321834878052	NO	-
3536	ZINC00549739	3330	0.09622251963273051	NO	-
3537	ZINC03488914	10434	0.09619521567600389	NO	-
3538	ZINC04225086	14674	0.09619493860263718	NO	-
3539	ZINC03818687	11468	0.09619311837408974	NO	-
3540	ZINC03076821	8850	0.09617881398451411	NO	-
3541	ZINC00709345	4038	0.09617848906249603	NO	-
3542	ZINC03853996	11864	0.09617795714984552	NO	-
3543	ZINC02718995	7944	0.09617747052363614	NO	-
3544	ZINC00098365	655	0.09617031175053313	NO	-
3545	ZINC03785391	11443	0.09615768739150751	NO	-
3546	ZINC04225016	14669	0.09615729216944321	NO	-
3547	ZINC00108939	715	0.09615332489377564	NO	-
3548	ZINC00520261	3127	0.09614221313164044	NO	-
3549	ZINC01058838	5090	0.09614116060630526	NO	-
3550	ZINC00123787	815	0.09613579872407887	NO	-
3551	ZINC03861842	12471	0.09612781209744882	NO	-
3552	ZINC03037044	8805	0.09612653384237027	NO	-
3553	ZINC01427092	5991	0.09610869260346618	NO	-
3554	ZINC01567141	6279	0.09610204964972857	NO	-
3555	ZINC02274146	6974	0.09610031325949123	NO	-
3556	ZINC00121846	799	0.09610030072879645	NO	-
3557	ZINC01125234	5373	0.09607761993150939	NO	-
3558	ZINC03861971	12478	0.09607134107616029	NO	-
3559	ZINC02429976	7204	0.09606711012207315	NO	-
3560	ZINC01058836	5089	0.09606253258509036	NO	-
3561	ZINC03891472	13262	0.09605893563020555	NO	-
3562	ZINC00558623	3405	0.09605810894007459	NO	-
3563	ZINC02718996	7947	0.09605634790725195	NO	-
3564	ZINC00580811	3546	0.09605226381326697	NO	-
3565	ZINC03963865	13564	0.09604895079501646	NO	-
3566	ZINC00032489	139	0.09604823941738466	NO	-
3567	ZINC01210424	5592	0.09604463183463899	NO	-
3568	ZINC03490751	10453	0.09604333751115371	NO	-
3569	ZINC03867819	12835	0.0960411282439992	NO	-
3570	ZINC02639662	7565	0.09603716858953391	NO	-
3571	ZINC02762087	8095	0.09603572572883617	NO	-
3572	ZINC00988689	4758	0.09603434492000394	NO	-
3573	ZINC01466625	6079	0.09603031141027829	NO	-
3574	ZINC01241090	5688	0.09602851748042113	NO	-
3575	ZINC02445140	7235	0.09602397773180452	NO	-
3576	ZINC03406567	9873	0.09600892815002524	NO	-
3577	ZINC04475736	15368	0.09600654361816716	NO	-
3578	ZINC00045223	196	0.09600488254176198	NO	-
3579	ZINC00118768	771	0.09600365343433528	NO	-
3580	ZINC03852908	11706	0.09599945169288732	NO	-
3581	ZINC00803271	4225	0.09599423735385448	NO	-
3582	ZINC04414349	15056	0.09599366588537706	NO	-
3583	ZINC04023808	14339	0.09599293717424283	NO	-
3584	ZINC04251238	14739	0.09599136170079664	NO	-
3585	ZINC00118765	770	0.09597888750904411	NO	-
3586	ZINC03867261	12692	0.09597455723931851	NO	-
3587	ZINC04465486	15215	0.09597455723931851	NO	-
3588	ZINC01054721	5061	0.09596988368959802	NO	-
3589	ZINC00269549	1701	0.09596544621074982	NO	-
3590	ZINC03969892	13750	0.09596138535823674	NO	-
3591	ZINC03997007	14219	0.09595858387889744	NO	-
3592	ZINC04459817	15128	0.09595858387889744	NO	-
3593	ZINC03168495	8940	0.09595102347866706	NO	-
3594	ZINC00957829	4689	0.09594548516762608	NO	-
3595	ZINC00234863	1458	0.09594336924166504	NO	-
3596	ZINC03868245	12967	0.09591767969674943	NO	-
3597	ZINC00608794	3641	0.09590243452147909	NO	-
3598	ZINC00903868	4542	0.09589733035254978	NO	-
3599	ZINC02918915	8621	0.0958969445551454	NO	-
3600	ZINC01428896	6005	0.09588880181951182	NO	-
3601	ZINC03861856	12472	0.09588588229233844	NO	-
3602	ZINC00955272	4684	0.09588473125559173	NO	-
3603	ZINC03983378	14050	0.09588469033422345	NO	-
3604	ZINC00559311	3413	0.09588312096113184	NO	-
3605	ZINC03891829	13293	0.09587399980157406	NO	-
3606	ZINC03490750	10452	0.09587246869262872	NO	-
3607	ZINC03550397	10951	0.09586662026334639	NO	-
3608	ZINC00389222	2233	0.09586009824351376	NO	-
3609	ZINC03970035	13760	0.09585949594450326	NO	-
3610	ZINC02519918	7368	0.09584627677183676	NO	-
3611	ZINC03857076	12078	0.09583859839226858	NO	-
3612	ZINC00184024	1149	0.09583318931747857	NO	-
3613	ZINC00419373	2400	0.095830354422062	NO	-
3614	ZINC03657973	11406	0.09582144630135311	NO	-
3615	ZINC00003433	7	0.09581863373955005	NO	-
3616	ZINC00533454	3224	0.09581798159824341	NO	-
3617	ZINC01017181	4854	0.0958176853695407	NO	-
3618	ZINC03896479	13366	0.09581299133440273	NO	-
3619	ZINC03851345	11603	0.09580314436775673	NO	-
3620	ZINC03963864	13563	0.0957992645893152	NO	-
3621	ZINC00905561	4559	0.09579135141773272	NO	-
3622	ZINC00815207	4290	0.0957877024359578	NO	-
3623	ZINC04121325	14477	0.09578471932957906	NO	-
3624	ZINC00245690	1519	0.09577555100535486	NO	-
3625	ZINC03528548	10855	0.095771785767197	NO	-
3626	ZINC04276834	14802	0.0957653242221521	NO	-
3627	ZINC00533528	3228	0.09575743173448766	NO	-
3628	ZINC04167569	14561	0.09575341136813191	NO	-
3629	ZINC00092711	575	0.0957529288233296	NO	-
3630	ZINC02519918	7369	0.0957496337785445	NO	-
3631	ZINC01644163	6312	0.0957495294239143	NO	-
3632	ZINC03851597	11626	0.09574059374210009	NO	-
3633	ZINC02777102	8161	0.09573285322780156	NO	-
3634	ZINC03429053	10001	0.09572911798650797	NO	-
3635	ZINC02667877	7673	0.09572545543165864	NO	-
3636	ZINC02772380	8149	0.09572460956225427	NO	-
3637	ZINC00610240	3656	0.0957224649118534	NO	-
3638	ZINC00423697	2468	0.0957199249218288	NO	-
3639	ZINC02667878	7674	0.09571964527012237	NO	-
3640	ZINC04108686	14454	0.09571901301433478	NO	-
3641	ZINC03859578	12412	0.09571501064968051	NO	-
3642	ZINC03850999	11579	0.09571207456741286	NO	-
3643	ZINC01070382	5152	0.09570604976561142	NO	-
3644	ZINC02084667	6790	0.09570111594787364	NO	-
3645	ZINC03221524	9032	0.09569192558034204	NO	-
3646	ZINC01105526	5285	0.09566667106967137	NO	-
3647	ZINC03857076	12077	0.09566615155964572	NO	-
3648	ZINC00429761	2576	0.09566576931375845	NO	-
3649	ZINC01455406	6061	0.09566366987546966	NO	-
3650	ZINC03516282	10762	0.09565966129485545	NO	-
3651	ZINC00095674	597	0.09565913537003516	NO	-
3652	ZINC01299584	5770	0.09564870684106193	NO	-
3653	ZINC02380284	7134	0.09564578613120418	NO	-
3654	ZINC03992024	14125	0.09564109703993869	NO	-
3655	ZINC01427092	5992	0.0956359707635058	NO	-
3656	ZINC03867733	12797	0.09563421666322537	NO	-
3657	ZINC01444809	6050	0.0956298942387563	NO	-
3658	ZINC01016048	4849	0.09562926766794007	NO	-
3659	ZINC03134752	8906	0.09562784208671923	NO	-
3660	ZINC01299585	5771	0.09562571142958767	NO	-
3661	ZINC00181542	1123	0.09562510398871196	NO	-
3662	ZINC04023808	14340	0.09562278362851641	NO	-
3663	ZINC03084447	8863	0.09561786215059634	NO	-
3664	ZINC00223347	1358	0.09561752381123202	NO	-
3665	ZINC00523309	3150	0.09561143412222753	NO	-
3666	ZINC03507316	10628	0.09560144753913834	NO	-
3667	ZINC01833833	6452	0.0955995418794628	NO	-
3668	ZINC01408147	5933	0.09558045487795883	NO	-
3669	ZINC00574068	3504	0.09557949058444715	NO	-
3670	ZINC04121354	14481	0.09557798788040575	NO	-
3671	ZINC03866894	12627	0.09557622054409554	NO	-
3672	ZINC00095683	598	0.09557062119446545	NO	-
3673	ZINC00359281	2061	0.09555359163626106	NO	-
3674	ZINC03411955	9897	0.09554886582631959	NO	-
3675	ZINC00097849	641	0.09554737511129588	NO	-
3676	ZINC03983057	14041	0.09554607284725142	NO	-
3677	ZINC00837641	356	0.09554276306781832	YES	36
3678	ZINC02658243	7640	0.09554170858438563	NO	-
3679	ZINC00089081	551	0.09553282590741646	NO	-
3680	ZINC04276833	14801	0.09551607620210953	NO	-
3681	ZINC00060138	335	0.09551334081634326	NO	-
3682	ZINC00071812	416	0.09551181501893538	NO	-
3683	ZINC03892985	13359	0.09550586726963486	NO	-
3684	ZINC02209360	6901	0.09550561511846205	NO	-
3685	ZINC00500100	2998	0.09549917746784016	NO	-
3686	ZINC00121788	797	0.09549862354705206	NO	-
3687	ZINC04225016	14670	0.09549783443386566	NO	-
3688	ZINC03855013	11990	0.09549655778892198	NO	-
3689	ZINC04443440	15105	0.09549284362202835	NO	-
3690	ZINC01040905	4982	0.09549208724804865	NO	-
3691	ZINC00612281	3688	0.0954889306459925	NO	-
3692	ZINC01472520	6103	0.0954881245614731	NO	-
3693	ZINC04000989	14274	0.09548380121800687	NO	-
3694	ZINC00994135	4792	0.09548319372299771	NO	-
3695	ZINC02317093	7038	0.09547338217833752	NO	-
3696	ZINC02619857	7461	0.09544596245313992	NO	-
3697	ZINC03967631	13603	0.0954431045790034	NO	-
3698	ZINC04465952	15249	0.0954431045790034	NO	-
3699	ZINC03256946	9165	0.09543342273710155	NO	-
3700	ZINC04225012	14667	0.09542440050820983	NO	-
3701	ZINC03859537	12405	0.09541477134103556	NO	-
3702	ZINC02350778	7093	0.09541217559689305	NO	-
3703	ZINC02350778	7094	0.09541217559689305	NO	-
3704	ZINC00008720	33	0.09540633344883245	NO	-
3705	ZINC01427817	5994	0.09540151470383275	NO	-
3706	ZINC00709345	4039	0.09540073579526094	NO	-
3707	ZINC00132180	877	0.09539638795434487	NO	-
3708	ZINC03398287	9803	0.09539338383288612	NO	-
3709	ZINC00089081	552	0.09539260296349615	NO	-
3710	ZINC00903867	4541	0.09539234376942686	NO	-
3711	ZINC03573142	11104	0.09539050143706507	NO	-
3712	ZINC00115906	756	0.09538698853866732	NO	-
3713	ZINC02660232	7647	0.09538508406146584	NO	-
3714	ZINC02659535	7642	0.09536498577500367	NO	-
3715	ZINC00425909	2522	0.09536447958697111	NO	-
3716	ZINC00907879	4563	0.09535680060135121	NO	-
3717	ZINC02846746	8401	0.09535549272446481	NO	-
3718	ZINC01455407	6062	0.09535438034716628	NO	-
3719	ZINC01277808	5740	0.09535229599283247	NO	-
3720	ZINC04038454	14366	0.09535129875291738	NO	-
3721	ZINC03391147	9702	0.09534842847485757	NO	-
3722	ZINC03853980	11859	0.09534787422247788	NO	-
3723	ZINC03523763	10813	0.09534773903323863	NO	-
3724	ZINC03567536	11061	0.09534166483568131	NO	-
3725	ZINC02393545	7145	0.09533725909510424	NO	-
3726	ZINC04225086	14672	0.09533281175148471	NO	-
3727	ZINC00142342	963	0.09532724418876405	NO	-
3728	ZINC00360424	2082	0.09532503937575439	NO	-
3729	ZINC00533455	3225	0.09532201821237084	NO	-
3730	ZINC04493177	15431	0.09531996606340505	NO	-
3731	ZINC02718333	7831	0.09531412678439315	NO	-
3732	ZINC00099012	660	0.09531264416566394	NO	-
3733	ZINC00071800	415	0.09529969069695644	NO	-
3734	ZINC03660913	11415	0.09529613763793701	NO	-
3735	ZINC00217024	1306	0.0952885612316608	NO	-
3736	ZINC02718976	7911	0.09528402535434452	NO	-
3737	ZINC02718976	7912	0.09528402535434452	NO	-
3738	ZINC03993101	14188	0.09528248635840718	NO	-
3739	ZINC04469695	15317	0.09528248635840718	NO	-
3740	ZINC02059703	6770	0.09527323541497604	NO	-
3741	ZINC03479462	10406	0.09527322108102154	NO	-
3742	ZINC04201831	14640	0.09526468114893885	NO	-
3743	ZINC02659536	7643	0.09526422942309694	NO	-
3744	ZINC04225086	14673	0.09526233601520592	NO	-
3745	ZINC00089095	553	0.09526073757868551	NO	-
3746	ZINC02684367	7694	0.09525714977870546	NO	-
3747	ZINC01425678	5981	0.09525442946803862	NO	-
3748	ZINC04348708	14944	0.09525292101976877	NO	-
3749	ZINC00984119	4742	0.09525073946237311	NO	-
3750	ZINC00408123	2299	0.09524871372810237	NO	-
3751	ZINC03357859	9502	0.09524870104995407	NO	-
3752	ZINC04038454	14365	0.09524498781712881	NO	-
3753	ZINC00959682	4695	0.09524148808410121	NO	-
3754	ZINC02719005	7954	0.09523381281656126	NO	-
3755	ZINC02719005	7955	0.09523381281656126	NO	-
3756	ZINC03484081	10415	0.09523195543041935	NO	-
3757	ZINC03230473	9065	0.09522576068665091	NO	-
3758	ZINC03598761	11209	0.09521939901944584	NO	-
3759	ZINC02630609	7531	0.09521446184123217	NO	-
3760	ZINC02356901	7103	0.09521417405800302	NO	-
3761	ZINC03867868	12873	0.09521332814752326	NO	-
3762	ZINC03335025	9412	0.09521207808166716	NO	-
3763	ZINC04249049	14729	0.09520591299789717	NO	-
3764	ZINC01519214	6250	0.095204032759166	NO	-
3765	ZINC04451271	15115	0.09520372732895874	NO	-
3766	ZINC03857540	12160	0.09520368536427196	NO	-
3767	ZINC00428476	2553	0.09519087530352519	NO	-
3768	ZINC00512533	3104	0.09517725110626626	NO	-
3769	ZINC00221343	1332	0.09516661737480311	NO	-
3770	ZINC00434929	2604	0.09516415441506126	NO	-
3771	ZINC02522298	7375	0.0951572344511408	NO	-
3772	ZINC03893729	13362	0.09513655520706081	NO	-
3773	ZINC00815020	4283	0.09513248745284567	NO	-
3774	ZINC02350778	7092	0.09512618896223012	NO	-
3775	ZINC01022407	4882	0.09512578910853878	NO	-
3776	ZINC00092179	568	0.09512184680415474	NO	-
3777	ZINC02781715	8175	0.09512052742863995	NO	-
3778	ZINC00537357	3268	0.09511427625803609	NO	-
3779	ZINC00651171	3892	0.09510684578820741	NO	-
3780	ZINC00416312	2369	0.09510624039917684	NO	-
3781	ZINC00533455	3227	0.09510457577720095	NO	-
3782	ZINC02718982	7920	0.09510385246928098	NO	-
3783	ZINC00092699	572	0.0950997906849976	NO	-
3784	ZINC03440077	10080	0.09509232606691884	NO	-
3785	ZINC03859577	12411	0.09509223035915336	NO	-
3786	ZINC00855361	4432	0.095086987915243	NO	-
3787	ZINC02637602	7560	0.0950823170254111	NO	-
3788	ZINC00976788	4722	0.09507747070960049	NO	-
3789	ZINC00800744	4214	0.09507587087428933	NO	-
3790	ZINC00142126	958	0.09507230097924532	NO	-
3791	ZINC01200580	5560	0.0950708580839763	NO	-
3792	ZINC00154305	1038	0.09507085230917925	NO	-
3793	ZINC03857322	12124	0.09506199296916946	NO	-
3794	ZINC00583662	3582	0.09505989918217073	NO	-
3795	ZINC00533454	3223	0.09505872404269428	NO	-
3796	ZINC02718963	7899	0.09505719702477426	NO	-
3797	ZINC03857846	12199	0.09505285622267982	NO	-
3798	ZINC00184017	1147	0.09505079149586658	NO	-
3799	ZINC01872774	6466	0.09505049080862575	NO	-
3800	ZINC00059347	326	0.09504872846550372	NO	-
3801	ZINC00938220	4609	0.09504616608002103	NO	-
3802	ZINC00432582	2590	0.09504536505412468	NO	-
3803	ZINC00253203	1595	0.09503767473503391	NO	-
3804	ZINC02430032	7206	0.0950343101347483	NO	-
3805	ZINC00608794	3642	0.0950339138043519	NO	-
3806	ZINC02718963	7900	0.09503120025319312	NO	-
3807	ZINC02718963	7901	0.09503120025319312	NO	-
3808	ZINC00567093	3464	0.09502724344934009	NO	-
3809	ZINC01948335	6621	0.09502565918624017	NO	-
3810	ZINC00853374	4425	0.09502222899298611	NO	-
3811	ZINC00835016	4369	0.09502212323375077	NO	-
3812	ZINC00121588	791	0.09501309476587903	NO	-
3813	ZINC04167492	14558	0.0950101406287235	NO	-
3814	ZINC00709345	4037	0.09500540904996278	NO	-
3815	ZINC02859713	8439	0.0950043469086478	NO	-
3816	ZINC03977721	13994	0.09499038225827565	NO	-
3817	ZINC03851608	11628	0.09498602565486913	NO	-
3818	ZINC01259075	5713	0.09498494278206346	NO	-
3819	ZINC00623611	3801	0.09498059877552018	NO	-
3820	ZINC04156136	14523	0.09496480362465794	NO	-
3821	ZINC00056107	291	0.09496319950062974	NO	-
3822	ZINC03849640	11537	0.09496306958155822	NO	-
3823	ZINC02471399	7302	0.09495983306273047	NO	-
3824	ZINC03037037	8803	0.09494847120268965	NO	-
3825	ZINC03851610	11630	0.09493869498671943	NO	-
3826	ZINC04275819	14793	0.09493846314710234	NO	-
3827	ZINC02713290	7804	0.0949364106332342	NO	-
3828	ZINC00835018	4370	0.09493615416009911	NO	-
3829	ZINC03311555	9334	0.09492977340015887	NO	-
3830	ZINC02794552	8250	0.0949272816186832	NO	-
3831	ZINC02336626	7070	0.09492615140295159	NO	-
3832	ZINC00583755	3589	0.09492296063917925	NO	-
3833	ZINC00510763	3086	0.09491789791071965	NO	-
3834	ZINC02837706	8381	0.09491714323960865	NO	-
3835	ZINC00092697	571	0.09491457682120302	NO	-
3836	ZINC03891828	13292	0.09491381789133138	NO	-
3837	ZINC00632031	3842	0.09490970200793018	NO	-
3838	ZINC03858343	12251	0.09490820744282652	NO	-
3839	ZINC00428148	2543	0.0949012030720307	NO	-
3840	ZINC00491952	2980	0.09489990037127143	NO	-
3841	ZINC00416312	2370	0.09489740175962262	NO	-
3842	ZINC04488364	15414	0.09489677306466011	NO	-
3843	ZINC03853798	11839	0.09489575414604424	NO	-
3844	ZINC00784856	4163	0.09489315833306995	NO	-
3845	ZINC03476073	10374	0.0948908468399843	NO	-
3846	ZINC00943591	4633	0.09488974060239923	NO	-
3847	ZINC02718976	7910	0.09488870017177672	NO	-
3848	ZINC01425934	5982	0.0948884291292584	NO	-
3849	ZINC00684905	3996	0.09488377765082688	NO	-
3850	ZINC02427065	7199	0.0948832949938823	NO	-
3851	ZINC03858584	12299	0.094883135845121	NO	-
3852	ZINC03853878	11851	0.09487519368593536	NO	-
3853	ZINC00216002	1299	0.09487300625993364	NO	-
3854	ZINC00469038	2831	0.09486859324766404	NO	-
3855	ZINC00023489	217	0.09486457010426172	YES	7
3856	ZINC04151140	14519	0.09486074364308293	NO	-
3857	ZINC00108941	716	0.09484840479063113	NO	-
3858	ZINC00945813	4645	0.09484495204343257	NO	-
3859	ZINC00425239	2508	0.09484380715610881	NO	-
3860	ZINC04225109	14676	0.09484159331315464	NO	-
3861	ZINC00089095	554	0.09483869565825269	NO	-
3862	ZINC03408033	9883	0.09482741203370794	NO	-
3863	ZINC03857665	12180	0.09482211270290768	NO	-
3864	ZINC00616896	3748	0.09481414726698376	NO	-
3865	ZINC00220467	1328	0.09480907876741926	NO	-
3866	ZINC01126982	5386	0.09480657017730973	NO	-
3867	ZINC03851597	11625	0.09480493718482202	NO	-
3868	ZINC00707394	4034	0.09480215933791268	NO	-
3869	ZINC04167492	14559	0.09479942717294791	NO	-
3870	ZINC03442854	10082	0.09478812274927148	NO	-
3871	ZINC00628992	3827	0.09478550566755232	NO	-
3872	ZINC02699056	7744	0.09478302150009228	NO	-
3873	ZINC04335903	14912	0.09477618832535199	NO	-
3874	ZINC03858728	12314	0.09477616915402774	NO	-
3875	ZINC01050103	5025	0.09477606606842473	NO	-
3876	ZINC03851393	11609	0.09476660604030543	NO	-
3877	ZINC00434879	2601	0.0947660145127477	NO	-
3878	ZINC04001134	14281	0.09476482436277614	NO	-
3879	ZINC03402595	9850	0.09476354818527417	NO	-
3880	ZINC00009678	40	0.09476177848768531	NO	-
3881	ZINC02304716	7013	0.09475047059303429	NO	-
3882	ZINC03374631	9549	0.09474770198364195	NO	-
3883	ZINC03908064	13426	0.0947461328205342	NO	-
3884	ZINC01982213	6727	0.09474524710238945	NO	-
3885	ZINC01421218	5956	0.09474280270940091	NO	-
3886	ZINC00241098	1494	0.09474246505582175	NO	-
3887	ZINC00491680	2977	0.09473745534261087	NO	-
3888	ZINC00436784	2621	0.09473017590787572	NO	-
3889	ZINC00512532	3103	0.09472439520504677	NO	-
3890	ZINC00855362	4433	0.0947204081077239	NO	-
3891	ZINC00059348	327	0.09472029520477972	NO	-
3892	ZINC00241102	1495	0.0947179176781219	NO	-
3893	ZINC00628994	3828	0.09471769777100204	NO	-
3894	ZINC03265213	9191	0.09471664587846657	NO	-
3895	ZINC01423786	5969	0.09471540759675806	NO	-
3896	ZINC04156136	14524	0.09471421719361847	NO	-
3897	ZINC04372176	14992	0.09471183549772284	NO	-
3898	ZINC03977723	13996	0.0947083091478956	NO	-
3899	ZINC03977722	13995	0.09470159772100509	NO	-
3900	ZINC00508018	3043	0.09470157785826878	NO	-
3901	ZINC03970066	13765	0.09469511239173242	NO	-
3902	ZINC03858485	12281	0.0946930109171645	NO	-
3903	ZINC00429168	2563	0.09469264235335868	NO	-
3904	ZINC00803269	4224	0.09468743297174129	NO	-
3905	ZINC00270546	1705	0.0946841887524809	NO	-
3906	ZINC04225109	14675	0.09468394511513531	NO	-
3907	ZINC00145373	983	0.09467623844245629	NO	-
3908	ZINC00819411	4325	0.09467498235465718	NO	-
3909	ZINC01424058	5972	0.09467425056781818	NO	-
3910	ZINC00333718	1938	0.09465624302031371	NO	-
3911	ZINC01129019	5392	0.09465474981416244	NO	-
3912	ZINC02231847	6938	0.09465019250621515	NO	-
3913	ZINC00436785	2622	0.09464888583160817	NO	-
3914	ZINC00220471	1329	0.09464851466555059	NO	-
3915	ZINC00243854	1505	0.09464572740975415	NO	-
3916	ZINC00304198	1827	0.09464342130902527	NO	-
3917	ZINC02050669	6762	0.09464254064762213	NO	-
3918	ZINC01193019	5550	0.0946391145507609	NO	-
3919	ZINC03854579	11934	0.094626765810842	NO	-
3920	ZINC00411804	2326	0.09462385102127467	NO	-
3921	ZINC00623613	3802	0.09462111662662466	NO	-
3922	ZINC00083012	502	0.09461667939779264	NO	-
3923	ZINC03858119	12227	0.09461647433380097	NO	-
3924	ZINC00083017	503	0.09460741645343675	NO	-
3925	ZINC01769388	6374	0.09460237571789483	NO	-
3926	ZINC03310011	9326	0.09459569461790689	NO	-
3927	ZINC01425934	5983	0.09459375346297143	NO	-
3928	ZINC02869727	8470	0.09459295833269286	NO	-
3929	ZINC00612699	3694	0.09458929020123331	NO	-
3930	ZINC03335515	9415	0.09458574507082912	NO	-
3931	ZINC02719005	7953	0.09457949535427562	NO	-
3932	ZINC03785391	11442	0.09457915276368409	NO	-
3933	ZINC03648134	11398	0.09457838495159807	NO	-
3934	ZINC02718982	7921	0.0945663555036095	NO	-
3935	ZINC02718982	7922	0.0945663555036095	NO	-
3936	ZINC00613101	3704	0.09456130449372474	NO	-
3937	ZINC01054723	5062	0.09455795043751823	NO	-
3938	ZINC03976310	13932	0.09455338651606483	NO	-
3939	ZINC01067033	5139	0.09455188235463195	NO	-
3940	ZINC03525023	10822	0.09454711667346816	NO	-
3941	ZINC02125500	6817	0.09453160637566341	NO	-
3942	ZINC03817216	11462	0.09452813295997148	NO	-
3943	ZINC00234865	1459	0.09452486204130646	NO	-
3944	ZINC03658030	11407	0.09452248917544864	NO	-
3945	ZINC00491951	2979	0.09451478040542384	NO	-
3946	ZINC01943018	6609	0.09451201793667667	NO	-
3947	ZINC01479069	6121	0.09451193939798318	NO	-
3948	ZINC00959681	4694	0.0945107986582914	NO	-
3949	ZINC02201512	6887	0.09450552151182984	NO	-
3950	ZINC00358768	2054	0.0945025724047669	NO	-
3951	ZINC00183236	1144	0.09449838606517581	NO	-
3952	ZINC03851610	11629	0.09449594586123818	NO	-
3953	ZINC03351180	9479	0.09448656131947751	NO	-
3954	ZINC03852955	11715	0.09448507191106136	NO	-
3955	ZINC02422358	7187	0.0944825794899556	NO	-
3956	ZINC03966948	13593	0.09448160585902868	NO	-
3957	ZINC03532970	10877	0.09447532677283248	NO	-
3958	ZINC03857201	12105	0.09447378373688364	NO	-
3959	ZINC02623502	7482	0.09446889061983721	NO	-
3960	ZINC00425905	2520	0.09446158559001616	NO	-
3961	ZINC02623503	7483	0.09445966414301839	NO	-
3962	ZINC00186259	1158	0.09445240064630564	NO	-
3963	ZINC03858485	12280	0.09444595780871326	NO	-
3964	ZINC03997185	14229	0.09444522784390068	NO	-
3965	ZINC00017742	65	0.0944401800193097	NO	-
3966	ZINC03500780	10557	0.09443764895199475	NO	-
3967	ZINC02718812	7872	0.0944307490194794	NO	-
3968	ZINC04276047	14800	0.09442464416815875	NO	-
3969	ZINC00350944	1999	0.09441984114571596	NO	-
3970	ZINC00553840	3366	0.09441502674673706	NO	-
3971	ZINC00835865	4375	0.094412136628442	NO	-
3972	ZINC00247614	1537	0.09439560440420022	NO	-
3973	ZINC03851934	11650	0.09439461976484427	NO	-
3974	ZINC01394938	5897	0.09439449016653702	NO	-
3975	ZINC03604391	11252	0.0943851880514246	NO	-
3976	ZINC00609399	3647	0.09437884994592702	NO	-
3977	ZINC00176126	1098	0.0943786713387563	NO	-
3978	ZINC00141223	947	0.09436924863659751	NO	-
3979	ZINC00120427	776	0.09436004614815222	NO	-
3980	ZINC03603971	11246	0.09435765463305675	NO	-
3981	ZINC00469073	2833	0.09435545294848728	NO	-
3982	ZINC01502700	6209	0.09435253878126616	NO	-
3983	ZINC03500617	10548	0.09434373815278212	NO	-
3984	ZINC01435039	6033	0.09434038474187981	NO	-
3985	ZINC04367322	14980	0.09433577111474463	NO	-
3986	ZINC00178931	1113	0.0943210241269024	NO	-
3987	ZINC00056108	292	0.09431891943397595	NO	-
3988	ZINC03513609	10742	0.09431747869815854	NO	-
3989	ZINC04091870	14425	0.094309444649839	NO	-
3990	ZINC01936705	6588	0.09430526158062694	NO	-
3991	ZINC03976305	13930	0.09430412491501988	NO	-
3992	ZINC00120423	775	0.09430356064151553	NO	-
3993	ZINC03394087	9749	0.0942985604886788	NO	-
3994	ZINC00317779	1899	0.09429273325097863	NO	-
3995	ZINC00309918	1858	0.09427877682256415	NO	-
3996	ZINC00122289	804	0.09427357109662038	NO	-
3997	ZINC02860800	8445	0.0942627989275951	NO	-
3998	ZINC03976307	13931	0.09425583795324281	NO	-
3999	ZINC01059823	5099	0.09424711902192962	NO	-
4000	ZINC01208530	5580	0.0942460411399872	NO	-
4001	ZINC02280834	6988	0.0942443391039155	NO	-
4002	ZINC03473527	10325	0.09424368257697599	NO	-
4003	ZINC01287581	5750	0.09424292290092508	NO	-
4004	ZINC03890455	13202	0.09424174258486215	NO	-
4005	ZINC03961768	13543	0.09424130881294711	NO	-
4006	ZINC03997185	14228	0.09423500968014427	NO	-
4007	ZINC00032011	136	0.0942343228483505	NO	-
4008	ZINC00237298	1482	0.0942337442830891	NO	-
4009	ZINC03963855	13559	0.0942321249265043	NO	-
4010	ZINC00318063	1902	0.09423075059707701	NO	-
4011	ZINC00558624	3406	0.09422518000560344	NO	-
4012	ZINC00891435	4525	0.09421542969950124	NO	-
4013	ZINC03867521	12746	0.09421193666844568	NO	-
4014	ZINC03970065	13764	0.09421134810111202	NO	-
4015	ZINC02392028	7143	0.09420897017798842	NO	-
4016	ZINC04487669	15407	0.09420882227590996	NO	-
4017	ZINC00223692	1366	0.09419975835237697	NO	-
4018	ZINC03848478	11499	0.0941992458269402	NO	-
4019	ZINC00559456	3416	0.09419593748414258	NO	-
4020	ZINC03854525	11923	0.09419103232770124	NO	-
4021	ZINC01445048	6052	0.09419032883590174	NO	-
4022	ZINC00491679	2976	0.09418819370999541	NO	-
4023	ZINC03654725	11405	0.09418808375807423	NO	-
4024	ZINC03997184	14227	0.09418315557703967	NO	-
4025	ZINC00450744	2705	0.09418063063661142	NO	-
4026	ZINC03890091	13169	0.09417409284735366	NO	-
4027	ZINC00138683	931	0.09417311968452897	NO	-
4028	ZINC00930650	4592	0.0941716103008827	NO	-
4029	ZINC02795501	8262	0.09416705600160478	NO	-
4030	ZINC00976788	4721	0.09416668276735973	NO	-
4031	ZINC03968622	13648	0.09416458683731671	NO	-
4032	ZINC03851608	11627	0.09416365800079393	NO	-
4033	ZINC03891877	13302	0.09416210953115434	NO	-
4034	ZINC04469798	15320	0.09416210953115434	NO	-
4035	ZINC00613065	3701	0.09415138360068448	NO	-
4036	ZINC02794965	8255	0.09414653864583038	NO	-
4037	ZINC00613102	3705	0.09414504219501646	NO	-
4038	ZINC03848478	11500	0.09413968257688274	NO	-
4039	ZINC03896479	13365	0.09413888649443618	NO	-
4040	ZINC04485898	15400	0.09413509281733747	NO	-
4041	ZINC03853797	11838	0.09413130556922311	NO	-
4042	ZINC03853877	11850	0.0941311225032998	NO	-
4043	ZINC03411945	9896	0.09412691367867092	NO	-
4044	ZINC00318064	1903	0.09412196492792264	NO	-
4045	ZINC02437632	7222	0.094120548464335	NO	-
4046	ZINC03997183	14225	0.09412043823433673	NO	-
4047	ZINC03431071	10007	0.09411699307534156	NO	-
4048	ZINC02922845	8631	0.09411638022553147	NO	-
4049	ZINC00529470	3207	0.09411434087553992	NO	-
4050	ZINC00200581	1228	0.09410908814625647	NO	-
4051	ZINC00583663	3583	0.09410702953303265	NO	-
4052	ZINC01111121	5318	0.09410447220760493	NO	-
4053	ZINC01053723	5049	0.09409752179024844	NO	-
4054	ZINC01421218	5957	0.09408718835263237	NO	-
4055	ZINC02713380	7813	0.09406532161238657	NO	-
4056	ZINC01000674	4810	0.09406007146742881	NO	-
4057	ZINC02877654	8508	0.0940561009751275	NO	-
4058	ZINC03301499	9305	0.094054180348675	NO	-
4059	ZINC00703475	4017	0.0940535380517554	NO	-
4060	ZINC02794713	8251	0.09405311347956719	NO	-
4061	ZINC04348706	14943	0.09404738361901867	NO	-
4062	ZINC03513607	10741	0.09404416273213785	NO	-
4063	ZINC03816836	11460	0.09404294331441182	NO	-
4064	ZINC01654555	6318	0.09403760391867584	NO	-
4065	ZINC00031488	133	0.0940373200879933	NO	-
4066	ZINC01408147	5932	0.09402937525847119	NO	-
4067	ZINC01208531	5581	0.0940274252225097	NO	-
4068	ZINC02856752	8429	0.09402501508880444	NO	-
4069	ZINC01074967	5182	0.09401865411352014	NO	-
4070	ZINC03853662	11816	0.09401332311120002	NO	-
4071	ZINC01444810	6051	0.09401025032721473	NO	-
4072	ZINC01491047	6136	0.09400563289379447	NO	-
4073	ZINC03007360	8775	0.09398190204519072	NO	-
4074	ZINC04419655	15065	0.09398064771993049	NO	-
4075	ZINC03032842	8801	0.09397887154031243	NO	-
4076	ZINC03968694	13660	0.09397524126866295	NO	-
4077	ZINC01491047	6135	0.09396750850411958	NO	-
4078	ZINC00652189	3896	0.0939640508960634	NO	-
4079	ZINC03264638	9187	0.0939586544403553	NO	-
4080	ZINC00508355	3060	0.09394529328310883	NO	-
4081	ZINC02209346	6900	0.09394505890691876	NO	-
4082	ZINC01059823	5098	0.0939427793955544	NO	-
4083	ZINC01040906	4983	0.09391831488793093	NO	-
4084	ZINC00090766	563	0.09391684083880372	NO	-
4085	ZINC00575217	3508	0.09391316420922267	NO	-
4086	ZINC03854756	11958	0.09391030467026018	NO	-
4087	ZINC00554253	3367	0.09390845530174326	NO	-
4088	ZINC00254547	1605	0.09390733903703435	NO	-
4089	ZINC02227874	6934	0.09389807621381847	NO	-
4090	ZINC03397110	9789	0.0938956532328101	NO	-
4091	ZINC03890093	13170	0.09389330128091156	NO	-
4092	ZINC01074967	5181	0.09388962896819025	NO	-
4093	ZINC00819401	4321	0.09388851086076833	NO	-
4094	ZINC00252977	1593	0.09388671966721371	NO	-
4095	ZINC03892813	13353	0.09387946835029076	NO	-
4096	ZINC00546937	3316	0.0938769564450746	NO	-
4097	ZINC02299948	7011	0.09386408858454606	NO	-
4098	ZINC00343786	1967	0.0938628020631286	NO	-
4099	ZINC00126263	825	0.09385878315011201	NO	-
4100	ZINC02706574	7760	0.09385219100498143	NO	-
4101	ZINC00945813	4646	0.09385008780652716	NO	-
4102	ZINC03648134	11396	0.09383998220963073	NO	-
4103	ZINC03470778	10306	0.09383432021109538	NO	-
4104	ZINC01200580	5561	0.09382617780309489	NO	-
4105	ZINC04492542	15423	0.09382267837882473	NO	-
4106	ZINC03974845	13901	0.09382170164775	NO	-
4107	ZINC00559115	3412	0.09382138635826694	NO	-
4108	ZINC03382539	9594	0.09380855355410857	NO	-
4109	ZINC00810624	4251	0.09379615587243309	NO	-
4110	ZINC02465632	7284	0.09378744561408739	NO	-
4111	ZINC02214825	6908	0.09378067727768176	NO	-
4112	ZINC03562757	11021	0.09377697043617793	NO	-
4113	ZINC04470267	15344	0.09377667584036088	NO	-
4114	ZINC00628719	3826	0.09377418070059759	NO	-
4115	ZINC02227873	6933	0.09377170562626601	NO	-
4116	ZINC03867605	12767	0.09376742099085235	NO	-
4117	ZINC04464854	15167	0.09375985582223531	NO	-
4118	ZINC02630197	7530	0.09375818777352474	NO	-
4119	ZINC00810624	4252	0.09375592606256881	NO	-
4120	ZINC01819807	6440	0.09374836843649693	NO	-
4121	ZINC03853661	11815	0.09374771957199309	NO	-
4122	ZINC02689670	7705	0.09374690515148243	NO	-
4123	ZINC00052277	253	0.09374399702651334	NO	-
4124	ZINC03815257	221	0.09372912850722283	YES	7
4125	ZINC03330003	9399	0.0937221910215278	NO	-
4126	ZINC04493282	15438	0.0937179774722482	NO	-
4127	ZINC03419577	9940	0.09371373184593651	NO	-
4128	ZINC02467179	7301	0.09370383530519874	NO	-
4129	ZINC01502197	6204	0.09369930477151076	NO	-
4130	ZINC03407006	9876	0.09369104423733352	NO	-
4131	ZINC00399297	2272	0.09367779910839293	NO	-
4132	ZINC00972017	4702	0.09367589658897674	NO	-
4133	ZINC04103979	14444	0.09366741435366523	NO	-
4134	ZINC01491047	6137	0.09366339887613338	NO	-
4135	ZINC00122323	805	0.09366186415722018	NO	-
4136	ZINC01742416	6352	0.09366048362835619	NO	-
4137	ZINC00071822	417	0.09365833081724863	NO	-
4138	ZINC00633356	3845	0.09365751719528714	NO	-
4139	ZINC00017742	66	0.09365392217956331	NO	-
4140	ZINC00017742	68	0.09365392217956331	NO	-
4141	ZINC03971988	13841	0.09365328509992459	NO	-
4142	ZINC00321274	1915	0.09364779809890984	NO	-
4143	ZINC04448888	15113	0.09364439020576518	NO	-
4144	ZINC03869104	13051	0.09363923163599999	NO	-
4145	ZINC02715841	7822	0.09363911148907056	NO	-
4146	ZINC00211916	1287	0.09362692876767911	NO	-
4147	ZINC01487786	6132	0.09362167959200664	NO	-
4148	ZINC03672630	11424	0.09361915786962874	NO	-
4149	ZINC03341408	9440	0.09361336801783605	NO	-
4150	ZINC03855084	12004	0.09360721174069987	NO	-
4151	ZINC03858683	12313	0.09360421726328566	NO	-
4152	ZINC04628220	15535	0.0935885761305327	NO	-
4153	ZINC03611613	11313	0.09358487404566139	NO	-
4154	ZINC00643849	3878	0.09357920033166577	NO	-
4155	ZINC03131364	8901	0.09357830128312587	NO	-
4156	ZINC03394842	9763	0.0935687361006045	NO	-
4157	ZINC03983054	14040	0.0935586255942807	NO	-
4158	ZINC03264891	9188	0.09355732710839626	NO	-
4159	ZINC01141840	5428	0.09355292037940474	NO	-
4160	ZINC02809264	8348	0.09353124324030639	NO	-
4161	ZINC01264601	5721	0.09353022578926945	NO	-
4162	ZINC00831224	4354	0.0935251509192997	NO	-
4163	ZINC03608037	11272	0.09351764444823764	NO	-
4164	ZINC01062726	5117	0.09350547485832973	NO	-
4165	ZINC01767947	6371	0.09350479801875625	NO	-
4166	ZINC03856444	12071	0.09350043445288919	NO	-
4167	ZINC00575870	3515	0.09349297504743084	NO	-
4168	ZINC03849793	11541	0.09349152137343263	NO	-
4169	ZINC01263607	5719	0.09349131048432818	NO	-
4170	ZINC02402370	7155	0.09348934212921553	NO	-
4171	ZINC03287404	9267	0.09348727481821216	NO	-
4172	ZINC00620085	3776	0.09348035354063185	NO	-
4173	ZINC01468123	6095	0.09347579051517314	NO	-
4174	ZINC00138684	932	0.09347335284611458	NO	-
4175	ZINC02795367	8258	0.09347023626578128	NO	-
4176	ZINC03260846	9171	0.09346962460425394	NO	-
4177	ZINC00412524	2337	0.09346600396132715	NO	-
4178	ZINC00955259	4683	0.09346535309216787	NO	-
4179	ZINC03608718	11282	0.09346462974643556	NO	-
4180	ZINC01170827	5501	0.09345863439699123	NO	-
4181	ZINC00652191	3897	0.0934557597762642	NO	-
4182	ZINC03851934	11651	0.09345198684088045	NO	-
4183	ZINC00423734	2474	0.09345031436300803	NO	-
4184	ZINC03594582	11195	0.09344964753978595	NO	-
4185	ZINC03852008	11657	0.09344678938201932	NO	-
4186	ZINC03857565	12167	0.09344422899958346	NO	-
4187	ZINC03868677	13024	0.09344262774958856	NO	-
4188	ZINC02640327	7570	0.09343426195515699	NO	-
4189	ZINC00422739	2440	0.09343198986395614	NO	-
4190	ZINC00608794	3640	0.09343095884035722	NO	-
4191	ZINC03997183	14224	0.09342948314414752	NO	-
4192	ZINC03862239	12487	0.09342181065182917	NO	-
4193	ZINC03434282	10015	0.09341693608179369	NO	-
4194	ZINC03391466	9714	0.09341691847884505	NO	-
4195	ZINC03858679	12312	0.09341316747718348	NO	-
4196	ZINC01496702	6172	0.093406504920633	NO	-
4197	ZINC03852935	11710	0.09340449574660392	NO	-
4198	ZINC03852928	11709	0.09340404178575541	NO	-
4199	ZINC00364333	2102	0.09340283266226979	NO	-
4200	ZINC00800883	4215	0.09339851432249298	NO	-
4201	ZINC04198378	14635	0.09339221575847424	NO	-
4202	ZINC00017742	67	0.09338396551215479	NO	-
4203	ZINC03853264	11774	0.0933761819426029	NO	-
4204	ZINC04438331	15087	0.09337111714784485	NO	-
4205	ZINC00460804	2771	0.09336850839972902	NO	-
4206	ZINC01414087	5941	0.09336785655075733	NO	-
4207	ZINC02511345	7358	0.09336645606966204	NO	-
4208	ZINC00321272	1914	0.09336483237435438	NO	-
4209	ZINC03899295	13376	0.09336277010471779	NO	-
4210	ZINC03858252	12237	0.09336097478072701	NO	-
4211	ZINC03045642	8819	0.09335641927535893	NO	-
4212	ZINC03426917	9994	0.09334901696144604	NO	-
4213	ZINC03891864	13301	0.09334411157495486	NO	-
4214	ZINC02743886	8008	0.09334189267134911	NO	-
4215	ZINC02768031	8130	0.09333963068315515	NO	-
4216	ZINC03393115	9743	0.09333658383106173	NO	-
4217	ZINC00554508	3369	0.09331798087481158	NO	-
4218	ZINC03594886	11201	0.09331710926142175	NO	-
4219	ZINC02793310	8230	0.09331705337643656	NO	-
4220	ZINC00994955	4793	0.09331636094089073	NO	-
4221	ZINC03225905	9052	0.0932998427137983	NO	-
4222	ZINC03648134	11397	0.09329531655790722	NO	-
4223	ZINC02990052	8743	0.0932851881595202	NO	-
4224	ZINC02773377	8155	0.09328290703271887	NO	-
4225	ZINC03330021	9400	0.09328014871120764	NO	-
4226	ZINC02644845	7584	0.09327733248572978	NO	-
4227	ZINC00558184	3392	0.0932768854178369	NO	-
4228	ZINC02773776	8156	0.09327425892898457	NO	-
4229	ZINC00211061	1277	0.09327326058009212	NO	-
4230	ZINC03969245	13696	0.09327107473116611	NO	-
4231	ZINC02433219	7213	0.09327060652402078	NO	-
4232	ZINC02994148	8751	0.09326813276322733	NO	-
4233	ZINC02994148	8752	0.09326813276322733	NO	-
4234	ZINC02795705	8270	0.09326785307738523	NO	-
4235	ZINC02994148	8750	0.09326700349904048	NO	-
4236	ZINC02347358	7085	0.09326603412434815	NO	-
4237	ZINC03558491	10987	0.09325807799613366	NO	-
4238	ZINC01470561	6101	0.09324628677836186	NO	-
4239	ZINC03505644	10582	0.09324494342210458	NO	-
4240	ZINC03313322	9341	0.09324050854358273	NO	-
4241	ZINC02712165	7779	0.09323813322201377	NO	-
4242	ZINC02546642	7396	0.09323632917907107	NO	-
4243	ZINC01126258	5381	0.09323430868663972	NO	-
4244	ZINC01193021	5551	0.09323063710860202	NO	-
4245	ZINC01094323	5248	0.0932260041063667	NO	-
4246	ZINC00575866	3513	0.09321094625892049	NO	-
4247	ZINC03974953	13906	0.09320977430852043	NO	-
4248	ZINC00528946	3198	0.0932061066301569	NO	-
4249	ZINC03165160	8936	0.093202143543936	NO	-
4250	ZINC02876149	8498	0.09319186136209862	NO	-
4251	ZINC03977217	13946	0.09318901040170617	NO	-
4252	ZINC01406024	5928	0.09318824314952932	NO	-
4253	ZINC03980177	14005	0.0931874708145833	NO	-
4254	ZINC00384158	2198	0.09318707149047367	NO	-
4255	ZINC03923191	13487	0.09318325338495186	NO	-
4256	ZINC02806828	8330	0.09317892737124331	NO	-
4257	ZINC03435696	10029	0.09317555524850418	NO	-
4258	ZINC03857808	12194	0.09316534072898512	NO	-
4259	ZINC03536846	10889	0.09316225681392054	NO	-
4260	ZINC00118771	772	0.09316196503637938	NO	-
4261	ZINC00150851	1022	0.0931616145570183	NO	-
4262	ZINC03474023	10328	0.0931595206528081	NO	-
4263	ZINC03863128	12541	0.09315942766839296	NO	-
4264	ZINC03867711	12792	0.09315702766557944	NO	-
4265	ZINC00416078	2365	0.0931544605731508	NO	-
4266	ZINC00150850	1021	0.09315304266410723	NO	-
4267	ZINC03594583	11196	0.09314497973777237	NO	-
4268	ZINC02927523	8643	0.09314428761322403	NO	-
4269	ZINC03858583	12298	0.09314096210214133	NO	-
4270	ZINC03555031	10972	0.09314082122636813	NO	-
4271	ZINC03594885	11200	0.09314034168288342	NO	-
4272	ZINC03868024	12916	0.09313732135941648	NO	-
4273	ZINC03859551	12407	0.09311547373450813	NO	-
4274	ZINC00032421	138	0.09310962211903855	NO	-
4275	ZINC03968622	13649	0.09310543104755883	NO	-
4276	ZINC00294195	1786	0.09310070089465643	NO	-
4277	ZINC03853530	11795	0.09309300210245976	NO	-
4278	ZINC03519134	10795	0.09308975777133827	NO	-
4279	ZINC04170655	14593	0.09308349524826832	NO	-
4280	ZINC03462225	10249	0.09308211490612191	NO	-
4281	ZINC00838835	4384	0.09308116856851535	NO	-
4282	ZINC01365182	5834	0.09307381308320829	NO	-
4283	ZINC03866989	12645	0.0930721534113531	NO	-
4284	ZINC03608703	11279	0.09307116311165196	NO	-
4285	ZINC03970450	13789	0.09306981880175276	NO	-
4286	ZINC02345253	7081	0.09306673817226996	NO	-
4287	ZINC04465416	15209	0.09305757631607023	NO	-
4288	ZINC00978261	4726	0.093056071627926	NO	-
4289	ZINC03857809	12195	0.09304434555094343	NO	-
4290	ZINC01084506	5211	0.09303697058197431	NO	-
4291	ZINC00609372	3646	0.0930359993783236	NO	-
4292	ZINC03392707	9740	0.09303574064301873	NO	-
4293	ZINC03997184	14226	0.09303530329300234	NO	-
4294	ZINC00567086	3463	0.09303177756092672	NO	-
4295	ZINC02750353	8040	0.09303138225654091	NO	-
4296	ZINC02430031	7205	0.09302936106463458	NO	-
4297	ZINC02971871	8733	0.0930231186924287	NO	-
4298	ZINC03971256	13802	0.09302309312866427	NO	-
4299	ZINC03519133	10792	0.09301795725961817	NO	-
4300	ZINC03016368	8781	0.09301312456594452	NO	-
4301	ZINC00246141	1532	0.09301221684793826	NO	-
4302	ZINC00365350	2103	0.09301117440175094	NO	-
4303	ZINC03579141	11144	0.09301051158212206	NO	-
4304	ZINC03371714	9544	0.09300907831239559	NO	-
4305	ZINC00204769	1253	0.09300714354440363	NO	-
4306	ZINC03493724	10456	0.09300063731962001	NO	-
4307	ZINC02873630	8487	0.09298894051693482	NO	-
4308	ZINC03226211	9053	0.0929864366766684	NO	-
4309	ZINC01392855	5891	0.09298575706943528	NO	-
4310	ZINC04321998	14883	0.0929784719807417	NO	-
4311	ZINC01094322	5247	0.09297755652433982	NO	-
4312	ZINC01500997	6195	0.09296944683433862	NO	-
4313	ZINC00198151	1221	0.09296753816772838	NO	-
4314	ZINC00815160	4288	0.09295652430109486	NO	-
4315	ZINC00128009	839	0.09295025971096157	NO	-
4316	ZINC03546622	10918	0.09294504267488685	NO	-
4317	ZINC03855144	12030	0.09294239815654047	NO	-
4318	ZINC03519134	10794	0.09293475670208176	NO	-
4319	ZINC00428490	2555	0.09292780456061543	NO	-
4320	ZINC03991974	14122	0.09292059420927376	NO	-
4321	ZINC01848955	6459	0.09291341662728249	NO	-
4322	ZINC03591880	11184	0.09291015683463975	NO	-
4323	ZINC04176381	14602	0.09290271678199298	NO	-
4324	ZINC03558521	10990	0.09289910778165049	NO	-
4325	ZINC00252148	1577	0.09289520079627665	NO	-
4326	ZINC00616540	3742	0.09289207364417354	NO	-
4327	ZINC03479456	10405	0.09288956793935065	NO	-
4328	ZINC01560632	6273	0.09288713679475072	NO	-
4329	ZINC03867605	12766	0.09288194081209705	NO	-
4330	ZINC00636641	3849	0.09287868762255468	NO	-
4331	ZINC02624368	7488	0.09287121086954643	NO	-
4332	ZINC01472521	6104	0.09287048847746632	NO	-
4333	ZINC02347356	7084	0.09286732300642216	NO	-
4334	ZINC03415457	9911	0.09286327281380002	NO	-
4335	ZINC02631751	7536	0.0928557443422975	NO	-
4336	ZINC03818691	11469	0.0928554046132868	NO	-
4337	ZINC00010040	42	0.09285249947044184	NO	-
4338	ZINC00515217	3118	0.09284500227819294	NO	-
4339	ZINC00473127	2883	0.09284485346081238	NO	-
4340	ZINC03519133	10793	0.09284445987549354	NO	-
4341	ZINC00083134	513	0.09284173292655618	NO	-
4342	ZINC03908219	13430	0.09284048346496021	NO	-
4343	ZINC03346003	9452	0.09284046319930421	NO	-
4344	ZINC00182923	1139	0.0928350515709702	NO	-
4345	ZINC00038954	167	0.09283030776511368	NO	-
4346	ZINC01519212	6248	0.09283001922696571	NO	-
4347	ZINC03260855	9172	0.09281916110273362	NO	-
4348	ZINC00223350	1359	0.09281869164347015	NO	-
4349	ZINC00794834	4180	0.0928167613358553	NO	-
4350	ZINC03977248	13948	0.09281430258847173	NO	-
4351	ZINC01472523	6105	0.09281388579130627	NO	-
4352	ZINC03854567	11933	0.09280886085824784	NO	-
4353	ZINC03568182	11070	0.09280110848531072	NO	-
4354	ZINC03397194	9795	0.09279460908773801	NO	-
4355	ZINC00043941	179	0.09279221065987478	NO	-
4356	ZINC03231154	9069	0.0927899365232608	NO	-
4357	ZINC03891674	13274	0.09278464253214433	NO	-
4358	ZINC03890331	13189	0.09277699621242849	NO	-
4359	ZINC00066695	388	0.09277589247210408	NO	-
4360	ZINC04225001	14663	0.09277245621968971	NO	-
4361	ZINC00575882	3519	0.09277034617231125	NO	-
4362	ZINC01927683	6556	0.09276617049876826	NO	-
4363	ZINC02865271	8458	0.0927658881679805	NO	-
4364	ZINC03868020	12914	0.09276576186395465	NO	-
4365	ZINC03599205	11229	0.09276439579366302	NO	-
4366	ZINC03862478	12506	0.09276303483430676	NO	-
4367	ZINC01500990	6194	0.09276043376571236	NO	-
4368	ZINC00230145	1418	0.09275166678732438	NO	-
4369	ZINC00404982	2288	0.09275093405364335	NO	-
4370	ZINC00264339	1678	0.09274826852277368	NO	-
4371	ZINC03889241	13092	0.09274441747780712	NO	-
4372	ZINC03857869	12203	0.09273897703284197	NO	-
4373	ZINC03798768	11449	0.09273631036426346	NO	-
4374	ZINC03853716	11829	0.09273165000404238	NO	-
4375	ZINC03851835	11644	0.09272178163455198	NO	-
4376	ZINC03366635	9524	0.09271735824205858	NO	-
4377	ZINC00520710	3136	0.09271481086334056	NO	-
4378	ZINC03854999	11988	0.09270416605064384	NO	-
4379	ZINC01037613	4960	0.09270344866394352	NO	-
4380	ZINC04492542	15424	0.09269646383791336	NO	-
4381	ZINC01074967	5183	0.09268842332044162	NO	-
4382	ZINC02917168	8611	0.09267471657671117	NO	-
4383	ZINC00071835	418	0.09267425251501568	NO	-
4384	ZINC00230145	1419	0.09267358980283998	NO	-
4385	ZINC03192456	8976	0.09265677461550714	NO	-
4386	ZINC03983146	14044	0.09265528711272007	NO	-
4387	ZINC00669245	3946	0.09265482104826624	NO	-
4388	ZINC00621150	3790	0.09265345668062903	NO	-
4389	ZINC00621151	3791	0.09265345668062903	NO	-
4390	ZINC00453389	2721	0.09265094245659443	NO	-
4391	ZINC00003289	6	0.09264672913591993	NO	-
4392	ZINC00706283	4031	0.09264661945500467	NO	-
4393	ZINC03976338	13934	0.09264641235341443	NO	-
4394	ZINC00472972	2881	0.09263828823503231	NO	-
4395	ZINC03866989	12646	0.09263744645484669	NO	-
4396	ZINC00010040	41	0.09263311210997227	NO	-
4397	ZINC00571917	3494	0.09261222353908533	NO	-
4398	ZINC03260855	9173	0.0926029862626176	NO	-
4399	ZINC03505756	10587	0.09260044561905047	NO	-
4400	ZINC00983692	4738	0.09260029963403556	NO	-
4401	ZINC03326318	9378	0.09259984234768075	NO	-
4402	ZINC03855144	12029	0.09259708489511267	NO	-
4403	ZINC03546605	10917	0.09259417990625939	NO	-
4404	ZINC03867437	12712	0.09258869509854042	NO	-
4405	ZINC00081340	495	0.09257870713368643	NO	-
4406	ZINC03868267	12977	0.09257500814451608	NO	-
4407	ZINC03852005	11656	0.09255861133315606	NO	-
4408	ZINC00017446	62	0.09255705254317433	NO	-
4409	ZINC01363131	5831	0.09255390329354977	NO	-
4410	ZINC00031914	135	0.09255230038532096	NO	-
4411	ZINC03546634	10919	0.09254987478700584	NO	-
4412	ZINC01468123	6096	0.09254888136440019	NO	-
4413	ZINC00377198	2168	0.09254719357299274	NO	-
4414	ZINC02212578	6906	0.09253849242766903	NO	-
4415	ZINC00608694	3638	0.09253544631680065	NO	-
4416	ZINC00956236	4686	0.09253305073617361	NO	-
4417	ZINC04200632	14638	0.09253231752642069	NO	-
4418	ZINC03850890	11578	0.09252984200769275	NO	-
4419	ZINC00107295	703	0.09252857536598529	NO	-
4420	ZINC00582992	3573	0.09251026320586436	NO	-
4421	ZINC03908273	13435	0.0925091271450805	NO	-
4422	ZINC00083131	512	0.09250579464322553	NO	-
4423	ZINC04088333	14420	0.09250559482414315	NO	-
4424	ZINC04221285	14652	0.09250225669916484	NO	-
4425	ZINC02511345	7359	0.09249459986360442	NO	-
4426	ZINC00528218	3181	0.09249344701224002	NO	-
4427	ZINC00640114	3864	0.09248871962192573	NO	-
4428	ZINC03867444	12714	0.09248433171088359	NO	-
4429	ZINC04088394	14421	0.09248385529590449	NO	-
4430	ZINC03241843	9118	0.09247372409812062	NO	-
4431	ZINC03182347	8962	0.09246461917466238	NO	-
4432	ZINC00228861	1408	0.09246345333932608	NO	-
4433	ZINC04054663	14376	0.09246327086735406	NO	-
4434	ZINC03987302	14086	0.09245755510617554	NO	-
4435	ZINC03292719	9284	0.0924575353834329	NO	-
4436	ZINC00675670	3976	0.09245733275052884	NO	-
4437	ZINC01485218	6129	0.09244976887733579	NO	-
4438	ZINC01913356	6511	0.0924445783339568	NO	-
4439	ZINC00423654	2460	0.09244194588183256	NO	-
4440	ZINC00433647	2596	0.0924327079804516	NO	-
4441	ZINC02329763	7061	0.09243014769541742	NO	-
4442	ZINC00289434	1762	0.0924291697145364	NO	-
4443	ZINC00421951	2433	0.09242355332448246	NO	-
4444	ZINC03503787	10558	0.09240246692728264	NO	-
4445	ZINC02837842	8382	0.09240026795569053	NO	-
4446	ZINC03863505	12564	0.09239346776451615	NO	-
4447	ZINC02800575	8311	0.09239299306879616	NO	-
4448	ZINC00423659	2462	0.0923873193236212	NO	-
4449	ZINC03349082	9466	0.092383481858795	NO	-
4450	ZINC03868021	12915	0.09238316396016148	NO	-
4451	ZINC00003289	5	0.09237674215834911	NO	-
4452	ZINC03818696	11470	0.09237570680164849	NO	-
4453	ZINC00665485	3934	0.09236965740766552	NO	-
4454	ZINC01428944	6007	0.09235617734524688	NO	-
4455	ZINC04224039	14658	0.09235533378029728	NO	-
4456	ZINC01455662	6063	0.09235473377767256	NO	-
4457	ZINC00670654	3955	0.09234023771261887	NO	-
4458	ZINC02718962	7897	0.09234015816896446	NO	-
4459	ZINC02718962	7898	0.09234015816896446	NO	-
4460	ZINC03857870	12204	0.0923307089556998	NO	-
4461	ZINC03854321	11906	0.092329754585404	NO	-
4462	ZINC02801279	8314	0.09232800664662161	NO	-
4463	ZINC03852952	11713	0.09232712538982633	NO	-
4464	ZINC03226219	9054	0.0923259298106623	NO	-
4465	ZINC04493282	15437	0.09232283177829369	NO	-
4466	ZINC00610651	3660	0.0923222445825868	NO	-
4467	ZINC03853985	11862	0.09231856284843643	NO	-
4468	ZINC03227646	9057	0.09231827698348548	NO	-
4469	ZINC03219610	9025	0.09231457309830293	NO	-
4470	ZINC04266473	14760	0.09231326604405928	NO	-
4471	ZINC03853483	11792	0.09231254674918134	NO	-
4472	ZINC03819214	11473	0.09230723838145016	NO	-
4473	ZINC00819404	4323	0.09230383039477105	NO	-
4474	ZINC02718962	7896	0.09229816562399447	NO	-
4475	ZINC00084310	522	0.09229608700219147	NO	-
4476	ZINC03867642	12778	0.09229256055460774	NO	-
4477	ZINC03466107	10282	0.09228708198813007	NO	-
4478	ZINC03854339	11909	0.09228632945931524	NO	-
4479	ZINC03379486	9575	0.09227943002242865	NO	-
4480	ZINC00120551	780	0.0922542766011973	NO	-
4481	ZINC00518301	3124	0.09225267252855669	NO	-
4482	ZINC00049673	223	0.09224105121754597	NO	-
4483	ZINC03850540	11560	0.09223999920662664	NO	-
4484	ZINC00234710	1453	0.09223351865333268	NO	-
4485	ZINC03857541	12161	0.0922321435118329	NO	-
4486	ZINC02746142	8017	0.09222924347191043	NO	-
4487	ZINC03437604	10070	0.09222867592414995	NO	-
4488	ZINC02868569	8461	0.09222636496767411	NO	-
4489	ZINC03850863	11571	0.09221617235132326	NO	-
4490	ZINC00389208	2227	0.09220288085900145	NO	-
4491	ZINC03379684	9581	0.0921911546429904	NO	-
4492	ZINC02887126	8540	0.09218901069370318	NO	-
4493	ZINC01800691	6411	0.09218805619444644	NO	-
4494	ZINC02863869	8455	0.0921803931168286	NO	-
4495	ZINC03855202	12042	0.09217754804491025	NO	-
4496	ZINC03867711	12791	0.09216879125649298	NO	-
4497	ZINC03868267	12976	0.09216755402595676	NO	-
4498	ZINC00402486	2286	0.09216684053901267	NO	-
4499	ZINC00294165	1784	0.0921620868177821	NO	-
4500	ZINC03891906	13309	0.0921616466694743	NO	-
4501	ZINC00383378	2197	0.09216116383273194	NO	-
4502	ZINC03248306	9146	0.09216036684411011	NO	-
4503	ZINC03479489	10407	0.09215053013061464	NO	-
4504	ZINC03560608	11008	0.09213844478369212	NO	-
4505	ZINC03029223	8789	0.09213358484011794	NO	-
4506	ZINC01502198	6205	0.09213261074091281	NO	-
4507	ZINC00084313	523	0.09212399262079905	NO	-
4508	ZINC02908274	8584	0.09212265700116055	NO	-
4509	ZINC02718810	7870	0.09212243855242133	NO	-
4510	ZINC02718810	7871	0.09212243855242133	NO	-
4511	ZINC00017742	69	0.09211734009433688	NO	-
4512	ZINC00429762	2577	0.09211574230736858	NO	-
4513	ZINC00088313	550	0.0921114950648373	NO	-
4514	ZINC00529229	3203	0.09210887607404884	NO	-
4515	ZINC03962517	13547	0.09210271179407828	NO	-
4516	ZINC00126253	824	0.0921022749947538	NO	-
4517	ZINC02906823	8574	0.09210034812453388	NO	-
4518	ZINC03599295	11231	0.09210016711316237	NO	-
4519	ZINC00937464	4604	0.09209827105938051	NO	-
4520	ZINC02906919	8575	0.09209424730310599	NO	-
4521	ZINC00411519	2323	0.09209112551830391	NO	-
4522	ZINC01747642	6358	0.09208273340871065	NO	-
4523	ZINC03867224	12683	0.09208129953485288	NO	-
4524	ZINC00362919	2099	0.09208081823017783	NO	-
4525	ZINC00132194	878	0.09207985247244616	NO	-
4526	ZINC03904382	13398	0.09207939783132268	NO	-
4527	ZINC03857714	12185	0.09207859846957965	NO	-
4528	ZINC04485959	15401	0.09207588327935314	NO	-
4529	ZINC03854896	11968	0.09207147135637057	NO	-
4530	ZINC00084723	524	0.09206915470673196	NO	-
4531	ZINC02327935	7057	0.0920668506455707	NO	-
4532	ZINC02881661	8526	0.09206153890486268	NO	-
4533	ZINC03857773	12193	0.0920561173478251	NO	-
4534	ZINC03867629	12770	0.0920539915007914	NO	-
4535	ZINC01036627	4957	0.09205263070275682	NO	-
4536	ZINC00520361	3129	0.09205001011968351	NO	-
4537	ZINC00469745	2843	0.09204673560957402	NO	-
4538	ZINC04249113	14730	0.09202959560959766	NO	-
4539	ZINC03969253	13697	0.09202699323613188	NO	-
4540	ZINC01654698	6319	0.09202645267102393	NO	-
4541	ZINC00389394	2244	0.09202369010122229	NO	-
4542	ZINC04121510	14487	0.09201820611685967	NO	-
4543	ZINC00142135	960	0.09201115795257787	NO	-
4544	ZINC03851835	11643	0.09200056984064914	NO	-
4545	ZINC03523951	10814	0.09199469375878715	NO	-
4546	ZINC00616718	3745	0.09199392234661231	NO	-
4547	ZINC03867486	12729	0.09198703943063813	NO	-
4548	ZINC03561717	11012	0.09197954795954	NO	-
4549	ZINC00614217	3722	0.09197773626826093	NO	-
4550	ZINC03500059	10545	0.09196352875463776	NO	-
4551	ZINC00814853	4279	0.09196189018215627	NO	-
4552	ZINC00940127	4613	0.09196172623787763	NO	-
4553	ZINC00058855	305	0.09195625239573654	NO	-
4554	ZINC03851585	11623	0.09195359195513023	NO	-
4555	ZINC02879701	8515	0.0919465471700107	NO	-
4556	ZINC03867856	12872	0.0919404571142417	NO	-
4557	ZINC00436947	2625	0.09193996534384334	NO	-
4558	ZINC04311830	14844	0.09193970848130759	NO	-
4559	ZINC00528561	3193	0.09192330253041227	NO	-
4560	ZINC03579145	11145	0.09192282369173217	NO	-
4561	ZINC03976503	13935	0.09191999684278263	NO	-
4562	ZINC04087530	14415	0.09191347651744379	NO	-
4563	ZINC03558472	10986	0.09190845149446208	NO	-
4564	ZINC00618831	3763	0.09190292197370908	NO	-
4565	ZINC00675525	3973	0.09189986985650253	NO	-
4566	ZINC03659650	11410	0.09189784315313926	NO	-
4567	ZINC01933259	6563	0.09189121858355967	NO	-
4568	ZINC01100442	5269	0.09188505303232439	NO	-
4569	ZINC00915720	4570	0.09188477938402685	NO	-
4570	ZINC02805438	8329	0.09188471792814544	NO	-
4571	ZINC00427753	2539	0.09188471621182881	NO	-
4572	ZINC00348251	1981	0.09188275111677902	NO	-
4573	ZINC00224783	1391	0.09188135405045252	NO	-
4574	ZINC00248970	1538	0.09187479701627857	NO	-
4575	ZINC03957478	13526	0.09186171648903453	NO	-
4576	ZINC03445110	10092	0.09185471207005687	NO	-
4577	ZINC03445113	10093	0.09185470994633875	NO	-
4578	ZINC03858164	12231	0.09185461928324051	NO	-
4579	ZINC04107409	14448	0.09185330758576755	NO	-
4580	ZINC00412892	2342	0.09184953532349785	NO	-
4581	ZINC01246216	5698	0.09184607493284913	NO	-
4582	ZINC00348146	1980	0.09184282572576576	NO	-
4583	ZINC03889576	13112	0.09183452574610582	NO	-
4584	ZINC00505393	3025	0.09183258266531778	NO	-
4585	ZINC00798414	4201	0.09183050027176884	NO	-
4586	ZINC00798414	4202	0.09183050027176884	NO	-
4587	ZINC00529469	3206	0.09182800505861971	NO	-
4588	ZINC01093714	5246	0.09182798889993365	NO	-
4589	ZINC03608711	11281	0.0918181733042112	NO	-
4590	ZINC03956431	13511	0.09181580538535296	NO	-
4591	ZINC00257451	1624	0.09181095351695488	NO	-
4592	ZINC00423731	2473	0.09179856204484722	NO	-
4593	ZINC00269912	1702	0.0917951111694539	NO	-
4594	ZINC04001265	14287	0.09179193589877717	NO	-
4595	ZINC00620382	3781	0.09178392087877474	NO	-
4596	ZINC00613399	3711	0.09176906427006577	NO	-
4597	ZINC03218373	9022	0.09175967351975628	NO	-
4598	ZINC02678544	7688	0.09175413659796304	NO	-
4599	ZINC03851565	11622	0.09175243646752783	NO	-
4600	ZINC04465232	15189	0.09175243646752783	NO	-
4601	ZINC03005421	8773	0.09174177843223753	NO	-
4602	ZINC00325084	1925	0.09174143845466172	NO	-
4603	ZINC00376834	2163	0.09173800463898567	NO	-
4604	ZINC00938211	4608	0.09173024550499656	NO	-
4605	ZINC00139796	940	0.09171824170751554	NO	-
4606	ZINC03844519	11492	0.09171306722055426	NO	-
4607	ZINC03857715	12186	0.0917082231359396	NO	-
4608	ZINC03971870	13835	0.09170093952930139	NO	-
4609	ZINC03867752	12807	0.09168925604561538	NO	-
4610	ZINC02346017	7082	0.09168774247367088	NO	-
4611	ZINC02329765	7062	0.09168623491316799	NO	-
4612	ZINC03971333	13803	0.09168583211333158	NO	-
4613	ZINC03608266	11273	0.09168250980269342	NO	-
4614	ZINC03594608	11198	0.09167606868572767	NO	-
4615	ZINC00988099	4757	0.09165736983748171	NO	-
4616	ZINC03476075	10375	0.09165548461324727	NO	-
4617	ZINC03969520	13724	0.09165173803534858	NO	-
4618	ZINC04464240	15141	0.09165173803534858	NO	-
4619	ZINC00389394	2245	0.09165044835272654	NO	-
4620	ZINC01392862	5894	0.09163331787237483	NO	-
4621	ZINC03963900	13576	0.09162086446105382	NO	-
4622	ZINC01176172	5510	0.09161479156858301	NO	-
4623	ZINC00010052	44	0.0916144422491673	NO	-
4624	ZINC00010052	45	0.0916144422491673	NO	-
4625	ZINC00520711	3137	0.09161308118630501	NO	-
4626	ZINC00251813	1561	0.09160602437596425	NO	-
4627	ZINC00206614	1262	0.09160381350120701	NO	-
4628	ZINC03850540	11559	0.09159834793600928	NO	-
4629	ZINC00010052	43	0.09159563717519821	NO	-
4630	ZINC00028934	123	0.09159418244821067	NO	-
4631	ZINC03853984	11861	0.09159167686320502	NO	-
4632	ZINC03971333	13805	0.09158920604670802	NO	-
4633	ZINC02718997	7951	0.09158862489728543	NO	-
4634	ZINC00399718	2279	0.09158369367188299	NO	-
4635	ZINC01205744	5573	0.09158066921735453	NO	-
4636	ZINC00212461	1288	0.09157981684319229	NO	-
4637	ZINC04107347	14446	0.09157539112422938	NO	-
4638	ZINC03867638	12774	0.09156816368890482	NO	-
4639	ZINC04465678	15225	0.09156816368890482	NO	-
4640	ZINC01747638	6357	0.09156065606051667	NO	-
4641	ZINC03856226	12059	0.09155700386834346	NO	-
4642	ZINC00423656	2461	0.09155475277283211	NO	-
4643	ZINC00149481	1014	0.0915541968164107	NO	-
4644	ZINC03422949	9963	0.09154597096970388	NO	-
4645	ZINC03816835	11459	0.09153634603106198	NO	-
4646	ZINC03422981	9965	0.09153241499365188	NO	-
4647	ZINC00614136	3720	0.09152776727581004	NO	-
4648	ZINC02622003	7474	0.09152706731993551	NO	-
4649	ZINC01948348	6623	0.0915224369016946	NO	-
4650	ZINC04176712	14604	0.0915189925935537	NO	-
4651	ZINC03850890	11577	0.09150736928805998	NO	-
4652	ZINC03907058	13412	0.09150678194355512	NO	-
4653	ZINC00406154	2291	0.09150305257319263	NO	-
4654	ZINC00798413	4198	0.0914976529411728	NO	-
4655	ZINC00798413	4199	0.0914976529411728	NO	-
4656	ZINC00045940	203	0.0914866032118301	NO	-
4657	ZINC02718990	7939	0.09147614205766653	NO	-
4658	ZINC02718990	7940	0.09147614205766653	NO	-
4659	ZINC03868513	13006	0.09147479957750045	NO	-
4660	ZINC03891839	13297	0.09147415839235411	NO	-
4661	ZINC00104791	687	0.09146229249630414	NO	-
4662	ZINC00058980	313	0.09145632346107883	NO	-
4663	ZINC01042432	4993	0.09144856221746515	NO	-
4664	ZINC02199525	6881	0.09144638613973734	NO	-
4665	ZINC04089012	14424	0.09144567257034193	NO	-
4666	ZINC03868121	12952	0.09144324207243769	NO	-
4667	ZINC00945467	4641	0.09144160399505588	NO	-
4668	ZINC00083073	509	0.09143192686291207	NO	-
4669	ZINC04225001	14665	0.09142928967170816	NO	-
4670	ZINC03969563	13729	0.09142440442936661	NO	-
4671	ZINC01214858	5607	0.09142349826000136	NO	-
4672	ZINC00144903	977	0.09142323299443661	NO	-
4673	ZINC02336017	7068	0.0914222929926505	NO	-
4674	ZINC00721177	4062	0.09141912372464896	NO	-
4675	ZINC00058908	311	0.09141498453343777	NO	-
4676	ZINC00073286	443	0.09140899537793676	NO	-
4677	ZINC02718957	7891	0.09140265023082753	NO	-
4678	ZINC02718957	7892	0.09140265023082753	NO	-
4679	ZINC00423506	2444	0.09139394487830788	NO	-
4680	ZINC02716256	7824	0.09136768479918851	NO	-
4681	ZINC00526496	3172	0.09136706446239702	NO	-
4682	ZINC00645828	3885	0.09136503801395564	NO	-
4683	ZINC03045773	8820	0.09135650340022682	NO	-
4684	ZINC03890402	13194	0.0913414331488831	NO	-
4685	ZINC00491678	2975	0.09133895993254644	NO	-
4686	ZINC00108852	708	0.09133650548736105	NO	-
4687	ZINC04622920	15517	0.09133054279469192	NO	-
4688	ZINC02543496	7390	0.09132906496107943	NO	-
4689	ZINC01078477	5197	0.0913249916685301	NO	-
4690	ZINC03899866	13380	0.09131906640514408	NO	-
4691	ZINC00710826	4042	0.0913151988795049	NO	-
4692	ZINC03349666	9472	0.09131317999808485	NO	-
4693	ZINC01071703	5160	0.09130834828874124	NO	-
4694	ZINC04292371	14819	0.09130765381776991	NO	-
4695	ZINC02861584	8449	0.09130498875609823	NO	-
4696	ZINC03566579	11049	0.09130270658268584	NO	-
4697	ZINC00377197	2167	0.09129119980132172	NO	-
4698	ZINC03853180	11765	0.0912866964574531	NO	-
4699	ZINC01178465	5515	0.09128209762525911	NO	-
4700	ZINC00515069	3117	0.09128152377980558	NO	-
4701	ZINC04121597	14489	0.0912808464718761	NO	-
4702	ZINC00478854	2914	0.09128041208096199	NO	-
4703	ZINC00419637	2406	0.09127996450604901	NO	-
4704	ZINC03857066	12076	0.09126717811464291	NO	-
4705	ZINC00120551	779	0.091262010082987	NO	-
4706	ZINC03491459	10455	0.09125796767356943	NO	-
4707	ZINC01512397	6236	0.09125397809160017	NO	-
4708	ZINC03971333	13806	0.09125343796687771	NO	-
4709	ZINC00070733	412	0.0912506420154229	NO	-
4710	ZINC03337311	9420	0.09124922801996518	NO	-
4711	ZINC03851585	11624	0.09123397498878377	NO	-
4712	ZINC02404465	7158	0.09123037542694926	NO	-
4713	ZINC03262578	9177	0.09122881825335963	NO	-
4714	ZINC02718957	7890	0.09122864840157685	NO	-
4715	ZINC00414607	2354	0.09122797065542494	NO	-
4716	ZINC03890881	13234	0.09122701194107824	NO	-
4717	ZINC00108856	709	0.09122318323997601	NO	-
4718	ZINC00980850	4733	0.09122017771309955	NO	-
4719	ZINC03853531	11796	0.09121940981398324	NO	-
4720	ZINC03867486	12728	0.09121498864268064	NO	-
4721	ZINC01178572	5516	0.09120053453957952	NO	-
4722	ZINC03863880	12577	0.09118721516519875	NO	-
4723	ZINC01017196	4856	0.09118715314834366	NO	-
4724	ZINC03867224	12684	0.09118075637138624	NO	-
4725	ZINC00190915	1185	0.09118008948869345	NO	-
4726	ZINC00685204	3997	0.09117526679170555	NO	-
4727	ZINC00619175	3765	0.09116260289105024	NO	-
4728	ZINC03868637	13018	0.09116182297550439	NO	-
4729	ZINC03857720	12188	0.09116044636737898	NO	-
4730	ZINC02861585	8450	0.09115969215039751	NO	-
4731	ZINC00365595	2108	0.09115947385608789	NO	-
4732	ZINC00383316	2193	0.09115874477980279	NO	-
4733	ZINC00510481	3083	0.0911543684525418	NO	-
4734	ZINC00104897	688	0.09115392985504045	NO	-
4735	ZINC00423588	2448	0.09115255051903894	NO	-
4736	ZINC00216924	1303	0.09115055902752675	NO	-
4737	ZINC00058981	314	0.091148109230506	NO	-
4738	ZINC00491664	2974	0.09114589113047084	NO	-
4739	ZINC03867600	12764	0.09114349932945347	NO	-
4740	ZINC00558480	3400	0.09114256461727005	NO	-
4741	ZINC00326167	1926	0.09113649743134743	NO	-
4742	ZINC02449554	7243	0.09113521080680195	NO	-
4743	ZINC03899866	13379	0.091130286169569	NO	-
4744	ZINC02163631	6837	0.09112470737158289	NO	-
4745	ZINC03310715	9330	0.09111571504313853	NO	-
4746	ZINC00045884	200	0.09111515453478668	NO	-
4747	ZINC02718810	7869	0.09110893883573636	NO	-
4748	ZINC00058909	312	0.0911079735390702	NO	-
4749	ZINC00260557	1651	0.0911049631355724	NO	-
4750	ZINC00151135	1023	0.09110201852521417	NO	-
4751	ZINC04104157	14445	0.09109736628511371	NO	-
4752	ZINC00422555	2437	0.09109150555330862	NO	-
4753	ZINC02449973	7245	0.09109063863541998	NO	-
4754	ZINC03868480	13003	0.09108585752640454	NO	-
4755	ZINC04594633	15505	0.09108228213082671	NO	-
4756	ZINC03971869	13834	0.09108133698410516	NO	-
4757	ZINC01500989	6193	0.09108079329683345	NO	-
4758	ZINC02223050	6926	0.09107813570162102	NO	-
4759	ZINC03867827	12850	0.09107530687753158	NO	-
4760	ZINC00083069	508	0.09107450197610217	NO	-
4761	ZINC04351358	14947	0.0910718825864399	NO	-
4762	ZINC00621321	3792	0.09107173085612168	NO	-
4763	ZINC00784652	4159	0.09107035954742634	NO	-
4764	ZINC00027286	111	0.09106529548616073	NO	-
4765	ZINC03505642	10581	0.09106444657940106	NO	-
4766	ZINC03476816	10386	0.09106393403193998	NO	-
4767	ZINC02718990	7938	0.0910631406652888	NO	-
4768	ZINC01110541	5314	0.09106127257600471	NO	-
4769	ZINC00867659	4469	0.09105884683624832	NO	-
4770	ZINC03820807	11481	0.09105543891280213	NO	-
4771	ZINC03151839	8924	0.09104750352996442	NO	-
4772	ZINC00251212	1555	0.09104126291036506	NO	-
4773	ZINC00575742	3512	0.091040743373941	NO	-
4774	ZINC02635001	7548	0.09103251733915334	NO	-
4775	ZINC00216922	1302	0.09102606964602881	NO	-
4776	ZINC00081271	494	0.09101985766508887	NO	-
4777	ZINC00474961	2895	0.09101338091946222	NO	-
4778	ZINC00296723	1789	0.09100589274523253	NO	-
4779	ZINC00784023	4155	0.09099430185935985	NO	-
4780	ZINC03976313	13933	0.09099098684772407	NO	-
4781	ZINC01109301	5307	0.09099061161485791	NO	-
4782	ZINC03958803	13532	0.09098795782588524	NO	-
4783	ZINC03891775	13289	0.09098717268858048	NO	-
4784	ZINC04469917	15324	0.09098717268858048	NO	-
4785	ZINC01833790	6451	0.09098313621753287	NO	-
4786	ZINC03967545	13599	0.09097950055526968	NO	-
4787	ZINC03594579	11194	0.09097928122430034	NO	-
4788	ZINC02678544	7689	0.09097646898037981	NO	-
4789	ZINC01234866	5680	0.09097448297209525	NO	-
4790	ZINC00439757	2639	0.09097110801062794	NO	-
4791	ZINC03489828	10444	0.090968976216948	NO	-
4792	ZINC02951387	8690	0.09096578622710151	NO	-
4793	ZINC00850363	4421	0.09096363951529707	NO	-
4794	ZINC03867794	12816	0.09096196547299872	NO	-
4795	ZINC03867794	12817	0.09095822501363594	NO	-
4796	ZINC03567487	11059	0.09095640593413287	NO	-
4797	ZINC00112251	739	0.09094914594277854	NO	-
4798	ZINC03820807	11480	0.0909483994182956	NO	-
4799	ZINC03384727	9618	0.09094475056108	NO	-
4800	ZINC02304782	7014	0.09093901661160309	NO	-
4801	ZINC03977324	13955	0.09093886036494955	NO	-
4802	ZINC00056349	297	0.090938128453072	NO	-
4803	ZINC04209616	14648	0.09093444471173232	NO	-
4804	ZINC03594578	11193	0.0909308231749838	NO	-
4805	ZINC01959292	6635	0.09092862877872396	NO	-
4806	ZINC02449554	7242	0.09091754738639742	NO	-
4807	ZINC03195822	8977	0.09091670036689803	NO	-
4808	ZINC00234712	1454	0.09089761108346672	NO	-
4809	ZINC00184019	1148	0.0908941162060503	NO	-
4810	ZINC00260557	1650	0.09089107180081633	NO	-
4811	ZINC04627905	15532	0.09088918004754877	NO	-
4812	ZINC00246028	1525	0.09088913518199986	NO	-
4813	ZINC03891920	13310	0.09088862845534752	NO	-
4814	ZINC04469871	15321	0.09088862845534752	NO	-
4815	ZINC00191081	1187	0.09088403093682514	NO	-
4816	ZINC01961913	6658	0.09088037448186875	NO	-
4817	ZINC03868848	13039	0.0908781726660727	NO	-
4818	ZINC04504911	15464	0.0908772661393021	NO	-
4819	ZINC02879463	8514	0.09087613325217656	NO	-
4820	ZINC00602287	3629	0.09087397035543512	NO	-
4821	ZINC02969391	8719	0.09086495855515274	NO	-
4822	ZINC01017197	4857	0.09085946659397007	NO	-
4823	ZINC02718997	7950	0.09085517703842515	NO	-
4824	ZINC02652488	7614	0.09085323202725828	NO	-
4825	ZINC03977075	13942	0.09084134981844341	NO	-
4826	ZINC00371275	2134	0.0908386196541197	NO	-
4827	ZINC00234757	1457	0.0908327745137577	NO	-
4828	ZINC01887465	6482	0.09082224918624343	NO	-
4829	ZINC03434155	10013	0.09081728493326575	NO	-
4830	ZINC00228858	1407	0.09081690247436186	NO	-
4831	ZINC03974044	13885	0.09081588769033874	NO	-
4832	ZINC00406155	2292	0.09081159459308748	NO	-
4833	ZINC02639752	7568	0.09080781110005463	NO	-
4834	ZINC04492542	15422	0.09080735224169108	NO	-
4835	ZINC01627683	6299	0.09079896044530233	NO	-
4836	ZINC01466641	6088	0.09079860263149579	NO	-
4837	ZINC00073645	452	0.09079396701212533	NO	-
4838	ZINC03860126	12464	0.09079376363039063	NO	-
4839	ZINC00478855	2915	0.09079037514073993	NO	-
4840	ZINC01627683	6300	0.09078810140663474	NO	-
4841	ZINC01084867	5214	0.0907880041953995	NO	-
4842	ZINC00371624	2136	0.0907875196386759	NO	-
4843	ZINC00675652	3974	0.09078681198090797	NO	-
4844	ZINC01084870	5215	0.09077236085405543	NO	-
4845	ZINC00485518	2949	0.09076940979702182	NO	-
4846	ZINC03853105	11753	0.09076383877402508	NO	-
4847	ZINC00358013	2048	0.09075550551966374	NO	-
4848	ZINC01887464	6481	0.09074847941177361	NO	-
4849	ZINC00941370	4621	0.09074452086960035	NO	-
4850	ZINC03599258	11230	0.09074316509512545	NO	-
4851	ZINC03071890	8842	0.09073952770974149	NO	-
4852	ZINC00425906	2521	0.09073849581420973	NO	-
4853	ZINC03547615	10927	0.09073237420771556	NO	-
4854	ZINC03636997	11389	0.09073075013401727	NO	-
4855	ZINC00123575	813	0.09072948057192638	NO	-
4856	ZINC00223693	1367	0.09072550371487004	NO	-
4857	ZINC00045885	201	0.09072546120220412	NO	-
4858	ZINC00332104	1934	0.09072230824486778	NO	-
4859	ZINC03853188	11766	0.09071171985155957	NO	-
4860	ZINC00509264	3070	0.0907092053201223	NO	-
4861	ZINC00811122	4254	0.0907060566605545	NO	-
4862	ZINC03858909	12341	0.0907034645431969	NO	-
4863	ZINC04292371	14821	0.09070044564222954	NO	-
4864	ZINC02649537	7600	0.09069936229334914	NO	-
4865	ZINC00574032	3501	0.0906854259123267	NO	-
4866	ZINC00569337	3479	0.09068533391677505	NO	-
4867	ZINC03854839	11966	0.09067908552976638	NO	-
4868	ZINC04399301	15020	0.09067720171556172	NO	-
4869	ZINC02215793	6912	0.09067687426306548	NO	-
4870	ZINC01162588	5482	0.09067607159635926	NO	-
4871	ZINC02199701	6882	0.090672886986654	NO	-
4872	ZINC04225001	14664	0.09067257295044544	NO	-
4873	ZINC03890871	13232	0.09066720898807983	NO	-
4874	ZINC01433847	6030	0.09066014637756781	NO	-
4875	ZINC03311650	9335	0.09065919383458924	NO	-
4876	ZINC01428887	6004	0.09065770099090438	NO	-
4877	ZINC00003906	20	0.09063200706576778	NO	-
4878	ZINC03546574	10916	0.09062697102682311	NO	-
4879	ZINC01156522	5467	0.09062695535815399	NO	-
4880	ZINC04227428	14681	0.09062694186237939	NO	-
4881	ZINC00571968	3496	0.09062248539532067	NO	-
4882	ZINC03969834	13745	0.09061871979844177	NO	-
4883	ZINC04469594	15311	0.09061871979844177	NO	-
4884	ZINC04292371	14820	0.09060974987525873	NO	-
4885	ZINC04000740	14266	0.0906067337507142	NO	-
4886	ZINC00575735	3511	0.09060129326954358	NO	-
4887	ZINC01478531	6114	0.0905980210885069	NO	-
4888	ZINC00665494	3935	0.0905975052193271	NO	-
4889	ZINC00469713	2842	0.09058603677345127	NO	-
4890	ZINC00094705	594	0.0905852611699264	NO	-
4891	ZINC03335258	9414	0.09057812790259835	NO	-
4892	ZINC00147449	996	0.09057809128971456	NO	-
4893	ZINC00798414	4200	0.09057654311480122	NO	-
4894	ZINC02884184	8535	0.09057514040870253	NO	-
4895	ZINC03997263	14234	0.09056101451026112	NO	-
4896	ZINC00424938	2496	0.09055531484509129	NO	-
4897	ZINC02239354	6955	0.09055243020982778	NO	-
4898	ZINC00429593	2566	0.09054874515951757	NO	-
4899	ZINC00429593	2567	0.09054874515951757	NO	-
4900	ZINC01518627	6247	0.09054831397107323	NO	-
4901	ZINC02408304	7165	0.09054356775472969	NO	-
4902	ZINC00783311	4144	0.09054322419859476	NO	-
4903	ZINC03867828	12851	0.09054230728060345	NO	-
4904	ZINC01111109	5317	0.09053935457256743	NO	-
4905	ZINC02664821	7667	0.09053645092727096	NO	-
4906	ZINC01306910	5782	0.09051805099544875	NO	-
4907	ZINC00312393	1868	0.09051735610784784	NO	-
4908	ZINC03853620	11808	0.0905078258781571	NO	-
4909	ZINC00416185	2367	0.09050701381881322	NO	-
4910	ZINC00811122	4253	0.09050460862522994	NO	-
4911	ZINC03604384	11250	0.09049638166172184	NO	-
4912	ZINC02336619	7069	0.09049306473094333	NO	-
4913	ZINC00381082	2180	0.09048838157698909	NO	-
4914	ZINC00867659	4470	0.09048148500044148	NO	-
4915	ZINC00121491	789	0.09047970190491451	NO	-
4916	ZINC03617991	11344	0.09047849080526076	NO	-
4917	ZINC03353195	9487	0.09047596912436695	NO	-
4918	ZINC03983368	14049	0.09046531736151622	NO	-
4919	ZINC01642851	6310	0.09045671559171546	NO	-
4920	ZINC00863265	4458	0.09045584594700369	NO	-
4921	ZINC03967547	13600	0.09044745384237372	NO	-
4922	ZINC04465928	15245	0.09044745384237372	NO	-
4923	ZINC03967645	13604	0.0904464600912071	NO	-
4924	ZINC04466073	15255	0.0904464600912071	NO	-
4925	ZINC03938231	13497	0.09044587259049723	NO	-
4926	ZINC02971480	8731	0.0904442459639263	NO	-
4927	ZINC03858049	12217	0.09043861408308185	NO	-
4928	ZINC03891448	13259	0.09043330745209499	NO	-
4929	ZINC02006428	6749	0.0904305466193945	NO	-
4930	ZINC02649536	7599	0.09042685674829438	NO	-
4931	ZINC03971333	13804	0.0904247582779594	NO	-
4932	ZINC01299323	5769	0.09041730997686956	NO	-
4933	ZINC00056349	298	0.09041610255115509	NO	-
4934	ZINC00234207	1444	0.090413079579826	NO	-
4935	ZINC03868816	13036	0.09041103871237394	NO	-
4936	ZINC01075447	5187	0.09040969303209528	NO	-
4937	ZINC03868449	12995	0.09040897655752002	NO	-
4938	ZINC03939559	13500	0.0904050512715988	NO	-
4939	ZINC03868133	12957	0.09040456168417373	NO	-
4940	ZINC03859541	12406	0.09040308794932798	NO	-
4941	ZINC02236441	6944	0.09040079693594992	NO	-
4942	ZINC00121495	790	0.0903999430992855	NO	-
4943	ZINC03105571	8883	0.0903907108853567	NO	-
4944	ZINC04268051	14767	0.09038539164978633	NO	-
4945	ZINC03867827	12849	0.09038319252973921	NO	-
4946	ZINC04406327	15025	0.09036965119523828	NO	-
4947	ZINC00447974	2689	0.0903693027302965	NO	-
4948	ZINC00791103	4172	0.09036901254863931	NO	-
4949	ZINC00783313	4145	0.09036877348515074	NO	-
4950	ZINC03938608	13498	0.09036789178091574	NO	-
4951	ZINC01294559	5766	0.09036433760432683	NO	-
4952	ZINC00206614	1261	0.09036396359762018	NO	-
4953	ZINC04000823	14269	0.09035944196102269	NO	-
4954	ZINC03866723	12599	0.09035647540117683	NO	-
4955	ZINC00993605	4777	0.09035506574162346	NO	-
4956	ZINC00168428	1068	0.09035045392312238	NO	-
4957	ZINC00818328	4302	0.09034838326119023	NO	-
4958	ZINC03968498	13621	0.0903384217375977	NO	-
4959	ZINC00710827	4043	0.09033429101787198	NO	-
4960	ZINC00313556	1875	0.0903323077854748	NO	-
4961	ZINC03384241	9617	0.09032402405197022	NO	-
4962	ZINC02427269	7200	0.09031963613500456	NO	-
4963	ZINC03322928	9369	0.0903195739668714	NO	-
4964	ZINC01465251	6069	0.09031792657113046	NO	-
4965	ZINC00993649	4781	0.09031663834272412	NO	-
4966	ZINC04457594	15120	0.09029429657000976	NO	-
4967	ZINC02663437	7659	0.09029427618314095	NO	-
4968	ZINC00097863	644	0.09029301896682419	NO	-
4969	ZINC03867828	12852	0.09028941700508772	NO	-
4970	ZINC02716259	7825	0.09028683854178737	NO	-
4971	ZINC02449343	7241	0.09028538386009995	NO	-
4972	ZINC00675090	3970	0.09027352531850026	NO	-
4973	ZINC03867754	12809	0.09027027127227767	NO	-
4974	ZINC02201468	6886	0.09026423979832927	NO	-
4975	ZINC00121334	784	0.09026140588693585	NO	-
4976	ZINC03858403	12267	0.0902589767297589	NO	-
4977	ZINC00072492	433	0.09025759864393618	NO	-
4978	ZINC01725057	6336	0.09025352840983153	NO	-
4979	ZINC01500998	6196	0.09024976132284986	NO	-
4980	ZINC03852963	11719	0.09024894455239002	NO	-
4981	ZINC03453480	10155	0.09024827470653365	NO	-
4982	ZINC03378152	9567	0.09024128485065003	NO	-
4983	ZINC00988890	4759	0.09023897402789428	NO	-
4984	ZINC00156944	1044	0.09023633208182459	NO	-
4985	ZINC01189791	5537	0.0902305375344195	NO	-
4986	ZINC00847915	4412	0.09022997074560943	NO	-
4987	ZINC03450050	10111	0.09022534743412963	NO	-
4988	ZINC00798413	4197	0.09022405062094016	NO	-
4989	ZINC04485513	15397	0.09022337825916286	NO	-
4990	ZINC01040036	4964	0.09021734246302339	NO	-
4991	ZINC00073676	453	0.09021503652828916	NO	-
4992	ZINC03434158	10014	0.09020996030761325	NO	-
4993	ZINC00059029	315	0.09020949729119894	NO	-
4994	ZINC02857582	8432	0.09020863322982478	NO	-
4995	ZINC00252149	1578	0.0902078439800515	NO	-
4996	ZINC02890721	8548	0.09019185780268789	NO	-
4997	ZINC02712164	7778	0.0901859998386674	NO	-
4998	ZINC03393732	9746	0.09018309946316043	NO	-
4999	ZINC00781590	4140	0.09016504446726813	NO	-
5000	ZINC04377146	14997	0.0901600062746246	NO	-
5001	ZINC00060455	338	0.090154292381121	NO	-
5002	ZINC02236441	6945	0.09015101791591126	NO	-
5003	ZINC02236441	6946	0.09015101791591126	NO	-
5004	ZINC03500751	10555	0.09014762551840187	NO	-
5005	ZINC00416418	2373	0.09014490616817214	NO	-
5006	ZINC00108888	712	0.09014458868738749	NO	-
5007	ZINC01040036	4963	0.09014288577715775	NO	-
5008	ZINC00032123	137	0.09014182593736911	NO	-
5009	ZINC01220406	5640	0.09013960250950186	NO	-
5010	ZINC04000739	14265	0.09013324281387672	NO	-
5011	ZINC03854476	11915	0.09013313955024677	NO	-
5012	ZINC00553502	3358	0.09013091148109902	NO	-
5013	ZINC00280879	1729	0.09013017365828824	NO	-
5014	ZINC01408768	5934	0.09012735240325884	NO	-
5015	ZINC03868481	13004	0.09012287611154601	NO	-
5016	ZINC02503434	7346	0.09011967367598714	NO	-
5017	ZINC01780153	6389	0.09011902908810991	NO	-
5018	ZINC03558442	10984	0.09011712413512685	NO	-
5019	ZINC00304226	1829	0.09011619086275557	NO	-
5020	ZINC00977413	4725	0.0901071949548209	NO	-
5021	ZINC00857789	4443	0.0901055187796131	NO	-
5022	ZINC02426868	7194	0.09009733435628421	NO	-
5023	ZINC02712162	7777	0.09009447136998656	NO	-
5024	ZINC03854996	11987	0.09008763579466962	NO	-
5025	ZINC03403190	9852	0.09008668351155447	NO	-
5026	ZINC03891471	13261	0.09008608426116685	NO	-
5027	ZINC04292850	14824	0.09008360224714639	NO	-
5028	ZINC03436579	10048	0.09008231841221125	NO	-
5029	ZINC03890749	13223	0.09008182467612247	NO	-
5030	ZINC02657980	7638	0.09006859056739062	NO	-
5031	ZINC01432662	6023	0.09006460256339359	NO	-
5032	ZINC00107289	702	0.09005686200986383	NO	-
5033	ZINC00421555	2418	0.09005471535635998	NO	-
5034	ZINC00814934	4280	0.0900523658398523	NO	-
5035	ZINC03123228	8899	0.09004870110473746	NO	-
5036	ZINC01392859	5892	0.09004687554173639	NO	-
5037	ZINC02805423	8328	0.090023336888198	NO	-
5038	ZINC02657980	7636	0.09001940382416951	NO	-
5039	ZINC03436726	10054	0.090015678052312	NO	-
5040	ZINC01162589	5483	0.09001094485574371	NO	-
5041	ZINC00920337	4573	0.09000845373340542	NO	-
5042	ZINC02714030	7815	0.09000596246104986	NO	-
5043	ZINC02713264	7799	0.0900019415398217	NO	-
5044	ZINC00378304	2174	0.0899913893885464	NO	-
5045	ZINC00531644	3216	0.0899844704707573	NO	-
5046	ZINC00429827	2584	0.08998419263109719	NO	-
5047	ZINC03858734	12315	0.08998368289444007	NO	-
5048	ZINC03436016	10038	0.08998219364835369	NO	-
5049	ZINC03912340	13465	0.08997144783982694	NO	-
5050	ZINC03997200	14230	0.08996986207283766	NO	-
5051	ZINC01110822	5316	0.08996645600097646	NO	-
5052	ZINC03239196	9105	0.08996278933949868	NO	-
5053	ZINC03889337	13096	0.08995735704262071	NO	-
5054	ZINC00780254	4135	0.08994367908781219	NO	-
5055	ZINC00937462	4603	0.08993995887311497	NO	-
5056	ZINC00128033	840	0.08993270330163265	NO	-
5057	ZINC03868061	12923	0.08992997514722041	NO	-
5058	ZINC01139991	5423	0.08992985984857661	NO	-
5059	ZINC01203970	5566	0.08992791639447337	NO	-
5060	ZINC00357263	2039	0.08991538565209733	NO	-
5061	ZINC03867855	12870	0.08990472554061531	NO	-
5062	ZINC03855048	11997	0.08990022934121508	NO	-
5063	ZINC02544721	7394	0.08989809255494564	NO	-
5064	ZINC00318746	1906	0.08988336883814657	NO	-
5065	ZINC00449445	2698	0.08988326883585523	NO	-
5066	ZINC02706577	7762	0.08988078528641669	NO	-
5067	ZINC03853105	11752	0.08988073792104996	NO	-
5068	ZINC03889325	13094	0.08988067745143158	NO	-
5069	ZINC03866721	12597	0.08988046657668235	NO	-
5070	ZINC03858649	12309	0.08987980278177868	NO	-
5071	ZINC01406018	5926	0.08987853022859453	NO	-
5072	ZINC03956480	13516	0.08987750783024552	NO	-
5073	ZINC03525022	10821	0.08987662837100391	NO	-
5074	ZINC00515219	3120	0.08987516897496081	NO	-
5075	ZINC04353808	14949	0.08987347736468859	NO	-
5076	ZINC03892551	13327	0.08987239595448639	NO	-
5077	ZINC00656829	3913	0.08987126215768862	NO	-
5078	ZINC03299894	9303	0.08986801474543525	NO	-
5079	ZINC02324512	7052	0.0898659449615718	NO	-
5080	ZINC00641178	3867	0.08985946298579546	NO	-
5081	ZINC04435257	15084	0.08985929219759825	NO	-
5082	ZINC00223763	1372	0.08985680984510543	NO	-
5083	ZINC03857307	12123	0.0898566340849894	NO	-
5084	ZINC00812392	4264	0.08985104954930223	NO	-
5085	ZINC00613694	3713	0.08984732113122701	NO	-
5086	ZINC01127707	5387	0.0898460215856924	NO	-
5087	ZINC03863475	12560	0.08982956780990013	NO	-
5088	ZINC00058856	306	0.08982631981890342	NO	-
5089	ZINC04138067	14511	0.08982566918407517	NO	-
5090	ZINC02461501	7276	0.08982449455070185	NO	-
5091	ZINC00993729	4782	0.08981237393287551	NO	-
5092	ZINC00818848	4308	0.08980882791772972	NO	-
5093	ZINC00412184	2334	0.0898037829677943	NO	-
5094	ZINC03269235	9203	0.08980335134646421	NO	-
5095	ZINC00061152	350	0.08980020926840511	NO	-
5096	ZINC03868583	13014	0.08979909174767735	NO	-
5097	ZINC03857348	12128	0.08979842063136238	NO	-
5098	ZINC00239886	1493	0.0897980466955722	NO	-
5099	ZINC00008652	31	0.08979489809472052	NO	-
5100	ZINC03891758	13286	0.08979393929703394	NO	-
5101	ZINC04470317	15353	0.08979393929703394	NO	-
5102	ZINC01163956	5491	0.08979246056997811	NO	-
5103	ZINC03858892	12337	0.08979136996168739	NO	-
5104	ZINC00008652	32	0.08978962002229003	NO	-
5105	ZINC02673542	7679	0.08978306478140438	NO	-
5106	ZINC02713179	7783	0.08977936169523971	NO	-
5107	ZINC01074202	5176	0.08977588851581636	NO	-
5108	ZINC00887677	4518	0.08977505642592495	NO	-
5109	ZINC04176505	14603	0.08977298698071266	NO	-
5110	ZINC03347824	9461	0.08977163075509963	NO	-
5111	ZINC03858536	12296	0.08976880282346257	NO	-
5112	ZINC03868583	13015	0.08976768993025835	NO	-
5113	ZINC03890369	13193	0.08976600693739337	NO	-
5114	ZINC04164278	14549	0.08976197892465666	NO	-
5115	ZINC03331236	9405	0.08975652018430026	NO	-
5116	ZINC01269217	5726	0.08975398279567276	NO	-
5117	ZINC03230184	9064	0.089753253633706	NO	-
5118	ZINC02713327	7808	0.08973815469622713	NO	-
5119	ZINC03971767	13831	0.08973317813455732	NO	-
5120	ZINC01771908	6381	0.08972607913056717	NO	-
5121	ZINC00651785	3894	0.08971994646565355	NO	-
5122	ZINC03977416	13961	0.08971743283364096	NO	-
5123	ZINC00092713	576	0.08971430213358336	NO	-
5124	ZINC03907387	13413	0.08971343733723867	NO	-
5125	ZINC00614659	3727	0.08970251796567442	NO	-
5126	ZINC03853667	11818	0.08969395298728967	NO	-
5127	ZINC02241052	6956	0.08969326558521798	NO	-
5128	ZINC00287286	1748	0.08969299817207928	NO	-
5129	ZINC00860394	4452	0.08969164327127736	NO	-
5130	ZINC00783441	4147	0.08968991086553835	NO	-
5131	ZINC03652581	11402	0.0896871560000595	NO	-
5132	ZINC03866722	12598	0.08968111414111568	NO	-
5133	ZINC04292850	14823	0.08967779427808252	NO	-
5134	ZINC03858010	12212	0.08967443385053317	NO	-
5135	ZINC02998181	8763	0.08967206776324625	NO	-
5136	ZINC00179459	1115	0.08967092697169238	NO	-
5137	ZINC03970101	13770	0.08966960062511149	NO	-
5138	ZINC02022493	6751	0.08966944942363675	NO	-
5139	ZINC01021878	4880	0.08966593158270104	NO	-
5140	ZINC04256179	14751	0.08966426763184558	NO	-
5141	ZINC01014623	4846	0.08966325452822789	NO	-
5142	ZINC00287285	1747	0.08966268091321129	NO	-
5143	ZINC01780152	6388	0.08965712064929061	NO	-
5144	ZINC04487291	15403	0.0896563762976872	NO	-
5145	ZINC00942874	4625	0.08965318102732568	NO	-
5146	ZINC04276008	14798	0.08964108128140091	NO	-
5147	ZINC00515985	3122	0.08963720825398037	NO	-
5148	ZINC03306925	9313	0.08963436458234107	NO	-
5149	ZINC01387350	5860	0.08963370247968484	NO	-
5150	ZINC02713334	7811	0.08963171225813914	NO	-
5151	ZINC00835862	4374	0.08962976844365064	NO	-
5152	ZINC02801710	8316	0.08961681611975712	NO	-
5153	ZINC00423598	2452	0.08961308780710762	NO	-
5154	ZINC00211600	1283	0.08960875639748997	NO	-
5155	ZINC03868065	12924	0.08960555254895865	NO	-
5156	ZINC00360417	2079	0.08960013454719261	NO	-
5157	ZINC00110187	722	0.08959494236373203	NO	-
5158	ZINC03857155	12094	0.08959110734531897	NO	-
5159	ZINC00436927	2624	0.08958729605899314	NO	-
5160	ZINC00261389	1660	0.08958394438383026	NO	-
5161	ZINC03863067	12538	0.08957653049341212	NO	-
5162	ZINC00563603	3442	0.0895757989128232	NO	-
5163	ZINC02408657	7166	0.08957428107280475	NO	-
5164	ZINC03889067	13084	0.08957292267586728	NO	-
5165	ZINC04107392	14447	0.08956939334038028	NO	-
5166	ZINC01907093	6506	0.08956866579477063	NO	-
5167	ZINC00482720	2939	0.08956405611870771	NO	-
5168	ZINC00434918	2603	0.08955962315388169	NO	-
5169	ZINC04485513	15398	0.0895544109235305	NO	-
5170	ZINC03591878	11183	0.08954961604975052	NO	-
5171	ZINC00411848	2329	0.08954515644945771	NO	-
5172	ZINC01616429	6296	0.08954204773915984	NO	-
5173	ZINC04123299	14492	0.08953532833130311	NO	-
5174	ZINC00107918	705	0.08952952466203215	NO	-
5175	ZINC00780021	4132	0.0895278608957864	NO	-
5176	ZINC00835860	4373	0.08951510626073486	NO	-
5177	ZINC03223759	9040	0.08951270751249145	NO	-
5178	ZINC00656829	3914	0.08951127396745519	NO	-
5179	ZINC03415577	9914	0.0895074278674854	NO	-
5180	ZINC03867856	12871	0.08949808140869407	NO	-
5181	ZINC03850863	11570	0.08948422305737788	NO	-
5182	ZINC03850811	11567	0.0894813841609173	NO	-
5183	ZINC01301129	5775	0.0894805791463141	NO	-
5184	ZINC00097863	643	0.08946864053090108	NO	-
5185	ZINC03472161	10314	0.08945859576443241	NO	-
5186	ZINC00314124	1877	0.08945777271110762	NO	-
5187	ZINC00083811	518	0.08945697455021669	NO	-
5188	ZINC02970296	8723	0.08945431361310688	NO	-
5189	ZINC02199523	6880	0.08945228569746513	NO	-
5190	ZINC02840505	8391	0.08944797107574694	NO	-
5191	ZINC00819547	4328	0.08944666354763943	NO	-
5192	ZINC03374788	9550	0.08944240995584264	NO	-
5193	ZINC04070449	14394	0.08943690721182652	NO	-
5194	ZINC00092715	577	0.08943450630055594	NO	-
5195	ZINC03853607	11807	0.08942755604613538	NO	-
5196	ZINC00008652	30	0.08942539469065192	NO	-
5197	ZINC01981510	6704	0.08941908031497188	NO	-
5198	ZINC00428488	2554	0.08941643620646982	NO	-
5199	ZINC00423612	2454	0.08941226658976546	NO	-
5200	ZINC04342012	14919	0.08940910352751723	NO	-
5201	ZINC00321790	1916	0.08940151063479936	NO	-
5202	ZINC01519434	6252	0.0893995993666629	NO	-
5203	ZINC04229194	14686	0.08939879683403633	NO	-
5204	ZINC03853050	11740	0.08939785550912129	NO	-
5205	ZINC03867855	12869	0.08939430092878248	NO	-
5206	ZINC00182108	1137	0.0893860302633799	NO	-
5207	ZINC00252583	1584	0.08938367714435665	NO	-
5208	ZINC00317178	1897	0.08937909462915852	NO	-
5209	ZINC03891886	13303	0.08937172095916719	NO	-
5210	ZINC00033344	145	0.08936685247618967	NO	-
5211	ZINC00442652	2663	0.08936459156855099	NO	-
5212	ZINC00920499	4575	0.08936080091344352	NO	-
5213	ZINC01056165	5069	0.08935988109380186	NO	-
5214	ZINC03867842	12866	0.08935122211155372	NO	-
5215	ZINC03217346	9020	0.08934912236763266	NO	-
5216	ZINC02846288	8398	0.08934869758248824	NO	-
5217	ZINC03863066	12537	0.08934743902869577	NO	-
5218	ZINC03863219	12543	0.08934110597262014	NO	-
5219	ZINC00233978	1439	0.08933819961061362	NO	-
5220	ZINC01430578	6017	0.08932965985282383	NO	-
5221	ZINC03857211	12108	0.08932891368860091	NO	-
5222	ZINC03858237	12236	0.08932770104831461	NO	-
5223	ZINC03970014	13758	0.08932578260255881	NO	-
5224	ZINC00815154	4286	0.08931317406785771	NO	-
5225	ZINC00182108	1136	0.08930493051819151	NO	-
5226	ZINC00454394	2725	0.08930367790146958	NO	-
5227	ZINC00969270	4697	0.08930258385207752	NO	-
5228	ZINC04121300	14476	0.08930211251156576	NO	-
5229	ZINC01090886	5232	0.08930104586990686	NO	-
5230	ZINC03868073	12928	0.08929272681710798	NO	-
5231	ZINC00955907	4685	0.08929258094738067	NO	-
5232	ZINC00216859	1301	0.08929066366576073	NO	-
5233	ZINC00123439	811	0.08928685085774382	NO	-
5234	ZINC03436216	10041	0.08928456074158293	NO	-
5235	ZINC00554869	3376	0.08928281098289649	NO	-
5236	ZINC01128857	5391	0.08928111970613879	NO	-
5237	ZINC00143311	967	0.08927689012148257	NO	-
5238	ZINC03858114	12226	0.08927605594490359	NO	-
5239	ZINC02768903	8133	0.08926737023153603	NO	-
5240	ZINC03986778	14083	0.08926366643265284	NO	-
5241	ZINC01207738	5577	0.08926293534038993	NO	-
5242	ZINC04121351	14480	0.08926221726687944	NO	-
5243	ZINC02117337	6806	0.08926078326189879	NO	-
5244	ZINC00939222	4612	0.08925598471348876	NO	-
5245	ZINC04000738	14264	0.08925438224125559	NO	-
5246	ZINC04485513	15399	0.08924800237081137	NO	-
5247	ZINC01485223	6130	0.08923728100102533	NO	-
5248	ZINC00506804	3031	0.08923483005133681	NO	-
5249	ZINC00944310	4636	0.08923220378235247	NO	-
5250	ZINC02699044	7743	0.08923048601857708	NO	-
5251	ZINC01081741	5206	0.08922966670538326	NO	-
5252	ZINC01927568	6553	0.08922845049648714	NO	-
5253	ZINC00613399	3710	0.08922697374580123	NO	-
5254	ZINC03495514	10470	0.08922191764526444	NO	-
5255	ZINC00451902	2712	0.0892194120530279	NO	-
5256	ZINC03415577	9915	0.08921615569489601	NO	-
5257	ZINC03866720	12596	0.08921235006117681	NO	-
5258	ZINC04464806	15165	0.08921235006117681	NO	-
5259	ZINC04093794	14426	0.0892075837186437	NO	-
5260	ZINC00234963	1460	0.08920595153141589	NO	-
5261	ZINC02457120	7271	0.08920056613554347	NO	-
5262	ZINC02927601	8646	0.08919971540974338	NO	-
5263	ZINC02432358	7210	0.08919895039511426	NO	-
5264	ZINC02194830	6872	0.0891941997501969	NO	-
5265	ZINC03236919	9092	0.0891933646460435	NO	-
5266	ZINC03852791	11687	0.08918835354204677	NO	-
5267	ZINC00991567	4769	0.08918735097763957	NO	-
5268	ZINC03558428	10983	0.08918587862388451	NO	-
5269	ZINC01040524	4981	0.08918078768374123	NO	-
5270	ZINC00577284	3525	0.08916874271016091	NO	-
5271	ZINC00308560	1846	0.08916734089035191	NO	-
5272	ZINC02657980	7637	0.08916354164392176	NO	-
5273	ZINC02431479	7208	0.08916221066222467	NO	-
5274	ZINC03852949	11712	0.08916026277833897	NO	-
5275	ZINC04093795	14427	0.0891591423342385	NO	-
5276	ZINC03857154	12093	0.08915712972095508	NO	-
5277	ZINC00806717	4233	0.08915003868601963	NO	-
5278	ZINC03332464	9407	0.08914899410096107	NO	-
5279	ZINC00479765	2921	0.08914449130569232	NO	-
5280	ZINC03974940	13904	0.08914290241420217	NO	-
5281	ZINC00260129	1642	0.089136507323755	NO	-
5282	ZINC03866761	12603	0.08912823625031956	NO	-
5283	ZINC04464876	15168	0.08912823625031956	NO	-
5284	ZINC03631270	11380	0.08912109069096083	NO	-
5285	ZINC00256892	1618	0.08912106867117195	NO	-
5286	ZINC03231652	9071	0.0891114716608811	NO	-
5287	ZINC00015902	56	0.08910568779801602	NO	-
5288	ZINC02421173	7184	0.08909924993172927	NO	-
5289	ZINC03868071	12927	0.08909777943882856	NO	-
5290	ZINC03858402	12266	0.08909285631821988	NO	-
5291	ZINC02718958	7893	0.0890923177218782	NO	-
5292	ZINC00369723	2130	0.08908864734174139	NO	-
5293	ZINC02616473	7449	0.08908661241567546	NO	-
5294	ZINC04317471	14866	0.08908647867844716	NO	-
5295	ZINC00806716	4232	0.08908500761408958	NO	-
5296	ZINC00365579	2107	0.08908437883222264	NO	-
5297	ZINC03853666	11817	0.08908139558424003	NO	-
5298	ZINC00275040	1721	0.08907631585246199	NO	-
5299	ZINC00806733	4237	0.08907102802972802	NO	-
5300	ZINC01476796	6111	0.08906925175133612	NO	-
5301	ZINC01875891	6467	0.08906771370855145	NO	-
5302	ZINC01091974	5241	0.08906348468083243	NO	-
5303	ZINC03237207	9093	0.08905895386235918	NO	-
5304	ZINC01495426	6157	0.0890523488833446	NO	-
5305	ZINC02718958	7894	0.08905204384934304	NO	-
5306	ZINC02718958	7895	0.08905204384934304	NO	-
5307	ZINC02752964	8053	0.08905092533604889	NO	-
5308	ZINC03889873	13144	0.08905020423408902	NO	-
5309	ZINC00531685	3217	0.08904999296348909	NO	-
5310	ZINC00854888	4429	0.08904563455199185	NO	-
5311	ZINC00491654	2972	0.0890438725732397	NO	-
5312	ZINC03567336	11054	0.08903873583775601	NO	-
5313	ZINC03854929	11974	0.08903615321406103	NO	-
5314	ZINC00032594	141	0.0890271641370876	NO	-
5315	ZINC00501270	3003	0.08902454148862096	NO	-
5316	ZINC02889241	8546	0.08901155333264023	NO	-
5317	ZINC01090854	5230	0.08900026125264582	NO	-
5318	ZINC03503871	10560	0.08899624164771332	NO	-
5319	ZINC00991566	4768	0.08899556676856861	NO	-
5320	ZINC00060456	339	0.08899031383837362	NO	-
5321	ZINC03864235	12586	0.08898924237343732	NO	-
5322	ZINC03993190	14201	0.08898853080233525	NO	-
5323	ZINC03878140	13068	0.08898292222027696	NO	-
5324	ZINC03889679	13121	0.08898111290582039	NO	-
5325	ZINC03820806	11479	0.08898111033654527	NO	-
5326	ZINC01285062	5748	0.08897114899316963	NO	-
5327	ZINC00994087	4791	0.08897028640126149	NO	-
5328	ZINC00807865	4246	0.08896978604949873	NO	-
5329	ZINC03867825	12845	0.08896797500363897	NO	-
5330	ZINC03867639	12775	0.08896778232627688	NO	-
5331	ZINC04003971	14312	0.0889649876012341	NO	-
5332	ZINC04317474	14868	0.08896181732486726	NO	-
5333	ZINC00143315	968	0.0889593551080174	NO	-
5334	ZINC01927575	6554	0.08895870919397861	NO	-
5335	ZINC00806732	4236	0.08895708064546698	NO	-
5336	ZINC03853211	11769	0.08895275293086029	NO	-
5337	ZINC00009197	37	0.08895133922286877	NO	-
5338	ZINC03435580	10026	0.08894875578952482	NO	-
5339	ZINC01429801	6015	0.08894685138996498	NO	-
5340	ZINC00590227	3612	0.08894528412777195	NO	-
5341	ZINC00688093	4003	0.08894371696617602	NO	-
5342	ZINC01111583	5323	0.08894201111208198	NO	-
5343	ZINC03889451	13107	0.08893921443858724	NO	-
5344	ZINC03859576	12410	0.08893492568164524	NO	-
5345	ZINC03608910	11286	0.08893415488840889	NO	-
5346	ZINC00471302	2862	0.08892909390775096	NO	-
5347	ZINC00123445	812	0.08892850674097239	NO	-
5348	ZINC00108859	711	0.08892505835451245	NO	-
5349	ZINC01502679	6208	0.08892272162299879	NO	-
5350	ZINC03867826	12847	0.0889218448453814	NO	-
5351	ZINC00083020	504	0.08892162912288425	NO	-
5352	ZINC01091975	5242	0.08890109918942012	NO	-
5353	ZINC02713215	7794	0.08889617937132492	NO	-
5354	ZINC00945586	4642	0.08889496136369346	NO	-
5355	ZINC02860814	8446	0.08888983479245224	NO	-
5356	ZINC00996377	4795	0.08888831799015393	NO	-
5357	ZINC02486945	7329	0.08888805007218707	NO	-
5358	ZINC01130251	5396	0.08888731412124287	NO	-
5359	ZINC00833990	4364	0.08888114699913696	NO	-
5360	ZINC00563878	3444	0.08888077185942739	NO	-
5361	ZINC01748010	6359	0.08888009994308534	NO	-
5362	ZINC02886155	8539	0.08887832351243598	NO	-
5363	ZINC03863471	12559	0.08887256982766444	NO	-
5364	ZINC01674977	6326	0.08887242506685887	NO	-
5365	ZINC01277887	5741	0.08887204744190519	NO	-
5366	ZINC01305113	5779	0.08886802088135239	NO	-
5367	ZINC00121599	793	0.08886600472232223	NO	-
5368	ZINC00781591	4141	0.08886584010572042	NO	-
5369	ZINC00600430	327	0.08885882158811835	YES	27
5370	ZINC03275585	9221	0.08885774170571466	NO	-
5371	ZINC00811573	4261	0.08885391807932772	NO	-
5372	ZINC03859823	12434	0.08885149516878804	NO	-
5373	ZINC04108176	14449	0.08884952170613691	NO	-
5374	ZINC00868082	4477	0.08884909253396765	NO	-
5375	ZINC03475034	10354	0.08884740256444291	NO	-
5376	ZINC01437675	6040	0.08884089381346617	NO	-
5377	ZINC03857480	12148	0.08884032838280174	NO	-
5378	ZINC03867126	12663	0.08883925515282308	NO	-
5379	ZINC03973852	13883	0.0888332464293205	NO	-
5380	ZINC03863643	12567	0.08883153193862857	NO	-
5381	ZINC00103611	678	0.08882682884054974	NO	-
5382	ZINC01040110	4968	0.08882509387110953	NO	-
5383	ZINC00083025	505	0.08882163493345384	NO	-
5384	ZINC03258099	9168	0.08881861915624785	NO	-
5385	ZINC02442974	7229	0.08881722680131507	NO	-
5386	ZINC00146066	989	0.08881678537594723	NO	-
5387	ZINC03609236	11287	0.08880725371176253	NO	-
5388	ZINC02327937	7058	0.08880513422020767	NO	-
5389	ZINC00072492	432	0.0887971187141228	NO	-
5390	ZINC00569338	3480	0.08879700579769238	NO	-
5391	ZINC00854889	4431	0.0887904685444825	NO	-
5392	ZINC02264426	6968	0.08878858013885468	NO	-
5393	ZINC00308565	1847	0.08878796603029351	NO	-
5394	ZINC03852810	11694	0.08878739993610289	NO	-
5395	ZINC03857212	12109	0.08878600203409286	NO	-
5396	ZINC03894878	13363	0.08878496211379158	NO	-
5397	ZINC01476796	6110	0.08877946165326957	NO	-
5398	ZINC00467868	2818	0.08877809511843328	NO	-
5399	ZINC00532330	3218	0.08877438044870146	NO	-
5400	ZINC04594646	15506	0.08877342306418645	NO	-
5401	ZINC04596030	15508	0.0887692367729856	NO	-
5402	ZINC00144979	978	0.0887672219289572	NO	-
5403	ZINC00252707	1586	0.08876540464286717	NO	-
5404	ZINC01040110	4967	0.0887619319551994	NO	-
5405	ZINC03294623	9293	0.08875852965690068	NO	-
5406	ZINC00390685	2255	0.08875437243936199	NO	-
5407	ZINC03855083	12003	0.08875288342303111	NO	-
5408	ZINC00614706	3728	0.08875244150704366	NO	-
5409	ZINC03866957	12642	0.08874819523191897	NO	-
5410	ZINC04003971	14313	0.08874724957771277	NO	-
5411	ZINC00108857	710	0.0887355743203864	NO	-
5412	ZINC00202988	1249	0.08873396021955354	NO	-
5413	ZINC00424662	2488	0.08873149121247362	NO	-
5414	ZINC00288682	1757	0.08872872877443139	NO	-
5415	ZINC01421426	5959	0.08872327333259948	NO	-
5416	ZINC03327092	9383	0.08871989275021376	NO	-
5417	ZINC03855048	11996	0.08871878583565093	NO	-
5418	ZINC00434917	2602	0.08871728077652988	NO	-
5419	ZINC00314755	1887	0.08871627244646166	NO	-
5420	ZINC04263030	14753	0.08871577363677975	NO	-
5421	ZINC00550213	3342	0.08871505762172802	NO	-
5422	ZINC04276025	14799	0.08871294204802163	NO	-
5423	ZINC03854795	11963	0.08871031869260812	NO	-
5424	ZINC03853287	11777	0.08870700834126494	NO	-
5425	ZINC02445253	7237	0.08870332849572558	NO	-
5426	ZINC01771270	6378	0.0887018611787965	NO	-
5427	ZINC00543080	3292	0.08869908282049811	NO	-
5428	ZINC01059018	5093	0.08869799452894504	NO	-
5429	ZINC01498409	6183	0.08869037624868571	NO	-
5430	ZINC00521816	3142	0.08869010446991656	NO	-
5431	ZINC03479558	10409	0.08868881632242855	NO	-
5432	ZINC01429064	6008	0.08868419624870459	NO	-
5433	ZINC03820806	11478	0.08867471106610816	NO	-
5434	ZINC00289239	1759	0.08867052035447066	NO	-
5435	ZINC03853038	11734	0.0886590390239558	NO	-
5436	ZINC01104173	5280	0.0886572586180381	NO	-
5437	ZINC01055351	5066	0.08865660573974224	NO	-
5438	ZINC03354941	9492	0.08864922904873258	NO	-
5439	ZINC00058808	302	0.08864683956207904	NO	-
5440	ZINC00423675	2464	0.08863598511423972	NO	-
5441	ZINC00585238	3604	0.08863405833485404	NO	-
5442	ZINC01415584	5948	0.08862794825163288	NO	-
5443	ZINC03579878	11176	0.08862714768840171	NO	-
5444	ZINC00423667	2463	0.08862645392664714	NO	-
5445	ZINC02404903	7160	0.08861807477526029	NO	-
5446	ZINC03868359	12988	0.08861359930763262	NO	-
5447	ZINC01160354	5478	0.0886117265846695	NO	-
5448	ZINC03859575	12409	0.08861126726287155	NO	-
5449	ZINC00575734	3510	0.08861049309730058	NO	-
5450	ZINC03852070	11658	0.08859933034896632	NO	-
5451	ZINC04465339	15196	0.08859933034896632	NO	-
5452	ZINC00854888	4428	0.08859694002577687	NO	-
5453	ZINC03986570	14079	0.08859382075038423	NO	-
5454	ZINC00429771	2582	0.0885908943504151	NO	-
5455	ZINC03852155	11662	0.08858286964898354	NO	-
5456	ZINC00116341	761	0.08857781141624806	NO	-
5457	ZINC01101828	5273	0.08857716416236498	NO	-
5458	ZINC03862657	12511	0.08857425436071013	NO	-
5459	ZINC03858590	12302	0.08857410391368324	NO	-
5460	ZINC04467610	15269	0.0885656310618554	NO	-
5461	ZINC00280879	1728	0.08855982837910023	NO	-
5462	ZINC01771272	6379	0.08855959245594065	NO	-
5463	ZINC00815153	4285	0.08855820731866029	NO	-
5464	ZINC04366251	14979	0.0885561681719781	NO	-
5465	ZINC00940128	4614	0.08855605208199686	NO	-
5466	ZINC03853286	11776	0.08855090595744611	NO	-
5467	ZINC00429768	2580	0.08854883461041692	NO	-
5468	ZINC02477459	7309	0.08854457406224353	NO	-
5469	ZINC01135200	5411	0.08854215050909348	NO	-
5470	ZINC04317471	14865	0.08854129158067178	NO	-
5471	ZINC00942876	4626	0.08853803762781287	NO	-
5472	ZINC03852962	11718	0.08853343657234759	NO	-
5473	ZINC04317474	14867	0.08853190441203672	NO	-
5474	ZINC02868816	8465	0.0885314467437528	NO	-
5475	ZINC04225135	14680	0.08852910554948888	NO	-
5476	ZINC00850437	4422	0.08852743607752517	NO	-
5477	ZINC03889953	13152	0.08852655355727035	NO	-
5478	ZINC04464837	15166	0.08852655355727035	NO	-
5479	ZINC01079690	5203	0.08852648321547016	NO	-
5480	ZINC02898306	8561	0.088525798148073	NO	-
5481	ZINC03889066	13083	0.08852229687740401	NO	-
5482	ZINC03890185	13179	0.08852044576378357	NO	-
5483	ZINC00436070	2614	0.08851269274544733	NO	-
5484	ZINC04229191	14684	0.08850773960203664	NO	-
5485	ZINC01308288	5786	0.08850001340405128	NO	-
5486	ZINC04178765	14611	0.08849795620577289	NO	-
5487	ZINC00429826	2583	0.08849792435115493	NO	-
5488	ZINC00361544	2091	0.08849769514429472	NO	-
5489	ZINC03849316	11514	0.08849572956855586	NO	-
5490	ZINC00481390	2930	0.0884869481339393	NO	-
5491	ZINC03858735	12316	0.08848681716792996	NO	-
5492	ZINC01284616	5745	0.0884832074942804	NO	-
5493	ZINC03868360	12989	0.08848310344816442	NO	-
5494	ZINC01234826	5676	0.08847887409628137	NO	-
5495	ZINC00264082	1673	0.08847805960207977	NO	-
5496	ZINC00620696	3784	0.08847785149305162	NO	-
5497	ZINC00120511	777	0.08847619041181067	NO	-
5498	ZINC00428169	2547	0.08846844133659046	NO	-
5499	ZINC03908573	13443	0.08846378287607227	NO	-
5500	ZINC03867826	12848	0.08845872618444879	NO	-
5501	ZINC01285063	5749	0.08845725503575312	NO	-
5502	ZINC03327908	9392	0.08845715046207565	NO	-
5503	ZINC03428210	9999	0.08845685498535091	NO	-
5504	ZINC00442100	2656	0.08845434706850426	NO	-
5505	ZINC00854889	4430	0.0884531880737673	NO	-
5506	ZINC02499522	7341	0.08844877553901061	NO	-
5507	ZINC01979378	6682	0.08844751901889578	NO	-
5508	ZINC04229191	14685	0.08844552485466331	NO	-
5509	ZINC00870472	4488	0.08842845045689726	NO	-
5510	ZINC00412600	2338	0.08841788702944253	NO	-
5511	ZINC00107088	695	0.08841311920665824	NO	-
5512	ZINC03891077	13251	0.08841302817221687	NO	-
5513	ZINC02511290	7356	0.08841096028945204	NO	-
5514	ZINC03327711	9388	0.0884093860541223	NO	-
5515	ZINC03327906	9391	0.08840935084142858	NO	-
5516	ZINC03391939	9723	0.08840500156117262	NO	-
5517	ZINC03852072	11659	0.08840390825997158	NO	-
5518	ZINC00920499	4574	0.08840062085723938	NO	-
5519	ZINC02644268	7582	0.08839376872031444	NO	-
5520	ZINC00142130	959	0.08839316343466155	NO	-
5521	ZINC03858486	12282	0.0883895431474243	NO	-
5522	ZINC01138213	5419	0.08838939448737453	NO	-
5523	ZINC01406020	5927	0.08838733955835189	NO	-
5524	ZINC03891737	13282	0.08838648675838683	NO	-
5525	ZINC00640050	3863	0.08837899689383756	NO	-
5526	ZINC00509785	3072	0.08837668900501551	NO	-
5527	ZINC00350666	1998	0.08836575185470134	NO	-
5528	ZINC02971807	8732	0.08836420320761254	NO	-
5529	ZINC01109811	5312	0.0883607807173638	NO	-
5530	ZINC00424662	2487	0.0883559476255965	NO	-
5531	ZINC04452463	15116	0.0883470353228132	NO	-
5532	ZINC02325411	7055	0.08834541773974908	NO	-
5533	ZINC00237052	1475	0.08834433832138225	NO	-
5534	ZINC00949691	4659	0.08834329958215217	NO	-
5535	ZINC03857337	12125	0.08834256545861568	NO	-
5536	ZINC00079003	475	0.08834102953024298	NO	-
5537	ZINC03280937	9240	0.08833607600702213	NO	-
5538	ZINC00567054	3462	0.08833450257730975	NO	-
5539	ZINC04330343	14895	0.08833386391982744	NO	-
5540	ZINC01815479	6437	0.08833384855344369	NO	-
5541	ZINC01903726	6503	0.08833055675177374	NO	-
5542	ZINC00234208	1445	0.08832690269274711	NO	-
5543	ZINC02633909	7545	0.0883248542601338	NO	-
5544	ZINC00321942	1923	0.08831798368322144	NO	-
5545	ZINC01090856	5231	0.08831471785308491	NO	-
5546	ZINC04488691	15416	0.08831466129352683	NO	-
5547	ZINC01208895	5582	0.08830441705661417	NO	-
5548	ZINC00294962	1787	0.08829361197895463	NO	-
5549	ZINC03867115	12661	0.08829201566397171	NO	-
5550	ZINC03430355	10003	0.08829048051285322	NO	-
5551	ZINC01938900	6599	0.0882898319586772	NO	-
5552	ZINC00973420	4711	0.0882888821487616	NO	-
5553	ZINC03553796	10967	0.08828117987205776	NO	-
5554	ZINC00929997	4589	0.08827866189245981	NO	-
5555	ZINC02390677	7141	0.08827133196348944	NO	-
5556	ZINC04003094	14304	0.08827002384834436	NO	-
5557	ZINC03344185	9445	0.08826271182428143	NO	-
5558	ZINC02626364	7499	0.08826197487468711	NO	-
5559	ZINC04371999	14991	0.08826143376070392	NO	-
5560	ZINC03558509	10989	0.08826139631570255	NO	-
5561	ZINC00217023	1305	0.08825891687330653	NO	-
5562	ZINC00223756	1370	0.08825422433689445	NO	-
5563	ZINC03857949	12210	0.08825355605966599	NO	-
5564	ZINC00265123	1689	0.08825162105960963	NO	-
5565	ZINC01079781	5204	0.08825116237894282	NO	-
5566	ZINC00563603	3441	0.08824918890011121	NO	-
5567	ZINC03867842	12865	0.08824882229984456	NO	-
5568	ZINC02511291	7357	0.0882449512587372	NO	-
5569	ZINC03307253	9314	0.08824398890711661	NO	-
5570	ZINC00051752	250	0.08824395372203168	NO	-
5571	ZINC00973419	4710	0.08824379783546928	NO	-
5572	ZINC02857612	8433	0.08824290701603299	NO	-
5573	ZINC02917540	8614	0.08823422688799329	NO	-
5574	ZINC03867825	12846	0.0882316839706118	NO	-
5575	ZINC03852809	11693	0.08823098326469314	NO	-
5576	ZINC03906353	13410	0.08823034701278445	NO	-
5577	ZINC00452777	2717	0.08823007491383714	NO	-
5578	ZINC03328733	9395	0.088227368651436	NO	-
5579	ZINC00242530	1499	0.08822607112986083	NO	-
5580	ZINC00420855	2417	0.08822273261993487	NO	-
5581	ZINC00142118	956	0.08822249099239853	NO	-
5582	ZINC00945799	4644	0.0882197491180077	NO	-
5583	ZINC03968569	13635	0.0882194946559642	NO	-
5584	ZINC03432920	10009	0.08821746012126445	NO	-
5585	ZINC03231146	9068	0.08821462169498012	NO	-
5586	ZINC03891738	13283	0.08821421079547764	NO	-
5587	ZINC03262160	9175	0.08821191704384809	NO	-
5588	ZINC03862433	12500	0.08820803251570226	NO	-
5589	ZINC00949692	4660	0.08820784063335553	NO	-
5590	ZINC02229739	6936	0.08820685386952537	NO	-
5591	ZINC03891741	13284	0.08820386291649242	NO	-
5592	ZINC03969491	13719	0.08817916395000835	NO	-
5593	ZINC00945799	4643	0.08817376440195822	NO	-
5594	ZINC04121434	14484	0.08817370393070491	NO	-
5595	ZINC03820814	11483	0.08817268000136749	NO	-
5596	ZINC00235198	1462	0.08817132731448159	NO	-
5597	ZINC03858751	12318	0.08817079495074115	NO	-
5598	ZINC04001150	14283	0.0881702333599524	NO	-
5599	ZINC00461384	2777	0.08816960912011801	NO	-
5600	ZINC00610523	3658	0.08816897654797683	NO	-
5601	ZINC02783804	8188	0.08816896070350479	NO	-
5602	ZINC03851136	11594	0.08816895637491236	NO	-
5603	ZINC00421555	2419	0.08816329172541018	NO	-
5604	ZINC03992726	14133	0.0881537711709535	NO	-
5605	ZINC01415152	5946	0.08815334109356655	NO	-
5606	ZINC03244836	9129	0.08815128131690173	NO	-
5607	ZINC03859691	12426	0.0881487378567697	NO	-
5608	ZINC03256785	9164	0.08814665688264609	NO	-
5609	ZINC03890289	13187	0.08813891697304231	NO	-
5610	ZINC02731672	7974	0.08813316469300372	NO	-
5611	ZINC01474099	6108	0.08812886305247214	NO	-
5612	ZINC03553775	10966	0.0881260193595803	NO	-
5613	ZINC01465971	6070	0.08812238670915154	NO	-
5614	ZINC00028935	124	0.08812224836245455	NO	-
5615	ZINC00515218	3119	0.0881208542378446	NO	-
5616	ZINC03553812	10968	0.08811675826437143	NO	-
5617	ZINC03802693	11451	0.08811096522563916	NO	-
5618	ZINC02445251	7236	0.08810996585408223	NO	-
5619	ZINC03853008	11725	0.08810927722986146	NO	-
5620	ZINC03858487	12283	0.08810814480822145	NO	-
5621	ZINC03505517	10573	0.0881065974605076	NO	-
5622	ZINC02928115	8654	0.08810643701272437	NO	-
5623	ZINC01206516	5575	0.08810550987927795	NO	-
5624	ZINC01624777	6297	0.0881055031695298	NO	-
5625	ZINC04001149	14282	0.08809937035595512	NO	-
5626	ZINC03292553	9282	0.08809835544403238	NO	-
5627	ZINC03889684	13122	0.0880965155334499	NO	-
5628	ZINC03327092	9384	0.08809600008419068	NO	-
5629	ZINC03855130	12024	0.0880949248604865	NO	-
5630	ZINC04115433	14464	0.0880944868298391	NO	-
5631	ZINC03777709	11440	0.08808701505827468	NO	-
5632	ZINC00613697	3714	0.088086859970015	NO	-
5633	ZINC03858484	12279	0.08808666122560703	NO	-
5634	ZINC00414793	2355	0.08808096614617664	NO	-
5635	ZINC03856223	12058	0.08807948462286687	NO	-
5636	ZINC03969906	13752	0.08807250476682155	NO	-
5637	ZINC00814034	4276	0.08807211471490727	NO	-
5638	ZINC01443737	6048	0.08806892308082309	NO	-
5639	ZINC02616568	7450	0.08806846244099341	NO	-
5640	ZINC03857368	12129	0.08806628682057514	NO	-
5641	ZINC03238890	9101	0.08806542109181899	NO	-
5642	ZINC04392073	15013	0.08806197970230585	NO	-
5643	ZINC00094387	591	0.08806121976131484	NO	-
5644	ZINC02794183	8241	0.08805137729474304	NO	-
5645	ZINC03866956	12641	0.08804860290873137	NO	-
5646	ZINC04465248	15192	0.08804860290873137	NO	-
5647	ZINC00102837	672	0.08804372240065243	NO	-
5648	ZINC02565104	7415	0.08803992639182084	NO	-
5649	ZINC00535919	3239	0.0880311422411319	NO	-
5650	ZINC02195621	6874	0.08802891387381766	NO	-
5651	ZINC00468524	2824	0.08802218309752075	NO	-
5652	ZINC02465539	7283	0.08802070716323289	NO	-
5653	ZINC04372206	14993	0.0880187680952315	NO	-
5654	ZINC03623119	11371	0.08801846151592956	NO	-
5655	ZINC02335095	7066	0.08801709099322844	NO	-
5656	ZINC02661513	7653	0.08801702263428997	NO	-
5657	ZINC01927181	6552	0.08800711305947927	NO	-
5658	ZINC00938958	4610	0.0880050056607027	NO	-
5659	ZINC03909978	13452	0.08800446224094437	NO	-
5660	ZINC00868082	4476	0.08800158614721092	NO	-
5661	ZINC03820814	11482	0.08799727499856186	NO	-
5662	ZINC03852096	11660	0.0879951480008805	NO	-
5663	ZINC04465372	15203	0.0879951480008805	NO	-
5664	ZINC03479533	10408	0.08796909191618307	NO	-
5665	ZINC02215353	6911	0.08796679153623689	NO	-
5666	ZINC02479174	7314	0.0879653766360776	NO	-
5667	ZINC00386106	2217	0.08796262911439294	NO	-
5668	ZINC03263661	9184	0.08796234256586699	NO	-
5669	ZINC03806542	11452	0.08795954414897436	NO	-
5670	ZINC00087138	537	0.08795379438063584	NO	-
5671	ZINC00863179	4457	0.08795311300896667	NO	-
5672	ZINC03853052	11742	0.08794860166882394	NO	-
5673	ZINC03853210	11768	0.08794806117895759	NO	-
5674	ZINC01025905	4897	0.08794430671052293	NO	-
5675	ZINC02390181	7140	0.087942986877678	NO	-
5676	ZINC03495972	10481	0.08794284897231712	NO	-
5677	ZINC01040027	4961	0.08793871082359911	NO	-
5678	ZINC04292850	14825	0.08793811723020428	NO	-
5679	ZINC03992708	14131	0.08793524580370073	NO	-
5680	ZINC01440105	6042	0.08793327225551287	NO	-
5681	ZINC04406380	15030	0.08793113869204226	NO	-
5682	ZINC02970297	8724	0.0879239557878373	NO	-
5683	ZINC00272259	1708	0.08792287981373044	NO	-
5684	ZINC00952471	4664	0.08792081656639916	NO	-
5685	ZINC03346458	9456	0.08790416527576625	NO	-
5686	ZINC03868296	12981	0.08790144813918414	NO	-
5687	ZINC00567013	3461	0.08789980043783344	NO	-
5688	ZINC00594111	3625	0.08789856370696959	NO	-
5689	ZINC03866955	12640	0.08788964357548275	NO	-
5690	ZINC00035356	151	0.0878888398117011	NO	-
5691	ZINC04628595	15538	0.08788762429721397	NO	-
5692	ZINC03402451	9849	0.08788413042723779	NO	-
5693	ZINC03854714	11955	0.08787836226330722	NO	-
5694	ZINC03852782	11684	0.08787633788698529	NO	-
5695	ZINC00857792	4444	0.08787293627815397	NO	-
5696	ZINC00259492	1637	0.08787057014068264	NO	-
5697	ZINC00703491	4021	0.0878688878765654	NO	-
5698	ZINC03977031	13941	0.08786571534552799	NO	-
5699	ZINC00575730	3509	0.0878630563031736	NO	-
5700	ZINC03857459	12141	0.08786209082228968	NO	-
5701	ZINC00687372	4001	0.08786122967521585	NO	-
5702	ZINC03550234	10948	0.08786021110756097	NO	-
5703	ZINC03857190	12103	0.08785441867366514	NO	-
5704	ZINC04240468	14693	0.08785196619534467	NO	-
5705	ZINC03974956	13908	0.08784838662666983	NO	-
5706	ZINC02646013	7588	0.08784615876506675	NO	-
5707	ZINC02442974	7230	0.08784549048566287	NO	-
5708	ZINC01960546	6644	0.08784332745332796	NO	-
5709	ZINC04487670	15408	0.08784285188968485	NO	-
5710	ZINC00259571	1639	0.08784144912730295	NO	-
5711	ZINC04088503	14423	0.08783643362418085	NO	-
5712	ZINC00134344	889	0.08783408989988768	NO	-
5713	ZINC03848721	11506	0.08783203769358076	NO	-
5714	ZINC03862691	12521	0.08782570857261658	NO	-
5715	ZINC03867640	12776	0.08782470785044647	NO	-
5716	ZINC04465680	15226	0.08782470785044647	NO	-
5717	ZINC00243291	1503	0.08782154943480285	NO	-
5718	ZINC04275474	14790	0.08781888367016587	NO	-
5719	ZINC02248864	6961	0.08780706908309191	NO	-
5720	ZINC00825259	4338	0.0878041335717168	NO	-
5721	ZINC03890288	13186	0.08779850119585028	NO	-
5722	ZINC00674346	3966	0.0877977438426783	NO	-
5723	ZINC02775977	8159	0.08779072042621155	NO	-
5724	ZINC02197479	6875	0.08778888072739134	NO	-
5725	ZINC03992781	14151	0.08778703545478504	NO	-
5726	ZINC03524399	10820	0.08778676877438417	NO	-
5727	ZINC00095029	595	0.08778508594467957	NO	-
5728	ZINC03358171	9503	0.08778184637428399	NO	-
5729	ZINC03523478	10812	0.08777826110001621	NO	-
5730	ZINC03505514	10572	0.08777247406376416	NO	-
5731	ZINC02653611	7621	0.08776827000341947	NO	-
5732	ZINC02921300	8630	0.08776487066882303	NO	-
5733	ZINC03889038	13081	0.08775575312974067	NO	-
5734	ZINC03523471	10811	0.0877544467694041	NO	-
5735	ZINC03498720	10528	0.08775197728108321	NO	-
5736	ZINC03908223	13431	0.08775121352107479	NO	-
5737	ZINC03853008	11724	0.08775108749615537	NO	-
5738	ZINC01392861	5893	0.087749213921927	NO	-
5739	ZINC01059947	5101	0.08774224124208599	NO	-
5740	ZINC02479166	7313	0.087734642009484	NO	-
5741	ZINC02982379	8740	0.08773382097994793	NO	-
5742	ZINC01040027	4962	0.08773028834355476	NO	-
5743	ZINC03552665	10960	0.08772299295024694	NO	-
5744	ZINC03867844	12868	0.08772261096870483	NO	-
5745	ZINC00107107	697	0.08772184754055186	NO	-
5746	ZINC02937804	8659	0.08771887734594128	NO	-
5747	ZINC03612353	11318	0.08771885104514458	NO	-
5748	ZINC03859823	12433	0.08771470119261834	NO	-
5749	ZINC03851357	11605	0.08771243928553948	NO	-
5750	ZINC02415840	7176	0.0877105291898267	NO	-
5751	ZINC00369672	2129	0.08770838537107263	NO	-
5752	ZINC00026881	103	0.08770643892177923	NO	-
5753	ZINC00243295	1504	0.08768774604227945	NO	-
5754	ZINC04115433	14463	0.08768541526193195	NO	-
5755	ZINC01079988	5205	0.08767762776815553	NO	-
5756	ZINC03619208	11352	0.08767482475630575	NO	-
5757	ZINC03969185	13689	0.0876747597944396	NO	-
5758	ZINC02856839	8430	0.08767059148880475	NO	-
5759	ZINC00613093	3702	0.08766869132198096	NO	-
5760	ZINC03866870	12625	0.08766855246805112	NO	-
5761	ZINC00825260	4339	0.08766526705705253	NO	-
5762	ZINC00049023	221	0.08766242677091135	NO	-
5763	ZINC02194261	6869	0.08766176100551458	NO	-
5764	ZINC03329276	9396	0.08766045464565002	NO	-
5765	ZINC03857369	12130	0.08765274183242852	NO	-
5766	ZINC00131794	869	0.08765197441507563	NO	-
5767	ZINC03968569	13636	0.08765098547017634	NO	-
5768	ZINC00265122	1688	0.08765092382539615	NO	-
5769	ZINC00209875	1272	0.08764174673031921	NO	-
5770	ZINC03598384	11204	0.08764143561777979	NO	-
5771	ZINC02692812	7729	0.08763447331609324	NO	-
5772	ZINC03993191	14202	0.08763334693645869	NO	-
5773	ZINC02692774	7723	0.08762698925754182	NO	-
5774	ZINC00553198	3353	0.08761917406557974	NO	-
5775	ZINC00132170	875	0.08761674877137117	NO	-
5776	ZINC00017715	64	0.08759505273743338	NO	-
5777	ZINC03997301	14235	0.08759253759479001	NO	-
5778	ZINC03221213	9031	0.08758830335244996	NO	-
5779	ZINC03398501	9805	0.08758652833988152	NO	-
5780	ZINC00148303	1002	0.08758274334407858	NO	-
5781	ZINC00847302	4410	0.08758266839040064	NO	-
5782	ZINC00514507	3113	0.08758043352426845	NO	-
5783	ZINC03969412	13709	0.08757883758795482	NO	-
5784	ZINC00540055	3277	0.08757861811181783	NO	-
5785	ZINC03868209	12958	0.08757087674397938	NO	-
5786	ZINC04465943	15246	0.08757087674397938	NO	-
5787	ZINC01770463	6377	0.08756707063530023	NO	-
5788	ZINC00028505	115	0.08756690976143798	NO	-
5789	ZINC02718325	7830	0.08756542561897958	NO	-
5790	ZINC01240939	5686	0.08756230870963913	NO	-
5791	ZINC00529174	3202	0.08755454298733478	NO	-
5792	ZINC00415938	2362	0.08755186449527072	NO	-
5793	ZINC00049022	220	0.08755066192959805	NO	-
5794	ZINC03459517	10194	0.0875499856104906	NO	-
5795	ZINC00117439	765	0.0875476876761217	NO	-
5796	ZINC00787346	4164	0.08754680265252962	NO	-
5797	ZINC00514508	3114	0.08754589673696421	NO	-
5798	ZINC03853906	11855	0.08754477287457778	NO	-
5799	ZINC00028499	114	0.08753679606180223	NO	-
5800	ZINC03864291	12587	0.08752918805515247	NO	-
5801	ZINC00149487	1015	0.08752905582116954	NO	-
5802	ZINC03968615	13644	0.08752798186018321	NO	-
5803	ZINC00087506	541	0.08752517813260927	NO	-
5804	ZINC02962039	8706	0.08752169674306802	NO	-
5805	ZINC02194260	6868	0.08752082379764385	NO	-
5806	ZINC03858294	12245	0.08751734189444857	NO	-
5807	ZINC01948341	6622	0.08751399508249644	NO	-
5808	ZINC04116100	14467	0.08751336633413838	NO	-
5809	ZINC04225135	14679	0.08751318730073195	NO	-
5810	ZINC03594663	11199	0.08751258756927326	NO	-
5811	ZINC04370151	14987	0.08751057765243216	NO	-
5812	ZINC00235130	1461	0.08750799464790807	NO	-
5813	ZINC04365540	14978	0.08749933742211546	NO	-
5814	ZINC00485818	2950	0.08749875815076663	NO	-
5815	ZINC03857189	12102	0.08749600216829362	NO	-
5816	ZINC01211189	5598	0.08749430253040998	NO	-
5817	ZINC02773229	8154	0.08749268360297385	NO	-
5818	ZINC00236344	1470	0.08749195102462687	NO	-
5819	ZINC00294163	1783	0.08748504700717079	NO	-
5820	ZINC03477582	10395	0.08748228226344808	NO	-
5821	ZINC03854463	11913	0.08747994865595934	NO	-
5822	ZINC03339574	9430	0.08747504712977075	NO	-
5823	ZINC01497101	6173	0.08747386999667993	NO	-
5824	ZINC00620638	3782	0.08746902318995908	NO	-
5825	ZINC03853025	11731	0.0874688825853162	NO	-
5826	ZINC01007456	4831	0.08745943313042807	NO	-
5827	ZINC00026537	100	0.08745660801594866	NO	-
5828	ZINC00528297	3183	0.08745449837378469	NO	-
5829	ZINC04385887	15004	0.08745387340309962	NO	-
5830	ZINC00062743	363	0.08745210719275996	NO	-
5831	ZINC00111121	725	0.08745145984078549	NO	-
5832	ZINC01028451	4905	0.08745049830092788	NO	-
5833	ZINC03859552	12408	0.08745042251710304	NO	-
5834	ZINC01063864	5122	0.08744773488973731	NO	-
5835	ZINC02780675	8173	0.08744561045275627	NO	-
5836	ZINC01017039	4853	0.08744081313706517	NO	-
5837	ZINC04135668	14506	0.08743607734127462	NO	-
5838	ZINC04135668	14505	0.08743267031478372	NO	-
5839	ZINC01261830	5715	0.08742863901412229	NO	-
5840	ZINC00330856	1931	0.08742765876623211	NO	-
5841	ZINC00485160	2944	0.08742149167692627	NO	-
5842	ZINC03853012	11726	0.08741952431694472	NO	-
5843	ZINC02524278	7383	0.08741690614485886	NO	-
5844	ZINC03411999	9898	0.08741513444457107	NO	-
5845	ZINC00064013	374	0.08740170403730256	NO	-
5846	ZINC00583434	3579	0.08738975138469644	NO	-
5847	ZINC00236350	1471	0.08738851493192897	NO	-
5848	ZINC00539158	3275	0.08737686883903421	NO	-
5849	ZINC00377168	2166	0.08737098480267191	NO	-
5850	ZINC00038289	164	0.08736999638676689	NO	-
5851	ZINC03980226	14006	0.08736186339563196	NO	-
5852	ZINC01801886	6417	0.08735761907345627	NO	-
5853	ZINC01432663	6024	0.08735615083218935	NO	-
5854	ZINC03992707	14130	0.08735202350536875	NO	-
5855	ZINC00553198	3354	0.08734268121826046	NO	-
5856	ZINC00566278	3458	0.08734176823094145	NO	-
5857	ZINC03866760	12602	0.08733245753487841	NO	-
5858	ZINC03867263	12693	0.08732538573742865	NO	-
5859	ZINC03328733	9394	0.08732304133425862	NO	-
5860	ZINC03852781	11683	0.08731804098227415	NO	-
5861	ZINC03890686	13217	0.08731777407817105	NO	-
5862	ZINC03868286	12979	0.08731345586973574	NO	-
5863	ZINC01036448	4953	0.08731299653325589	NO	-
5864	ZINC03892108	13319	0.08729992366524844	NO	-
5865	ZINC02628891	7522	0.08729479227170783	NO	-
5866	ZINC02645575	7586	0.08728920069481534	NO	-
5867	ZINC01491049	6142	0.08728587599231837	NO	-
5868	ZINC00869717	4486	0.08728553187657365	NO	-
5869	ZINC04317648	14871	0.08728442223388636	NO	-
5870	ZINC03628421	11375	0.08728327049006983	NO	-
5871	ZINC03857337	12126	0.08728205305894679	NO	-
5872	ZINC04121438	14485	0.08728049272076617	NO	-
5873	ZINC02943182	8672	0.08727887222277357	NO	-
5874	ZINC04502142	15459	0.0872772112506554	NO	-
5875	ZINC01625004	6298	0.08726871146890179	NO	-
5876	ZINC00218609	1319	0.08726753426081305	NO	-
5877	ZINC03287742	9268	0.08725994297665957	NO	-
5878	ZINC00038288	163	0.08725681005318965	NO	-
5879	ZINC04246886	14711	0.08725549175056066	NO	-
5880	ZINC00442081	2654	0.08725409367643873	NO	-
5881	ZINC00223757	1371	0.08725394525870907	NO	-
5882	ZINC01491049	6141	0.08725352755405325	NO	-
5883	ZINC04357936	14960	0.08723992871048232	NO	-
5884	ZINC00819398	4319	0.08722742100776323	NO	-
5885	ZINC02927614	8647	0.08722661139170326	NO	-
5886	ZINC01342777	5811	0.08722579256501563	NO	-
5887	ZINC03848108	11496	0.08722298925908967	NO	-
5888	ZINC01081918	5208	0.08721169108913618	NO	-
5889	ZINC03802693	11450	0.08721157671753423	NO	-
5890	ZINC00095029	596	0.08720416584886957	NO	-
5891	ZINC00855479	4435	0.08719946229475861	NO	-
5892	ZINC03857536	12159	0.08719711119771859	NO	-
5893	ZINC00055985	287	0.08719062816316134	NO	-
5894	ZINC00612470	3689	0.08718908008069587	NO	-
5895	ZINC00133298	883	0.08717072907263716	NO	-
5896	ZINC03862859	12527	0.08716832313789742	NO	-
5897	ZINC00261391	1661	0.08716759018945484	NO	-
5898	ZINC04294654	14826	0.08716224543723002	NO	-
5899	ZINC03850272	11551	0.08714817462924768	NO	-
5900	ZINC00252069	1573	0.08714738695130445	NO	-
5901	ZINC00223694	1368	0.08714439529951813	NO	-
5902	ZINC02211181	6905	0.08713995296611722	NO	-
5903	ZINC03559269	10998	0.0871365115440187	NO	-
5904	ZINC04229194	14687	0.0871353097605198	NO	-
5905	ZINC00064192	376	0.08713218782401357	NO	-
5906	ZINC00806256	4230	0.08713088016652301	NO	-
5907	ZINC03619294	11356	0.08713050030327102	NO	-
5908	ZINC03616497	11340	0.08712760775436282	NO	-
5909	ZINC00401812	2284	0.08711749108047667	NO	-
5910	ZINC02288230	6999	0.08711675616835896	NO	-
5911	ZINC00131775	868	0.08711627180359666	NO	-
5912	ZINC00473696	2887	0.08710928427781377	NO	-
5913	ZINC01319025	5791	0.08710378135917397	NO	-
5914	ZINC01426167	5985	0.08710137300434968	NO	-
5915	ZINC03392332	9732	0.08710085497670893	NO	-
5916	ZINC04285053	14812	0.08710034821226886	NO	-
5917	ZINC00496957	2989	0.08709750030836866	NO	-
5918	ZINC01815171	6435	0.08709669727814873	NO	-
5919	ZINC03389092	9691	0.08709345345192002	NO	-
5920	ZINC03550393	10950	0.0870892423550421	NO	-
5921	ZINC00121469	786	0.08708679692311695	NO	-
5922	ZINC00038151	161	0.0870788403839711	NO	-
5923	ZINC03450920	10115	0.08707544764467916	NO	-
5924	ZINC00259570	1638	0.087071642834709	NO	-
5925	ZINC00102858	674	0.08707127573204719	NO	-
5926	ZINC00978699	4727	0.08706452581587357	NO	-
5927	ZINC00528355	3184	0.08705969007287938	NO	-
5928	ZINC03967014	13596	0.08705083821856595	NO	-
5929	ZINC00186321	1161	0.08703665780755102	NO	-
5930	ZINC03968710	13662	0.08702948280052158	NO	-
5931	ZINC03975219	13923	0.08702892024360469	NO	-
5932	ZINC03107282	8886	0.08702540831225646	NO	-
5933	ZINC03969186	13690	0.08702478446600012	NO	-
5934	ZINC02627855	7510	0.08702250349538362	NO	-
5935	ZINC03992727	14134	0.08701863086343398	NO	-
5936	ZINC01107090	5291	0.08700935773361188	NO	-
5937	ZINC01031154	4915	0.08700594712118769	NO	-
5938	ZINC04087812	14417	0.08700297493901796	NO	-
5939	ZINC03777709	11439	0.08700294623099744	NO	-
5940	ZINC02616612	7452	0.08699758745015206	NO	-
5941	ZINC00536006	3245	0.08699593763666759	NO	-
5942	ZINC03169486	8943	0.08699334409797184	NO	-
5943	ZINC00058827	303	0.08699319535648989	NO	-
5944	ZINC03525060	10824	0.08699232466305575	NO	-
5945	ZINC00345171	1970	0.0869920696437361	NO	-
5946	ZINC01491049	6143	0.08698151507384493	NO	-
5947	ZINC04225135	14678	0.0869811485403671	NO	-
5948	ZINC03452446	10135	0.0869802410598229	NO	-
5949	ZINC03404533	9861	0.0869799397529125	NO	-
5950	ZINC02653865	7622	0.08697834753836504	NO	-
5951	ZINC03459924	10209	0.08697792139511608	NO	-
5952	ZINC03452481	10137	0.08697251712888383	NO	-
5953	ZINC00496958	2990	0.08697065105124617	NO	-
5954	ZINC01053526	5046	0.08697032883442178	NO	-
5955	ZINC00811666	4262	0.08696922040451922	NO	-
5956	ZINC01232481	5665	0.08696586314919576	NO	-
5957	ZINC04468176	15288	0.08696288902202182	NO	-
5958	ZINC00017715	63	0.08696284487852901	NO	-
5959	ZINC01142170	5431	0.08696192446435497	NO	-
5960	ZINC00998688	4801	0.08696091274012634	NO	-
5961	ZINC04464439	15151	0.08695721420525636	NO	-
5962	ZINC01040046	4966	0.08695548628009123	NO	-
5963	ZINC00652429	3900	0.08695548115030939	NO	-
5964	ZINC00345172	1971	0.08694726607072102	NO	-
5965	ZINC02211181	6904	0.08694673903297906	NO	-
5966	ZINC00819403	4322	0.08694544804355653	NO	-
5967	ZINC04620184	15512	0.08694110313969348	NO	-
5968	ZINC00536541	3257	0.08694090766786441	NO	-
5969	ZINC02883542	8533	0.08693964516936091	NO	-
5970	ZINC03867150	12667	0.08693799107201164	NO	-
5971	ZINC03436597	10049	0.08693798939830431	NO	-
5972	ZINC00051752	249	0.08693682556562801	NO	-
5973	ZINC00073972	455	0.08693062338280823	NO	-
5974	ZINC03867186	12673	0.08692182395874873	NO	-
5975	ZINC00975418	4719	0.08692097437489857	NO	-
5976	ZINC00619410	3766	0.08690843218087181	NO	-
5977	ZINC03171537	8946	0.08689927066791901	NO	-
5978	ZINC00132197	879	0.08689511244572085	NO	-
5979	ZINC02616613	7453	0.08689110280882133	NO	-
5980	ZINC03867150	12666	0.08688505136480601	NO	-
5981	ZINC00864555	4461	0.08688297717924004	NO	-
5982	ZINC03579596	11154	0.08687996940078592	NO	-
5983	ZINC02857340	8431	0.0868775092466884	NO	-
5984	ZINC00904393	4554	0.08687716711759366	NO	-
5985	ZINC00421950	2432	0.0868721022577148	NO	-
5986	ZINC00042720	171	0.08687105475006152	NO	-
5987	ZINC03537184	10890	0.08686989790611027	NO	-
5988	ZINC00202125	1245	0.08686928154851689	NO	-
5989	ZINC03459966	10212	0.08686604439188243	NO	-
5990	ZINC03549987	10944	0.08686549000506409	NO	-
5991	ZINC00798778	4208	0.0868646832633	NO	-
5992	ZINC03579634	11158	0.08686310015459618	NO	-
5993	ZINC00436777	2620	0.0868607833451091	NO	-
5994	ZINC02736052	7981	0.0868586162613256	NO	-
5995	ZINC00442008	2649	0.08685304271424793	NO	-
5996	ZINC00046721	208	0.086852591999211	NO	-
5997	ZINC00398577	2271	0.08685227834809851	NO	-
5998	ZINC03644692	11394	0.08685009385909045	NO	-
5999	ZINC00314571	1886	0.08683355205985904	NO	-
6000	ZINC03853069	11746	0.08682817054461818	NO	-
6001	ZINC03436497	10045	0.08682670531903695	NO	-
6002	ZINC03852787	11686	0.08682261793542415	NO	-
6003	ZINC03851358	11606	0.08681202068216676	NO	-
6004	ZINC03891470	13260	0.08681184587451851	NO	-
6005	ZINC01771913	6382	0.08681066931015145	NO	-
6006	ZINC00994076	4788	0.08680796047090113	NO	-
6007	ZINC00503069	3015	0.08680528367518148	NO	-
6008	ZINC00272259	1707	0.08679831467871801	NO	-
6009	ZINC02728453	7970	0.0867978834749142	NO	-
6010	ZINC03466046	10280	0.08679030540432078	NO	-
6011	ZINC02761748	8090	0.0867825844153841	NO	-
6012	ZINC00128864	842	0.08677989102971194	NO	-
6013	ZINC03860094	12459	0.08677638010310407	NO	-
6014	ZINC03347882	9463	0.08677331932348584	NO	-
6015	ZINC03983294	14046	0.08677330804307375	NO	-
6016	ZINC01466627	6081	0.08677154383785131	NO	-
6017	ZINC00055986	288	0.08677083154971625	NO	-
6018	ZINC03890839	13230	0.08676811708797931	NO	-
6019	ZINC04426129	15070	0.08676645703573815	NO	-
6020	ZINC03488917	10435	0.08676569830316956	NO	-
6021	ZINC01424303	5974	0.0867571110908624	NO	-
6022	ZINC00429559	2565	0.08675584067191615	NO	-
6023	ZINC00185039	1156	0.08675126404937263	NO	-
6024	ZINC02705752	7756	0.08675091872961105	NO	-
6025	ZINC02749558	8034	0.08674842175811555	NO	-
6026	ZINC00301098	1808	0.08674823097151661	NO	-
6027	ZINC04337195	14916	0.08674415408016312	NO	-
6028	ZINC04001075	14278	0.08674316004149321	NO	-
6029	ZINC02732887	7975	0.08674244764784293	NO	-
6030	ZINC03866867	12624	0.08674164336036548	NO	-
6031	ZINC02690769	7709	0.0867407007100741	NO	-
6032	ZINC03977252	13949	0.08673595184967041	NO	-
6033	ZINC02336668	7071	0.08673241292107872	NO	-
6034	ZINC01006562	4826	0.08672804340308055	NO	-
6035	ZINC03579674	11162	0.08672380608776029	NO	-
6036	ZINC00546800	3313	0.08672343580416936	NO	-
6037	ZINC03488047	10425	0.08672234135469817	NO	-
6038	ZINC03892682	13333	0.08671759589294846	NO	-
6039	ZINC02871877	8481	0.08671601451946764	NO	-
6040	ZINC03853142	11760	0.08671320544746229	NO	-
6041	ZINC00178752	1110	0.08670770347811554	NO	-
6042	ZINC00215456	1296	0.08669261708396324	NO	-
6043	ZINC03217159	9014	0.0866908028527266	NO	-
6044	ZINC03850621	11563	0.0866906927334747	NO	-
6045	ZINC03352486	9483	0.08668340022774527	NO	-
6046	ZINC00217211	1308	0.0866827877927639	NO	-
6047	ZINC00796280	4191	0.08668151788660196	NO	-
6048	ZINC00112586	743	0.08667938268418461	NO	-
6049	ZINC03848723	11507	0.08667853033369204	NO	-
6050	ZINC02726508	7961	0.0866755950413027	NO	-
6051	ZINC04157064	14529	0.08667495340039881	NO	-
6052	ZINC03559168	10993	0.08667256063514078	NO	-
6053	ZINC00307365	1838	0.0866722797219611	NO	-
6054	ZINC04200453	14637	0.086671872551724	NO	-
6055	ZINC00299901	1804	0.0866701681064606	NO	-
6056	ZINC01468122	6093	0.08666963027944856	NO	-
6057	ZINC03857913	12206	0.08665392158363833	NO	-
6058	ZINC04467964	15283	0.08665392158363833	NO	-
6059	ZINC00103601	677	0.086645034817331	NO	-
6060	ZINC03857946	12208	0.08663754985449096	NO	-
6061	ZINC03524352	10816	0.0866372226189866	NO	-
6062	ZINC03854960	11982	0.08663486410479575	NO	-
6063	ZINC04369389	14982	0.08662941036672407	NO	-
6064	ZINC02631874	7538	0.08662820323027799	NO	-
6065	ZINC00365798	2109	0.08662794108732295	NO	-
6066	ZINC02524287	7384	0.08662118364300238	NO	-
6067	ZINC03853059	11743	0.08661878558732779	NO	-
6068	ZINC03904466	13401	0.08661712607515082	NO	-
6069	ZINC03969492	13720	0.0866160549647323	NO	-
6070	ZINC03437496	10067	0.08661554037085153	NO	-
6071	ZINC03977309	13954	0.0866133955050431	NO	-
6072	ZINC00153814	1036	0.08661257114730701	NO	-
6073	ZINC02444134	7234	0.08661065468373971	NO	-
6074	ZINC00550260	3343	0.08660706642527358	NO	-
6075	ZINC02550755	7407	0.08660366771828336	NO	-
6076	ZINC02887701	8543	0.08660172233601243	NO	-
6077	ZINC04439588	15089	0.08659316377743372	NO	-
6078	ZINC00064374	379	0.08659212714404713	NO	-
6079	ZINC00994075	4787	0.08658935553289888	NO	-
6080	ZINC03855436	12046	0.08658866607137125	NO	-
6081	ZINC00535973	3242	0.0865805543306289	NO	-
6082	ZINC03433562	10012	0.08657542229536454	NO	-
6083	ZINC03968611	13643	0.08656776452646642	NO	-
6084	ZINC03437496	10068	0.08656667165099868	NO	-
6085	ZINC00897632	4534	0.08656488010910571	NO	-
6086	ZINC03993167	14199	0.08656426977608796	NO	-
6087	ZINC03500664	10549	0.08655759287451903	NO	-
6088	ZINC01468122	6094	0.0865524971923933	NO	-
6089	ZINC02797564	8285	0.08654940525738374	NO	-
6090	ZINC03855085	12005	0.08654707336529033	NO	-
6091	ZINC00546933	3315	0.08654507231364866	NO	-
6092	ZINC00717315	4057	0.0865418116507508	NO	-
6093	ZINC00203511	1250	0.08653984737980104	NO	-
6094	ZINC00217026	1307	0.08652661799188074	NO	-
6095	ZINC00814984	4281	0.08652267439965028	NO	-
6096	ZINC03867186	12672	0.0865223534258546	NO	-
6097	ZINC03867335	12700	0.08651734913211381	NO	-
6098	ZINC01519466	6256	0.08651150993169003	NO	-
6099	ZINC00304200	1828	0.08650970341033805	NO	-
6100	ZINC00223963	1378	0.08650939701372859	NO	-
6101	ZINC03237336	9094	0.08650680748333972	NO	-
6102	ZINC01040046	4965	0.08650557385498708	NO	-
6103	ZINC03818839	11472	0.08650477083945389	NO	-
6104	ZINC04408005	15043	0.08650356323337018	NO	-
6105	ZINC03321169	9366	0.08650272311820342	NO	-
6106	ZINC00307363	1837	0.08650219314804138	NO	-
6107	ZINC00485132	2943	0.08650186739577127	NO	-
6108	ZINC01972442	6668	0.08647717910251664	NO	-
6109	ZINC00941369	4620	0.08647673643227892	NO	-
6110	ZINC03507292	10623	0.08647646164002827	NO	-
6111	ZINC01961883	6656	0.08647295324623139	NO	-
6112	ZINC02623142	7480	0.08647282887364553	NO	-
6113	ZINC00141158	946	0.0864710667266356	NO	-
6114	ZINC01021817	4879	0.0864706363687203	NO	-
6115	ZINC03867822	12840	0.08647020244631404	NO	-
6116	ZINC02411570	7170	0.08646934453832676	NO	-
6117	ZINC03867469	12720	0.08646456861563706	NO	-
6118	ZINC03867646	12783	0.08646160977830937	NO	-
6119	ZINC00307360	1836	0.08646145600024259	NO	-
6120	ZINC00835696	4372	0.08645814177375181	NO	-
6121	ZINC00994078	4790	0.08645499590217604	NO	-
6122	ZINC03867838	12860	0.08645254377568766	NO	-
6123	ZINC01288093	5752	0.08645110326641628	NO	-
6124	ZINC03436622	10050	0.08644822242090146	NO	-
6125	ZINC01294344	5765	0.08644770019558565	NO	-
6126	ZINC00121469	787	0.08644536377527906	NO	-
6127	ZINC01107091	5292	0.08644456111718565	NO	-
6128	ZINC00442082	2655	0.08644317259471161	NO	-
6129	ZINC01392757	5889	0.08644084658083492	NO	-
6130	ZINC03867838	12859	0.08643826178586145	NO	-
6131	ZINC03864173	12583	0.08643745298731165	NO	-
6132	ZINC03818839	11471	0.08643738629994645	NO	-
6133	ZINC00232313	1428	0.08643645071265793	NO	-
6134	ZINC03546665	10920	0.0864362465391311	NO	-
6135	ZINC03111763	8889	0.08643134534263097	NO	-
6136	ZINC04492815	15426	0.08642835744620675	NO	-
6137	ZINC03857061	12074	0.08642590348939451	NO	-
6138	ZINC00312199	1867	0.08642455934828693	NO	-
6139	ZINC04174753	14600	0.08642451257345996	NO	-
6140	ZINC00051638	246	0.08642283344248695	NO	-
6141	ZINC03274969	9217	0.08642280229755152	NO	-
6142	ZINC00353825	2014	0.08642249317807917	NO	-
6143	ZINC03975931	13925	0.08642047662640963	NO	-
6144	ZINC00583435	3580	0.0864204600316658	NO	-
6145	ZINC03546666	10921	0.0864201182871295	NO	-
6146	ZINC00416608	2376	0.08641447651927944	NO	-
6147	ZINC03395318	9765	0.08640600523166554	NO	-
6148	ZINC00358004	2047	0.08640492473517672	NO	-
6149	ZINC03500666	10550	0.08640304780880326	NO	-
6150	ZINC03855085	12006	0.08640002638199172	NO	-
6151	ZINC04420644	15067	0.08639918960716647	NO	-
6152	ZINC01132517	5404	0.08639735055075694	NO	-
6153	ZINC03859402	12390	0.08638853973291515	NO	-
6154	ZINC00467944	2819	0.08638717128746505	NO	-
6155	ZINC01479059	6120	0.08638491603707985	NO	-
6156	ZINC01096805	5256	0.08637691962110262	NO	-
6157	ZINC03459498	10193	0.08637646731157239	NO	-
6158	ZINC02996387	8760	0.08637432889743776	NO	-
6159	ZINC00679741	3984	0.08637361742597013	NO	-
6160	ZINC00617734	3754	0.0863648800430338	NO	-
6161	ZINC01938903	6602	0.0863630815093489	NO	-
6162	ZINC00134373	894	0.08635955292181285	NO	-
6163	ZINC03971902	13837	0.0863568596183808	NO	-
6164	ZINC04470307	15351	0.0863568596183808	NO	-
6165	ZINC00342163	1962	0.08635443088498937	NO	-
6166	ZINC03489837	10446	0.08635421283561087	NO	-
6167	ZINC03890118	13172	0.08635006647322031	NO	-
6168	ZINC00778502	4118	0.086336879410833	NO	-
6169	ZINC03868292	12980	0.08633449043090283	NO	-
6170	ZINC03579160	11147	0.08633419599623261	NO	-
6171	ZINC03853703	11827	0.0863330958496507	NO	-
6172	ZINC03517648	10776	0.086328093731645	NO	-
6173	ZINC01436011	6036	0.08632566391652456	NO	-
6174	ZINC02576670	7425	0.08631991514222372	NO	-
6175	ZINC00590373	3614	0.08631856103761856	NO	-
6176	ZINC00941369	4619	0.08631830951181911	NO	-
6177	ZINC03489896	10447	0.08631824566215295	NO	-
6178	ZINC03867151	12668	0.08631694525368497	NO	-
6179	ZINC03631272	11381	0.08631592344599828	NO	-
6180	ZINC01756057	6368	0.08631460758839571	NO	-
6181	ZINC03851987	11654	0.08631451031081237	NO	-
6182	ZINC00590373	3613	0.08631091921214647	NO	-
6183	ZINC04005380	14324	0.0863095109504661	NO	-
6184	ZINC04082855	14406	0.08630836237157613	NO	-
6185	ZINC00812724	4265	0.08630772222252747	NO	-
6186	ZINC03858512	12290	0.08630713962163045	NO	-
6187	ZINC03995524	14217	0.08630677462646454	NO	-
6188	ZINC01685885	6331	0.08630056541064574	NO	-
6189	ZINC00994077	4789	0.08629738764562994	NO	-
6190	ZINC04333076	14907	0.08629447624013918	NO	-
6191	ZINC03854634	11943	0.08629221416050177	NO	-
6192	ZINC03506943	10599	0.08629169788823236	NO	-
6193	ZINC04157064	14527	0.08629130968556403	NO	-
6194	ZINC00411633	2325	0.08628964601406561	NO	-
6195	ZINC03889026	13078	0.08628825304798149	NO	-
6196	ZINC03499963	10540	0.08628698791009322	NO	-
6197	ZINC04464439	15152	0.08628446968483948	NO	-
6198	ZINC00446416	2684	0.08626923615995417	NO	-
6199	ZINC03980226	14007	0.08626919904127545	NO	-
6200	ZINC04275320	14789	0.08626712837230294	NO	-
6201	ZINC01815479	6436	0.08626595295690961	NO	-
6202	ZINC03867844	12867	0.08626543786897961	NO	-
6203	ZINC02713184	7785	0.08625904504194062	NO	-
6204	ZINC03012207	8777	0.08625669538061467	NO	-
6205	ZINC02848077	8404	0.08625591977561467	NO	-
6206	ZINC01466626	6080	0.08625547154698861	NO	-
6207	ZINC03992908	14169	0.08625485065747575	NO	-
6208	ZINC04469447	15303	0.08625485065747575	NO	-
6209	ZINC03867646	12784	0.08625484762904685	NO	-
6210	ZINC03579676	11163	0.0862518575963341	NO	-
6211	ZINC00360414	2076	0.08624513834914471	NO	-
6212	ZINC03555555	10973	0.08624391328626736	NO	-
6213	ZINC03560848	11011	0.08624165901956489	NO	-
6214	ZINC03391458	9712	0.08623989178572893	NO	-
6215	ZINC03461729	10237	0.08623871571982258	NO	-
6216	ZINC00703489	4019	0.08623245521806921	NO	-
6217	ZINC02787915	8209	0.0862303555768736	NO	-
6218	ZINC00357074	2038	0.0862272266224945	NO	-
6219	ZINC00098811	659	0.08622254023912655	NO	-
6220	ZINC02636331	7553	0.08622048202338654	NO	-
6221	ZINC00223426	1360	0.08621994077366892	NO	-
6222	ZINC03291315	9280	0.08621862413338635	NO	-
6223	ZINC00051639	248	0.08621514528348223	NO	-
6224	ZINC03857299	12120	0.08621340767531506	NO	-
6225	ZINC03458969	10186	0.08621250143206732	NO	-
6226	ZINC03863074	12540	0.08620621307755053	NO	-
6227	ZINC03579598	11155	0.08620571896337373	NO	-
6228	ZINC00928347	4582	0.08620416862988572	NO	-
6229	ZINC03889340	13098	0.08620035080693338	NO	-
6230	ZINC03579636	11159	0.08619050700540125	NO	-
6231	ZINC03393735	9747	0.08618152053270785	NO	-
6232	ZINC03889339	13097	0.08618123357812493	NO	-
6233	ZINC00528355	3185	0.08617145413494233	NO	-
6234	ZINC00468526	2825	0.08617128202213144	NO	-
6235	ZINC03619070	11348	0.08616986016122317	NO	-
6236	ZINC00510834	3087	0.08616746142731702	NO	-
6237	ZINC02360224	7111	0.08616231406071043	NO	-
6238	ZINC03907639	13418	0.08615969823446777	NO	-
6239	ZINC00141158	945	0.08615494368483535	NO	-
6240	ZINC00990874	4764	0.08615475146861518	NO	-
6241	ZINC00202125	1244	0.08615385371895587	NO	-
6242	ZINC03857732	12190	0.08614857174560529	NO	-
6243	ZINC03867497	12731	0.08614802274301771	NO	-
6244	ZINC03286059	9265	0.08614773731865966	NO	-
6245	ZINC00796280	4192	0.0861444125472007	NO	-
6246	ZINC04269376	14770	0.08614315078268675	NO	-
6247	ZINC02842843	8392	0.0861423914539595	NO	-
6248	ZINC00218609	1318	0.08614184810240474	NO	-
6249	ZINC00535973	3241	0.08613713322630537	NO	-
6250	ZINC03851649	11635	0.08613430757770593	NO	-
6251	ZINC03970091	13768	0.08613218727911892	NO	-
6252	ZINC00258762	1630	0.08613053433743025	NO	-
6253	ZINC00242799	1502	0.0861272218596956	NO	-
6254	ZINC03968765	13665	0.08612696032116107	NO	-
6255	ZINC03477400	10393	0.08612668723307197	NO	-
6256	ZINC00141152	943	0.0861255577502123	NO	-
6257	ZINC00582987	3572	0.0861231054076328	NO	-
6258	ZINC00130165	850	0.08612135404910139	NO	-
6259	ZINC00055424	284	0.08612111070988679	NO	-
6260	ZINC04387635	15008	0.08611968070077441	NO	-
6261	ZINC03852158	11663	0.08611634341405809	NO	-
6262	ZINC03388822	9688	0.08611028951961293	NO	-
6263	ZINC00535974	3243	0.08610709214399574	NO	-
6264	ZINC03458965	10185	0.08610508760002653	NO	-
6265	ZINC02941531	8670	0.08610177057506344	NO	-
6266	ZINC03858014	12213	0.08609870109320321	NO	-
6267	ZINC04468110	15286	0.08609870109320321	NO	-
6268	ZINC00028744	116	0.08609150051926949	NO	-
6269	ZINC03504568	10571	0.0860892542145468	NO	-
6270	ZINC04136581	14507	0.08608464722557399	NO	-
6271	ZINC01097918	5258	0.08608285408581068	NO	-
6272	ZINC01067408	5142	0.08607675941449586	NO	-
6273	ZINC00508154	3047	0.08607351979760684	NO	-
6274	ZINC00415941	2363	0.0860698818438521	NO	-
6275	ZINC03854543	11925	0.08606568044707266	NO	-
6276	ZINC00390115	2250	0.086064817486474	NO	-
6277	ZINC00508155	3049	0.08606342780614683	NO	-
6278	ZINC03617727	11341	0.08606098258618129	NO	-
6279	ZINC00612483	3691	0.08605486306774833	NO	-
6280	ZINC02783579	8184	0.08605233941878937	NO	-
6281	ZINC03055670	8824	0.08605096069497829	NO	-
6282	ZINC01234828	5677	0.08604705347621026	NO	-
6283	ZINC03474113	10334	0.08604635429297089	NO	-
6284	ZINC04005380	14322	0.08604495297662147	NO	-
6285	ZINC01229059	5658	0.0860447381568909	NO	-
6286	ZINC02423729	7192	0.08604041496767859	NO	-
6287	ZINC00361557	2092	0.0860404083202019	NO	-
6288	ZINC03992824	14158	0.08603884556086833	NO	-
6289	ZINC03970037	13761	0.08603808220107588	NO	-
6290	ZINC03368642	9535	0.08603546361641953	NO	-
6291	ZINC04517394	15481	0.08603373157862693	NO	-
6292	ZINC03397262	9801	0.0860241207917385	NO	-
6293	ZINC03867534	12755	0.08601433816127023	NO	-
6294	ZINC01218794	5631	0.08601024418119864	NO	-
6295	ZINC03559176	10994	0.08600985333074464	NO	-
6296	ZINC03856126	12057	0.08600527684735113	NO	-
6297	ZINC01502082	6202	0.086003427003399	NO	-
6298	ZINC02941531	8669	0.08600243337896171	NO	-
6299	ZINC02957410	8699	0.08599694771651725	NO	-
6300	ZINC00342003	1959	0.0859952248605494	NO	-
6301	ZINC01371516	5836	0.08598831625505568	NO	-
6302	ZINC03867653	12788	0.08598760437601598	NO	-
6303	ZINC01371517	5837	0.08598755747092479	NO	-
6304	ZINC00428166	2545	0.08598710540341341	NO	-
6305	ZINC00865592	4466	0.08597809040382796	NO	-
6306	ZINC01041074	4985	0.08597677657856208	NO	-
6307	ZINC03461721	10236	0.0859716700757244	NO	-
6308	ZINC03970092	13769	0.08597083681460745	NO	-
6309	ZINC00308142	1844	0.08596688150810629	NO	-
6310	ZINC04492815	15428	0.08596289562505535	NO	-
6311	ZINC04385362	15003	0.0859610643388008	NO	-
6312	ZINC00989514	4760	0.08595978802613605	NO	-
6313	ZINC03858490	12285	0.08595481347265028	NO	-
6314	ZINC03858491	12286	0.08595462103313377	NO	-
6315	ZINC03499983	10542	0.08595112631885735	NO	-
6316	ZINC00620696	3785	0.08594803880728488	NO	-
6317	ZINC03855436	12047	0.08594202496768326	NO	-
6318	ZINC03863534	12565	0.08594006271653651	NO	-
6319	ZINC03853702	11826	0.085935745917775	NO	-
6320	ZINC03976686	13936	0.08592533748087645	NO	-
6321	ZINC00457378	2760	0.08592489061266546	NO	-
6322	ZINC03912564	13473	0.08592382118866362	NO	-
6323	ZINC00121596	792	0.08592019906055871	NO	-
6324	ZINC03366850	9528	0.08591988271646601	NO	-
6325	ZINC03862858	12526	0.08591903388057051	NO	-
6326	ZINC00508154	3048	0.08591656276287123	NO	-
6327	ZINC03970339	13781	0.08591529268959448	NO	-
6328	ZINC03867822	12839	0.08591257797468568	NO	-
6329	ZINC00404975	2287	0.08591229557877948	NO	-
6330	ZINC03594604	11197	0.08591113208003132	NO	-
6331	ZINC03968615	13645	0.08590997767740806	NO	-
6332	ZINC02711674	7774	0.08590569666283927	NO	-
6333	ZINC00535974	3244	0.08590442417109652	NO	-
6334	ZINC02883571	8534	0.08590431614357075	NO	-
6335	ZINC03912793	13478	0.08590355058974192	NO	-
6336	ZINC02437930	7226	0.0859033654894638	NO	-
6337	ZINC00474665	2891	0.0859013531346919	NO	-
6338	ZINC04078375	14403	0.08589024030870052	NO	-
6339	ZINC03854690	11951	0.08588843586323844	NO	-
6340	ZINC02718971	7906	0.08588593243818217	NO	-
6341	ZINC03867497	12730	0.08588372952437748	NO	-
6342	ZINC00694829	4011	0.0858835921778039	NO	-
6343	ZINC00544605	3302	0.08588308295677315	NO	-
6344	ZINC00620696	3783	0.08588222904743419	NO	-
6345	ZINC04032980	14353	0.08588147946177863	NO	-
6346	ZINC04032980	14354	0.08587911741949965	NO	-
6347	ZINC03516862	10765	0.08587881608973202	NO	-
6348	ZINC02139639	6829	0.08587584342707953	NO	-
6349	ZINC00357854	2042	0.08587252741628233	NO	-
6350	ZINC01066695	5137	0.08586503107165672	NO	-
6351	ZINC00508155	3050	0.08586269966953024	NO	-
6352	ZINC02713187	7787	0.08585955296552845	NO	-
6353	ZINC03892669	13331	0.08585471969907205	NO	-
6354	ZINC04465345	15199	0.08585471969907205	NO	-
6355	ZINC00611307	3671	0.08584731926500548	NO	-
6356	ZINC02743980	8011	0.08584390407090578	NO	-
6357	ZINC03975931	13926	0.08584021671687043	NO	-
6358	ZINC00126316	828	0.08583865423318048	NO	-
6359	ZINC02836245	8378	0.08583315980699364	NO	-
6360	ZINC04342017	14920	0.08583223815370344	NO	-
6361	ZINC02917496	8613	0.08583038155487495	NO	-
6362	ZINC02692769	7720	0.08582407430267833	NO	-
6363	ZINC03858236	12235	0.08582340581621767	NO	-
6364	ZINC00616812	3746	0.08581940804743904	NO	-
6365	ZINC02618098	7456	0.08581732872083744	NO	-
6366	ZINC00251198	1554	0.08581422316958391	NO	-
6367	ZINC00763020	4091	0.08581321709709623	NO	-
6368	ZINC03868089	12936	0.08581217054238734	NO	-
6369	ZINC02800492	8310	0.0858114408897251	NO	-
6370	ZINC00468210	2821	0.08581056168226946	NO	-
6371	ZINC00264564	1680	0.08581054625091646	NO	-
6372	ZINC03496154	10482	0.08581002825298645	NO	-
6373	ZINC00863305	4459	0.08580713968639854	NO	-
6374	ZINC01129532	5394	0.08580401471730706	NO	-
6375	ZINC04466284	15263	0.08579438783444436	NO	-
6376	ZINC00629281	3829	0.08579408592197825	NO	-
6377	ZINC00102846	673	0.08578913513464403	NO	-
6378	ZINC01215795	5613	0.08578871717148595	NO	-
6379	ZINC00474796	2892	0.08578853515193252	NO	-
6380	ZINC00252070	1574	0.08578668001343444	NO	-
6381	ZINC03851987	11655	0.0857864732770215	NO	-
6382	ZINC03507211	10615	0.08578560868004982	NO	-
6383	ZINC03950034	13506	0.08578173216729881	NO	-
6384	ZINC03461740	10238	0.08578001409314258	NO	-
6385	ZINC00438224	2631	0.08577886376002869	NO	-
6386	ZINC03852938	11711	0.08577856293837333	NO	-
6387	ZINC00141152	944	0.08577785070162032	NO	-
6388	ZINC03234659	9087	0.08577708271883264	NO	-
6389	ZINC01059129	5094	0.08577557732823209	NO	-
6390	ZINC04458819	15125	0.08577243682495002	NO	-
6391	ZINC00590373	3615	0.08576865878247224	NO	-
6392	ZINC00525160	3163	0.08576687316422724	NO	-
6393	ZINC02636394	7554	0.08576340286253284	NO	-
6394	ZINC02792547	8226	0.08575915052220243	NO	-
6395	ZINC00091766	564	0.08575764047282998	NO	-
6396	ZINC03238169	9099	0.08575628123250267	NO	-
6397	ZINC02549644	7400	0.08575613264513705	NO	-
6398	ZINC03860094	12458	0.08575411878080531	NO	-
6399	ZINC03857618	12176	0.085752193462428	NO	-
6400	ZINC03966946	13592	0.08575177404018128	NO	-
6401	ZINC02998798	8765	0.08574729572404355	NO	-
6402	ZINC03855436	12045	0.0857454392709984	NO	-
6403	ZINC01034337	4934	0.08574451311366371	NO	-
6404	ZINC03857619	12177	0.08574420465477797	NO	-
6405	ZINC03987711	14098	0.08574268587275066	NO	-
6406	ZINC02755927	8066	0.08574236195437723	NO	-
6407	ZINC00564739	3451	0.08574108746396998	NO	-
6408	ZINC02550026	7405	0.08573973577352392	NO	-
6409	ZINC00294188	1785	0.08573964104085102	NO	-
6410	ZINC03992907	14168	0.08573527316512186	NO	-
6411	ZINC00411814	2327	0.08573256605667955	NO	-
6412	ZINC03980719	14019	0.08572228288882265	NO	-
6413	ZINC03867474	12723	0.08572015540185905	NO	-
6414	ZINC04005380	14323	0.08571633914883509	NO	-
6415	ZINC01356129	5827	0.08571070027630256	NO	-
6416	ZINC00646438	3887	0.08570681289271179	NO	-
6417	ZINC04157064	14528	0.08570679669036424	NO	-
6418	ZINC04116100	14466	0.08570503650961471	NO	-
6419	ZINC03851649	11636	0.08570444159310818	NO	-
6420	ZINC03857298	12119	0.08570239530962331	NO	-
6421	ZINC02870131	8472	0.08569866159254584	NO	-
6422	ZINC00629281	3830	0.08569737463653247	NO	-
6423	ZINC02804922	8326	0.08569362299432845	NO	-
6424	ZINC00225923	1400	0.08569189611352473	NO	-
6425	ZINC03892025	13317	0.08567472201508468	NO	-
6426	ZINC01293722	5763	0.08567413117756713	NO	-
6427	ZINC04355959	14951	0.08566976299869986	NO	-
6428	ZINC02715821	7821	0.08566872836418743	NO	-
6429	ZINC00943117	4627	0.08566588304608558	NO	-
6430	ZINC01013303	4843	0.08566528719331351	NO	-
6431	ZINC03500746	10554	0.08566463240779694	NO	-
6432	ZINC03968630	13650	0.08566450008225107	NO	-
6433	ZINC00709476	4040	0.08566445497345983	NO	-
6434	ZINC03385342	9621	0.08566147835613597	NO	-
6435	ZINC03323709	9372	0.08565246974413415	NO	-
6436	ZINC01214817	5606	0.08565213094811173	NO	-
6437	ZINC04466006	15254	0.0856491092935175	NO	-
6438	ZINC00217635	1311	0.08563820823689575	NO	-
6439	ZINC03853067	11745	0.08563622301186617	NO	-
6440	ZINC04465354	15200	0.08563601869291247	NO	-
6441	ZINC02570803	7419	0.08563204649036565	NO	-
6442	ZINC00835940	4376	0.08563200671849422	NO	-
6443	ZINC02413398	7172	0.08563145838746658	NO	-
6444	ZINC00064013	373	0.08562773240968158	NO	-
6445	ZINC00451278	2710	0.08562466938878374	NO	-
6446	ZINC03976688	13937	0.08562037139047646	NO	-
6447	ZINC00813072	4270	0.08561991766437722	NO	-
6448	ZINC01163459	5489	0.08561884969845773	NO	-
6449	ZINC00423590	2449	0.08560630302491669	NO	-
6450	ZINC00353826	2015	0.0856059491939149	NO	-
6451	ZINC00217213	1309	0.0856041742848742	NO	-
6452	ZINC00186705	1165	0.08560132003914324	NO	-
6453	ZINC00703494	4022	0.08560071464717067	NO	-
6454	ZINC00856088	4437	0.08560015080827074	NO	-
6455	ZINC00455231	2731	0.08558969027799128	NO	-
6456	ZINC02399698	7151	0.08558855233832603	NO	-
6457	ZINC02521742	7372	0.0855840192007646	NO	-
6458	ZINC03853024	11730	0.08558078341855128	NO	-
6459	ZINC00905563	4560	0.08557954711707595	NO	-
6460	ZINC03366878	9530	0.08557668494508411	NO	-
6461	ZINC00259425	1635	0.08557610377004414	NO	-
6462	ZINC00779362	4124	0.08557589621301491	NO	-
6463	ZINC03496155	10483	0.08557431238563487	NO	-
6464	ZINC00272085	1706	0.0855725775606512	NO	-
6465	ZINC03853013	11727	0.08557016496480246	NO	-
6466	ZINC01052569	5041	0.08556994181121456	NO	-
6467	ZINC00100332	664	0.08556842643125338	NO	-
6468	ZINC03858405	12269	0.08556031966647473	NO	-
6469	ZINC00564739	3450	0.08555729952546212	NO	-
6470	ZINC00943311	4628	0.08555567788618851	NO	-
6471	ZINC00392151	2263	0.08555387712495725	NO	-
6472	ZINC03867823	12841	0.08555356540396221	NO	-
6473	ZINC02437810	7225	0.08555267755005004	NO	-
6474	ZINC01394753	5896	0.08555001511944042	NO	-
6475	ZINC03849530	11531	0.08554260102520934	NO	-
6476	ZINC03850585	11561	0.08554116177917057	NO	-
6477	ZINC00367558	2120	0.08553803581639458	NO	-
6478	ZINC02878989	8510	0.0855371938225191	NO	-
6479	ZINC00528216	3180	0.085530699321563	NO	-
6480	ZINC04419319	15064	0.08552946529961927	NO	-
6481	ZINC00246728	1535	0.08552811300761781	NO	-
6482	ZINC00464143	2794	0.08552128449755535	NO	-
6483	ZINC03229696	9061	0.0855186289974723	NO	-
6484	ZINC00419937	2407	0.08551747034576143	NO	-
6485	ZINC04317228	14864	0.08551564428544152	NO	-
6486	ZINC01436010	6035	0.08551069010351757	NO	-
6487	ZINC03873675	13056	0.08551035589647887	NO	-
6488	ZINC00060550	346	0.08550575440613692	NO	-
6489	ZINC04003701	14310	0.08550207818050817	NO	-
6490	ZINC02957318	8697	0.08549992447797393	NO	-
6491	ZINC01423683	5968	0.08549530043009063	NO	-
6492	ZINC00330786	1930	0.08548683587304172	NO	-
6493	ZINC03867653	12787	0.0854854993934307	NO	-
6494	ZINC00205613	1256	0.08548523325541998	NO	-
6495	ZINC00512469	3100	0.08548510219992608	NO	-
6496	ZINC00060696	349	0.08547096740788268	NO	-
6497	ZINC03385625	9626	0.08546752197262451	NO	-
6498	ZINC00115727	755	0.08546745487957104	NO	-
6499	ZINC00230452	1420	0.08546564797181783	NO	-
6500	ZINC00524816	3160	0.08546463409348243	NO	-
6501	ZINC03330235	9402	0.08546412712749268	NO	-
6502	ZINC00252319	1581	0.08546171450836569	NO	-
6503	ZINC00043156	174	0.08546063853132867	NO	-
6504	ZINC02745639	8016	0.08546001698928637	NO	-
6505	ZINC03980367	14015	0.08545992365740042	NO	-
6506	ZINC03538453	10901	0.0854556521028479	NO	-
6507	ZINC03891766	13288	0.08545079564682077	NO	-
6508	ZINC04465371	15202	0.08545079564682077	NO	-
6509	ZINC00238463	1488	0.08544941510100304	NO	-
6510	ZINC00493551	2984	0.08544293368928364	NO	-
6511	ZINC00055986	289	0.08544073870282293	NO	-
6512	ZINC00788206	4166	0.08544036202850164	NO	-
6513	ZINC03858404	12268	0.08543849574462396	NO	-
6514	ZINC03321170	9367	0.08543696642346556	NO	-
6515	ZINC03869028	13043	0.08543000793306527	NO	-
6516	ZINC03962750	13548	0.08542839778422873	NO	-
6517	ZINC00218283	1314	0.0854253551233111	NO	-
6518	ZINC00059076	317	0.0854245148768154	NO	-
6519	ZINC00849765	4415	0.08540956312124358	NO	-
6520	ZINC00186702	1164	0.08540494813341014	NO	-
6521	ZINC03977081	13943	0.08540152338336417	NO	-
6522	ZINC03995715	14218	0.08540014059537224	NO	-
6523	ZINC03852772	11680	0.08539726412162776	NO	-
6524	ZINC03867501	12735	0.08539641917384415	NO	-
6525	ZINC00160415	1048	0.08539414144338578	NO	-
6526	ZINC00553463	3355	0.08539401170440951	NO	-
6527	ZINC00003604	16	0.08539122627057448	NO	-
6528	ZINC01220003	5637	0.08538944880019296	NO	-
6529	ZINC03968790	13666	0.08538856513488496	NO	-
6530	ZINC00844736	4404	0.08538480943172017	NO	-
6531	ZINC03853027	11732	0.08538315654214446	NO	-
6532	ZINC03496187	10487	0.08537996010990646	NO	-
6533	ZINC02838651	8387	0.08537768723979279	NO	-
6534	ZINC00059074	316	0.08536576374773965	NO	-
6535	ZINC00835617	4371	0.08536445854616322	NO	-
6536	ZINC01219027	5633	0.0853632685973232	NO	-
6537	ZINC03516861	10764	0.0853630387413531	NO	-
6538	ZINC03562753	11020	0.08536110722497718	NO	-
6539	ZINC02718987	7931	0.08535977743379454	NO	-
6540	ZINC02718987	7933	0.08535977743379454	NO	-
6541	ZINC03977155	13944	0.08535673994076264	NO	-
6542	ZINC00905564	4561	0.08535643572715575	NO	-
6543	ZINC03004566	8771	0.08535436228235123	NO	-
6544	ZINC03459188	10190	0.0853509813443189	NO	-
6545	ZINC01932685	6560	0.08534655616442896	NO	-
6546	ZINC03857737	12192	0.08534616036430376	NO	-
6547	ZINC03579152	11146	0.0853399649392417	NO	-
6548	ZINC03853130	11757	0.08533971311549629	NO	-
6549	ZINC00830252	4352	0.08533949207579125	NO	-
6550	ZINC01065889	5133	0.08533852035620262	NO	-
6551	ZINC00252667	1585	0.08532824138345661	NO	-
6552	ZINC03891999	13316	0.08532416237202037	NO	-
6553	ZINC00049900	225	0.08532342533086668	NO	-
6554	ZINC00862854	4454	0.085320406085701	NO	-
6555	ZINC00791101	4171	0.08531697067075378	NO	-
6556	ZINC00807475	4243	0.08531347755784988	NO	-
6557	ZINC03866988	12644	0.08531240279467876	NO	-
6558	ZINC00260318	1645	0.08531211835430721	NO	-
6559	ZINC00884408	4509	0.08529861122621128	NO	-
6560	ZINC00609269	3645	0.08529722671525565	NO	-
6561	ZINC03500717	10552	0.08529488557335527	NO	-
6562	ZINC01498164	6180	0.08528809179313053	NO	-
6563	ZINC03240279	9112	0.08528656618965844	NO	-
6564	ZINC01154063	5464	0.08528204257045181	NO	-
6565	ZINC01163035	5486	0.08527817547434191	NO	-
6566	ZINC02328295	7059	0.08527730760940731	NO	-
6567	ZINC00342159	1961	0.08527110279189754	NO	-
6568	ZINC03857576	12168	0.08526607688559117	NO	-
6569	ZINC04291973	14816	0.08526106596881856	NO	-
6570	ZINC00411868	2332	0.08525447043313485	NO	-
6571	ZINC02689530	7704	0.08525368821911693	NO	-
6572	ZINC03991945	14121	0.08524704494254617	NO	-
6573	ZINC01274762	5737	0.0852414687519643	NO	-
6574	ZINC00617792	3755	0.08524048276515102	NO	-
6575	ZINC03848717	11504	0.08523975625612044	NO	-
6576	ZINC03611510	11310	0.08523830435886677	NO	-
6577	ZINC00455179	2728	0.08523632579493275	NO	-
6578	ZINC03854617	11939	0.08523043395062475	NO	-
6579	ZINC00118716	769	0.08522993803446484	NO	-
6580	ZINC04441950	15091	0.08522435718561817	NO	-
6581	ZINC00431888	2586	0.08522272332995229	NO	-
6582	ZINC02214925	6909	0.08521650258613504	NO	-
6583	ZINC03869097	13049	0.08521209704920552	NO	-
6584	ZINC02486428	7328	0.08521202238416126	NO	-
6585	ZINC02193868	6867	0.08520317432043102	NO	-
6586	ZINC00355736	2032	0.08519680970888176	NO	-
6587	ZINC00299158	1799	0.08519313358946355	NO	-
6588	ZINC00423479	2443	0.08519147564031279	NO	-
6589	ZINC00156171	1041	0.08519003608965577	NO	-
6590	ZINC02870125	8471	0.08518800580905558	NO	-
6591	ZINC03853721	11830	0.08518390370306718	NO	-
6592	ZINC01768738	6373	0.08518288099141054	NO	-
6593	ZINC00523367	3152	0.08518221985194972	NO	-
6594	ZINC00121684	795	0.0851820439716423	NO	-
6595	ZINC00094169	588	0.08517892555715911	NO	-
6596	ZINC00612482	3690	0.08517043162039807	NO	-
6597	ZINC03868089	12935	0.08516756364535935	NO	-
6598	ZINC04082855	14407	0.08516694528962976	NO	-
6599	ZINC03868473	13001	0.0851659656046745	NO	-
6600	ZINC03239064	9103	0.0851518281188552	NO	-
6601	ZINC03868643	13021	0.08515008125394216	NO	-
6602	ZINC03613490	11329	0.08514612789932267	NO	-
6603	ZINC00538303	3271	0.08514314757277958	NO	-
6604	ZINC03890125	13174	0.08513983370657816	NO	-
6605	ZINC03848719	11505	0.0851397670115895	NO	-
6606	ZINC00512468	3099	0.0851379037637347	NO	-
6607	ZINC03398609	9809	0.08513565692031154	NO	-
6608	ZINC00628454	3825	0.08513522152297946	NO	-
6609	ZINC00051549	243	0.08513424732060955	NO	-
6610	ZINC00514082	3112	0.08513319349568145	NO	-
6611	ZINC03867824	12843	0.08513223148539707	NO	-
6612	ZINC04433226	15080	0.08512836437879245	NO	-
6613	ZINC00380967	2178	0.08512429265868843	NO	-
6614	ZINC03496183	10486	0.08512368983513748	NO	-
6615	ZINC03975140	13919	0.08512281877178582	NO	-
6616	ZINC00447991	2693	0.08511416010339491	NO	-
6617	ZINC04623891	15523	0.08510843761294726	NO	-
6618	ZINC04275976	14796	0.08510543471986273	NO	-
6619	ZINC00610799	3662	0.0851045758760079	NO	-
6620	ZINC02636619	7557	0.08510389876722835	NO	-
6621	ZINC00888818	4521	0.08510281963890279	NO	-
6622	ZINC03563849	11043	0.08510271200669636	NO	-
6623	ZINC00570033	3482	0.08509744689804924	NO	-
6624	ZINC03461745	10239	0.08509700556281352	NO	-
6625	ZINC03857670	12181	0.08509109942265185	NO	-
6626	ZINC00584094	3593	0.08508781702098585	NO	-
6627	ZINC02756317	8068	0.08508526235341882	NO	-
6628	ZINC00416665	2379	0.08508053213071318	NO	-
6629	ZINC03863664	12568	0.08507817486808593	NO	-
6630	ZINC03475038	10355	0.08507331923683759	NO	-
6631	ZINC04179826	14614	0.08506404727151785	NO	-
6632	ZINC03867823	12842	0.08506128113036214	NO	-
6633	ZINC00429752	2571	0.08506037912438452	NO	-
6634	ZINC00973240	4708	0.08505890589138247	NO	-
6635	ZINC03889372	13102	0.08505832631861758	NO	-
6636	ZINC03538415	10900	0.0850482984243373	NO	-
6637	ZINC00478817	2913	0.08504749402691418	NO	-
6638	ZINC00455180	2729	0.08503307272085354	NO	-
6639	ZINC03867721	12795	0.0850321543721935	NO	-
6640	ZINC04465707	15230	0.0850321543721935	NO	-
6641	ZINC03868475	13002	0.08501920171110579	NO	-
6642	ZINC04466093	15257	0.08501920171110579	NO	-
6643	ZINC04281859	14809	0.08501556643776008	NO	-
6644	ZINC00844736	4403	0.08501436454696547	NO	-
6645	ZINC01046646	5014	0.08501280713499641	NO	-
6646	ZINC01230886	5664	0.0850104130430294	NO	-
6647	ZINC03853141	11759	0.08500428909552193	NO	-
6648	ZINC00990874	4763	0.08500179865242875	NO	-
6649	ZINC03891118	13255	0.08499196143109534	NO	-
6650	ZINC04468235	15289	0.08499196143109534	NO	-
6651	ZINC03851634	11633	0.08499072195654257	NO	-
6652	ZINC00357855	2043	0.08498855673123241	NO	-
6653	ZINC00502784	3012	0.08498786271440434	NO	-
6654	ZINC03459099	10189	0.08498582621261686	NO	-
6655	ZINC03859862	12437	0.084985168591716	NO	-
6656	ZINC03972215	13860	0.08498365228441139	NO	-
6657	ZINC03975217	13922	0.08498338394277338	NO	-
6658	ZINC00250001	1544	0.0849833450861107	NO	-
6659	ZINC02504063	7350	0.08498096659336965	NO	-
6660	ZINC03869032	13046	0.08497962118830753	NO	-
6661	ZINC03889759	13128	0.08497833347655494	NO	-
6662	ZINC02630806	7533	0.08497168195823668	NO	-
6663	ZINC02627926	7511	0.0849712202652975	NO	-
6664	ZINC01738035	6343	0.08497121956195286	NO	-
6665	ZINC03387199	9643	0.08497001025463824	NO	-
6666	ZINC02214925	6910	0.08496054803795529	NO	-
6667	ZINC01247712	5699	0.08495853526293204	NO	-
6668	ZINC03862339	12491	0.08495851250649707	NO	-
6669	ZINC00264572	1684	0.08495785503075888	NO	-
6670	ZINC04414385	15059	0.08495554717834633	NO	-
6671	ZINC01466640	6087	0.08495182746753513	NO	-
6672	ZINC03152685	8925	0.08494985751600266	NO	-
6673	ZINC00264684	1686	0.084948185092101	NO	-
6674	ZINC03508729	10666	0.08494685825948955	NO	-
6675	ZINC00131240	862	0.0849440281755741	NO	-
6676	ZINC01498167	6181	0.0849404917487136	NO	-
6677	ZINC01191313	5546	0.08493791173087174	NO	-
6678	ZINC03500715	10551	0.08493240668660665	NO	-
6679	ZINC00006056	23	0.08493148664743665	NO	-
6680	ZINC03977589	13983	0.08492803022439165	NO	-
6681	ZINC03970046	13763	0.08492310337257811	NO	-
6682	ZINC02794931	8254	0.08492176710492112	NO	-
6683	ZINC02664345	7664	0.08491575595727711	NO	-
6684	ZINC00121795	798	0.08491410130489051	NO	-
6685	ZINC01861250	6461	0.08490917600564522	NO	-
6686	ZINC04357788	14955	0.08490821532715158	NO	-
6687	ZINC03512281	10731	0.08490254238348639	NO	-
6688	ZINC00446416	2683	0.08490027618085062	NO	-
6689	ZINC00181523	1122	0.08490000613655739	NO	-
6690	ZINC03867501	12734	0.08489963459971915	NO	-
6691	ZINC00037656	159	0.08489779003545356	NO	-
6692	ZINC00013022	50	0.08489547893716677	NO	-
6693	ZINC00856087	4436	0.0848920073632004	NO	-
6694	ZINC04408005	15044	0.08488996817154083	NO	-
6695	ZINC03435978	10034	0.084886146305528	NO	-
6696	ZINC00362663	2097	0.08488497519027169	NO	-
6697	ZINC00610992	3664	0.0848844276519719	NO	-
6698	ZINC03863716	12572	0.08488237143390395	NO	-
6699	ZINC00522197	3143	0.08487916757718533	NO	-
6700	ZINC00051380	240	0.08487806615518341	NO	-
6701	ZINC02423182	7190	0.08487652408316453	NO	-
6702	ZINC04317228	14862	0.08487600427057876	NO	-
6703	ZINC00884408	4508	0.08487406433739986	NO	-
6704	ZINC02461832	7279	0.08486782709468332	NO	-
6705	ZINC03388569	9678	0.08486680226665708	NO	-
6706	ZINC01398220	5904	0.08486291702243788	NO	-
6707	ZINC03868643	13020	0.08485885789081228	NO	-
6708	ZINC02646191	7589	0.08485756754286354	NO	-
6709	ZINC03977585	13980	0.08485636223794762	NO	-
6710	ZINC01239216	5682	0.08485574427123053	NO	-
6711	ZINC01242775	5691	0.08485136966355808	NO	-
6712	ZINC00262930	1665	0.08484394087208849	NO	-
6713	ZINC00234120	1442	0.08484384057654885	NO	-
6714	ZINC03868454	12997	0.08484303042134532	NO	-
6715	ZINC03867824	12844	0.08484298308634218	NO	-
6716	ZINC00045197	195	0.08484179793427189	NO	-
6717	ZINC02734374	7977	0.08483619103678018	NO	-
6718	ZINC04317228	14863	0.08483176451991567	NO	-
6719	ZINC04492815	15427	0.08483153268741817	NO	-
6720	ZINC04363624	14975	0.08483102763487238	NO	-
6721	ZINC03854451	11912	0.08483043810051598	NO	-
6722	ZINC03550390	10949	0.08482979992905758	NO	-
6723	ZINC00122220	803	0.0848295577718862	NO	-
6724	ZINC03859861	12436	0.08482451647246873	NO	-
6725	ZINC00425654	2516	0.08482394919756377	NO	-
6726	ZINC03531714	10862	0.08482301187214747	NO	-
6727	ZINC01498551	6184	0.08482246614302652	NO	-
6728	ZINC03611508	11309	0.084821414142013	NO	-
6729	ZINC00258762	1629	0.0848145232052175	NO	-
6730	ZINC03201612	8982	0.08480975325543379	NO	-
6731	ZINC01191315	5547	0.08480953119182094	NO	-
6732	ZINC00522198	3144	0.08480765764012861	NO	-
6733	ZINC03850585	11562	0.08480567017438996	NO	-
6734	ZINC03229238	9060	0.08480111258522123	NO	-
6735	ZINC00146052	986	0.08480096142948608	NO	-
6736	ZINC04347640	14931	0.08479899499014795	NO	-
6737	ZINC03857856	12200	0.0847967350843191	NO	-
6738	ZINC01029855	4907	0.08479481589189077	NO	-
6739	ZINC00376913	2164	0.08479148914820463	NO	-
6740	ZINC03867571	12760	0.08479073614218517	NO	-
6741	ZINC03385780	9634	0.08478504463715544	NO	-
6742	ZINC04465340	15197	0.08478245278817853	NO	-
6743	ZINC00264572	1683	0.08478186033633353	NO	-
6744	ZINC00210018	1275	0.08477897916396804	NO	-
6745	ZINC03149909	8916	0.08477728579338484	NO	-
6746	ZINC01466639	6086	0.08477723400680835	NO	-
6747	ZINC03488912	10433	0.08477606879700607	NO	-
6748	ZINC01218794	5632	0.08477092218448673	NO	-
6749	ZINC00094170	589	0.0847704084099347	NO	-
6750	ZINC03405204	9866	0.08476628708194425	NO	-
6751	ZINC04465564	15219	0.08476307697044415	NO	-
6752	ZINC03963870	13566	0.08475161959829076	NO	-
6753	ZINC00264567	1681	0.08475138717372216	NO	-
6754	ZINC03510803	10689	0.0847486483255808	NO	-
6755	ZINC00474949	2894	0.08474687647167713	NO	-
6756	ZINC01183541	5524	0.08473975033786386	NO	-
6757	ZINC01051830	5038	0.08473244571003972	NO	-
6758	ZINC04135084	14503	0.08473161871297703	NO	-
6759	ZINC03908021	13425	0.08473009448627555	NO	-
6760	ZINC03439807	10076	0.08472745787251969	NO	-
6761	ZINC00694831	4012	0.08472497391100962	NO	-
6762	ZINC03525050	10823	0.08472340513018325	NO	-
6763	ZINC00223668	1364	0.08472131755073385	NO	-
6764	ZINC03857707	12183	0.08472093492237434	NO	-
6765	ZINC03387494	9651	0.08471821460796816	NO	-
6766	ZINC03387497	9652	0.08471821460796816	NO	-
6767	ZINC00291398	1774	0.08471477079966548	NO	-
6768	ZINC01283193	5744	0.08471151401557733	NO	-
6769	ZINC00089711	559	0.0847105139983523	NO	-
6770	ZINC03073302	8845	0.08471043379188864	NO	-
6771	ZINC00429757	2574	0.08469844051845032	NO	-
6772	ZINC04466212	15260	0.08469454833254475	NO	-
6773	ZINC01814112	6429	0.08469302754200846	NO	-
6774	ZINC02673478	7677	0.08468590616528836	NO	-
6775	ZINC04337195	14915	0.08468536809958783	NO	-
6776	ZINC00695876	4014	0.08468292207175411	NO	-
6777	ZINC03970116	13772	0.08467970213646563	NO	-
6778	ZINC00849093	4414	0.08466973842678936	NO	-
6779	ZINC04033660	14360	0.08466672891397574	NO	-
6780	ZINC03908001	13424	0.08466623820990173	NO	-
6781	ZINC00471369	2866	0.08466592189925651	NO	-
6782	ZINC00183864	1146	0.08466576008122173	NO	-
6783	ZINC03856029	12054	0.08465726631326363	NO	-
6784	ZINC04004867	14317	0.08465679726566465	NO	-
6785	ZINC00957879	4691	0.0846518106317489	NO	-
6786	ZINC01095116	5249	0.08464927082930708	NO	-
6787	ZINC03452741	10144	0.08464613292551647	NO	-
6788	ZINC02380518	7135	0.08464357261173923	NO	-
6789	ZINC00423711	2470	0.08464164602756927	NO	-
6790	ZINC01943662	6618	0.08463936751787482	NO	-
6791	ZINC02201803	6890	0.08463603531515991	NO	-
6792	ZINC00546920	3314	0.08463580331845277	NO	-
6793	ZINC00575872	3516	0.08463008538761936	NO	-
6794	ZINC00252322	1582	0.08462948210254173	NO	-
6795	ZINC03497925	10526	0.08462190135694823	NO	-
6796	ZINC00559434	3415	0.08462167740971879	NO	-
6797	ZINC00826015	4341	0.08461597117526005	NO	-
6798	ZINC00100335	665	0.08461204875642167	NO	-
6799	ZINC03891119	13256	0.08461145544748344	NO	-
6800	ZINC01502081	6201	0.08460574718676465	NO	-
6801	ZINC01052571	5042	0.08460569860204445	NO	-
6802	ZINC01385336	5849	0.08460460353525712	NO	-
6803	ZINC04292112	14818	0.08460416937997488	NO	-
6804	ZINC01125604	5377	0.08459042406826459	NO	-
6805	ZINC02699062	7746	0.08458923474118935	NO	-
6806	ZINC00862932	4455	0.08458512974227529	NO	-
6807	ZINC03550578	10957	0.0845818294477554	NO	-
6808	ZINC00511603	3091	0.08458158585523828	NO	-
6809	ZINC03853275	11775	0.08457927564865816	NO	-
6810	ZINC01056420	5071	0.08457492914379384	NO	-
6811	ZINC01021327	4876	0.08457394519879251	NO	-
6812	ZINC02494162	7336	0.08457238397582721	NO	-
6813	ZINC03241152	9116	0.08456791854465164	NO	-
6814	ZINC04094955	14437	0.0845671798492226	NO	-
6815	ZINC01924311	6549	0.0845609222920715	NO	-
6816	ZINC00237924	1486	0.08455898670360376	NO	-
6817	ZINC00178717	1105	0.08455518673117526	NO	-
6818	ZINC00367843	2124	0.08455468947362617	NO	-
6819	ZINC04134626	14502	0.08455178642572972	NO	-
6820	ZINC00581758	3566	0.08455019605665408	NO	-
6821	ZINC03857736	12191	0.08454715814918863	NO	-
6822	ZINC00376914	2165	0.08454401150498728	NO	-
6823	ZINC03336773	9418	0.08454292173347856	NO	-
6824	ZINC00026573	101	0.08454169468756387	NO	-
6825	ZINC01197455	5557	0.0845416075666117	NO	-
6826	ZINC00444714	2673	0.08453437727668152	NO	-
6827	ZINC00429756	2573	0.08453268717494929	NO	-
6828	ZINC01248985	5700	0.0845325153282396	NO	-
6829	ZINC03499985	10543	0.08452860597948214	NO	-
6830	ZINC00419937	2408	0.08452519664805529	NO	-
6831	ZINC03869033	13047	0.08452373196930542	NO	-
6832	ZINC03030134	8795	0.08452294187890652	NO	-
6833	ZINC03505634	10580	0.08452157663303153	NO	-
6834	ZINC04001013	14275	0.08451930893451144	NO	-
6835	ZINC01125080	5371	0.08451818729273088	NO	-
6836	ZINC00045265	198	0.08451498005702929	NO	-
6837	ZINC00431889	2587	0.08451291301234065	NO	-
6838	ZINC00467656	2815	0.0845124592138927	NO	-
6839	ZINC01216551	5619	0.08451141083412413	NO	-
6840	ZINC01251954	5705	0.08451008243678416	NO	-
6841	ZINC03889082	13086	0.0845081649220521	NO	-
6842	ZINC04468003	15284	0.0845081649220521	NO	-
6843	ZINC03866682	12593	0.08450717636049586	NO	-
6844	ZINC00146650	993	0.08450648534342013	NO	-
6845	ZINC00127365	838	0.08450142697048409	NO	-
6846	ZINC03891039	13248	0.08449694821421203	NO	-
6847	ZINC00073553	450	0.08449393160475777	NO	-
6848	ZINC00612737	3695	0.08449381191309101	NO	-
6849	ZINC00211823	1285	0.08449098780344604	NO	-
6850	ZINC03853403	11788	0.08449011508406883	NO	-
6851	ZINC01881758	6479	0.08448940341033075	NO	-
6852	ZINC02756317	8069	0.08448819499602184	NO	-
6853	ZINC00107276	700	0.08448714849092127	NO	-
6854	ZINC00509253	3069	0.08448168622936401	NO	-
6855	ZINC03970436	13786	0.08447699412179618	NO	-
6856	ZINC02625370	7494	0.08447552798504292	NO	-
6857	ZINC00058828	304	0.0844740661506795	NO	-
6858	ZINC03867219	12681	0.08447291791578562	NO	-
6859	ZINC00264567	1682	0.08446852654768927	NO	-
6860	ZINC01159629	5475	0.08446849692454024	NO	-
6861	ZINC00304196	1826	0.08445945636638888	NO	-
6862	ZINC00050877	234	0.08445912891623793	NO	-
6863	ZINC00044329	187	0.08445682635065228	NO	-
6864	ZINC00826016	4342	0.08445634029001159	NO	-
6865	ZINC04209657	14649	0.08445598820068743	NO	-
6866	ZINC00196313	1212	0.08445192473825046	NO	-
6867	ZINC00478816	2912	0.08445067498978125	NO	-
6868	ZINC01509345	6223	0.08444720998940095	NO	-
6869	ZINC00437494	2630	0.08444686173981322	NO	-
6870	ZINC03853044	11738	0.08444571310111318	NO	-
6871	ZINC02626817	7500	0.08444547011251632	NO	-
6872	ZINC03993168	14200	0.08444402569914959	NO	-
6873	ZINC00063765	372	0.08444355512186649	NO	-
6874	ZINC03569951	11077	0.08444118359624055	NO	-
6875	ZINC03869029	13044	0.08442307985378715	NO	-
6876	ZINC00051639	247	0.08441931771161479	NO	-
6877	ZINC00753722	4083	0.08441763059046169	NO	-
6878	ZINC00609573	3649	0.08441585903798068	NO	-
6879	ZINC03892707	13335	0.08441052339690591	NO	-
6880	ZINC01240469	5684	0.08440942448791339	NO	-
6881	ZINC03219241	9023	0.08440713499108936	NO	-
6882	ZINC03970039	13762	0.08440298289262284	NO	-
6883	ZINC00986606	4748	0.08439729565225454	NO	-
6884	ZINC00419387	2403	0.08439284599367179	NO	-
6885	ZINC00051566	245	0.08439148933584259	NO	-
6886	ZINC04160157	14538	0.08438987917131832	NO	-
6887	ZINC03854941	11976	0.08438579665153675	NO	-
6888	ZINC03983436	14055	0.08438373025707396	NO	-
6889	ZINC03967010	13594	0.08438324490350048	NO	-
6890	ZINC02749437	8031	0.08437740853988365	NO	-
6891	ZINC03267565	9198	0.08437556461832663	NO	-
6892	ZINC00031036	131	0.08436781058071774	NO	-
6893	ZINC03902579	13387	0.08436051591092569	NO	-
6894	ZINC02223096	6927	0.08435839310380057	NO	-
6895	ZINC03858642	12307	0.08435695122336327	NO	-
6896	ZINC00260198	1644	0.08435679512399005	NO	-
6897	ZINC02466917	7300	0.08434678119295512	NO	-
6898	ZINC03858334	12250	0.08434662197607527	NO	-
6899	ZINC04210316	14650	0.0843380722632855	NO	-
6900	ZINC01088187	5224	0.08433603456265656	NO	-
6901	ZINC03854495	11917	0.08432535316003074	NO	-
6902	ZINC04284902	14811	0.08432232553894513	NO	-
6903	ZINC04094955	14436	0.08432024679702034	NO	-
6904	ZINC03889640	13119	0.08431643052984006	NO	-
6905	ZINC00987487	4753	0.08431205947244497	NO	-
6906	ZINC00474428	2889	0.0843118126323516	NO	-
6907	ZINC00188392	1178	0.084308400092047	NO	-
6908	ZINC01814617	6431	0.08430778565499984	NO	-
6909	ZINC00936567	4602	0.08430749206590998	NO	-
6910	ZINC03422389	9962	0.08430703178914922	NO	-
6911	ZINC00050878	235	0.08430651636723491	NO	-
6912	ZINC03854942	11977	0.08430326436273185	NO	-
6913	ZINC01045445	5007	0.08430181832093887	NO	-
6914	ZINC04273451	14773	0.08430180723257095	NO	-
6915	ZINC02832200	8371	0.0842986787440129	NO	-
6916	ZINC00299337	1800	0.08429828667533748	NO	-
6917	ZINC00149377	1013	0.08429562195304177	NO	-
6918	ZINC01082129	5209	0.08429407599351448	NO	-
6919	ZINC00564557	3449	0.08429362438723564	NO	-
6920	ZINC03858665	12311	0.08429207598067222	NO	-
6921	ZINC03854506	11920	0.08429186958222683	NO	-
6922	ZINC03359968	9507	0.08429010033530968	NO	-
6923	ZINC01125706	5378	0.08428917117602996	NO	-
6924	ZINC00450843	2708	0.08428814229794657	NO	-
6925	ZINC04371204	14988	0.08428715346807565	NO	-
6926	ZINC02762704	8098	0.08428687270509884	NO	-
6927	ZINC00044328	186	0.08428589439069392	NO	-
6928	ZINC00798779	4209	0.08428544820772922	NO	-
6929	ZINC00218790	1323	0.084279909039123	NO	-
6930	ZINC03867423	12711	0.08427328507813889	NO	-
6931	ZINC03997375	14238	0.08426631322251821	NO	-
6932	ZINC00141530	952	0.08426597615308896	NO	-
6933	ZINC04063815	14389	0.08426520949501401	NO	-
6934	ZINC03968608	13642	0.08426502990302845	NO	-
6935	ZINC02755306	8064	0.08426464326855479	NO	-
6936	ZINC00791091	4170	0.08426144128071793	NO	-
6937	ZINC02762705	8099	0.08425901346171294	NO	-
6938	ZINC03868518	13009	0.0842573440105056	NO	-
6939	ZINC02120703	6813	0.08425680241115321	NO	-
6940	ZINC04493279	15436	0.08424379813880953	NO	-
6941	ZINC01936056	6583	0.0842388010513541	NO	-
6942	ZINC04485335	15396	0.0842386772085076	NO	-
6943	ZINC03867219	12682	0.0842348415886099	NO	-
6944	ZINC00497871	2993	0.0842337432022479	NO	-
6945	ZINC01928569	6557	0.0842328749730629	NO	-
6946	ZINC00612855	3699	0.08423164526408025	NO	-
6947	ZINC00611792	3678	0.08423010572025325	NO	-
6948	ZINC01029857	4908	0.08422932707365836	NO	-
6949	ZINC01029852	4906	0.08422931766730675	NO	-
6950	ZINC04006669	14325	0.08422928393591517	NO	-
6951	ZINC03268893	9201	0.08422731268489891	NO	-
6952	ZINC01891368	6493	0.08422348977582554	NO	-
6953	ZINC03338598	9424	0.08422300140383521	NO	-
6954	ZINC00429724	2569	0.08422262247892141	NO	-
6955	ZINC00429724	2570	0.08422262247892141	NO	-
6956	ZINC00223925	1376	0.08422251863279269	NO	-
6957	ZINC03518709	10780	0.08422174054480569	NO	-
6958	ZINC00798415	4203	0.08420890933858634	NO	-
6959	ZINC00252718	1587	0.08420721326466281	NO	-
6960	ZINC00994001	4786	0.08420674734672197	NO	-
6961	ZINC01392678	5888	0.08420331911037719	NO	-
6962	ZINC00081257	492	0.08420121670480578	NO	-
6963	ZINC04492965	15430	0.08420086601287698	NO	-
6964	ZINC04479457	15375	0.08419698901827602	NO	-
6965	ZINC03858643	12308	0.0841963924510463	NO	-
6966	ZINC00679791	3986	0.08419404688063035	NO	-
6967	ZINC03973420	13879	0.08419271872573322	NO	-
6968	ZINC02166707	6842	0.08419104319471338	NO	-
6969	ZINC01096375	5255	0.08418866684532092	NO	-
6970	ZINC00171426	1086	0.08418251098260551	NO	-
6971	ZINC01050093	5024	0.0841806728302629	NO	-
6972	ZINC00842173	4394	0.08417987528182817	NO	-
6973	ZINC01056039	5068	0.08417688574879574	NO	-
6974	ZINC03977189	13945	0.08417469586973125	NO	-
6975	ZINC01424924	5979	0.08417226322759797	NO	-
6976	ZINC00160897	1054	0.08416993732391143	NO	-
6977	ZINC00201095	1235	0.08416784827421481	NO	-
6978	ZINC03967927	13615	0.08416549049454632	NO	-
6979	ZINC04121425	14483	0.08416347316868636	NO	-
6980	ZINC01208267	5579	0.08416256605860523	NO	-
6981	ZINC00160898	1055	0.08415875197246446	NO	-
6982	ZINC01219070	5634	0.08415800294969976	NO	-
6983	ZINC00624025	3804	0.08415490862129651	NO	-
6984	ZINC04460191	15130	0.08415415085373595	NO	-
6985	ZINC03854595	11937	0.08415001311606658	NO	-
6986	ZINC01101828	5274	0.08414704871491478	NO	-
6987	ZINC01101827	5271	0.08414704871449591	NO	-
6988	ZINC01101827	5272	0.08414704871449591	NO	-
6989	ZINC02927664	8650	0.08414354866562788	NO	-
6990	ZINC03499931	10538	0.08413600816589893	NO	-
6991	ZINC00326618	1928	0.08413552762614883	NO	-
6992	ZINC03462638	10263	0.0841340882882104	NO	-
6993	ZINC03610017	11289	0.08413304678278344	NO	-
6994	ZINC00031035	130	0.08412403233983157	NO	-
6995	ZINC01092628	5243	0.08412389381453643	NO	-
6996	ZINC00257351	1620	0.08412211494215638	NO	-
6997	ZINC00132155	874	0.08411968063724662	NO	-
6998	ZINC00344056	1969	0.08411793489782625	NO	-
6999	ZINC03855101	12015	0.08411732424536897	NO	-
7000	ZINC00223926	1377	0.08411603973719836	NO	-
7001	ZINC01095117	5250	0.08411368944314408	NO	-
7002	ZINC00957878	4690	0.08411359104229732	NO	-
7003	ZINC00653432	3905	0.08411205821769006	NO	-
7004	ZINC02927518	8641	0.08411179009814736	NO	-
7005	ZINC00309362	1853	0.08411060692525044	NO	-
7006	ZINC00428805	2557	0.08410674157709697	NO	-
7007	ZINC01321892	5792	0.08409801577485711	NO	-
7008	ZINC03415452	9909	0.08409363513238687	NO	-
7009	ZINC04357996	14961	0.08409033627731384	NO	-
7010	ZINC01043424	4999	0.0840876963566781	NO	-
7011	ZINC02812112	8354	0.08408279326333963	NO	-
7012	ZINC03902709	13389	0.08407753263791536	NO	-
7013	ZINC01041074	4984	0.08407681496840372	NO	-
7014	ZINC03855066	12000	0.0840692359676604	NO	-
7015	ZINC03411938	9895	0.08406721807803434	NO	-
7016	ZINC00234647	1452	0.0840669983224546	NO	-
7017	ZINC03497819	10523	0.08406561648072815	NO	-
7018	ZINC04248471	14715	0.08406546563915915	NO	-
7019	ZINC00474429	2890	0.08406246376943478	NO	-
7020	ZINC00291398	1773	0.08406220923468824	NO	-
7021	ZINC03891041	13249	0.08405949453388782	NO	-
7022	ZINC02629749	7528	0.08405776724441295	NO	-
7023	ZINC00234644	1451	0.08405313256392545	NO	-
7024	ZINC00509712	3071	0.08405093620524112	NO	-
7025	ZINC03970339	13780	0.08404576757874171	NO	-
7026	ZINC03374802	9552	0.08404231668298025	NO	-
7027	ZINC03374798	9551	0.08404231668298014	NO	-
7028	ZINC03857440	12138	0.08404000554870661	NO	-
7029	ZINC01060629	5104	0.08403224742346842	NO	-
7030	ZINC03997439	14243	0.08403049656571049	NO	-
7031	ZINC00947353	4657	0.08402980041864876	NO	-
7032	ZINC03510217	10682	0.08402826192388609	NO	-
7033	ZINC03889182	13088	0.08402739697008477	NO	-
7034	ZINC00815577	4294	0.08402252206657254	NO	-
7035	ZINC02686584	7698	0.08401652699116034	NO	-
7036	ZINC01233832	5673	0.0840144780619426	NO	-
7037	ZINC03201610	8981	0.08401387827918537	NO	-
7038	ZINC03488938	10437	0.08400849696111616	NO	-
7039	ZINC02281456	6992	0.08400617636528186	NO	-
7040	ZINC01519433	6251	0.08400051675610591	NO	-
7041	ZINC00265166	1690	0.08399683239791657	NO	-
7042	ZINC00104950	689	0.08399196865254062	NO	-
7043	ZINC01000447	4808	0.08398762402837162	NO	-
7044	ZINC00146650	992	0.08398732845800874	NO	-
7045	ZINC02757954	8076	0.08398430926803667	NO	-
7046	ZINC03857409	12131	0.08397828029789921	NO	-
7047	ZINC00848229	4413	0.08396787189461918	NO	-
7048	ZINC03458848	10182	0.08396779301945348	NO	-
7049	ZINC01454742	6058	0.08396520111175175	NO	-
7050	ZINC03219373	9024	0.08396153199294681	NO	-
7051	ZINC03217304	9019	0.08396056334220905	NO	-
7052	ZINC03415550	9913	0.08395402529152071	NO	-
7053	ZINC00043019	172	0.08395399636950875	NO	-
7054	ZINC03611489	11308	0.0839510680190488	NO	-
7055	ZINC04149007	14517	0.0839502559678801	NO	-
7056	ZINC03857289	12118	0.08394531961125289	NO	-
7057	ZINC01801262	6412	0.08394307623006872	NO	-
7058	ZINC00653432	3904	0.08393966746510831	NO	-
7059	ZINC03857577	12169	0.0839392365132889	NO	-
7060	ZINC03869098	13050	0.08393869783149217	NO	-
7061	ZINC03857590	12170	0.08393704299799441	NO	-
7062	ZINC00054510	278	0.08393531516130498	NO	-
7063	ZINC03857559	12166	0.08393402427352131	NO	-
7064	ZINC00540960	3280	0.08393111949889832	NO	-
7065	ZINC01466648	6089	0.08392742185971075	NO	-
7066	ZINC00187174	1166	0.08392517759611434	NO	-
7067	ZINC01046646	5013	0.08392502555854325	NO	-
7068	ZINC03890843	13231	0.08392240242444204	NO	-
7069	ZINC04465147	15183	0.08392240242444204	NO	-
7070	ZINC01084689	5212	0.08391582990271775	NO	-
7071	ZINC03849416	11520	0.08391438425992216	NO	-
7072	ZINC00146053	987	0.08391397073016618	NO	-
7073	ZINC03968630	13651	0.08391354813756975	NO	-
7074	ZINC03458971	10187	0.08390736599008343	NO	-
7075	ZINC01074517	5179	0.08390609260175645	NO	-
7076	ZINC00147475	997	0.08390428758691228	NO	-
7077	ZINC03030135	8796	0.08390106650741438	NO	-
7078	ZINC03350628	9476	0.0839001537761107	NO	-
7079	ZINC03428166	9998	0.08389597724372194	NO	-
7080	ZINC01189982	5540	0.08389563826506308	NO	-
7081	ZINC00386026	2211	0.08389470156326977	NO	-
7082	ZINC03853087	11751	0.08389185714399529	NO	-
7083	ZINC02637305	7558	0.08388963660818012	NO	-
7084	ZINC00429763	2578	0.08388657408753894	NO	-
7085	ZINC03415550	9912	0.08387814902471719	NO	-
7086	ZINC03458918	10184	0.08387618244810931	NO	-
7087	ZINC00094394	592	0.0838639613251928	NO	-
7088	ZINC00834963	4367	0.08386381682377188	NO	-
7089	ZINC03857558	12165	0.08386258344232699	NO	-
7090	ZINC03191389	8971	0.08386158553274817	NO	-
7091	ZINC00386027	2212	0.08385812672013059	NO	-
7092	ZINC03968871	13669	0.08385076682154108	NO	-
7093	ZINC03227476	9056	0.08384901452947696	NO	-
7094	ZINC03891121	13257	0.08384128466299816	NO	-
7095	ZINC00008946	35	0.08383892194957833	NO	-
7096	ZINC00566698	3459	0.08383842569540867	NO	-
7097	ZINC00187177	1167	0.08383721252157392	NO	-
7098	ZINC00052831	258	0.08383402755471354	NO	-
7099	ZINC04001410	14291	0.08383080618647244	NO	-
7100	ZINC03892984	13358	0.08382501334171129	NO	-
7101	ZINC00034281	148	0.08382178730760151	NO	-
7102	ZINC02757954	8075	0.083819525797198	NO	-
7103	ZINC00267375	1694	0.08381624147334414	NO	-
7104	ZINC04623038	15519	0.08380747886111044	NO	-
7105	ZINC02669002	7675	0.08380517583361485	NO	-
7106	ZINC00930041	4590	0.08380368833291002	NO	-
7107	ZINC00611834	3682	0.08380216386571272	NO	-
7108	ZINC03860042	12448	0.08379906153174449	NO	-
7109	ZINC01466649	6090	0.08379889329114097	NO	-
7110	ZINC00026643	102	0.08379851884671276	NO	-
7111	ZINC01125706	5379	0.08379593084397394	NO	-
7112	ZINC03868066	12925	0.08379378637542485	NO	-
7113	ZINC00060543	342	0.08379326654417123	NO	-
7114	ZINC01273752	5734	0.08379250017595237	NO	-
7115	ZINC00267375	1695	0.08379215129421332	NO	-
7116	ZINC03855704	12050	0.08378912718342692	NO	-
7117	ZINC01100192	5268	0.08378878236221048	NO	-
7118	ZINC00515566	3121	0.08378649875907813	NO	-
7119	ZINC03216048	9003	0.08377828774668276	NO	-
7120	ZINC00299341	1801	0.08377807694448468	NO	-
7121	ZINC04513270	15474	0.08377596180880896	NO	-
7122	ZINC03859935	12438	0.08377425510087157	NO	-
7123	ZINC02069756	6781	0.0837713208444891	NO	-
7124	ZINC00575879	3518	0.08377119646386424	NO	-
7125	ZINC03415452	9910	0.08377050514044597	NO	-
7126	ZINC00825417	4340	0.08376610689160355	NO	-
7127	ZINC03052070	8823	0.0837633088722309	NO	-
7128	ZINC03378763	9571	0.08376278608976642	NO	-
7129	ZINC00356827	2037	0.08376204078112795	NO	-
7130	ZINC00043141	173	0.0837565336166338	NO	-
7131	ZINC03953615	13508	0.08375610044237287	NO	-
7132	ZINC00753722	4084	0.08375220614231292	NO	-
7133	ZINC03856013	12053	0.0837475124342053	NO	-
7134	ZINC00246035	1526	0.08374459560101304	NO	-
7135	ZINC03309338	9324	0.08373845708069172	NO	-
7136	ZINC01468987	6098	0.08373443877161903	NO	-
7137	ZINC00888818	4520	0.08373139141572493	NO	-
7138	ZINC00842158	4393	0.08372979259042419	NO	-
7139	ZINC03352723	9485	0.08372911096338465	NO	-
7140	ZINC00121786	796	0.08372884074760727	NO	-
7141	ZINC03855146	12032	0.08372806169432123	NO	-
7142	ZINC03851180	11595	0.08372535259709579	NO	-
7143	ZINC04465111	15180	0.08372535259709579	NO	-
7144	ZINC00798415	4204	0.0837205622683569	NO	-
7145	ZINC01421668	5962	0.08371766882782809	NO	-
7146	ZINC03350030	9474	0.08371597721833943	NO	-
7147	ZINC00146056	988	0.08371100571643568	NO	-
7148	ZINC03867601	12765	0.08370936533835348	NO	-
7149	ZINC03292847	9286	0.0837089403685342	NO	-
7150	ZINC01189982	5539	0.08370862477828696	NO	-
7151	ZINC00254245	1604	0.08370248184444909	NO	-
7152	ZINC03867644	12780	0.08369284345947502	NO	-
7153	ZINC03980363	14013	0.08369171206384646	NO	-
7154	ZINC03855704	12048	0.08369110009366157	NO	-
7155	ZINC03889031	13079	0.0836896980013052	NO	-
7156	ZINC00551772	3349	0.0836841100250757	NO	-
7157	ZINC03864918	12590	0.08368224261392199	NO	-
7158	ZINC00239341	1490	0.0836812903119098	NO	-
7159	ZINC03030137	8797	0.08367422747921688	NO	-
7160	ZINC02936330	8658	0.08367102743560197	NO	-
7161	ZINC03554264	10970	0.08366711938155372	NO	-
7162	ZINC03860042	12449	0.0836626099915383	NO	-
7163	ZINC00888821	4522	0.0836616118335827	NO	-
7164	ZINC03855704	12049	0.08365601655501936	NO	-
7165	ZINC03026002	8785	0.08365581775264451	NO	-
7166	ZINC04468389	15293	0.08365475410782507	NO	-
7167	ZINC01539558	6262	0.08365175384536003	NO	-
7168	ZINC00051566	244	0.08364670867548545	NO	-
7169	ZINC00360415	2077	0.08364608512609085	NO	-
7170	ZINC00030763	128	0.0836459995304074	NO	-
7171	ZINC03857731	12189	0.08364552291046519	NO	-
7172	ZINC00571031	3491	0.08364135198800057	NO	-
7173	ZINC01433039	6026	0.08363371577355021	NO	-
7174	ZINC03346487	9457	0.08363297750788477	NO	-
7175	ZINC03859935	12439	0.08362890267483901	NO	-
7176	ZINC04121356	14482	0.08362839055957262	NO	-
7177	ZINC03570719	11083	0.08362174015486953	NO	-
7178	ZINC04484723	15384	0.08361824785424973	NO	-
7179	ZINC03854594	11936	0.08361216671662859	NO	-
7180	ZINC03867637	12773	0.08361187155934825	NO	-
7181	ZINC03239023	9102	0.08360908508644951	NO	-
7182	ZINC02850635	8412	0.08360817670308418	NO	-
7183	ZINC03287831	9270	0.08360476669123998	NO	-
7184	ZINC02797917	8288	0.08359831028083481	NO	-
7185	ZINC00190954	1186	0.08359727684613659	NO	-
7186	ZINC03868247	12968	0.08359573637941789	NO	-
7187	ZINC03968537	13628	0.08359470301596346	NO	-
7188	ZINC03968869	13668	0.08359462567335992	NO	-
7189	ZINC03970070	13766	0.0835922394827425	NO	-
7190	ZINC01332346	5802	0.0835920441783961	NO	-
7191	ZINC01226597	5653	0.08359172949043618	NO	-
7192	ZINC02803102	8324	0.08358769846805329	NO	-
7193	ZINC02690783	7711	0.0835859864143923	NO	-
7194	ZINC03866682	12594	0.08358285077827783	NO	-
7195	ZINC03452051	10126	0.08357852154328076	NO	-
7196	ZINC00141138	942	0.08357850031561313	NO	-
7197	ZINC03867750	12805	0.0835769253120035	NO	-
7198	ZINC04465723	15233	0.0835769253120035	NO	-
7199	ZINC03974933	13903	0.08357687971069758	NO	-
7200	ZINC00291113	1771	0.08357420478103006	NO	-
7201	ZINC03868119	12950	0.08357171425245877	NO	-
7202	ZINC02610066	7446	0.08356365748854913	NO	-
7203	ZINC00201095	1234	0.08356189931128279	NO	-
7204	ZINC00466110	2807	0.08356124579337135	NO	-
7205	ZINC03968536	13627	0.08355503877271549	NO	-
7206	ZINC03145170	8910	0.08355476205651188	NO	-
7207	ZINC00028928	122	0.08355291149398833	NO	-
7208	ZINC00433457	2594	0.0835504627315809	NO	-
7209	ZINC02454770	7255	0.08354409058377209	NO	-
7210	ZINC00421593	2421	0.08354339512256163	NO	-
7211	ZINC00379468	2176	0.08353993742806143	NO	-
7212	ZINC03336774	9419	0.08353836362698422	NO	-
7213	ZINC03452154	10127	0.08353500535898133	NO	-
7214	ZINC00888821	4523	0.08353315829340596	NO	-
7215	ZINC00545711	3306	0.08352939369516914	NO	-
7216	ZINC00580603	3541	0.08352478523348268	NO	-
7217	ZINC03133222	8904	0.08352125047537877	NO	-
7218	ZINC01051832	5039	0.08351522054179729	NO	-
7219	ZINC03423437	9967	0.08351162399953835	NO	-
7220	ZINC00128882	844	0.08351086440610402	NO	-
7221	ZINC00291111	1769	0.08351083224599348	NO	-
7222	ZINC00819107	4312	0.08350500517228966	NO	-
7223	ZINC03972195	13856	0.08350443561853928	NO	-
7224	ZINC04470354	15357	0.08350443561853928	NO	-
7225	ZINC00278559	1722	0.08350381480556592	NO	-
7226	ZINC03867538	12757	0.08350314139168792	NO	-
7227	ZINC03976232	13929	0.08350119039534148	NO	-
7228	ZINC00288731	1758	0.08349927479041575	NO	-
7229	ZINC03423661	9978	0.08349802712186648	NO	-
7230	ZINC03867538	12756	0.08349546304215072	NO	-
7231	ZINC02485416	7327	0.08349350048054668	NO	-
7232	ZINC00522897	3149	0.08349130136979489	NO	-
7233	ZINC02414153	7174	0.08349059284988328	NO	-
7234	ZINC01112182	5325	0.08348916608257377	NO	-
7235	ZINC03851634	11634	0.08348396477205391	NO	-
7236	ZINC03863426	12556	0.08348172815568936	NO	-
7237	ZINC01209181	5585	0.08348128166781388	NO	-
7238	ZINC03868232	12964	0.08347940410173964	NO	-
7239	ZINC00251183	1552	0.08347417090491435	NO	-
7240	ZINC03435955	10033	0.08347162302096031	NO	-
7241	ZINC01226595	5652	0.08347034521617017	NO	-
7242	ZINC00623230	3799	0.08346008969454	NO	-
7243	ZINC04149007	14516	0.08345853874797055	NO	-
7244	ZINC02398557	7150	0.08345420434545098	NO	-
7245	ZINC04149007	14518	0.08345202943538066	NO	-
7246	ZINC03902579	13388	0.08344949335615658	NO	-
7247	ZINC03457888	10177	0.08344506552276909	NO	-
7248	ZINC01934389	6579	0.08343694115815387	NO	-
7249	ZINC00683057	3995	0.08343524551728482	NO	-
7250	ZINC03854013	11867	0.08343436750075697	NO	-
7251	ZINC02481180	7320	0.0834322350864016	NO	-
7252	ZINC00623227	3798	0.0834320077394086	NO	-
7253	ZINC02957330	8698	0.08342798925908758	NO	-
7254	ZINC04223625	14655	0.0834234307086767	NO	-
7255	ZINC03422217	9960	0.083422299281369	NO	-
7256	ZINC03613092	11325	0.08341976268898948	NO	-
7257	ZINC00060544	343	0.08341676167873309	NO	-
7258	ZINC04633453	15540	0.08341585960526848	NO	-
7259	ZINC04315013	14846	0.08341530056455009	NO	-
7260	ZINC00423633	2457	0.08341447627285127	NO	-
7261	ZINC02637696	7561	0.0834059042338833	NO	-
7262	ZINC04342173	14922	0.0834020864279833	NO	-
7263	ZINC04160157	14537	0.08339717368652427	NO	-
7264	ZINC00576391	3523	0.08339624534554256	NO	-
7265	ZINC01814617	6432	0.08339243741832804	NO	-
7266	ZINC01814617	6433	0.08339243741832804	NO	-
7267	ZINC04469797	15319	0.08339242695826979	NO	-
7268	ZINC03868815	13035	0.08339204937016023	NO	-
7269	ZINC03889798	13137	0.08338952021850868	NO	-
7270	ZINC00066215	387	0.08338747281642694	NO	-
7271	ZINC03407815	9880	0.08338680670160609	NO	-
7272	ZINC01675228	6327	0.08338525495775947	NO	-
7273	ZINC04253503	14748	0.0833848382987388	NO	-
7274	ZINC00780705	4137	0.08338466258314517	NO	-
7275	ZINC03970033	13759	0.08338194567310664	NO	-
7276	ZINC04246347	14707	0.08337856793794673	NO	-
7277	ZINC00120547	778	0.08337687843279537	NO	-
7278	ZINC00566251	3455	0.08337588045227522	NO	-
7279	ZINC03497817	10522	0.08337587662508494	NO	-
7280	ZINC00455839	2736	0.08337579187343173	NO	-
7281	ZINC00109135	717	0.08337219145994354	NO	-
7282	ZINC03967927	13616	0.08336498033380489	NO	-
7283	ZINC00462955	2787	0.08336242416141576	NO	-
7284	ZINC04347774	14935	0.08335495918604319	NO	-
7285	ZINC03288692	9275	0.08335381049083868	NO	-
7286	ZINC00493324	2982	0.08335157515953913	NO	-
7287	ZINC03407688	9879	0.08335039454771204	NO	-
7288	ZINC03864918	12589	0.08334802164134239	NO	-
7289	ZINC01940343	6605	0.08334604629557461	NO	-
7290	ZINC03270857	9208	0.08334596081217903	NO	-
7291	ZINC00352154	2007	0.08334519802552803	NO	-
7292	ZINC00130082	848	0.08334455606927947	NO	-
7293	ZINC01200774	5562	0.08334385489982608	NO	-
7294	ZINC01090756	5229	0.08334344785895045	NO	-
7295	ZINC03851270	11599	0.08334224337918841	NO	-
7296	ZINC02718987	7930	0.08334170793954929	NO	-
7297	ZINC03854494	11916	0.08334081953704388	NO	-
7298	ZINC03890362	13192	0.0833377669362602	NO	-
7299	ZINC03459191	10191	0.0833368431143724	NO	-
7300	ZINC03407283	9878	0.08333557754172874	NO	-
7301	ZINC03966918	13590	0.08332981672361645	NO	-
7302	ZINC02749437	8030	0.0833263906436697	NO	-
7303	ZINC03572274	11095	0.08332628686057007	NO	-
7304	ZINC04178409	14610	0.08331850284025773	NO	-
7305	ZINC00135986	904	0.08331216585501357	NO	-
7306	ZINC00134339	888	0.08331137851623684	NO	-
7307	ZINC02850636	8413	0.0833101173143771	NO	-
7308	ZINC01084689	5213	0.08330225078521812	NO	-
7309	ZINC02932400	8656	0.08330184153138163	NO	-
7310	ZINC00358770	2056	0.0832944177689608	NO	-
7311	ZINC03853399	11787	0.08329377248089812	NO	-
7312	ZINC00819085	4310	0.08329286320624649	NO	-
7313	ZINC00534422	3233	0.08328912399273235	NO	-
7314	ZINC03425345	9985	0.08328706515189582	NO	-
7315	ZINC01079638	5202	0.08327740121754228	NO	-
7316	ZINC01058724	5086	0.08327733821772991	NO	-
7317	ZINC00583727	3584	0.08327676867583957	NO	-
7318	ZINC00842174	4395	0.08327420592826465	NO	-
7319	ZINC00577578	3529	0.08327332314524136	NO	-
7320	ZINC03862375	12493	0.0832663227233333	NO	-
7321	ZINC03968661	13658	0.0832650539473694	NO	-
7322	ZINC00058888	310	0.08325907839590546	NO	-
7323	ZINC00224617	1383	0.08325809065048824	NO	-
7324	ZINC04176758	14606	0.08325562621785308	NO	-
7325	ZINC03889786	13135	0.08325526535173036	NO	-
7326	ZINC04357766	14954	0.08325438544578836	NO	-
7327	ZINC03340820	9437	0.08325422416245273	NO	-
7328	ZINC03891584	13267	0.0832508404501443	NO	-
7329	ZINC00989515	4761	0.08324985142797259	NO	-
7330	ZINC03858333	12249	0.08324871108578015	NO	-
7331	ZINC00865590	4464	0.08324818386730308	NO	-
7332	ZINC00367263	2118	0.08324055521513854	NO	-
7333	ZINC02881493	8524	0.0832374392219647	NO	-
7334	ZINC02740288	8000	0.08323613559439899	NO	-
7335	ZINC03854499	11919	0.08323416740628084	NO	-
7336	ZINC03961538	13541	0.08322545790165976	NO	-
7337	ZINC03619243	11354	0.08321478066479623	NO	-
7338	ZINC01421667	5961	0.0832137151876777	NO	-
7339	ZINC04167262	14556	0.08321022447545702	NO	-
7340	ZINC02692755	7718	0.0832017289482316	NO	-
7341	ZINC00354809	2024	0.08320060005548853	NO	-
7342	ZINC01424925	5980	0.0831992802346745	NO	-
7343	ZINC00223980	1379	0.08319870738856104	NO	-
7344	ZINC00419384	2402	0.08319348214483345	NO	-
7345	ZINC01058725	5087	0.08319146170282646	NO	-
7346	ZINC00566700	3460	0.08319070218162954	NO	-
7347	ZINC00423629	2456	0.08318914047258419	NO	-
7348	ZINC03853087	11750	0.08318730324319189	NO	-
7349	ZINC02222605	6925	0.08318580022652632	NO	-
7350	ZINC03567979	11064	0.0831840797815134	NO	-
7351	ZINC00239343	1491	0.08317838622477518	NO	-
7352	ZINC03462491	10257	0.0831776873879974	NO	-
7353	ZINC00993833	4783	0.08317514568824097	NO	-
7354	ZINC03457976	10179	0.08317282796653054	NO	-
7355	ZINC02949199	8684	0.08317194267295142	NO	-
7356	ZINC03559698	11001	0.08316591433380874	NO	-
7357	ZINC00421949	2431	0.08316310496018887	NO	-
7358	ZINC04640070	15548	0.08316065577696445	NO	-
7359	ZINC02539540	7388	0.08315218581523222	NO	-
7360	ZINC01489110	6133	0.08314903554135136	NO	-
7361	ZINC04330395	14896	0.08314874191010414	NO	-
7362	ZINC02524252	7381	0.08314834574024388	NO	-
7363	ZINC03867631	12771	0.08314669099991251	NO	-
7364	ZINC04465669	15223	0.08314669099991251	NO	-
7365	ZINC00520693	3133	0.08314548447880633	NO	-
7366	ZINC03505648	10583	0.08314509740777828	NO	-
7367	ZINC03377602	9560	0.08314141926335418	NO	-
7368	ZINC03853794	11837	0.08313993963193032	NO	-
7369	ZINC02756514	8070	0.08313808012207871	NO	-
7370	ZINC00613441	3712	0.08313493337086719	NO	-
7371	ZINC03851269	11598	0.08312946223239798	NO	-
7372	ZINC00614194	3721	0.08312850538818273	NO	-
7373	ZINC01058727	5088	0.08312769832488813	NO	-
7374	ZINC02198626	6879	0.08312501569656217	NO	-
7375	ZINC00818976	4309	0.08312445341206823	NO	-
7376	ZINC04052599	14375	0.08312178397430219	NO	-
7377	ZINC00342095	1960	0.08312060289818687	NO	-
7378	ZINC04121349	14479	0.08311976395420746	NO	-
7379	ZINC02182949	6859	0.08311682152216204	NO	-
7380	ZINC02875064	8495	0.08311599711192684	NO	-
7381	ZINC02252530	6965	0.08311580148504573	NO	-
7382	ZINC00225238	1398	0.08311226299556401	NO	-
7383	ZINC04292636	14822	0.08310925742118862	NO	-
7384	ZINC00291112	1770	0.08310699228583365	NO	-
7385	ZINC03857502	12154	0.08310354923564314	NO	-
7386	ZINC04492166	15419	0.08309616697049238	NO	-
7387	ZINC03968619	13647	0.0830954074170907	NO	-
7388	ZINC00045265	197	0.08309408680226664	NO	-
7389	ZINC00819539	4327	0.08309133396297164	NO	-
7390	ZINC02876155	8499	0.08308859756075736	NO	-
7391	ZINC03612217	11317	0.08308433436818934	NO	-
7392	ZINC00433458	2595	0.0830821746759401	NO	-
7393	ZINC03853876	11849	0.08307567862268286	NO	-
7394	ZINC04408005	15045	0.08307546783785463	NO	-
7395	ZINC03926475	13488	0.08307529343199276	NO	-
7396	ZINC03859016	12362	0.08307099367798938	NO	-
7397	ZINC03366856	9529	0.083068324184809	NO	-
7398	ZINC00832782	4362	0.08306614757787846	NO	-
7399	ZINC00352149	2004	0.08306555999679881	NO	-
7400	ZINC00212477	1290	0.08306547277303823	NO	-
7401	ZINC00612003	3684	0.08306162753953604	NO	-
7402	ZINC01812431	6428	0.08305602719479484	NO	-
7403	ZINC00652175	3895	0.08305495384453108	NO	-
7404	ZINC02238109	6951	0.08305171331380165	NO	-
7405	ZINC03479237	10401	0.08304695536025242	NO	-
7406	ZINC03397138	9791	0.08304529413850957	NO	-
7407	ZINC03423594	9973	0.0830334513506677	NO	-
7408	ZINC02748168	8024	0.0830286827987886	NO	-
7409	ZINC03867952	12893	0.08302852180327766	NO	-
7410	ZINC03969928	13753	0.08302794843101889	NO	-
7411	ZINC03868227	12961	0.08302773812822403	NO	-
7412	ZINC02748170	8025	0.08302223336564347	NO	-
7413	ZINC01891371	6494	0.08302045152105374	NO	-
7414	ZINC00826827	4348	0.08301272284000943	NO	-
7415	ZINC03513761	10744	0.08300935312142792	NO	-
7416	ZINC03503899	10562	0.08300708740795566	NO	-
7417	ZINC00361142	2086	0.08300518491301066	NO	-
7418	ZINC02172246	6849	0.08300189252406928	NO	-
7419	ZINC03210766	8989	0.0830013114861991	NO	-
7420	ZINC03251161	9154	0.08299987779939787	NO	-
7421	ZINC00577578	3528	0.08299686610174833	NO	-
7422	ZINC03527881	10849	0.08299683986300332	NO	-
7423	ZINC03852553	11665	0.08299478749358363	NO	-
7424	ZINC00815183	4289	0.08299418449161743	NO	-
7425	ZINC03479239	10402	0.0829913147633358	NO	-
7426	ZINC00352149	2005	0.08298753971866535	NO	-
7427	ZINC01150833	5453	0.08298457246861045	NO	-
7428	ZINC02927725	8651	0.08297898580522242	NO	-
7429	ZINC00498110	2994	0.0829753015065919	NO	-
7430	ZINC00937466	4605	0.0829749561713401	NO	-
7431	ZINC01032660	4919	0.08297052234537666	NO	-
7432	ZINC01753757	6365	0.08297043068594621	NO	-
7433	ZINC00097940	647	0.08296839039005806	NO	-
7434	ZINC02197707	6876	0.08296318393158761	NO	-
7435	ZINC02883443	8531	0.08295983732915384	NO	-
7436	ZINC03316867	9352	0.08295643154807594	NO	-
7437	ZINC00424552	2486	0.08295489316036404	NO	-
7438	ZINC01058723	5085	0.08295382698481857	NO	-
7439	ZINC03567295	11050	0.08295027845046073	NO	-
7440	ZINC00373528	2138	0.08295018439163754	NO	-
7441	ZINC00617495	3751	0.08294870950000051	NO	-
7442	ZINC03857152	12092	0.08294741282097783	NO	-
7443	ZINC01891366	6492	0.08294129105538799	NO	-
7444	ZINC00116353	762	0.08293225546174221	NO	-
7445	ZINC00223767	1373	0.08292749689292722	NO	-
7446	ZINC00382021	2188	0.08292543878890063	NO	-
7447	ZINC00225037	1397	0.08292129432037611	NO	-
7448	ZINC01084956	5216	0.08291682256189045	NO	-
7449	ZINC03867667	12790	0.08291568511797506	NO	-
7450	ZINC00574163	3505	0.08291504126592955	NO	-
7451	ZINC03416813	9919	0.082898398644262	NO	-
7452	ZINC04004262	14314	0.08289481366709402	NO	-
7453	ZINC03285305	9261	0.08289211478952759	NO	-
7454	ZINC02855915	8426	0.0828894957487802	NO	-
7455	ZINC00106519	694	0.08288501050889556	NO	-
7456	ZINC03968619	13646	0.08288442303024314	NO	-
7457	ZINC03970834	13791	0.08287701309095837	NO	-
7458	ZINC03867513	12740	0.08287599847189553	NO	-
7459	ZINC03891049	13250	0.08287373653229427	NO	-
7460	ZINC04117295	14470	0.08287220642712725	NO	-
7461	ZINC00756245	4086	0.08286070123853945	NO	-
7462	ZINC00052551	254	0.08285019474567097	NO	-
7463	ZINC03382237	9589	0.08284923596955697	NO	-
7464	ZINC04332097	14900	0.0828478775878198	NO	-
7465	ZINC01468988	6099	0.0828468122294554	NO	-
7466	ZINC03858823	12325	0.08284205575850795	NO	-
7467	ZINC03602617	11242	0.08283879650968147	NO	-
7468	ZINC03867979	12912	0.08283871448821832	NO	-
7469	ZINC04465895	15243	0.08283871448821832	NO	-
7470	ZINC00572670	3498	0.08283625505051355	NO	-
7471	ZINC00352154	2006	0.08283013381223847	NO	-
7472	ZINC00178731	1108	0.08282781554400764	NO	-
7473	ZINC00563593	3438	0.08282697543387352	NO	-
7474	ZINC02982822	8741	0.08282048687045644	NO	-
7475	ZINC01024007	4885	0.0828194749782703	NO	-
7476	ZINC00225240	1399	0.08281749008342008	NO	-
7477	ZINC03476104	10378	0.08281734561519766	NO	-
7478	ZINC03992685	14126	0.08281591183166812	NO	-
7479	ZINC03862483	12508	0.0828130749370539	NO	-
7480	ZINC04496620	15444	0.08280972058825452	NO	-
7481	ZINC01696215	6334	0.08280846385375644	NO	-
7482	ZINC00266048	1691	0.08280646731769976	NO	-
7483	ZINC00566250	3454	0.08280253334159218	NO	-
7484	ZINC00471332	2864	0.08280138925013907	NO	-
7485	ZINC03320337	9363	0.08280088377351927	NO	-
7486	ZINC04335922	14913	0.08280013418426255	NO	-
7487	ZINC03215464	8999	0.08279950457977131	NO	-
7488	ZINC01306501	5780	0.08279636381005992	NO	-
7489	ZINC03619820	11360	0.08279633635113949	NO	-
7490	ZINC02874553	8492	0.08278888056216174	NO	-
7491	ZINC04350651	14946	0.08278576842098212	NO	-
7492	ZINC00869316	4482	0.0827824719866761	NO	-
7493	ZINC00657437	3917	0.08277938938221943	NO	-
7494	ZINC04467697	15272	0.0827762351403816	NO	-
7495	ZINC00146737	994	0.08277220386091744	NO	-
7496	ZINC00109747	721	0.08276507818759872	NO	-
7497	ZINC00149376	1012	0.08276210698441673	NO	-
7498	ZINC03361131	9509	0.08275916111755678	NO	-
7499	ZINC00354454	2019	0.08275878357012699	NO	-
7500	ZINC04492166	15420	0.08275794531322572	NO	-
7501	ZINC03992687	14127	0.0827576126052604	NO	-
7502	ZINC03907705	13422	0.08275702573224143	NO	-
7503	ZINC00105882	691	0.08274689190510293	NO	-
7504	ZINC03577373	11131	0.08274271789260286	NO	-
7505	ZINC00162556	1056	0.0827376685804153	NO	-
7506	ZINC03987654	14094	0.082734805175576	NO	-
7507	ZINC01040284	4976	0.08273443948206669	NO	-
7508	ZINC00465106	2799	0.08272646482227297	NO	-
7509	ZINC00113548	746	0.08272497239803912	NO	-
7510	ZINC01137827	5416	0.08272093841120416	NO	-
7511	ZINC04033661	14361	0.08272082748064172	NO	-
7512	ZINC01062720	5116	0.08272058744154963	NO	-
7513	ZINC02718987	7932	0.08272049055471858	NO	-
7514	ZINC04003617	14308	0.08271995616275588	NO	-
7515	ZINC03849509	11528	0.08271502046624257	NO	-
7516	ZINC01658111	6320	0.0827096283887937	NO	-
7517	ZINC02947605	8674	0.08270619902539698	NO	-
7518	ZINC00841777	4392	0.08270385990420315	NO	-
7519	ZINC03853046	11739	0.08270177379215035	NO	-
7520	ZINC03359801	9506	0.08270003881054823	NO	-
7521	ZINC00127318	835	0.08269660699212016	NO	-
7522	ZINC00819107	4313	0.0826939889139826	NO	-
7523	ZINC03849451	11524	0.08269275767836125	NO	-
7524	ZINC02849342	8406	0.08269071041493097	NO	-
7525	ZINC00819085	4311	0.08269022164781081	NO	-
7526	ZINC01233833	5674	0.08268087686259148	NO	-
7527	ZINC01075926	5189	0.08267955183612634	NO	-
7528	ZINC00054044	262	0.08267528290111172	NO	-
7529	ZINC03867303	12697	0.08267385958359814	NO	-
7530	ZINC00815299	4291	0.08267143539524897	NO	-
7531	ZINC04347773	14934	0.08266948229854765	NO	-
7532	ZINC00299919	1805	0.08266927146133161	NO	-
7533	ZINC00291116	1772	0.08266121450337999	NO	-
7534	ZINC01030100	4910	0.08265644581945936	NO	-
7535	ZINC01519465	6255	0.08265603868568996	NO	-
7536	ZINC03499929	10537	0.08265434905468025	NO	-
7537	ZINC04492425	15421	0.08265377666314627	NO	-
7538	ZINC01519436	6254	0.08265369465834509	NO	-
7539	ZINC03983644	14064	0.0826517653057246	NO	-
7540	ZINC01519435	6253	0.08264918575542105	NO	-
7541	ZINC01468988	6100	0.08264267458127986	NO	-
7542	ZINC00174179	1095	0.08263816645042978	NO	-
7543	ZINC00110844	724	0.08263616255636619	NO	-
7544	ZINC03574562	11122	0.08263210846975315	NO	-
7545	ZINC00880772	4497	0.08263130902268763	NO	-
7546	ZINC03866827	12615	0.08263078426761493	NO	-
7547	ZINC00437182	2626	0.08262712798558786	NO	-
7548	ZINC00953562	4666	0.08262365750160298	NO	-
7549	ZINC03350886	9477	0.08262088800296502	NO	-
7550	ZINC00167716	1066	0.08261446578842238	NO	-
7551	ZINC02920228	8628	0.0826110758463022	NO	-
7552	ZINC03820249	11476	0.08260627702730923	NO	-
7553	ZINC00986634	4749	0.08260490436770417	NO	-
7554	ZINC01972469	6670	0.08260266729646935	NO	-
7555	ZINC03858181	12232	0.0826017551327287	NO	-
7556	ZINC01804179	6420	0.08260013634425199	NO	-
7557	ZINC02808658	8339	0.08259927346378244	NO	-
7558	ZINC02446797	7238	0.08259394413994514	NO	-
7559	ZINC03573489	11107	0.08259372653493158	NO	-
7560	ZINC02286233	6996	0.08259004022738924	NO	-
7561	ZINC01041074	4986	0.08258858079646003	NO	-
7562	ZINC04407823	15040	0.08257742492666882	NO	-
7563	ZINC04406329	15026	0.08257524777196557	NO	-
7564	ZINC01040284	4977	0.08257462841474332	NO	-
7565	ZINC00089958	560	0.08257372011951396	NO	-
7566	ZINC00796550	4193	0.08257152540537907	NO	-
7567	ZINC03569827	11075	0.08257083178785098	NO	-
7568	ZINC00819539	4326	0.08256819255445488	NO	-
7569	ZINC00867777	4474	0.08256752331706466	NO	-
7570	ZINC03527193	10847	0.08256145030727538	NO	-
7571	ZINC03495479	10468	0.08255568055164617	NO	-
7572	ZINC00563590	3436	0.0825553977930595	NO	-
7573	ZINC02708864	7765	0.08255170417739503	NO	-
7574	ZINC00003613	17	0.08255106253768943	NO	-
7575	ZINC03975143	13920	0.08254893030903596	NO	-
7576	ZINC03853342	11783	0.08254457443995313	NO	-
7577	ZINC00384907	2206	0.08254207304943215	NO	-
7578	ZINC00067682	399	0.08254165782845196	NO	-
7579	ZINC03867312	12699	0.08254101014933972	NO	-
7580	ZINC00867777	4473	0.08254004651141755	NO	-
7581	ZINC00224658	1386	0.08253923646235359	NO	-
7582	ZINC00459394	2764	0.08253835240231787	NO	-
7583	ZINC01064522	5124	0.08253356982855324	NO	-
7584	ZINC01354451	5824	0.08252946463411578	NO	-
7585	ZINC03993204	14205	0.082525354068664	NO	-
7586	ZINC03970115	13771	0.08252274516685418	NO	-
7587	ZINC00421593	2420	0.08252046042192775	NO	-
7588	ZINC02492638	7332	0.08251757639536338	NO	-
7589	ZINC04013830	14328	0.08251661143197878	NO	-
7590	ZINC03315862	9349	0.08250686607743833	NO	-
7591	ZINC03499977	10541	0.08250539196023775	NO	-
7592	ZINC01429295	6013	0.08250484926634637	NO	-
7593	ZINC00183418	1145	0.0825038603863349	NO	-
7594	ZINC00968583	4696	0.08250097044331153	NO	-
7595	ZINC00613097	3703	0.08249598700909976	NO	-
7596	ZINC03908179	13429	0.0824949821226645	NO	-
7597	ZINC02808658	8340	0.0824938380379803	NO	-
7598	ZINC00668157	3942	0.08248976144929163	NO	-
7599	ZINC03224254	9042	0.08248214091265796	NO	-
7600	ZINC03620262	11361	0.08248172761525362	NO	-
7601	ZINC00177683	1102	0.08247962450423926	NO	-
7602	ZINC00374766	2146	0.0824792779369823	NO	-
7603	ZINC00036741	157	0.08247200488924139	NO	-
7604	ZINC03868519	13010	0.08246851107163368	NO	-
7605	ZINC00245840	1522	0.0824646128769383	NO	-
7606	ZINC03317498	9355	0.08246015290114644	NO	-
7607	ZINC03863685	12570	0.0824592456146392	NO	-
7608	ZINC03388719	9681	0.08245656379999577	NO	-
7609	ZINC00867760	4471	0.0824559078422825	NO	-
7610	ZINC00628270	3822	0.08245515337330199	NO	-
7611	ZINC03859997	12444	0.08245408974259164	NO	-
7612	ZINC04267109	14762	0.08244974347495543	NO	-
7613	ZINC01137330	5414	0.08244577943903189	NO	-
7614	ZINC03849485	11527	0.08244533507407895	NO	-
7615	ZINC01126127	5380	0.08244405009201318	NO	-
7616	ZINC03890347	13190	0.0824425843055889	NO	-
7617	ZINC00686653	3998	0.08243598238112822	NO	-
7618	ZINC04116133	14468	0.08243319413767172	NO	-
7619	ZINC03982960	14031	0.08242898779692649	NO	-
7620	ZINC04493279	15435	0.082424495312592	NO	-
7621	ZINC00563591	3437	0.0824243639541176	NO	-
7622	ZINC00471999	2874	0.08241892230165382	NO	-
7623	ZINC03570730	11084	0.08241681613131317	NO	-
7624	ZINC00543013	3290	0.08241343859532865	NO	-
7625	ZINC00758773	4090	0.08240587362763911	NO	-
7626	ZINC03853040	11736	0.08240477350164309	NO	-
7627	ZINC00063765	371	0.08240278853948292	NO	-
7628	ZINC04468658	15299	0.08240129469999509	NO	-
7629	ZINC02851166	8414	0.08240102204810591	NO	-
7630	ZINC01067009	5138	0.0823967650657111	NO	-
7631	ZINC00610572	3659	0.08239154386692461	NO	-
7632	ZINC01434047	6032	0.08239131037050183	NO	-
7633	ZINC03855410	12043	0.08238993873843141	NO	-
7634	ZINC03855410	12044	0.08238993873843141	NO	-
7635	ZINC03855146	12031	0.08238686950850392	NO	-
7636	ZINC03310997	9331	0.08238551375820956	NO	-
7637	ZINC00796209	4190	0.08238479257490823	NO	-
7638	ZINC00425241	2509	0.08238454219603852	NO	-
7639	ZINC03864167	12582	0.08238287998626605	NO	-
7640	ZINC00179051	1114	0.08238219917563307	NO	-
7641	ZINC04013830	14329	0.08237260727306138	NO	-
7642	ZINC03399476	9820	0.08237185629947534	NO	-
7643	ZINC03484086	10416	0.08236678212710755	NO	-
7644	ZINC03353110	9486	0.08236653754738724	NO	-
7645	ZINC02419361	7180	0.08236440509424704	NO	-
7646	ZINC01413019	5940	0.08236326218964773	NO	-
7647	ZINC00619596	3767	0.08236323943875191	NO	-
7648	ZINC03620753	11367	0.08236011328470418	NO	-
7649	ZINC01047527	5018	0.08235671692352382	NO	-
7650	ZINC03867643	12779	0.08235235800479121	NO	-
7651	ZINC04465686	15227	0.08235235800479121	NO	-
7652	ZINC02771901	8144	0.08235019803512418	NO	-
7653	ZINC02756514	8071	0.08234754724918414	NO	-
7654	ZINC03977420	13962	0.0823445833907792	NO	-
7655	ZINC03971756	13830	0.08234378081843131	NO	-
7656	ZINC02658027	7639	0.08233883580895103	NO	-
7657	ZINC00456477	2749	0.08233872208353692	NO	-
7658	ZINC00537452	3269	0.08233690519726031	NO	-
7659	ZINC00583735	3586	0.08233555250786055	NO	-
7660	ZINC03412081	9900	0.08232813496748075	NO	-
7661	ZINC00865591	4465	0.08232625644819411	NO	-
7662	ZINC03862681	12512	0.08231761994858636	NO	-
7663	ZINC03862682	12513	0.08231565574603877	NO	-
7664	ZINC03867913	12882	0.08231194190291503	NO	-
7665	ZINC00928937	4585	0.08230882059222587	NO	-
7666	ZINC01799643	6408	0.08230151592497482	NO	-
7667	ZINC02808658	8338	0.08229912500435996	NO	-
7668	ZINC03620366	11364	0.08229903308396622	NO	-
7669	ZINC03436561	10046	0.0822943334889048	NO	-
7670	ZINC04465313	15195	0.08229065503812863	NO	-
7671	ZINC03854020	11868	0.08228431899633501	NO	-
7672	ZINC03578665	11142	0.08228417893492981	NO	-
7673	ZINC03425629	9988	0.08228047904782862	NO	-
7674	ZINC04100257	14440	0.08228039828834359	NO	-
7675	ZINC00611184	3666	0.08228008855626794	NO	-
7676	ZINC03820249	11477	0.08227770336399588	NO	-
7677	ZINC01030100	4909	0.0822734306543548	NO	-
7678	ZINC00574163	3506	0.0822715125747763	NO	-
7679	ZINC03890436	13199	0.082266983354415	NO	-
7680	ZINC00456892	2753	0.08226679018182885	NO	-
7681	ZINC04103973	14443	0.08226559416844051	NO	-
7682	ZINC00865593	4467	0.08226425896943547	NO	-
7683	ZINC00798601	4205	0.08226350925653118	NO	-
7684	ZINC03574237	11120	0.08226282543708491	NO	-
7685	ZINC00947316	4654	0.08225922679089741	NO	-
7686	ZINC03507297	10625	0.08225668081881232	NO	-
7687	ZINC02511394	7363	0.08225620106681054	NO	-
7688	ZINC02497619	7339	0.08225494235261782	NO	-
7689	ZINC03476121	10379	0.08224692188889465	NO	-
7690	ZINC00380434	2177	0.08224194042754401	NO	-
7691	ZINC00126076	823	0.08223990780729054	NO	-
7692	ZINC03405106	9864	0.08223794288953871	NO	-
7693	ZINC00097508	628	0.08223735970478081	NO	-
7694	ZINC03890468	13203	0.08223479893951396	NO	-
7695	ZINC01151275	5456	0.08223462456380624	NO	-
7696	ZINC04465827	15239	0.08223425999405252	NO	-
7697	ZINC03572263	11092	0.08223416797767169	NO	-
7698	ZINC02627930	7513	0.0822268069515618	NO	-
7699	ZINC00097511	629	0.08222450476060589	NO	-
7700	ZINC03912754	13477	0.08222139948838739	NO	-
7701	ZINC00867760	4472	0.08222135476653779	NO	-
7702	ZINC02419604	7181	0.08221975574876639	NO	-
7703	ZINC02627929	7512	0.0822177751343236	NO	-
7704	ZINC01071834	5164	0.08221522565787732	NO	-
7705	ZINC01069901	5149	0.08221352282323831	NO	-
7706	ZINC03613385	11327	0.08221147754818572	NO	-
7707	ZINC02877419	8505	0.0822108544757624	NO	-
7708	ZINC04341978	14918	0.08220440680785379	NO	-
7709	ZINC03862922	12531	0.08219767904659422	NO	-
7710	ZINC04492965	15429	0.08219642071434065	NO	-
7711	ZINC02318399	7041	0.0821892730174917	NO	-
7712	ZINC03858971	12354	0.08218454341915969	NO	-
7713	ZINC02647605	7593	0.08218091458747678	NO	-
7714	ZINC01088188	5225	0.08218035420996386	NO	-
7715	ZINC02084544	6789	0.08217960365066278	NO	-
7716	ZINC03858976	12356	0.08217631407010206	NO	-
7717	ZINC03852961	11717	0.08216826422553364	NO	-
7718	ZINC01087447	5221	0.08216190904217513	NO	-
7719	ZINC02845175	8395	0.0821526573099712	NO	-
7720	ZINC00387727	2223	0.08215149812611675	NO	-
7721	ZINC00078291	471	0.08215136077207208	NO	-
7722	ZINC02069835	6782	0.08214952345373817	NO	-
7723	ZINC00060411	337	0.08214770480534578	NO	-
7724	ZINC01274217	5736	0.08214646422317337	NO	-
7725	ZINC00149223	1009	0.0821448909305474	NO	-
7726	ZINC00252720	1588	0.08214256326069992	NO	-
7727	ZINC00798765	4207	0.08214209878715616	NO	-
7728	ZINC00260350	1647	0.08213642114345221	NO	-
7729	ZINC03403646	9856	0.082135940555763	NO	-
7730	ZINC03867913	12883	0.08213549734359245	NO	-
7731	ZINC01479101	6124	0.08213182118962169	NO	-
7732	ZINC03850447	11553	0.08213171133401184	NO	-
7733	ZINC00659370	3925	0.08213124342376595	NO	-
7734	ZINC00256909	1619	0.08212946041267537	NO	-
7735	ZINC02478113	7310	0.0821245016341203	NO	-
7736	ZINC04517542	15484	0.08212291234081594	NO	-
7737	ZINC01903732	6504	0.08211963837027926	NO	-
7738	ZINC00512478	3101	0.08211559664467882	NO	-
7739	ZINC02713220	7796	0.08211199901622092	NO	-
7740	ZINC03854249	11874	0.08211095413459449	NO	-
7741	ZINC00310600	1862	0.08210964997322376	NO	-
7742	ZINC00425443	2513	0.08210887843024395	NO	-
7743	ZINC02837289	8380	0.08210751155765976	NO	-
7744	ZINC03361877	9512	0.08210718600129381	NO	-
7745	ZINC00075545	460	0.08210689775247607	NO	-
7746	ZINC00171063	1082	0.08210372049152698	NO	-
7747	ZINC00512479	3102	0.08210268320715933	NO	-
7748	ZINC00137329	914	0.0821011298881793	NO	-
7749	ZINC02880125	8517	0.08209321186717221	NO	-
7750	ZINC02512873	7366	0.08209212156343923	NO	-
7751	ZINC03982807	14024	0.08209098726632527	NO	-
7752	ZINC02828845	8367	0.0820892009365406	NO	-
7753	ZINC03851432	11610	0.08208425348055771	NO	-
7754	ZINC04443500	15110	0.08207450068161025	NO	-
7755	ZINC03276802	9224	0.08206736773991517	NO	-
7756	ZINC00668159	3944	0.08206614707768292	NO	-
7757	ZINC03969429	13711	0.08205194723404503	NO	-
7758	ZINC00032565	140	0.08204694614597481	NO	-
7759	ZINC00524979	3162	0.08204183802440604	NO	-
7760	ZINC00998291	4797	0.08204013477500097	NO	-
7761	ZINC00359834	2067	0.08203811297633773	NO	-
7762	ZINC03858972	12355	0.0820341257708222	NO	-
7763	ZINC00109154	718	0.08203001173492057	NO	-
7764	ZINC04391966	15012	0.08202897129693053	NO	-
7765	ZINC04357791	14956	0.08202778654628509	NO	-
7766	ZINC03968561	13631	0.08202462049154792	NO	-
7767	ZINC00341054	1954	0.08202421275879222	NO	-
7768	ZINC03276261	9222	0.08201911154561103	NO	-
7769	ZINC02923485	8639	0.08201735661137562	NO	-
7770	ZINC01959285	6633	0.08201574166767452	NO	-
7771	ZINC00554725	3374	0.08201445694934885	NO	-
7772	ZINC00126413	831	0.08201395131292173	NO	-
7773	ZINC04412092	15050	0.08201319243703314	NO	-
7774	ZINC00171063	1081	0.08201158638566211	NO	-
7775	ZINC03867667	12789	0.08200914624873563	NO	-
7776	ZINC01108318	5301	0.08200799039474835	NO	-
7777	ZINC03470808	10307	0.08200479443969011	NO	-
7778	ZINC01216229	5615	0.08199611847808923	NO	-
7779	ZINC03466393	10284	0.08199551999369195	NO	-
7780	ZINC00126419	832	0.08199315365420669	NO	-
7781	ZINC00614064	3719	0.08199305187379956	NO	-
7782	ZINC00390622	2253	0.0819892849440189	NO	-
7783	ZINC03982806	14023	0.08198755573041108	NO	-
7784	ZINC02386490	7137	0.08198613914853553	NO	-
7785	ZINC04274805	14787	0.08198047835984448	NO	-
7786	ZINC00206451	1260	0.08197866811095063	NO	-
7787	ZINC03912753	13476	0.08197860796148125	NO	-
7788	ZINC01435384	6034	0.08197835064279738	NO	-
7789	ZINC03867902	12877	0.08197464707307371	NO	-
7790	ZINC03859200	12374	0.08197451482580691	NO	-
7791	ZINC03852553	11664	0.08196986965341237	NO	-
7792	ZINC03394382	9753	0.08196822470509732	NO	-
7793	ZINC04028875	14343	0.0819675796685305	NO	-
7794	ZINC03997411	14240	0.08195790526996678	NO	-
7795	ZINC00428188	2548	0.0819536632710116	NO	-
7796	ZINC00352158	2009	0.08195144042312025	NO	-
7797	ZINC00716836	4055	0.0819445938745114	NO	-
7798	ZINC00381284	2181	0.08194429947766986	NO	-
7799	ZINC04348388	14936	0.0819436164858971	NO	-
7800	ZINC03867516	12742	0.081942559771326	NO	-
7801	ZINC01134580	5409	0.08194144147680937	NO	-
7802	ZINC03890475	13205	0.08193967045773035	NO	-
7803	ZINC00543013	3291	0.08193348107173574	NO	-
7804	ZINC03890478	13206	0.08193189509243211	NO	-
7805	ZINC00559982	3420	0.08191850555878004	NO	-
7806	ZINC00862933	4456	0.08191729287754379	NO	-
7807	ZINC00674437	3967	0.08191489311813799	NO	-
7808	ZINC03849074	11510	0.08191014579954103	NO	-
7809	ZINC00565147	3453	0.08190887862529397	NO	-
7810	ZINC00412867	2341	0.08190708292312718	NO	-
7811	ZINC03436872	10057	0.0819063072691984	NO	-
7812	ZINC00513717	3109	0.08190432428820799	NO	-
7813	ZINC00657218	3916	0.08190415932555553	NO	-
7814	ZINC02764089	8109	0.08190140033769533	NO	-
7815	ZINC03404078	9859	0.08189172821207523	NO	-
7816	ZINC03956482	13517	0.08189081168917882	NO	-
7817	ZINC01433645	6028	0.08188884280828142	NO	-
7818	ZINC03553822	10969	0.08188879419789945	NO	-
7819	ZINC00387708	2222	0.08188819512107798	NO	-
7820	ZINC01389361	5881	0.08188809452718111	NO	-
7821	ZINC03392640	9739	0.08188545510080428	NO	-
7822	ZINC00818356	4304	0.0818808029050877	NO	-
7823	ZINC03525147	10826	0.08187824382271738	NO	-
7824	ZINC04586873	15504	0.08187722437391735	NO	-
7825	ZINC01153138	5461	0.08187593943417949	NO	-
7826	ZINC03966903	13587	0.0818749694489224	NO	-
7827	ZINC03041826	8815	0.08187240978152745	NO	-
7828	ZINC03081552	8858	0.08187232489525896	NO	-
7829	ZINC03228672	9058	0.08186992979075858	NO	-
7830	ZINC02721941	7958	0.08186915428570327	NO	-
7831	ZINC03893717	13361	0.08186706364291929	NO	-
7832	ZINC03394587	9761	0.08186449000027314	NO	-
7833	ZINC03853726	11832	0.08186301512126336	NO	-
7834	ZINC00512956	3107	0.08186260443612256	NO	-
7835	ZINC03868103	12942	0.08186177990408422	NO	-
7836	ZINC01514699	6242	0.08186085748715144	NO	-
7837	ZINC00477815	2908	0.08185296092287268	NO	-
7838	ZINC00541084	3281	0.0818496874773458	NO	-
7839	ZINC00072316	431	0.08184571694874651	NO	-
7840	ZINC00810272	4248	0.0818395936435894	NO	-
7841	ZINC00670781	3958	0.08183501752618823	NO	-
7842	ZINC03868517	13008	0.08183334003901979	NO	-
7843	ZINC04175248	14601	0.08183174143477279	NO	-
7844	ZINC00672548	3961	0.08182755072154381	NO	-
7845	ZINC00097802	635	0.08181858797958214	NO	-
7846	ZINC01392762	5890	0.08181592837460487	NO	-
7847	ZINC03853445	11790	0.08181579362504647	NO	-
7848	ZINC00141382	950	0.08181539542662986	NO	-
7849	ZINC03849872	11543	0.08181500611893076	NO	-
7850	ZINC00618132	3758	0.08181290665074746	NO	-
7851	ZINC00390622	2254	0.08181192260959376	NO	-
7852	ZINC00107241	698	0.08181018379042296	NO	-
7853	ZINC00419517	2404	0.08180789571100787	NO	-
7854	ZINC03853792	11836	0.08180654619737537	NO	-
7855	ZINC03240687	9113	0.08180538724358766	NO	-
7856	ZINC04470224	15338	0.08180445111983102	NO	-
7857	ZINC02654440	7626	0.08180019878027874	NO	-
7858	ZINC03972135	13850	0.08179737239101988	NO	-
7859	ZINC04000721	14263	0.08179385296708157	NO	-
7860	ZINC01274120	5735	0.0817897813132742	NO	-
7861	ZINC03998905	14255	0.08178736586104739	NO	-
7862	ZINC03620740	11366	0.08178717028654865	NO	-
7863	ZINC01226272	5649	0.08178300958501827	NO	-
7864	ZINC03890469	13204	0.08178209612008863	NO	-
7865	ZINC00153685	1035	0.08177974773663935	NO	-
7866	ZINC00614063	3718	0.0817767758917644	NO	-
7867	ZINC02376744	7129	0.08177643279156654	NO	-
7868	ZINC04256179	14750	0.08177417121388267	NO	-
7869	ZINC00218857	1324	0.08177006811730217	NO	-
7870	ZINC03992731	14138	0.08176991995099941	NO	-
7871	ZINC01108317	5300	0.081761210880195	NO	-
7872	ZINC04466211	15259	0.08176026342863366	NO	-
7873	ZINC03503795	10559	0.08175259569641688	NO	-
7874	ZINC00940140	4615	0.0817523378316359	NO	-
7875	ZINC03868520	13011	0.08175213326287795	NO	-
7876	ZINC00513806	3111	0.08174998927516537	NO	-
7877	ZINC00177685	1103	0.08174753753768535	NO	-
7878	ZINC02715814	7819	0.08174512082052858	NO	-
7879	ZINC00581533	3561	0.0817420207576385	NO	-
7880	ZINC01045580	5008	0.08173938056191184	NO	-
7881	ZINC01071697	5159	0.08173813294884782	NO	-
7882	ZINC00251787	1559	0.08173667152384348	NO	-
7883	ZINC02767618	8126	0.08173532170018542	NO	-
7884	ZINC01356281	5829	0.08173365847897664	NO	-
7885	ZINC02731227	7973	0.08173277218012406	NO	-
7886	ZINC02884395	8537	0.08173161130975874	NO	-
7887	ZINC02887688	8542	0.08172932380727907	NO	-
7888	ZINC03516252	10760	0.08172880933143063	NO	-
7889	ZINC00126358	830	0.08172853953222814	NO	-
7890	ZINC00810274	4249	0.0817260103242711	NO	-
7891	ZINC03619130	11350	0.08171910647504328	NO	-
7892	ZINC01972420	6666	0.08171713235528874	NO	-
7893	ZINC03503896	10561	0.08171603783643973	NO	-
7894	ZINC03816671	11458	0.08171348897586488	NO	-
7895	ZINC01021307	4874	0.08171077211734912	NO	-
7896	ZINC03040633	8810	0.08170787488190161	NO	-
7897	ZINC03487313	10424	0.08169903165524471	NO	-
7898	ZINC02883539	8532	0.08168748287312834	NO	-
7899	ZINC03972295	13864	0.08168565246361084	NO	-
7900	ZINC03861985	12479	0.08168465617265466	NO	-
7901	ZINC00807308	4240	0.0816842296512781	NO	-
7902	ZINC00806550	4231	0.08168240087401815	NO	-
7903	ZINC00303077	1819	0.08168075336887488	NO	-
7904	ZINC00359832	2066	0.08167970329460635	NO	-
7905	ZINC00922341	4581	0.08167904402837095	NO	-
7906	ZINC04274805	14786	0.08167869341898545	NO	-
7907	ZINC00072845	440	0.08167697460606177	NO	-
7908	ZINC03867899	12875	0.08167428920322285	NO	-
7909	ZINC04465817	15237	0.08167428920322285	NO	-
7910	ZINC03869105	13052	0.08167368448997872	NO	-
7911	ZINC00508930	3068	0.08167155307949413	NO	-
7912	ZINC03868251	12969	0.08166565268970609	NO	-
7913	ZINC00126353	829	0.0816646810904147	NO	-
7914	ZINC03532479	10867	0.08166188989382668	NO	-
7915	ZINC00812725	4266	0.08166100167713633	NO	-
7916	ZINC04465341	15198	0.08165940058656987	NO	-
7917	ZINC02379955	7132	0.08165817991881619	NO	-
7918	ZINC01104308	5281	0.08165717571039412	NO	-
7919	ZINC03465917	10277	0.08165637021495997	NO	-
7920	ZINC00352158	2008	0.08165503615734106	NO	-
7921	ZINC03851131	11592	0.08165399632629024	NO	-
7922	ZINC03859477	12398	0.08165343017131346	NO	-
7923	ZINC00998290	4796	0.08165123794033963	NO	-
7924	ZINC00584102	3594	0.08164807394762083	NO	-
7925	ZINC03481133	10411	0.0816478329688037	NO	-
7926	ZINC03867634	12772	0.08164637371008836	NO	-
7927	ZINC03850447	11552	0.08164194367445331	NO	-
7928	ZINC01177258	5513	0.08164039164508105	NO	-
7929	ZINC02201637	6888	0.08163612345062495	NO	-
7930	ZINC03395209	9764	0.08163412944172263	NO	-
7931	ZINC01164711	5492	0.08162984167640615	NO	-
7932	ZINC00565146	3452	0.08162713892366824	NO	-
7933	ZINC00354811	2025	0.08160870319225051	NO	-
7934	ZINC00132451	880	0.08160452344777373	NO	-
7935	ZINC03495669	10478	0.08160337783986725	NO	-
7936	ZINC00628389	3823	0.08159752769079588	NO	-
7937	ZINC03866827	12616	0.0815967976005625	NO	-
7938	ZINC00246098	1528	0.0815964721087804	NO	-
7939	ZINC03862090	12485	0.08158000895890265	NO	-
7940	ZINC03399102	9816	0.08157930278733876	NO	-
7941	ZINC01979312	6681	0.08157870656757138	NO	-
7942	ZINC00527573	3176	0.08157735708197285	NO	-
7943	ZINC03852960	11716	0.081574150017839	NO	-
7944	ZINC03472113	10311	0.08157382864348799	NO	-
7945	ZINC03862921	12530	0.0815687689276645	NO	-
7946	ZINC01773608	6385	0.081567180016637	NO	-
7947	ZINC01153137	5460	0.08156194682181503	NO	-
7948	ZINC00004436	21	0.08156156112608723	NO	-
7949	ZINC03519121	10791	0.08156049756271616	NO	-
7950	ZINC00460322	2767	0.08155893335350473	NO	-
7951	ZINC01433040	6027	0.08155780034121198	NO	-
7952	ZINC01429141	6010	0.08155737424723178	NO	-
7953	ZINC01658551	6322	0.08155368019352159	NO	-
7954	ZINC00657438	3918	0.08155260877783603	NO	-
7955	ZINC00504519	3024	0.08154708205251375	NO	-
7956	ZINC03382865	9613	0.08154614651277166	NO	-
7957	ZINC04465201	15187	0.08153535728236269	NO	-
7958	ZINC02794025	8240	0.08153362595429962	NO	-
7959	ZINC03550452	10953	0.08153344765715428	NO	-
7960	ZINC02482136	7323	0.08153280018935609	NO	-
7961	ZINC03858847	12327	0.08152153275366557	NO	-
7962	ZINC04468489	15296	0.08152022877034892	NO	-
7963	ZINC03516253	10761	0.08151309451535485	NO	-
7964	ZINC00611664	3674	0.08151299955315809	NO	-
7965	ZINC03150958	8918	0.08151288098822126	NO	-
7966	ZINC03868102	12941	0.08151133178555729	NO	-
7967	ZINC03467203	10285	0.0815107371419848	NO	-
7968	ZINC03388290	9659	0.08150461240011593	NO	-
7969	ZINC00451971	2713	0.08149336635271331	NO	-
7970	ZINC03617769	11342	0.08149192002554809	NO	-
7971	ZINC00121640	794	0.08149159233315492	NO	-
7972	ZINC00457164	2758	0.08149095857804169	NO	-
7973	ZINC00321912	1920	0.08148924003907272	NO	-
7974	ZINC03379497	9577	0.08148812629329275	NO	-
7975	ZINC00471026	2858	0.08148550114025854	NO	-
7976	ZINC00199181	1225	0.08148039788223604	NO	-
7977	ZINC00728428	4074	0.08147665726033687	NO	-
7978	ZINC00242709	1500	0.08147293563799783	NO	-
7979	ZINC03505622	10579	0.081468582475934	NO	-
7980	ZINC03876632	13064	0.08146560579097764	NO	-
7981	ZINC03859653	12421	0.08146514731090405	NO	-
7982	ZINC00659370	3924	0.08145871580866508	NO	-
7983	ZINC00075545	459	0.08145669032592584	NO	-
7984	ZINC04171320	14597	0.08144827031726766	NO	-
7985	ZINC01791415	6397	0.08144565305276827	NO	-
7986	ZINC03859597	12414	0.08144193955982562	NO	-
7987	ZINC03514852	10753	0.08143640252305662	NO	-
7988	ZINC02856099	8427	0.08143495490082155	NO	-
7989	ZINC01001126	4813	0.08143483781478754	NO	-
7990	ZINC02404888	7159	0.08143248760630796	NO	-
7991	ZINC03854497	11918	0.08143172979593886	NO	-
7992	ZINC00575885	3520	0.08142150082585946	NO	-
7993	ZINC03398108	9802	0.0814211386257172	NO	-
7994	ZINC00177584	1101	0.08141974243178343	NO	-
7995	ZINC03500744	10553	0.08141260786411798	NO	-
7996	ZINC03417018	9920	0.08141087944387686	NO	-
7997	ZINC02937961	8660	0.0814068500644632	NO	-
7998	ZINC03862482	12507	0.08140569369431414	NO	-
7999	ZINC03382261	9590	0.08139631511771267	NO	-
8000	ZINC00796999	4194	0.08139359258097333	NO	-
8001	ZINC03552748	10962	0.08138997665591327	NO	-
8002	ZINC03867641	12777	0.08138898707187894	NO	-
8003	ZINC01058663	5084	0.08138200162867767	NO	-
8004	ZINC03506944	10600	0.08138189527874591	NO	-
8005	ZINC01034297	4931	0.08137720002448355	NO	-
8006	ZINC02290383	7004	0.08137481839682045	NO	-
8007	ZINC00251187	1553	0.08137116621287398	NO	-
8008	ZINC01342969	5812	0.08137011593995835	NO	-
8009	ZINC02435305	7217	0.08136965475715652	NO	-
8010	ZINC00716837	4056	0.08135598128112628	NO	-
8011	ZINC04622551	15513	0.08135589302402808	NO	-
8012	ZINC00413239	2346	0.08135211045321124	NO	-
8013	ZINC03567307	11052	0.08134768810712041	NO	-
8014	ZINC01429295	6014	0.08134675158118274	NO	-
8015	ZINC01071832	5163	0.08134244429131711	NO	-
8016	ZINC03790549	11445	0.08133824199453014	NO	-
8017	ZINC00014626	54	0.08133487621077752	NO	-
8018	ZINC03453056	10154	0.08133198831332543	NO	-
8019	ZINC00561096	3423	0.08133014773350944	NO	-
8020	ZINC04315017	14847	0.0813276595155164	NO	-
8021	ZINC03391461	9713	0.08132442184975612	NO	-
8022	ZINC02478303	7312	0.08131200964072695	NO	-
8023	ZINC03466028	10279	0.08131072105992913	NO	-
8024	ZINC00224787	1392	0.08130068490165503	NO	-
8025	ZINC03944098	13502	0.08130065574499591	NO	-
8026	ZINC03868126	12954	0.08129835375596592	NO	-
8027	ZINC03602787	11245	0.08129598840679109	NO	-
8028	ZINC01434046	6031	0.08129515775838153	NO	-
8029	ZINC03575002	11123	0.08129379236050531	NO	-
8030	ZINC02290384	7005	0.0812885916737329	NO	-
8031	ZINC00778492	4114	0.08128447484496681	NO	-
8032	ZINC00425043	2505	0.08127635103683979	NO	-
8033	ZINC00529456	3205	0.08127625843780974	NO	-
8034	ZINC04465201	15188	0.08127545986290856	NO	-
8035	ZINC03388529	9676	0.08127468087902447	NO	-
8036	ZINC01223309	5641	0.0812743175298604	NO	-
8037	ZINC00464821	2797	0.08127269063073891	NO	-
8038	ZINC03388731	9682	0.08127039544165468	NO	-
8039	ZINC00555387	3382	0.08127012986414696	NO	-
8040	ZINC03987515	14093	0.08126646708078368	NO	-
8041	ZINC00564082	3446	0.08126339708581588	NO	-
8042	ZINC03397205	9796	0.08125998963075609	NO	-
8043	ZINC00559980	3419	0.08125534804833076	NO	-
8044	ZINC00435541	2608	0.08125384193085489	NO	-
8045	ZINC00563076	3428	0.08125300714182349	NO	-
8046	ZINC00583751	3588	0.08125188257271534	NO	-
8047	ZINC03327069	9382	0.0812459157469139	NO	-
8048	ZINC02653108	7618	0.08124281826689697	NO	-
8049	ZINC01104308	5282	0.08123602013127454	NO	-
8050	ZINC03890908	13239	0.08123489528748846	NO	-
8051	ZINC03285897	9263	0.08123380283430193	NO	-
8052	ZINC02800455	8309	0.08122746785388225	NO	-
8053	ZINC03478956	10398	0.08122728352524793	NO	-
8054	ZINC01035017	4947	0.08122548718409237	NO	-
8055	ZINC00191269	1188	0.08121961306346495	NO	-
8056	ZINC00405820	2289	0.08121839938423848	NO	-
8057	ZINC00242711	1501	0.08121431518975482	NO	-
8058	ZINC03602666	11243	0.0812087801525541	NO	-
8059	ZINC01274930	5738	0.08120744634863133	NO	-
8060	ZINC01119607	5355	0.08120657484895294	NO	-
8061	ZINC00512957	3108	0.081200555700364	NO	-
8062	ZINC00508027	3044	0.0811974373925375	NO	-
8063	ZINC04332070	14899	0.08119086833771177	NO	-
8064	ZINC03435644	10027	0.08118888395123688	NO	-
8065	ZINC00435598	2609	0.08118759475039175	NO	-
8066	ZINC00069222	405	0.08118139348423598	NO	-
8067	ZINC00454948	2727	0.08118123002860195	NO	-
8068	ZINC03466024	10278	0.08118106076803955	NO	-
8069	ZINC02913843	8590	0.08118056944627594	NO	-
8070	ZINC03032168	8799	0.0811787895342633	NO	-
8071	ZINC00401486	2283	0.081174200932664	NO	-
8072	ZINC03851133	11593	0.08116942066075641	NO	-
8073	ZINC03392321	9731	0.08116358881459015	NO	-
8074	ZINC03391911	9722	0.08116232265718137	NO	-
8075	ZINC00424909	2492	0.08115855540022861	NO	-
8076	ZINC00521812	3141	0.08115470821004347	NO	-
8077	ZINC03972487	13870	0.08115191956267834	NO	-
8078	ZINC03567301	11051	0.0811479644226501	NO	-
8079	ZINC00560734	3422	0.08114696785943144	NO	-
8080	ZINC03488703	10429	0.08114680107699432	NO	-
8081	ZINC01134525	5407	0.08114656930751576	NO	-
8082	ZINC04496637	15445	0.08114314560953022	NO	-
8083	ZINC04484723	15383	0.08114171401723932	NO	-
8084	ZINC03523161	10810	0.08113655108734184	NO	-
8085	ZINC03559232	10995	0.08113261063016323	NO	-
8086	ZINC00366500	2112	0.08112748628180554	NO	-
8087	ZINC02595217	7442	0.08112492283597299	NO	-
8088	ZINC02660606	7649	0.08111981235843638	NO	-
8089	ZINC00447957	2688	0.08111950978838202	NO	-
8090	ZINC02480982	7318	0.08111878987972691	NO	-
8091	ZINC03523160	10809	0.08111853761285193	NO	-
8092	ZINC03892665	13328	0.08111752999862003	NO	-
8093	ZINC01432573	6022	0.08111727115120515	NO	-
8094	ZINC00420660	2412	0.08110521599478929	NO	-
8095	ZINC01197569	5558	0.08110174693490976	NO	-
8096	ZINC03889384	13103	0.08110104294944437	NO	-
8097	ZINC03573704	11116	0.08110081791772158	NO	-
8098	ZINC03956472	13515	0.08110008112901484	NO	-
8099	ZINC00155147	1040	0.08109918026276558	NO	-
8100	ZINC03382834	9611	0.08109744219785985	NO	-
8101	ZINC03452945	10151	0.08109204199074328	NO	-
8102	ZINC03366717	9526	0.08109140074993458	NO	-
8103	ZINC00286382	1744	0.0810841622685437	NO	-
8104	ZINC01437599	6037	0.08107963093767366	NO	-
8105	ZINC03450903	10114	0.08107789706013951	NO	-
8106	ZINC03504259	10568	0.0810760658263196	NO	-
8107	ZINC04586873	15503	0.08107470581890305	NO	-
8108	ZINC00659163	3922	0.08107381235355052	NO	-
8109	ZINC03997444	14245	0.08107380233767013	NO	-
8110	ZINC00993584	4776	0.08105803120048867	NO	-
8111	ZINC03912341	13466	0.08105733197656692	NO	-
8112	ZINC04484723	15385	0.08105344154262445	NO	-
8113	ZINC03217249	9015	0.08105104137985908	NO	-
8114	ZINC02877347	8504	0.08105064594231762	NO	-
8115	ZINC01961857	6654	0.08104255097376699	NO	-
8116	ZINC00727796	4070	0.08103294960510851	NO	-
8117	ZINC00815423	4293	0.08103029363412588	NO	-
8118	ZINC00212470	1289	0.0810290404294692	NO	-
8119	ZINC03868231	12963	0.08102601130882414	NO	-
8120	ZINC03417021	9921	0.08101773595831468	NO	-
8121	ZINC00756449	4087	0.0810148182848102	NO	-
8122	ZINC01124976	5370	0.0810085914586138	NO	-
8123	ZINC00459396	2765	0.0809992634462444	NO	-
8124	ZINC00471998	2873	0.08098943905888017	NO	-
8125	ZINC03483224	10412	0.08098872158454022	NO	-
8126	ZINC03153449	8928	0.08098859100788318	NO	-
8127	ZINC00049046	222	0.08098361286503901	NO	-
8128	ZINC01428784	6002	0.0809809269159128	NO	-
8129	ZINC04167265	14557	0.08097721689009703	NO	-
8130	ZINC02154057	6833	0.080974449105124	NO	-
8131	ZINC00623740	3803	0.08096671215306747	NO	-
8132	ZINC02799296	8300	0.08096547976804716	NO	-
8133	ZINC03977649	13990	0.08096427099893072	NO	-
8134	ZINC00386362	2218	0.0809638594839299	NO	-
8135	ZINC03366714	9525	0.08096179371991435	NO	-
8136	ZINC00453760	2722	0.08095512245059827	NO	-
8137	ZINC01466620	6074	0.08095501977528073	NO	-
8138	ZINC02521659	7371	0.08095192708552044	NO	-
8139	ZINC03391909	9721	0.0809515318460071	NO	-
8140	ZINC03966908	13589	0.08095060622188315	NO	-
8141	ZINC03475068	10359	0.08094839545383187	NO	-
8142	ZINC02800193	8306	0.08094452866837776	NO	-
8143	ZINC00559847	3417	0.08094081593951583	NO	-
8144	ZINC03285562	9262	0.08094045277239312	NO	-
8145	ZINC03972487	13869	0.08093715514741663	NO	-
8146	ZINC00627043	3817	0.08093709745044983	NO	-
8147	ZINC03433426	10011	0.08093698173800982	NO	-
8148	ZINC03567331	11053	0.08092747450371249	NO	-
8149	ZINC03868472	13000	0.08092604990532118	NO	-
8150	ZINC02421766	7185	0.08092419100350196	NO	-
8151	ZINC00576390	3522	0.08092201546962045	NO	-
8152	ZINC00527724	3177	0.08092166723271381	NO	-
8153	ZINC03857474	12143	0.08091860257607371	NO	-
8154	ZINC03857475	12144	0.08091654115043949	NO	-
8155	ZINC03889785	13134	0.08091532948976651	NO	-
8156	ZINC03907730	13423	0.08090893605841128	NO	-
8157	ZINC00819409	4324	0.08090864865969488	NO	-
8158	ZINC00508028	3045	0.0809020414595063	NO	-
8159	ZINC03466048	10281	0.08089999499412687	NO	-
8160	ZINC00557553	3386	0.08089710638901312	NO	-
8161	ZINC00033020	144	0.08088678580524966	NO	-
8162	ZINC03976963	13940	0.08087833953559889	NO	-
8163	ZINC00432639	2593	0.08087764721581225	NO	-
8164	ZINC01110607	5315	0.08087485757772099	NO	-
8165	ZINC03849399	11519	0.0808729174304919	NO	-
[truncated: 380,130 more chars]
