# Supplementary material for: 4D Flexible Atom-Pairs: An efficient probabilistic conformational space comparison for ligand-based virtual screening
Source: J Cheminform. 2011 Jul 6;3:23. doi: 10.1186/1758-2946-3-23 (PMC3156737; doi:10.1186/1758-2946-3-23)
Supplement: Additional file 1 — Archive of the 4D FAPOA result files. This is a Gzip compressed Tar archive containing the result files of the 4D FAPOA on the filtered DUD data sets. The result files are tab-separated plain text files including the following information: method name, active data set with size, cluster information and the distribution of the active molecules over the clusters, decoy data set with size, ratio active:decoy, AUC, awAUC, BEDROC scores for predefined alpha values as suggested by Truchon and Bayly [43], enrichment factors, relative enrichment factor [41], ROC enrichments, awROC enrichments at predefined false positive fractions, chemotype enrichment, ROC and awROC data points, and the ranking of each structure to compute other VS metrics. [file 1758-2946-3-23-S1.GZ › 4DFAPOA_er_agonist_BW_ResultStatistic.dat]

###################################################################################################
# Screening Result File
# Method used: 4DFAPOA
> <Method_Name>
4DFAPOA
# Data set information
#	Query data set:	er_agonist/er_agonist_query_CS_BW_300.0_T_GMM.sdf
#	Active data set: er_agonist/er_agonist_clustered_3D_MM_CS_BW_300.0_T_GMM.sdf with cluster information
#		Size: 63 molecules
#		Number of clusters: 10
#		Cluster Summery:
#			Cluster number	# molecules	% of actives
#			1		10		15.873
#			2		6		9.524
#			3		7		11.111
#			4		32		50.794
#			5		3		4.762
#			6		1		1.587
#			7		1		1.587
#			8		1		1.587
#			9		1		1.587
#			10		1		1.587
#	Decoy data set: er_agonist/DUD_er_agonist_decoys_ID_pass_MWPass_I_MM_CS_BW_300.0_T_GMM.sdf
#		Size: 2568 molecules
#	Ratio actives : decoys
#		1.0 : 40.7619
> <AUC>
#	 ROC AUC
	0.8581132868516046
> <awAUC>
#	 ROC awAUC
	0.8621237344236761
> <BEDROC Scores>
#	Alpha Values	BEDROC Scores
	160.9	0.7094
	100.0	0.6477
	53.6	0.6177
	50.0	0.6173
	32.2	0.6242
	20.0	0.643
	16.1	0.6535
	10.0	0.679
	8.0	0.6926
> <Enrichment Factors>
#	Fraction dataset	Enrichment factor
	0.0010	40.761904761904766
	0.01	29.78754578754579
	0.02	21.94871794871795
	0.05	12.446383133406036
	0.1	6.81948216548977
	0.2	3.6422234292956728
	0.25	2.915996231064724
> <Relative enrichment factor>
#	Fraction dataset	Enrichment factor
	0.0010	76.01672367920942
	0.01	72.21588749524895
	0.02	53.21170657544659
	0.05	63.492063492063494
	0.1	69.84126984126983
	0.2	74.60317460317461
	0.25	74.60317460317461
> <ROC Enrichments>
#	True decoy fraction	Enrichment
	0.1	190.22222222222223
	0.5	59.57509157509158
	1.0	45.46520146520147
	2.0	27.435897435897438
	5.0	13.90328534514581
	10.0	7.137298499166204
> <awROC Enrichments>
#	Decoy fraction	Enrichment
	0.1	120.37500000000001
	0.5	50.00192307692308
	1.0	37.65576923076923
	2.0	21.245673076923076
	5.0	11.280620155038765
	10.0	6.661478599221792
> <Chemotype enrichment>
#	% data set	% active cluster
	0.0	0.0
	0.038	0.0
	0.038	10.0
	0.076	10.0
	0.076	20.0
	0.722	20.0
	0.722	30.0
	1.748	30.0
	1.748	40.0
	2.433	40.0
	2.433	50.0
	3.345	50.0
	3.345	60.0
	11.326	60.0
	11.326	70.0
	13.151	70.0
	13.151	80.0
	31.661	80.0
	31.661	90.0
	41.467	90.0
	41.467	100.0
	100.0	100.0
> <ROC curve data>
#	False positive rate	true positive rate
	0.0	0.0
	0.0	0.1429
	8.0E-4	0.1429
	8.0E-4	0.2222
	0.0016	0.2222
	0.0016	0.254
	0.0027	0.254
	0.0027	0.3016
	0.0058	0.3016
	0.0058	0.381
	0.0082	0.381
	0.0082	0.3968
	0.0090	0.3968
	0.0090	0.4127
	0.0093	0.4127
	0.0093	0.4603
	0.0105	0.4603
	0.0105	0.5238
	0.0117	0.5238
	0.0117	0.5397
	0.0183	0.5397
	0.0183	0.5556
	0.0202	0.5556
	0.0202	0.5714
	0.0226	0.5714
	0.0226	0.5873
	0.0249	0.5873
	0.0249	0.6032
	0.0288	0.6032
	0.0288	0.6349
	0.0386	0.6349
	0.0386	0.6508
	0.0436	0.6508
	0.0436	0.6667
	0.0444	0.6667
	0.0444	0.6825
	0.0448	0.6825
	0.0448	0.6984
	0.0985	0.6984
	0.0985	0.7143
	0.1168	0.7143
	0.1168	0.7302
	0.1293	0.7302
	0.1293	0.746
	0.3057	0.746
	0.3057	0.7619
	0.382	0.7619
	0.382	0.7778
	0.4026	0.7778
	0.4026	0.7937
	0.405	0.7937
	0.405	0.8095
	0.41	0.8095
	0.41	0.8254
	0.4739	0.8254
	0.4739	0.8413
	0.4755	0.8413
	0.4755	0.8571
	0.4766	0.8571
	0.4766	0.873
	0.4836	0.873
	0.4836	0.8889
	0.5156	0.8889
	0.5156	0.9048
	0.5218	0.9048
	0.5218	0.9206
	0.5798	0.9206
	0.5798	0.9365
	0.5938	0.9365
	0.5938	0.9524
	0.604	0.9524
	0.604	0.9683
	0.6741	0.9683
	0.6741	0.9841
	0.8318	0.9841
	0.8318	1.0
	1.0	1.0
> <awROC curve data>
#	False positive rate	true positive rate
	0.0	0.0
	0.0	0.125
	8.0E-4	0.125
	8.0E-4	0.1406
	0.0016	0.1406
	0.0016	0.2438
	0.0027	0.2438
	0.0027	0.2531
	0.0058	0.2531
	0.0058	0.2688
	0.0082	0.2688
	0.0082	0.3688
	0.0090	0.3688
	0.0090	0.3719
	0.0093	0.3719
	0.0093	0.3813
	0.0105	0.3813
	0.0105	0.3938
	0.0117	0.3938
	0.0117	0.4271
	0.0183	0.4271
	0.0183	0.4302
	0.0202	0.4302
	0.0202	0.4445
	0.0226	0.4445
	0.0226	0.4588
	0.0249	0.4588
	0.0249	0.4731
	0.0288	0.4731
	0.0288	0.4905
	0.0386	0.4905
	0.0386	0.5048
	0.0436	0.5048
	0.0436	0.519
	0.0444	0.519
	0.0444	0.5524
	0.0448	0.5524
	0.0448	0.5667
	0.0985	0.5667
	0.0985	0.6667
	0.1168	0.6667
	0.1168	0.7667
	0.1293	0.7667
	0.1293	0.8
	0.3057	0.8
	0.3057	0.81
	0.382	0.81
	0.382	0.82
	0.4026	0.82
	0.4026	0.83
	0.405	0.83
	0.405	0.8467
	0.41	0.8467
	0.41	0.8567
	0.4739	0.8567
	0.4739	0.8667
	0.4755	0.8667
	0.4755	0.8767
	0.4766	0.8767
	0.4766	0.8867
	0.4836	0.8867
	0.4836	0.8967
	0.5156	0.8967
	0.5156	0.9067
	0.5218	0.9067
	0.5218	0.9233
	0.5798	0.9233
	0.5798	0.94
	0.5938	0.94
	0.5938	0.95
	0.604	0.95
	0.604	0.9667
	0.6741	0.9667
	0.6741	0.9833
	0.8318	0.9833
	0.8318	1.0
	1.0	1.0
> <Screening Table>
# Rank	Mol name	Index in data set	Similarity 2 query	Active	Cluster number
1	ZINC03815449	48	0.44629713862481885	YES	4
2	ZINC00001219	60	0.39802440963656865	YES	7
3	ZINC03815419	38	0.39718070074844836	YES	4
4	ZINC03814410	33	0.3941489555276845	YES	4
5	ZINC03814364	26	0.39398238138341535	YES	4
6	ZINC03814379	27	0.39398238138341535	YES	4
7	ZINC01070102	28	0.39398238138341535	YES	4
8	ZINC03815415	29	0.39398238138341535	YES	4
9	ZINC03815416	30	0.39398238138341535	YES	4
10	ZINC00007345	36	0.39398238138341535	NO	-
11	ZINC00026300	137	0.39398238138341535	NO	-
12	ZINC03815438	40	0.39373672526335984	YES	4
13	ZINC03815432	44	0.3933186667211997	YES	4
14	ZINC03815431	31	0.39241717200809473	YES	4
15	ZINC03815427	24	0.3904846666239116	YES	4
16	ZINC03815437	41	0.3884996492460007	YES	4
17	ZINC00338118	679	0.3826149274755877	NO	-
18	ZINC00019492	89	0.382201971939671	NO	-
19	ZINC03815442	61	0.37493081148980695	YES	8
20	ZINC03815435	43	0.3718450482863154	YES	4
21	ZINC03927944	2213	0.3718145769411758	NO	-
22	ZINC02529411	1422	0.3694423207653644	NO	-
23	ZINC00026251	136	0.36879589509000804	NO	-
24	ZINC03815418	37	0.36829489167644874	YES	4
25	ZINC00585979	42	0.36829489167644874	YES	4
26	ZINC03814416	25	0.3673718537212047	YES	4
27	ZINC00173989	410	0.36685742700924406	NO	-
28	ZINC01041207	1120	0.36685742700924406	NO	-
29	ZINC00007254	33	0.366502961549063	NO	-
30	ZINC03778005	1827	0.365480939063403	NO	-
31	ZINC01433169	1203	0.3593516767393335	NO	-
32	ZINC03957585	2234	0.35320119415733237	NO	-
33	ZINC00018239	85	0.348771996845581	NO	-
34	ZINC00007287	35	0.3456134053518287	NO	-
35	ZINC03812897	47	0.3455058896144588	YES	4
36	ZINC02106113	50	0.34338770609430924	YES	4
37	ZINC03814419	46	0.3432863637105514	YES	4
38	ZINC03814415	45	0.3431871891305644	YES	4
39	ZINC01686128	49	0.342391814839827	YES	4
40	ZINC01580906	1243	0.34099998067031445	NO	-
41	ZINC03652769	1790	0.34099998067031445	NO	-
42	ZINC00021531	96	0.3397099801962108	NO	-
43	ZINC03813975	1839	0.338361045787802	NO	-
44	ZINC00010950	59	0.33354759885451246	NO	-
45	ZINC00307652	647	0.33343368198088885	NO	-
46	ZINC03815441	62	0.3327730897905785	YES	9
47	ZINC03209699	1606	0.3305458530406748	NO	-
48	ZINC01616861	1251	0.32742216750099334	NO	-
49	ZINC03815440	51	0.32654448391055974	YES	4
50	ZINC03643624	1767	0.32603170756296673	NO	-
51	ZINC03815439	35	0.32496603638591176	YES	4
52	ZINC03815417	54	0.31964137995129194	YES	4
53	ZINC01999257	55	0.31964137995129194	YES	4
54	ZINC03950321	2223	0.3189525056911019	NO	-
55	ZINC00347452	700	0.3139075237913148	NO	-
56	ZINC01575059	1240	0.31199323502064485	NO	-
57	ZINC03814361	32	0.3101956480796027	YES	4
58	ZINC03814412	34	0.31019564807960265	YES	4
59	ZINC03807917	36	0.31019564807960254	YES	4
60	ZINC03815421	39	0.31019564807960254	YES	4
61	ZINC01666289	1271	0.3036478553408586	NO	-
62	ZINC03975965	2319	0.30054828665886407	NO	-
63	ZINC03975967	2320	0.30025465616104413	NO	-
64	ZINC03815446	56	0.2984812413728222	YES	5
65	ZINC03902342	2190	0.295480059739829	NO	-
66	ZINC02543468	1437	0.29462295822426304	NO	-
67	ZINC01639322	1261	0.29415382216475655	NO	-
68	ZINC03862842	1995	0.293587412277294	NO	-
69	ZINC00008680	45	0.29314942460307336	NO	-
70	ZINC00817982	1093	0.29296661382546907	NO	-
71	ZINC03609924	1757	0.2924943961648524	NO	-
72	ZINC03898183	2186	0.2923481955309139	NO	-
73	ZINC01636366	1260	0.2911713289753856	NO	-
74	ZINC02452061	1390	0.28933789079748135	NO	-
75	ZINC04045945	2384	0.28452413590911396	NO	-
76	ZINC00523597	962	0.2833320451108723	NO	-
77	ZINC04045947	2385	0.2826668322808312	NO	-
78	ZINC00173761	409	0.2825106112650662	NO	-
79	ZINC00485689	888	0.2820130803849682	NO	-
80	ZINC04125498	2417	0.28061046726227273	NO	-
81	ZINC00523596	959	0.27987408463162833	NO	-
82	ZINC03815424	52	0.27914232488287843	YES	4
83	ZINC03778012	1829	0.27830732890060433	NO	-
84	ZINC00003434	12	0.27726020570917864	NO	-
85	ZINC01580673	1242	0.27677278804788374	NO	-
86	ZINC03962070	2246	0.2766944028849488	NO	-
87	ZINC02865841	1537	0.2758121767080288	NO	-
88	ZINC01631270	23	0.27559432476912604	YES	3
89	ZINC03892156	2177	0.2754587379500182	NO	-
90	ZINC03892157	2178	0.273713586577205	NO	-
91	ZINC03778001	1826	0.2734598293178123	NO	-
92	ZINC04594809	2558	0.2734598293178123	NO	-
93	ZINC00005909	29	0.2713092854707487	NO	-
94	ZINC03043069	1562	0.2702576522818195	NO	-
95	ZINC00047551	19	0.2701226371203079	YES	3
96	ZINC00403003	773	0.2686396655692216	NO	-
97	ZINC00186475	443	0.2682676765271506	NO	-
98	ZINC01319998	1176	0.26813621631364426	NO	-
99	ZINC00477507	876	0.26809716921933474	NO	-
100	ZINC03944975	2219	0.26782038668574965	NO	-
101	ZINC03944975	2220	0.26758097309065426	NO	-
102	ZINC00388660	17	0.2669080396037418	YES	3
103	ZINC01911903	1301	0.266856743187855	NO	-
104	ZINC00898027	1098	0.2666818333139431	NO	-
105	ZINC03861937	1967	0.2666033311171661	NO	-
106	ZINC04366879	2482	0.2665284329422058	NO	-
107	ZINC03961119	2243	0.26584026926499665	NO	-
108	ZINC02918209	1552	0.2652929520496986	NO	-
109	ZINC00017354	84	0.26463729673983116	NO	-
110	ZINC01514781	1230	0.2642987019397198	NO	-
111	ZINC00486185	891	0.26421465087771384	NO	-
112	ZINC03891773	2164	0.2638211718594095	NO	-
113	ZINC03814383	53	0.26366552712008534	YES	4
114	ZINC00057656	18	0.2636368720905971	YES	3
115	ZINC03806773	1837	0.26277332705878204	NO	-
116	ZINC00523597	963	0.2626845694832792	NO	-
117	ZINC00523597	964	0.2626845694832792	NO	-
118	ZINC02950611	1554	0.26239291564668515	NO	-
119	ZINC00226846	490	0.2622841003664631	NO	-
120	ZINC03972174	2308	0.2619082728082796	NO	-
121	ZINC03902340	2189	0.26185557659369696	NO	-
122	ZINC00419082	805	0.2617039923168027	NO	-
123	ZINC03961129	2244	0.2610124082071108	NO	-
124	ZINC00011293	60	0.26093118961337924	NO	-
125	ZINC00523596	960	0.2603522838401547	NO	-
126	ZINC00523596	961	0.2603522838401547	NO	-
127	ZINC03962055	2245	0.25941666262215446	NO	-
128	ZINC03852213	1879	0.2593843018670266	NO	-
129	ZINC00002614	5	0.2591470819327486	NO	-
130	ZINC00001503	3	0.2590445763059907	NO	-
131	ZINC03995667	2347	0.2590295459584312	NO	-
132	ZINC03995667	2348	0.2590295459584312	NO	-
133	ZINC03995667	2349	0.2590295459584312	NO	-
134	ZINC00439137	840	0.2585043042179605	NO	-
135	ZINC03956502	2232	0.2585043042179605	NO	-
136	ZINC04300899	2458	0.25790925503789514	NO	-
137	ZINC00596101	1079	0.25777233190788934	NO	-
138	ZINC00315507	659	0.2566604453614127	NO	-
139	ZINC00036531	163	0.25649520273256404	NO	-
140	ZINC00113304	22	0.2564070363126325	YES	3
141	ZINC03585126	1748	0.25607657730333283	NO	-
142	ZINC03817440	1840	0.25580020734897746	NO	-
143	ZINC00036530	162	0.2556559857564028	NO	-
144	ZINC03868607	2079	0.2555933020839381	NO	-
145	ZINC03962117	2247	0.25509860413099994	NO	-
146	ZINC03963954	2274	0.254735475787844	NO	-
147	ZINC00574856	1060	0.25431113200698474	NO	-
148	ZINC03963912	2265	0.2532996552391841	NO	-
149	ZINC00314940	658	0.2531390168904183	NO	-
150	ZINC00009305	48	0.252676897932302	NO	-
151	ZINC00078857	239	0.25213418428375034	NO	-
152	ZINC00519579	951	0.25208630814062705	NO	-
153	ZINC00001503	4	0.2520374579225692	NO	-
154	ZINC00039316	20	0.25189114903711435	YES	3
155	ZINC03958082	2235	0.251689839101097	NO	-
156	ZINC03975208	2318	0.2513889141190234	NO	-
157	ZINC03815444	57	0.24983359788782805	YES	5
158	ZINC03857060	1921	0.2494962655561511	NO	-
159	ZINC00041692	21	0.24814477500323956	YES	3
160	ZINC00543767	994	0.2476879948841311	NO	-
161	ZINC03905742	2195	0.24766700518693294	NO	-
162	ZINC03853947	1905	0.24575311639077213	NO	-
163	ZINC00245783	538	0.24558480499953733	NO	-
164	ZINC02576980	1458	0.2454023636418485	NO	-
165	ZINC01428555	1201	0.24534048925723673	NO	-
166	ZINC01428555	1202	0.24534048925723673	NO	-
167	ZINC00360098	709	0.245216964309585	NO	-
168	ZINC00486064	889	0.24518746626100837	NO	-
169	ZINC03866931	2030	0.24481283880415722	NO	-
170	ZINC01428555	1200	0.2445156963587672	NO	-
171	ZINC00094915	272	0.24399461616810486	NO	-
172	ZINC00621387	1090	0.24340262255329928	NO	-
173	ZINC00025365	132	0.24313732038640973	NO	-
174	ZINC03980304	2336	0.24171253794937284	NO	-
175	ZINC00495239	898	0.2410589300076267	NO	-
176	ZINC03853950	1908	0.24100151263180467	NO	-
177	ZINC00258914	567	0.24078380081173395	NO	-
178	ZINC00618816	1087	0.24078036317547288	NO	-
179	ZINC00172324	407	0.24077218828898767	NO	-
180	ZINC00172332	408	0.24077218828898767	NO	-
181	ZINC00094910	271	0.24058193309950832	NO	-
182	ZINC03890095	2137	0.24017453965181887	NO	-
183	ZINC02883628	1541	0.24007558747117133	NO	-
184	ZINC03817444	1841	0.23997466982151308	NO	-
185	ZINC00036523	161	0.23986579102129196	NO	-
186	ZINC03661716	1791	0.2398378674961092	NO	-
187	ZINC04470133	2544	0.2394580286282887	NO	-
188	ZINC04392005	2491	0.23934472849173816	NO	-
189	ZINC03849549	1860	0.23885318102049935	NO	-
190	ZINC00621386	1089	0.23852462614459954	NO	-
191	ZINC00487650	894	0.23828422436661342	NO	-
192	ZINC00213488	473	0.23810957793931198	NO	-
193	ZINC01744290	1288	0.23807668962290307	NO	-
194	ZINC00036522	160	0.23772837089553284	NO	-
195	ZINC04528708	2555	0.2376366935407668	NO	-
196	ZINC00507019	925	0.23762230590028252	NO	-
197	ZINC00507019	926	0.23762230590028252	NO	-
198	ZINC00507019	927	0.23762230590028252	NO	-
199	ZINC00138773	368	0.2375789777748847	NO	-
200	ZINC00023041	106	0.23706849289217616	NO	-
201	ZINC03972165	2306	0.23600812239823807	NO	-
202	ZINC00150939	386	0.23575055553639307	NO	-
203	ZINC00390280	759	0.2352913795528115	NO	-
204	ZINC01654061	1267	0.23527723084371088	NO	-
205	ZINC04095457	2401	0.23518181589438542	NO	-
206	ZINC02136055	1326	0.23488693066282262	NO	-
207	ZINC01275347	1147	0.23476977969501484	NO	-
208	ZINC03853945	1904	0.23427994481016126	NO	-
209	ZINC02484772	1404	0.2341482324559247	NO	-
210	ZINC00293942	627	0.23413760283727492	NO	-
211	ZINC00012591	67	0.23384001718206762	NO	-
212	ZINC00110319	289	0.23354869189128158	NO	-
213	ZINC03863965	2023	0.23346862505334462	NO	-
214	ZINC00293945	628	0.23277154449696866	NO	-
215	ZINC01598745	1247	0.23247123014108861	NO	-
216	ZINC03600247	1755	0.2324347319014221	NO	-
217	ZINC03878696	2105	0.23152482564847127	NO	-
218	ZINC03817448	1842	0.2314434395050297	NO	-
219	ZINC00565745	1048	0.2309472668970366	NO	-
220	ZINC03778009	1828	0.22999497547238293	NO	-
221	ZINC03581786	1746	0.22861574770873286	NO	-
222	ZINC04011561	2367	0.22807040835989023	NO	-
223	ZINC02741472	1500	0.22770200482384442	NO	-
224	ZINC03972183	2309	0.22742423578107593	NO	-
225	ZINC04470350	2546	0.22742423578107593	NO	-
226	ZINC00008170	42	0.22730057323294126	NO	-
227	ZINC00043901	182	0.22688647819399918	NO	-
228	ZINC00033768	152	0.2263473258218748	NO	-
229	ZINC03861911	1963	0.22622503483209466	NO	-
230	ZINC01069200	1131	0.22621624237294288	NO	-
231	ZINC03866910	2028	0.22612755449135447	NO	-
232	ZINC03868608	2080	0.22597577706803856	NO	-
233	ZINC03861876	1957	0.22582138442123492	NO	-
234	ZINC02130508	1322	0.22561370914108175	NO	-
235	ZINC00110324	290	0.2251096578116413	NO	-
236	ZINC03874005	2101	0.22507292648185767	NO	-
237	ZINC04217587	2439	0.22507292648185767	NO	-
238	ZINC03819167	1843	0.22497830422578932	NO	-
239	ZINC01961565	1306	0.2248967969339968	NO	-
240	ZINC04576942	2557	0.22480149118279139	NO	-
241	ZINC03863941	2022	0.22426822362383467	NO	-
242	ZINC00518961	946	0.22423152771008434	NO	-
243	ZINC03861882	1959	0.22385406171443292	NO	-
244	ZINC03851837	1877	0.22361170328738653	NO	-
245	ZINC00023046	108	0.223514266038837	NO	-
246	ZINC03973862	2311	0.2234932237013233	NO	-
247	ZINC01704165	1283	0.22347131711111956	NO	-
248	ZINC00275194	596	0.2233309344754468	NO	-
249	ZINC03787862	1831	0.2233295226280658	NO	-
250	ZINC00033888	153	0.2232674469680347	NO	-
251	ZINC00565638	1031	0.2232674469680346	NO	-
252	ZINC00565639	1032	0.2232674469680346	NO	-
253	ZINC02550132	1441	0.22319082301792761	NO	-
254	ZINC04007242	2363	0.22313179412183864	NO	-
255	ZINC00033767	151	0.22308874284450414	NO	-
256	ZINC03853943	1902	0.22295578480245454	NO	-
257	ZINC00204006	461	0.22273374746157426	NO	-
258	ZINC00164865	397	0.2222696184551646	NO	-
259	ZINC03855990	1918	0.2217919070397898	NO	-
260	ZINC04031442	2380	0.22161254026071991	NO	-
261	ZINC00006006	30	0.22136807753078708	NO	-
262	ZINC04443288	2506	0.22113496892264914	NO	-
263	ZINC00389943	753	0.22051522007723398	NO	-
264	ZINC03201888	1603	0.22041712033876396	NO	-
265	ZINC02999401	1555	0.22017737107031538	NO	-
266	ZINC03851251	1875	0.2201395788880156	NO	-
267	ZINC03963876	2260	0.21981933092811695	NO	-
268	ZINC00184724	436	0.21949753132228267	NO	-
269	ZINC00057822	201	0.2194707563147045	NO	-
270	ZINC00565640	1033	0.21933527187200316	NO	-
271	ZINC00387862	751	0.21900392133508104	NO	-
272	ZINC00005140	26	0.2189825982577215	NO	-
273	ZINC00042653	178	0.21897371467618718	NO	-
274	ZINC00143973	375	0.21850806483231733	NO	-
275	ZINC02022163	1312	0.21847983646324717	NO	-
276	ZINC03868474	2073	0.2184618736662697	NO	-
277	ZINC04466091	2530	0.2184618736662697	NO	-
278	ZINC04129069	2418	0.21844795133148326	NO	-
279	ZINC00280652	609	0.21829130020646587	NO	-
280	ZINC00227433	494	0.21828164405958037	NO	-
281	ZINC00093526	269	0.21812447817054037	NO	-
282	ZINC03963895	2261	0.2180036578918139	NO	-
283	ZINC03852165	1878	0.21795221869141895	NO	-
284	ZINC00213316	470	0.21775446726198225	NO	-
285	ZINC00043125	179	0.2177271776200325	NO	-
286	ZINC03862142	1971	0.21729410813195546	NO	-
287	ZINC00227435	495	0.217249932514613	NO	-
288	ZINC03963936	2269	0.216508417269024	NO	-
289	ZINC00563049	1025	0.2164884129158194	NO	-
290	ZINC00023042	107	0.2164413434451405	NO	-
291	ZINC04104394	2404	0.21619791293901808	NO	-
292	ZINC03944815	2217	0.21583077728996702	NO	-
293	ZINC03944815	2218	0.21583077728996702	NO	-
294	ZINC00487022	892	0.21565519372677425	NO	-
295	ZINC03862230	1974	0.2155103898727575	NO	-
296	ZINC03958189	2237	0.21540757470904803	NO	-
297	ZINC03980304	2335	0.2154044463478359	NO	-
298	ZINC03815445	63	0.21531892346310513	YES	10
299	ZINC00008878	46	0.2149336576878375	NO	-
300	ZINC03863843	2016	0.21489307404311894	NO	-
301	ZINC04139377	2429	0.2147044347475813	NO	-
302	ZINC01993830	1308	0.21467302389880624	NO	-
303	ZINC03955270	2226	0.21455546106977302	NO	-
304	ZINC03858227	1928	0.21447014101576448	NO	-
305	ZINC00236108	526	0.2143400150625887	NO	-
306	ZINC00236112	527	0.2143400150625887	NO	-
307	ZINC03862293	1978	0.2143400150625887	NO	-
308	ZINC02701585	1487	0.21404886938776246	NO	-
309	ZINC00565705	1040	0.2139433755980044	NO	-
310	ZINC01961566	1307	0.21393563791160838	NO	-
311	ZINC03858228	1929	0.21387622081305263	NO	-
312	ZINC00284075	616	0.21384242130769135	NO	-
313	ZINC03863323	2004	0.21377157025900237	NO	-
314	ZINC03858879	1935	0.2137492939548252	NO	-
315	ZINC00416285	797	0.21370798540193522	NO	-
316	ZINC00390200	754	0.2135586028006776	NO	-
317	ZINC00390200	755	0.2135586028006776	NO	-
318	ZINC00544238	995	0.21355860280067757	NO	-
319	ZINC00544238	996	0.21355860280067757	NO	-
320	ZINC00565704	1039	0.2134220574406002	NO	-
321	ZINC03861881	1958	0.21338608272402365	NO	-
322	ZINC02360726	1374	0.21333849933730284	NO	-
323	ZINC02360727	1375	0.21333849933730284	NO	-
324	ZINC03156920	1579	0.21333849933730284	NO	-
325	ZINC04443785	2509	0.21333015223126606	NO	-
326	ZINC04293333	2455	0.21314477612033106	NO	-
327	ZINC03641076	1766	0.2127743448143247	NO	-
328	ZINC03902335	2188	0.21271014755497925	NO	-
329	ZINC00023047	109	0.21268964632189666	NO	-
330	ZINC00213324	471	0.2125245005275035	NO	-
331	ZINC03862253	1976	0.21250289877849327	NO	-
332	ZINC04136967	2425	0.21245052984379004	NO	-
333	ZINC03853944	1903	0.21228855949919254	NO	-
334	ZINC03861912	1964	0.21224139555032578	NO	-
335	ZINC03863352	2006	0.21202942260817395	NO	-
336	ZINC03980300	2334	0.21188986926199832	NO	-
337	ZINC04464569	2517	0.21188986926199832	NO	-
338	ZINC03861910	1962	0.2115965643022302	NO	-
339	ZINC04139377	2431	0.21152748764180834	NO	-
340	ZINC03860040	1944	0.21147570561489637	NO	-
341	ZINC03963905	2263	0.21077314799967684	NO	-
342	ZINC03862416	1981	0.2107184805222327	NO	-
343	ZINC03863763	2015	0.2107184805222327	NO	-
344	ZINC00227773	496	0.2106589121533841	NO	-
345	ZINC04441609	2505	0.21048394855362235	NO	-
346	ZINC02035359	59	0.21032905541295518	YES	6
347	ZINC03855064	1916	0.21021794226445162	NO	-
348	ZINC00213463	472	0.21018203137856228	NO	-
349	ZINC00487938	895	0.20998664975403283	NO	-
350	ZINC04139377	2430	0.209936572001543	NO	-
351	ZINC00483921	881	0.2098583536897368	NO	-
352	ZINC00483922	882	0.2098583536897368	NO	-
353	ZINC03862151	1972	0.2098583536897368	NO	-
354	ZINC00390467	761	0.20964940237467966	NO	-
355	ZINC03862849	1997	0.2093246775814746	NO	-
356	ZINC03862520	1988	0.20931300486261045	NO	-
357	ZINC00519451	948	0.2090941970891245	NO	-
358	ZINC03963934	2268	0.20895780094959907	NO	-
359	ZINC03862019	1968	0.20860083075394337	NO	-
360	ZINC04350837	2477	0.2085447568934826	NO	-
361	ZINC03855991	1919	0.2083661324177942	NO	-
362	ZINC03867001	2032	0.20827377259386742	NO	-
363	ZINC03891002	2155	0.20826945273408087	NO	-
364	ZINC03863745	2014	0.2081876965043719	NO	-
365	ZINC03852923	1887	0.20805608655016827	NO	-
366	ZINC02939083	1553	0.2080370466315283	NO	-
367	ZINC04470133	2543	0.2079240740497577	NO	-
368	ZINC03963908	2264	0.20788667481765852	NO	-
369	ZINC03980300	2333	0.2077779198906431	NO	-
370	ZINC04464569	2516	0.2077779198906431	NO	-
371	ZINC03862065	1970	0.20776922221274707	NO	-
372	ZINC00413684	782	0.20768773543394006	NO	-
373	ZINC00566642	1050	0.20730473514733652	NO	-
374	ZINC04312943	2461	0.2070803591615864	NO	-
375	ZINC03858386	1932	0.20700078330309088	NO	-
376	ZINC03958184	2236	0.2069450403806931	NO	-
377	ZINC03862521	1989	0.20693126293868452	NO	-
378	ZINC04093831	2396	0.20688505014088293	NO	-
379	ZINC03815448	58	0.20682367542210647	YES	5
380	ZINC03863700	2012	0.2064138000848391	NO	-
381	ZINC00534925	974	0.20604483888964983	NO	-
382	ZINC03863701	2013	0.20598166550974406	NO	-
383	ZINC02481049	1401	0.20589972538048168	NO	-
384	ZINC03890022	2131	0.20581672530312822	NO	-
385	ZINC03963939	2271	0.20539797282246247	NO	-
386	ZINC03963929	2267	0.20536218180320298	NO	-
387	ZINC03151515	1577	0.20529320080763624	NO	-
388	ZINC00413684	781	0.20519421574556732	NO	-
389	ZINC03963923	2266	0.20518555968552238	NO	-
390	ZINC03890024	2132	0.20506566754210057	NO	-
391	ZINC00009653	56	0.205045426159713	NO	-
392	ZINC03861883	1960	0.20486928946515645	NO	-
393	ZINC00565630	1029	0.2044423845085487	NO	-
394	ZINC03868891	2097	0.20422055081708743	NO	-
395	ZINC03616230	1761	0.2039960123838055	NO	-
396	ZINC00008269	43	0.20399393251516074	NO	-
397	ZINC00565631	1030	0.2038915052054115	NO	-
398	ZINC03963950	2273	0.2037865823581781	NO	-
399	ZINC03862797	1993	0.20376635279164998	NO	-
400	ZINC03955272	2227	0.2037425613720073	NO	-
401	ZINC00138891	371	0.20320688230508704	NO	-
402	ZINC03853948	1906	0.20287610749366408	NO	-
403	ZINC00277992	597	0.20281224898933894	NO	-
404	ZINC00608581	1080	0.20259341917791313	NO	-
405	ZINC00257868	565	0.20256050135889936	NO	-
406	ZINC00230012	506	0.2024854782563422	NO	-
407	ZINC00022584	100	0.20236794489766669	NO	-
408	ZINC00207253	462	0.20230668567280416	NO	-
409	ZINC04235099	2442	0.20217656015114902	NO	-
410	ZINC03963904	2262	0.20201404941722145	NO	-
411	ZINC01630593	1259	0.2018815105841807	NO	-
412	ZINC03858024	1927	0.20178027915613522	NO	-
413	ZINC03858024	1926	0.2017802791561352	NO	-
414	ZINC03711302	1822	0.2017268220900243	NO	-
415	ZINC00565682	1036	0.2015586534461341	NO	-
416	ZINC00565683	1037	0.2015586534461341	NO	-
417	ZINC00565750	1049	0.20149257168172988	NO	-
418	ZINC03856290	1920	0.20148475639524566	NO	-
419	ZINC00390202	757	0.2011478381693798	NO	-
420	ZINC00390202	756	0.20114663612410888	NO	-
421	ZINC00111980	302	0.20108980361828785	NO	-
422	ZINC03853949	1907	0.20106261091462968	NO	-
423	ZINC00390238	758	0.20069713386293037	NO	-
424	ZINC04350837	2476	0.20037677810353643	NO	-
425	ZINC01269839	1146	0.2003463672860551	NO	-
426	ZINC00565650	1034	0.2003460712110491	NO	-
427	ZINC00565651	1035	0.2003460712110491	NO	-
428	ZINC03889602	2126	0.20019541408678634	NO	-
429	ZINC04012477	2368	0.20003498956866408	NO	-
430	ZINC00565722	1044	0.19983967074725162	NO	-
431	ZINC00565723	1045	0.19983967074725162	NO	-
432	ZINC00565715	1041	0.1998252783383125	NO	-
433	ZINC00020337	94	0.19978973305552758	NO	-
434	ZINC03805109	1836	0.19974477456768536	NO	-
435	ZINC03972166	2307	0.19949333804234826	NO	-
436	ZINC00416285	798	0.19921380979606643	NO	-
437	ZINC02561986	1451	0.1991596124660118	NO	-
438	ZINC00519450	947	0.19903069240507212	NO	-
439	ZINC01041070	1118	0.19896264469881375	NO	-
440	ZINC04011518	2366	0.19891840598516922	NO	-
441	ZINC03912645	2207	0.1988373514005122	NO	-
442	ZINC00565716	1042	0.1988003428669572	NO	-
443	ZINC00565717	1043	0.1988003428669572	NO	-
444	ZINC02578733	1459	0.19867385264342075	NO	-
445	ZINC03862848	1996	0.19860013582329777	NO	-
446	ZINC00022657	105	0.19832286463824295	NO	-
447	ZINC03858229	1930	0.19802145399876478	NO	-
448	ZINC04470117	2542	0.19802145399876478	NO	-
449	ZINC03862171	1973	0.19801273687931217	NO	-
450	ZINC00008167	41	0.1978168982226049	NO	-
451	ZINC00413697	784	0.19741476214877682	NO	-
452	ZINC03963938	2270	0.19722184079650912	NO	-
453	ZINC03853942	1901	0.19686026212900323	NO	-
454	ZINC03963873	2259	0.19654360754517214	NO	-
455	ZINC00044300	184	0.19654279890920484	NO	-
456	ZINC01041069	1116	0.19650386205690165	NO	-
457	ZINC01993844	1309	0.1964235860290373	NO	-
458	ZINC00413712	788	0.1957957575666841	NO	-
459	ZINC03863536	2010	0.19579518040970945	NO	-
460	ZINC03903640	2193	0.19551883671121226	NO	-
461	ZINC02916128	1549	0.19549424098301696	NO	-
462	ZINC04441339	2504	0.19534128688037314	NO	-
463	ZINC00413697	783	0.19519824102201108	NO	-
464	ZINC02502234	1408	0.1951848635513336	NO	-
465	ZINC02423385	1383	0.1949654708102164	NO	-
466	ZINC00974831	1104	0.19491081528236798	NO	-
467	ZINC04147175	2432	0.19474471121306952	NO	-
468	ZINC03861812	1946	0.19467931632552582	NO	-
469	ZINC01292227	1173	0.19454008620380162	NO	-
470	ZINC00565700	1038	0.19451026295939755	NO	-
471	ZINC00021711	97	0.19444689733168571	NO	-
472	ZINC02419495	1381	0.19439109374373195	NO	-
473	ZINC02419496	1382	0.19406226809665797	NO	-
474	ZINC03892041	2174	0.19397169088325064	NO	-
475	ZINC00533817	971	0.19370632872587296	NO	-
476	ZINC02819819	1532	0.19362595661475307	NO	-
477	ZINC00556002	1006	0.19342639027382205	NO	-
478	ZINC00555999	1003	0.19341643299171504	NO	-
479	ZINC00556001	1005	0.19337031703127033	NO	-
480	ZINC00556000	1004	0.19335880999463298	NO	-
481	ZINC01683226	1278	0.1932813271493257	NO	-
482	ZINC01683226	1279	0.1932813271493257	NO	-
483	ZINC02130571	1323	0.19324323505861646	NO	-
484	ZINC04003811	2362	0.19287781546603897	NO	-
485	ZINC04001310	2360	0.19269442521114555	NO	-
486	ZINC01041069	1117	0.19247845387399753	NO	-
487	ZINC00225461	485	0.19232884011773538	NO	-
488	ZINC00007756	39	0.1923100937810685	NO	-
489	ZINC00062229	208	0.19230868500025186	NO	-
490	ZINC00016716	83	0.19219436499571022	NO	-
491	ZINC00134779	357	0.19201620470383632	NO	-
492	ZINC03956474	2231	0.1919691140180696	NO	-
493	ZINC00021711	98	0.19192803509764317	NO	-
494	ZINC00021711	99	0.19192803509764317	NO	-
495	ZINC03863381	2008	0.19178933872246284	NO	-
496	ZINC00108286	288	0.1917187030912572	NO	-
497	ZINC03868892	2098	0.19160976448574008	NO	-
498	ZINC03890049	2136	0.19146344875398313	NO	-
499	ZINC03891776	2166	0.19112586961155487	NO	-
500	ZINC03890726	2149	0.19106887354350643	NO	-
501	ZINC00536291	976	0.1909993578319873	NO	-
502	ZINC00071659	224	0.19094303435655913	NO	-
503	ZINC00098047	274	0.1908714443415703	NO	-
504	ZINC02292290	1354	0.19083758209665722	NO	-
505	ZINC00556010	1010	0.19070387477507797	NO	-
506	ZINC00556007	1007	0.19070029632202337	NO	-
507	ZINC03868452	2072	0.190673663059129	NO	-
508	ZINC00556009	1009	0.1906697287631646	NO	-
509	ZINC00556008	1008	0.1906490320178444	NO	-
510	ZINC01670243	1273	0.19051110971133903	NO	-
511	ZINC00413712	787	0.1900781050530067	NO	-
512	ZINC03609376	1756	0.1900675232371389	NO	-
513	ZINC03998675	2355	0.18993757509067613	NO	-
514	ZINC03857921	1925	0.1898434459530298	NO	-
515	ZINC01519000	1233	0.18958313129601792	NO	-
516	ZINC03892042	2175	0.18955638903249372	NO	-
517	ZINC02231288	1349	0.18926096210500062	NO	-
518	ZINC00573451	1059	0.18918729617616548	NO	-
519	ZINC03890043	2134	0.18897592027230226	NO	-
520	ZINC02469681	1398	0.18892789539001112	NO	-
521	ZINC00556030	1011	0.18876147692977016	NO	-
522	ZINC00556033	1014	0.18876113636136824	NO	-
523	ZINC00556031	1012	0.18876008502509722	NO	-
524	ZINC00556032	1013	0.188760083386494	NO	-
525	ZINC00573338	1058	0.1884536182415449	NO	-
526	ZINC02169638	1337	0.18809795174793248	NO	-
527	ZINC03952329	2224	0.18808651251617692	NO	-
528	ZINC00134776	355	0.1880789848165065	NO	-
529	ZINC00534618	973	0.1879210238920832	NO	-
530	ZINC00520224	955	0.18785396638170304	NO	-
531	ZINC02833281	1533	0.1876177089834934	NO	-
532	ZINC00024178	121	0.18757316865856902	NO	-
533	ZINC00416286	800	0.18743408061660402	NO	-
534	ZINC04021979	2370	0.18741149063388374	NO	-
535	ZINC00071662	225	0.18736311096845482	NO	-
536	ZINC03861873	1954	0.18732674064351623	NO	-
537	ZINC04234725	2441	0.187296964031215	NO	-
538	ZINC00088772	255	0.18718286815038584	NO	-
539	ZINC00420824	807	0.18696534355951983	NO	-
540	ZINC02916614	1550	0.1868670306046192	NO	-
541	ZINC02916615	1551	0.18684996080478525	NO	-
542	ZINC03868893	2099	0.18683424706942442	NO	-
543	ZINC00104760	284	0.1867793363115004	NO	-
544	ZINC01041070	1119	0.1867779673952524	NO	-
545	ZINC00225343	484	0.18660225994050228	NO	-
546	ZINC02327096	1359	0.1865846769897112	NO	-
547	ZINC00387281	745	0.18648601739936568	NO	-
548	ZINC00024178	119	0.1864738158790903	NO	-
549	ZINC03861874	1955	0.18641519614338076	NO	-
550	ZINC00137198	367	0.18637705539994398	NO	-
551	ZINC03890725	2148	0.18587773090636975	NO	-
552	ZINC02385470	1378	0.1858229777948245	NO	-
553	ZINC00519667	952	0.18580224360738948	NO	-
554	ZINC00172006	406	0.18579971600678083	NO	-
555	ZINC04025542	2376	0.18570505485729832	NO	-
556	ZINC04025542	2377	0.18570505485729832	NO	-
557	ZINC02079717	1319	0.1856420581226347	NO	-
558	ZINC00422990	808	0.1853294876265875	NO	-
559	ZINC03043061	1561	0.18522199875475956	NO	-
560	ZINC03704661	1814	0.18517979365899287	NO	-
561	ZINC03890097	2138	0.18481822573798593	NO	-
562	ZINC03882740	2107	0.18480869304084743	NO	-
563	ZINC00416283	795	0.1847983256131433	NO	-
564	ZINC00127005	327	0.18474569207325742	NO	-
565	ZINC00217349	476	0.18473669640116644	NO	-
566	ZINC04001309	2359	0.18450335057717923	NO	-
567	ZINC03858231	1931	0.18439381107373376	NO	-
568	ZINC00104724	282	0.18436853891470625	NO	-
569	ZINC04416664	2495	0.18420114575687468	NO	-
570	ZINC00178800	420	0.18418075861338973	NO	-
571	ZINC03963957	2275	0.18387008493217724	NO	-
572	ZINC04039942	2382	0.18367573271893428	NO	-
573	ZINC02223055	1347	0.18361466620454037	NO	-
574	ZINC03903640	2192	0.18357814199659517	NO	-
575	ZINC03890045	2135	0.1835616897281242	NO	-
576	ZINC00536292	977	0.18349557470930075	NO	-
577	ZINC00085198	250	0.18346032146956218	NO	-
578	ZINC00009661	57	0.18298594115820224	NO	-
579	ZINC03915640	2209	0.1829814469704027	NO	-
580	ZINC03862796	1992	0.18284798988778977	NO	-
581	ZINC00420811	806	0.18278358857071425	NO	-
582	ZINC03891603	2160	0.1827387036381436	NO	-
583	ZINC03711133	1819	0.18265668487382797	NO	-
584	ZINC01876582	1296	0.1825429631687004	NO	-
585	ZINC00062228	207	0.18246939847063784	NO	-
586	ZINC02079715	1318	0.18234611041935378	NO	-
587	ZINC00239709	534	0.18222438573690586	NO	-
588	ZINC00217234	475	0.18215617122227232	NO	-
589	ZINC00390350	760	0.1818756239577316	NO	-
590	ZINC00138785	369	0.18177291248992852	NO	-
591	ZINC00026416	139	0.18149308423396662	NO	-
592	ZINC03850676	1865	0.1814903450600614	NO	-
593	ZINC03268059	1642	0.18145987401172542	NO	-
594	ZINC03362560	1685	0.18140012194826527	NO	-
595	ZINC00478414	877	0.1813685442961894	NO	-
596	ZINC00411147	778	0.18132627022012557	NO	-
597	ZINC03196581	1597	0.18126086078864145	NO	-
598	ZINC00229918	505	0.18121487134440198	NO	-
599	ZINC00098047	273	0.1808941758815534	NO	-
600	ZINC00331931	671	0.18086924189685166	NO	-
601	ZINC00262587	571	0.18084017150567483	NO	-
602	ZINC01629654	1258	0.18064583130853906	NO	-
603	ZINC00009379	53	0.18062765518836624	NO	-
604	ZINC00145938	377	0.18050009275427661	NO	-
605	ZINC00974832	1105	0.18048335193109255	NO	-
606	ZINC03891595	2159	0.1803153312497695	NO	-
607	ZINC01690791	1280	0.18007775024450426	NO	-
608	ZINC00071990	228	0.1799928769379817	NO	-
609	ZINC00126802	326	0.17997543893082224	NO	-
610	ZINC00416286	799	0.17995446737191434	NO	-
611	ZINC01470617	1218	0.17979025374036436	NO	-
612	ZINC00026419	140	0.17967577256023487	NO	-
613	ZINC03912081	2196	0.17950692526776227	NO	-
614	ZINC00071992	229	0.17946155272392034	NO	-
615	ZINC04441320	2503	0.17938249816640547	NO	-
616	ZINC02330094	1361	0.17930599462475538	NO	-
617	ZINC04302682	2459	0.17885930297653188	NO	-
618	ZINC01470617	1217	0.17871115281714964	NO	-
619	ZINC03711229	1821	0.17843282371374422	NO	-
620	ZINC03977652	2325	0.1783589965407648	NO	-
621	ZINC00407239	775	0.17832362762885953	NO	-
622	ZINC00110547	293	0.17817394480425303	NO	-
623	ZINC01054990	1127	0.1781450103597215	NO	-
624	ZINC00014171	75	0.17807639610686976	NO	-
625	ZINC00087570	253	0.17806887133909005	NO	-
626	ZINC00495265	899	0.17798553107715198	NO	-
627	ZINC04001281	2358	0.1779646815717091	NO	-
628	ZINC01663678	1269	0.17783500170570904	NO	-
629	ZINC03859218	1938	0.17765053877643244	NO	-
630	ZINC03964214	2276	0.17760860738628248	NO	-
631	ZINC00539308	983	0.17757047749489763	NO	-
632	ZINC04302682	2460	0.1774336633576746	NO	-
633	ZINC00433606	826	0.17738343839629406	NO	-
634	ZINC00390822	762	0.1772432975529175	NO	-
635	ZINC01318904	1175	0.1772432975529175	NO	-
636	ZINC02327583	1360	0.17717759819180304	NO	-
637	ZINC00184560	433	0.1767277530592841	NO	-
638	ZINC00138880	370	0.17656006462466745	NO	-
639	ZINC03209521	1605	0.1765326661588257	NO	-
640	ZINC03886022	2111	0.17645810975039825	NO	-
641	ZINC03886022	2112	0.17645810975039825	NO	-
642	ZINC00519491	950	0.17626397456530565	NO	-
643	ZINC03891594	2158	0.17626121328759806	NO	-
644	ZINC04627852	2564	0.17625557816491721	NO	-
645	ZINC03868497	2075	0.17595305398819527	NO	-
646	ZINC02730552	1492	0.17573339507566965	NO	-
647	ZINC00104765	285	0.1756020665986912	NO	-
648	ZINC01052591	1124	0.17553081272264467	NO	-
649	ZINC03863289	2002	0.17546017760970903	NO	-
650	ZINC00016144	80	0.17545723393340193	NO	-
651	ZINC00024178	120	0.17542862967436978	NO	-
652	ZINC00107247	287	0.17517483558281613	NO	-
653	ZINC00238473	531	0.17516265995269026	NO	-
654	ZINC00302078	642	0.17512066815325095	NO	-
655	ZINC03891604	2161	0.1750578589296862	NO	-
656	ZINC01924075	1305	0.17485666882630457	NO	-
657	ZINC03850705	1866	0.17482442918854488	NO	-
658	ZINC02877819	1539	0.1746972511913035	NO	-
659	ZINC02347439	1371	0.17467071534569373	NO	-
660	ZINC00061402	203	0.1746341920871887	NO	-
661	ZINC02009400	1311	0.17452944880101912	NO	-
662	ZINC00112345	304	0.1745265960609655	NO	-
663	ZINC03057133	1563	0.17441570037409473	NO	-
664	ZINC00416281	793	0.17422694438043734	NO	-
665	ZINC00386540	744	0.1742082307770954	NO	-
666	ZINC01658350	1268	0.17410836731849147	NO	-
667	ZINC03863395	2009	0.17409586445225586	NO	-
668	ZINC03185350	1590	0.17398690196240277	NO	-
669	ZINC00061403	204	0.17385665966117342	NO	-
670	ZINC03993213	2345	0.17375894265343075	NO	-
671	ZINC04469972	2541	0.17375894265343075	NO	-
672	ZINC00519490	949	0.17364849475202462	NO	-
673	ZINC00003728	16	0.17361016038291505	NO	-
674	ZINC00534256	972	0.17344667644132933	NO	-
675	ZINC00323862	665	0.1734022567044193	NO	-
676	ZINC04138328	2427	0.17327387954774248	NO	-
677	ZINC00510125	931	0.17316540652063378	NO	-
678	ZINC03867158	2034	0.17313823905910583	NO	-
679	ZINC04465462	2522	0.17313823905910583	NO	-
680	ZINC01040988	1115	0.1731322853195388	NO	-
681	ZINC00554965	1002	0.17312012732507773	NO	-
682	ZINC02737933	1494	0.17283809733025235	NO	-
683	ZINC00016144	82	0.17281859983183173	NO	-
684	ZINC02737934	1495	0.17268313322251397	NO	-
685	ZINC00297106	631	0.17266116663383638	NO	-
686	ZINC00413675	780	0.17250225383268641	NO	-
687	ZINC01518999	1232	0.17245253776386574	NO	-
688	ZINC00134779	358	0.17238446274588096	NO	-
689	ZINC00413675	779	0.17222360691271665	NO	-
690	ZINC03977653	2326	0.17215539472095523	NO	-
691	ZINC03836286	1851	0.17199586624427224	NO	-
692	ZINC00016144	81	0.1719004040677346	NO	-
693	ZINC00013024	72	0.17177002323974458	NO	-
694	ZINC00292702	626	0.1716443063914106	NO	-
695	ZINC00016144	79	0.1716292934280306	NO	-
696	ZINC03868186	2061	0.17162832483625082	NO	-
697	ZINC04465936	2526	0.17162832483625082	NO	-
698	ZINC00062230	209	0.1716142963749478	NO	-
699	ZINC02561669	1450	0.17156172430087202	NO	-
700	ZINC00510125	930	0.17136498902127964	NO	-
701	ZINC04323933	2472	0.17115418007683017	NO	-
702	ZINC01279623	1149	0.17113154724509988	NO	-
703	ZINC00210209	466	0.17108457308651767	NO	-
704	ZINC03862360	1979	0.17103987178567057	NO	-
705	ZINC03890042	2133	0.170962065704831	NO	-
706	ZINC03850712	1867	0.17091935246835024	NO	-
707	ZINC00427639	812	0.17081607933643367	NO	-
708	ZINC03166448	1584	0.1707933039226182	NO	-
709	ZINC02550491	1442	0.17075760793517974	NO	-
710	ZINC03853737	1900	0.17065560253976492	NO	-
711	ZINC03957527	2233	0.170570096146616	NO	-
712	ZINC02435371	1387	0.17051775087897184	NO	-
713	ZINC02342407	1369	0.17051048372074057	NO	-
714	ZINC03695689	1793	0.17045954951771938	NO	-
715	ZINC00241870	535	0.17044330476015243	NO	-
716	ZINC01757351	1290	0.17038510719504077	NO	-
717	ZINC01040987	1114	0.17027937596653353	NO	-
718	ZINC03166450	1585	0.17026239756248981	NO	-
719	ZINC02730553	1493	0.170157511552532	NO	-
720	ZINC01677173	1275	0.17009773580480708	NO	-
721	ZINC03912090	2198	0.170096995812811	NO	-
722	ZINC00436013	830	0.17007541619123678	NO	-
723	ZINC00297109	632	0.17006720449084947	NO	-
724	ZINC04132179	2420	0.17001794927448327	NO	-
725	ZINC03977698	2330	0.1699793722286832	NO	-
726	ZINC03968545	2285	0.16982349587854442	NO	-
727	ZINC01612041	1248	0.16982269593623095	NO	-
728	ZINC01612041	1249	0.16982269593623095	NO	-
729	ZINC02345165	1370	0.16977281719639872	NO	-
730	ZINC00015588	77	0.1697598857605823	NO	-
731	ZINC03547661	1727	0.16972551560978028	NO	-
732	ZINC00121839	313	0.16969118929530683	NO	-
733	ZINC03188821	1591	0.16959107758287945	NO	-
734	ZINC03597007	1753	0.16956185957735823	NO	-
735	ZINC00210209	465	0.16954858567365502	NO	-
736	ZINC00132527	347	0.1695254616724192	NO	-
737	ZINC00132529	348	0.16952366637841063	NO	-
738	ZINC00079216	242	0.16951455535951074	NO	-
739	ZINC00121842	314	0.16946317027808416	NO	-
740	ZINC00398505	768	0.16941050273897645	NO	-
741	ZINC03796900	1832	0.1690657680491893	NO	-
742	ZINC02336994	1364	0.16904913203956434	NO	-
743	ZINC00005569	27	0.16903452873871294	NO	-
744	ZINC01247845	1144	0.16899654102493275	NO	-
745	ZINC03396901	1693	0.16893243941892733	NO	-
746	ZINC02641117	1474	0.16877201588255378	NO	-
747	ZINC00062231	210	0.16842910581050577	NO	-
748	ZINC00287363	620	0.16842645733699851	NO	-
749	ZINC02200057	1342	0.16835765982213458	NO	-
750	ZINC04439727	2502	0.1683277739050621	NO	-
751	ZINC01663679	1270	0.16825646443715322	NO	-
752	ZINC00387861	750	0.1682158616998371	NO	-
753	ZINC00572494	1057	0.168180598350661	NO	-
754	ZINC00544530	997	0.16801751631742207	NO	-
755	ZINC00004404	21	0.1676776326207897	NO	-
756	ZINC00122971	319	0.167628992404907	NO	-
757	ZINC02223200	1348	0.16755193934807247	NO	-
758	ZINC00104740	283	0.16752085982403822	NO	-
759	ZINC00009687	58	0.16751318658036704	NO	-
760	ZINC01922532	1302	0.16735787707898225	NO	-
761	ZINC02481994	1402	0.16734363479169334	NO	-
762	ZINC00413717	789	0.16724191700250762	NO	-
763	ZINC01507653	1227	0.1671849570388291	NO	-
764	ZINC02354761	1372	0.16705430200583157	NO	-
765	ZINC03711154	1820	0.16705078155143643	NO	-
766	ZINC02738013	1498	0.16671774908947018	NO	-
767	ZINC02738012	1497	0.166704763473279	NO	-
768	ZINC02213867	1345	0.16660754139094705	NO	-
769	ZINC00011877	64	0.1665931733443683	NO	-
770	ZINC00565733	1046	0.1665581261831297	NO	-
771	ZINC00565735	1047	0.1665581261831297	NO	-
772	ZINC03863904	2018	0.1665581261831297	NO	-
773	ZINC03863905	2019	0.1665581261831297	NO	-
774	ZINC00365219	714	0.16646096045571115	NO	-
775	ZINC03861875	1956	0.16634787804669976	NO	-
776	ZINC00134776	356	0.16630056232525597	NO	-
777	ZINC03952974	2225	0.16627528588683357	NO	-
778	ZINC03912082	2197	0.16615905176992737	NO	-
779	ZINC04469584	2539	0.16615905176992737	NO	-
780	ZINC00250221	551	0.1660627181057932	NO	-
781	ZINC00003728	15	0.16600274274520385	NO	-
782	ZINC02438608	1388	0.16595498253208532	NO	-
783	ZINC02573673	1456	0.16588349914985945	NO	-
784	ZINC00501522	906	0.16585375433566835	NO	-
785	ZINC00169549	404	0.16583817736558606	NO	-
786	ZINC00024177	116	0.16582590581648612	NO	-
787	ZINC01094836	1136	0.16572116740114837	NO	-
788	ZINC00137051	365	0.16562866018765798	NO	-
789	ZINC04010331	2365	0.16561239265597708	NO	-
790	ZINC01516515	1231	0.1656090717514922	NO	-
791	ZINC00831904	1094	0.1653962821291572	NO	-
792	ZINC00250228	552	0.16535384005876907	NO	-
793	ZINC00038124	167	0.16529772853168986	NO	-
794	ZINC03574662	1740	0.16528494686910974	NO	-
795	ZINC01554458	1238	0.16519466403553765	NO	-
796	ZINC02527121	1420	0.16504026941787722	NO	-
797	ZINC00224129	480	0.16493041768420116	NO	-
798	ZINC00543192	990	0.1649238826551396	NO	-
799	ZINC00542920	989	0.16492206518645217	NO	-
800	ZINC02434806	1386	0.16479986657461443	NO	-
801	ZINC00408148	776	0.16469395243701648	NO	-
802	ZINC02737954	1496	0.16444836016383008	NO	-
803	ZINC00492807	897	0.16425874307197308	NO	-
804	ZINC03868890	2096	0.1642478716143234	NO	-
805	ZINC03351615	1674	0.16420114935228694	NO	-
806	ZINC02362916	1376	0.1641668430994366	NO	-
807	ZINC00346712	698	0.1640805714698686	NO	-
808	ZINC00386540	743	0.1640633987627415	NO	-
809	ZINC04111124	2406	0.16395334135215073	NO	-
810	ZINC00226379	488	0.16390459150965445	NO	-
811	ZINC02236712	1350	0.16387608917774493	NO	-
812	ZINC00541301	987	0.163809962312731	NO	-
813	ZINC00416283	796	0.16377487518419587	NO	-
814	ZINC02330112	1362	0.16359744635369675	NO	-
815	ZINC03704590	1813	0.16335515481713306	NO	-
816	ZINC00086178	252	0.16326934097518128	NO	-
817	ZINC00387860	749	0.1631742446690441	NO	-
818	ZINC03863357	2007	0.16296796919817008	NO	-
819	ZINC00387859	748	0.1629341005228293	NO	-
820	ZINC00296603	629	0.16291342663965494	NO	-
821	ZINC00007756	37	0.16284458012740696	NO	-
822	ZINC04413327	2493	0.1628016121192593	NO	-
823	ZINC00408148	777	0.1627509064324537	NO	-
824	ZINC03867154	2033	0.16269997915292386	NO	-
825	ZINC04465458	2521	0.16269997915292386	NO	-
826	ZINC02359546	1373	0.16245185995356298	NO	-
827	ZINC00562947	1022	0.16237355410876922	NO	-
828	ZINC02746880	1503	0.16224471125356993	NO	-
829	ZINC03902359	2191	0.16218131993093055	NO	-
830	ZINC00413699	785	0.16212149629835734	NO	-
831	ZINC03880449	2106	0.16211297700022761	NO	-
832	ZINC00076968	238	0.16203462265238938	NO	-
833	ZINC01510316	1	0.16200850343183126	YES	1
834	ZINC00456090	862	0.16197129041954716	NO	-
835	ZINC01924071	1304	0.16194176270999183	NO	-
836	ZINC00287361	619	0.16187815018065738	NO	-
837	ZINC03396904	1694	0.1617132530684592	NO	-
838	ZINC00059434	202	0.16170736507072447	NO	-
839	ZINC02593207	1466	0.1617016672600214	NO	-
840	ZINC03862064	1969	0.16161585432934822	NO	-
841	ZINC03912123	2202	0.16150895161434792	NO	-
842	ZINC03199964	1601	0.16145754544928356	NO	-
843	ZINC04426137	2500	0.1614226939215907	NO	-
844	ZINC04139348	2428	0.16124004866567238	NO	-
845	ZINC02364744	1377	0.16117626128114504	NO	-
846	ZINC00346712	699	0.1610817757969929	NO	-
847	ZINC02490270	1406	0.1610107003561401	NO	-
848	ZINC01291411	1171	0.16099885071405778	NO	-
849	ZINC00091194	260	0.1609835231946209	NO	-
850	ZINC00562967	1023	0.1609718700195116	NO	-
851	ZINC03956441	2229	0.16095684816996123	NO	-
852	ZINC03912122	2201	0.16088680589644525	NO	-
853	ZINC03351617	1675	0.16066454766303842	NO	-
854	ZINC03355399	1680	0.16053998794820806	NO	-
855	ZINC03355400	1681	0.1603461213476213	NO	-
856	ZINC00486129	890	0.1603406652056028	NO	-
857	ZINC00210340	467	0.160197811458129	NO	-
858	ZINC00314066	657	0.1600717813438026	NO	-
859	ZINC00443515	848	0.15999797153152773	NO	-
860	ZINC04498807	2551	0.15986343405610887	NO	-
861	ZINC01881588	1298	0.15983236801236395	NO	-
862	ZINC04465874	2524	0.15982294675254477	NO	-
863	ZINC03859217	1937	0.15977389263680727	NO	-
864	ZINC00501945	910	0.1596991088272456	NO	-
865	ZINC03396910	1696	0.15931330927423373	NO	-
866	ZINC00413699	786	0.1591920801243266	NO	-
867	ZINC00297090	630	0.15909440172873374	NO	-
868	ZINC03889731	2128	0.15907470691651637	NO	-
869	ZINC03891789	2167	0.15905803384827838	NO	-
870	ZINC04490978	2550	0.1589991676880508	NO	-
871	ZINC01291412	1172	0.1588069183082127	NO	-
872	ZINC03862803	1994	0.1586621884828326	NO	-
873	ZINC03863986	2024	0.15858816787071667	NO	-
874	ZINC03959140	2241	0.1585803651117537	NO	-
875	ZINC00036815	165	0.1585573721954632	NO	-
876	ZINC04251127	2447	0.1585513548302741	NO	-
877	ZINC04251127	2448	0.1585513548302741	NO	-
878	ZINC04251127	2449	0.1585513548302741	NO	-
879	ZINC00002834	10	0.15852484738191502	NO	-
880	ZINC00185169	438	0.15841149349963535	NO	-
881	ZINC00389470	752	0.15821764817320924	NO	-
882	ZINC03853736	1899	0.158098285919514	NO	-
883	ZINC03355401	1682	0.15797108970035886	NO	-
884	ZINC03257891	1637	0.15794437618341226	NO	-
885	ZINC03848076	1855	0.15754103662265417	NO	-
886	ZINC03779780	1830	0.1574322261640466	NO	-
887	ZINC04317099	2470	0.15731051119569303	NO	-
888	ZINC02210173	1344	0.15720197982151182	NO	-
889	ZINC01536948	1235	0.15708057644538564	NO	-
890	ZINC02273184	1353	0.15706984845793148	NO	-
891	ZINC00513684	943	0.15682661560806038	NO	-
892	ZINC03958436	2239	0.15682491837573265	NO	-
893	ZINC03305469	1658	0.15673848206113264	NO	-
894	ZINC04010331	2364	0.15671867153096308	NO	-
895	ZINC03101851	1572	0.15670168367731713	NO	-
896	ZINC01586846	1245	0.15663219144422783	NO	-
897	ZINC00297668	635	0.1565976184634018	NO	-
898	ZINC03711330	1823	0.15625537208796955	NO	-
899	ZINC02524786	1419	0.15611986389900812	NO	-
900	ZINC03668721	1792	0.156115511415576	NO	-
901	ZINC00009394	54	0.15610333392984865	NO	-
902	ZINC03802112	1834	0.15598842299525464	NO	-
903	ZINC02496572	1407	0.15589996907045883	NO	-
904	ZINC00224260	481	0.15588694036329542	NO	-
905	ZINC00004619	22	0.15584427878031967	NO	-
906	ZINC03867188	2036	0.15581761297004887	NO	-
907	ZINC00572493	1054	0.1557321973440166	NO	-
908	ZINC03355404	1683	0.15565332611397215	NO	-
909	ZINC00208671	463	0.15552064536721028	NO	-
910	ZINC03868886	2093	0.1555133176037044	NO	-
911	ZINC02202278	1343	0.1554817656452223	NO	-
912	ZINC00572493	1055	0.15547076531456303	NO	-
913	ZINC02543369	1436	0.15536187348778435	NO	-
914	ZINC03418718	1697	0.15531203685981496	NO	-
915	ZINC00004619	23	0.15524578489428398	NO	-
916	ZINC00542835	988	0.15523454835666908	NO	-
917	ZINC00223312	478	0.15483806848463938	NO	-
918	ZINC00148883	382	0.15481077810633137	NO	-
919	ZINC00090076	257	0.15476577268478592	NO	-
920	ZINC03861829	1950	0.154764300243312	NO	-
921	ZINC00091248	261	0.15474182193692304	NO	-
922	ZINC00250259	554	0.15473626838422622	NO	-
923	ZINC00280009	604	0.15430908098667992	NO	-
924	ZINC00280009	603	0.1541999469548892	NO	-
925	ZINC01410464	1195	0.15419324717910618	NO	-
926	ZINC00020022	92	0.1541195675337562	NO	-
927	ZINC03912587	2206	0.15376703824973312	NO	-
928	ZINC02490261	1405	0.15370682574520914	NO	-
929	ZINC00349381	701	0.15368944099041118	NO	-
930	ZINC04317099	2471	0.1535926658971737	NO	-
931	ZINC04117622	2413	0.1534847624774496	NO	-
932	ZINC04426130	2499	0.15336388477418092	NO	-
933	ZINC00250266	555	0.15329936061360486	NO	-
934	ZINC00023395	114	0.15317034463827414	NO	-
935	ZINC03863221	2001	0.15305444473480656	NO	-
936	ZINC02294557	1355	0.15300710325708453	NO	-
937	ZINC00186075	440	0.1529980436766284	NO	-
938	ZINC03859315	1939	0.15261953241495071	NO	-
939	ZINC00116393	310	0.15260275389977654	NO	-
940	ZINC02400223	1380	0.15252684938390554	NO	-
941	ZINC03698282	1799	0.1524090586714638	NO	-
942	ZINC00235359	524	0.15238830067119186	NO	-
943	ZINC00026384	138	0.15238047109275565	NO	-
944	ZINC00317852	662	0.1523783960732505	NO	-
945	ZINC04299240	2457	0.1520842273284077	NO	-
946	ZINC03868323	2066	0.1520770501175854	NO	-
947	ZINC00026164	135	0.15200952196988565	NO	-
948	ZINC03588493	1749	0.1519989904881655	NO	-
949	ZINC03868880	2087	0.15199350289280958	NO	-
950	ZINC00433585	825	0.15187282085245452	NO	-
951	ZINC03963941	2272	0.1518221482835924	NO	-
952	ZINC02720594	1488	0.15176789093678847	NO	-
953	ZINC03891774	2165	0.15171432752946973	NO	-
954	ZINC04023848	2371	0.15165038886001722	NO	-
955	ZINC03704569	1810	0.15155034348572463	NO	-
956	ZINC00032149	145	0.1515051817675257	NO	-
957	ZINC00337522	676	0.1514599191060078	NO	-
958	ZINC04294191	2456	0.1514401510463631	NO	-
959	ZINC00452658	859	0.15143607129464848	NO	-
960	ZINC03236879	1623	0.1513559440707899	NO	-
961	ZINC00182337	431	0.15132217896258288	NO	-
962	ZINC00007756	38	0.15118087925178836	NO	-
963	ZINC03861933	1965	0.1511133125476568	NO	-
964	ZINC04464518	2515	0.15106800099810908	NO	-
965	ZINC00452658	858	0.150953586381718	NO	-
966	ZINC00485045	885	0.15087905136026955	NO	-
967	ZINC03698226	1794	0.15083457202381942	NO	-
968	ZINC00225299	483	0.15076178095259632	NO	-
969	ZINC00279868	602	0.1507551976158225	NO	-
970	ZINC00452658	860	0.15074547068723232	NO	-
971	ZINC03868879	2086	0.15072792835998686	NO	-
972	ZINC03853525	1895	0.15071574404512098	NO	-
973	ZINC00438899	839	0.1507041094718974	NO	-
974	ZINC03396907	1695	0.15070053522188998	NO	-
975	ZINC04386723	2488	0.1506686060964233	NO	-
976	ZINC04386723	2489	0.1506686060964233	NO	-
977	ZINC03698273	1796	0.1506640784564762	NO	-
978	ZINC04245307	2446	0.1506311531011119	NO	-
979	ZINC00223334	479	0.15061411872727432	NO	-
980	ZINC02720596	1490	0.1504749676778675	NO	-
981	ZINC02720595	1489	0.15046926251146414	NO	-
982	ZINC00032149	146	0.15041173209081607	NO	-
983	ZINC03243939	1629	0.15041160797098813	NO	-
984	ZINC03704568	1809	0.1502528856023906	NO	-
985	ZINC03863290	2003	0.15020798745989747	NO	-
986	ZINC03701036	1804	0.15019742788963455	NO	-
987	ZINC00025512	134	0.15016536052043652	NO	-
988	ZINC00387810	747	0.15008958918746307	NO	-
989	ZINC00071496	222	0.14990473791724865	NO	-
990	ZINC00024177	118	0.14980180986521013	NO	-
991	ZINC03205476	1604	0.1497965094515305	NO	-
992	ZINC03862417	1982	0.14976389922251526	NO	-
993	ZINC03969763	2297	0.14972490134645086	NO	-
994	ZINC00351100	702	0.14971576048809218	NO	-
995	ZINC00071730	226	0.14971074773485318	NO	-
996	ZINC00007265	34	0.14960765334022874	NO	-
997	ZINC03199353	1600	0.14958782408923285	NO	-
998	ZINC03958220	2238	0.14951370434552672	NO	-
999	ZINC02889052	1543	0.14950948723576557	NO	-
1000	ZINC03851063	1871	0.14941394781726128	NO	-
1001	ZINC00025512	133	0.1493532787811459	NO	-
1002	ZINC00282386	612	0.14933125636671038	NO	-
1003	ZINC03848978	1858	0.14920521380895074	NO	-
1004	ZINC03848978	1859	0.14920521380895074	NO	-
1005	ZINC00161107	393	0.14914296523458256	NO	-
1006	ZINC00282386	611	0.14894455088659636	NO	-
1007	ZINC00520032	954	0.1489253889347727	NO	-
1008	ZINC02431617	1384	0.14878660428621623	NO	-
1009	ZINC00392984	765	0.14871374671234042	NO	-
1010	ZINC00280313	606	0.14863753988275816	NO	-
1011	ZINC03333669	1667	0.14852161681489318	NO	-
1012	ZINC04360485	2479	0.148490682966493	NO	-
1013	ZINC01576843	1241	0.14841082767369007	NO	-
1014	ZINC02528970	1421	0.1484105507173329	NO	-
1015	ZINC03874293	2102	0.14839318606769353	NO	-
1016	ZINC00103432	280	0.14833457257833205	NO	-
1017	ZINC03960801	2242	0.1482362848928321	NO	-
1018	ZINC00015584	76	0.1481952428014015	NO	-
1019	ZINC00019791	91	0.1481232526340772	NO	-
1020	ZINC02558529	1447	0.14787630055477316	NO	-
1021	ZINC00538840	981	0.1478135562343103	NO	-
1022	ZINC03698250	1795	0.14779933066924933	NO	-
1023	ZINC00438899	838	0.1477945237545265	NO	-
1024	ZINC04370986	2485	0.14773364262877708	NO	-
1025	ZINC02294558	1356	0.1476949606256557	NO	-
1026	ZINC03711332	1824	0.14768131895288472	NO	-
1027	ZINC03868885	2092	0.14763736796161273	NO	-
1028	ZINC03704574	1811	0.1475418966685869	NO	-
1029	ZINC03851063	1870	0.1474755524084524	NO	-
1030	ZINC01668370	10	0.14746560852569143	YES	1
1031	ZINC04023848	2372	0.14738862584538517	NO	-
1032	ZINC02217534	1346	0.1472533528451035	NO	-
1033	ZINC01506209	1226	0.14719732558032242	NO	-
1034	ZINC03888352	2115	0.14713793672410075	NO	-
1035	ZINC03888352	2116	0.14713793672410075	NO	-
1036	ZINC00184583	434	0.14704743305108792	NO	-
1037	ZINC01280904	1150	0.14700685079698558	NO	-
1038	ZINC01280904	1152	0.14700685079698558	NO	-
1039	ZINC03867211	2038	0.147000292148153	NO	-
1040	ZINC01792360	1291	0.1469470690040396	NO	-
1041	ZINC00580874	1070	0.1468950565597786	NO	-
1042	ZINC02333569	1363	0.1468701102463135	NO	-
1043	ZINC00069233	219	0.14671226038271717	NO	-
1044	ZINC01280904	1151	0.1466397652856298	NO	-
1045	ZINC03706039	1816	0.14663775973906693	NO	-
1046	ZINC03352363	1678	0.1464145552197668	NO	-
1047	ZINC03352363	1679	0.1464145552197668	NO	-
1048	ZINC00272680	594	0.14636960894779172	NO	-
1049	ZINC00003629	14	0.14627068772968124	NO	-
1050	ZINC00041939	177	0.1462367115674257	NO	-
1051	ZINC00280330	608	0.14619470188367623	NO	-
1052	ZINC03859198	1936	0.14611685632181354	NO	-
1053	ZINC00024177	117	0.1460377542802436	NO	-
1054	ZINC03868884	2091	0.14597777690399666	NO	-
1055	ZINC03851020	1869	0.1459398215069849	NO	-
1056	ZINC00538311	980	0.145917478870126	NO	-
1057	ZINC04317093	2468	0.14584841112748784	NO	-
1058	ZINC04317093	2469	0.14584841112748784	NO	-
1059	ZINC04364903	2480	0.14584782508036095	NO	-
1060	ZINC03861936	1966	0.14565307764248853	NO	-
1061	ZINC00280240	605	0.14563620737583935	NO	-
1062	ZINC00297690	636	0.14562081068285024	NO	-
1063	ZINC03868876	2083	0.14559709567216922	NO	-
1064	ZINC03868887	2094	0.1455773059397096	NO	-
1065	ZINC03851218	1874	0.14548285539477895	NO	-
1066	ZINC02534972	1431	0.14545943905539657	NO	-
1067	ZINC00226425	489	0.14538854900668777	NO	-
1068	ZINC04437446	2501	0.14530678829774085	NO	-
1069	ZINC00442718	844	0.14530636394143226	NO	-
1070	ZINC03862418	1983	0.14522864576762964	NO	-
1071	ZINC01922552	1303	0.14521753841716115	NO	-
1072	ZINC01542777	1237	0.14511078384972884	NO	-
1073	ZINC03868881	2088	0.14510000765599423	NO	-
1074	ZINC00230495	507	0.14505373578751982	NO	-
1075	ZINC03863327	2005	0.14482246530702175	NO	-
1076	ZINC03858425	1933	0.14479085634404526	NO	-
1077	ZINC04468290	2536	0.14479085634404526	NO	-
1078	ZINC01384938	1180	0.14470475761325144	NO	-
1079	ZINC02439757	1389	0.14465596690762203	NO	-
1080	ZINC00300674	639	0.1445184675629081	NO	-
1081	ZINC03863071	2000	0.14436382795532102	NO	-
1082	ZINC03969325	2296	0.14432915828747786	NO	-
1083	ZINC00431557	819	0.14432649524897315	NO	-
1084	ZINC00056548	3	0.14415347795031191	YES	1
1085	ZINC00272668	593	0.1440176157948009	NO	-
1086	ZINC00271980	589	0.1440080017352143	NO	-
1087	ZINC03889479	2122	0.14392813150101202	NO	-
1088	ZINC01281445	1169	0.14388771847967233	NO	-
1089	ZINC01281445	1170	0.14388771847967233	NO	-
1090	ZINC04136953	2424	0.1438219326532915	NO	-
1091	ZINC00056434	11	0.14359027256163784	YES	2
1092	ZINC00280320	607	0.14353283755263066	NO	-
1093	ZINC03704575	1812	0.14348482653180042	NO	-
1094	ZINC00192127	451	0.14343318049620757	NO	-
1095	ZINC03030641	1557	0.1433711540939538	NO	-
1096	ZINC03030641	1558	0.1433711540939538	NO	-
1097	ZINC03030641	1559	0.1433711540939538	NO	-
1098	ZINC00469488	871	0.14334969163529795	NO	-
1099	ZINC03861830	1951	0.14333322602938736	NO	-
1100	ZINC00392237	763	0.14315268614838494	NO	-
1101	ZINC00027212	143	0.14290978661571463	NO	-
1102	ZINC03868883	2090	0.14289585809077665	NO	-
1103	ZINC04368351	2484	0.14262600305757905	NO	-
1104	ZINC04288772	2454	0.14252634820863871	NO	-
1105	ZINC00056546	4	0.14248670231868965	YES	1
1106	ZINC00443411	847	0.14232785118810268	NO	-
1107	ZINC00008591	44	0.14226638879738546	NO	-
1108	ZINC03866974	2031	0.14225442341128494	NO	-
1109	ZINC03970837	2298	0.1421536873859798	NO	-
1110	ZINC00416281	794	0.14191963525047954	NO	-
1111	ZINC04488647	2549	0.14190030497082556	NO	-
1112	ZINC00020300	93	0.141879149344518	NO	-
1113	ZINC00463755	866	0.1418706811038385	NO	-
1114	ZINC03862703	1991	0.14177200378992194	NO	-
1115	ZINC02904129	1548	0.1417326239018291	NO	-
1116	ZINC03704041	1806	0.14169955317943322	NO	-
1117	ZINC03590135	1751	0.14157017747455228	NO	-
1118	ZINC03590134	1750	0.14148830393055192	NO	-
1119	ZINC03698281	1798	0.14146467498454993	NO	-
1120	ZINC03698280	1797	0.1414499640461945	NO	-
1121	ZINC03868882	2089	0.14144907832324607	NO	-
1122	ZINC03850792	1868	0.1413651175002868	NO	-
1123	ZINC01708605	1284	0.1413564824338839	NO	-
1124	ZINC03862452	1987	0.14128000587716633	NO	-
1125	ZINC00491454	896	0.14116290342296628	NO	-
1126	ZINC00130309	340	0.14115017075591943	NO	-
1127	ZINC01399032	1188	0.14107510305268134	NO	-
1128	ZINC01399032	1189	0.14107510305268134	NO	-
1129	ZINC03704548	1807	0.14104453654092555	NO	-
1130	ZINC03885633	2110	0.1410201174928705	NO	-
1131	ZINC03854573	1912	0.140707747964797	NO	-
1132	ZINC00413717	790	0.14066731132005855	NO	-
1133	ZINC00111513	294	0.14060470221360782	NO	-
1134	ZINC00114537	307	0.14028763765832916	NO	-
1135	ZINC03890563	2145	0.14014917044380673	NO	-
1136	ZINC04338732	2475	0.1401082286032889	NO	-
1137	ZINC03610252	1758	0.13987213902309015	NO	-
1138	ZINC03867761	2051	0.1398564708018994	NO	-
1139	ZINC04465735	2523	0.1398564708018994	NO	-
1140	ZINC03891889	2170	0.13978223235163356	NO	-
1141	ZINC03463306	1703	0.1397601006175641	NO	-
1142	ZINC01620100	1252	0.1397249288196683	NO	-
1143	ZINC01620100	1253	0.1397165950964134	NO	-
1144	ZINC03862419	1984	0.1395344692592338	NO	-
1145	ZINC00234811	521	0.13953332079422667	NO	-
1146	ZINC03434681	1698	0.13949509184535586	NO	-
1147	ZINC00016008	78	0.1392812025641849	NO	-
1148	ZINC00236871	529	0.1392646695643311	NO	-
1149	ZINC00561361	1019	0.13915881880917536	NO	-
1150	ZINC00194058	455	0.1391204134800774	NO	-
1151	ZINC02628040	1472	0.1390347550924754	NO	-
1152	ZINC00003629	13	0.13897645183932616	NO	-
1153	ZINC00236871	528	0.13894400654988498	NO	-
1154	ZINC01666820	1272	0.1389102469734505	NO	-
1155	ZINC03855970	1917	0.13884801587915707	NO	-
1156	ZINC01456181	1212	0.13878314506412853	NO	-
1157	ZINC03868596	2078	0.1387332600831131	NO	-
1158	ZINC04466167	2533	0.1387332600831131	NO	-
1159	ZINC03701019	1801	0.13865039149613914	NO	-
1160	ZINC00342723	693	0.13857726735278156	NO	-
1161	ZINC00563784	1026	0.1385760480220319	NO	-
1162	ZINC00034146	155	0.1384011237054521	NO	-
1163	ZINC03912414	2204	0.1383449200844318	NO	-
1164	ZINC02843193	1534	0.13817460863783462	NO	-
1165	ZINC02843196	1535	0.13817460863783462	NO	-
1166	ZINC03990121	2339	0.13816382871200153	NO	-
1167	ZINC03990121	2340	0.13816382871200153	NO	-
1168	ZINC00313435	656	0.1380881344398935	NO	-
1169	ZINC00385818	737	0.13802996868705453	NO	-
1170	ZINC02464434	1396	0.13795954256652837	NO	-
1171	ZINC03949691	2222	0.13792322373918345	NO	-
1172	ZINC03863011	1999	0.13749570629520153	NO	-
1173	ZINC04317092	2466	0.13743812814347145	NO	-
1174	ZINC04317092	2467	0.13743812814347145	NO	-
1175	ZINC00398617	769	0.13739122978639265	NO	-
1176	ZINC04030205	2378	0.13736377205170536	NO	-
1177	ZINC00054337	196	0.1372976923193387	NO	-
1178	ZINC00383792	736	0.1371110197478782	NO	-
1179	ZINC03868874	2081	0.13710102459539486	NO	-
1180	ZINC03854572	1911	0.13709419856107416	NO	-
1181	ZINC01016455	1110	0.1370904897615202	NO	-
1182	ZINC03851252	1876	0.1370545952717518	NO	-
1183	ZINC00424540	811	0.1370544544597485	NO	-
1184	ZINC00169221	403	0.1370198720310552	NO	-
1185	ZINC00230496	508	0.13689031940535915	NO	-
1186	ZINC00538861	982	0.13682385596332708	NO	-
1187	ZINC02131344	1324	0.13681177969332467	NO	-
1188	ZINC03998897	2356	0.13666541187929002	NO	-
1189	ZINC03340227	1669	0.13666248600186362	NO	-
1190	ZINC03532447	1722	0.13657710475896248	NO	-
1191	ZINC00034149	156	0.1365509221245786	NO	-
1192	ZINC00243533	536	0.1365487206752248	NO	-
1193	ZINC00342721	692	0.13630048390447366	NO	-
1194	ZINC00092361	265	0.13628188491037568	NO	-
1195	ZINC03997291	2352	0.13624609559184525	NO	-
1196	ZINC02645085	1475	0.1360024757244432	NO	-
1197	ZINC03993180	2343	0.13594073335448012	NO	-
1198	ZINC00513685	944	0.13592824707725648	NO	-
1199	ZINC02026515	1315	0.1357617833555916	NO	-
1200	ZINC04030688	2379	0.13569369696013583	NO	-
1201	ZINC03349880	1673	0.13567222744301255	NO	-
1202	ZINC03993180	2344	0.1355427013098627	NO	-
1203	ZINC01621240	1255	0.13549587565323684	NO	-
1204	ZINC00111513	295	0.1354517158618226	NO	-
1205	ZINC00023979	115	0.1353435603227859	NO	-
1206	ZINC04066451	2392	0.13533565258831518	NO	-
1207	ZINC02665136	1481	0.13531930324419744	NO	-
1208	ZINC00572494	1056	0.13523109028650418	NO	-
1209	ZINC00168076	402	0.13519410868072693	NO	-
1210	ZINC00246756	548	0.13514180574231313	NO	-
1211	ZINC02267756	1352	0.13511828185052563	NO	-
1212	ZINC02432839	1385	0.13510589369663453	NO	-
1213	ZINC02584871	1462	0.13508558950833666	NO	-
1214	ZINC03868321	2064	0.13507129905625959	NO	-
1215	ZINC00023114	110	0.13504945238096627	NO	-
1216	ZINC00023114	111	0.13504945238096627	NO	-
1217	ZINC03889080	2117	0.13499236717807006	NO	-
1218	ZINC00519960	953	0.13498958034758282	NO	-
1219	ZINC00417878	802	0.13496688010354443	NO	-
1220	ZINC00417878	803	0.13496688010354443	NO	-
1221	ZINC03889557	2125	0.1348887451919155	NO	-
1222	ZINC03280829	1648	0.13487830479184815	NO	-
1223	ZINC02342321	1365	0.13483452551575933	NO	-
1224	ZINC02342321	1366	0.13483452551575933	NO	-
1225	ZINC02342321	1367	0.13483452551575933	NO	-
1226	ZINC02342321	1368	0.13483452551575933	NO	-
1227	ZINC02306420	1357	0.13473859631207638	NO	-
1228	ZINC01399032	1187	0.1346959471178401	NO	-
1229	ZINC03868322	2065	0.13457400812422596	NO	-
1230	ZINC00019140	88	0.1344357411190331	NO	-
1231	ZINC00613470	1084	0.13405708456675205	NO	-
1232	ZINC00285876	618	0.13395243670508034	NO	-
1233	ZINC03352358	1676	0.13383947937003177	NO	-
1234	ZINC03352358	1677	0.13383947937003177	NO	-
1235	ZINC02099412	1320	0.1338017942423211	NO	-
1236	ZINC03977594	2321	0.13374090204350494	NO	-
1237	ZINC00005681	28	0.1336622948636746	NO	-
1238	ZINC01504755	1225	0.1336521307194784	NO	-
1239	ZINC03706060	1817	0.13362733210344535	NO	-
1240	ZINC01620388	1254	0.13352339602621202	NO	-
1241	ZINC04316909	2463	0.13348100183079603	NO	-
1242	ZINC00034144	154	0.1334121266892077	NO	-
1243	ZINC00224610	482	0.13330171034254681	NO	-
1244	ZINC00150675	384	0.13329700840161005	NO	-
1245	ZINC04316909	2462	0.13324733803813366	NO	-
1246	ZINC01504755	1224	0.13324080082717976	NO	-
1247	ZINC00078909	240	0.1331718815395971	NO	-
1248	ZINC00078909	241	0.1331718815395971	NO	-
1249	ZINC03198588	1598	0.13316202647065897	NO	-
1250	ZINC00185696	439	0.13310242203899336	NO	-
1251	ZINC03980039	2331	0.1330396472090118	NO	-
1252	ZINC04183653	2436	0.13303712120964037	NO	-
1253	ZINC03862391	1980	0.13301563831843383	NO	-
1254	ZINC02504446	1410	0.13296135668481893	NO	-
1255	ZINC03268080	1643	0.1329549722050973	NO	-
1256	ZINC03959122	2240	0.1328255114655058	NO	-
1257	ZINC04470253	2545	0.1328255114655058	NO	-
1258	ZINC04627845	2562	0.13281000398063714	NO	-
1259	ZINC03848643	1857	0.1327098585684892	NO	-
1260	ZINC03505438	1718	0.13268978345365454	NO	-
1261	ZINC03505450	1719	0.13268978345365454	NO	-
1262	ZINC00011761	61	0.13253528924753757	NO	-
1263	ZINC01394939	1183	0.1323919214111092	NO	-
1264	ZINC03396406	1692	0.13235114413907584	NO	-
1265	ZINC03867453	2046	0.13235114413907584	NO	-
1266	ZINC00169728	405	0.13235054552410566	NO	-
1267	ZINC03980039	2332	0.1323468739297825	NO	-
1268	ZINC04380742	2486	0.13227797808849592	NO	-
1269	ZINC03850583	1864	0.13215350130374173	NO	-
1270	ZINC01587804	5	0.13214301850083926	YES	1
1271	ZINC03859539	1941	0.13208743930712338	NO	-
1272	ZINC03701034	1803	0.13203080651274451	NO	-
1273	ZINC03572943	1735	0.13186341409677405	NO	-
1274	ZINC03572944	1736	0.13186341409677405	NO	-
1275	ZINC01566834	9	0.13180239679161584	YES	1
1276	ZINC03164452	1582	0.1317369968041324	NO	-
1277	ZINC00019790	90	0.13168775834001675	NO	-
1278	ZINC04121849	2415	0.1315335690461555	NO	-
1279	ZINC03861549	7	0.13153176052140753	YES	1
1280	ZINC00133196	349	0.13149419891347128	NO	-
1281	ZINC00092370	266	0.13148915137265443	NO	-
1282	ZINC00006959	32	0.1314440976270785	NO	-
1283	ZINC00385818	738	0.13141660129732946	NO	-
1284	ZINC03868413	2071	0.13139783171325284	NO	-
1285	ZINC04316910	2464	0.13138785875028458	NO	-
1286	ZINC04316910	2465	0.13138785875028458	NO	-
1287	ZINC03867424	2043	0.13128492158541677	NO	-
1288	ZINC04418194	2496	0.13127888612334793	NO	-
1289	ZINC03891611	2162	0.1312254671318288	NO	-
1290	ZINC01880250	1297	0.1311758417968709	NO	-
1291	ZINC00191197	448	0.1311712506393689	NO	-
1292	ZINC03471464	1707	0.1310844125147021	NO	-
1293	ZINC00184584	435	0.13102108530581436	NO	-
1294	ZINC00111829	300	0.13100332454429886	NO	-
1295	ZINC02026520	1316	0.13098266103963832	NO	-
1296	ZINC00166050	399	0.13090705443046613	NO	-
1297	ZINC00117991	311	0.13082764278343292	NO	-
1298	ZINC04150452	2	0.1308135103570682	YES	1
1299	ZINC01815001	1292	0.13074288078646004	NO	-
1300	ZINC00181868	430	0.13066262386319896	NO	-
1301	ZINC00337860	677	0.1305884404269241	NO	-
1302	ZINC00985077	1107	0.1305884404269241	NO	-
1303	ZINC01500903	1222	0.13053074380087068	NO	-
1304	ZINC02628036	1471	0.13048532252174033	NO	-
1305	ZINC03257738	1636	0.13040208394865424	NO	-
1306	ZINC03318814	1662	0.13040208394865424	NO	-
1307	ZINC03877847	2103	0.13036482340528108	NO	-
1308	ZINC01027997	1112	0.13028429033054342	NO	-
1309	ZINC00495351	900	0.1302137254236605	NO	-
1310	ZINC01017493	1111	0.13001651584873716	NO	-
1311	ZINC00090996	259	0.12994669417910082	NO	-
1312	ZINC03868329	2068	0.12990168830989027	NO	-
1313	ZINC00063606	213	0.12988151182582994	NO	-
1314	ZINC02742536	1501	0.1298791490238685	NO	-
1315	ZINC04469500	2537	0.12985769497140667	NO	-
1316	ZINC03802111	1833	0.12978579292039802	NO	-
1317	ZINC03887961	2114	0.12975188098812063	NO	-
1318	ZINC00132447	345	0.12966453097751393	NO	-
1319	ZINC00117991	312	0.12965765122061984	NO	-
1320	ZINC03890259	2139	0.12962686626023034	NO	-
1321	ZINC03580539	1743	0.12940599194659616	NO	-
1322	ZINC00022649	103	0.12939750325746285	NO	-
1323	ZINC00383790	734	0.12936649215654125	NO	-
1324	ZINC02584887	1464	0.12935566526590156	NO	-
1325	ZINC02584877	1463	0.12933854088457603	NO	-
1326	ZINC00043980	183	0.12931433920234076	NO	-
1327	ZINC03853447	1893	0.12927727851829485	NO	-
1328	ZINC00018501	86	0.12916998149106565	NO	-
1329	ZINC00134654	354	0.12904413115110466	NO	-
1330	ZINC00227419	493	0.12903074306963544	NO	-
1331	ZINC00903783	1099	0.12901000529052212	NO	-
1332	ZINC00041448	176	0.12895016581620092	NO	-
1333	ZINC03289680	1650	0.1289054957466893	NO	-
1334	ZINC04138128	2426	0.12887347934569365	NO	-
1335	ZINC00226062	487	0.12877956833876358	NO	-
1336	ZINC02482877	1403	0.1287297598377326	NO	-
1337	ZINC03854982	1914	0.12868627550113448	NO	-
1338	ZINC03887063	2113	0.12855270386049802	NO	-
1339	ZINC00032057	144	0.12853372898649518	NO	-
1340	ZINC00092117	263	0.12853154489819582	NO	-
1341	ZINC00009603	55	0.12849092111974372	NO	-
1342	ZINC03580564	1745	0.12833667226859385	NO	-
1343	ZINC01056452	1130	0.12832560430177664	NO	-
1344	ZINC03802119	1835	0.1282532383418953	NO	-
1345	ZINC00297326	633	0.12817389549198802	NO	-
1346	ZINC00235823	525	0.1279831659570258	NO	-
1347	ZINC02580949	1460	0.12797489622421654	NO	-
1348	ZINC00123261	321	0.12787806702739063	NO	-
1349	ZINC00230498	509	0.12786049035687766	NO	-
1350	ZINC03157856	1580	0.12773647097861263	NO	-
1351	ZINC02659985	1479	0.12769557277686827	NO	-
1352	ZINC03912567	2205	0.12766433057324234	NO	-
1353	ZINC00354239	703	0.1276340854572147	NO	-
1354	ZINC00132447	346	0.12757915702254505	NO	-
1355	ZINC00225610	486	0.12756850476954498	NO	-
1356	ZINC00063604	212	0.1273041916116002	NO	-
1357	ZINC00423349	810	0.1272717628296246	NO	-
1358	ZINC00194010	453	0.12725675768886813	NO	-
1359	ZINC03868037	2055	0.12722744917368736	NO	-
1360	ZINC04465906	2525	0.12722744917368736	NO	-
1361	ZINC00088513	254	0.12719569879215098	NO	-
1362	ZINC03890018	2130	0.12719569879215098	NO	-
1363	ZINC00524370	965	0.12717289268195658	NO	-
1364	ZINC00524371	966	0.12717289268195658	NO	-
1365	ZINC00180650	428	0.12717223099455988	NO	-
1366	ZINC00362700	710	0.12705737043881973	NO	-
1367	ZINC01076057	1133	0.12704979193506602	NO	-
1368	ZINC03868875	2082	0.12703413505935793	NO	-
1369	ZINC04627846	2563	0.1269601638037508	NO	-
1370	ZINC00008950	47	0.12690324160913788	NO	-
1371	ZINC03473372	1709	0.12689087410289032	NO	-
1372	ZINC00123258	320	0.1267864378970643	NO	-
1373	ZINC00007872	40	0.12672823734240418	NO	-
1374	ZINC02790623	1525	0.1267041039864547	NO	-
1375	ZINC00297328	634	0.12669994859180594	NO	-
1376	ZINC00482797	878	0.12658074537933298	NO	-
1377	ZINC00436303	831	0.12644366655215405	NO	-
1378	ZINC00436303	832	0.12644366655215405	NO	-
1379	ZINC00935709	1101	0.12637934975521922	NO	-
1380	ZINC00935709	1102	0.12637934975521922	NO	-
1381	ZINC03872293	6	0.12633683857249867	YES	1
1382	ZINC02104894	1321	0.1263127685432725	NO	-
1383	ZINC03848552	1856	0.12623325364042542	NO	-
1384	ZINC03861885	1961	0.12623310564434	NO	-
1385	ZINC00036452	159	0.12616277864339423	NO	-
1386	ZINC00282477	613	0.1261419297356954	NO	-
1387	ZINC01404530	1192	0.12613153068261104	NO	-
1388	ZINC04177102	2434	0.1260932395491051	NO	-
1389	ZINC00418205	804	0.12605456067301327	NO	-
1390	ZINC00311467	653	0.12603656443676595	NO	-
1391	ZINC00002834	11	0.12599189384210852	NO	-
1392	ZINC03178797	1586	0.12591933724580334	NO	-
1393	ZINC03977660	2327	0.12591933724580334	NO	-
1394	ZINC04459057	2512	0.12591933724580334	NO	-
1395	ZINC03968609	2288	0.1258436945118423	NO	-
1396	ZINC00305185	643	0.12581580824326924	NO	-
1397	ZINC04045166	2383	0.12569492855910022	NO	-
1398	ZINC00508310	12	0.12566438070145425	YES	2
1399	ZINC04177114	2435	0.1256018121057988	NO	-
1400	ZINC03867654	2049	0.12556025100935544	NO	-
1401	ZINC03912819	2208	0.12549079416229886	NO	-
1402	ZINC00024360	122	0.12543820152496393	NO	-
1403	ZINC02534916	1426	0.12538461243629134	NO	-
1404	ZINC03705708	1815	0.12537709482071857	NO	-
1405	ZINC00415535	792	0.12536617668482686	NO	-
1406	ZINC00157026	390	0.12529448095557197	NO	-
1407	ZINC00484450	883	0.1251863089110525	NO	-
1408	ZINC04059952	2390	0.12518264977021068	NO	-
1409	ZINC04059952	2391	0.12518264977021068	NO	-
1410	ZINC00339976	681	0.1251194425414919	NO	-
1411	ZINC02729603	1491	0.12509786631190237	NO	-
1412	ZINC02546668	1439	0.12508324305202592	NO	-
1413	ZINC03997271	2350	0.12497172241044445	NO	-
1414	ZINC04501924	2552	0.1249438954028241	NO	-
1415	ZINC03340262	1670	0.1248074639737273	NO	-
1416	ZINC00363836	711	0.12479623689017447	NO	-
1417	ZINC00257145	560	0.12468500725779506	NO	-
1418	ZINC03867187	2035	0.12465438236873172	NO	-
1419	ZINC04024702	2374	0.12462832594199096	NO	-
1420	ZINC01320283	1177	0.12452805731321315	NO	-
1421	ZINC02597429	1467	0.12448506827960779	NO	-
1422	ZINC00180621	427	0.12442002889726021	NO	-
1423	ZINC00091352	262	0.12441045181286453	NO	-
1424	ZINC00194013	454	0.1243146674192185	NO	-
1425	ZINC03648139	1783	0.12429975370533446	NO	-
1426	ZINC00309284	648	0.12423276860996224	NO	-
1427	ZINC03970911	2300	0.12408217979652894	NO	-
1428	ZINC04467865	2534	0.12408217979652894	NO	-
1429	ZINC00373926	724	0.12407939431067962	NO	-
1430	ZINC04633728	2567	0.12401753132250924	NO	-
1431	ZINC04352527	2478	0.12401274597855044	NO	-
1432	ZINC00004624	24	0.12399336576246231	NO	-
1433	ZINC01384954	1182	0.12371028676122939	NO	-
1434	ZINC00338073	678	0.1236562686950199	NO	-
1435	ZINC03313643	1660	0.12362568820793302	NO	-
1436	ZINC03970916	2301	0.12356690055015306	NO	-
1437	ZINC04467866	2535	0.12356690055015306	NO	-
1438	ZINC02179591	1340	0.12344785255205143	NO	-
1439	ZINC03863893	2017	0.12342257062724528	NO	-
1440	ZINC00179164	421	0.12336719232192309	NO	-
1441	ZINC03890261	2140	0.12334537587689574	NO	-
1442	ZINC00047984	189	0.12331742653777623	NO	-
1443	ZINC00268518	580	0.12330339947567873	NO	-
1444	ZINC03862237	1975	0.1231628512310906	NO	-
1445	ZINC04116089	2411	0.12313054364497408	NO	-
1446	ZINC00210711	468	0.12311328229441372	NO	-
1447	ZINC00128817	338	0.12307655790538845	NO	-
1448	ZINC02558531	1449	0.1229165598287547	NO	-
1449	ZINC01384954	1181	0.12290166352248333	NO	-
1450	ZINC03868036	2054	0.12288399876127022	NO	-
1451	ZINC00279679	599	0.12284690185101453	NO	-
1452	ZINC02023791	1314	0.12280151129934695	NO	-
1453	ZINC00416658	801	0.12278941437778591	NO	-
1454	ZINC04116089	2412	0.12274776603293767	NO	-
1455	ZINC01716556	1285	0.12270760831994988	NO	-
1456	ZINC01281437	1165	0.12268391705864559	NO	-
1457	ZINC01281437	1167	0.12268391705864559	NO	-
1458	ZINC03912094	2199	0.12267583247973864	NO	-
1459	ZINC03343072	1671	0.1226304604878695	NO	-
1460	ZINC00135906	361	0.12261545996410432	NO	-
1461	ZINC00284271	617	0.12261545996410432	NO	-
1462	ZINC03854328	1909	0.12255391120719471	NO	-
1463	ZINC03854329	1910	0.12255391120719471	NO	-
1464	ZINC00366655	717	0.12252277490725864	NO	-
1465	ZINC01281436	1161	0.12251950317888394	NO	-
1466	ZINC01281436	1162	0.12251950317888394	NO	-
1467	ZINC00476230	873	0.12248487069905363	NO	-
1468	ZINC03974487	2312	0.12247951032709459	NO	-
1469	ZINC04469517	2538	0.12247951032709459	NO	-
1470	ZINC03868889	2095	0.12247338031946862	NO	-
1471	ZINC03967002	2277	0.12242835878103815	NO	-
1472	ZINC00358181	707	0.12242277646689587	NO	-
1473	ZINC00358184	708	0.12242277646689587	NO	-
1474	ZINC00393543	766	0.12240009956285997	NO	-
1475	ZINC03862420	1985	0.12235872697592882	NO	-
1476	ZINC03388867	1690	0.1221388758968702	NO	-
1477	ZINC03580562	1744	0.12210816341076668	NO	-
1478	ZINC03883435	2108	0.1220921470454531	NO	-
1479	ZINC00561163	1018	0.1220073781892233	NO	-
1480	ZINC00023116	112	0.12191826046211227	NO	-
1481	ZINC00023116	113	0.12191826046211227	NO	-
1482	ZINC04036395	2381	0.1218851399585316	NO	-
1483	ZINC04193893	2437	0.12188431034746419	NO	-
1484	ZINC04193893	2438	0.12188431034746419	NO	-
1485	ZINC03185136	1589	0.12177021189837828	NO	-
1486	ZINC00510393	932	0.12168899422163555	NO	-
1487	ZINC00620798	1088	0.12163025640049967	NO	-
1488	ZINC02558512	1445	0.1215729592273851	NO	-
1489	ZINC00003978	19	0.12148714315922182	NO	-
1490	ZINC00364397	712	0.12142967474711337	NO	-
1491	ZINC00509885	929	0.12139499017532408	NO	-
1492	ZINC00053801	193	0.12138868018075523	NO	-
1493	ZINC03859894	1943	0.12135962070375644	NO	-
1494	ZINC00257180	561	0.12135635654135349	NO	-
1495	ZINC03867760	2050	0.12135374935596253	NO	-
1496	ZINC00335546	672	0.12135326953910863	NO	-
1497	ZINC00052758	192	0.1213293584223748	NO	-
1498	ZINC00151809	387	0.12128332727496394	NO	-
1499	ZINC03860056	1945	0.12119629119945964	NO	-
1500	ZINC03701017	1800	0.12115926511467488	NO	-
1501	ZINC00288555	621	0.12109606594312076	NO	-
1502	ZINC00079521	243	0.1210528998089837	NO	-
1503	ZINC00502312	911	0.12103577175054554	NO	-
1504	ZINC00502312	912	0.12102935070608557	NO	-
1505	ZINC03892093	2176	0.12102300850968413	NO	-
1506	ZINC00502312	913	0.12100761126996308	NO	-
1507	ZINC01883733	1300	0.12094011747800255	NO	-
1508	ZINC00012482	66	0.12088533303943794	NO	-
1509	ZINC04131904	2419	0.12086773305813571	NO	-
1510	ZINC00575206	1064	0.12086625228296043	NO	-
1511	ZINC00442789	845	0.12086230651890405	NO	-
1512	ZINC04093701	2395	0.12083440927611969	NO	-
1513	ZINC04420150	2498	0.12082710752462507	NO	-
1514	ZINC00053801	194	0.12077583812073542	NO	-
1515	ZINC00234809	520	0.12068980489894772	NO	-
1516	ZINC00054367	197	0.12068747677103615	NO	-
1517	ZINC00500205	902	0.12042301113337829	NO	-
1518	ZINC00177986	416	0.12039495279590402	NO	-
1519	ZINC00381509	732	0.12036398829464721	NO	-
1520	ZINC03849556	1861	0.120320613544282	NO	-
1521	ZINC04000726	2357	0.12026884039577027	NO	-
1522	ZINC03372384	1687	0.12026508989553635	NO	-
1523	ZINC04622791	2561	0.1202552916677248	NO	-
1524	ZINC00484452	884	0.12021597382174348	NO	-
1525	ZINC00191620	449	0.12020347253196867	NO	-
1526	ZINC03648153	1786	0.12018622047181134	NO	-
1527	ZINC00045705	185	0.12018171014578809	NO	-
1528	ZINC00177986	417	0.12014541519742739	NO	-
1529	ZINC00090665	258	0.12012244850093176	NO	-
1530	ZINC00186417	442	0.12010499089452298	NO	-
1531	ZINC00175943	415	0.12008263097440824	NO	-
1532	ZINC00383791	735	0.12003187956778309	NO	-
1533	ZINC01536668	1234	0.11995433490754503	NO	-
1534	ZINC01077309	1135	0.11995335033768806	NO	-
1535	ZINC01754793	1289	0.11974055307954115	NO	-
1536	ZINC03853446	1892	0.11972361740638236	NO	-
1537	ZINC03379538	1688	0.11965779640520978	NO	-
1538	ZINC02597436	1468	0.11960385320948201	NO	-
1539	ZINC01840706	1293	0.11960021054716198	NO	-
1540	ZINC03853575	1896	0.11953840726175659	NO	-
1541	ZINC02545374	1438	0.1194001739155845	NO	-
1542	ZINC00581215	1072	0.11937861158737884	NO	-
1543	ZINC00344025	695	0.1193660801382484	NO	-
1544	ZINC03949689	2221	0.11932742870583297	NO	-
1545	ZINC02510611	1414	0.11929616312183587	NO	-
1546	ZINC00127328	330	0.11927363071711992	NO	-
1547	ZINC00234816	522	0.11925412363981598	NO	-
1548	ZINC00283101	13	0.11924550564166006	YES	2
1549	ZINC03273246	1646	0.11924497922322755	NO	-
1550	ZINC00575206	1062	0.1192312991723544	NO	-
1551	ZINC03889532	2124	0.11909692481877164	NO	-
1552	ZINC00331447	669	0.11903418308023415	NO	-
1553	ZINC00265805	579	0.11899658251898199	NO	-
1554	ZINC04111523	2407	0.11895715736974688	NO	-
1555	ZINC00111800	298	0.11893916388881387	NO	-
1556	ZINC03073069	1566	0.11890961547772519	NO	-
1557	ZINC03194246	1594	0.11885310159558318	NO	-
1558	ZINC00935709	1100	0.1187538187781425	NO	-
1559	ZINC03892890	2180	0.1186747738714297	NO	-
1560	ZINC00436528	833	0.1186286939709145	NO	-
1561	ZINC04405328	2492	0.11857887986139638	NO	-
1562	ZINC00148656	381	0.11854818395441892	NO	-
1563	ZINC00320812	664	0.11847656640696896	NO	-
1564	ZINC03194249	1595	0.11837317144847087	NO	-
1565	ZINC01366260	1179	0.11830590505473033	NO	-
1566	ZINC00354622	704	0.11830308768515262	NO	-
1567	ZINC03213384	1607	0.11829543177677546	NO	-
1568	ZINC03182193	1587	0.11827709153958359	NO	-
1569	ZINC00311200	651	0.1182764000650148	NO	-
1570	ZINC00485084	886	0.11815973415998335	NO	-
1571	ZINC03970838	2299	0.11808771103696943	NO	-
1572	ZINC03977634	2323	0.11807381420172405	NO	-
1573	ZINC03977636	2324	0.11807381420172405	NO	-
1574	ZINC03912100	2200	0.11805561097595084	NO	-
1575	ZINC03322345	1664	0.11802985764394319	NO	-
1576	ZINC00192477	452	0.11796847756304168	NO	-
1577	ZINC00075320	235	0.11786418305708671	NO	-
1578	ZINC03201406	1602	0.11785962307769694	NO	-
1579	ZINC00580369	1069	0.11783860903709312	NO	-
1580	ZINC00344025	694	0.11772120200372799	NO	-
1581	ZINC03862990	1998	0.11769454196817429	NO	-
1582	ZINC02156127	1331	0.11768518125809913	NO	-
1583	ZINC02474999	1400	0.11761501924828119	NO	-
1584	ZINC00127258	329	0.1176030289302574	NO	-
1585	ZINC01747889	8	0.11758654061021703	YES	1
1586	ZINC03851155	1872	0.11758426040774268	NO	-
1587	ZINC00265802	578	0.11756856044188037	NO	-
1588	ZINC01280939	1154	0.1174372977104781	NO	-
1589	ZINC01280939	1155	0.1174372977104781	NO	-
1590	ZINC01595661	1246	0.11740076848842791	NO	-
1591	ZINC00104422	281	0.11732242549105687	NO	-
1592	ZINC00520762	956	0.11730212012883304	NO	-
1593	ZINC00569081	1052	0.11728812491631013	NO	-
1594	ZINC00152683	388	0.11724252168927195	NO	-
1595	ZINC03165963	1583	0.11718722437160989	NO	-
1596	ZINC00330864	668	0.1171843293448006	NO	-
1597	ZINC02179592	1341	0.11711266104350897	NO	-
1598	ZINC00246386	541	0.11710031465959632	NO	-
1599	ZINC03487565	1715	0.11708798205315668	NO	-
1600	ZINC00354625	705	0.11708676536251493	NO	-
1601	ZINC01325325	1178	0.11707626234801895	NO	-
1602	ZINC00279792	600	0.11705591721074084	NO	-
1603	ZINC03974923	2314	0.11699809346862272	NO	-
1604	ZINC00234075	518	0.11696401849465085	NO	-
1605	ZINC02755323	1510	0.11694532010049577	NO	-
1606	ZINC02524319	1418	0.11691046951220174	NO	-
1607	ZINC03311200	1659	0.11690869195418785	NO	-
1608	ZINC00437597	836	0.1168864518855536	NO	-
1609	ZINC00134652	353	0.11679125367324865	NO	-
1610	ZINC00122729	318	0.11675706785367107	NO	-
1611	ZINC04268527	2451	0.11670202310139703	NO	-
1612	ZINC03815429	14	0.11663628931441125	YES	2
1613	ZINC00082478	245	0.1165896661323705	NO	-
1614	ZINC04632807	2565	0.11655353215223554	NO	-
1615	ZINC03648139	1781	0.11651334549356508	NO	-
1616	ZINC03631036	1765	0.11643065814400153	NO	-
1617	ZINC01281445	1168	0.11640265845708314	NO	-
1618	ZINC03648136	1780	0.11636486614707779	NO	-
1619	ZINC00381510	733	0.11633693059816598	NO	-
1620	ZINC00162705	395	0.11617996824675422	NO	-
1621	ZINC03701869	1805	0.1161796705119022	NO	-
1622	ZINC03962706	2252	0.11616513028497012	NO	-
1623	ZINC00575575	1065	0.11604438220368216	NO	-
1624	ZINC00423030	809	0.11604093050963314	NO	-
1625	ZINC03889530	2123	0.11597770962551765	NO	-
1626	ZINC03863665	2011	0.11577537953155119	NO	-
1627	ZINC00004683	25	0.11572149004703514	NO	-
1628	ZINC00055848	200	0.11571877447964672	NO	-
1629	ZINC00568773	1051	0.11570039509972856	NO	-
1630	ZINC04024702	2373	0.11564919909099945	NO	-
1631	ZINC02263982	1351	0.11561848322832666	NO	-
1632	ZINC02473887	1399	0.1155275380448871	NO	-
1633	ZINC02534941	1427	0.11552405970059894	NO	-
1634	ZINC00092695	267	0.11549302205900541	NO	-
1635	ZINC00092695	268	0.11549302205900541	NO	-
1636	ZINC01513590	1229	0.11547788468434216	NO	-
1637	ZINC03849897	1862	0.11542554522486259	NO	-
1638	ZINC03648139	1782	0.11542029629854555	NO	-
1639	ZINC03706340	1818	0.11534571753077426	NO	-
1640	ZINC00061999	206	0.11532056640907833	NO	-
1641	ZINC03487542	1714	0.11525822354141776	NO	-
1642	ZINC00246743	547	0.11512900370561434	NO	-
1643	ZINC00140318	374	0.11508236325521456	NO	-
1644	ZINC00357998	706	0.11501539443631792	NO	-
1645	ZINC00365447	716	0.11497004583206734	NO	-
1646	ZINC00246737	546	0.11493212283245244	NO	-
1647	ZINC00000934	2	0.11491623934691819	NO	-
1648	ZINC02606577	1469	0.11490393324508442	NO	-
1649	ZINC02875050	1538	0.11485222899310617	NO	-
1650	ZINC00341188	688	0.11483164066345734	NO	-
1651	ZINC01472305	1219	0.11482514598255494	NO	-
1652	ZINC00431803	820	0.11472543746779576	NO	-
1653	ZINC00022647	102	0.11462581355482086	NO	-
1654	ZINC01542529	1236	0.11461685381226398	NO	-
1655	ZINC00502653	914	0.11456418152646908	NO	-
1656	ZINC03591896	1752	0.11448338683670507	NO	-
1657	ZINC00272213	590	0.11446748885547046	NO	-
1658	ZINC00501750	908	0.11445014840652935	NO	-
1659	ZINC00012150	65	0.11437007389432052	NO	-
1660	ZINC03868878	2085	0.11432968342889552	NO	-
1661	ZINC03648119	1773	0.1143129865314426	NO	-
1662	ZINC00051168	191	0.11430556482432104	NO	-
1663	ZINC00341187	687	0.11428746922859864	NO	-
1664	ZINC00024487	128	0.11427289174657472	NO	-
1665	ZINC03249699	1631	0.11426622817996228	NO	-
1666	ZINC00262378	570	0.11425412882931156	NO	-
1667	ZINC00111802	299	0.11423484098386781	NO	-
1668	ZINC00437528	835	0.11421702826256584	NO	-
1669	ZINC03968602	2287	0.11417304900094921	NO	-
1670	ZINC00565335	1028	0.11416382383435784	NO	-
1671	ZINC00244673	537	0.11413156690835607	NO	-
1672	ZINC03356061	1684	0.11412013122355542	NO	-
1673	ZINC00246384	540	0.11410397120106848	NO	-
1674	ZINC00003760	18	0.11409137455245845	NO	-
1675	ZINC03868351	2070	0.11407613757339233	NO	-
1676	ZINC00003760	17	0.11407081242215325	NO	-
1677	ZINC00501752	909	0.11398871919715842	NO	-
1678	ZINC03868350	2069	0.11398703337291266	NO	-
1679	ZINC00502655	915	0.11392449367861716	NO	-
1680	ZINC00186504	444	0.1137986315806417	NO	-
1681	ZINC00282372	610	0.11376233428105545	NO	-
1682	ZINC00565333	1027	0.11376188292505673	NO	-
1683	ZINC00061998	205	0.11375904188946247	NO	-
1684	ZINC02789187	1521	0.11374266313361754	NO	-
1685	ZINC00188889	447	0.11374009046003766	NO	-
1686	ZINC02645358	1476	0.11366526948195418	NO	-
1687	ZINC00033342	150	0.11347008176452819	NO	-
1688	ZINC00611491	1082	0.11345790164497781	NO	-
1689	ZINC00523352	958	0.11345010792931776	NO	-
1690	ZINC00263250	572	0.11343603666966183	NO	-
1691	ZINC02541465	1435	0.1134261923119879	NO	-
1692	ZINC02173032	1339	0.11340465197082962	NO	-
1693	ZINC01699583	1282	0.11340375811255389	NO	-
1694	ZINC00234068	517	0.11338698999654574	NO	-
1695	ZINC03962434	2250	0.11336072342321053	NO	-
1696	ZINC03648127	1777	0.11333085140567797	NO	-
1697	ZINC03487539	1713	0.11331930999590073	NO	-
1698	ZINC01077308	1134	0.11331834897249599	NO	-
1699	ZINC02790609	1524	0.1132373718341759	NO	-
1700	ZINC00514644	945	0.1132328708480013	NO	-
1701	ZINC02790608	1523	0.11323280153474939	NO	-
1702	ZINC03962425	2249	0.11321573063900948	NO	-
1703	ZINC04235328	2443	0.11321199599328235	NO	-
1704	ZINC00063026	211	0.11320881207158792	NO	-
1705	ZINC00071757	227	0.1132038222388954	NO	-
1706	ZINC00162707	396	0.11319304508571795	NO	-
1707	ZINC00311482	654	0.11316544479232454	NO	-
1708	ZINC00511107	936	0.11307379226756774	NO	-
1709	ZINC03963666	2256	0.11307379226756774	NO	-
1710	ZINC03867316	2041	0.11305186798318462	NO	-
1711	ZINC03867316	2042	0.11305186798318462	NO	-
1712	ZINC01456701	1213	0.11303074327434545	NO	-
1713	ZINC03110836	1574	0.11302250829102982	NO	-
1714	ZINC03997278	2351	0.11299541031169348	NO	-
1715	ZINC00558003	1015	0.11289418670199398	NO	-
1716	ZINC00339978	683	0.11284096942188863	NO	-
1717	ZINC01626331	1256	0.11273643470324354	NO	-
1718	ZINC01281436	1160	0.11272594643114539	NO	-
1719	ZINC00083255	247	0.11271742796678395	NO	-
1720	ZINC00365445	715	0.11269840967355702	NO	-
1721	ZINC03274387	1647	0.11269731274985798	NO	-
1722	ZINC03962648	2251	0.11267066633126818	NO	-
1723	ZINC02569321	1454	0.11263061922938566	NO	-
1724	ZINC00140314	373	0.11262994427857591	NO	-
1725	ZINC03084404	1570	0.11260604629865544	NO	-
1726	ZINC03158100	1581	0.11260604629865544	NO	-
1727	ZINC03892170	2179	0.11255578596630829	NO	-
1728	ZINC04465270	2520	0.11255578596630829	NO	-
1729	ZINC02509821	1413	0.11253400269893826	NO	-
1730	ZINC00290540	623	0.11252667904884772	NO	-
1731	ZINC00432636	823	0.11247431050126959	NO	-
1732	ZINC03987446	2337	0.11243259109616138	NO	-
1733	ZINC00309912	649	0.11242280176625746	NO	-
1734	ZINC03504111	1717	0.11240133971280857	NO	-
1735	ZINC00150676	385	0.11238851676226118	NO	-
1736	ZINC00083128	246	0.11238405466158817	NO	-
1737	ZINC01055022	1128	0.11238174186107637	NO	-
1738	ZINC00086101	251	0.11237327046638958	NO	-
1739	ZINC00251012	558	0.11231953273553083	NO	-
1740	ZINC00159164	392	0.11230186413400386	NO	-
1741	ZINC03883463	2109	0.11221740043253438	NO	-
1742	ZINC04465985	2529	0.11221465517735128	NO	-
1743	ZINC03862432	1986	0.112182841772536	NO	-
1744	ZINC03364389	1686	0.11217477364768758	NO	-
1745	ZINC03868328	2067	0.1121576527875848	NO	-
1746	ZINC03648115	1771	0.11215201948215009	NO	-
1747	ZINC00122667	317	0.11214719169723876	NO	-
1748	ZINC00122667	316	0.11214719169723872	NO	-
1749	ZINC00435701	829	0.11213359854627851	NO	-
1750	ZINC00300497	637	0.1120674173584732	NO	-
1751	ZINC03394127	1691	0.11204831175207448	NO	-
1752	ZINC04094697	2398	0.1119770440076789	NO	-
1753	ZINC03569979	1732	0.11190038343396848	NO	-
1754	ZINC02567739	1453	0.11189801976506049	NO	-
1755	ZINC02558500	1444	0.11186879559044764	NO	-
1756	ZINC01464919	1216	0.11178845374211238	NO	-
1757	ZINC00339977	682	0.11170311548430117	NO	-
1758	ZINC02159149	1333	0.11170185037883659	NO	-
1759	ZINC01279320	1148	0.11168016426601708	NO	-
1760	ZINC00991276	1108	0.11166859707009803	NO	-
1761	ZINC01281434	1157	0.1116668684875957	NO	-
1762	ZINC01281434	1159	0.1116668684875957	NO	-
1763	ZINC00162703	394	0.11164543300130467	NO	-
1764	ZINC00130354	341	0.11156373363614301	NO	-
1765	ZINC00474273	872	0.11153378810447923	NO	-
1766	ZINC02685704	1482	0.11151857362766307	NO	-
1767	ZINC00263280	573	0.11151704777265915	NO	-
1768	ZINC00336612	675	0.11141009267795773	NO	-
1769	ZINC01446485	1206	0.11133491081720055	NO	-
1770	ZINC00022646	101	0.1113032309337607	NO	-
1771	ZINC00400425	772	0.1112798982022341	NO	-
1772	ZINC00092324	264	0.11126815715094121	NO	-
1773	ZINC04094697	2397	0.11119288666968129	NO	-
1774	ZINC00279800	601	0.11118819706022806	NO	-
1775	ZINC03868877	2084	0.11118733319370556	NO	-
1776	ZINC00076530	237	0.11114135773011953	NO	-
1777	ZINC01196454	1143	0.11109606530814385	NO	-
1778	ZINC00013208	73	0.1109815941844845	NO	-
1779	ZINC02573410	1455	0.11095392758005194	NO	-
1780	ZINC03261355	1638	0.11085123337422022	NO	-
1781	ZINC01682044	1277	0.11085123108086982	NO	-
1782	ZINC00002831	7	0.11073584479572574	NO	-
1783	ZINC01859746	1295	0.11073286450384676	NO	-
1784	ZINC00339983	686	0.11068505165896643	NO	-
1785	ZINC02739080	1499	0.11056894414035609	NO	-
1786	ZINC00368040	721	0.11056425587105345	NO	-
1787	ZINC04046285	2386	0.11036665238495001	NO	-
1788	ZINC01446486	1208	0.11036444835595553	NO	-
1789	ZINC00330816	666	0.11034334090366682	NO	-
1790	ZINC00510990	935	0.11033740269200348	NO	-
1791	ZINC03963552	2255	0.11033740269200348	NO	-
1792	ZINC03648127	1775	0.11032584711179512	NO	-
1793	ZINC03815428	15	0.1102899219121402	YES	2
1794	ZINC01052190	1123	0.110276973199086	NO	-
1795	ZINC00386224	739	0.11025146225365685	NO	-
1796	ZINC02650600	1477	0.11020125788704202	NO	-
1797	ZINC00558005	1016	0.11001054908103564	NO	-
1798	ZINC04444273	2510	0.10999524328530762	NO	-
1799	ZINC03852898	1886	0.1099751636825004	NO	-
1800	ZINC00011787	63	0.10996324940873531	NO	-
1801	ZINC03598522	1754	0.10995815654755617	NO	-
1802	ZINC00002831	6	0.10990025908354573	NO	-
1803	ZINC01036277	1113	0.10988352649969023	NO	-
1804	ZINC03968434	2283	0.10987779459115997	NO	-
1805	ZINC04512252	2554	0.10987598529445015	NO	-
1806	ZINC00234806	519	0.1098394695120194	NO	-
1807	ZINC00432422	821	0.1098180004394887	NO	-
1808	ZINC00043771	181	0.10980704529553305	NO	-
1809	ZINC00132311	344	0.10980330627127914	NO	-
1810	ZINC00184134	432	0.10979625873372607	NO	-
1811	ZINC00227333	492	0.10973581812310824	NO	-
1812	ZINC00116297	309	0.10971465472948964	NO	-
1813	ZINC00464164	867	0.10965953025729552	NO	-
1814	ZINC00071531	223	0.10961330705060321	NO	-
1815	ZINC01613570	1250	0.10958381986686269	NO	-
1816	ZINC00006052	31	0.10945812250117237	NO	-
1817	ZINC03890734	2151	0.10943887829304799	NO	-
1818	ZINC00339979	684	0.10941248127127032	NO	-
1819	ZINC02535329	1432	0.10938932132260806	NO	-
1820	ZINC03963807	2258	0.10938790321451897	NO	-
1821	ZINC00181419	429	0.1093687790557818	NO	-
1822	ZINC00373971	726	0.10936706491414107	NO	-
1823	ZINC00339980	685	0.1093332222219749	NO	-
1824	ZINC03867425	2044	0.10932118406714172	NO	-
1825	ZINC03867426	2045	0.10927415685236144	NO	-
1826	ZINC00454156	861	0.10925230465734627	NO	-
1827	ZINC00130306	339	0.10906820273448359	NO	-
1828	ZINC03997420	2354	0.10905450475137494	NO	-
1829	ZINC03968433	2282	0.1090447312469554	NO	-
1830	ZINC03233621	1616	0.1089951735971362	NO	-
1831	ZINC00246672	545	0.10897422508755136	NO	-
1832	ZINC00011780	62	0.10896130853951831	NO	-
1833	ZINC00464494	868	0.10889283878590288	NO	-
1834	ZINC03233620	1615	0.10884004734265673	NO	-
1835	ZINC01678820	1276	0.10880740300583734	NO	-
1836	ZINC00374472	728	0.10879723593390934	NO	-
1837	ZINC03963228	2254	0.10873991376683458	NO	-
1838	ZINC00283210	615	0.10867556736236762	NO	-
1839	ZINC00501667	907	0.10867556736236762	NO	-
1840	ZINC03962400	2248	0.10867556736236762	NO	-
1841	ZINC00250997	557	0.10859342158174799	NO	-
1842	ZINC03889103	2118	0.10854468168772155	NO	-
1843	ZINC00330819	667	0.10843639024363654	NO	-
1844	ZINC03715970	1825	0.10833231338092728	NO	-
1845	ZINC00414588	791	0.10828325231925147	NO	-
1846	ZINC03574730	1742	0.10819066196451692	NO	-
1847	ZINC00476754	874	0.10813036035911937	NO	-
1848	ZINC00487312	893	0.10810048209003624	NO	-
1849	ZINC02558530	1448	0.10785206581551127	NO	-
1850	ZINC01998241	1310	0.10780458718027053	NO	-
1851	ZINC02534829	1423	0.10772870995919243	NO	-
1852	ZINC04555693	2556	0.10771335258614351	NO	-
1853	ZINC03704559	1808	0.10764219873034246	NO	-
1854	ZINC00528897	970	0.10764095806963266	NO	-
1855	ZINC00082450	244	0.10761958050537404	NO	-
1856	ZINC02660376	1480	0.10761317273679644	NO	-
1857	ZINC00346288	697	0.10760276834327828	NO	-
1858	ZINC03868067	2058	0.10757698994766392	NO	-
1859	ZINC03849900	1863	0.10752266680931118	NO	-
1860	ZINC03853524	1894	0.10744756726397184	NO	-
1861	ZINC03861813	1947	0.10744756726397184	NO	-
1862	ZINC03861814	1948	0.10744756726397184	NO	-
1863	ZINC03861816	1949	0.10744756726397184	NO	-
1864	ZINC04464011	2514	0.10744756726397184	NO	-
1865	ZINC03648153	1784	0.10744678539724492	NO	-
1866	ZINC04227359	2440	0.10741469955889965	NO	-
1867	ZINC03250410	1633	0.10734532941571329	NO	-
1868	ZINC02562057	1452	0.10731879583821274	NO	-
1869	ZINC03868068	2059	0.10724735551642302	NO	-
1870	ZINC03853624	1898	0.10712029305844115	NO	-
1871	ZINC01281437	1164	0.10710998251733035	NO	-
1872	ZINC03532440	1721	0.10697574588451503	NO	-
1873	ZINC01399719	1190	0.10697115008367152	NO	-
1874	ZINC00393907	767	0.10695121731294523	NO	-
1875	ZINC00437811	837	0.10694047908957283	NO	-
1876	ZINC00392507	764	0.10690683693914968	NO	-
1877	ZINC03852836	1884	0.10687642448249733	NO	-
1878	ZINC02887707	1542	0.1068679117665303	NO	-
1879	ZINC00445513	849	0.10681463458589234	NO	-
1880	ZINC00072899	230	0.10675575816504627	NO	-
1881	ZINC00072899	231	0.10675575816504627	NO	-
1882	ZINC03889197	2120	0.10675575816504627	NO	-
1883	ZINC03889768	2129	0.10675575816504627	NO	-
1884	ZINC03974922	2313	0.10675575816504627	NO	-
1885	ZINC03974999	2316	0.10675575816504627	NO	-
1886	ZINC02464572	1397	0.10669961201212774	NO	-
1887	ZINC00527767	968	0.10669725884341788	NO	-
1888	ZINC02854968	1536	0.10667375592058988	NO	-
1889	ZINC00527709	967	0.10663785779421169	NO	-
1890	ZINC01585780	1244	0.10661054921553013	NO	-
1891	ZINC01742864	1287	0.10648096224267786	NO	-
1892	ZINC01422182	1198	0.10640101430432189	NO	-
1893	ZINC00186643	446	0.10635490514383408	NO	-
1894	ZINC01501442	1223	0.10629945683685413	NO	-
1895	ZINC02534956	1430	0.10625452846926364	NO	-
1896	ZINC00261578	569	0.1062454796758346	NO	-
1897	ZINC00399189	770	0.10624265383113568	NO	-
1898	ZINC00311393	652	0.10623203843649157	NO	-
1899	ZINC02022863	1313	0.10623162357758695	NO	-
1900	ZINC04015227	2369	0.10619732468625381	NO	-
1901	ZINC01280939	1153	0.10618750021163437	NO	-
1902	ZINC03648119	1774	0.10618727862676032	NO	-
1903	ZINC00580984	1071	0.10617897462205783	NO	-
1904	ZINC03300932	1652	0.10611364834364162	NO	-
1905	ZINC00428764	815	0.10606464735340376	NO	-
1906	ZINC00367848	720	0.10593951626239345	NO	-
1907	ZINC00043770	180	0.10591559918759265	NO	-
1908	ZINC03852771	1881	0.1058336614648659	NO	-
1909	ZINC01446487	1210	0.10572838167494916	NO	-
1910	ZINC00020469	95	0.10562617016488657	NO	-
1911	ZINC00045738	187	0.10560564203881571	NO	-
1912	ZINC00024487	129	0.10556523914881229	NO	-
1913	ZINC00024487	130	0.10556523914881229	NO	-
1914	ZINC00259547	568	0.10552392485536537	NO	-
1915	ZINC00375044	730	0.10552341090458517	NO	-
1916	ZINC00012908	70	0.10544113917037379	NO	-
1917	ZINC00497884	901	0.10543740018603417	NO	-
1918	ZINC01446486	1209	0.10543288810470688	NO	-
1919	ZINC00588445	1078	0.10536704267491721	NO	-
1920	ZINC00075840	236	0.10535902376544544	NO	-
1921	ZINC02627803	1470	0.10535156463547364	NO	-
1922	ZINC02558527	1446	0.10533957570202876	NO	-
1923	ZINC01446485	1207	0.10525948949097018	NO	-
1924	ZINC01446484	1204	0.10524874764525664	NO	-
1925	ZINC01446484	1205	0.10524874764525664	NO	-
1926	ZINC01446487	1211	0.10524874764525664	NO	-
1927	ZINC03345294	1672	0.10523636887503988	NO	-
1928	ZINC00432423	822	0.10520961451366798	NO	-
1929	ZINC00055651	199	0.10518003412335512	NO	-
1930	ZINC00179289	424	0.10518003412335512	NO	-
1931	ZINC00179291	425	0.10518003412335512	NO	-
1932	ZINC00179291	426	0.10518003412335512	NO	-
1933	ZINC03971624	2305	0.10518003412335512	NO	-
1934	ZINC03974925	2315	0.10518003412335512	NO	-
1935	ZINC03868222	2063	0.10514760897051124	NO	-
1936	ZINC01281434	1156	0.10512871942969745	NO	-
1937	ZINC00210799	469	0.10502614404403404	NO	-
1938	ZINC00257739	564	0.10502054567831272	NO	-
1939	ZINC03868035	2053	0.10497566277163504	NO	-
1940	ZINC00441601	843	0.10494891162674876	NO	-
1941	ZINC03967658	2280	0.10490757907168127	NO	-
1942	ZINC04466101	2531	0.10490757907168127	NO	-
1943	ZINC03867544	2048	0.10489080730036822	NO	-
1944	ZINC00179241	422	0.10482010164131932	NO	-
1945	ZINC04484684	2547	0.10457670873699924	NO	-
1946	ZINC02558495	1443	0.10455086234806454	NO	-
1947	ZINC00112038	303	0.10446997349421074	NO	-
1948	ZINC00222225	477	0.10446757333937667	NO	-
1949	ZINC03868495	2074	0.10441968588177632	NO	-
1950	ZINC01857883	1294	0.10433873545975843	NO	-
1951	ZINC03967620	2279	0.10432285661270393	NO	-
1952	ZINC04465946	2528	0.10432285661270393	NO	-
1953	ZINC00983278	1106	0.1041760162004113	NO	-
1954	ZINC00440469	841	0.10410733237558915	NO	-
1955	ZINC00437295	834	0.10408077339897932	NO	-
1956	ZINC02541427	1434	0.1040723525093435	NO	-
1957	ZINC00124731	322	0.10400977697492199	NO	-
1958	ZINC00074973	234	0.10397228772901461	NO	-
1959	ZINC01281434	1158	0.1039519215800317	NO	-
1960	ZINC00536277	975	0.10392566386832958	NO	-
1961	ZINC00036749	164	0.10392033738512474	NO	-
1962	ZINC03612965	1759	0.10389013346917846	NO	-
1963	ZINC00125104	323	0.10380932581288191	NO	-
1964	ZINC01410002	1193	0.10373242789399965	NO	-
1965	ZINC00113368	306	0.10372506780013661	NO	-
1966	ZINC03868512	2077	0.1036739694413623	NO	-
1967	ZINC03890604	2146	0.10364728123265608	NO	-
1968	ZINC04465063	2519	0.10364728123265608	NO	-
1969	ZINC03809953	1838	0.10361473665478116	NO	-
1970	ZINC00580091	1068	0.10360325716798341	NO	-
1971	ZINC03250408	1632	0.10357768933825488	NO	-
1972	ZINC00002832	9	0.10352922643775911	NO	-
1973	ZINC02763750	1513	0.10348959274412343	NO	-
1974	ZINC02785278	1520	0.10342845603379831	NO	-
1975	ZINC00191880	450	0.10329889629787595	NO	-
1976	ZINC01281436	1163	0.10329487216208517	NO	-
1977	ZINC03198657	1599	0.1032233093445996	NO	-
1978	ZINC03987653	2338	0.10315861290807718	NO	-
1979	ZINC00209577	464	0.10315320538524018	NO	-
1980	ZINC00279589	598	0.1031227031115338	NO	-
1981	ZINC00578005	1066	0.10311961820903018	NO	-
1982	ZINC02534955	1429	0.10302298945734056	NO	-
1983	ZINC03868498	2076	0.1029799998295533	NO	-
1984	ZINC04466104	2532	0.1029799998295533	NO	-
1985	ZINC03968762	2295	0.10297707009940345	NO	-
1986	ZINC00013208	74	0.10292262602707507	NO	-
1987	ZINC03648155	1789	0.1029009828301847	NO	-
1988	ZINC00461058	863	0.1027982536231585	NO	-
1989	ZINC03851187	1873	0.10269187062768341	NO	-
1990	ZINC03230700	1611	0.10265877847396315	NO	-
1991	ZINC02146356	1328	0.10265864392495058	NO	-
1992	ZINC03619722	1763	0.10258290321538457	NO	-
1993	ZINC03329605	1665	0.10251771287694719	NO	-
1994	ZINC03891997	2171	0.10249171174250017	NO	-
1995	ZINC00112541	305	0.10246859879961817	NO	-
1996	ZINC03487567	1716	0.10241769316572615	NO	-
1997	ZINC00571929	1053	0.10240563838404901	NO	-
1998	ZINC03968761	2294	0.10237726403809223	NO	-
1999	ZINC01569660	1239	0.10231955033468143	NO	-
2000	ZINC01054102	1126	0.10231473511731638	NO	-
2001	ZINC04333021	2474	0.10230288000827963	NO	-
2002	ZINC03899187	2187	0.10228800965564265	NO	-
2003	ZINC00316745	660	0.10227799921133526	NO	-
2004	ZINC00561810	1020	0.10227335842774957	NO	-
2005	ZINC00386529	742	0.10218060136626261	NO	-
2006	ZINC00228227	497	0.10217278172419368	NO	-
2007	ZINC00269608	584	0.1021321049022566	NO	-
2008	ZINC00300950	641	0.10204505736004109	NO	-
2009	ZINC00264282	574	0.10195236272434302	NO	-
2010	ZINC03968652	2289	0.1019430776415428	NO	-
2011	ZINC00374521	729	0.1019242449522971	NO	-
2012	ZINC03971488	2304	0.10191393126125682	NO	-
2013	ZINC00232436	510	0.1018708400208496	NO	-
2014	ZINC01422183	1199	0.10180170388402945	NO	-
2015	ZINC00024486	124	0.10175950953156954	NO	-
2016	ZINC00024486	125	0.10175950953156954	NO	-
2017	ZINC00024486	126	0.10175950953156954	NO	-
2018	ZINC00024486	127	0.10175950953156954	NO	-
2019	ZINC03863907	2021	0.10174689939884457	NO	-
2020	ZINC00562973	1024	0.10169862244537807	NO	-
2021	ZINC03648127	1776	0.10160490419730041	NO	-
2022	ZINC02891262	1544	0.10159663235154229	NO	-
2023	ZINC02502582	1409	0.10157366395912186	NO	-
2024	ZINC00367771	719	0.10156443478917218	NO	-
2025	ZINC01507835	1228	0.10155877151903443	NO	-
2026	ZINC03853619	1897	0.10155760320529685	NO	-
2027	ZINC03859894	1942	0.10152977189570354	NO	-
2028	ZINC03033062	1560	0.1015182489007599	NO	-
2029	ZINC00002832	8	0.10146209956616989	NO	-
2030	ZINC00300577	638	0.1013988178617551	NO	-
2031	ZINC00386528	741	0.1013509326049224	NO	-
2032	ZINC03867544	2047	0.10132769587467344	NO	-
2033	ZINC00399905	771	0.1012339740682608	NO	-
2034	ZINC03968673	2290	0.10122043541992577	NO	-
2035	ZINC00070467	220	0.10121167114183588	NO	-
2036	ZINC03889697	2127	0.10121167114183588	NO	-
2037	ZINC00485402	887	0.10119035717521413	NO	-
2038	ZINC04633682	2566	0.10116032287998485	NO	-
2039	ZINC03546824	1725	0.1010694371126862	NO	-
2040	ZINC03868039	2057	0.1010694371126862	NO	-
2041	ZINC04245274	2445	0.10106743490403915	NO	-
2042	ZINC03648115	1770	0.10099098499836846	NO	-
2043	ZINC03889373	2121	0.10082623157675687	NO	-
2044	ZINC00300945	640	0.10076486876781238	NO	-
2045	ZINC01140399	1140	0.10064380756268636	NO	-
2046	ZINC00047293	188	0.10060704377528701	NO	-
2047	ZINC00175449	413	0.10058481810188762	NO	-
2048	ZINC03648153	1785	0.10044511081940938	NO	-
2049	ZINC00024487	131	0.10043969809324664	NO	-
2050	ZINC00127200	328	0.1004388605566434	NO	-
2051	ZINC00009328	52	0.1004380575832641	NO	-
2052	ZINC02453724	1394	0.10042115481205058	NO	-
2053	ZINC00022651	104	0.10038867913230978	NO	-
2054	ZINC00482802	879	0.10033206567280495	NO	-
2055	ZINC03863906	2020	0.10030917014110267	NO	-
2056	ZINC03868038	2056	0.10030522051777618	NO	-
2057	ZINC03648155	1787	0.10028675307996457	NO	-
2058	ZINC03891998	2172	0.10027592591674724	NO	-
2059	ZINC02764567	1514	0.10025989201667306	NO	-
2060	ZINC01495311	1221	0.1002410169343396	NO	-
2061	ZINC00265241	577	0.10022253995557906	NO	-
2062	ZINC00032843	147	0.10018929107007543	NO	-
2063	ZINC03452729	1702	0.09988680358274118	NO	-
2064	ZINC03584608	1747	0.09986035892544877	NO	-
2065	ZINC00370585	722	0.09984324888680696	NO	-
2066	ZINC00370586	723	0.09984324888680696	NO	-
2067	ZINC02630798	1473	0.09982353982048822	NO	-
2068	ZINC03075213	1568	0.09981089768412643	NO	-
2069	ZINC00579979	1067	0.0997940646382836	NO	-
2070	ZINC00272602	592	0.09973991331283083	NO	-
2071	ZINC02148553	1330	0.09966082929533657	NO	-
2072	ZINC03868894	2100	0.09960804335369067	NO	-
2073	ZINC00127870	334	0.0995866777880626	NO	-
2074	ZINC03246319	1630	0.09954709613574707	NO	-
2075	ZINC03482000	1712	0.09953756070376028	NO	-
2076	ZINC02879866	1540	0.09947175736181865	NO	-
2077	ZINC02512657	1415	0.09943787424011924	NO	-
2078	ZINC04419755	2497	0.09939758245352118	NO	-
2079	ZINC00126697	325	0.09936830529417075	NO	-
2080	ZINC00561955	1021	0.09921419045257174	NO	-
2081	ZINC02790570	1522	0.09912746337968463	NO	-
2082	ZINC03648115	1769	0.09912215760883218	NO	-
2083	ZINC02750522	1505	0.09911279727733882	NO	-
2084	ZINC00575206	1061	0.09902431590185691	NO	-
2085	ZINC03968674	2291	0.09901881113950559	NO	-
2086	ZINC00583042	1074	0.09893489317115131	NO	-
2087	ZINC04135833	2421	0.09892847050726825	NO	-
2088	ZINC00228272	498	0.09887720770647515	NO	-
2089	ZINC03890549	2144	0.09887667578577976	NO	-
2090	ZINC00250698	556	0.09887403775098635	NO	-
2091	ZINC03701028	1802	0.09886442037728226	NO	-
2092	ZINC00575206	1063	0.09886402585088955	NO	-
2093	ZINC00009328	50	0.09885488003715365	NO	-
2094	ZINC00501132	904	0.09885365531884054	NO	-
2095	ZINC00009328	51	0.09884205967027354	NO	-
2096	ZINC03896497	2182	0.09883455237997449	NO	-
2097	ZINC03896497	2183	0.09883455237997449	NO	-
2098	ZINC02581494	1461	0.09879311640292379	NO	-
2099	ZINC03648136	1779	0.09877509968671346	NO	-
2100	ZINC00246658	543	0.09875453447878518	NO	-
2101	ZINC03896507	2184	0.09873320852682055	NO	-
2102	ZINC03896507	2185	0.09873320852682055	NO	-
2103	ZINC02750523	1506	0.09870976117144246	NO	-
2104	ZINC00215530	474	0.09866126158366144	NO	-
2105	ZINC03243823	1628	0.09859745969162462	NO	-
2106	ZINC00546444	998	0.09854783455924294	NO	-
2107	ZINC01312064	1174	0.09844840682847515	NO	-
2108	ZINC01281437	1166	0.09844496246144586	NO	-
2109	ZINC00012908	68	0.09832059856383636	NO	-
2110	ZINC00367769	718	0.09828572456745259	NO	-
2111	ZINC01696129	1281	0.09826277014349302	NO	-
2112	ZINC03917600	2210	0.09825572308208311	NO	-
2113	ZINC03479014	1711	0.09823199667195356	NO	-
2114	ZINC00583021	1073	0.09814898560706158	NO	-
2115	ZINC02506009	1412	0.09812954020786467	NO	-
2116	ZINC03558988	1729	0.09811661806373072	NO	-
2117	ZINC03194076	1593	0.09811143956909703	NO	-
2118	ZINC03852765	1880	0.09807780700368877	NO	-
2119	ZINC03078614	1569	0.09805169133212882	NO	-
2120	ZINC00148912	383	0.09805153282301309	NO	-
2121	ZINC00448984	852	0.09802984031703732	NO	-
2122	ZINC00550351	1000	0.09797632674442057	NO	-
2123	ZINC00505704	922	0.09793465996791581	NO	-
2124	ZINC00443255	846	0.09773272556531298	NO	-
2125	ZINC00084632	249	0.09763907914429544	NO	-
2126	ZINC00009328	49	0.09761034915455763	NO	-
2127	ZINC03890733	2150	0.09759814393015434	NO	-
2128	ZINC00317099	661	0.09754605226997662	NO	-
2129	ZINC00185159	437	0.0975267039026493	NO	-
2130	ZINC02783103	1519	0.09750481219069075	NO	-
2131	ZINC03956414	2228	0.09735180104374207	NO	-
2132	ZINC04052857	2387	0.09729360549222368	NO	-
2133	ZINC00271538	587	0.09715666623970791	NO	-
2134	ZINC00102978	279	0.09715388695029213	NO	-
2135	ZINC02685796	1484	0.09714902806372656	NO	-
2136	ZINC03912352	2203	0.09714902806372656	NO	-
2137	ZINC00543381	992	0.09712429145511754	NO	-
2138	ZINC03648155	1788	0.0970897231395047	NO	-
2139	ZINC03559027	1730	0.0970851724871342	NO	-
2140	ZINC00501131	903	0.09706145843320212	NO	-
2141	ZINC02315488	1358	0.0970457141075098	NO	-
2142	ZINC00067440	216	0.09691964600328831	NO	-
2143	ZINC00127670	333	0.09687569537924097	NO	-
2144	ZINC03547621	1726	0.09684140495649529	NO	-
2145	ZINC00501370	905	0.09683842650106411	NO	-
2146	ZINC00245828	539	0.09676509265660083	NO	-
2147	ZINC00012908	71	0.09675465973392458	NO	-
2148	ZINC00228351	499	0.09667121111037849	NO	-
2149	ZINC03648136	1778	0.0966599808066042	NO	-
2150	ZINC00549762	999	0.09664518995070046	NO	-
2151	ZINC03270568	1645	0.09664164822780168	NO	-
2152	ZINC00084629	248	0.09662925991144185	NO	-
2153	ZINC01100920	1138	0.09654221313373046	NO	-
2154	ZINC03218569	1608	0.0965387480642344	NO	-
2155	ZINC00441501	842	0.09641495169734424	NO	-
2156	ZINC03182484	1588	0.09641224738788252	NO	-
2157	ZINC03319694	1663	0.09620296180980761	NO	-
2158	ZINC03566417	1731	0.09617342718649674	NO	-
2159	ZINC00512594	937	0.09615911357137301	NO	-
2160	ZINC00000189	1	0.0959937098544703	NO	-
2161	ZINC00194767	457	0.09595358328692297	NO	-
2162	ZINC00127670	331	0.0959306399553655	NO	-
2163	ZINC03265819	1641	0.09588435660591742	NO	-
2164	ZINC00428763	814	0.09582196765723656	NO	-
2165	ZINC04235376	2444	0.09577090099141673	NO	-
2166	ZINC00133881	351	0.09575288035958937	NO	-
2167	ZINC00428762	813	0.09572062380408262	NO	-
2168	ZINC00238763	532	0.09565179818081783	NO	-
2169	ZINC00246653	542	0.09559577506208071	NO	-
2170	ZINC00283151	614	0.09556340437414852	NO	-
2171	ZINC03963037	2253	0.09540781492003264	NO	-
2172	ZINC00127670	332	0.0952899460784539	NO	-
2173	ZINC04114008	2408	0.09525599422214388	NO	-
2174	ZINC00041025	173	0.09525030949983275	NO	-
2175	ZINC02549466	1440	0.09522104001146253	NO	-
2176	ZINC00258382	566	0.09521010435740182	NO	-
2177	ZINC03905729	2194	0.0951652466714488	NO	-
2178	ZINC00099109	276	0.09514011455995396	NO	-
2179	ZINC02535865	1433	0.0950075411292829	NO	-
2180	ZINC03891014	2156	0.0949560695808164	NO	-
2181	ZINC01676880	1274	0.09492224073524816	NO	-
2182	ZINC03853328	1888	0.09484714887989908	NO	-
2183	ZINC03967617	2278	0.09484369447812484	NO	-
2184	ZINC04465937	2527	0.09484369447812484	NO	-
2185	ZINC00433715	827	0.09471713535387023	NO	-
2186	ZINC00386458	740	0.09467846393767472	NO	-
2187	ZINC03265816	1640	0.09466613821620845	NO	-
2188	ZINC00012908	69	0.09457299803982469	NO	-
2189	ZINC02387600	1379	0.09442544188398794	NO	-
2190	ZINC02452858	1391	0.09442544188398794	NO	-
2191	ZINC00238764	533	0.09433084355043683	NO	-
2192	ZINC00089835	256	0.09425541489962289	NO	-
2193	ZINC03292822	1651	0.09419198664447313	NO	-
2194	ZINC00229083	500	0.09414076998573187	NO	-
2195	ZINC00374072	727	0.09411126997910588	NO	-
2196	ZINC01647451	1262	0.09410751448379208	NO	-
2197	ZINC00125584	324	0.09406859251898388	NO	-
2198	ZINC03546810	1724	0.09405341087382664	NO	-
2199	ZINC00155246	16	0.09403960971012487	YES	2
2200	ZINC02753858	1507	0.09403173740254858	NO	-
2201	ZINC04266959	2450	0.09398712331501481	NO	-
2202	ZINC00543381	993	0.09389139340739092	NO	-
2203	ZINC00073643	232	0.09376025741625345	NO	-
2204	ZINC01042169	1121	0.09371690385354668	NO	-
2205	ZINC02452888	1392	0.09367410014592968	NO	-
2206	ZINC00100029	277	0.09364177954617037	NO	-
2207	ZINC03861870	1953	0.0936235662519235	NO	-
2208	ZINC04094698	2400	0.09355730468329931	NO	-
2209	ZINC03862256	1977	0.09352094256118158	NO	-
2210	ZINC02518248	1416	0.09350241714985215	NO	-
2211	ZINC00099105	275	0.09344983595951016	NO	-
2212	ZINC03440753	1699	0.09343949304363348	NO	-
2213	ZINC00179288	423	0.09315978526484374	NO	-
2214	ZINC02146360	1329	0.09314491685247299	NO	-
2215	ZINC02685706	1483	0.09309485209737728	NO	-
2216	ZINC01100919	1137	0.0930614038325599	NO	-
2217	ZINC03890986	2154	0.09305340082505828	NO	-
2218	ZINC00147726	380	0.09299363328448598	NO	-
2219	ZINC00041023	172	0.0929692562540913	NO	-
2220	ZINC00106400	286	0.09290854172910681	NO	-
2221	ZINC00273511	595	0.0929072345918183	NO	-
2222	ZINC03867215	2039	0.09289744106187947	NO	-
2223	ZINC00289653	622	0.09283473267646095	NO	-
2224	ZINC00246898	549	0.0927381479802243	NO	-
2225	ZINC00434183	828	0.09259035662486301	NO	-
2226	ZINC00466494	869	0.09255465769736272	NO	-
2227	ZINC03253049	1634	0.09250624111222035	NO	-
2228	ZINC03846353	1854	0.09246082511342722	NO	-
2229	ZINC03857437	1922	0.09245883843237764	NO	-
2230	ZINC03253052	1635	0.09238172518360013	NO	-
2231	ZINC00537955	979	0.09236809956380099	NO	-
2232	ZINC03382325	1689	0.09215073601423926	NO	-
2233	ZINC00174901	412	0.09210619082699001	NO	-
2234	ZINC04460084	2513	0.09207955855157482	NO	-
2235	ZINC03977633	2322	0.0919426884623515	NO	-
2236	ZINC00235311	523	0.09192881481079354	NO	-
2237	ZINC00246668	544	0.09190289945725756	NO	-
2238	ZINC03867208	2037	0.09160782046485005	NO	-
2239	ZINC02534952	1428	0.09158776648330653	NO	-
2240	ZINC03868187	2062	0.09158161274557707	NO	-
2241	ZINC03440755	1700	0.09154098711838571	NO	-
2242	ZINC00380387	731	0.09150902338924362	NO	-
2243	ZINC01627515	1257	0.09145500687739354	NO	-
2244	ZINC03862640	1990	0.09143775446968831	NO	-
2245	ZINC00167632	400	0.09140509736968802	NO	-
2246	ZINC00128602	337	0.0914050886214082	NO	-
2247	ZINC03233626	1619	0.09136693645262726	NO	-
2248	ZINC02035552	1317	0.09134357549151367	NO	-
2249	ZINC03335616	1668	0.09133033227116523	NO	-
2250	ZINC03619635	1762	0.09105648250336378	NO	-
2251	ZINC02689943	1486	0.09099896331834177	NO	-
2252	ZINC03619825	1764	0.09089995114577487	NO	-
2253	ZINC04073094	2393	0.09084421565644066	NO	-
2254	ZINC03891998	2173	0.0908390125015728	NO	-
2255	ZINC03866924	2029	0.09079284803406812	NO	-
2256	ZINC04365089	2481	0.09078838021016492	NO	-
2257	ZINC00232969	511	0.0907671375386073	NO	-
2258	ZINC02753859	1508	0.09071817472791906	NO	-
2259	ZINC00268708	582	0.09071191943063844	NO	-
2260	ZINC03938273	2214	0.09064913790413602	NO	-
2261	ZINC00139529	372	0.09028862616897758	NO	-
2262	ZINC04485868	2548	0.09026957254768145	NO	-
2263	ZINC03648119	1772	0.09024613430472823	NO	-
2264	ZINC04381925	2487	0.09010780574650883	NO	-
2265	ZINC03990124	2342	0.0900045258394933	NO	-
2266	ZINC03878190	2104	0.08999394508425565	NO	-
2267	ZINC00868863	1096	0.08991243966339725	NO	-
2268	ZINC00364511	713	0.08988075177754344	NO	-
2269	ZINC00024362	123	0.08986578203437061	NO	-
2270	ZINC02755350	1511	0.0896511906373953	NO	-
2271	ZINC03990124	2341	0.08964403214801045	NO	-
2272	ZINC02157878	1332	0.08957056804228694	NO	-
2273	ZINC00054550	198	0.08952198024194778	NO	-
2274	ZINC00054232	195	0.08934110350457689	NO	-
2275	ZINC02590937	1465	0.0893353554626573	NO	-
2276	ZINC03943315	2215	0.08923318235532286	NO	-
2277	ZINC03943315	2216	0.08923318235532286	NO	-
2278	ZINC04445616	2511	0.08923240013195613	NO	-
2279	ZINC03233703	1622	0.08918651531079769	NO	-
2280	ZINC04275810	2452	0.08914707390778263	NO	-
2281	ZINC03152757	1578	0.08909883904591798	NO	-
2282	ZINC00539994	985	0.0889408235378202	NO	-
2283	ZINC00539994	986	0.0889408235378202	NO	-
2284	ZINC00868864	1097	0.08873817970578247	NO	-
2285	ZINC00122118	315	0.08867636026256143	NO	-
2286	ZINC03975000	2317	0.08863799035066981	NO	-
2287	ZINC00229322	503	0.08858128036273458	NO	-
2288	ZINC03853398	1889	0.08857948260761428	NO	-
2289	ZINC00232994	512	0.08849883526496138	NO	-
2290	ZINC04125148	2416	0.08842535539616002	NO	-
2291	ZINC00994227	1109	0.08837964980738224	NO	-
2292	ZINC00264285	575	0.08829782985631449	NO	-
2293	ZINC00229306	502	0.0882571994310419	NO	-
2294	ZINC03891627	2163	0.0882571994310419	NO	-
2295	ZINC03867897	2052	0.0881773738477516	NO	-
2296	ZINC00268704	581	0.08812591370753543	NO	-
2297	ZINC00312965	655	0.08811509712085167	NO	-
2298	ZINC02534899	1425	0.08811109686800377	NO	-
2299	ZINC00049314	190	0.08803443660638521	NO	-
2300	ZINC03833048	1848	0.08783545394777033	NO	-
2301	ZINC02760792	1512	0.0877674121922158	NO	-
2302	ZINC01739317	1286	0.08775401385162526	NO	-
2303	ZINC00153269	389	0.08772437093558068	NO	-
2304	ZINC03305074	1656	0.08763489957547144	NO	-
2305	ZINC00018758	87	0.08760767684336748	NO	-
2306	ZINC03890335	2142	0.08751013708937441	NO	-
2307	ZINC02748690	1504	0.08738828411344383	NO	-
2308	ZINC03572281	1734	0.08738828411344383	NO	-
2309	ZINC00447748	851	0.08738245308865865	NO	-
2310	ZINC03546588	1723	0.08731402661619347	NO	-
2311	ZINC01459881	1214	0.08729106278305421	NO	-
2312	ZINC01459882	1215	0.08729106278305421	NO	-
2313	ZINC02534843	1424	0.08728310386814854	NO	-
2314	ZINC00503073	917	0.08726397664116509	NO	-
2315	ZINC03233702	1621	0.08723994019364892	NO	-
2316	ZINC03890444	2143	0.08711384800304006	NO	-
2317	ZINC04414705	2494	0.08703631475181912	NO	-
2318	ZINC00229627	504	0.08698342540797235	NO	-
2319	ZINC03233625	1618	0.0869675693931172	NO	-
2320	ZINC03997329	2353	0.08692460440854945	NO	-
2321	ZINC00111788	296	0.08677169650698674	NO	-
2322	ZINC00136675	362	0.0867697925335646	NO	-
2323	ZINC00543381	991	0.08676183684032665	NO	-
2324	ZINC01042172	1122	0.08669194012602499	NO	-
2325	ZINC00041042	174	0.08668366024323833	NO	-
2326	ZINC02689941	1485	0.08660689801489066	NO	-
2327	ZINC00194603	456	0.08659309551064459	NO	-
2328	ZINC02754011	1509	0.08657092141736059	NO	-
2329	ZINC04094698	2399	0.08652929155214036	NO	-
2330	ZINC00232994	513	0.0863701956600502	NO	-
2331	ZINC03833048	1849	0.08631269821527496	NO	-
2332	ZINC03833048	1850	0.08631269821527496	NO	-
2333	ZINC03968549	2286	0.08628270354482272	NO	-
2334	ZINC03890623	2147	0.08609879060451633	NO	-
2335	ZINC03868185	2060	0.08601636074076509	NO	-
2336	ZINC00199651	460	0.0859731758667268	NO	-
2337	ZINC00041044	175	0.08595423469122003	NO	-
2338	ZINC00482806	880	0.0859154421003399	NO	-
2339	ZINC00137178	366	0.0858484430926178	NO	-
2340	ZINC00136818	364	0.08577181197199314	NO	-
2341	ZINC00178248	419	0.0856335348130708	NO	-
2342	ZINC00269450	583	0.08537242929174459	NO	-
2343	ZINC00135894	359	0.08535644616677	NO	-
2344	ZINC00136818	363	0.08523601039076235	NO	-
2345	ZINC01410003	1194	0.0851852361679327	NO	-
2346	ZINC00229272	501	0.08516203358709643	NO	-
2347	ZINC03313978	1661	0.08493629052067235	NO	-
2348	ZINC03890263	2141	0.08481889744279249	NO	-
2349	ZINC01476740	1220	0.08475520444255634	NO	-
2350	ZINC04024702	2375	0.08464732926243292	NO	-
2351	ZINC03890985	2153	0.08450536225750345	NO	-
2352	ZINC00033273	148	0.08448999663872706	NO	-
2353	ZINC03241273	1627	0.08447045228988243	NO	-
2354	ZINC00252220	559	0.08444955297777547	NO	-
2355	ZINC00066327	215	0.08430670959125743	NO	-
2356	ZINC00451771	853	0.08429165053728095	NO	-
2357	ZINC00523239	957	0.08428050286595687	NO	-
2358	ZINC02162373	1336	0.08421435215947548	NO	-
2359	ZINC00199617	459	0.08405200942353203	NO	-
2360	ZINC03061497	1564	0.08402666171910142	NO	-
2361	ZINC01650980	1264	0.08398116821246716	NO	-
2362	ZINC02796081	1527	0.08377535239358624	NO	-
2363	ZINC01053687	1125	0.08370440989789658	NO	-
2364	ZINC00178238	418	0.08363906658295645	NO	-
2365	ZINC00127903	335	0.08357091057012166	NO	-
2366	ZINC03853405	1890	0.08352948610848553	NO	-
2367	ZINC00536542	978	0.08349626991647087	NO	-
2368	ZINC03305073	1655	0.08341135624373337	NO	-
2369	ZINC02506006	1411	0.08337441694788816	NO	-
2370	ZINC01126443	1139	0.08336924703146294	NO	-
2371	ZINC01650980	1263	0.08304606917583128	NO	-
2372	ZINC00387351	746	0.08303917947390499	NO	-
2373	ZINC02575559	1457	0.08290373007667376	NO	-
2374	ZINC03861869	1952	0.0828929961906401	NO	-
2375	ZINC00373968	725	0.08285093042135748	NO	-
2376	ZINC04118124	2414	0.08282387059282388	NO	-
2377	ZINC03526474	1720	0.08281162891385825	NO	-
2378	ZINC00186390	441	0.08278663566161687	NO	-
2379	ZINC03075209	1567	0.08271736006062505	NO	-
2380	ZINC03573684	1737	0.08271736006062505	NO	-
2381	ZINC03573733	1738	0.08271736006062505	NO	-
2382	ZINC03820700	1846	0.08271001188468051	NO	-
2383	ZINC03476460	1710	0.08270111926112113	NO	-
2384	ZINC00510907	934	0.08269042757636957	NO	-
2385	ZINC00510906	933	0.08256898665836003	NO	-
2386	ZINC00310980	650	0.08219965816469064	NO	-
2387	ZINC00539994	984	0.08218448123493403	NO	-
2388	ZINC00033273	149	0.08216072414206127	NO	-
2389	ZINC00291625	625	0.08202386019163516	NO	-
2390	ZINC00405331	774	0.08185125722457365	NO	-
2391	ZINC00063861	214	0.08180315209159805	NO	-
2392	ZINC00093895	270	0.08177400099416882	NO	-
2393	ZINC00111791	297	0.08177085711754059	NO	-
2394	ZINC00463113	864	0.0817645797113664	NO	-
2395	ZINC00338553	680	0.08169862974079284	NO	-
2396	ZINC03194363	1596	0.0815738141510222	NO	-
2397	ZINC00505728	924	0.0812521184564746	NO	-
2398	ZINC02777395	1516	0.08112560857526123	NO	-
2399	ZINC02903255	1547	0.08106005224847322	NO	-
2400	ZINC00858539	1095	0.08095174767908571	NO	-
2401	ZINC02651581	1478	0.08094921153475212	NO	-
2402	ZINC00305251	646	0.08091535480134786	NO	-
2403	ZINC03233024	1613	0.08090750437297752	NO	-
2404	ZINC00102050	278	0.0808853812575416	NO	-
2405	ZINC00477411	875	0.08066372510989671	NO	-
2406	ZINC02453043	1393	0.08061698601422759	NO	-
2407	ZINC03895516	2181	0.08053712711614261	NO	-
2408	ZINC03305078	1657	0.08047352687986588	NO	-
2409	ZINC04104321	2403	0.0803969780198021	NO	-
2410	ZINC03963684	2257	0.08039397385771552	NO	-
2411	ZINC03855047	1915	0.08036788651725219	NO	-
2412	ZINC03866716	2027	0.08036788651725219	NO	-
2413	ZINC00336226	673	0.08023429103264215	NO	-
2414	ZINC00336226	674	0.08023429103264215	NO	-
2415	ZINC00318172	663	0.0802326430254785	NO	-
2416	ZINC04114861	2409	0.0801016565063697	NO	-
2417	ZINC03820700	1847	0.08007475587821376	NO	-
2418	ZINC00809344	1092	0.0799759805821637	NO	-
2419	ZINC00429497	817	0.07996118185367841	NO	-
2420	ZINC03233025	1614	0.079904612106678	NO	-
2421	ZINC00144143	376	0.07960035106419625	NO	-
2422	ZINC00466508	870	0.07959646487261897	NO	-
2423	ZINC03853430	1891	0.07959646487261897	NO	-
2424	ZINC02171329	1338	0.07958724055152883	NO	-
2425	ZINC03572257	1733	0.07953197498625848	NO	-
2426	ZINC03995276	2346	0.07942711548140916	NO	-
2427	ZINC03549771	1728	0.07932582887159635	NO	-
2428	ZINC03574645	1739	0.07926034748545616	NO	-
2429	ZINC00045734	186	0.07923608141734949	NO	-
2430	ZINC04277133	2453	0.07906578263527426	NO	-
2431	ZINC00135905	360	0.07899381549147907	NO	-
2432	ZINC00128048	336	0.07897027074374836	NO	-
2433	ZINC03971345	2303	0.07893458219929465	NO	-
2434	ZINC03971344	2302	0.07874424285505291	NO	-
2435	ZINC01181126	1142	0.07865983375926859	NO	-
2436	ZINC03854914	1913	0.07859646148378245	NO	-
2437	ZINC04327825	2473	0.0785130543735425	NO	-
2438	ZINC03852826	1883	0.07846617648684663	NO	-
2439	ZINC03857826	1923	0.0784359239660447	NO	-
2440	ZINC00505712	923	0.07832164257797866	NO	-
2441	ZINC03857827	1924	0.07816493360178915	NO	-
2442	ZINC04464598	2518	0.07816493360178915	NO	-
2443	ZINC03241272	1626	0.0780193693340101	NO	-
2444	ZINC00305251	645	0.07762294018086326	NO	-
2445	ZINC00613887	1085	0.07762187568489125	NO	-
2446	ZINC04114861	2410	0.07759857119505406	NO	-
2447	ZINC00146248	379	0.07759011968799366	NO	-
2448	ZINC03093817	1571	0.07757563608192009	NO	-
2449	ZINC00503366	920	0.07756086663531914	NO	-
2450	ZINC03820698	1845	0.07748210280375033	NO	-
2451	ZINC00551476	1001	0.07710269853308181	NO	-
2452	ZINC03262357	1639	0.07707231519908382	NO	-
2453	ZINC00195023	458	0.07703817587591721	NO	-
2454	ZINC03922122	2212	0.07691154474158031	NO	-
2455	ZINC03231603	1612	0.07684466792303582	NO	-
2456	ZINC04054541	2389	0.07676547134109694	NO	-
2457	ZINC03330631	1666	0.07671762059337763	NO	-
2458	ZINC04104318	2402	0.07647575604049676	NO	-
2459	ZINC00110431	291	0.0761482276204396	NO	-
2460	ZINC00110434	292	0.0761482276204396	NO	-
2461	ZINC00111884	301	0.07589601458544144	NO	-
2462	ZINC04166104	2433	0.07569680809561884	NO	-
2463	ZINC01420471	1197	0.07555130487619414	NO	-
2464	ZINC00504692	921	0.07525622060887738	NO	-
2465	ZINC02518947	1417	0.07515415018065276	NO	-
2466	ZINC03859494	1940	0.07505074315461513	NO	-
2467	ZINC03124536	1575	0.07497070475115589	NO	-
2468	ZINC03890798	2152	0.07491268521617524	NO	-
2469	ZINC00583790	1075	0.07475353443295017	NO	-
2470	ZINC01252115	1145	0.07455241079572177	NO	-
2471	ZINC01420471	1196	0.07450228146087363	NO	-
2472	ZINC04607984	2560	0.07446907771011117	NO	-
2473	ZINC03977692	2328	0.07444568767083633	NO	-
2474	ZINC03977693	2329	0.07444568767083633	NO	-
2475	ZINC01650989	1265	0.07431933675268003	NO	-
2476	ZINC03967912	2281	0.0741896513325165	NO	-
2477	ZINC02813806	1530	0.07405974759802987	NO	-
2478	ZINC00429463	816	0.07375351407106415	NO	-
2479	ZINC04135874	2422	0.0737208555330393	NO	-
2480	ZINC00429523	818	0.07356984553566556	NO	-
2481	ZINC00257645	562	0.07355488598706574	NO	-
2482	ZINC00432670	824	0.0733511258505953	NO	-
2483	ZINC03471543	1708	0.07327638952503163	NO	-
2484	ZINC00227300	491	0.07323462155817188	NO	-
2485	ZINC00071155	221	0.07312304640629967	NO	-
2486	ZINC04390362	2490	0.07312107243139002	NO	-
2487	ZINC01883728	1299	0.07290835840446346	NO	-
2488	ZINC03846131	1853	0.07286283355339437	NO	-
2489	ZINC03646570	1768	0.072731770228703	NO	-
2490	ZINC02891271	1545	0.07248159097700406	NO	-
2491	ZINC01398321	1184	0.07243434445174353	NO	-
2492	ZINC04107371	2405	0.07227947483567483	NO	-
2493	ZINC02767146	1515	0.07201143695770879	NO	-
2494	ZINC03866672	2025	0.07194928504450966	NO	-
2495	ZINC02790737	1526	0.07193710145460683	NO	-
2496	ZINC03468792	1704	0.07193710145460683	NO	-
2497	ZINC00250236	553	0.07188088029577115	NO	-
2498	ZINC03866673	2026	0.07149117371773306	NO	-
2499	ZINC03968753	2293	0.07144901666545143	NO	-
2500	ZINC00452607	857	0.07123111226017938	NO	-
2501	ZINC04135874	2423	0.07112773109191475	NO	-
2502	ZINC00074892	233	0.07094652826880665	NO	-
2503	ZINC00257645	563	0.07085630255405596	NO	-
2504	ZINC04003655	2361	0.07082220766695613	NO	-
2505	ZINC02818370	1531	0.07065663363782669	NO	-
2506	ZINC00271772	588	0.07048105465561286	NO	-
2507	ZINC03891790	2168	0.07037051635367825	NO	-
2508	ZINC03891791	2169	0.07037051635367825	NO	-
2509	ZINC02743869	1502	0.07024582777204966	NO	-
2510	ZINC00342644	691	0.07023506924905107	NO	-
2511	ZINC00068857	218	0.07021761470720926	NO	-
2512	ZINC00452022	854	0.07014842026660235	NO	-
2513	ZINC03016439	1556	0.06970542592209024	NO	-
2514	ZINC03968512	2284	0.06960762214481234	NO	-
2515	ZINC00133325	350	0.06947168052143765	NO	-
2516	ZINC00265009	576	0.06941171387095053	NO	-
2517	ZINC00271435	586	0.06940327413435231	NO	-
2518	ZINC04503707	2553	0.06909703279144397	NO	-
2519	ZINC02134976	1325	0.0689412977326398	NO	-
2520	ZINC00186631	445	0.068827247350148	NO	-
2521	ZINC00040761	171	0.06879181096148711	NO	-
2522	ZINC00272299	591	0.06876988666160659	NO	-
2523	ZINC00586211	1076	0.06874340417333018	NO	-
2524	ZINC00157694	391	0.06861686823175762	NO	-
2525	ZINC03820698	1844	0.06855839530933716	NO	-
2526	ZINC03189156	1592	0.06851349914676645	NO	-
2527	ZINC00067890	217	0.06836105651981426	NO	-
2528	ZINC00035651	158	0.06800036630326924	NO	-
2529	ZINC03304260	1653	0.06772600556488408	NO	-
2530	ZINC03304263	1654	0.06772600556488408	NO	-
2531	ZINC00610972	1081	0.06753843796394206	NO	-
2532	ZINC02782960	1518	0.06716454540468876	NO	-
2533	ZINC02455152	1395	0.0667215229774795	NO	-
2534	ZINC00614468	1086	0.06653668457590604	NO	-
2535	ZINC00035368	157	0.06633811442253379	NO	-
2536	ZINC03270427	1644	0.0660993865548557	NO	-
2537	ZINC00503365	919	0.06569202228940105	NO	-
2538	ZINC03917924	2211	0.06565494105800818	NO	-
2539	ZINC00026786	141	0.06544686568698811	NO	-
2540	ZINC00026786	142	0.06544686568698811	NO	-
2541	ZINC04053914	2388	0.06542719584461729	NO	-
2542	ZINC03288034	1649	0.06537937441043111	NO	-
2543	ZINC00445541	850	0.06517187929572839	NO	-
2544	ZINC00503181	918	0.0651304125400884	NO	-
2545	ZINC03858620	1934	0.06500724094710891	NO	-
2546	ZINC03968753	2292	0.06477682624053614	NO	-
2547	ZINC00114841	308	0.0644574318970022	NO	-
2548	ZINC03468913	1705	0.06443176624044573	NO	-
2549	ZINC03468921	1706	0.06443176624044573	NO	-
2550	ZINC00175821	414	0.06435784149577244	NO	-
2551	ZINC03956453	2230	0.06421527137776589	NO	-
2552	ZINC03891550	2157	0.06421165210381032	NO	-
2553	ZINC00247015	550	0.06397816031548487	NO	-
2554	ZINC01398627	1185	0.06392474405965254	NO	-
2555	ZINC00233058	514	0.06392392131697311	NO	-
2556	ZINC00508501	928	0.06389789431381344	NO	-
2557	ZINC04639931	2568	0.06374809037003148	NO	-
2558	ZINC01650989	1266	0.06363297521825863	NO	-
2559	ZINC00611730	1083	0.06360403099636028	NO	-
2560	ZINC00558661	1017	0.06359569713819718	NO	-
2561	ZINC00513288	939	0.0635487377588312	NO	-
2562	ZINC00968262	1103	0.0634947160870189	NO	-
2563	ZINC00174051	411	0.06322703903502794	NO	-
2564	ZINC00038430	168	0.0630783737026505	NO	-
2565	ZINC00452606	856	0.0629171997109876	NO	-
2566	ZINC00342061	690	0.06279144832676796	NO	-
2567	ZINC00233102	515	0.06256400170372811	NO	-
2568	ZINC03852854	1885	0.06240412991656276	NO	-
2569	ZINC00038746	170	0.061510432043041366	NO	-
2570	ZINC00305188	644	0.06132906231466139	NO	-
2571	ZINC00331504	670	0.06116926532036598	NO	-
2572	ZINC04443599	2507	0.06116926532036598	NO	-
2573	ZINC04443600	2508	0.06116926532036598	NO	-
2574	ZINC03239532	1625	0.060656137959804464	NO	-
2575	ZINC03613804	1760	0.06065027732775434	NO	-
2576	ZINC03220572	1609	0.06029019045840893	NO	-
2577	ZINC03239531	1624	0.060087082832775925	NO	-
2578	ZINC03102059	1573	0.05999051741961834	NO	-
2579	ZINC00586216	1077	0.05992588164552483	NO	-
2580	ZINC00291349	624	0.05986923021861984	NO	-
2581	ZINC01150238	1141	0.059443838193413666	NO	-
2582	ZINC00167789	401	0.05917787504234858	NO	-
2583	ZINC03233630	1620	0.05906086237516754	NO	-
2584	ZINC03070606	1565	0.058883442288072255	NO	-
2585	ZINC00130651	343	0.058827166482290125	NO	-
2586	ZINC02777400	1517	0.058765889301477206	NO	-
2587	ZINC00233102	516	0.058470930011279884	NO	-
2588	ZINC03227931	1610	0.05830568161196655	NO	-
2589	ZINC00502932	916	0.057903912273404835	NO	-
2590	ZINC02136356	1327	0.057794050963998485	NO	-
2591	ZINC00038744	169	0.057336708240580535	NO	-
2592	ZINC01402582	1191	0.05733528822931738	NO	-
2593	ZINC00528832	969	0.05621981794374729	NO	-
2594	ZINC02811176	1529	0.05599080042468467	NO	-
2595	ZINC00134376	352	0.055822261230462744	NO	-
2596	ZINC00513294	940	0.05564075942090997	NO	-
2597	ZINC00270572	585	0.05398079459653755	NO	-
2598	ZINC03233624	1617	0.05376217025455405	NO	-
2599	ZINC03446655	1701	0.05375005141656043	NO	-
2600	ZINC00130638	342	0.05365190052533157	NO	-
2601	ZINC03845596	1852	0.05343307231248625	NO	-
2602	ZINC00452350	855	0.05326917446365205	NO	-
2603	ZINC00004303	20	0.05313770554623553	NO	-
2604	ZINC01398629	1186	0.052550514950811075	NO	-
2605	ZINC00342010	689	0.05227649397596226	NO	-
2606	ZINC00513296	941	0.052188681455995097	NO	-
2607	ZINC00238014	530	0.052125884094031044	NO	-
2608	ZINC02161454	1335	0.05156414847415908	NO	-
2609	ZINC02161451	1334	0.05155049873200928	NO	-
2610	ZINC02806599	1528	0.051051909091308224	NO	-
2611	ZINC00344401	696	0.050644163928596234	NO	-
2612	ZINC00621552	1091	0.050480686445783955	NO	-
2613	ZINC03145349	1576	0.049448049450908776	NO	-
2614	ZINC00463525	865	0.04933535122950474	NO	-
2615	ZINC03574681	1741	0.04862765117398649	NO	-
2616	ZINC01070713	1132	0.04788432527251007	NO	-
2617	ZINC04469606	2540	0.04753353654476336	NO	-
2618	ZINC00165974	398	0.046926719040681866	NO	-
2619	ZINC03889189	2119	0.04643334655588252	NO	-
2620	ZINC00037748	166	0.04570253502285302	NO	-
2621	ZINC00513297	942	0.0451432766208937	NO	-
2622	ZINC03852815	1882	0.044528480975536064	NO	-
2623	ZINC01055040	1129	0.04429203633848438	NO	-
2624	ZINC04367667	2483	0.044222058796042296	NO	-
2625	ZINC03973577	2310	0.04395147764252038	NO	-
2626	ZINC04596987	2559	0.04338873887326436	NO	-
2627	ZINC02892001	1546	0.042967177468084865	NO	-
2628	ZINC00513277	938	0.04226630592331965	NO	-
2629	ZINC04091645	2394	0.04218327090664717	NO	-
2630	ZINC00146196	378	0.041767132834597265	NO	-
2631	ZINC03867252	2040	0.032712022221733014	NO	-
