# Supplementary material for: 4D Flexible Atom-Pairs: An efficient probabilistic conformational space comparison for ligand-based virtual screening
Source: J Cheminform. 2011 Jul 6;3:23. doi: 10.1186/1758-2946-3-23 (PMC3156737; doi:10.1186/1758-2946-3-23)
Supplement: Additional file 1 — Archive of the 4D FAPOA result files. This is a Gzip compressed Tar archive containing the result files of the 4D FAPOA on the filtered DUD data sets. The result files are tab-separated plain text files including the following information: method name, active data set with size, cluster information and the distribution of the active molecules over the clusters, decoy data set with size, ratio active:decoy, AUC, awAUC, BEDROC scores for predefined alpha values as suggested by Truchon and Bayly [43], enrichment factors, relative enrichment factor [41], ROC enrichments, awROC enrichments at predefined false positive fractions, chemotype enrichment, ROC and awROC data points, and the ranking of each structure to compute other VS metrics. [file 1758-2946-3-23-S1.GZ › 4DFAPOA_er_antagonist_BW_ResultStatistic.dat]

###################################################################################################
# Screening Result File
# Method used: 4DFAPOA
> <Method_Name>
4DFAPOA
# Data set information
#	Query data set:	er_antagonist/er_antagonist_query_CS_BW_300.0_T_GMM.sdf
#	Active data set: er_antagonist/er_antagonist_clustered_3D_MM_CS_BW_300.0_T_GMM.sdf with cluster information
#		Size: 18 molecules
#		Number of clusters: 8
#		Cluster Summery:
#			Cluster number	# molecules	% of actives
#			1		3		16.667
#			2		5		27.778
#			3		2		11.111
#			4		1		5.556
#			5		3		16.667
#			6		2		11.111
#			7		1		5.556
#			8		1		5.556
#	Decoy data set: er_antagonist/DUD_er_antagonist_decoys_ID_pass_MWPass_I_MM_CS_BW_300.0_T_GMM.sdf
#		Size: 1058 molecules
#	Ratio actives : decoys
#		1.0 : 58.7778
> <AUC>
#	 ROC AUC
	0.7843940348666247
> <awAUC>
#	 ROC awAUC
	0.7569903906742281
> <BEDROC Scores>
#	Alpha Values	BEDROC Scores
	160.9	0.5893
	100.0	0.5039
	53.6	0.4509
	50.0	0.4485
	32.2	0.4457
	20.0	0.4604
	16.1	0.4707
	10.0	0.4995
	8.0	0.5173
> <Enrichment Factors>
#	Fraction dataset	Enrichment factor
	0.0010	58.77777777777778
	0.01	29.38888888888889
	0.02	19.59259259259259
	0.05	7.763102725366877
	0.1	5.4932502596054
	0.2	2.7338501291989665
	0.25	2.1850475010326313
> <Relative enrichment factor>
#	Fraction dataset	Enrichment factor
	0.0010	92.93680297397769
	0.01	46.468401486988846
	0.02	38.888888888888886
	0.05	38.888888888888886
	0.1	55.55555555555556
	0.2	55.55555555555556
	0.25	55.55555555555556
> <ROC Enrichments>
#	True decoy fraction	Enrichment
	0.1	146.94444444444446
	0.5	48.98148148148148
	1.0	32.060606060606055
	2.0	18.7020202020202
	5.0	7.763102725366877
	10.0	5.545073375262055
> <awROC Enrichments>
#	Decoy fraction	Enrichment
	0.1	66.125
	0.5	22.041666666666664
	1.0	18.03409090909091
	2.0	11.020833333333332
	5.0	4.574685534591195
	10.0	5.198506289308176
> <Chemotype enrichment>
#	% data set	% active cluster
	0.0	0.0
	0.093	0.0
	0.093	12.5
	1.487	12.5
	1.487	25.0
	1.859	25.0
	1.859	37.5
	6.32	37.5
	6.32	50.0
	6.691	50.0
	6.691	62.5
	33.829	62.5
	33.829	75.0
	33.922	75.0
	33.922	87.5
	56.97	87.5
	56.97	100.0
	100.0	100.0
> <ROC curve data>
#	False positive rate	true positive rate
	0.0	0.0
	0.0	0.2778
	0.0095	0.2778
	0.0095	0.3333
	0.0123	0.3333
	0.0123	0.3889
	0.0567	0.3889
	0.0567	0.4444
	0.0586	0.4444
	0.0586	0.5556
	0.3336	0.5556
	0.3336	0.6667
	0.3346	0.6667
	0.3346	0.7222
	0.4877	0.7222
	0.4877	0.7778
	0.4981	0.7778
	0.4981	0.8333
	0.5104	0.8333
	0.5104	0.8889
	0.5633	0.8889
	0.5633	0.9444
	0.6238	0.9444
	0.6238	1.0
	1.0	1.0
> <awROC curve data>
#	False positive rate	true positive rate
	0.0	0.0
	0.0	0.125
	0.0095	0.125
	0.0095	0.1875
	0.0123	0.1875
	0.0123	0.2292
	0.0567	0.2292
	0.0567	0.3542
	0.0586	0.3542
	0.0586	0.5208
	0.3336	0.5208
	0.3336	0.625
	0.3346	0.625
	0.3346	0.6875
	0.4877	0.6875
	0.4877	0.7292
	0.4981	0.7292
	0.4981	0.7708
	0.5104	0.7708
	0.5104	0.8333
	0.5633	0.8333
	0.5633	0.9583
	0.6238	0.9583
	0.6238	1.0
	1.0	1.0
> <Screening Table>
# Rank	Mol name	Index in data set	Similarity 2 query	Active	Cluster number
1	ZINC01585847	6	0.4632212034752205	YES	2
2	ZINC01530090	5	0.3037896996725245	YES	2
3	ZINC01530690	4	0.2883620265358583	YES	2
4	ZINC01531019	8	0.2507082054216261	YES	2
5	ZINC01530602	7	0.2424084543924479	YES	2
6	ZINC04392605	1000	0.2307916581961715	NO	-
7	ZINC03918428	828	0.22480003128100914	NO	-
8	ZINC00838695	86	0.22075184820644556	NO	-
9	ZINC01774423	241	0.214966155053607	NO	-
10	ZINC01774425	242	0.21282482065147848	NO	-
11	ZINC03826688	718	0.21221874286651177	NO	-
12	ZINC04392612	1001	0.2119130790948001	NO	-
13	ZINC04620296	1048	0.20988927276902794	NO	-
14	ZINC03993033	961	0.20454492230133234	NO	-
15	ZINC03993032	960	0.2031293956705336	NO	-
16	ZINC03815477	15	0.20063230184854136	YES	6
17	ZINC00585720	2	0.19792740007289777	NO	-
18	ZINC03892894	826	0.19674196653510753	NO	-
19	ZINC01544713	225	0.19583040550089598	NO	-
20	ZINC03815471	2	0.1954627785179611	YES	1
21	ZINC03826690	719	0.19396720060470654	NO	-
22	ZINC03142280	558	0.19358529891337928	NO	-
23	ZINC03965077	853	0.19305258881799464	NO	-
24	ZINC01884184	251	0.18834482861100924	NO	-
25	ZINC01543910	224	0.18548146234697535	NO	-
26	ZINC01903743	261	0.18504494978053704	NO	-
27	ZINC01491280	217	0.18147922510155223	NO	-
28	ZINC03941026	847	0.18066867214709992	NO	-
29	ZINC03702266	650	0.1803988892215456	NO	-
30	ZINC03798280	716	0.17922864580655878	NO	-
31	ZINC03702466	654	0.17746859302413354	NO	-
32	ZINC03977490	938	0.1771731372999083	NO	-
33	ZINC03779767	711	0.17660868797595425	NO	-
34	ZINC03969757	874	0.1759593918088153	NO	-
35	ZINC03892893	825	0.1757508788406154	NO	-
36	ZINC03033244	543	0.17560959710364216	NO	-
37	ZINC03009731	539	0.17526628685168688	NO	-
38	ZINC03970816	890	0.1752273382625162	NO	-
39	ZINC03970603	883	0.17483145369137942	NO	-
40	ZINC03972600	901	0.17430799410456396	NO	-
41	ZINC01553960	232	0.1731741379699315	NO	-
42	ZINC01808742	245	0.17310098168229557	NO	-
43	ZINC03779771	712	0.17296461391021822	NO	-
44	ZINC03969756	873	0.17260594800351972	NO	-
45	ZINC03738090	684	0.17132864127046527	NO	-
46	ZINC02112460	352	0.17129673463618	NO	-
47	ZINC03991381	957	0.17121857222465953	NO	-
48	ZINC02083383	334	0.17093099568625547	NO	-
49	ZINC03735429	663	0.1709041516133905	NO	-
50	ZINC03738091	685	0.1703512904981006	NO	-
51	ZINC03045000	549	0.1702197014878517	NO	-
52	ZINC00647796	19	0.170034903672985	NO	-
53	ZINC02608643	453	0.16987212439582114	NO	-
54	ZINC03858568	776	0.1696579669302716	NO	-
55	ZINC04515753	1042	0.16958995766353255	NO	-
56	ZINC04383652	999	0.16941600338765023	NO	-
57	ZINC03972695	905	0.1688904734770002	NO	-
58	ZINC02124825	354	0.16889037242000743	NO	-
59	ZINC03702398	652	0.16875590954578001	NO	-
60	ZINC03973644	913	0.16865730171948093	NO	-
61	ZINC03738110	686	0.16858091206001988	NO	-
62	ZINC03973641	912	0.16840848828198698	NO	-
63	ZINC04470509	1033	0.16840848828198698	NO	-
64	ZINC03002662	536	0.168146034770655	NO	-
65	ZINC03851483	725	0.16801418907953564	NO	-
66	ZINC00709231	48	0.16773640290676478	NO	-
67	ZINC03736119	670	0.1677065060811457	NO	-
68	ZINC03815462	17	0.16767044936184258	YES	7
69	ZINC03007999	538	0.16752285312212967	NO	-
70	ZINC03892827	823	0.16721629679441302	NO	-
71	ZINC03815473	1	0.16701057903898203	YES	1
72	ZINC03815454	18	0.16687262355498853	YES	8
73	ZINC03853436	738	0.16673998417670233	NO	-
74	ZINC03738299	696	0.16659769798520735	NO	-
75	ZINC03973716	915	0.1665704729498145	NO	-
76	ZINC03736099	668	0.16627146085799563	NO	-
77	ZINC04059647	968	0.1661841485901048	NO	-
78	ZINC03858567	775	0.16578076984871376	NO	-
79	ZINC03735430	664	0.16555400138719767	NO	-
80	ZINC03396794	622	0.16492425337528047	NO	-
81	ZINC03736098	667	0.1648251810821451	NO	-
82	ZINC03044938	548	0.16477725300797075	NO	-
83	ZINC03297299	597	0.1646565028523741	NO	-
84	ZINC02083324	333	0.16463907890173599	NO	-
85	ZINC03738298	695	0.16456341043321343	NO	-
86	ZINC03451956	631	0.16451100449688769	NO	-
87	ZINC03736118	669	0.16372330538909258	NO	-
88	ZINC02125913	356	0.16342590293760656	NO	-
89	ZINC00647792	18	0.1631571528714394	NO	-
90	ZINC02116009	353	0.1631393846138591	NO	-
91	ZINC01894937	257	0.1630825528042757	NO	-
92	ZINC02083389	335	0.1628294809555026	NO	-
93	ZINC02317353	408	0.1626299146997881	NO	-
94	ZINC00709232	50	0.1624765273931447	NO	-
95	ZINC03638881	642	0.1620240832270863	NO	-
96	ZINC04490961	1035	0.16184720012659487	NO	-
97	ZINC01434130	202	0.16180216664282535	NO	-
98	ZINC03738371	698	0.16126145779428297	NO	-
99	ZINC01910607	265	0.16108675643888015	NO	-
100	ZINC01341425	198	0.160696957827024	NO	-
101	ZINC01910604	264	0.16047616327187236	NO	-
102	ZINC03703747	656	0.16037862143001852	NO	-
103	ZINC03765581	709	0.16034354154689803	NO	-
104	ZINC03738419	700	0.1603406522881035	NO	-
105	ZINC03281528	593	0.16014363725835884	NO	-
106	ZINC03045016	550	0.1600653850079024	NO	-
107	ZINC03969229	869	0.16004840613839813	NO	-
108	ZINC03972622	904	0.15971050019449978	NO	-
109	ZINC01162745	166	0.15953608845720244	NO	-
110	ZINC03323944	605	0.15930836928505845	NO	-
111	ZINC04189343	984	0.15912688043314846	NO	-
112	ZINC03241493	579	0.15901037553261643	NO	-
113	ZINC03853435	737	0.15881227440078893	NO	-
114	ZINC03735449	665	0.15868948900872565	NO	-
115	ZINC03738250	687	0.15867087664884302	NO	-
116	ZINC02633482	464	0.1586189706142547	NO	-
117	ZINC01003365	130	0.15838685606270794	NO	-
118	ZINC03738251	688	0.15823915191514007	NO	-
119	ZINC00834466	85	0.1581250656658609	NO	-
120	ZINC03972594	900	0.1580770450573	NO	-
121	ZINC01003367	131	0.15807565938470589	NO	-
122	ZINC03738370	697	0.15802118802456033	NO	-
123	ZINC03892835	824	0.15797448897485084	NO	-
124	ZINC03987265	951	0.15794056882580204	NO	-
125	ZINC03970595	882	0.15765031111383296	NO	-
126	ZINC03923441	838	0.15751882126204023	NO	-
127	ZINC04357008	993	0.1572138909727154	NO	-
128	ZINC03987692	954	0.1572080200614306	NO	-
129	ZINC01993593	324	0.15692300468877501	NO	-
130	ZINC02876954	503	0.15662050127283392	NO	-
131	ZINC00709232	49	0.1563331985403539	NO	-
132	ZINC03247329	581	0.15628454435872413	NO	-
133	ZINC03866783	788	0.15619192415097227	NO	-
134	ZINC01482561	213	0.156190476367244	NO	-
135	ZINC03738418	699	0.1561141021828586	NO	-
136	ZINC04000664	962	0.1559470425231527	NO	-
137	ZINC03735450	666	0.1559156354936153	NO	-
138	ZINC03236999	578	0.1558782741889756	NO	-
139	ZINC03853434	736	0.15569059525425186	NO	-
140	ZINC02751256	484	0.1553698889591839	NO	-
141	ZINC02876955	504	0.15518094390901446	NO	-
142	ZINC03080486	556	0.15515022277094984	NO	-
143	ZINC02617440	457	0.15508098475375912	NO	-
144	ZINC02565251	452	0.1550369489408771	NO	-
145	ZINC00709231	47	0.15479133237327167	NO	-
146	ZINC04279611	990	0.15464223641606809	NO	-
147	ZINC03226806	577	0.15443887517727253	NO	-
148	ZINC03973672	914	0.15437606332136553	NO	-
149	ZINC01543843	223	0.15437549844556123	NO	-
150	ZINC04370003	996	0.1539232261146957	NO	-
151	ZINC04083381	969	0.15384919198733035	NO	-
152	ZINC04399920	1003	0.15379829543753112	NO	-
153	ZINC02459811	442	0.15368986837198217	NO	-
154	ZINC03735203	660	0.15367061390454312	NO	-
155	ZINC04217617	987	0.15326869759804027	NO	-
156	ZINC03737292	676	0.15292328428338536	NO	-
157	ZINC00639578	12	0.15291822383041534	NO	-
158	ZINC03972701	906	0.15246688302953842	NO	-
159	ZINC04470449	1032	0.15246688302953842	NO	-
160	ZINC03707552	657	0.15245302022863155	NO	-
161	ZINC03853433	735	0.1522531554190347	NO	-
162	ZINC03857170	761	0.15197034656513192	NO	-
163	ZINC03923441	836	0.15178172698411085	NO	-
164	ZINC03970367	879	0.15177471630735048	NO	-
165	ZINC01808744	246	0.15177016421883024	NO	-
166	ZINC02762418	490	0.15176900153079956	NO	-
167	ZINC03858225	768	0.15166515827068447	NO	-
168	ZINC02049812	328	0.15143765942696266	NO	-
169	ZINC02759326	488	0.15135885743385563	NO	-
170	ZINC03857180	763	0.15129107445153106	NO	-
171	ZINC03735201	658	0.15118690181785144	NO	-
172	ZINC03276246	590	0.15117252361648406	NO	-
173	ZINC03928829	841	0.15110462374587166	NO	-
174	ZINC03858573	777	0.15104327149389526	NO	-
175	ZINC03208795	561	0.15104108180395753	NO	-
176	ZINC03370987	619	0.1509586325444108	NO	-
177	ZINC03968649	863	0.15094801596600685	NO	-
178	ZINC01218068	176	0.15067434657675627	NO	-
179	ZINC01760145	240	0.15058478692802935	NO	-
180	ZINC03002663	537	0.15038050548929158	NO	-
181	ZINC00657841	25	0.150365318052936	NO	-
182	ZINC03972613	903	0.15035912349979627	NO	-
183	ZINC02942926	524	0.1503315035223591	NO	-
184	ZINC02109752	348	0.15027957481441204	NO	-
185	ZINC00925365	113	0.1502754265697697	NO	-
186	ZINC04400560	1005	0.15005579202143132	NO	-
187	ZINC03968689	866	0.14998999793822207	NO	-
188	ZINC01464601	207	0.14979311711504603	NO	-
189	ZINC03858574	778	0.1496734049832451	NO	-
190	ZINC02285762	390	0.14964585070084524	NO	-
191	ZINC01003398	132	0.14951432208210136	NO	-
192	ZINC04000719	963	0.14931591406492523	NO	-
193	ZINC00998973	126	0.14895460405558333	NO	-
194	ZINC04423466	1013	0.14895435200894744	NO	-
195	ZINC04399846	1002	0.14886949524751608	NO	-
196	ZINC03735202	659	0.14878571143387492	NO	-
197	ZINC00924743	111	0.14860493538403882	NO	-
198	ZINC03219376	571	0.14856655720757708	NO	-
199	ZINC03738275	690	0.14851532453755018	NO	-
200	ZINC00662780	31	0.1481850069775819	NO	-
201	ZINC01546320	229	0.14796989030796395	NO	-
202	ZINC03427755	628	0.1478407215958093	NO	-
203	ZINC03855159	754	0.14733014867073657	NO	-
204	ZINC02182535	369	0.14728670275747066	NO	-
205	ZINC03412342	624	0.14724246244693265	NO	-
206	ZINC03217298	567	0.14713075056202674	NO	-
207	ZINC03427748	627	0.1469300430815552	NO	-
208	ZINC03849572	721	0.1468613118311487	NO	-
209	ZINC01322762	193	0.1468563024693458	NO	-
210	ZINC03737913	683	0.14681346847884055	NO	-
211	ZINC04465739	1024	0.14669422581811317	NO	-
212	ZINC03026191	541	0.14665486528750557	NO	-
213	ZINC02851494	500	0.1465850947153026	NO	-
214	ZINC02618809	458	0.1465415206004113	NO	-
215	ZINC03737912	682	0.14653664542732953	NO	-
216	ZINC03735204	661	0.14631141693740177	NO	-
217	ZINC02500923	448	0.14621324647620276	NO	-
218	ZINC02291749	394	0.1461937635482315	NO	-
219	ZINC01434131	203	0.1460473085988929	NO	-
220	ZINC02979111	526	0.14596262020530368	NO	-
221	ZINC00723797	58	0.1457464959194587	NO	-
222	ZINC03983031	949	0.14560438755693098	NO	-
223	ZINC03923441	837	0.14545921132834355	NO	-
224	ZINC00925396	114	0.1454214858013627	NO	-
225	ZINC00920378	105	0.1453488393636199	NO	-
226	ZINC03972604	902	0.1450225708991958	NO	-
227	ZINC04470439	1031	0.1450225708991958	NO	-
228	ZINC03867025	789	0.14490475821726398	NO	-
229	ZINC03736693	672	0.14479293910025956	NO	-
230	ZINC04155518	978	0.14471478990685208	NO	-
231	ZINC03858929	779	0.14463678724184945	NO	-
232	ZINC04155518	979	0.14458364520173284	NO	-
233	ZINC03217615	568	0.14449509268450988	NO	-
234	ZINC03738279	693	0.1444697873012937	NO	-
235	ZINC02109712	346	0.14430864832047066	NO	-
236	ZINC03738277	692	0.14429467848396133	NO	-
237	ZINC03328866	606	0.14422545197155878	NO	-
238	ZINC01894940	258	0.1441832852230697	NO	-
239	ZINC01322729	192	0.14418122165155287	NO	-
240	ZINC02090961	342	0.14413506025217757	NO	-
241	ZINC03737832	677	0.14394568416084186	NO	-
242	ZINC01247059	183	0.14386348942434832	NO	-
243	ZINC02877109	505	0.14363046829277626	NO	-
244	ZINC03864127	786	0.14357321736860848	NO	-
245	ZINC03736289	671	0.14353413637492396	NO	-
246	ZINC02089928	340	0.1435083212120014	NO	-
247	ZINC04425988	1016	0.14345237377838277	NO	-
248	ZINC01144478	161	0.14326984319785	NO	-
249	ZINC03738274	689	0.14314634273640636	NO	-
250	ZINC00997310	125	0.14305524098320604	NO	-
251	ZINC02179191	368	0.1430033301980649	NO	-
252	ZINC01933864	312	0.14297567403499717	NO	-
253	ZINC04622652	1050	0.14292965565488025	NO	-
254	ZINC03736694	673	0.14267200033184743	NO	-
255	ZINC03089144	557	0.14260115623448172	NO	-
256	ZINC03217067	565	0.14253031881542888	NO	-
257	ZINC03962342	852	0.14244300504623256	NO	-
258	ZINC00731946	63	0.1422529717674004	NO	-
259	ZINC02741361	481	0.1421278531659056	NO	-
260	ZINC03396791	621	0.14210853110937677	NO	-
261	ZINC01928662	271	0.14207847739267485	NO	-
262	ZINC03981917	947	0.14205423350287996	NO	-
263	ZINC03827594	720	0.14201854835638672	NO	-
264	ZINC03853438	739	0.14200672415133753	NO	-
265	ZINC03858338	772	0.14183836934889002	NO	-
266	ZINC03738276	691	0.14167507113488598	NO	-
267	ZINC03737833	678	0.1416431991545502	NO	-
268	ZINC02867866	501	0.1415369362185972	NO	-
269	ZINC00731175	62	0.14151322501797658	NO	-
270	ZINC01322728	191	0.1414998808003909	NO	-
271	ZINC01497277	218	0.14133328181095942	NO	-
272	ZINC02136970	357	0.14114297150530902	NO	-
273	ZINC03867304	790	0.14110487893960347	NO	-
274	ZINC02694220	478	0.14103988678552157	NO	-
275	ZINC00588552	3	0.140863459672035	NO	-
276	ZINC01174951	170	0.14082114793558645	NO	-
277	ZINC03970586	881	0.14078100266891613	NO	-
278	ZINC03867591	796	0.14075363450341635	NO	-
279	ZINC01497280	219	0.14068050209029057	NO	-
280	ZINC01912396	266	0.14064974182847376	NO	-
281	ZINC03967879	854	0.14041258419380953	NO	-
282	ZINC02876242	502	0.14016204067092383	NO	-
283	ZINC03849575	723	0.13992958189658522	NO	-
284	ZINC02086656	336	0.13987640065040785	NO	-
285	ZINC01736901	238	0.1398033136716087	NO	-
286	ZINC03610404	637	0.13977238734152816	NO	-
287	ZINC04419035	1009	0.13975189784886505	NO	-
288	ZINC01002507	128	0.13965697107572972	NO	-
289	ZINC03222926	575	0.13958536386169634	NO	-
290	ZINC02693530	476	0.1393450536790976	NO	-
291	ZINC01933522	308	0.13930688138524439	NO	-
292	ZINC01095191	149	0.1392510688550347	NO	-
293	ZINC03217623	570	0.13923011676422964	NO	-
294	ZINC03648187	643	0.139168183808645	NO	-
295	ZINC03968639	862	0.13886897605678716	NO	-
296	ZINC03972098	899	0.1388183349909839	NO	-
297	ZINC02089659	339	0.1387330233085608	NO	-
298	ZINC01903627	259	0.13865763090947364	NO	-
299	ZINC01928686	275	0.13859962180348906	NO	-
300	ZINC03738957	703	0.13856708476128857	NO	-
301	ZINC03355881	617	0.13854182472823195	NO	-
302	ZINC01915724	267	0.13846414321468062	NO	-
303	ZINC03217622	569	0.1383655518868992	NO	-
304	ZINC03412345	625	0.13802426610048904	NO	-
305	ZINC03962129	851	0.13789811858219003	NO	-
306	ZINC03852647	734	0.13770896561218085	NO	-
307	ZINC03868803	805	0.13765813777744182	NO	-
308	ZINC01117202	156	0.13765164000656374	NO	-
309	ZINC03921605	830	0.13754789888191002	NO	-
310	ZINC03266214	584	0.13753649341337756	NO	-
311	ZINC02984230	529	0.1374935772827288	NO	-
312	ZINC03851630	727	0.13736857699416335	NO	-
313	ZINC01930824	291	0.13736364797942385	NO	-
314	ZINC00681062	40	0.13722426233453616	NO	-
315	ZINC03923434	835	0.13720041679653644	NO	-
316	ZINC03976784	929	0.13716097135842767	NO	-
317	ZINC00679827	39	0.13710498876261681	NO	-
318	ZINC03867590	795	0.13707097332935148	NO	-
319	ZINC03892155	822	0.13706280369115825	NO	-
320	ZINC00716648	51	0.1370482704132678	NO	-
321	ZINC01939441	315	0.13703193670486125	NO	-
322	ZINC03990910	955	0.1369715589457465	NO	-
323	ZINC01933861	311	0.13694864037150062	NO	-
324	ZINC02109793	350	0.1368850208618516	NO	-
325	ZINC00788081	81	0.13686488384293463	NO	-
326	ZINC03976793	936	0.13682002788209374	NO	-
327	ZINC04492395	1036	0.1367710176299783	NO	-
328	ZINC00677351	37	0.13672525690209986	NO	-
329	ZINC01928826	277	0.1366769432314876	NO	-
330	ZINC02886214	507	0.13661379674637608	NO	-
331	ZINC01429115	200	0.13656701097897594	NO	-
332	ZINC03968688	865	0.1364761663834956	NO	-
333	ZINC00762810	75	0.136415885050883	NO	-
334	ZINC04628995	1055	0.13629337216291723	NO	-
335	ZINC00839544	88	0.13627846317235484	NO	-
336	ZINC03858226	769	0.13620716275059874	NO	-
337	ZINC04470111	1028	0.13620716275059874	NO	-
338	ZINC03738977	705	0.13620476610060903	NO	-
339	ZINC02754974	486	0.1361578785607929	NO	-
340	ZINC03968603	860	0.13613532043029866	NO	-
341	ZINC04439060	1018	0.13598894189900798	NO	-
342	ZINC02109728	347	0.13595144695963912	NO	-
343	ZINC01971976	322	0.13577163247999358	NO	-
344	ZINC01905559	262	0.13571502514813116	NO	-
345	ZINC02750855	483	0.13568597274071725	NO	-
346	ZINC03868804	806	0.13564287545940906	NO	-
347	ZINC02165969	367	0.13559797670084323	NO	-
348	ZINC03889319	812	0.13534294059818078	NO	-
349	ZINC02678808	475	0.13533859267213635	NO	-
350	ZINC01954528	318	0.1351313408495428	NO	-
351	ZINC00636729	9	0.13508232446723853	NO	-
352	ZINC04424334	1014	0.13496512433310331	NO	-
353	ZINC01146929	163	0.1347299913099399	NO	-
354	ZINC03273347	588	0.13460877814300784	NO	-
355	ZINC02182536	370	0.13446924744868333	NO	-
356	ZINC03976795	937	0.134457642969842	NO	-
357	ZINC01081668	145	0.1344456918871472	NO	-
358	ZINC00763392	79	0.13438944398158795	NO	-
359	ZINC04508447	1039	0.1341891046867811	NO	-
360	ZINC03222183	573	0.13418292268094292	NO	-
361	ZINC03738958	704	0.13403963013902884	NO	-
362	ZINC03279100	592	0.13401800661385446	NO	-
363	ZINC01056074	140	0.133911064009209	NO	-
364	ZINC01914469	10	0.13391068865771938	YES	3
365	ZINC03815467	13	0.13388366571492363	YES	5
366	ZINC02467965	445	0.13387184492585832	NO	-
367	ZINC03815478	9	0.1338680501789296	YES	3
368	ZINC03854887	746	0.13383747112098973	NO	-
369	ZINC02220858	379	0.1337822271482604	NO	-
370	ZINC02748459	482	0.1334229295729655	NO	-
371	ZINC00762812	76	0.13336818216147495	NO	-
372	ZINC01056072	139	0.13335061909228385	NO	-
373	ZINC01173893	168	0.1332083117773658	NO	-
374	ZINC03226657	576	0.13313617194446103	NO	-
375	ZINC01229501	177	0.1331312300832268	NO	-
376	ZINC01889545	252	0.13300349198372838	NO	-
377	ZINC03433146	630	0.13290258154020265	NO	-
378	ZINC03858346	773	0.13288421950326476	NO	-
379	ZINC04470268	1030	0.13288421950326476	NO	-
380	ZINC03967879	855	0.13285927357407112	NO	-
381	ZINC03921526	829	0.13272054610780157	NO	-
382	ZINC03737873	681	0.13263008453297534	NO	-
383	ZINC03856424	760	0.13258740862847088	NO	-
384	ZINC03663323	645	0.13247666882716225	NO	-
385	ZINC04518559	1043	0.1323732679691087	NO	-
386	ZINC02089577	338	0.13229714128564854	NO	-
387	ZINC03857180	762	0.13228305947517682	NO	-
388	ZINC03938562	845	0.13227029191796863	NO	-
389	ZINC03854890	747	0.13197327149125043	NO	-
390	ZINC02207866	376	0.13187518971547518	NO	-
391	ZINC04400371	1004	0.13182129248000451	NO	-
392	ZINC03738978	706	0.13170028000703135	NO	-
393	ZINC03938568	846	0.1314799466437576	NO	-
394	ZINC02530240	450	0.13143248259437115	NO	-
395	ZINC00722329	53	0.13139990643562344	NO	-
396	ZINC02819524	496	0.1313181924845221	NO	-
397	ZINC03849572	722	0.13125249636765565	NO	-
398	ZINC02367070	418	0.13119303044842925	NO	-
399	ZINC03868802	804	0.13112639440051638	NO	-
400	ZINC01938175	314	0.13111931077975106	NO	-
401	ZINC02306827	403	0.13109541545046374	NO	-
402	ZINC03889321	813	0.1310247153680401	NO	-
403	ZINC02367071	419	0.1309721529281117	NO	-
404	ZINC03349271	615	0.13084299931540797	NO	-
405	ZINC02136982	358	0.13083785367867884	NO	-
406	ZINC03344064	614	0.1307655474187493	NO	-
407	ZINC01486801	215	0.13075881684589458	NO	-
408	ZINC02677465	473	0.1307150495311806	NO	-
409	ZINC03854892	749	0.13069934643909595	NO	-
410	ZINC00788078	80	0.13065064576738752	NO	-
411	ZINC00657030	24	0.13064330368768162	NO	-
412	ZINC04593979	1045	0.1305021231497465	NO	-
413	ZINC01930731	286	0.13048220932562157	NO	-
414	ZINC00989095	121	0.1304258546289266	NO	-
415	ZINC03976789	933	0.13041074315260417	NO	-
416	ZINC00995091	124	0.13037139718844099	NO	-
417	ZINC03976261	926	0.13033187388643797	NO	-
418	ZINC02904844	516	0.1303206006901691	NO	-
419	ZINC03217074	566	0.13025150404506727	NO	-
420	ZINC03849575	724	0.1301819974191865	NO	-
421	ZINC01472929	209	0.13017943114048228	NO	-
422	ZINC02200241	375	0.13014953665027393	NO	-
423	ZINC04631130	1056	0.13013147831900648	NO	-
424	ZINC03858426	774	0.13011636909954383	NO	-
425	ZINC02815650	494	0.1300968865215135	NO	-
426	ZINC03858187	766	0.13003626417862835	NO	-
427	ZINC01174874	169	0.1300207470795044	NO	-
428	ZINC01247226	184	0.13001259511974225	NO	-
429	ZINC02995771	533	0.12999634460821577	NO	-
430	ZINC02904782	515	0.12987599679651246	NO	-
431	ZINC04425650	1015	0.1298446568557927	NO	-
432	ZINC00762006	73	0.1298431929578094	NO	-
433	ZINC02758658	487	0.12983653811798726	NO	-
434	ZINC02985062	530	0.12981125610034075	NO	-
435	ZINC01915727	268	0.12977945453029177	NO	-
436	ZINC01214072	173	0.12971255490025785	NO	-
437	ZINC01849885	249	0.12968544914688526	NO	-
438	ZINC00920939	109	0.12963201150372786	NO	-
439	ZINC03980675	944	0.1296095942436978	NO	-
440	ZINC02109766	349	0.12950161141220137	NO	-
441	ZINC03009860	540	0.12945905019187348	NO	-
442	ZINC02295529	398	0.12941232660594088	NO	-
443	ZINC01545930	227	0.12939475267406078	NO	-
444	ZINC00762033	74	0.12938290669989672	NO	-
445	ZINC02761727	489	0.1293705348026438	NO	-
446	ZINC02465216	444	0.12936214883072303	NO	-
447	ZINC01993110	323	0.12929073409810923	NO	-
448	ZINC03737272	674	0.12926831781612427	NO	-
449	ZINC03854891	748	0.12923590834028034	NO	-
450	ZINC02220860	380	0.12922999769845248	NO	-
451	ZINC03980805	945	0.12917948847787916	NO	-
452	ZINC03858223	767	0.12916225361687264	NO	-
453	ZINC04470103	1027	0.12916225361687264	NO	-
454	ZINC01247226	185	0.12912112534109932	NO	-
455	ZINC03852637	731	0.12908665730395547	NO	-
456	ZINC02198738	374	0.12903624121861473	NO	-
457	ZINC03866732	787	0.12894416679519824	NO	-
458	ZINC04428158	1017	0.12893245907944695	NO	-
459	ZINC01930146	283	0.12892071686403198	NO	-
460	ZINC03738289	694	0.1289004518915407	NO	-
461	ZINC00673177	35	0.1288990769588155	NO	-
462	ZINC03976785	930	0.1288980032698681	NO	-
463	ZINC02693606	477	0.1285248567749026	NO	-
464	ZINC03949966	849	0.12847285930754776	NO	-
465	ZINC03873537	808	0.12838682173745192	NO	-
466	ZINC02103691	344	0.1283130096948775	NO	-
467	ZINC01317840	189	0.1283093352588541	NO	-
468	ZINC03890770	820	0.12821095373266597	NO	-
469	ZINC03737853	679	0.12820534209280773	NO	-
470	ZINC04620611	1049	0.1281783216592475	NO	-
471	ZINC03987272	952	0.12807225293584953	NO	-
472	ZINC01932122	300	0.1280684452211368	NO	-
473	ZINC03868469	799	0.1279641822918127	NO	-
474	ZINC02059734	329	0.12794545814923572	NO	-
475	ZINC04162875	980	0.12794300335293696	NO	-
476	ZINC04001497	966	0.1279415889282518	NO	-
477	ZINC02956172	525	0.12791345478392924	NO	-
478	ZINC03873507	807	0.12785597027714463	NO	-
479	ZINC03976081	924	0.127813094021624	NO	-
480	ZINC03809371	717	0.1277704701413663	NO	-
481	ZINC02979568	527	0.12763105099644542	NO	-
482	ZINC01052196	138	0.12747965473951037	NO	-
483	ZINC01930823	290	0.1274420495686179	NO	-
484	ZINC03615661	638	0.12739351192922832	NO	-
485	ZINC01631690	236	0.12734312040137255	NO	-
486	ZINC02427937	435	0.1272903035231099	NO	-
487	ZINC04465069	1023	0.12725937386753722	NO	-
488	ZINC03065467	555	0.127190528732437	NO	-
489	ZINC03162711	559	0.1271785247751418	NO	-
490	ZINC01540485	222	0.12717376416465517	NO	-
491	ZINC03923434	834	0.1269944768268339	NO	-
492	ZINC03852647	733	0.12696370516339517	NO	-
493	ZINC03222184	574	0.12693044794514394	NO	-
494	ZINC01486802	216	0.1266224355160741	NO	-
495	ZINC03973415	910	0.12661364265089134	NO	-
496	ZINC00681063	41	0.12656278694202397	NO	-
497	ZINC00659388	26	0.12652800632374295	NO	-
498	ZINC00762914	78	0.12652024079641908	NO	-
499	ZINC02317498	409	0.12647607425171314	NO	-
500	ZINC03737872	680	0.12646235729620342	NO	-
501	ZINC03216374	562	0.126438622592591	NO	-
502	ZINC03859070	780	0.1264340548807832	NO	-
503	ZINC03399073	623	0.1263797126900687	NO	-
504	ZINC03737273	675	0.12636639545298686	NO	-
505	ZINC03969081	868	0.12634143100951498	NO	-
506	ZINC03735275	662	0.1262742257659119	NO	-
507	ZINC01554009	234	0.12625369475059278	NO	-
508	ZINC01205772	171	0.1260932000913942	NO	-
509	ZINC03276105	589	0.1260635499730507	NO	-
510	ZINC03663324	646	0.1260103323419578	NO	-
511	ZINC03216375	563	0.1260082054962007	NO	-
512	ZINC02623427	460	0.12600524413093747	NO	-
513	ZINC04305622	991	0.1259755225595385	NO	-
514	ZINC01930732	287	0.12592507004923587	NO	-
515	ZINC02677488	474	0.1258479969286506	NO	-
516	ZINC03273346	587	0.12583519387810377	NO	-
517	ZINC01476786	211	0.12570148069381867	NO	-
518	ZINC01339859	196	0.1255083900148925	NO	-
519	ZINC04457331	1020	0.1255047606965403	NO	-
520	ZINC00762879	77	0.1254887782156576	NO	-
521	ZINC02109919	351	0.12536630741617072	NO	-
522	ZINC03310147	602	0.1251926286628526	NO	-
523	ZINC01787224	244	0.12518409242142858	NO	-
524	ZINC03968455	859	0.12514746525419354	NO	-
525	ZINC02666224	471	0.12512171572349415	NO	-
526	ZINC00924743	110	0.1250603982323756	NO	-
527	ZINC04586759	1044	0.12496929543365154	NO	-
528	ZINC02109692	345	0.12482614483781354	NO	-
529	ZINC03584989	635	0.12479405190954945	NO	-
530	ZINC03815474	12	0.12478129468557801	YES	5
531	ZINC03702467	655	0.12473787972857064	NO	-
532	ZINC03971797	896	0.12444668505393178	NO	-
533	ZINC03982877	948	0.1244086249734455	NO	-
534	ZINC00888261	102	0.12433115391912512	NO	-
535	ZINC02611768	454	0.12428550051213218	NO	-
536	ZINC00703454	45	0.12417819171962521	NO	-
537	ZINC03987681	953	0.1240888645454714	NO	-
538	ZINC01455458	206	0.12398083631547682	NO	-
539	ZINC03976107	925	0.12390639660849447	NO	-
540	ZINC02087209	337	0.12357487880215938	NO	-
541	ZINC02928837	517	0.12346707266187743	NO	-
542	ZINC03815476	3	0.12339110559618653	YES	1
543	ZINC03584963	634	0.12332209838005874	NO	-
544	ZINC01893144	256	0.12329059797557343	NO	-
545	ZINC02892505	508	0.12315700413974073	NO	-
546	ZINC03968993	867	0.12306849860937868	NO	-
547	ZINC01932212	306	0.12306548591040258	NO	-
548	ZINC03216401	564	0.12300247122853802	NO	-
549	ZINC00722306	52	0.12299906870175399	NO	-
550	ZINC02754861	485	0.12299866381734607	NO	-
551	ZINC03738928	702	0.12297472781791392	NO	-
552	ZINC04594366	1046	0.12294667352533956	NO	-
553	ZINC00998981	127	0.12288622862881371	NO	-
554	ZINC00722330	54	0.1228810320807472	NO	-
555	ZINC03317533	604	0.12280914271023849	NO	-
556	ZINC03815452	16	0.12278755195126623	YES	6
557	ZINC03976791	934	0.12277991133286116	NO	-
558	ZINC01126371	157	0.12276922425466082	NO	-
559	ZINC03858284	770	0.12273366312803191	NO	-
560	ZINC02626267	461	0.12267548551939357	NO	-
561	ZINC03765582	710	0.12265335059370568	NO	-
562	ZINC02103630	343	0.1226072854195147	NO	-
563	ZINC00654879	22	0.12260415935350905	NO	-
564	ZINC03854886	745	0.1225749608510239	NO	-
565	ZINC02932987	520	0.12255570205980901	NO	-
566	ZINC03253744	582	0.12249081615233808	NO	-
567	ZINC03360767	618	0.12245087764703315	NO	-
568	ZINC03867657	797	0.12243296878068913	NO	-
569	ZINC04462049	1021	0.12243296878068913	NO	-
570	ZINC02837145	498	0.12241592720950575	NO	-
571	ZINC03854908	750	0.1222683649899093	NO	-
572	ZINC03372386	620	0.12223373240692131	NO	-
573	ZINC04474882	1034	0.12219714915662402	NO	-
574	ZINC03968422	858	0.12216435494487125	NO	-
575	ZINC03738927	701	0.12201156191730184	NO	-
576	ZINC01932158	305	0.12199000112484319	NO	-
577	ZINC01929101	278	0.12184068240068506	NO	-
578	ZINC03971056	894	0.12178575020468185	NO	-
579	ZINC01339851	195	0.1217652372581449	NO	-
580	ZINC01317845	190	0.1216896579287174	NO	-
581	ZINC03856396	759	0.12162133197429938	NO	-
582	ZINC03933689	842	0.12156048095503164	NO	-
583	ZINC03854909	751	0.12139687549379127	NO	-
584	ZINC03889369	814	0.12127562290483265	NO	-
585	ZINC00888259	101	0.12124701065789455	NO	-
586	ZINC01928660	269	0.12119252250133311	NO	-
587	ZINC02630379	463	0.12112903012998034	NO	-
588	ZINC03304833	599	0.12110806341618256	NO	-
589	ZINC01246423	181	0.1210528983168764	NO	-
590	ZINC02415267	431	0.12098790298029868	NO	-
591	ZINC04502986	1038	0.120928971182279	NO	-
592	ZINC03221218	572	0.12091222794447179	NO	-
593	ZINC01246423	182	0.12078499469558057	NO	-
594	ZINC03868632	801	0.12057161197389489	NO	-
595	ZINC02899235	513	0.12042418830835401	NO	-
596	ZINC01083407	146	0.12036709091135492	NO	-
597	ZINC03855159	753	0.1203587885171063	NO	-
598	ZINC04004779	967	0.12034748904131097	NO	-
599	ZINC03976788	932	0.12027388645742668	NO	-
600	ZINC04422548	1012	0.12019494141777864	NO	-
601	ZINC00995087	123	0.12018367463078854	NO	-
602	ZINC02460680	443	0.12011075664716726	NO	-
603	ZINC01903631	260	0.1200699011132315	NO	-
604	ZINC01954933	321	0.11997908236407742	NO	-
605	ZINC02730507	480	0.1199211710863841	NO	-
606	ZINC00801804	82	0.11990417879617478	NO	-
607	ZINC03858337	771	0.11970437126648402	NO	-
608	ZINC00645030	16	0.11968942661469209	NO	-
609	ZINC03976787	931	0.11964010427120751	NO	-
610	ZINC01160167	165	0.1196281819562581	NO	-
611	ZINC01086230	148	0.11958924839591324	NO	-
612	ZINC00990080	122	0.11937831702371036	NO	-
613	ZINC03815475	11	0.11935853691067709	YES	4
614	ZINC02660743	470	0.11934340306501412	NO	-
615	ZINC04628229	1054	0.11920937328290934	NO	-
616	ZINC01559558	235	0.11917728630801981	NO	-
617	ZINC03992788	959	0.11914752521430945	NO	-
618	ZINC02928920	518	0.11908679857953046	NO	-
619	ZINC03972759	907	0.11898846248561593	NO	-
620	ZINC01476756	210	0.11896525506644649	NO	-
621	ZINC01338009	194	0.1189542391448585	NO	-
622	ZINC03976792	935	0.11883677209052476	NO	-
623	ZINC04001221	965	0.11880840312571746	NO	-
624	ZINC00667608	33	0.11878070472100286	NO	-
625	ZINC01146927	162	0.11874397667916865	NO	-
626	ZINC00667560	32	0.1185345773999382	NO	-
627	ZINC01929951	280	0.11847958168604615	NO	-
628	ZINC01928661	270	0.11830247964039814	NO	-
629	ZINC01954394	317	0.11821512792392447	NO	-
630	ZINC04122233	973	0.11810361279620465	NO	-
631	ZINC00654882	23	0.11805759352971103	NO	-
632	ZINC03856334	757	0.11798664714845235	NO	-
633	ZINC03854910	752	0.11798627387636546	NO	-
634	ZINC04139854	977	0.11796982722151872	NO	-
635	ZINC01930007	281	0.11793294931001465	NO	-
636	ZINC01932157	304	0.11781406781941671	NO	-
637	ZINC03970937	893	0.11771099021217017	NO	-
638	ZINC02220861	381	0.117671551120356	NO	-
639	ZINC03852300	728	0.11761829859211169	NO	-
640	ZINC00579606	1	0.11758788259865093	NO	-
641	ZINC03971969	898	0.11733121766010648	NO	-
642	ZINC02989800	531	0.11731199966285895	NO	-
643	ZINC00723711	57	0.11721774710328192	NO	-
644	ZINC00722337	56	0.11720562410599898	NO	-
645	ZINC01398805	199	0.1171081989793428	NO	-
646	ZINC03980806	946	0.11701046759151126	NO	-
647	ZINC03971967	897	0.11700575295607867	NO	-
648	ZINC01429206	201	0.11692325461677867	NO	-
649	ZINC01893139	255	0.11691043805344008	NO	-
650	ZINC04415504	1007	0.11690786376965363	NO	-
651	ZINC03868767	803	0.11689483840440347	NO	-
652	ZINC03975032	919	0.11688717140098821	NO	-
653	ZINC02884958	506	0.11680690427932239	NO	-
654	ZINC02668059	472	0.11674236174632467	NO	-
655	ZINC00737813	72	0.11662313904634802	NO	-
656	ZINC03338016	611	0.11650828943399211	NO	-
657	ZINC02371801	422	0.11648352369160053	NO	-
658	ZINC02447268	441	0.11640378282905098	NO	-
659	ZINC02785483	491	0.1163187532475058	NO	-
660	ZINC03309213	600	0.11630918375371656	NO	-
661	ZINC03430351	629	0.11626166410457812	NO	-
662	ZINC04120696	972	0.11622723229864426	NO	-
663	ZINC03976778	928	0.11618228343020391	NO	-
664	ZINC01339882	197	0.11578578946713755	NO	-
665	ZINC02814820	493	0.11569982847630203	NO	-
666	ZINC03271407	586	0.11567119860276111	NO	-
667	ZINC00839538	87	0.11565820848258518	NO	-
668	ZINC02630310	462	0.11561996084808669	NO	-
669	ZINC00801805	83	0.11560607690006112	NO	-
670	ZINC04172817	982	0.1154224963767419	NO	-
671	ZINC03938556	844	0.11529261073843532	NO	-
672	ZINC04357820	995	0.11515722558510667	NO	-
673	ZINC03972763	908	0.11500600303986079	NO	-
674	ZINC03970936	892	0.11492016282394252	NO	-
675	ZINC03968669	864	0.11481535454361083	NO	-
676	ZINC02898226	511	0.11474768798900904	NO	-
677	ZINC04638712	1058	0.11468369755882281	NO	-
678	ZINC03815464	14	0.11464691133579699	YES	5
679	ZINC03288681	595	0.11460522696427619	NO	-
680	ZINC02296394	399	0.11457599201832513	NO	-
681	ZINC01214959	174	0.11453344418882967	NO	-
682	ZINC01933526	309	0.11426400696353489	NO	-
683	ZINC03867456	794	0.11425586505066015	NO	-
684	ZINC01938174	313	0.11421388984209625	NO	-
685	ZINC01930826	292	0.11418268082667592	NO	-
686	ZINC01928669	274	0.1141279542679667	NO	-
687	ZINC03349272	616	0.11403813032109371	NO	-
688	ZINC04357454	994	0.11402805057650629	NO	-
689	ZINC01928668	273	0.11394579128384415	NO	-
690	ZINC02623394	459	0.11381168015555126	NO	-
691	ZINC04638710	1057	0.11378890246481667	NO	-
692	ZINC00737802	69	0.11377512373584889	NO	-
693	ZINC02290889	392	0.11373979889884411	NO	-
694	ZINC03852558	730	0.11361433229975972	NO	-
695	ZINC01930733	288	0.11357631428022891	NO	-
696	ZINC00737783	68	0.11357567981638475	NO	-
697	ZINC01933521	307	0.11353445554626156	NO	-
698	ZINC03288679	594	0.11352486379467053	NO	-
699	ZINC00645028	14	0.11343239326638119	NO	-
700	ZINC03867456	793	0.11342025634311692	NO	-
701	ZINC02315475	407	0.11338638351449908	NO	-
702	ZINC03680809	649	0.11336642781604997	NO	-
703	ZINC03765538	708	0.11321185755642173	NO	-
704	ZINC02445244	440	0.11311269456064685	NO	-
705	ZINC02979631	528	0.11310964977454392	NO	-
706	ZINC03868470	800	0.11309214499872007	NO	-
707	ZINC03309215	601	0.11304471271513812	NO	-
708	ZINC00675759	36	0.1129434335041473	NO	-
709	ZINC03852637	732	0.11292073129364351	NO	-
710	ZINC03339738	612	0.11287345686511005	NO	-
711	ZINC01549093	230	0.11284760448852992	NO	-
712	ZINC00722334	55	0.11283851268377885	NO	-
713	ZINC03338010	609	0.1128325868302489	NO	-
714	ZINC03975426	920	0.11263590482456995	NO	-
715	ZINC03338015	610	0.11259363941540401	NO	-
716	ZINC03868358	798	0.11255893549093818	NO	-
717	ZINC02898228	512	0.11251891919800362	NO	-
718	ZINC01170447	167	0.11251834926861727	NO	-
719	ZINC02900261	514	0.11244399424041668	NO	-
720	ZINC03891148	821	0.11221344746199732	NO	-
721	ZINC04466276	1025	0.11221344746199732	NO	-
722	ZINC03942856	848	0.1121962196670216	NO	-
723	ZINC02090109	341	0.11217427525978957	NO	-
724	ZINC03615669	639	0.1121445780020807	NO	-
725	ZINC02468071	446	0.11201053768634159	NO	-
726	ZINC03973766	916	0.11180920855337625	NO	-
727	ZINC01930008	282	0.11162276157571313	NO	-
728	ZINC03002535	535	0.11153328257322982	NO	-
729	ZINC03852557	729	0.11150510641821351	NO	-
730	ZINC01058696	143	0.11148738539325038	NO	-
731	ZINC02210999	377	0.11145614622010991	NO	-
732	ZINC01299463	187	0.11135837517586214	NO	-
733	ZINC01954931	320	0.11127081167125025	NO	-
734	ZINC02807559	492	0.11121678374220463	NO	-
735	ZINC02397814	429	0.1111954313295906	NO	-
736	ZINC03624949	640	0.11118828255447256	NO	-
737	ZINC03027356	542	0.11115010307671885	NO	-
738	ZINC02897720	510	0.11109862684932532	NO	-
739	ZINC03277223	591	0.11100369066061709	NO	-
740	ZINC02516263	449	0.11100070111190065	NO	-
741	ZINC03702399	653	0.1109827005446938	NO	-
742	ZINC01928667	272	0.11097900567282663	NO	-
743	ZINC03873737	809	0.11094907587098626	NO	-
744	ZINC01214961	175	0.11075620132609043	NO	-
745	ZINC01299463	188	0.11071258479664291	NO	-
746	ZINC03856269	755	0.1106971436990928	NO	-
747	ZINC02077287	331	0.11067249354407027	NO	-
748	ZINC01554005	233	0.11058451498163752	NO	-
749	ZINC01044433	137	0.11044723993926102	NO	-
750	ZINC00659652	28	0.11043879803557852	NO	-
751	ZINC03970447	880	0.11037885834895456	NO	-
752	ZINC03267033	585	0.11036305483953707	NO	-
753	ZINC03786823	713	0.11022062485080433	NO	-
754	ZINC03976776	927	0.11021686399396742	NO	-
755	ZINC01954927	319	0.11018764858647566	NO	-
756	ZINC02295415	397	0.11014445660938159	NO	-
757	ZINC00877372	99	0.11011707845768068	NO	-
758	ZINC01932153	302	0.1099840005396485	NO	-
759	ZINC04510086	1040	0.10990500017616275	NO	-
760	ZINC04627349	1051	0.10946550952032125	NO	-
761	ZINC02990618	532	0.10939195838451143	NO	-
762	ZINC03339739	613	0.10938479578816242	NO	-
763	ZINC04422548	1011	0.10929999659343193	NO	-
764	ZINC00737760	64	0.10920626799185419	NO	-
765	ZINC01928825	276	0.10900279285119611	NO	-
766	ZINC03970659	884	0.10895325984495573	NO	-
767	ZINC03921609	831	0.10885776786540524	NO	-
768	ZINC03970660	885	0.1087801167547651	NO	-
769	ZINC01213119	172	0.10877076404505237	NO	-
770	ZINC03971664	895	0.10862232614958	NO	-
771	ZINC04470255	1029	0.10862232614958	NO	-
772	ZINC02818172	495	0.10862078060629908	NO	-
773	ZINC02296827	400	0.10850716395984707	NO	-
774	ZINC00737779	65	0.10848459309739852	NO	-
775	ZINC02368553	420	0.10847910162175742	NO	-
776	ZINC01003414	134	0.10844981128481623	NO	-
777	ZINC01238144	180	0.10829065136927009	NO	-
778	ZINC03064472	553	0.10820741967282228	NO	-
779	ZINC02995832	534	0.10820597420880466	NO	-
780	ZINC02220011	378	0.10811775025317691	NO	-
781	ZINC02394844	427	0.10799755934887748	NO	-
782	ZINC01546089	228	0.107977021362185	NO	-
783	ZINC02317527	410	0.10789576280565162	NO	-
784	ZINC03970662	887	0.10775731224112235	NO	-
785	ZINC04467730	1026	0.10775731224112235	NO	-
786	ZINC02635811	465	0.10766852807989051	NO	-
787	ZINC03858140	764	0.10752502403704295	NO	-
788	ZINC04126098	976	0.107498809572919	NO	-
789	ZINC03868704	802	0.10749449335488982	NO	-
790	ZINC01238144	179	0.10733792004336483	NO	-
791	ZINC03976063	923	0.10731522472735106	NO	-
792	ZINC02291404	393	0.10721184450195066	NO	-
793	ZINC02152605	363	0.1070240408858923	NO	-
794	ZINC03890673	819	0.1069897687905257	NO	-
795	ZINC00920935	108	0.10686712320466726	NO	-
796	ZINC03792650	715	0.10686488022604147	NO	-
797	ZINC02007838	325	0.10655871662092217	NO	-
798	ZINC02083322	332	0.10652372848607597	NO	-
799	ZINC03991708	958	0.10651532241835796	NO	-
800	ZINC02359198	417	0.10623167213517636	NO	-
801	ZINC03873738	810	0.10616010177345488	NO	-
802	ZINC03980007	942	0.10610196560778254	NO	-
803	ZINC02152596	362	0.10607071874447747	NO	-
804	ZINC03889371	815	0.10603268077937218	NO	-
805	ZINC02660742	469	0.10601951408293665	NO	-
806	ZINC02124934	355	0.10600319651254526	NO	-
807	ZINC03854740	743	0.10600248321534345	NO	-
808	ZINC03040819	547	0.10595677131592612	NO	-
809	ZINC01931023	293	0.10585315261522922	NO	-
810	ZINC02194173	373	0.1058175501923767	NO	-
811	ZINC02162441	365	0.10577482375695281	NO	-
812	ZINC03702267	651	0.10564792369007024	NO	-
813	ZINC00737803	70	0.10563017771592974	NO	-
814	ZINC00863826	94	0.10561944059558367	NO	-
815	ZINC02897718	509	0.10557523731865016	NO	-
816	ZINC00900593	103	0.10545964113712512	NO	-
817	ZINC04126098	974	0.10544726310826383	NO	-
818	ZINC01930353	285	0.10529375998809222	NO	-
819	ZINC01545928	226	0.10528574990513008	NO	-
820	ZINC03860100	784	0.10519202514169203	NO	-
821	ZINC01933713	310	0.1050798322116344	NO	-
822	ZINC00737804	71	0.1050795167865065	NO	-
823	ZINC02291752	395	0.10501435836555675	NO	-
824	ZINC02469334	447	0.10493986178875671	NO	-
825	ZINC01131818	158	0.10481537182539533	NO	-
826	ZINC02424040	432	0.10477830016527542	NO	-
827	ZINC03892915	827	0.10460896293232337	NO	-
828	ZINC01477319	212	0.10455014038535101	NO	-
829	ZINC01003402	133	0.10453507082697364	NO	-
830	ZINC00978417	120	0.10444856369670995	NO	-
831	ZINC01005660	136	0.10438478523494002	NO	-
832	ZINC02183688	371	0.10437441787885847	NO	-
833	ZINC03927703	839	0.10436197194534035	NO	-
834	ZINC00863826	93	0.10414290099365327	NO	-
835	ZINC01133284	159	0.10395214743411757	NO	-
836	ZINC02315009	406	0.10386828387647744	NO	-
837	ZINC04265650	989	0.1036964360464852	NO	-
838	ZINC03959850	850	0.10367319811548326	NO	-
839	ZINC00679820	38	0.10363792153941973	NO	-
840	ZINC03970887	891	0.1036213308355173	NO	-
841	ZINC02162437	364	0.10357873518292707	NO	-
842	ZINC01787221	243	0.10342047611322575	NO	-
843	ZINC02012802	326	0.10339539065371654	NO	-
844	ZINC01930352	284	0.10333193041944914	NO	-
845	ZINC01910467	263	0.10326174239983536	NO	-
846	ZINC01081624	144	0.10307205746217221	NO	-
847	ZINC00595646	5	0.10304903009128738	NO	-
848	ZINC01486800	214	0.10303108472766043	NO	-
849	ZINC03581683	632	0.10292321014581107	NO	-
850	ZINC01930734	289	0.10287930858285417	NO	-
851	ZINC03585007	636	0.10286993848972278	NO	-
852	ZINC02611773	455	0.10283986025592652	NO	-
853	ZINC02017896	327	0.10282244150156919	NO	-
854	ZINC03764944	707	0.10278913331380016	NO	-
855	ZINC00648342	21	0.10274051480889825	NO	-
856	ZINC03303998	598	0.10268007809494681	NO	-
857	ZINC00645028	15	0.10266050881765215	NO	-
858	ZINC03968638	861	0.10242856572055777	NO	-
859	ZINC04628129	1053	0.10216340278846463	NO	-
860	ZINC03975986	921	0.10211734409358104	NO	-
861	ZINC03064452	552	0.10211117127848171	NO	-
862	ZINC03991317	956	0.10209781277211533	NO	-
863	ZINC00648339	20	0.10204940528190373	NO	-
864	ZINC02611774	456	0.10203620608522501	NO	-
865	ZINC01058476	141	0.10198923387034133	NO	-
866	ZINC02162549	366	0.10184055066162459	NO	-
867	ZINC03064478	554	0.10179553424373038	NO	-
868	ZINC01002623	129	0.10176015758249932	NO	-
869	ZINC02060523	330	0.10167514023927565	NO	-
870	ZINC03922638	832	0.10151636236657738	NO	-
871	ZINC03854738	742	0.10148864358991493	NO	-
872	ZINC01141419	160	0.10135947312862294	NO	-
873	ZINC03858149	765	0.10134610790340817	NO	-
874	ZINC01549934	231	0.10128871862852236	NO	-
875	ZINC00920924	107	0.10110629816869324	NO	-
876	ZINC03983331	950	0.10094654160133897	NO	-
877	ZINC03972845	909	0.10090899442815912	NO	-
878	ZINC01469475	208	0.10082579961694298	NO	-
879	ZINC03659083	644	0.10079901371216257	NO	-
880	ZINC01729888	237	0.10077861286345487	NO	-
881	ZINC03860101	785	0.10077117260182228	NO	-
882	ZINC04352901	992	0.10076896446895268	NO	-
883	ZINC03977586	939	0.10075567351868865	NO	-
884	ZINC03967928	857	0.10071193577203463	NO	-
885	ZINC02338464	414	0.10060315601961925	NO	-
886	ZINC01435812	205	0.10058235669789038	NO	-
887	ZINC02377861	423	0.10057317578744318	NO	-
888	ZINC01929950	279	0.10055692359691577	NO	-
889	ZINC03973891	917	0.10053331330454882	NO	-
890	ZINC03788784	714	0.10051836793132282	NO	-
891	ZINC03980004	941	0.10046104375814456	NO	-
892	ZINC03867360	791	0.10025868284449929	NO	-
893	ZINC01741527	239	0.09992175091438651	NO	-
894	ZINC03969723	872	0.0997697341375227	NO	-
895	ZINC00671896	34	0.09960328200172364	NO	-
896	ZINC01822128	247	0.09952725665410654	NO	-
897	ZINC01005588	135	0.09943257085404958	NO	-
898	ZINC01537121	220	0.09915866410630923	NO	-
899	ZINC03664829	648	0.09914087562491664	NO	-
900	ZINC04172817	981	0.0990596551611257	NO	-
901	ZINC01103650	155	0.09901975712674135	NO	-
902	ZINC02247191	386	0.09899164585841495	NO	-
903	ZINC01103481	153	0.09889000086856531	NO	-
904	ZINC03854788	744	0.09884843678948443	NO	-
905	ZINC02939682	523	0.098506258494144	NO	-
906	ZINC03663748	647	0.09841515368883112	NO	-
907	ZINC02288057	391	0.09839532630671434	NO	-
908	ZINC01288803	186	0.09827952323558051	NO	-
909	ZINC03856270	756	0.0982745187957421	NO	-
910	ZINC00702506	44	0.09821012962762544	NO	-
911	ZINC00958654	119	0.0979930799722035	NO	-
912	ZINC00588611	4	0.09797394024777009	NO	-
913	ZINC03890426	818	0.09796738475515987	NO	-
914	ZINC00737781	66	0.09794115026032603	NO	-
915	ZINC00659700	30	0.09786577304347219	NO	-
916	ZINC01890295	253	0.09777649486094452	NO	-
917	ZINC00920922	106	0.0976605655603808	NO	-
918	ZINC00643938	13	0.09742364505115718	NO	-
919	ZINC02656792	468	0.09734818901009074	NO	-
920	ZINC03040758	546	0.0971814246809841	NO	-
921	ZINC01942359	316	0.09713298285316836	NO	-
922	ZINC00888248	100	0.09713093389057782	NO	-
923	ZINC01434887	204	0.09711630961072418	NO	-
924	ZINC04456911	1019	0.09707134467557302	NO	-
925	ZINC02826408	497	0.0969656591325566	NO	-
926	ZINC00645030	17	0.09688058221783544	NO	-
927	ZINC03922638	833	0.09684817647775736	NO	-
928	ZINC03867360	792	0.09676318289178538	NO	-
929	ZINC01101162	151	0.0967291284941071	NO	-
930	ZINC00737782	67	0.09661465412278576	NO	-
931	ZINC03201370	560	0.09660761741354403	NO	-
932	ZINC00862418	91	0.09653749614160709	NO	-
933	ZINC01932152	301	0.09649375922958568	NO	-
934	ZINC03973916	918	0.09645755640600041	NO	-
935	ZINC01932062	294	0.09636413803613614	NO	-
936	ZINC02152521	361	0.09628307157661525	NO	-
937	ZINC03969973	876	0.09626150333746855	NO	-
938	ZINC02299392	401	0.0961767261960208	NO	-
939	ZINC01103482	154	0.09612618682406271	NO	-
940	ZINC02556565	451	0.09603705620277381	NO	-
941	ZINC02443142	439	0.09600722734476126	NO	-
942	ZINC02284317	389	0.09599850122155305	NO	-
943	ZINC01932156	303	0.09591538958594396	NO	-
944	ZINC03970661	886	0.09574040751405538	NO	-
945	ZINC02443141	438	0.09568915574356593	NO	-
946	ZINC03969708	870	0.09563143073804506	NO	-
947	ZINC00607149	6	0.09562395563286576	NO	-
948	ZINC02246943	385	0.09543954535325365	NO	-
949	ZINC03292352	596	0.095352605673425	NO	-
950	ZINC01058691	142	0.09530802054304706	NO	-
951	ZINC02152514	360	0.0948955999859022	NO	-
952	ZINC00805569	84	0.09487287980801933	NO	-
953	ZINC03927703	840	0.09474284195807578	NO	-
954	ZINC04513709	1041	0.09449141997053584	NO	-
955	ZINC02383493	426	0.09444894129385359	NO	-
956	ZINC00730070	59	0.09437933859532335	NO	-
957	ZINC04618418	1047	0.0939669125346756	NO	-
958	ZINC02442745	437	0.09390536223326393	NO	-
959	ZINC03889310	811	0.09373386666390036	NO	-
960	ZINC02438186	436	0.09369348704461657	NO	-
961	ZINC00906284	104	0.0936856227334361	NO	-
962	ZINC01932120	299	0.0936629172383261	NO	-
963	ZINC03976059	922	0.09359594047080756	NO	-
964	ZINC00925197	112	0.09353346153375065	NO	-
965	ZINC04416414	1008	0.09343152740354846	NO	-
966	ZINC02935971	521	0.09342391504945408	NO	-
967	ZINC02383490	425	0.09328314351932843	NO	-
968	ZINC03967928	856	0.09324272824314894	NO	-
969	ZINC04419114	1010	0.09320197787589363	NO	-
970	ZINC00871011	95	0.0931970272075772	NO	-
971	ZINC03851492	726	0.09296088443034883	NO	-
972	ZINC03581695	633	0.09293359274006749	NO	-
973	ZINC03970802	889	0.09292963055921251	NO	-
974	ZINC02233190	383	0.09280768605719913	NO	-
975	ZINC00862953	92	0.0927972526904551	NO	-
976	ZINC04217682	988	0.09266282825282483	NO	-
977	ZINC00637414	11	0.09266025602260462	NO	-
978	ZINC00659653	29	0.0926204704145343	NO	-
979	ZINC00871137	97	0.09258507059738287	NO	-
980	ZINC03040549	545	0.09244032670912433	NO	-
981	ZINC01159623	164	0.0923191865765291	NO	-
982	ZINC01097211	150	0.09221150548432791	NO	-
983	ZINC03980007	943	0.09210315050719445	NO	-
984	ZINC02152286	359	0.09181165787867862	NO	-
985	ZINC04001207	964	0.0917001099573894	NO	-
986	ZINC03337198	608	0.09161780730348071	NO	-
987	ZINC01836749	248	0.09160032129637727	NO	-
988	ZINC02250079	387	0.09158817403375381	NO	-
989	ZINC03854241	740	0.09129942189628514	NO	-
990	ZINC03337196	607	0.09089559833943028	NO	-
991	ZINC03414251	626	0.09084185893594611	NO	-
992	ZINC00730112	60	0.09080393451748946	NO	-
993	ZINC01890435	254	0.09060211293925154	NO	-
994	ZINC02370150	421	0.0905811366051591	NO	-
995	ZINC02935974	522	0.090534306285135	NO	-
996	ZINC03632166	641	0.0904457973551177	NO	-
997	ZINC02323190	413	0.09035907940989925	NO	-
998	ZINC02930797	519	0.09027208068408772	NO	-
999	ZINC03050276	551	0.09001462643164246	NO	-
1000	ZINC02233191	384	0.08996493072955153	NO	-
1001	ZINC01932113	297	0.08996126364866809	NO	-
1002	ZINC03859961	783	0.08984187159306198	NO	-
1003	ZINC03244845	580	0.08984080367010695	NO	-
1004	ZINC03969974	877	0.08965042092778491	NO	-
1005	ZINC01932111	295	0.08960761119860192	NO	-
1006	ZINC03856372	758	0.08959210154268828	NO	-
1007	ZINC03973640	911	0.08944700353892382	NO	-
1008	ZINC00707252	46	0.08910567475776214	NO	-
1009	ZINC04502932	1037	0.0888520832031978	NO	-
1010	ZINC03969972	875	0.08883642011885742	NO	-
1011	ZINC03263459	583	0.08852083132111097	NO	-
1012	ZINC02730312	479	0.08832646387024386	NO	-
1013	ZINC02409851	430	0.08807447699238159	NO	-
1014	ZINC02318663	412	0.08804434938410186	NO	-
1015	ZINC01084693	147	0.08802592245428194	NO	-
1016	ZINC02839065	499	0.0879694632631149	NO	-
1017	ZINC03317495	603	0.08793282609186141	NO	-
1018	ZINC01856260	250	0.08790484713353697	NO	-
1019	ZINC00637414	10	0.08789369104298335	NO	-
1020	ZINC00871127	96	0.08777165245873858	NO	-
1021	ZINC00694392	43	0.0877006805815954	NO	-
1022	ZINC02312392	405	0.08752727755990793	NO	-
1023	ZINC03040157	544	0.08720550201416688	NO	-
1024	ZINC03970364	878	0.08717000564048794	NO	-
1025	ZINC02318662	411	0.08706388525110184	NO	-
1026	ZINC02310973	404	0.08706191071773507	NO	-
1027	ZINC03937338	843	0.08694662093037347	NO	-
1028	ZINC02377862	424	0.08583897895627528	NO	-
1029	ZINC02639735	466	0.0857900733618913	NO	-
1030	ZINC03980004	940	0.08575292248155385	NO	-
1031	ZINC00871159	98	0.0852374599962196	NO	-
1032	ZINC02652402	467	0.08511545454339546	NO	-
1033	ZINC02397054	428	0.08491167806094368	NO	-
1034	ZINC00730112	61	0.08463711525507346	NO	-
1035	ZINC02267548	388	0.0845939911093224	NO	-
1036	ZINC04400918	1006	0.08440386287552022	NO	-
1037	ZINC03859961	782	0.0843770385592816	NO	-
1038	ZINC03969708	871	0.08423251376581409	NO	-
1039	ZINC04184769	983	0.0840760606505331	NO	-
1040	ZINC02194023	372	0.0838598431348568	NO	-
1041	ZINC04126098	975	0.08368443368405817	NO	-
1042	ZINC01538841	221	0.08328692688552221	NO	-
1043	ZINC01932112	296	0.08319820840291177	NO	-
1044	ZINC01233857	178	0.0831685364922814	NO	-
1045	ZINC04378885	997	0.08316790236544899	NO	-
1046	ZINC02292934	396	0.0830278859889879	NO	-
1047	ZINC00629307	8	0.08279228318878917	NO	-
1048	ZINC04083781	971	0.08249400705502012	NO	-
1049	ZINC01932119	298	0.08222594199880265	NO	-
1050	ZINC02306573	402	0.08161007795627082	NO	-
1051	ZINC02427886	434	0.08142656714601126	NO	-
1052	ZINC00629307	7	0.0811286723059395	NO	-
1053	ZINC03854242	741	0.08032883083122408	NO	-
1054	ZINC00945953	118	0.08026539857997884	NO	-
1055	ZINC02348957	415	0.0795006371289328	NO	-
1056	ZINC01101505	152	0.07943510255273607	NO	-
1057	ZINC00945953	117	0.07830410828341552	NO	-
1058	ZINC03890154	816	0.07765178400807794	NO	-
1059	ZINC00659610	27	0.07597448625958225	NO	-
1060	ZINC04083781	970	0.07575794418927422	NO	-
1061	ZINC04379032	998	0.07540344018208539	NO	-
1062	ZINC02427884	433	0.07505690910588414	NO	-
1063	ZINC03890157	817	0.07423068256889266	NO	-
1064	ZINC04464920	1022	0.07423068256889266	NO	-
1065	ZINC00687300	42	0.0741439656226688	NO	-
1066	ZINC03859190	781	0.07386286978129276	NO	-
1067	ZINC03970800	888	0.0731891827972416	NO	-
1068	ZINC04627834	1052	0.07112800189224956	NO	-
1069	ZINC02356453	416	0.06871828824638117	NO	-
1070	ZINC00929959	116	0.06811781157076538	NO	-
1071	ZINC00929959	115	0.06733656853920364	NO	-
1072	ZINC02226419	382	0.06705837888755489	NO	-
1073	ZINC00854899	89	0.06411454012634618	NO	-
1074	ZINC00854899	90	0.060269224729886474	NO	-
1075	ZINC04192482	986	0.05848281807487491	NO	-
1076	ZINC04192482	985	0.05192792098479222	NO	-
