# Supplementary material for: 4D Flexible Atom-Pairs: An efficient probabilistic conformational space comparison for ligand-based virtual screening
Source: J Cheminform. 2011 Jul 6;3:23. doi: 10.1186/1758-2946-3-23 (PMC3156737; doi:10.1186/1758-2946-3-23)
Supplement: Additional file 1 — Archive of the 4D FAPOA result files. This is a Gzip compressed Tar archive containing the result files of the 4D FAPOA on the filtered DUD data sets. The result files are tab-separated plain text files including the following information: method name, active data set with size, cluster information and the distribution of the active molecules over the clusters, decoy data set with size, ratio active:decoy, AUC, awAUC, BEDROC scores for predefined alpha values as suggested by Truchon and Bayly [43], enrichment factors, relative enrichment factor [41], ROC enrichments, awROC enrichments at predefined false positive fractions, chemotype enrichment, ROC and awROC data points, and the ranking of each structure to compute other VS metrics. [file 1758-2946-3-23-S1.GZ › 4DFAPOA_fgfr1_BW_ResultStatistic.dat]

###################################################################################################
# Screening Result File
# Method used: 4DFAPOA
> <Method_Name>
4DFAPOA
# Data set information
#	Query data set:	./fgfr1/fgfr1_query_CS_BW_300.0_T_GMM.sdf
#	Active data set: ./fgfr1/fgfr1_clustered_3D_MM_CS_BW_300.0_T_GMM.sdf with cluster information
#		Size: 71 molecules
#		Number of clusters: 12
#		Cluster Summery:
#			Cluster number	# molecules	% of actives
#			1		8		11.268
#			2		35		49.296
#			3		6		8.451
#			4		13		18.31
#			5		1		1.408
#			6		1		1.408
#			7		1		1.408
#			8		1		1.408
#			9		1		1.408
#			10		1		1.408
#			11		1		1.408
#			12		2		2.817
#	Decoy data set: ./fgfr1/DUD_fgfr1_decoys_ID_pass_MWPass_I_MM_CS_BW_300.0_T_GMM.sdf
#		Size: 3462 molecules
#	Ratio actives : decoys
#		1.0 : 48.7606
> <AUC>
#	 ROC AUC
	0.6389614405090276
> <awAUC>
#	 ROC awAUC
	0.8194893833379535
> <BEDROC Scores>
#	Alpha Values	BEDROC Scores
	160.9	0.1123
	100.0	0.1082
	53.6	0.1092
	50.0	0.1104
	32.2	0.1242
	20.0	0.1547
	16.1	0.1745
	10.0	0.2326
	8.0	0.2668
> <Enrichment Factors>
#	Fraction dataset	Enrichment factor
	0.0010	0.0
	0.01	6.965794768611669
	0.02	4.179476861167002
	0.05	2.2163892445582585
	0.1	2.486374336671587
	0.2	1.8647807525036906
	0.25	1.8223087107013543
> <Relative enrichment factor>
#	Fraction dataset	Enrichment factor
	0.0010	0.0
	0.01	14.152278516841212
	0.02	8.491367110104727
	0.05	11.267605633802816
	0.1	25.35211267605634
	0.2	38.028169014084504
	0.25	46.478873239436616
> <ROC Enrichments>
#	True decoy fraction	Enrichment
	0.1	0.0
	0.5	5.417840375586854
	1.0	6.96579476861167
	2.0	4.179476861167002
	5.0	2.241864983001457
	10.0	2.5293664001298857
> <awROC Enrichments>
#	Decoy fraction	Enrichment
	0.1	0.0
	0.5	4.674768518518517
	1.0	20.263690476190472
	2.0	10.647023809523807
	5.0	5.3886494252873565
	10.0	5.457474322027635
> <Chemotype enrichment>
#	% data set	% active cluster
	0.0	0.0
	0.17	0.0
	0.17	8.333
	0.368	8.333
	0.368	16.667
	0.651	16.667
	0.651	25.0
	0.934	25.0
	0.934	33.333
	3.114	33.333
	3.114	41.667
	6.906	41.667
	6.906	50.0
	8.406	50.0
	8.406	58.333
	8.831	58.333
	8.831	66.667
	11.124	66.667
	11.124	75.0
	18.313	75.0
	18.313	83.333
	30.654	83.333
	30.654	91.667
	53.977	91.667
	53.977	100.0
	100.0	100.0
> <ROC curve data>
#	False positive rate	true positive rate
	0.0	0.0
	0.0	0.0
	0.0014	0.0
	0.0014	0.0141
	0.0032	0.0141
	0.0032	0.0282
	0.0058	0.0282
	0.0058	0.0423
	0.0069	0.0423
	0.0069	0.0563
	0.0081	0.0563
	0.0081	0.0704
	0.0107	0.0704
	0.0107	0.0845
	0.0298	0.0845
	0.0298	0.0986
	0.0462	0.0986
	0.0462	0.1127
	0.0511	0.1127
	0.0511	0.1268
	0.0581	0.1268
	0.0581	0.1408
	0.0595	0.1408
	0.0595	0.1549
	0.067	0.1549
	0.067	0.169
	0.0751	0.169
	0.0751	0.1831
	0.0817	0.1831
	0.0817	0.1972
	0.0858	0.1972
	0.0858	0.2113
	0.0867	0.2113
	0.0867	0.2254
	0.0907	0.2254
	0.0907	0.2394
	0.0945	0.2394
	0.0945	0.2535
	0.108	0.2535
	0.108	0.2676
	0.1095	0.2676
	0.1095	0.2817
	0.119	0.2817
	0.119	0.2958
	0.1265	0.2958
	0.1265	0.3099
	0.1615	0.3099
	0.1615	0.3239
	0.1672	0.3239
	0.1672	0.338
	0.1687	0.338
	0.1687	0.3521
	0.1794	0.3521
	0.1794	0.3662
	0.1797	0.3662
	0.1797	0.3803
	0.2126	0.3803
	0.2126	0.3944
	0.2135	0.3944
	0.2135	0.4085
	0.2146	0.4085
	0.2146	0.4366
	0.2166	0.4366
	0.2166	0.4507
	0.2239	0.4507
	0.2239	0.4648
	0.2525	0.4648
	0.2525	0.4789
	0.2657	0.4789
	0.2657	0.493
	0.2698	0.493
	0.2698	0.507
	0.2943	0.507
	0.2943	0.5211
	0.2995	0.5211
	0.2995	0.5352
	0.3016	0.5352
	0.3016	0.5493
	0.3186	0.5493
	0.3186	0.5634
	0.3426	0.5634
	0.3426	0.5775
	0.3452	0.5775
	0.3452	0.5915
	0.4044	0.5915
	0.4044	0.6056
	0.4214	0.6056
	0.4214	0.6197
	0.4301	0.6197
	0.4301	0.6338
	0.4327	0.6338
	0.4327	0.6479
	0.4584	0.6479
	0.4584	0.662
	0.4743	0.662
	0.4743	0.6761
	0.4821	0.6761
	0.4821	0.6901
	0.5087	0.6901
	0.5087	0.7042
	0.5352	0.7042
	0.5352	0.7183
	0.5358	0.7183
	0.5358	0.7324
	0.5373	0.7324
	0.5373	0.7465
	0.5763	0.7465
	0.5763	0.7606
	0.6242	0.7606
	0.6242	0.7746
	0.6398	0.7746
	0.6398	0.7887
	0.7574	0.7887
	0.7574	0.8028
	0.7773	0.8028
	0.7773	0.8169
	0.7813	0.8169
	0.7813	0.831
	0.786	0.831
	0.786	0.8451
	0.7926	0.8451
	0.7926	0.8592
	0.7935	0.8592
	0.7935	0.8732
	0.7943	0.8732
	0.7943	0.8873
	0.7975	0.8873
	0.7975	0.9014
	0.7998	0.9014
	0.7998	0.9155
	0.8004	0.9155
	0.8004	0.9296
	0.8042	0.9296
	0.8042	0.9437
	0.8348	0.9437
	0.8348	0.9577
	0.9278	0.9577
	0.9278	0.9718
	0.9622	0.9718
	0.9622	0.9859
	0.9968	0.9859
	0.9968	1.0
	1.0	1.0
> <awROC curve data>
#	False positive rate	true positive rate
	0.0	0.0
	0.0	0.0
	0.0014	0.0
	0.0014	0.0104
	0.0032	0.0104
	0.0032	0.0243
	0.0058	0.0243
	0.0058	0.1076
	0.0069	0.1076
	0.0069	0.1215
	0.0081	0.1215
	0.0081	0.2049
	0.0107	0.2049
	0.0107	0.2153
	0.0298	0.2153
	0.0298	0.2569
	0.0462	0.2569
	0.0462	0.2708
	0.0511	0.2708
	0.0511	0.2812
	0.0581	0.2812
	0.0581	0.2951
	0.0595	0.2951
	0.0595	0.3368
	0.067	0.3368
	0.067	0.4201
	0.0751	0.4201
	0.0751	0.4306
	0.0817	0.4306
	0.0817	0.5139
	0.0858	0.5139
	0.0858	0.5203
	0.0867	0.5203
	0.0867	0.5267
	0.0907	0.5267
	0.0907	0.5406
	0.0945	0.5406
	0.0945	0.547
	0.108	0.547
	0.108	0.5494
	0.1095	0.5494
	0.1095	0.5598
	0.119	0.5598
	0.119	0.5702
	0.1265	0.5702
	0.1265	0.5841
	0.1615	0.5841
	0.1615	0.5905
	0.1672	0.5905
	0.1672	0.5969
	0.1687	0.5969
	0.1687	0.6033
	0.1794	0.6033
	0.1794	0.6867
	0.1797	0.6867
	0.1797	0.6931
	0.2126	0.6931
	0.2126	0.7035
	0.2135	0.7035
	0.2135	0.7099
	0.2146	0.7099
	0.2146	0.7267
	0.2166	0.7267
	0.2166	0.7332
	0.2239	0.7332
	0.2239	0.7396
	0.2525	0.7396
	0.2525	0.7419
	0.2657	0.7419
	0.2657	0.7443
	0.2698	0.7443
	0.2698	0.7507
	0.2943	0.7507
	0.2943	0.7531
	0.2995	0.7531
	0.2995	0.7555
	0.3016	0.7555
	0.3016	0.8388
	0.3186	0.8388
	0.3186	0.8412
	0.3426	0.8412
	0.3426	0.8436
	0.3452	0.8436
	0.3452	0.846
	0.4044	0.846
	0.4044	0.8484
	0.4214	0.8484
	0.4214	0.8507
	0.4301	0.8507
	0.4301	0.8531
	0.4327	0.8531
	0.4327	0.8555
	0.4584	0.8555
	0.4584	0.8579
	0.4743	0.8579
	0.4743	0.8643
	0.4821	0.8643
	0.4821	0.8667
	0.5087	0.8667
	0.5087	0.869
	0.5352	0.869
	0.5352	0.8714
	0.5358	0.8714
	0.5358	0.9548
	0.5373	0.9548
	0.5373	0.9571
	0.5763	0.9571
	0.5763	0.9595
	0.6242	0.9595
	0.6242	0.9619
	0.6398	0.9619
	0.6398	0.9643
	0.7574	0.9643
	0.7574	0.9667
	0.7773	0.9667
	0.7773	0.969
	0.7813	0.969
	0.7813	0.9714
	0.786	0.9714
	0.786	0.9738
	0.7926	0.9738
	0.7926	0.9762
	0.7935	0.9762
	0.7935	0.9786
	0.7943	0.9786
	0.7943	0.981
	0.7975	0.981
	0.7975	0.9833
	0.7998	0.9833
	0.7998	0.9857
	0.8004	0.9857
	0.8004	0.9881
	0.8042	0.9881
	0.8042	0.9905
	0.8348	0.9905
	0.8348	0.9929
	0.9278	0.9929
	0.9278	0.9952
	0.9622	0.9952
	0.9622	0.9976
	0.9968	0.9976
	0.9968	1.0
	1.0	1.0
> <Screening Table>
# Rank	Mol name	Index in data set	Similarity 2 query	Active	Cluster number
1	ZINC03868609	2915	0.34231951882643863	NO	-
2	ZINC03648606	2535	0.33468929938705616	NO	-
3	ZINC03854840	2719	0.3301462937036468	NO	-
4	ZINC03868610	2916	0.3286935780593992	NO	-
5	ZINC03868626	2917	0.3273518083156412	NO	-
6	ZINC03815484	1	0.32665259492497417	YES	1
7	ZINC03054204	1829	0.3244865202134834	NO	-
8	ZINC03854833	2718	0.32096299749640045	NO	-
9	ZINC04046678	3191	0.32077630240114086	NO	-
10	ZINC03856149	2764	0.31603771148032733	NO	-
11	ZINC04079860	3198	0.31482142799290147	NO	-
12	ZINC03854857	2721	0.31398523879281665	NO	-
13	ZINC03815543	44	0.31337113945896505	YES	3
14	ZINC02959791	1674	0.31321939970976537	NO	-
15	ZINC03854897	2740	0.3117900645616304	NO	-
16	ZINC03054119	1828	0.31126726489767476	NO	-
17	ZINC02335245	1132	0.30480562330981165	NO	-
18	ZINC01132348	584	0.30369759035790567	NO	-
19	ZINC03054074	1827	0.3031869980198586	NO	-
20	ZINC01132348	585	0.3017391555695241	NO	-
21	ZINC03049749	1824	0.3016415491350027	NO	-
22	ZINC03854894	2738	0.2969754196139743	NO	-
23	ZINC03815498	69	0.29330762362726487	YES	11
24	ZINC03854865	2723	0.29265678155097447	NO	-
25	ZINC03854868	2726	0.28837281018138905	NO	-
26	ZINC00766618	178	0.28701694953412077	NO	-
27	ZINC01541749	838	0.28596500130510843	NO	-
28	ZINC03815538	46	0.2843737015962729	YES	3
29	ZINC00766400	175	0.2841226373767292	NO	-
30	ZINC02458063	1275	0.28390560603523884	NO	-
31	ZINC03851623	2659	0.2838282243769225	NO	-
32	ZINC03873903	2945	0.2833232823549719	NO	-
33	ZINC03815502	64	0.2830876124899726	YES	6
34	ZINC03851627	2661	0.28304086075587587	NO	-
35	ZINC03949080	3001	0.2827993333447884	NO	-
36	ZINC03854844	2720	0.2803055970497146	NO	-
37	ZINC03851627	2660	0.2802592012378658	NO	-
38	ZINC03854901	2742	0.28025762041868846	NO	-
39	ZINC03684830	2554	0.2801540940199667	NO	-
40	ZINC03963098	3014	0.2767504527355093	NO	-
41	ZINC03963097	3013	0.27639610687946087	NO	-
42	ZINC03868367	2890	0.2758927368968204	NO	-
43	ZINC03815485	2	0.2745082020861125	YES	1
44	ZINC03854812	2717	0.27313939878263305	NO	-
45	ZINC03854858	2722	0.27310274282692304	NO	-
46	ZINC03867293	2850	0.2729762035783669	NO	-
47	ZINC03851623	2658	0.2727573657743008	NO	-
48	ZINC03854895	2739	0.27275175512125166	NO	-
49	ZINC03868192	2885	0.2721685762789845	NO	-
50	ZINC04131943	3213	0.2720945197829308	NO	-
51	ZINC03854866	2724	0.2708840934609966	NO	-
52	ZINC03820769	2609	0.27069063630556744	NO	-
53	ZINC03820769	2611	0.27069063630556744	NO	-
54	ZINC03854898	2741	0.27059536455250943	NO	-
55	ZINC01485930	802	0.2696021285723001	NO	-
56	ZINC03684830	2553	0.26947634826205935	NO	-
57	ZINC03820769	2608	0.2692409997350736	NO	-
58	ZINC03006212	1711	0.2683058675255643	NO	-
59	ZINC00578175	2	0.2682588443602708	NO	-
60	ZINC03820441	2598	0.26726686789172543	NO	-
61	ZINC03854873	2730	0.26689858958420465	NO	-
62	ZINC03952179	3008	0.2668499272482022	NO	-
63	ZINC02499785	1308	0.2663185188382036	NO	-
64	ZINC03868196	2886	0.26614361091383965	NO	-
65	ZINC03854877	2732	0.2658511090360929	NO	-
66	ZINC03819003	2587	0.26534121165303576	NO	-
67	ZINC03652560	2536	0.2648030307730387	NO	-
68	ZINC04439741	3353	0.264598707117097	NO	-
69	ZINC02118903	1004	0.2645441952545541	NO	-
70	ZINC04246921	3259	0.26434212217723224	NO	-
71	ZINC03952179	3007	0.2636462188428909	NO	-
72	ZINC03589360	2427	0.2636154477884422	NO	-
73	ZINC02430284	1245	0.2633445767831204	NO	-
74	ZINC04445643	3355	0.2622809929578385	NO	-
75	ZINC02061584	993	0.26222533212103444	NO	-
76	ZINC02348917	1141	0.2620226681883241	NO	-
77	ZINC03043737	1800	0.2618559103109978	NO	-
78	ZINC03867293	2851	0.2618105497626994	NO	-
79	ZINC03630418	2493	0.26145862357914296	NO	-
80	ZINC03868391	2901	0.26135423093904464	NO	-
81	ZINC03868381	2899	0.2613335044568459	NO	-
82	ZINC02239561	1075	0.2607737017222982	NO	-
83	ZINC03854884	2736	0.2605604536877103	NO	-
84	ZINC03868397	2903	0.2605334470506423	NO	-
85	ZINC00785004	197	0.25993656847611396	NO	-
86	ZINC02455394	1267	0.25971641919571	NO	-
87	ZINC03297675	1943	0.2597120255807866	NO	-
88	ZINC01061757	496	0.25955102342679054	NO	-
89	ZINC03589363	2428	0.2595152901171367	NO	-
90	ZINC03874048	2946	0.25939759953806646	NO	-
91	ZINC03857956	2792	0.2591928845820258	NO	-
92	ZINC04469618	3405	0.2591928845820258	NO	-
93	ZINC04464258	3365	0.2589297515090539	NO	-
94	ZINC03630420	2494	0.25875208671783706	NO	-
95	ZINC03868400	2906	0.25873638409746197	NO	-
96	ZINC04466049	3388	0.25873638409746197	NO	-
97	ZINC03868369	2892	0.25870811900731766	NO	-
98	ZINC02239537	1074	0.2582125682336529	NO	-
99	ZINC03938328	2988	0.2579375593195766	NO	-
100	ZINC03051641	1826	0.2577493933888782	NO	-
101	ZINC03765397	2559	0.25769241477624694	NO	-
102	ZINC00581278	7	0.2576586210286714	NO	-
103	ZINC03006214	1712	0.2571824998356971	NO	-
104	ZINC03868392	2902	0.25651260796064623	NO	-
105	ZINC03854869	2727	0.2558192856369101	NO	-
106	ZINC03854879	2734	0.2555479503013915	NO	-
107	ZINC03868373	2894	0.2554192641276868	NO	-
108	ZINC04466023	3385	0.2554192641276868	NO	-
109	ZINC03868380	2898	0.25523346849529727	NO	-
110	ZINC04617837	70	0.25479647703703423	YES	12
111	ZINC02499785	1307	0.2544511374756827	NO	-
112	ZINC03765299	2556	0.2543111080980006	NO	-
113	ZINC03588154	2422	0.2542087381452676	NO	-
114	ZINC03868378	2896	0.25407820018320215	NO	-
115	ZINC03970503	3048	0.25399515599286177	NO	-
116	ZINC03868398	2904	0.2538966565344645	NO	-
117	ZINC03854874	2731	0.25388344796172657	NO	-
118	ZINC03857649	2785	0.2531918696159406	NO	-
119	ZINC03868363	2888	0.2531012832171943	NO	-
120	ZINC03868368	2891	0.2529946013725525	NO	-
121	ZINC03952064	3006	0.252693837861086	NO	-
122	ZINC03589273	2426	0.25231876176821183	NO	-
123	ZINC03854872	2729	0.2518632307814471	NO	-
124	ZINC02208914	1049	0.251353336975829	NO	-
125	ZINC02973491	1698	0.2512465926609304	NO	-
126	ZINC03854878	2733	0.2510955680545028	NO	-
127	ZINC03867142	2847	0.2510514110997191	NO	-
128	ZINC03820769	2610	0.2508569050036805	NO	-
129	ZINC03765295	2555	0.25066328374234015	NO	-
130	ZINC03851766	2669	0.2504076516476116	NO	-
131	ZINC03854867	2725	0.25006709345018646	NO	-
132	ZINC00841659	250	0.24977055057580066	NO	-
133	ZINC03178360	1844	0.24939625397671264	NO	-
134	ZINC01247416	655	0.2488739492589697	NO	-
135	ZINC03868403	2907	0.24868374831713688	NO	-
136	ZINC04466051	3389	0.24868374831713688	NO	-
137	ZINC02971277	1691	0.24859175600402242	NO	-
138	ZINC01541750	839	0.24814252857514024	NO	-
139	ZINC03868379	2897	0.24811486805072594	NO	-
140	ZINC02005039	984	0.24798395989889033	NO	-
141	ZINC03063902	1830	0.24793971448066066	NO	-
142	ZINC01247415	654	0.24770744159652242	NO	-
143	ZINC03853654	2691	0.2475593270506615	NO	-
144	ZINC01178296	624	0.24691924714807437	NO	-
145	ZINC03854880	2735	0.24608677616717523	NO	-
146	ZINC03970502	3047	0.24579799262281377	NO	-
147	ZINC02499517	1306	0.24566565688493555	NO	-
148	ZINC03936536	2985	0.245480627415028	NO	-
149	ZINC03589155	2424	0.24476541077170333	NO	-
150	ZINC03588156	2423	0.2446653209093537	NO	-
151	ZINC03998909	3150	0.24460162940474695	NO	-
152	ZINC02120427	1005	0.24404959188389685	NO	-
153	ZINC01913583	940	0.24312148272241108	NO	-
154	ZINC03854885	2737	0.24281473580068133	NO	-
155	ZINC02225893	1061	0.24269012779703703	NO	-
156	ZINC03970501	3046	0.2425734059997661	NO	-
157	ZINC01515797	823	0.24241916585275858	NO	-
158	ZINC01913580	939	0.24231594831764636	NO	-
159	ZINC03867799	2872	0.2418134293107327	NO	-
160	ZINC03976853	3079	0.2417977708125887	NO	-
161	ZINC01535007	827	0.24126663094970952	NO	-
162	ZINC03589460	2430	0.24049355804809616	NO	-
163	ZINC03853366	2689	0.24032129931660054	NO	-
164	ZINC02211078	1051	0.24027829313609453	NO	-
165	ZINC01537573	833	0.24023391714219375	NO	-
166	ZINC03970505	3050	0.23981550662867313	NO	-
167	ZINC03636566	2525	0.23964026754505252	NO	-
168	ZINC03815533	45	0.23960699085059947	YES	3
169	ZINC03859714	2832	0.23951295432031586	NO	-
170	ZINC03868384	2900	0.23951272899298798	NO	-
171	ZINC03853664	2693	0.23945545415234715	NO	-
172	ZINC03970504	3049	0.23919383885694917	NO	-
173	ZINC03820441	2597	0.23885395363420786	NO	-
174	ZINC00959863	416	0.2384041096200904	NO	-
175	ZINC03868362	2887	0.23828318194896708	NO	-
176	ZINC03588018	2419	0.23808731953059661	NO	-
177	ZINC03803179	2572	0.2380619140881198	NO	-
178	ZINC03970507	3052	0.23774089862177372	NO	-
179	ZINC03043740	1801	0.23756134225226774	NO	-
180	ZINC04003645	3168	0.23752113048203086	NO	-
181	ZINC01494447	818	0.23750734872365442	NO	-
182	ZINC03797832	2568	0.23730585757954326	NO	-
183	ZINC03970506	3051	0.23659070921337755	NO	-
184	ZINC03936536	2986	0.2365440992834565	NO	-
185	ZINC03805687	2575	0.23634439811458455	NO	-
186	ZINC03815486	3	0.23595354171455762	YES	1
187	ZINC03484090	2219	0.23592230439719503	NO	-
188	ZINC00959863	415	0.23585262974417964	NO	-
189	ZINC02199827	1034	0.23561903798418585	NO	-
190	ZINC00959863	414	0.23557414806591973	NO	-
191	ZINC03006199	1709	0.23541939239184717	NO	-
192	ZINC00642500	60	0.23486835744075862	NO	-
193	ZINC01536199	831	0.23477713149680296	NO	-
194	ZINC03855112	2746	0.23461786025988376	NO	-
195	ZINC03868364	2889	0.23425800409185774	NO	-
196	ZINC03820708	2603	0.23372269981245203	NO	-
197	ZINC03970508	3053	0.23359073180778547	NO	-
198	ZINC03827409	2612	0.2334759587238251	NO	-
199	ZINC03321975	1967	0.2334122225667865	NO	-
200	ZINC03853653	2690	0.23337742754721566	NO	-
201	ZINC03988694	3121	0.23286606497395676	NO	-
202	ZINC02268095	1090	0.23256418217546612	NO	-
203	ZINC03868374	2895	0.23234954141228137	NO	-
204	ZINC04466027	3386	0.23234954141228137	NO	-
205	ZINC03931115	2981	0.23176946087070124	NO	-
206	ZINC00595263	20	0.2315581117419936	NO	-
207	ZINC02400855	1203	0.23153561800881584	NO	-
208	ZINC03997181	3147	0.23124575313427895	NO	-
209	ZINC03997181	3148	0.231036603561518	NO	-
210	ZINC03868405	2908	0.23101704788603836	NO	-
211	ZINC03815537	47	0.23068046506723877	YES	3
212	ZINC00990970	444	0.23060729708634745	NO	-
213	ZINC02940209	1662	0.2304757515191728	NO	-
214	ZINC02940208	1661	0.2304229854153339	NO	-
215	ZINC03567659	2376	0.23018310028805258	NO	-
216	ZINC02769784	1502	0.22956144301690648	NO	-
217	ZINC04617831	71	0.2290488585765155	YES	12
218	ZINC03851766	2670	0.22888570311316372	NO	-
219	ZINC03765395	2558	0.2284007604686906	NO	-
220	ZINC04404750	3337	0.2283564923251553	NO	-
221	ZINC03859713	2831	0.22816643455262373	NO	-
222	ZINC03786863	2567	0.22798094268271113	NO	-
223	ZINC03868370	2893	0.2278268127108513	NO	-
224	ZINC04466016	3384	0.2278268127108513	NO	-
225	ZINC02657266	1386	0.22780894517853384	NO	-
226	ZINC00736843	164	0.2276405216227986	NO	-
227	ZINC01492702	816	0.22757865718826695	NO	-
228	ZINC03853663	2692	0.22731490827027223	NO	-
229	ZINC03042533	1795	0.2272918554019912	NO	-
230	ZINC03873847	2944	0.22715757955519883	NO	-
231	ZINC01539373	835	0.2269338658098405	NO	-
232	ZINC02932474	1658	0.22679298544588972	NO	-
233	ZINC03538587	2341	0.22662926992078036	NO	-
234	ZINC00816548	232	0.22647100315601734	NO	-
235	ZINC02458063	1276	0.22640547703861955	NO	-
236	ZINC03805846	2576	0.2263191699338068	NO	-
237	ZINC02450448	1262	0.22623627920634443	NO	-
238	ZINC02969819	1683	0.22604099754939627	NO	-
239	ZINC02458063	1274	0.22542826938107768	NO	-
240	ZINC03820724	2606	0.2253966569735346	NO	-
241	ZINC02657267	1387	0.22532540222746952	NO	-
242	ZINC03820708	2602	0.22521181213669705	NO	-
243	ZINC02194953	1030	0.2247081657392159	NO	-
244	ZINC03815546	67	0.22470330325769972	YES	9
245	ZINC03247299	1891	0.22433259295127614	NO	-
246	ZINC03570780	2388	0.22420666190385868	NO	-
247	ZINC02462156	1284	0.2236587427115888	NO	-
248	ZINC03817142	2580	0.22338656152024988	NO	-
249	ZINC03931116	2982	0.22328930701383756	NO	-
250	ZINC03028294	1775	0.2227785180046605	NO	-
251	ZINC01169816	620	0.2227608799201134	NO	-
252	ZINC03867142	2848	0.22271072500993255	NO	-
253	ZINC03819003	2588	0.22268224408292797	NO	-
254	ZINC02627529	1341	0.2224268430063172	NO	-
255	ZINC03376939	2041	0.22227299500908956	NO	-
256	ZINC03575275	2406	0.22221985044427886	NO	-
257	ZINC03820708	2604	0.22214837236843651	NO	-
258	ZINC03820724	2605	0.22177398565938175	NO	-
259	ZINC03867799	2873	0.2215540352025484	NO	-
260	ZINC02975448	1703	0.2214920036410081	NO	-
261	ZINC03589268	2425	0.2212186823858624	NO	-
262	ZINC01386379	773	0.22107448474892483	NO	-
263	ZINC00675232	98	0.22097139767989374	NO	-
264	ZINC00766402	176	0.22093542230477414	NO	-
265	ZINC03246824	1890	0.2208526008436775	NO	-
266	ZINC03997181	3149	0.2207224427940288	NO	-
267	ZINC03949103	3002	0.22068263164637997	NO	-
268	ZINC03855112	2745	0.22046530131781755	NO	-
269	ZINC03985898	3103	0.22040020267494195	NO	-
270	ZINC03951759	3005	0.2202093302763821	NO	-
271	ZINC02645655	1371	0.2200428611787168	NO	-
272	ZINC04083323	3199	0.2200071686136304	NO	-
273	ZINC03815504	4	0.2197355684867797	YES	1
274	ZINC02940212	1664	0.2193106348642867	NO	-
275	ZINC02940211	1663	0.21928799471088503	NO	-
276	ZINC03641390	2526	0.219220597216077	NO	-
277	ZINC03552981	2361	0.2188899722146754	NO	-
278	ZINC03588086	2421	0.21881543405472131	NO	-
279	ZINC03779125	2562	0.21856012252486662	NO	-
280	ZINC03959667	3011	0.2185311959467911	NO	-
281	ZINC03588038	2420	0.21840427373848495	NO	-
282	ZINC02975391	1701	0.21828027738121997	NO	-
283	ZINC02258578	1081	0.21817702582462817	NO	-
284	ZINC03969937	3038	0.21789673647725952	NO	-
285	ZINC02362848	1151	0.21788862526890823	NO	-
286	ZINC03851728	2668	0.21782912934009774	NO	-
287	ZINC00690913	138	0.21779690980782432	NO	-
288	ZINC03867203	2849	0.21773262042697683	NO	-
289	ZINC03867841	2874	0.21733520432457376	NO	-
290	ZINC02348913	1140	0.21692387813630457	NO	-
291	ZINC03235161	1877	0.21657173520988	NO	-
292	ZINC03976808	3078	0.21656146134768006	NO	-
293	ZINC00670957	89	0.21649521069671723	NO	-
294	ZINC02331058	1129	0.2163064006839623	NO	-
295	ZINC03928460	2979	0.21620577277623806	NO	-
296	ZINC01287234	680	0.21613894257496266	NO	-
297	ZINC03815564	63	0.21561268699730715	YES	5
298	ZINC03868703	2929	0.21541795081455833	NO	-
299	ZINC04466222	3392	0.21541795081455833	NO	-
300	ZINC03630198	2488	0.21538733710424163	NO	-
301	ZINC03855132	2748	0.21482226509926383	NO	-
302	ZINC03632016	2517	0.21460358170791766	NO	-
303	ZINC02650057	1378	0.2143798996701986	NO	-
304	ZINC03939399	2991	0.21416812998826623	NO	-
305	ZINC02699031	1418	0.21413185352670017	NO	-
306	ZINC03797843	2569	0.21380182537711268	NO	-
307	ZINC03575234	2405	0.21363213573325143	NO	-
308	ZINC02342050	1138	0.2134327600465803	NO	-
309	ZINC04317324	3308	0.2133601886552355	NO	-
310	ZINC03819003	2586	0.21332564246119784	NO	-
311	ZINC03805362	2574	0.21313579277064565	NO	-
312	ZINC02047503	57	0.21255818117950567	YES	4
313	ZINC00816541	229	0.2122072549710081	NO	-
314	ZINC03589636	2431	0.21218291917484153	NO	-
315	ZINC02406026	1210	0.2120906242930042	NO	-
316	ZINC03815545	61	0.21198740965997906	YES	4
317	ZINC03818920	2584	0.21193343206262594	NO	-
318	ZINC03979767	3081	0.2117207282193671	NO	-
319	ZINC00891138	335	0.21170344759087195	NO	-
320	ZINC00891138	336	0.21170344759087195	NO	-
321	ZINC02621749	1331	0.21155455487546418	NO	-
322	ZINC02328563	1127	0.2115397029404145	NO	-
323	ZINC03346298	1991	0.21132748150236463	NO	-
324	ZINC03819523	2594	0.21107606697135686	NO	-
325	ZINC00690919	139	0.21096609866411775	NO	-
326	ZINC04038249	3185	0.2109214249422904	NO	-
327	ZINC03022845	1728	0.21032822121217756	NO	-
328	ZINC03390120	2047	0.21031723982350098	NO	-
329	ZINC01198716	634	0.21026819643670341	NO	-
330	ZINC04317324	3306	0.21024601101551046	NO	-
331	ZINC03815532	48	0.21016988935049913	YES	3
332	ZINC00816542	230	0.2101471916509966	NO	-
333	ZINC00833654	243	0.20980765527867773	NO	-
334	ZINC03630196	2487	0.20979092394371693	NO	-
335	ZINC03043759	1802	0.20951806872667963	NO	-
336	ZINC03868698	2926	0.20951617742176093	NO	-
337	ZINC04466214	3390	0.20951617742176093	NO	-
338	ZINC03024593	1765	0.20950497842338603	NO	-
339	ZINC02480280	1298	0.20945427648046597	NO	-
340	ZINC03976807	3077	0.2090747461370933	NO	-
341	ZINC01530670	824	0.20865401486914525	NO	-
342	ZINC03857992	2798	0.20854426074957733	NO	-
343	ZINC03820724	2607	0.20848741532800258	NO	-
344	ZINC03947716	2999	0.20846481643287457	NO	-
345	ZINC03815509	62	0.2083377809149111	YES	4
346	ZINC03464087	2170	0.20807574140332763	NO	-
347	ZINC00766622	179	0.20785519769080033	NO	-
348	ZINC01549823	847	0.2077039738449577	NO	-
349	ZINC03853126	2686	0.20763453230505707	NO	-
350	ZINC03819007	2591	0.2076001118081821	NO	-
351	ZINC03765393	2557	0.20748287185742692	NO	-
352	ZINC01045468	473	0.20747451514267987	NO	-
353	ZINC02350611	1144	0.20738627922840364	NO	-
354	ZINC03504869	2267	0.20731619390818878	NO	-
355	ZINC03781210	2563	0.2072836942399725	NO	-
356	ZINC04463925	3363	0.20716485583128777	NO	-
357	ZINC01040192	466	0.2071347624609363	NO	-
358	ZINC00816547	231	0.20704616597151382	NO	-
359	ZINC02451973	1263	0.20702045236972155	NO	-
360	ZINC03818960	2585	0.20684864165952452	NO	-
361	ZINC03632326	2522	0.20658572428121208	NO	-
362	ZINC03008024	1713	0.20634697171954838	NO	-
363	ZINC03390124	2048	0.20632362929852	NO	-
364	ZINC02755791	1486	0.2062430878587507	NO	-
365	ZINC01490946	808	0.20622686283752112	NO	-
366	ZINC00602825	27	0.20608471688464564	NO	-
367	ZINC03805362	2573	0.20603614604304202	NO	-
368	ZINC03855177	2751	0.20598100570896094	NO	-
369	ZINC01639505	861	0.205667239408384	NO	-
370	ZINC02328568	1128	0.20564544292158812	NO	-
371	ZINC04038249	3183	0.20554519432288137	NO	-
372	ZINC02948942	1666	0.2054227741496722	NO	-
373	ZINC03367862	2019	0.20522867257229124	NO	-
374	ZINC00591657	14	0.20507380962770916	NO	-
375	ZINC03988871	3122	0.20480619094509137	NO	-
376	ZINC02876332	1616	0.2046798961276268	NO	-
377	ZINC03851893	2671	0.20455463152979922	NO	-
378	ZINC03451328	2126	0.2042515993836348	NO	-
379	ZINC01490959	811	0.20415247570636444	NO	-
380	ZINC04225151	3244	0.20378905410988238	NO	-
381	ZINC03025162	1769	0.2035996713586497	NO	-
382	ZINC03938325	2987	0.2035637422820496	NO	-
383	ZINC03996200	3146	0.2035480470623534	NO	-
384	ZINC01061706	495	0.20353705675677453	NO	-
385	ZINC03817147	2581	0.20352498756049173	NO	-
386	ZINC04620309	3453	0.2032137771009095	NO	-
387	ZINC03229502	1868	0.2030983530861825	NO	-
388	ZINC01095080	525	0.2029942933607909	NO	-
389	ZINC03343924	1987	0.20293707328566052	NO	-
390	ZINC04225313	3248	0.20275460684618676	NO	-
391	ZINC00862291	270	0.20247126941199228	NO	-
392	ZINC02973513	1700	0.20241755681918677	NO	-
393	ZINC03815550	9	0.2023458342824445	YES	2
394	ZINC03632323	2521	0.20222204909847835	NO	-
395	ZINC03562791	2369	0.20216330413543893	NO	-
396	ZINC02975392	1702	0.2020776232887225	NO	-
397	ZINC03043820	1807	0.2020517886639465	NO	-
398	ZINC00958208	412	0.2020463764982525	NO	-
399	ZINC03815565	5	0.20195765985460004	YES	1
400	ZINC04179054	3235	0.20186100724895148	NO	-
401	ZINC04087056	3203	0.20179540672233082	NO	-
402	ZINC03854870	2728	0.2014532038243839	NO	-
403	ZINC04443926	3354	0.20134360858941863	NO	-
404	ZINC03645881	2529	0.20117889959845583	NO	-
405	ZINC02327396	1125	0.2008460487149462	NO	-
406	ZINC03852930	2678	0.20082006601488683	NO	-
407	ZINC01535338	828	0.20071185944901568	NO	-
408	ZINC02457637	1270	0.2006810951976725	NO	-
409	ZINC03850231	2635	0.2005553823367306	NO	-
410	ZINC02369394	1160	0.20055426470191462	NO	-
411	ZINC02186478	1028	0.20054965308655898	NO	-
412	ZINC01494662	819	0.2004606806885331	NO	-
413	ZINC01490959	812	0.20045419172346313	NO	-
414	ZINC01223819	644	0.20033162270675584	NO	-
415	ZINC03231073	1870	0.19994566955567847	NO	-
416	ZINC01142387	594	0.19982911343051993	NO	-
417	ZINC03022919	1731	0.19978748883503888	NO	-
418	ZINC03852931	2679	0.19978565731203435	NO	-
419	ZINC02705715	1424	0.19968117453085255	NO	-
420	ZINC00773963	187	0.19944656986577017	NO	-
421	ZINC03444557	2113	0.19942454764131892	NO	-
422	ZINC03631946	2509	0.19929796720883253	NO	-
423	ZINC03857308	2777	0.19895079390759826	NO	-
424	ZINC02370792	1162	0.19888223617318382	NO	-
425	ZINC03455179	2139	0.19883686687045693	NO	-
426	ZINC00795197	204	0.19879583489084768	NO	-
427	ZINC02196689	1031	0.1987953291001452	NO	-
428	ZINC02970854	1687	0.19816260351203632	NO	-
429	ZINC03567812	2377	0.1979981422122874	NO	-
430	ZINC02878116	1623	0.1978858704480498	NO	-
431	ZINC03866688	2842	0.19787779975042954	NO	-
432	ZINC03855565	2760	0.19766843194101086	NO	-
433	ZINC03815552	6	0.19765330673744327	YES	1
434	ZINC03856076	2763	0.19758219534923888	NO	-
435	ZINC01490958	809	0.197353887943578	NO	-
436	ZINC03973492	3068	0.19721118520433076	NO	-
437	ZINC02971113	1690	0.19715585429419424	NO	-
438	ZINC00671349	90	0.19715279589623036	NO	-
439	ZINC02628237	1342	0.19711867076862222	NO	-
440	ZINC04216448	3241	0.1970938057322345	NO	-
441	ZINC00591658	15	0.1969281459431805	NO	-
442	ZINC00795192	203	0.19691037604476855	NO	-
443	ZINC03444557	2114	0.19686925648819237	NO	-
444	ZINC03502729	2259	0.19668628418381393	NO	-
445	ZINC03854352	2710	0.19631851782742363	NO	-
446	ZINC00685048	128	0.1961189350032147	NO	-
447	ZINC04003921	3171	0.19606250759927782	NO	-
448	ZINC03043874	1808	0.19605305675454682	NO	-
449	ZINC02876560	1617	0.19573616334206526	NO	-
450	ZINC00594976	19	0.19557421142764156	NO	-
451	ZINC03444557	2115	0.19538480604183653	NO	-
452	ZINC01095081	526	0.19529402510492602	NO	-
453	ZINC00766055	173	0.19523723169005797	NO	-
454	ZINC03854353	2711	0.19520376915694432	NO	-
455	ZINC03265475	1913	0.19519581316326629	NO	-
456	ZINC03864344	2840	0.19514325634156934	NO	-
457	ZINC01175656	622	0.1951197896706764	NO	-
458	ZINC02422857	1235	0.1950806103906349	NO	-
459	ZINC02645556	1370	0.19501850482111363	NO	-
460	ZINC03815527	49	0.19492854940143076	YES	3
461	ZINC04003844	3170	0.1948572455336794	NO	-
462	ZINC01022536	458	0.1947890024485472	NO	-
463	ZINC03854112	2701	0.19466959570607117	NO	-
464	ZINC03022917	1730	0.19460513089459733	NO	-
465	ZINC03968891	3028	0.1945794127850538	NO	-
466	ZINC04038249	3184	0.1945242970548648	NO	-
467	ZINC03851893	2672	0.19447192192970772	NO	-
468	ZINC02699403	1419	0.1944235632363811	NO	-
469	ZINC03442625	2109	0.1944185882737084	NO	-
470	ZINC03858865	2811	0.19436727932979334	NO	-
471	ZINC03856332	2766	0.1943192065024934	NO	-
472	ZINC03864343	2839	0.19426439475935095	NO	-
473	ZINC03786584	2564	0.19391994091030798	NO	-
474	ZINC03969278	3031	0.19386008743034217	NO	-
475	ZINC03630375	2491	0.193691253598256	NO	-
476	ZINC00766404	177	0.193624473567973	NO	-
477	ZINC03631932	2504	0.19354134412869542	NO	-
478	ZINC03643071	2528	0.19347816018159256	NO	-
479	ZINC03024419	1757	0.19341353031038494	NO	-
480	ZINC01233948	648	0.192972609951094	NO	-
481	ZINC04000956	3156	0.1928863495444869	NO	-
482	ZINC03571765	2393	0.19270400905033333	NO	-
483	ZINC03858886	2814	0.19269380262868413	NO	-
484	ZINC04633671	3458	0.19252627068722533	NO	-
485	ZINC04469857	3410	0.1924134160023577	NO	-
486	ZINC03504967	2273	0.1923940321523374	NO	-
487	ZINC03868554	2913	0.19234187959994245	NO	-
488	ZINC03631944	2508	0.1922571991246434	NO	-
489	ZINC03820566	2599	0.1922032817262716	NO	-
490	ZINC03890180	2958	0.19214779744146482	NO	-
491	ZINC03858870	2812	0.19213638298820637	NO	-
492	ZINC03043605	1796	0.1920380440462911	NO	-
493	ZINC02658201	1389	0.19199788967384573	NO	-
494	ZINC03991930	3127	0.1917825807645363	NO	-
495	ZINC04586689	3449	0.19177362853692634	NO	-
496	ZINC03589423	2429	0.19160061767243122	NO	-
497	ZINC01095082	527	0.1915305542250873	NO	-
498	ZINC04037393	3179	0.19136120946453802	NO	-
499	ZINC02333261	1131	0.1913150342609337	NO	-
500	ZINC03991976	3128	0.19126248000479898	NO	-
501	ZINC04464293	3366	0.19126248000479898	NO	-
502	ZINC04239558	3255	0.19125607536690584	NO	-
503	ZINC03580247	2414	0.19082284439459088	NO	-
504	ZINC01905502	933	0.1907864875932019	NO	-
505	ZINC03546489	2356	0.1907254011985849	NO	-
506	ZINC02973501	1699	0.1906041790139379	NO	-
507	ZINC03868109	2884	0.19047625090885856	NO	-
508	ZINC03867387	2857	0.1904417310747808	NO	-
509	ZINC02687903	1409	0.19035501605142977	NO	-
510	ZINC03855582	2762	0.1903156890712914	NO	-
511	ZINC03032804	1790	0.19019344119551387	NO	-
512	ZINC03032806	1791	0.19017852843297342	NO	-
513	ZINC02758553	1487	0.1901146521244274	NO	-
514	ZINC01189372	630	0.1900406974483107	NO	-
515	ZINC02422855	1233	0.18996288006439951	NO	-
516	ZINC04225151	3246	0.1899243243146719	NO	-
517	ZINC03632089	2518	0.18991397528763912	NO	-
518	ZINC00773347	180	0.18977449065922	NO	-
519	ZINC03445354	2119	0.18966037020242493	NO	-
520	ZINC04469696	3407	0.1895150494539697	NO	-
521	ZINC02969760	1682	0.18928822064538942	NO	-
522	ZINC03630438	2495	0.18906263543669666	NO	-
523	ZINC02222162	1057	0.18902645872382867	NO	-
524	ZINC03854119	2702	0.18901033912645548	NO	-
525	ZINC03868692	2923	0.18900741856498024	NO	-
526	ZINC01490958	810	0.1889858886700834	NO	-
527	ZINC00874647	301	0.18884260624199953	NO	-
528	ZINC01492724	817	0.18847124340919172	NO	-
529	ZINC03890181	2959	0.1883192613652148	NO	-
530	ZINC00874647	300	0.18829184039464367	NO	-
531	ZINC02482085	1302	0.18798121439776544	NO	-
532	ZINC02415946	1228	0.1879465824625127	NO	-
533	ZINC03504871	2268	0.18780444912630154	NO	-
534	ZINC03025384	1772	0.1877904085546296	NO	-
535	ZINC03857195	2772	0.1877856343998341	NO	-
536	ZINC04398328	3333	0.18775499798354894	NO	-
537	ZINC01476067	798	0.1877211246073213	NO	-
538	ZINC01892136	925	0.18763231192912566	NO	-
539	ZINC03983070	3095	0.18746323608660773	NO	-
540	ZINC03854366	2712	0.187263115354355	NO	-
541	ZINC00749732	167	0.18722447407712767	NO	-
542	ZINC03802737	2571	0.18717836263626927	NO	-
543	ZINC00639070	55	0.18689587638799895	NO	-
544	ZINC04400976	3335	0.186859677436684	NO	-
545	ZINC03868691	2922	0.18683221931190216	NO	-
546	ZINC03546020	2355	0.18683197010895475	NO	-
547	ZINC03816564	2579	0.18676134927440688	NO	-
548	ZINC03859786	2834	0.18675439362752236	NO	-
549	ZINC03972033	3064	0.18664883263339643	NO	-
550	ZINC03504928	2272	0.1866324578507283	NO	-
551	ZINC01127301	574	0.18654162329006402	NO	-
552	ZINC01889845	918	0.18644779861666133	NO	-
553	ZINC01989797	982	0.1859953865787429	NO	-
554	ZINC02938449	1659	0.18598108657005055	NO	-
555	ZINC02972217	1697	0.18594933364860625	NO	-
556	ZINC03859354	2820	0.18594556713838747	NO	-
557	ZINC03631940	2507	0.18583683177172586	NO	-
558	ZINC04225313	3247	0.18575143709814748	NO	-
559	ZINC03631967	2513	0.18573396555086386	NO	-
560	ZINC02747705	1480	0.18569571281194383	NO	-
561	ZINC02459653	1277	0.18564727016360122	NO	-
562	ZINC02225317	1059	0.18547043743291491	NO	-
563	ZINC00736844	165	0.18546543408435345	NO	-
564	ZINC03853068	2684	0.18542915647745198	NO	-
565	ZINC03346300	1992	0.18539558473627418	NO	-
566	ZINC01913339	938	0.1853073043857072	NO	-
567	ZINC04181700	3236	0.1850661030205016	NO	-
568	ZINC03045837	1812	0.18499833070239866	NO	-
569	ZINC03973484	3067	0.18487655824037877	NO	-
570	ZINC02400246	1201	0.18475629722424936	NO	-
571	ZINC02439430	1252	0.18466868017918975	NO	-
572	ZINC01144364	599	0.18462055152876247	NO	-
573	ZINC03820566	2601	0.18458530198023154	NO	-
574	ZINC02970856	1688	0.18457609762509686	NO	-
575	ZINC03972027	3063	0.18445506903879857	NO	-
576	ZINC02422856	1234	0.18443202717368262	NO	-
577	ZINC04189313	3238	0.18438236768493194	NO	-
578	ZINC03372883	2031	0.18432687421201735	NO	-
579	ZINC03632262	2519	0.18422657400243783	NO	-
580	ZINC02667868	1401	0.18417263559157565	NO	-
581	ZINC03464085	2169	0.18414524228145004	NO	-
582	ZINC03815350	55	0.1840076411107454	YES	4
583	ZINC03631161	2497	0.18394104599697533	NO	-
584	ZINC03043685	1798	0.18393657589962473	NO	-
585	ZINC01282198	673	0.18374922672016628	NO	-
586	ZINC03923282	2975	0.1833076754018657	NO	-
587	ZINC02969737	1678	0.18330462233499112	NO	-
588	ZINC02667855	1397	0.18323986339976112	NO	-
589	ZINC02855758	1593	0.18290685180794428	NO	-
590	ZINC03853259	2688	0.18287686366869718	NO	-
591	ZINC03681482	2548	0.1828044105876981	NO	-
592	ZINC02667856	1398	0.1827650158385022	NO	-
593	ZINC02241524	1076	0.18266205737088576	NO	-
594	ZINC03031204	1777	0.18249939006385232	NO	-
595	ZINC01037237	464	0.18244213469681878	NO	-
596	ZINC02969754	1681	0.18243625974616798	NO	-
597	ZINC03523247	2309	0.1823845960792932	NO	-
598	ZINC00719528	154	0.18235463813999864	NO	-
599	ZINC03858789	2807	0.1823007436684555	NO	-
600	ZINC01905098	931	0.18222803766467696	NO	-
601	ZINC03022020	1719	0.18217866606553884	NO	-
602	ZINC03857991	2797	0.18216139643713194	NO	-
603	ZINC03815520	54	0.1820966805938226	YES	4
604	ZINC03854156	2704	0.1820868712246261	NO	-
605	ZINC01970942	976	0.1820505840786023	NO	-
606	ZINC02699031	1417	0.1819557937235213	NO	-
607	ZINC01905506	934	0.18194626646517226	NO	-
608	ZINC02422854	1232	0.18192541964611444	NO	-
609	ZINC03815309	58	0.18186228789924058	YES	4
610	ZINC01094768	524	0.181802265910815	NO	-
611	ZINC03947974	3000	0.18176894546263161	NO	-
612	ZINC04317320	3303	0.1813164659024876	NO	-
613	ZINC04606838	3452	0.1812870018026027	NO	-
614	ZINC03632263	2520	0.18121705828235585	NO	-
615	ZINC02925597	1656	0.18118413047226606	NO	-
616	ZINC03048581	1816	0.181052064611893	NO	-
617	ZINC01127304	576	0.18099630908736228	NO	-
618	ZINC03867841	2875	0.18091542116771606	NO	-
619	ZINC03817331	2582	0.18082013517693107	NO	-
620	ZINC02315845	1114	0.18081821904990714	NO	-
621	ZINC03428696	2077	0.18080201349696165	NO	-
622	ZINC01045497	474	0.18074309912742614	NO	-
623	ZINC03049221	1822	0.18073731350660904	NO	-
624	ZINC03022981	1732	0.18070840108425293	NO	-
625	ZINC03950017	3004	0.18067443492695026	NO	-
626	ZINC02925593	1655	0.18064935636367246	NO	-
627	ZINC03631969	2514	0.18047698918208543	NO	-
628	ZINC03868601	2914	0.18044218390251068	NO	-
629	ZINC01950653	952	0.1804111573586483	NO	-
630	ZINC02645785	1373	0.18008748656327522	NO	-
631	ZINC02439799	1254	0.18003431590927407	NO	-
632	ZINC01950224	951	0.1800129002325547	NO	-
633	ZINC03257386	1903	0.17996461758042373	NO	-
634	ZINC04633811	3460	0.17991245610654238	NO	-
635	ZINC03857993	2799	0.17988727491013995	NO	-
636	ZINC04469663	3406	0.17988727491013995	NO	-
637	ZINC02468112	1292	0.17981002989742934	NO	-
638	ZINC03681490	2549	0.17979158041139098	NO	-
639	ZINC02482034	1301	0.17972499599287642	NO	-
640	ZINC02087870	996	0.17971652033969218	NO	-
641	ZINC01967543	974	0.17959230980860005	NO	-
642	ZINC02972148	1696	0.1795838039829905	NO	-
643	ZINC03868399	2905	0.17954679912239876	NO	-
644	ZINC04466045	3387	0.17954679912239876	NO	-
645	ZINC01384015	771	0.17950604372284182	NO	-
646	ZINC00599332	23	0.17943842598496892	NO	-
647	ZINC03815530	65	0.17943000024514652	YES	7
648	ZINC00795218	205	0.1794076446934137	NO	-
649	ZINC00838734	52	0.17940629207047715	YES	4
650	ZINC01534821	826	0.17925836007075235	NO	-
651	ZINC03982079	3090	0.1792479824452392	NO	-
652	ZINC00839257	248	0.17915775580355298	NO	-
653	ZINC03369794	2026	0.1790956914723202	NO	-
654	ZINC03374645	2037	0.17893091999198987	NO	-
655	ZINC04171436	3226	0.17888240573300532	NO	-
656	ZINC03975148	3072	0.1788376833235602	NO	-
657	ZINC03631303	2500	0.1788119349960704	NO	-
658	ZINC04251367	3273	0.1787454561073169	NO	-
659	ZINC04037393	3180	0.17867151327590874	NO	-
660	ZINC04250015	3268	0.17866146866289595	NO	-
661	ZINC03850233	2636	0.17860934246420535	NO	-
662	ZINC03849422	2618	0.17860543590423164	NO	-
663	ZINC02970841	1686	0.17850783936185916	NO	-
664	ZINC04171436	3227	0.17846534876267714	NO	-
665	ZINC01368000	753	0.17842656759768477	NO	-
666	ZINC02879253	1625	0.17834557536331005	NO	-
667	ZINC00671354	91	0.17833599969306738	NO	-
668	ZINC04037910	3181	0.17832443500839024	NO	-
669	ZINC02838647	1559	0.17831196121595144	NO	-
670	ZINC01223825	646	0.17819800202805955	NO	-
671	ZINC03867388	2858	0.178189899140738	NO	-
672	ZINC01889842	917	0.17814457646336168	NO	-
673	ZINC02268095	1091	0.17802835124371033	NO	-
674	ZINC02939431	1660	0.17797746323568964	NO	-
675	ZINC04317320	3305	0.17789313000513968	NO	-
676	ZINC02667871	1402	0.17781906211076087	NO	-
677	ZINC03858883	2813	0.17775758303318834	NO	-
678	ZINC01821544	893	0.1777094819081863	NO	-
679	ZINC04355754	3317	0.17765759042671717	NO	-
680	ZINC03305752	1955	0.17764652859906516	NO	-
681	ZINC00832271	242	0.1775767931195997	NO	-
682	ZINC01371464	760	0.17757226877757573	NO	-
683	ZINC03504926	2271	0.177562349580537	NO	-
684	ZINC01223825	645	0.17752493982647582	NO	-
685	ZINC02960293	1676	0.17752400171434	NO	-
686	ZINC03563005	2370	0.1774993900772632	NO	-
687	ZINC01802981	885	0.17742435686289365	NO	-
688	ZINC03854796	2716	0.17734551944307433	NO	-
689	ZINC03605853	2477	0.17732765457337438	NO	-
690	ZINC03455183	2140	0.17725915280326912	NO	-
691	ZINC00773976	188	0.17709755544660835	NO	-
692	ZINC01287236	681	0.17708646646507534	NO	-
693	ZINC01492166	815	0.17708509881804935	NO	-
694	ZINC03631949	2510	0.17700988138342655	NO	-
695	ZINC04251367	3274	0.1769198202018084	NO	-
696	ZINC03819007	2592	0.17679884152770697	NO	-
697	ZINC03849424	2620	0.17679180145453377	NO	-
698	ZINC04251367	3275	0.17679065835152866	NO	-
699	ZINC02667867	1400	0.17670746883281005	NO	-
700	ZINC03668981	2544	0.17667015381736262	NO	-
701	ZINC02488296	1303	0.1766388915130396	NO	-
702	ZINC03630378	2492	0.1765832915589156	NO	-
703	ZINC01070933	510	0.17656518192457216	NO	-
704	ZINC03807021	2577	0.17653945640481553	NO	-
705	ZINC04273460	3289	0.17649099136675853	NO	-
706	ZINC02852316	1580	0.17647532318783477	NO	-
707	ZINC02855759	1594	0.17643426088547562	NO	-
708	ZINC01502701	820	0.1764178439483797	NO	-
709	ZINC00937639	401	0.1763682945087055	NO	-
710	ZINC02413212	1221	0.17633855688036734	NO	-
711	ZINC02409086	1214	0.17626047025860828	NO	-
712	ZINC02206583	1044	0.17619761520813973	NO	-
713	ZINC01414975	779	0.17618831868361978	NO	-
714	ZINC04038249	3186	0.17611939500857965	NO	-
715	ZINC01811193	889	0.1761106953801265	NO	-
716	ZINC03819799	2596	0.17603528110685798	NO	-
717	ZINC03857240	2775	0.17581034361473735	NO	-
718	ZINC03852396	2675	0.17575691778183056	NO	-
719	ZINC03631930	2503	0.17569042152625225	NO	-
720	ZINC01970943	977	0.17568742728599948	NO	-
721	ZINC03121438	1842	0.1755584826283707	NO	-
722	ZINC03538481	2340	0.1755538891165912	NO	-
723	ZINC03043687	1799	0.17552881168010454	NO	-
724	ZINC03292972	1937	0.17549801599321238	NO	-
725	ZINC04317329	3311	0.17548038989841822	NO	-
726	ZINC01330163	709	0.1753342491773523	NO	-
727	ZINC02660440	1391	0.17530932717669162	NO	-
728	ZINC01802981	884	0.17519133986101276	NO	-
729	ZINC02705726	1428	0.1751480268921771	NO	-
730	ZINC01950656	953	0.17510959866550607	NO	-
731	ZINC03405350	2062	0.17499829599277145	NO	-
732	ZINC03045944	1813	0.17495682185176198	NO	-
733	ZINC03819006	2589	0.1748627286920473	NO	-
734	ZINC02400245	1200	0.17472084618883169	NO	-
735	ZINC02226835	1062	0.17464764228752028	NO	-
736	ZINC03558079	2365	0.17462145679928395	NO	-
737	ZINC02971846	1695	0.1745425828202832	NO	-
738	ZINC03646372	2533	0.17453750921652464	NO	-
739	ZINC03037062	1793	0.17453490859755802	NO	-
740	ZINC04037910	3182	0.17447776750821037	NO	-
741	ZINC04188312	3237	0.17447426166288987	NO	-
742	ZINC03843265	2617	0.17446140859424872	NO	-
743	ZINC03646368	2531	0.17439292131538947	NO	-
744	ZINC02625185	1338	0.17434412351762313	NO	-
745	ZINC01952792	955	0.17433428063370554	NO	-
746	ZINC01952990	958	0.17432618465592506	NO	-
747	ZINC01927636	949	0.17424037010287136	NO	-
748	ZINC03359498	2011	0.17420319594663414	NO	-
749	ZINC03374638	2036	0.1741453596774488	NO	-
750	ZINC03809765	2578	0.1741121380595309	NO	-
751	ZINC02667872	1403	0.1740422840385841	NO	-
752	ZINC03250618	1898	0.1740354522498083	NO	-
753	ZINC01033872	462	0.17402397094032424	NO	-
754	ZINC03361087	2013	0.17399627525713776	NO	-
755	ZINC03646330	2530	0.17391787341772577	NO	-
756	ZINC01331467	713	0.17389507861075945	NO	-
757	ZINC03559697	2367	0.17384628672180605	NO	-
758	ZINC00684929	127	0.17383403709013587	NO	-
759	ZINC01487530	804	0.1737903737311037	NO	-
760	ZINC03043876	1809	0.17372131144531683	NO	-
761	ZINC02692494	1412	0.17370380853338196	NO	-
762	ZINC03866687	2841	0.17361857487488233	NO	-
763	ZINC01966651	968	0.17356292619353045	NO	-
764	ZINC03815540	7	0.17352769186861774	YES	1
765	ZINC03949676	3003	0.17341377765164595	NO	-
766	ZINC00735589	162	0.17341359054945835	NO	-
767	ZINC03568172	2378	0.17337259650715148	NO	-
768	ZINC00601820	50	0.17326644007852013	YES	4
769	ZINC00664366	76	0.17318255027816534	NO	-
770	ZINC01005158	450	0.17317778852812774	NO	-
771	ZINC03867383	2854	0.1731695756912897	NO	-
772	ZINC04171436	3230	0.1730404051451879	NO	-
773	ZINC03815541	8	0.1730381735002004	YES	1
774	ZINC03815288	53	0.1730072031181247	YES	4
775	ZINC03859635	2824	0.17299885889754457	NO	-
776	ZINC02773485	1505	0.1729910870707795	NO	-
777	ZINC02721045	1441	0.1729140011316086	NO	-
778	ZINC03867064	2846	0.17285564910662513	NO	-
779	ZINC03043916	1811	0.17280320862204515	NO	-
780	ZINC01905102	932	0.17276202520565925	NO	-
781	ZINC04465535	3381	0.17266794681811642	NO	-
782	ZINC03815354	51	0.17252939884745938	YES	4
783	ZINC03868822	2932	0.17251883604675922	NO	-
784	ZINC04466318	3393	0.17251883604675922	NO	-
785	ZINC01210222	635	0.1725174568438239	NO	-
786	ZINC01061308	494	0.1724028216894998	NO	-
787	ZINC02699031	1416	0.1723529203489012	NO	-
788	ZINC03232029	1872	0.1723058421448167	NO	-
789	ZINC04622781	3454	0.17229822906268283	NO	-
790	ZINC04176147	3233	0.17224906143789143	NO	-
791	ZINC02970240	1684	0.17218950312435802	NO	-
792	ZINC03867299	2852	0.17213351405137675	NO	-
793	ZINC03593337	2436	0.17208142481784572	NO	-
794	ZINC04384948	3326	0.17198168892822008	NO	-
795	ZINC01906145	935	0.1719020012818447	NO	-
796	ZINC01040424	467	0.17187489055261213	NO	-
797	ZINC03819007	2590	0.17187091824743897	NO	-
798	ZINC03006200	1710	0.1718532752706255	NO	-
799	ZINC03646370	2532	0.1717858940919619	NO	-
800	ZINC02720114	1435	0.17172131782266759	NO	-
801	ZINC03630218	2489	0.1716120687427621	NO	-
802	ZINC03646375	2534	0.1715668775718586	NO	-
803	ZINC03857193	2770	0.17156430070644865	NO	-
804	ZINC01989878	983	0.1715625661304343	NO	-
805	ZINC03025144	1767	0.1715001162471158	NO	-
806	ZINC01148699	610	0.1713749799195127	NO	-
807	ZINC03819799	2595	0.17127516147671573	NO	-
808	ZINC03815223	56	0.1712745036187604	YES	4
809	ZINC04596071	3450	0.17117894495147384	NO	-
810	ZINC04271810	3288	0.17105870853288166	NO	-
811	ZINC02400243	1199	0.1710113896590574	NO	-
812	ZINC03235802	1880	0.17095140663177036	NO	-
813	ZINC01038159	465	0.17094203854169004	NO	-
814	ZINC01368000	754	0.17078253645191505	NO	-
815	ZINC02656076	1385	0.1707460093715701	NO	-
816	ZINC03868702	2928	0.17071390737781875	NO	-
817	ZINC04466220	3391	0.17071390737781875	NO	-
818	ZINC02412779	1220	0.17056184132683286	NO	-
819	ZINC01537577	834	0.17055739846754076	NO	-
820	ZINC02773483	1504	0.17053056995314791	NO	-
821	ZINC01106291	530	0.17042847219897503	NO	-
822	ZINC01311442	694	0.1703855343985535	NO	-
823	ZINC03043783	1805	0.17032757293027656	NO	-
824	ZINC03786861	2566	0.17031968783406695	NO	-
825	ZINC00862667	271	0.17028575086207728	NO	-
826	ZINC00661584	73	0.17015297702775065	NO	-
827	ZINC00891062	328	0.17012226813029316	NO	-
828	ZINC02181050	1026	0.169983369213189	NO	-
829	ZINC03425617	2073	0.16991495960766684	NO	-
830	ZINC02887930	1642	0.16990843233719963	NO	-
831	ZINC03048801	1817	0.16978106264089707	NO	-
832	ZINC03771450	2561	0.169773108203326	NO	-
833	ZINC04317264	3301	0.16971609630530854	NO	-
834	ZINC04464351	3367	0.16969450410294776	NO	-
835	ZINC01989796	981	0.16968177114775446	NO	-
836	ZINC03653100	2537	0.16958443135406923	NO	-
837	ZINC03889624	2954	0.16955681568656467	NO	-
838	ZINC04171436	3228	0.16952913672816036	NO	-
839	ZINC02492981	1305	0.16942830712504411	NO	-
840	ZINC00891135	331	0.16941943989190747	NO	-
841	ZINC00891135	332	0.16941943989190747	NO	-
842	ZINC01894881	927	0.16931742802031344	NO	-
843	ZINC03405046	2061	0.1693068896880755	NO	-
844	ZINC03939616	2992	0.16923745070318377	NO	-
845	ZINC00664481	77	0.16907353755822602	NO	-
846	ZINC01041819	470	0.16897972906189587	NO	-
847	ZINC03852719	2677	0.1689764411982226	NO	-
848	ZINC01550060	848	0.1688731891763547	NO	-
849	ZINC03570858	2389	0.16886921810876745	NO	-
850	ZINC01966650	967	0.16885156953717595	NO	-
851	ZINC04039467	3187	0.1687839853702698	NO	-
852	ZINC01534818	825	0.16870913903200552	NO	-
853	ZINC02878279	1624	0.1686350060552185	NO	-
854	ZINC02887927	1641	0.16860832654577307	NO	-
855	ZINC04329708	3313	0.16860312988372572	NO	-
856	ZINC00982626	425	0.16858849569321077	NO	-
857	ZINC03400040	2056	0.16858474509917978	NO	-
858	ZINC04317329	3309	0.1685839870771362	NO	-
859	ZINC02424782	1239	0.1685431114460834	NO	-
860	ZINC03857238	2773	0.16848430961155883	NO	-
861	ZINC02271542	1094	0.16848231261909502	NO	-
862	ZINC03043680	1797	0.16842581738308735	NO	-
863	ZINC03868806	2931	0.1683516673481713	NO	-
864	ZINC03980686	3087	0.1682491881401479	NO	-
865	ZINC04492558	3436	0.1681139799946365	NO	-
866	ZINC01144981	603	0.16811384319826875	NO	-
867	ZINC01966652	969	0.1680433862367761	NO	-
868	ZINC01109661	537	0.1680218067318962	NO	-
869	ZINC03855161	2749	0.16789913095783338	NO	-
870	ZINC03851659	2664	0.16788142930337266	NO	-
871	ZINC03519410	2291	0.16782558404911302	NO	-
872	ZINC01784090	876	0.16776036382485787	NO	-
873	ZINC03341312	1983	0.1677414879095843	NO	-
874	ZINC04225151	3245	0.16752879081942854	NO	-
875	ZINC03523279	2312	0.1675112451379038	NO	-
876	ZINC03943428	2995	0.1675032753200041	NO	-
877	ZINC01966653	970	0.1675015377709552	NO	-
878	ZINC03859635	2825	0.1674418918096562	NO	-
879	ZINC00858262	261	0.1674123740117594	NO	-
880	ZINC03977257	3080	0.16739025095731802	NO	-
881	ZINC00933931	396	0.16726421240396866	NO	-
882	ZINC02227241	1065	0.16724288758672046	NO	-
883	ZINC03817333	2583	0.16695686945707638	NO	-
884	ZINC00591209	13	0.16688630778985208	NO	-
885	ZINC02212123	1052	0.1668790044119599	NO	-
886	ZINC04132561	3215	0.1668736662855209	NO	-
887	ZINC04039467	3190	0.16686708017213617	NO	-
888	ZINC04176705	3234	0.16684696751843828	NO	-
889	ZINC02112450	1003	0.16679972701629495	NO	-
890	ZINC01786873	877	0.16675197896444063	NO	-
891	ZINC04039467	3189	0.1667397909937527	NO	-
892	ZINC00936861	398	0.16672710994253004	NO	-
893	ZINC03851659	2665	0.1667105734847877	NO	-
894	ZINC01330175	710	0.1666741678700635	NO	-
895	ZINC03938620	2989	0.16666011008613976	NO	-
896	ZINC02843317	1567	0.16661261855838919	NO	-
897	ZINC03858806	2809	0.16655200291817104	NO	-
898	ZINC03859353	2819	0.16653281823651908	NO	-
899	ZINC03855346	2759	0.16652144248428594	NO	-
900	ZINC03630220	2490	0.16648613602054893	NO	-
901	ZINC00773504	182	0.16646111480945167	NO	-
902	ZINC00795219	206	0.16639457829303272	NO	-
903	ZINC02432603	1248	0.16638392533835525	NO	-
904	ZINC02466566	1289	0.1663826580448582	NO	-
905	ZINC03303041	1951	0.16637224794248434	NO	-
906	ZINC03455091	2135	0.16614638088990955	NO	-
907	ZINC02702134	1420	0.1661360720942472	NO	-
908	ZINC03815557	10	0.16604629543271432	YES	2
909	ZINC03858097	2801	0.16603828018556488	NO	-
910	ZINC03541816	2344	0.16581600718978978	NO	-
911	ZINC04132561	3214	0.1657904167090644	NO	-
912	ZINC02785970	1512	0.16576935090614614	NO	-
913	ZINC01821544	894	0.1657580155189892	NO	-
914	ZINC01540541	837	0.16572699069007363	NO	-
915	ZINC01142388	595	0.16570527732403628	NO	-
916	ZINC01128497	578	0.16568351794450564	NO	-
917	ZINC01889622	909	0.16565882496955542	NO	-
918	ZINC01109661	538	0.1655916145503145	NO	-
919	ZINC03857489	2781	0.16556702853022962	NO	-
920	ZINC01109661	539	0.16552987591100335	NO	-
921	ZINC00774871	194	0.16552257895652883	NO	-
922	ZINC03298028	1944	0.16551915381593596	NO	-
923	ZINC03926991	2978	0.16551355867507067	NO	-
924	ZINC03869142	2941	0.16550856280165696	NO	-
925	ZINC04466368	3394	0.16550856280165696	NO	-
926	ZINC03505024	2276	0.16549997761460553	NO	-
927	ZINC03358843	2008	0.1654978215604128	NO	-
928	ZINC02629046	1343	0.16544323906968725	NO	-
929	ZINC03504921	2269	0.1654348567283824	NO	-
930	ZINC00800733	210	0.16539612058703143	NO	-
931	ZINC02394179	1187	0.16538203395897536	NO	-
932	ZINC03867541	2867	0.16534543214763442	NO	-
933	ZINC04171436	3229	0.16525135545884237	NO	-
934	ZINC02432236	1247	0.16515391183484412	NO	-
935	ZINC04317324	3307	0.16513062731088227	NO	-
936	ZINC00910007	368	0.16511452596530304	NO	-
937	ZINC00944675	402	0.16510543899810165	NO	-
938	ZINC03504765	2265	0.16501668258076668	NO	-
939	ZINC04039467	3188	0.16501472097120123	NO	-
940	ZINC03851662	2667	0.16492325449981682	NO	-
941	ZINC03892182	2969	0.16491439209018627	NO	-
942	ZINC03303039	1950	0.16483886434714615	NO	-
943	ZINC03043766	1803	0.16480232441042286	NO	-
944	ZINC01894878	926	0.1647784599078394	NO	-
945	ZINC01821544	892	0.1647780047667283	NO	-
946	ZINC04628236	3456	0.16470683632204192	NO	-
947	ZINC00625905	36	0.1646913179892346	NO	-
948	ZINC03276664	1923	0.16465469682295258	NO	-
949	ZINC01767707	874	0.1645267382083938	NO	-
950	ZINC02646630	1375	0.16451162718812312	NO	-
951	ZINC03892663	2972	0.1644694589959936	NO	-
952	ZINC04250031	3270	0.16444436438262655	NO	-
953	ZINC02439801	1255	0.16441396995321758	NO	-
954	ZINC03852397	2676	0.16433604667407758	NO	-
955	ZINC03815516	13	0.16428264640571136	YES	2
956	ZINC02435993	1250	0.16410730833463666	NO	-
957	ZINC03867384	2855	0.1640796616087468	NO	-
958	ZINC02684812	1406	0.16406363720965128	NO	-
959	ZINC03462844	2164	0.16397914700706268	NO	-
960	ZINC02969738	1679	0.16396963851005353	NO	-
961	ZINC03943428	2994	0.1638981037804943	NO	-
962	ZINC02962018	1677	0.16387854263580576	NO	-
963	ZINC01329709	705	0.16386525390896406	NO	-
964	ZINC01792435	881	0.1638099538139134	NO	-
965	ZINC04464351	3369	0.16378047657324898	NO	-
966	ZINC04627746	3455	0.16374967170236485	NO	-
967	ZINC03594462	2445	0.1637330161942768	NO	-
968	ZINC03296295	1942	0.16369147978062246	NO	-
969	ZINC03504838	2266	0.16367960748170196	NO	-
970	ZINC03815299	60	0.16358320337174653	YES	4
971	ZINC04598434	3451	0.1635704485126411	NO	-
972	ZINC02131421	1008	0.163563727339757	NO	-
973	ZINC03889626	2955	0.1635333207842905	NO	-
974	ZINC01128566	579	0.1635281609548574	NO	-
975	ZINC03867541	2868	0.16344844014628557	NO	-
976	ZINC02199578	1033	0.16344244953080192	NO	-
977	ZINC03043778	1804	0.16338440409719554	NO	-
978	ZINC03983617	3098	0.16334710975923208	NO	-
979	ZINC02713000	1433	0.16331273132531574	NO	-
980	ZINC01368000	752	0.1632937046551051	NO	-
981	ZINC00800522	209	0.16325472310806918	NO	-
982	ZINC02643832	1368	0.16318870174418454	NO	-
983	ZINC03454947	2132	0.16309316192458376	NO	-
984	ZINC03516837	2288	0.16305992534331543	NO	-
985	ZINC03400031	2053	0.1629313397577925	NO	-
986	ZINC03859127	2816	0.16291850306022518	NO	-
987	ZINC03022902	1729	0.162878424790134	NO	-
988	ZINC04133209	3217	0.1628650744500701	NO	-
989	ZINC02729748	1450	0.16285733988389792	NO	-
990	ZINC03240494	1885	0.16284281954152388	NO	-
991	ZINC00954797	405	0.1627813882404827	NO	-
992	ZINC01331479	714	0.1627414940293771	NO	-
993	ZINC02350001	1143	0.16272388404351032	NO	-
994	ZINC03533815	2324	0.16267084771138268	NO	-
995	ZINC01889622	910	0.16262575158053136	NO	-
996	ZINC03534583	2328	0.16253485582881538	NO	-
997	ZINC00676451	102	0.16251298590592395	NO	-
998	ZINC03250581	1897	0.16247315530792833	NO	-
999	ZINC02699016	1415	0.162416655881881	NO	-
1000	ZINC03889621	2952	0.16235821034497322	NO	-
1001	ZINC03858801	2808	0.16232999727279285	NO	-
1002	ZINC04454363	3356	0.16214909309035078	NO	-
1003	ZINC02645730	1372	0.1621159085393203	NO	-
1004	ZINC02461165	1282	0.16196506783676243	NO	-
1005	ZINC03593335	2435	0.16188606768342031	NO	-
1006	ZINC03444045	2112	0.16176258696887647	NO	-
1007	ZINC00735590	163	0.16174107384252925	NO	-
1008	ZINC02721043	1440	0.16173934658908484	NO	-
1009	ZINC01989717	979	0.16173900780627726	NO	-
1010	ZINC02720607	1439	0.1616845701888295	NO	-
1011	ZINC02408045	1211	0.16167928652006747	NO	-
1012	ZINC00675241	99	0.1616113687756384	NO	-
1013	ZINC03428253	2075	0.16155890871836412	NO	-
1014	ZINC04463922	3362	0.16152714075020358	NO	-
1015	ZINC03548288	2358	0.16144409934467258	NO	-
1016	ZINC02643833	1369	0.1614326270917857	NO	-
1017	ZINC03980173	3084	0.16140614303970324	NO	-
1018	ZINC03023409	1744	0.16133713340583417	NO	-
1019	ZINC03857389	2780	0.16126568709825292	NO	-
1020	ZINC02948955	1667	0.16126012627716088	NO	-
1021	ZINC01543998	840	0.16119486327188712	NO	-
1022	ZINC00878827	311	0.16116541179035976	NO	-
1023	ZINC03867587	2869	0.16113646057554165	NO	-
1024	ZINC00959970	419	0.16112080082403157	NO	-
1025	ZINC01805026	888	0.16105196106638106	NO	-
1026	ZINC02221070	1056	0.16105075350490347	NO	-
1027	ZINC03630187	2486	0.16100993262818974	NO	-
1028	ZINC03631957	2512	0.16096756017217537	NO	-
1029	ZINC03048874	1819	0.16096656971489473	NO	-
1030	ZINC03341312	1984	0.16095029418232745	NO	-
1031	ZINC00796604	208	0.16093648148723028	NO	-
1032	ZINC03983619	3099	0.16091039031670915	NO	-
1033	ZINC02877221	1620	0.160904175467903	NO	-
1034	ZINC01805026	887	0.16074830670296447	NO	-
1035	ZINC03631955	2511	0.1607065632391955	NO	-
1036	ZINC03315768	1963	0.1606779442755439	NO	-
1037	ZINC03820566	2600	0.16064327380447754	NO	-
1038	ZINC04470041	3414	0.16061924776262607	NO	-
1039	ZINC01247169	653	0.16059642543949293	NO	-
1040	ZINC04156340	3221	0.16045442329821416	NO	-
1041	ZINC02826688	1548	0.1604470029143593	NO	-
1042	ZINC00983579	435	0.1603759749186243	NO	-
1043	ZINC02730060	1466	0.160352525056068	NO	-
1044	ZINC04317264	3300	0.16029334152588742	NO	-
1045	ZINC03854239	2708	0.16028372707689212	NO	-
1046	ZINC02954675	1670	0.1602656170679231	NO	-
1047	ZINC02836909	1558	0.160244670411716	NO	-
1048	ZINC02460177	1278	0.1601844931400756	NO	-
1049	ZINC01489242	807	0.16017369439968226	NO	-
1050	ZINC04292235	3294	0.16008397751996534	NO	-
1051	ZINC01805026	886	0.16004716976809177	NO	-
1052	ZINC03248482	1893	0.1600399846825112	NO	-
1053	ZINC02721117	1442	0.160006980004166	NO	-
1054	ZINC03294896	1939	0.1599944442662719	NO	-
1055	ZINC01536255	832	0.15998894960186827	NO	-
1056	ZINC03815554	14	0.15997631793070854	YES	2
1057	ZINC04280257	3291	0.15985581123621304	NO	-
1058	ZINC03400034	2054	0.1598517348317944	NO	-
1059	ZINC01311441	692	0.15985149648404082	NO	-
1060	ZINC04171436	3225	0.15978814812737094	NO	-
1061	ZINC00599333	24	0.15977668395325406	NO	-
1062	ZINC04388666	3331	0.15975201498984182	NO	-
1063	ZINC03680739	2546	0.159739134809393	NO	-
1064	ZINC04294240	3295	0.15972061735593338	NO	-
1065	ZINC02275136	1095	0.15956029649912812	NO	-
1066	ZINC04251814	3278	0.1595229442117966	NO	-
1067	ZINC02457643	1272	0.15950805674005303	NO	-
1068	ZINC03972905	3065	0.1594729153326064	NO	-
1069	ZINC03631936	2506	0.15946392713015853	NO	-
1070	ZINC00933931	397	0.15943947374982265	NO	-
1071	ZINC01368106	756	0.15930491909602634	NO	-
1072	ZINC03972906	3066	0.15926517893700345	NO	-
1073	ZINC04268949	3287	0.1591945499650689	NO	-
1074	ZINC04087042	3202	0.1591821790346612	NO	-
1075	ZINC03815548	19	0.15907820293015731	YES	2
1076	ZINC00960063	421	0.15907052565589808	NO	-
1077	ZINC01217291	638	0.158996971827516	NO	-
1078	ZINC03631933	2505	0.15899087342826865	NO	-
1079	ZINC01125381	571	0.1588732804853791	NO	-
1080	ZINC03504652	2264	0.15885957679068208	NO	-
1081	ZINC03868694	2925	0.15884271196203092	NO	-
1082	ZINC00840526	249	0.1586723582028671	NO	-
1083	ZINC03815561	66	0.15866772826043543	YES	8
1084	ZINC04133209	3216	0.15864938646805712	NO	-
1085	ZINC02891039	1646	0.15853467914611233	NO	-
1086	ZINC01767698	872	0.15847548021296792	NO	-
1087	ZINC03528774	2317	0.15840570933188147	NO	-
1088	ZINC03366330	2017	0.1584035294936899	NO	-
1089	ZINC03631880	2501	0.1583947163289666	NO	-
1090	ZINC03505022	2275	0.15835982385867406	NO	-
1091	ZINC02419903	1229	0.1583339218386227	NO	-
1092	ZINC00581910	8	0.1583255244060916	NO	-
1093	ZINC03858788	2806	0.158263031509983	NO	-
1094	ZINC00955447	408	0.15824556085242736	NO	-
1095	ZINC03867540	2866	0.1581742440590583	NO	-
1096	ZINC01953823	959	0.15812299771661822	NO	-
1097	ZINC03567484	2374	0.15811098522620512	NO	-
1098	ZINC02435277	1249	0.15811064141294948	NO	-
1099	ZINC02801994	1535	0.15807302809813573	NO	-
1100	ZINC03857194	2771	0.1580699978512454	NO	-
1101	ZINC03359362	2009	0.158062520153516	NO	-
1102	ZINC03065335	1832	0.15797099908892398	NO	-
1103	ZINC01963450	964	0.15787264835575282	NO	-
1104	ZINC03858096	2800	0.15781850983973253	NO	-
1105	ZINC03259637	1909	0.1577489005866903	NO	-
1106	ZINC00802347	211	0.15771886551752137	NO	-
1107	ZINC00884421	321	0.15757366193838032	NO	-
1108	ZINC00931572	395	0.157556669348417	NO	-
1109	ZINC03037064	1794	0.15743550969790632	NO	-
1110	ZINC02249901	1080	0.15740601428397077	NO	-
1111	ZINC00815673	227	0.15736612860124477	NO	-
1112	ZINC04248749	3260	0.1573468061648596	NO	-
1113	ZINC03855338	2755	0.15733605804425302	NO	-
1114	ZINC01894884	928	0.15721207793244385	NO	-
1115	ZINC01311441	691	0.1571050312339646	NO	-
1116	ZINC03980071	3082	0.15704278221832876	NO	-
1117	ZINC03366680	2018	0.15703163894803823	NO	-
1118	ZINC03849893	2628	0.15698974059803222	NO	-
1119	ZINC01329709	706	0.1569427721346489	NO	-
1120	ZINC04250031	3271	0.15689853931204611	NO	-
1121	ZINC02664438	1396	0.15682619549448143	NO	-
1122	ZINC03332903	1972	0.15680975825751486	NO	-
1123	ZINC01324757	695	0.15672269289125626	NO	-
1124	ZINC03980173	3086	0.15669605121865463	NO	-
1125	ZINC00675629	100	0.15665749305170273	NO	-
1126	ZINC02480250	1297	0.15664641598704848	NO	-
1127	ZINC01953840	960	0.15662340025299612	NO	-
1128	ZINC04404344	3336	0.15655192894320244	NO	-
1129	ZINC01223819	643	0.15651960741813908	NO	-
1130	ZINC02711682	1432	0.15650866663265833	NO	-
1131	ZINC01637259	858	0.15650492254384038	NO	-
1132	ZINC01637259	859	0.15639338324995072	NO	-
1133	ZINC04087028	3201	0.15636571481709002	NO	-
1134	ZINC03047711	1814	0.15632537607925953	NO	-
1135	ZINC03854701	2715	0.15621108977347303	NO	-
1136	ZINC03505051	2278	0.1561478489576932	NO	-
1137	ZINC02120836	1006	0.15598024756019427	NO	-
1138	ZINC03681738	2552	0.1559798084041526	NO	-
1139	ZINC03043879	1810	0.15593011595411674	NO	-
1140	ZINC00954799	406	0.15588944383646314	NO	-
1141	ZINC03868688	2921	0.15583196073447916	NO	-
1142	ZINC03868806	2930	0.15580867318227867	NO	-
1143	ZINC03815531	12	0.15580170207946356	YES	2
1144	ZINC03993768	3143	0.15571082933709776	NO	-
1145	ZINC04463918	3361	0.15567294523505798	NO	-
1146	ZINC04467756	3395	0.15559120330811652	NO	-
1147	ZINC02199951	1035	0.15550264768908345	NO	-
1148	ZINC03986122	3104	0.15545934356218805	NO	-
1149	ZINC03613452	2479	0.1554556701788996	NO	-
1150	ZINC02635381	1354	0.15542033554629459	NO	-
1151	ZINC03857241	2776	0.15534818205139792	NO	-
1152	ZINC04387658	3330	0.1553142644059967	NO	-
1153	ZINC03247334	1892	0.15529694695012794	NO	-
1154	ZINC03892183	2970	0.15528983717457423	NO	-
1155	ZINC00683287	126	0.15528467879010388	NO	-
1156	ZINC03593682	2441	0.1552721339955386	NO	-
1157	ZINC02480983	1299	0.1552300212290816	NO	-
1158	ZINC00773643	184	0.15517601424722174	NO	-
1159	ZINC03854239	2709	0.15516143047843714	NO	-
1160	ZINC02646628	1374	0.15507428876072527	NO	-
1161	ZINC02192596	1029	0.15500540741572544	NO	-
1162	ZINC03563007	2371	0.15494283096613704	NO	-
1163	ZINC02066155	994	0.1549390583986852	NO	-
1164	ZINC01429402	785	0.15492913390702545	NO	-
1165	ZINC02667859	1399	0.15486704092724696	NO	-
1166	ZINC03621402	2481	0.15471665321342962	NO	-
1167	ZINC03869135	2939	0.15468452627455614	NO	-
1168	ZINC02723810	1443	0.15459989677232555	NO	-
1169	ZINC01964530	965	0.15456023426016008	NO	-
1170	ZINC03443567	2110	0.15455691299833024	NO	-
1171	ZINC02888852	1643	0.1545326325668809	NO	-
1172	ZINC01876307	906	0.15442811224927847	NO	-
1173	ZINC01508700	821	0.15440070357480795	NO	-
1174	ZINC03024523	1764	0.15439203055631517	NO	-
1175	ZINC02461172	1283	0.15437072656766176	NO	-
1176	ZINC03982906	3093	0.1543543277563964	NO	-
1177	ZINC03859649	2827	0.1542091416268152	NO	-
1178	ZINC02199953	1036	0.1541719978903065	NO	-
1179	ZINC04357698	3319	0.1541544270075926	NO	-
1180	ZINC00587696	10	0.15413988250403043	NO	-
1181	ZINC02792260	1517	0.15412797928984004	NO	-
1182	ZINC03444623	2116	0.15410973871404504	NO	-
1183	ZINC00676473	103	0.15399532659778362	NO	-
1184	ZINC03400037	2055	0.15399390229685236	NO	-
1185	ZINC01324849	698	0.15396821515707815	NO	-
1186	ZINC00815674	228	0.15385747835674965	NO	-
1187	ZINC01489195	806	0.15381170471473896	NO	-
1188	ZINC03333096	1974	0.1537609947786848	NO	-
1189	ZINC03857239	2774	0.15375624175727473	NO	-
1190	ZINC00667259	83	0.15375321673358033	NO	-
1191	ZINC03316599	1964	0.15375284007907275	NO	-
1192	ZINC03389793	2046	0.15372576351822687	NO	-
1193	ZINC02809051	1543	0.15369907753035605	NO	-
1194	ZINC01767702	873	0.1536891131616053	NO	-
1195	ZINC03859649	2828	0.1536839535576936	NO	-
1196	ZINC00803875	212	0.15365655150825042	NO	-
1197	ZINC01352428	741	0.15364861972363494	NO	-
1198	ZINC02482032	1300	0.15359374457845754	NO	-
1199	ZINC04087023	3200	0.15356325540596197	NO	-
1200	ZINC02368888	1159	0.15355851113738309	NO	-
1201	ZINC03022272	1723	0.15350644072469402	NO	-
1202	ZINC03631882	2502	0.15344236646154288	NO	-
1203	ZINC00712122	148	0.15343707189232175	NO	-
1204	ZINC03438293	2084	0.15339337212846535	NO	-
1205	ZINC02222164	1058	0.15334538647186888	NO	-
1206	ZINC03869134	2936	0.15334460568513333	NO	-
1207	ZINC02227241	1066	0.1533235187888784	NO	-
1208	ZINC00815541	225	0.15331429749720465	NO	-
1209	ZINC04217705	3242	0.15331425667813736	NO	-
1210	ZINC03462814	2162	0.15304702048682184	NO	-
1211	ZINC00959968	417	0.1529373751796795	NO	-
1212	ZINC03278711	1924	0.15292855520221604	NO	-
1213	ZINC02626124	1339	0.15291145178728588	NO	-
1214	ZINC03867540	2865	0.15287862725781304	NO	-
1215	ZINC01654937	866	0.15283522968198118	NO	-
1216	ZINC03982907	3094	0.15279903747639353	NO	-
1217	ZINC02264700	1085	0.1527987251573133	NO	-
1218	ZINC01147918	605	0.1527640081530709	NO	-
1219	ZINC03239909	1882	0.15274998395992762	NO	-
1220	ZINC00878834	312	0.15252009635924377	NO	-
1221	ZINC02890712	1645	0.15244626508135845	NO	-
1222	ZINC03857966	2793	0.15242842126857384	NO	-
1223	ZINC01425452	783	0.15241852586166768	NO	-
1224	ZINC02772044	1503	0.1523445213382411	NO	-
1225	ZINC01076620	516	0.1523233897095025	NO	-
1226	ZINC04420829	3345	0.15228936511324231	NO	-
1227	ZINC03815553	17	0.15226928016743327	YES	2
1228	ZINC02746289	1478	0.15213027125356082	NO	-
1229	ZINC00774621	193	0.15211702255054965	NO	-
1230	ZINC01324759	696	0.15211489125319036	NO	-
1231	ZINC03021718	1718	0.15209255555329204	NO	-
1232	ZINC03889623	2953	0.15207938789975256	NO	-
1233	ZINC00878473	308	0.15203677827509005	NO	-
1234	ZINC04059268	3196	0.1518854190362417	NO	-
1235	ZINC00876448	303	0.15186448780596604	NO	-
1236	ZINC03578643	2409	0.15180119403350437	NO	-
1237	ZINC03815560	18	0.15177406266045226	YES	2
1238	ZINC04246881	3258	0.15174268870070906	NO	-
1239	ZINC00948540	404	0.15171969260794613	NO	-
1240	ZINC02842768	1564	0.1516950858042531	NO	-
1241	ZINC02460981	1279	0.1516678132335169	NO	-
1242	ZINC00855890	256	0.15166655424342765	NO	-
1243	ZINC00960062	420	0.15162170924384533	NO	-
1244	ZINC01272984	664	0.1516185894518977	NO	-
1245	ZINC03520482	2301	0.1515892473569757	NO	-
1246	ZINC03595353	2454	0.15156593014948855	NO	-
1247	ZINC02457643	1273	0.1514742107408893	NO	-
1248	ZINC03515884	2284	0.15141253615453493	NO	-
1249	ZINC03435545	2081	0.1514074453851111	NO	-
1250	ZINC00712122	149	0.15134111611881698	NO	-
1251	ZINC03504923	2270	0.15133959916401063	NO	-
1252	ZINC03031778	1784	0.15131993330768082	NO	-
1253	ZINC03504969	2274	0.15129800659077514	NO	-
1254	ZINC03569771	2384	0.15128490779751427	NO	-
1255	ZINC03516833	2287	0.1512714512612799	NO	-
1256	ZINC03860011	2838	0.15113630717484502	NO	-
1257	ZINC02617208	1322	0.1511187383778023	NO	-
1258	ZINC03681692	2550	0.15110781590444097	NO	-
1259	ZINC02150273	1023	0.1510990258665186	NO	-
1260	ZINC01547018	842	0.1510983681312274	NO	-
1261	ZINC03505049	2277	0.1510121859272602	NO	-
1262	ZINC00674142	97	0.15097050767626508	NO	-
1263	ZINC03503118	2261	0.15094748916943362	NO	-
1264	ZINC04133450	3219	0.15088327490183126	NO	-
1265	ZINC01989718	980	0.15067575346701317	NO	-
1266	ZINC01547018	843	0.15059016605763673	NO	-
1267	ZINC03961962	3012	0.15056777371759392	NO	-
1268	ZINC03856273	2765	0.15048993288992607	NO	-
1269	ZINC03032339	1786	0.15045331667681522	NO	-
1270	ZINC01311442	693	0.15043558250988243	NO	-
1271	ZINC04252239	3285	0.1503391077880467	NO	-
1272	ZINC02051659	990	0.1503344886920829	NO	-
1273	ZINC03272447	1919	0.15024727423103845	NO	-
1274	ZINC03031214	1778	0.15024597161452122	NO	-
1275	ZINC00803878	213	0.15005934938722443	NO	-
1276	ZINC03570858	2390	0.15000749808502545	NO	-
1277	ZINC04090652	3208	0.14998900045603794	NO	-
1278	ZINC00642555	61	0.14998125279338234	NO	-
1279	ZINC03593681	2440	0.1499292082785935	NO	-
1280	ZINC02729790	1455	0.14983076444070806	NO	-
1281	ZINC01197021	633	0.14977312439203505	NO	-
1282	ZINC04317320	3304	0.14976741948835565	NO	-
1283	ZINC03049441	1823	0.14975076170086585	NO	-
1284	ZINC01122858	562	0.14974419631133865	NO	-
1285	ZINC03024611	1766	0.14973288389865247	NO	-
1286	ZINC04464351	3368	0.14972375433844679	NO	-
1287	ZINC03490801	2232	0.1497222446435797	NO	-
1288	ZINC00594040	18	0.14970325076881852	NO	-
1289	ZINC00826740	236	0.1497014248741709	NO	-
1290	ZINC03593296	2434	0.14959399622993327	NO	-
1291	ZINC01294776	687	0.1495653512929857	NO	-
1292	ZINC03549813	2359	0.14948146305524287	NO	-
1293	ZINC03595335	2451	0.14926786013241652	NO	-
1294	ZINC00986164	440	0.14919902190839363	NO	-
1295	ZINC01178179	623	0.1490861492020071	NO	-
1296	ZINC02616427	1319	0.14895280648316778	NO	-
1297	ZINC01273147	666	0.1489430028887777	NO	-
1298	ZINC00881131	317	0.148890394730469	NO	-
1299	ZINC00787312	199	0.1488894176019434	NO	-
1300	ZINC03341312	1985	0.1488455500253987	NO	-
1301	ZINC00863304	272	0.14878885664308442	NO	-
1302	ZINC02291498	1104	0.14875573357178692	NO	-
1303	ZINC03849888	2626	0.14875549956703576	NO	-
1304	ZINC03868031	2883	0.1487175722806359	NO	-
1305	ZINC03853886	2696	0.14866368074621297	NO	-
1306	ZINC02877365	1621	0.14863882074212567	NO	-
1307	ZINC00607281	28	0.1485911243354839	NO	-
1308	ZINC03868685	2918	0.1485728381599176	NO	-
1309	ZINC03867625	2871	0.1485502639637224	NO	-
1310	ZINC02970903	1689	0.14852321928967177	NO	-
1311	ZINC03230819	1869	0.14850430147140992	NO	-
1312	ZINC03568872	2381	0.1484959460572028	NO	-
1313	ZINC02467517	1290	0.14831781960126983	NO	-
1314	ZINC00959969	418	0.14829421209609256	NO	-
1315	ZINC00879074	313	0.14825912321248014	NO	-
1316	ZINC02730059	1465	0.14823619546504652	NO	-
1317	ZINC00877401	304	0.14821897407912202	NO	-
1318	ZINC02410838	1219	0.1482050787613826	NO	-
1319	ZINC00884421	320	0.14818256432678636	NO	-
1320	ZINC01889622	911	0.14814024629076034	NO	-
1321	ZINC04250031	3272	0.14810123761845462	NO	-
1322	ZINC01132594	587	0.14809804313216499	NO	-
1323	ZINC01549595	846	0.14807290401683437	NO	-
1324	ZINC01544548	841	0.14801509992446654	NO	-
1325	ZINC03032343	1788	0.14794595806590147	NO	-
1326	ZINC02705718	1426	0.14793400750770358	NO	-
1327	ZINC02424396	1238	0.14790155886372297	NO	-
1328	ZINC00904560	356	0.14787356066841756	NO	-
1329	ZINC00986163	439	0.1478559543687887	NO	-
1330	ZINC03971569	3062	0.14777313522739388	NO	-
1331	ZINC04470205	3415	0.14777313522739388	NO	-
1332	ZINC00766250	174	0.1477100860001392	NO	-
1333	ZINC04383957	3324	0.14755691774032081	NO	-
1334	ZINC03860010	2837	0.14752346729127275	NO	-
1335	ZINC03868687	2920	0.14750030511320594	NO	-
1336	ZINC00992561	445	0.14749896215509078	NO	-
1337	ZINC03618798	2480	0.14744665057033315	NO	-
1338	ZINC01415088	781	0.1474141323197533	NO	-
1339	ZINC03316599	1965	0.14741086382091487	NO	-
1340	ZINC03279755	1925	0.14740963734532517	NO	-
1341	ZINC00891142	341	0.1473600196515156	NO	-
1342	ZINC00891142	342	0.1473600196515156	NO	-
1343	ZINC03889452	2951	0.14732321171720267	NO	-
1344	ZINC00599334	25	0.14731919411542166	NO	-
1345	ZINC00816555	233	0.14731897804118055	NO	-
1346	ZINC00715895	152	0.14726493066575883	NO	-
1347	ZINC03304307	1954	0.14724659335608536	NO	-
1348	ZINC02705744	1429	0.14723032549579362	NO	-
1349	ZINC04464510	3370	0.14722251267748393	NO	-
1350	ZINC04000821	3153	0.14720641764029266	NO	-
1351	ZINC04033721	3177	0.14707992134933143	NO	-
1352	ZINC03858118	2803	0.14707296973648298	NO	-
1353	ZINC04469827	3409	0.14707296973648298	NO	-
1354	ZINC01125379	570	0.14707007136429293	NO	-
1355	ZINC02794943	1518	0.1470287040331399	NO	-
1356	ZINC04249903	3266	0.14699591543899448	NO	-
1357	ZINC03853871	2695	0.146926317240018	NO	-
1358	ZINC04241433	3257	0.14691130299786628	NO	-
1359	ZINC03534582	2327	0.14689569674022515	NO	-
1360	ZINC01964531	966	0.1468815848816554	NO	-
1361	ZINC00632451	49	0.14684108516732072	NO	-
1362	ZINC03228268	1864	0.14683006904448584	NO	-
1363	ZINC03869134	2937	0.1468153573979113	NO	-
1364	ZINC02245495	1077	0.1467572167589724	NO	-
1365	ZINC01922776	944	0.146731281354333	NO	-
1366	ZINC02886453	1638	0.14672548645783345	NO	-
1367	ZINC02705744	1431	0.1465266100390005	NO	-
1368	ZINC03889431	2950	0.14649445275753725	NO	-
1369	ZINC03854101	2699	0.14649156240377237	NO	-
1370	ZINC00861977	266	0.14625529343706659	NO	-
1371	ZINC01275431	668	0.1462236220085924	NO	-
1372	ZINC03533916	2326	0.14622265793750935	NO	-
1373	ZINC03868693	2924	0.14620174631446065	NO	-
1374	ZINC03359496	2010	0.14610722940176463	NO	-
1375	ZINC00873585	294	0.14610542540908045	NO	-
1376	ZINC02950155	1668	0.14607526690689698	NO	-
1377	ZINC03285104	1931	0.14607407414395082	NO	-
1378	ZINC03023708	1750	0.14606887168506133	NO	-
1379	ZINC02705718	1427	0.14606649136086702	NO	-
1380	ZINC02954970	1671	0.14599195006335577	NO	-
1381	ZINC02432170	1246	0.14596001712653575	NO	-
1382	ZINC03851591	2657	0.14595437778430612	NO	-
1383	ZINC03528797	2319	0.1459481134918679	NO	-
1384	ZINC03534651	2329	0.14590519992620596	NO	-
1385	ZINC00773476	181	0.1458768858931331	NO	-
1386	ZINC00816556	234	0.14583522797922682	NO	-
1387	ZINC04317329	3310	0.14580288804488697	NO	-
1388	ZINC01066387	504	0.1457801667022092	NO	-
1389	ZINC02403307	1204	0.1457595327310237	NO	-
1390	ZINC02826687	1547	0.1456346275985716	NO	-
1391	ZINC04033721	3176	0.14559345270040044	NO	-
1392	ZINC02746237	1476	0.1455535657413184	NO	-
1393	ZINC01357933	748	0.1455206854328116	NO	-
1394	ZINC02429214	1244	0.14544445881493706	NO	-
1395	ZINC04249903	3265	0.1453341224393198	NO	-
1396	ZINC03008025	1714	0.14525967920371202	NO	-
1397	ZINC03854512	2713	0.14520644363621177	NO	-
1398	ZINC03023706	1749	0.1451725874489105	NO	-
1399	ZINC01278588	669	0.14504652821607739	NO	-
1400	ZINC03850951	2647	0.14498849906512212	NO	-
1401	ZINC03606728	2478	0.14496866928997826	NO	-
1402	ZINC00673584	93	0.14493611573539575	NO	-
1403	ZINC03631971	2515	0.1448898422075653	NO	-
1404	ZINC02408767	1213	0.144823703177002	NO	-
1405	ZINC03938623	2990	0.14481508125657844	NO	-
1406	ZINC03853863	2694	0.14479886117376348	NO	-
1407	ZINC00958224	413	0.1447543526174433	NO	-
1408	ZINC03215454	1853	0.1447386958048785	NO	-
1409	ZINC03503081	2260	0.14468484897190498	NO	-
1410	ZINC03048868	1818	0.14468072781535132	NO	-
1411	ZINC03889259	2947	0.1446400097386639	NO	-
1412	ZINC00987298	442	0.14463769909112273	NO	-
1413	ZINC03993003	3137	0.14462975807124695	NO	-
1414	ZINC03849893	2629	0.14453326294526492	NO	-
1415	ZINC03032341	1787	0.14444866612086046	NO	-
1416	ZINC03517639	2289	0.14442517241619687	NO	-
1417	ZINC03593294	2433	0.14436933531617316	NO	-
1418	ZINC03992016	3130	0.14428720477577853	NO	-
1419	ZINC03596842	2471	0.14428570677403732	NO	-
1420	ZINC02746238	1477	0.14428212990308856	NO	-
1421	ZINC00774150	190	0.14421633356636057	NO	-
1422	ZINC03435545	2082	0.1441328169018487	NO	-
1423	ZINC02331687	1130	0.1441240805220128	NO	-
1424	ZINC03854104	2700	0.14407357780007574	NO	-
1425	ZINC02394466	1189	0.14405933802534465	NO	-
1426	ZINC03593448	2437	0.14404409375802968	NO	-
1427	ZINC02803169	1538	0.14393012601898741	NO	-
1428	ZINC01099419	528	0.14379258611432583	NO	-
1429	ZINC01471821	797	0.1437052304752164	NO	-
1430	ZINC00683240	121	0.14354144130140745	NO	-
1431	ZINC02181022	1025	0.1435069919418648	NO	-
1432	ZINC04115636	3210	0.14349526380048613	NO	-
1433	ZINC03855161	2750	0.1434800722716065	NO	-
1434	ZINC03968462	3020	0.1434479271207736	NO	-
1435	ZINC03858330	2804	0.14342762289989133	NO	-
1436	ZINC01121561	561	0.14341138185297372	NO	-
1437	ZINC02843319	1568	0.14334792090764514	NO	-
1438	ZINC00958192	411	0.1433344970937429	NO	-
1439	ZINC01127304	577	0.14333367417140133	NO	-
1440	ZINC03537457	2338	0.14329532037398757	NO	-
1441	ZINC00895317	349	0.1432418767704248	NO	-
1442	ZINC02622867	1337	0.14322714864371625	NO	-
1443	ZINC03815567	22	0.14321821024491418	YES	2
1444	ZINC01331481	715	0.1431157118178466	NO	-
1445	ZINC02868739	1606	0.14307224916970163	NO	-
1446	ZINC01868097	901	0.14307092006199748	NO	-
1447	ZINC01485419	799	0.1430398363020481	NO	-
1448	ZINC01368106	755	0.14302061737868751	NO	-
1449	ZINC03545057	2351	0.14297842933650584	NO	-
1450	ZINC03866731	2843	0.14295950345469163	NO	-
1451	ZINC02341861	1137	0.1429486278094208	NO	-
1452	ZINC03849424	2621	0.14294529544888365	NO	-
1453	ZINC03971564	3061	0.14291555751600826	NO	-
1454	ZINC00809862	218	0.14288978931231275	NO	-
1455	ZINC03868031	2882	0.1428658331427386	NO	-
1456	ZINC00867268	273	0.14283677302481043	NO	-
1457	ZINC02969739	1680	0.14283366503935638	NO	-
1458	ZINC04235556	3252	0.14280022918777108	NO	-
1459	ZINC03867491	2862	0.14279038563996738	NO	-
1460	ZINC01123658	566	0.1427757561746077	NO	-
1461	ZINC03967922	3016	0.14273856266461787	NO	-
1462	ZINC01890498	923	0.14268015606054538	NO	-
1463	ZINC02423582	1236	0.14267836626625777	NO	-
1464	ZINC03361085	2012	0.1426540650154749	NO	-
1465	ZINC03868686	2919	0.14260635327872667	NO	-
1466	ZINC03344720	1989	0.14259297249731626	NO	-
1467	ZINC03520479	2300	0.14259108763761758	NO	-
1468	ZINC01059693	489	0.14256042921723044	NO	-
1469	ZINC00871674	290	0.14246486222149093	NO	-
1470	ZINC01889783	912	0.14244253496558082	NO	-
1471	ZINC02051657	989	0.14240188958495137	NO	-
1472	ZINC00624645	32	0.1423156614662387	NO	-
1473	ZINC02349123	1142	0.14206348552482073	NO	-
1474	ZINC03550660	2360	0.14203443909580185	NO	-
1475	ZINC01145791	604	0.1420167149095059	NO	-
1476	ZINC01099429	529	0.1420069611265374	NO	-
1477	ZINC01492164	814	0.14200063758539946	NO	-
1478	ZINC01006523	451	0.14200063182537742	NO	-
1479	ZINC00692094	142	0.1419738757622387	NO	-
1480	ZINC01889786	913	0.14195009820544552	NO	-
1481	ZINC04468490	3399	0.1419445574496887	NO	-
1482	ZINC04317264	3302	0.14191464098486975	NO	-
1483	ZINC03270102	1915	0.14181240081059024	NO	-
1484	ZINC03595351	2453	0.14179210675794163	NO	-
1485	ZINC03470579	2198	0.14169468460557766	NO	-
1486	ZINC00648757	65	0.14168991462845454	NO	-
1487	ZINC02908683	1651	0.14162142134639943	NO	-
1488	ZINC02908683	1652	0.14162142134639943	NO	-
1489	ZINC02141326	1019	0.1416029231337161	NO	-
1490	ZINC01890456	920	0.141600749075999	NO	-
1491	ZINC03984474	3101	0.1415703169954498	NO	-
1492	ZINC03484470	2222	0.14155413778520257	NO	-
1493	ZINC04384552	3325	0.14155110006741972	NO	-
1494	ZINC02621366	1330	0.14154708644525474	NO	-
1495	ZINC00904559	355	0.14147376702227094	NO	-
1496	ZINC03523275	2311	0.14146817218117844	NO	-
1497	ZINC00597878	22	0.14145438119194836	NO	-
1498	ZINC03464416	2178	0.14143790221158214	NO	-
1499	ZINC04249903	3264	0.14139058810309846	NO	-
1500	ZINC04133450	3218	0.14128917357713744	NO	-
1501	ZINC03025417	1773	0.141282773523933	NO	-
1502	ZINC02405405	1205	0.14124432115069724	NO	-
1503	ZINC03815515	30	0.14123519864700268	YES	2
1504	ZINC01282193	671	0.14120553925208373	NO	-
1505	ZINC01282193	672	0.14120553925208373	NO	-
1506	ZINC03595435	2462	0.14109966410096847	NO	-
1507	ZINC00815647	226	0.14107642250336672	NO	-
1508	ZINC00711822	147	0.141057162642651	NO	-
1509	ZINC03270100	1914	0.14105287811716544	NO	-
1510	ZINC03464400	2173	0.14098402854160103	NO	-
1511	ZINC00879353	314	0.1409350588864871	NO	-
1512	ZINC02848081	1572	0.14087301095605045	NO	-
1513	ZINC02123450	1007	0.1408463082016117	NO	-
1514	ZINC04468537	3402	0.14082476239731223	NO	-
1515	ZINC03890923	2965	0.14078618062545256	NO	-
1516	ZINC03454933	2130	0.14078137014167075	NO	-
1517	ZINC04386424	3327	0.14071794822127012	NO	-
1518	ZINC01553290	851	0.14070085044456354	NO	-
1519	ZINC03334123	1977	0.14069943465183238	NO	-
1520	ZINC01952788	954	0.14064788996414396	NO	-
1521	ZINC01802981	883	0.14060574932437422	NO	-
1522	ZINC03455093	2136	0.14058629739866552	NO	-
1523	ZINC03464412	2177	0.14052574929880407	NO	-
1524	ZINC03455145	2138	0.14050395665532608	NO	-
1525	ZINC00661171	70	0.1404730044364287	NO	-
1526	ZINC03256777	1902	0.1404696945066519	NO	-
1527	ZINC00891139	337	0.14040876428872573	NO	-
1528	ZINC00891139	338	0.14040876428872573	NO	-
1529	ZINC03454944	2131	0.1403006840728222	NO	-
1530	ZINC00871671	287	0.14023301842943195	NO	-
1531	ZINC03630104	2485	0.14023102802363038	NO	-
1532	ZINC01282193	670	0.14020466045744803	NO	-
1533	ZINC02655994	1384	0.14019341453682774	NO	-
1534	ZINC03815571	15	0.14018077100814558	YES	2
1535	ZINC02798384	1531	0.14018021564153052	NO	-
1536	ZINC03595582	2466	0.14004177464286244	NO	-
1537	ZINC03855330	2753	0.14002898114535942	NO	-
1538	ZINC01282198	674	0.13985721850921765	NO	-
1539	ZINC01282198	675	0.13985721850921765	NO	-
1540	ZINC02181092	1027	0.1397992622273747	NO	-
1541	ZINC03595368	2457	0.13976059065514762	NO	-
1542	ZINC00661389	71	0.13973104073214365	NO	-
1543	ZINC01217291	637	0.13970089148114662	NO	-
1544	ZINC03815522	20	0.13970012309044036	YES	2
1545	ZINC00624645	31	0.13970002427605643	NO	-
1546	ZINC04251772	3276	0.13968788756711278	NO	-
1547	ZINC03207191	1848	0.13968369428438726	NO	-
1548	ZINC03855341	2757	0.13968240600688295	NO	-
1549	ZINC04235557	3253	0.13965613746008915	NO	-
1550	ZINC03858959	2815	0.13961345734514716	NO	-
1551	ZINC00891615	345	0.13958424982890674	NO	-
1552	ZINC03504651	2263	0.13952465267324132	NO	-
1553	ZINC00878477	309	0.13944691525816874	NO	-
1554	ZINC04422763	3346	0.13933612713441973	NO	-
1555	ZINC02007690	986	0.1392793891028125	NO	-
1556	ZINC00891062	327	0.1391969916238206	NO	-
1557	ZINC02746367	1479	0.13915394423807675	NO	-
1558	ZINC03534968	2330	0.13914265055289987	NO	-
1559	ZINC02221069	1055	0.13908854113322688	NO	-
1560	ZINC03975052	3070	0.1390858589216456	NO	-
1561	ZINC03596920	2472	0.13901345921328873	NO	-
1562	ZINC03859568	2822	0.1389658678426657	NO	-
1563	ZINC01884291	908	0.13892538929248713	NO	-
1564	ZINC01019186	456	0.13892114860260224	NO	-
1565	ZINC04250015	3267	0.13891143169613573	NO	-
1566	ZINC03854171	2706	0.13888874879777086	NO	-
1567	ZINC02544389	1312	0.1388806423969197	NO	-
1568	ZINC03271146	1917	0.13885747104162444	NO	-
1569	ZINC00683284	125	0.138807343315516	NO	-
1570	ZINC00774256	192	0.13877457533562904	NO	-
1571	ZINC02260058	1083	0.13877113811449684	NO	-
1572	ZINC02467859	1291	0.13874954597973974	NO	-
1573	ZINC02959583	1673	0.13871972533613278	NO	-
1574	ZINC02705744	1430	0.13871749553757784	NO	-
1575	ZINC03595229	2447	0.1386418931879029	NO	-
1576	ZINC00815539	224	0.13859913359594156	NO	-
1577	ZINC02729749	1451	0.13851483520523208	NO	-
1578	ZINC01079886	522	0.13851340720651242	NO	-
1579	ZINC04493080	3438	0.13850289013664982	NO	-
1580	ZINC01223617	642	0.1384836765727329	NO	-
1581	ZINC03023688	1745	0.13838586464042402	NO	-
1582	ZINC03994431	3144	0.13833631739482338	NO	-
1583	ZINC03987494	3109	0.13832385551238113	NO	-
1584	ZINC00862124	268	0.13830823986629678	NO	-
1585	ZINC01410446	777	0.1383043236170262	NO	-
1586	ZINC04292235	3292	0.1382917518049697	NO	-
1587	ZINC00726398	159	0.13828783819018714	NO	-
1588	ZINC03631973	2516	0.13825916152189674	NO	-
1589	ZINC02227241	1064	0.13824167535737766	NO	-
1590	ZINC02651463	1379	0.13820485549308878	NO	-
1591	ZINC02457643	1271	0.1381315325645389	NO	-
1592	ZINC03570858	2391	0.13810868505421406	NO	-
1593	ZINC03975053	3071	0.13809947156763214	NO	-
1594	ZINC03031600	1782	0.1380836702676918	NO	-
1595	ZINC04515546	3444	0.13803499279311734	NO	-
1596	ZINC03545242	2353	0.13801460064894475	NO	-
1597	ZINC03449793	2124	0.13797141333867016	NO	-
1598	ZINC03873225	2942	0.137947046940336	NO	-
1599	ZINC04250015	3269	0.1379226451305258	NO	-
1600	ZINC03272482	1920	0.13784025902854352	NO	-
1601	ZINC03849888	2627	0.137818484648942	NO	-
1602	ZINC00862123	267	0.13781293553055873	NO	-
1603	ZINC01890452	919	0.13781049193204337	NO	-
1604	ZINC04362967	3322	0.1378021767940837	NO	-
1605	ZINC01889810	916	0.13771064328273835	NO	-
1606	ZINC03023712	1752	0.1376637806849449	NO	-
1607	ZINC03224626	1862	0.13760750352183407	NO	-
1608	ZINC02705718	1425	0.1374912561081306	NO	-
1609	ZINC03545072	2352	0.13748462331496333	NO	-
1610	ZINC02885161	1636	0.13745320770246847	NO	-
1611	ZINC03953173	3010	0.13743764176937434	NO	-
1612	ZINC02532047	1311	0.13742697523360212	NO	-
1613	ZINC02614798	1316	0.13736365229124084	NO	-
1614	ZINC03348945	2003	0.1373578246453071	NO	-
1615	ZINC02206585	1045	0.1373352261692516	NO	-
1616	ZINC02614812	1317	0.13729109849127097	NO	-
1617	ZINC03631289	2499	0.137285149723002	NO	-
1618	ZINC00589276	11	0.1372790987673816	NO	-
1619	ZINC00665520	78	0.137274249131989	NO	-
1620	ZINC01065591	501	0.13727286192741098	NO	-
1621	ZINC04087107	3205	0.137241452769533	NO	-
1622	ZINC03595146	2446	0.13712747725905441	NO	-
1623	ZINC03596189	2467	0.13711066738966826	NO	-
1624	ZINC00711511	146	0.1371063757779606	NO	-
1625	ZINC02364907	1152	0.13709913284525108	NO	-
1626	ZINC01049380	478	0.137091820258746	NO	-
1627	ZINC01324847	697	0.13704838933307298	NO	-
1628	ZINC03855340	2756	0.13697669672511104	NO	-
1629	ZINC00847493	251	0.13695450144626878	NO	-
1630	ZINC01355663	745	0.13695087762951888	NO	-
1631	ZINC03850458	2641	0.13692297762067315	NO	-
1632	ZINC03869135	2940	0.1368748486756114	NO	-
1633	ZINC02234010	1072	0.13685597958226084	NO	-
1634	ZINC03815547	31	0.1367595693906708	YES	2
1635	ZINC01282206	676	0.13672795672876747	NO	-
1636	ZINC03220090	1859	0.13671672815059246	NO	-
1637	ZINC04493080	3439	0.13670960419802022	NO	-
1638	ZINC03455124	2137	0.13668578824189842	NO	-
1639	ZINC04001055	3160	0.13664469980243227	NO	-
1640	ZINC02970351	1685	0.13659177519377205	NO	-
1641	ZINC03987495	3110	0.13658291118439853	NO	-
1642	ZINC02440951	1256	0.13656734734722237	NO	-
1643	ZINC01355663	746	0.13640965033329178	NO	-
1644	ZINC04346353	3316	0.13640071671254994	NO	-
1645	ZINC03890084	2957	0.13638619383790132	NO	-
1646	ZINC01078074	517	0.13635979010697777	NO	-
1647	ZINC03519256	2290	0.13623652317301474	NO	-
1648	ZINC01922810	945	0.13623297263684064	NO	-
1649	ZINC03337144	1979	0.13621615579334814	NO	-
1650	ZINC03976406	3076	0.13621244563498233	NO	-
1651	ZINC00773823	186	0.13621206027416186	NO	-
1652	ZINC03890646	2962	0.136190263545642	NO	-
1653	ZINC04514805	3443	0.13609348842306976	NO	-
1654	ZINC00958176	410	0.13608386066210273	NO	-
1655	ZINC02377402	1172	0.1360192876126952	NO	-
1656	ZINC03299828	1945	0.13600955207563567	NO	-
1657	ZINC02730053	1463	0.1360070095961275	NO	-
1658	ZINC01123198	564	0.13592672206392742	NO	-
1659	ZINC02773559	1506	0.13591965231044256	NO	-
1660	ZINC03464406	2175	0.13591840720128415	NO	-
1661	ZINC03968462	3021	0.13590055831173384	NO	-
1662	ZINC03992015	3129	0.1358509036510427	NO	-
1663	ZINC00891618	346	0.13580982244246104	NO	-
1664	ZINC01051588	483	0.1357630562219042	NO	-
1665	ZINC03594460	2444	0.13573732482690457	NO	-
1666	ZINC03968614	3027	0.1357330404241278	NO	-
1667	ZINC04001087	3161	0.13566249036864259	NO	-
1668	ZINC00665571	79	0.13564399011753905	NO	-
1669	ZINC01876305	905	0.1356182741681103	NO	-
1670	ZINC03022269	1721	0.13559299578886694	NO	-
1671	ZINC03867523	2864	0.1355914594401231	NO	-
1672	ZINC04465614	3382	0.1355914594401231	NO	-
1673	ZINC02858593	1599	0.13556731237890157	NO	-
1674	ZINC03595532	2463	0.1355360380775987	NO	-
1675	ZINC02408766	1212	0.13548773551563859	NO	-
1676	ZINC03631215	2498	0.13542813337043394	NO	-
1677	ZINC03484407	2221	0.13539151957398354	NO	-
1678	ZINC01792435	880	0.13535073444167145	NO	-
1679	ZINC02786274	1513	0.13532722245904988	NO	-
1680	ZINC03987395	3108	0.13529445625729214	NO	-
1681	ZINC03868030	2880	0.1352349151558063	NO	-
1682	ZINC02619809	1327	0.13521514022803854	NO	-
1683	ZINC03446835	2121	0.13515891699023164	NO	-
1684	ZINC02616930	1321	0.13513171220745288	NO	-
1685	ZINC03868030	2881	0.13504921311782533	NO	-
1686	ZINC01952988	957	0.13501503985737975	NO	-
1687	ZINC03455688	2143	0.1349743727385214	NO	-
1688	ZINC01436611	791	0.13497100696808997	NO	-
1689	ZINC03528776	2318	0.13488005805301487	NO	-
1690	ZINC03815556	59	0.134839626294785	YES	4
1691	ZINC02971801	1694	0.13478648011648536	NO	-
1692	ZINC04386424	3328	0.1347411195305041	NO	-
1693	ZINC02461084	1281	0.13472613367173475	NO	-
1694	ZINC02469121	1294	0.1347220792811779	NO	-
1695	ZINC03855582	2761	0.1347164881737261	NO	-
1696	ZINC02726020	1445	0.1347159845298541	NO	-
1697	ZINC03365233	2016	0.1346826012956244	NO	-
1698	ZINC02653631	1383	0.13459771009927307	NO	-
1699	ZINC03541816	2345	0.1345538988914439	NO	-
1700	ZINC00755634	169	0.13451040360137007	NO	-
1701	ZINC03851591	2656	0.1344197187120536	NO	-
1702	ZINC01860662	899	0.13441754856828703	NO	-
1703	ZINC00891136	333	0.13440953115267906	NO	-
1704	ZINC00891136	334	0.13440953115267906	NO	-
1705	ZINC03859656	2829	0.13439831113624034	NO	-
1706	ZINC00773629	183	0.1343968219815779	NO	-
1707	ZINC00847494	252	0.13431644698297016	NO	-
1708	ZINC01110702	543	0.134253628757858	NO	-
1709	ZINC03857682	2787	0.1342403303613918	NO	-
1710	ZINC00602001	26	0.13416237812237414	NO	-
1711	ZINC03990977	3124	0.13415968463088143	NO	-
1712	ZINC02201187	1038	0.13415468781054657	NO	-
1713	ZINC03241582	1887	0.13413979382623167	NO	-
1714	ZINC01069754	507	0.13413586712680092	NO	-
1715	ZINC03993055	3141	0.1340949756883773	NO	-
1716	ZINC03868699	2927	0.1340850697417613	NO	-
1717	ZINC03866739	2845	0.13405931970330728	NO	-
1718	ZINC03815562	35	0.13399074226308097	YES	2
1719	ZINC02462665	1286	0.1339452298286483	NO	-
1720	ZINC03018709	1717	0.13391928168444933	NO	-
1721	ZINC03199719	1846	0.13390904988711202	NO	-
1722	ZINC01485419	800	0.13387399713843048	NO	-
1723	ZINC01485419	801	0.13387399713843048	NO	-
1724	ZINC01338892	720	0.13385506211267909	NO	-
1725	ZINC03528826	2320	0.13384351348923182	NO	-
1726	ZINC04292235	3293	0.13378067831515342	NO	-
1727	ZINC03023391	1740	0.1337491298061857	NO	-
1728	ZINC01045915	475	0.1337105167555787	NO	-
1729	ZINC03984475	3102	0.133705713550805	NO	-
1730	ZINC03967922	3017	0.13367260827828975	NO	-
1731	ZINC03929505	2980	0.13365351437986397	NO	-
1732	ZINC02047838	988	0.13362474013162837	NO	-
1733	ZINC01540197	836	0.1336151629641278	NO	-
1734	ZINC02427526	1241	0.13360442562482122	NO	-
1735	ZINC03425444	2071	0.13360360669433471	NO	-
1736	ZINC01366450	751	0.13357848877130687	NO	-
1737	ZINC03993207	3142	0.13353000355483918	NO	-
1738	ZINC04469933	3412	0.13353000355483918	NO	-
1739	ZINC03025149	1768	0.13346972824767608	NO	-
1740	ZINC04225449	3249	0.13343035375359114	NO	-
1741	ZINC04005073	3172	0.13341475982672168	NO	-
1742	ZINC04459132	3357	0.13339930771321057	NO	-
1743	ZINC01301818	689	0.13334822821473025	NO	-
1744	ZINC03859786	2835	0.1332776242481449	NO	-
1745	ZINC03519997	2296	0.1332766645510048	NO	-
1746	ZINC01371921	761	0.13324094895898614	NO	-
1747	ZINC00879353	315	0.1332160610115316	NO	-
1748	ZINC01060387	490	0.1331872809196933	NO	-
1749	ZINC00625907	38	0.1331769109634907	NO	-
1750	ZINC03553852	2362	0.13317613415826043	NO	-
1751	ZINC01889804	915	0.1331331144166451	NO	-
1752	ZINC01144373	600	0.1331330459094642	NO	-
1753	ZINC03468281	2190	0.13312814140797674	NO	-
1754	ZINC03854683	2714	0.13310993626506606	NO	-
1755	ZINC00672667	92	0.13310832231171124	NO	-
1756	ZINC04638655	3461	0.13310457629341327	NO	-
1757	ZINC00687837	136	0.13309468721381126	NO	-
1758	ZINC03857359	2779	0.13307687549264743	NO	-
1759	ZINC03851955	2674	0.132988627351904	NO	-
1760	ZINC03541816	2346	0.1329634320998954	NO	-
1761	ZINC02323580	1122	0.13294860906931102	NO	-
1762	ZINC03248484	1894	0.1329295388781022	NO	-
1763	ZINC03980071	3083	0.13284447011861034	NO	-
1764	ZINC03681706	2551	0.13284011649629224	NO	-
1765	ZINC00678327	115	0.1328019506584324	NO	-
1766	ZINC03867587	2870	0.132765618110451	NO	-
1767	ZINC01789738	879	0.13275064962655236	NO	-
1768	ZINC03379053	2043	0.13271635025746692	NO	-
1769	ZINC03022270	1722	0.1326217125155159	NO	-
1770	ZINC03851645	2663	0.13253531475833533	NO	-
1771	ZINC03462840	2163	0.13252361027929152	NO	-
1772	ZINC01040425	468	0.13248762495905822	NO	-
1773	ZINC02876637	1618	0.1323416028275195	NO	-
1774	ZINC03680749	2547	0.13232196080364858	NO	-
1775	ZINC04470300	3416	0.132305993684986	NO	-
1776	ZINC03596257	2469	0.13230144779499062	NO	-
1777	ZINC02144095	1021	0.13223057772304686	NO	-
1778	ZINC01952939	956	0.1322139353488402	NO	-
1779	ZINC02908683	1650	0.13213609664788056	NO	-
1780	ZINC00629377	42	0.1321185463840954	NO	-
1781	ZINC00907418	361	0.13210282554897682	NO	-
1782	ZINC00983559	434	0.13207628489023762	NO	-
1783	ZINC03031237	1779	0.13206564896340078	NO	-
1784	ZINC02868962	1607	0.13204558748230738	NO	-
1785	ZINC02881122	1628	0.1320227230183778	NO	-
1786	ZINC03857728	2789	0.1320009304637022	NO	-
1787	ZINC02764261	1498	0.131994202578922	NO	-
1788	ZINC02971412	1692	0.13199194868960587	NO	-
1789	ZINC04514411	3442	0.1318995314017611	NO	-
1790	ZINC00629377	41	0.13189680710218102	NO	-
1791	ZINC04484718	3418	0.13186604437276497	NO	-
1792	ZINC02621864	1334	0.1318589489073448	NO	-
1793	ZINC03292912	1936	0.13181496947453478	NO	-
1794	ZINC02720574	1437	0.13178142780234728	NO	-
1795	ZINC02457637	1269	0.13176514117362748	NO	-
1796	ZINC03018658	1716	0.13174695505001455	NO	-
1797	ZINC03859569	2823	0.13169604228361345	NO	-
1798	ZINC03973531	3069	0.1316245592336588	NO	-
1799	ZINC01008279	454	0.13161936857631867	NO	-
1800	ZINC03237908	1881	0.13161380482774215	NO	-
1801	ZINC04465634	3383	0.1315826020874517	NO	-
1802	ZINC02337357	1136	0.1315730082466757	NO	-
1803	ZINC01111588	546	0.1315417830846451	NO	-
1804	ZINC02971796	1693	0.13148839119141711	NO	-
1805	ZINC03987391	3107	0.1314031111113614	NO	-
1806	ZINC03857727	2788	0.1313637565962493	NO	-
1807	ZINC03851662	2666	0.1313303908626272	NO	-
1808	ZINC01289253	682	0.13125758404676038	NO	-
1809	ZINC01119383	559	0.13123293419109164	NO	-
1810	ZINC03595580	2465	0.13115864086566129	NO	-
1811	ZINC03815563	16	0.13113854233307176	YES	2
1812	ZINC01491591	813	0.131105600558266	NO	-
1813	ZINC02881300	1629	0.1311040426294098	NO	-
1814	ZINC00719256	153	0.1310732972043976	NO	-
1815	ZINC02803169	1537	0.13105581670435623	NO	-
1816	ZINC01512715	822	0.13104531778598277	NO	-
1817	ZINC00774191	191	0.13102836697460815	NO	-
1818	ZINC02866385	1602	0.13102391213598552	NO	-
1819	ZINC02200013	1037	0.13101890488153195	NO	-
1820	ZINC03867366	2853	0.130969661618737	NO	-
1821	ZINC02366194	1157	0.13096242544271416	NO	-
1822	ZINC02884650	1633	0.13095616400123083	NO	-
1823	ZINC01273893	667	0.13090629864275447	NO	-
1824	ZINC01106948	532	0.13085795137999295	NO	-
1825	ZINC03358574	2007	0.13076117911564852	NO	-
1826	ZINC01137353	590	0.13071018084597902	NO	-
1827	ZINC01125160	569	0.13069416567659578	NO	-
1828	ZINC01384084	772	0.13069126368187978	NO	-
1829	ZINC02662267	1395	0.13068527743206035	NO	-
1830	ZINC01073432	512	0.13065195158742268	NO	-
1831	ZINC03309788	1960	0.1306242892929684	NO	-
1832	ZINC03855345	2758	0.13061215655154837	NO	-
1833	ZINC02842823	1565	0.13058431472421533	NO	-
1834	ZINC01144765	602	0.1305618359621943	NO	-
1835	ZINC03371479	2030	0.1305616554455059	NO	-
1836	ZINC00930571	393	0.1305446553392258	NO	-
1837	ZINC02928060	1657	0.13052935744083813	NO	-
1838	ZINC03593660	2438	0.13046677054009184	NO	-
1839	ZINC00977263	423	0.1304502575830509	NO	-
1840	ZINC01324852	700	0.13043708334469858	NO	-
1841	ZINC00538658	1	0.13042908146710125	NO	-
1842	ZINC00993681	447	0.13042833264343623	NO	-
1843	ZINC02415183	1224	0.13042653998875903	NO	-
1844	ZINC03514267	2280	0.13042607943450354	NO	-
1845	ZINC00856738	258	0.13040275136951962	NO	-
1846	ZINC00955448	409	0.13036593956673637	NO	-
1847	ZINC03333093	1973	0.13026188019237758	NO	-
1848	ZINC01115062	549	0.1302385870465767	NO	-
1849	ZINC03819153	2593	0.1302167176594567	NO	-
1850	ZINC03065333	1831	0.1302154372643087	NO	-
1851	ZINC00891117	329	0.13021273314740744	NO	-
1852	ZINC00891117	330	0.13021273314740744	NO	-
1853	ZINC02886738	1639	0.13013189198608388	NO	-
1854	ZINC02457637	1268	0.1301083636460989	NO	-
1855	ZINC02399802	1197	0.13010764962545676	NO	-
1856	ZINC01366449	750	0.13003369308287602	NO	-
1857	ZINC01889802	914	0.12999167100153694	NO	-
1858	ZINC01292266	685	0.12993945166846102	NO	-
1859	ZINC03605461	2476	0.12992300219215328	NO	-
1860	ZINC00584948	9	0.12991295015341167	NO	-
1861	ZINC01078142	519	0.12978898295025626	NO	-
1862	ZINC01989647	978	0.12977610537410222	NO	-
1863	ZINC03333098	1975	0.12969869034248285	NO	-
1864	ZINC03032100	1785	0.12965791157719173	NO	-
1865	ZINC01261642	662	0.12965642011590256	NO	-
1866	ZINC04001088	3162	0.12956463181699893	NO	-
1867	ZINC03987309	3106	0.1295632965770085	NO	-
1868	ZINC00706858	145	0.1295502033552079	NO	-
1869	ZINC00687841	137	0.12954193082776452	NO	-
1870	ZINC02652458	1382	0.12949275647074887	NO	-
1871	ZINC04003693	3169	0.12946807933778143	NO	-
1872	ZINC03595535	2464	0.1293961758145222	NO	-
1873	ZINC04487830	3426	0.12935030618642634	NO	-
1874	ZINC03569797	2385	0.1293136111150781	NO	-
1875	ZINC03309787	1959	0.12930808408818756	NO	-
1876	ZINC02705125	1423	0.12929995029513616	NO	-
1877	ZINC03596191	2468	0.12927107405388258	NO	-
1878	ZINC03051428	1825	0.12923192741704045	NO	-
1879	ZINC01300475	688	0.12922982217862003	NO	-
1880	ZINC03680662	2545	0.12921664279996728	NO	-
1881	ZINC03873756	2943	0.12918834589094677	NO	-
1882	ZINC01342987	739	0.1291839511724541	NO	-
1883	ZINC03890240	2960	0.12917082217706297	NO	-
1884	ZINC01196156	631	0.1291397211450976	NO	-
1885	ZINC00852505	254	0.1291063925378461	NO	-
1886	ZINC03855329	2752	0.1291029658450277	NO	-
1887	ZINC01196750	632	0.1290530430855328	NO	-
1888	ZINC02884292	1632	0.12897698725868467	NO	-
1889	ZINC03024436	1763	0.12896568842854936	NO	-
1890	ZINC03252463	1900	0.12893583230464659	NO	-
1891	ZINC03854193	2707	0.12893318943975446	NO	-
1892	ZINC04053560	3193	0.12892113481711645	NO	-
1893	ZINC02630397	1348	0.12889995062712484	NO	-
1894	ZINC02387738	1179	0.12883928632281816	NO	-
1895	ZINC01652782	864	0.12879714028602	NO	-
1896	ZINC01404526	775	0.12878834546701348	NO	-
1897	ZINC01075897	515	0.12878008858435683	NO	-
1898	ZINC03255191	1901	0.1287627962732255	NO	-
1899	ZINC00591042	12	0.1286709364167244	NO	-
1900	ZINC01067866	505	0.12860896415641104	NO	-
1901	ZINC03120508	1841	0.12860434742238483	NO	-
1902	ZINC02868208	1603	0.12853020294989154	NO	-
1903	ZINC03593662	2439	0.12849775527759374	NO	-
1904	ZINC03815559	39	0.1284895191825491	YES	2
1905	ZINC03483541	2218	0.1284791706868757	NO	-
1906	ZINC01068675	506	0.12847083936232112	NO	-
1907	ZINC03815555	68	0.12842864651552285	YES	10
1908	ZINC02729786	1452	0.12830683369572665	NO	-
1909	ZINC01239130	651	0.12827123233977772	NO	-
1910	ZINC00878825	310	0.12820964696935136	NO	-
1911	ZINC03970350	3045	0.12820655379330273	NO	-
1912	ZINC01111588	545	0.12820228994038477	NO	-
1913	ZINC03815528	11	0.12814980379943136	YES	2
1914	ZINC00625907	37	0.12808545417311248	NO	-
1915	ZINC01243973	652	0.12808540652962624	NO	-
1916	ZINC03235379	1879	0.12807553362248894	NO	-
1917	ZINC00677162	108	0.1280634922592985	NO	-
1918	ZINC02424333	1237	0.12806262216590977	NO	-
1919	ZINC00882491	319	0.1279556845171551	NO	-
1920	ZINC01390164	774	0.12792186301123679	NO	-
1921	ZINC03455486	2141	0.1278910025910211	NO	-
1922	ZINC01432698	790	0.12787741958686433	NO	-
1923	ZINC03858786	2805	0.12782269899395	NO	-
1924	ZINC03395680	2052	0.1277918065654592	NO	-
1925	ZINC03025419	1774	0.1277325935379755	NO	-
1926	ZINC03569927	2386	0.12772081674657182	NO	-
1927	ZINC03993053	3139	0.12771771403334922	NO	-
1928	ZINC03390579	2049	0.12770543088734668	NO	-
1929	ZINC01870768	903	0.12761971766646477	NO	-
1930	ZINC03866738	2844	0.12757986409169503	NO	-
1931	ZINC02632474	1350	0.12753013176732012	NO	-
1932	ZINC04358330	3320	0.12749624701623125	NO	-
1933	ZINC04467787	3397	0.12748113873184105	NO	-
1934	ZINC02319275	1119	0.12746849764672444	NO	-
1935	ZINC04331700	3314	0.12741838862784036	NO	-
1936	ZINC01112515	548	0.12737211830174192	NO	-
1937	ZINC03464655	2179	0.12734825322116486	NO	-
1938	ZINC03302159	1946	0.12732908415347818	NO	-
1939	ZINC03983188	3096	0.12732879497211574	NO	-
1940	ZINC01924589	947	0.12730733344513478	NO	-
1941	ZINC00828753	237	0.12718672325417485	NO	-
1942	ZINC03980173	3085	0.1271145203616492	NO	-
1943	ZINC03022428	1726	0.127003029315712	NO	-
1944	ZINC01792435	882	0.12698629749249793	NO	-
1945	ZINC02278237	1097	0.12697778955492353	NO	-
1946	ZINC03425611	2072	0.126967055894098	NO	-
1947	ZINC03867968	2879	0.12696030117348697	NO	-
1948	ZINC02209576	1050	0.12691939453769752	NO	-
1949	ZINC01659726	868	0.12689198990374356	NO	-
1950	ZINC01107271	533	0.12679629284283692	NO	-
1951	ZINC01144763	601	0.12678926064780835	NO	-
1952	ZINC02421968	1230	0.12676877362883035	NO	-
1953	ZINC00928811	382	0.12671670620402467	NO	-
1954	ZINC03231887	1871	0.12671221726972132	NO	-
1955	ZINC00669183	87	0.12669419296316228	NO	-
1956	ZINC00676681	105	0.12668148396460097	NO	-
1957	ZINC03867491	2863	0.12666555783886305	NO	-
1958	ZINC02135637	1012	0.12666255439238538	NO	-
1959	ZINC03568274	2380	0.1266550502735806	NO	-
1960	ZINC03309315	1958	0.12664618838381295	NO	-
1961	ZINC03849703	2624	0.12661952436679647	NO	-
1962	ZINC00881131	316	0.12661589841129925	NO	-
1963	ZINC03207184	1847	0.12659385563634087	NO	-
1964	ZINC03849771	2625	0.1265626051992459	NO	-
1965	ZINC00920488	380	0.12655340250770533	NO	-
1966	ZINC00595435	21	0.1265175199128355	NO	-
1967	ZINC03456877	2152	0.12651731321002813	NO	-
1968	ZINC03251977	1899	0.12648015762004824	NO	-
1969	ZINC03497055	2245	0.12647660405185768	NO	-
1970	ZINC03520492	2303	0.12639155914242958	NO	-
1971	ZINC03595336	2452	0.12636984972786836	NO	-
1972	ZINC03890241	2961	0.12634130189019244	NO	-
1973	ZINC03516087	2285	0.12630600957250143	NO	-
1974	ZINC02291969	1106	0.12629978619517654	NO	-
1975	ZINC04167542	3224	0.12627701478953937	NO	-
1976	ZINC03995502	3145	0.126237047467614	NO	-
1977	ZINC00983526	428	0.12621309692963759	NO	-
1978	ZINC02269278	1093	0.1261943482036397	NO	-
1979	ZINC00812976	222	0.1261927391437125	NO	-
1980	ZINC04248924	3263	0.12619091652302028	NO	-
1981	ZINC03520004	2297	0.12618457201651068	NO	-
1982	ZINC00705653	143	0.12616982006801816	NO	-
1983	ZINC01002401	449	0.12616861625498055	NO	-
1984	ZINC03630546	2496	0.12615772799806624	NO	-
1985	ZINC03854164	2705	0.126155271776088	NO	-
1986	ZINC00593280	16	0.1261335131788217	NO	-
1987	ZINC00809862	219	0.12609434449885928	NO	-
1988	ZINC02652059	1380	0.1260845059247544	NO	-
1989	ZINC01470753	795	0.12608297471226954	NO	-
1990	ZINC03465539	2187	0.1260737004759349	NO	-
1991	ZINC03346766	1995	0.12607075065011403	NO	-
1992	ZINC03595424	2460	0.1260397350035002	NO	-
1993	ZINC03258704	1906	0.12598346739906255	NO	-
1994	ZINC01553289	850	0.12592509545513336	NO	-
1995	ZINC03438813	2088	0.12589937074417085	NO	-
1996	ZINC03867860	2877	0.1258914172906892	NO	-
1997	ZINC01282206	677	0.12582335483890747	NO	-
1998	ZINC01282206	678	0.12582335483890747	NO	-
1999	ZINC03968547	3023	0.12579186951621382	NO	-
2000	ZINC03462547	2159	0.12564952213358516	NO	-
2001	ZINC00868390	279	0.12563631610378434	NO	-
2002	ZINC02604693	1315	0.1256323399427784	NO	-
2003	ZINC04491838	3434	0.12561296015362458	NO	-
2004	ZINC03462701	2161	0.12561076872992719	NO	-
2005	ZINC02399803	1198	0.12560103850085344	NO	-
2006	ZINC03536270	2335	0.12555613131760415	NO	-
2007	ZINC03346764	1994	0.12553912699330697	NO	-
2008	ZINC00629379	43	0.1255061749859775	NO	-
2009	ZINC02842863	1566	0.12541442289620666	NO	-
2010	ZINC02726224	1446	0.12539056200010393	NO	-
2011	ZINC03849703	2623	0.1253881120920817	NO	-
2012	ZINC04469935	3413	0.1253881120920817	NO	-
2013	ZINC01921855	943	0.12535014973975722	NO	-
2014	ZINC03456831	2150	0.12532321415273925	NO	-
2015	ZINC03841046	2616	0.12530345124929923	NO	-
2016	ZINC03850592	2644	0.12530032880869404	NO	-
2017	ZINC02798272	1530	0.12520196733570016	NO	-
2018	ZINC03964343	3015	0.12516229205732857	NO	-
2019	ZINC01060428	491	0.1251531487883551	NO	-
2020	ZINC03456834	2151	0.12509736268501537	NO	-
2021	ZINC00885172	322	0.12507329254911034	NO	-
2022	ZINC02693365	1413	0.12506354822182428	NO	-
2023	ZINC04000924	3155	0.12497705578442121	NO	-
2024	ZINC01967871	975	0.12497597289280662	NO	-
2025	ZINC02007708	987	0.12496953867301469	NO	-
2026	ZINC02897891	1648	0.1249592368428129	NO	-
2027	ZINC03970893	3054	0.12494218213087757	NO	-
2028	ZINC03529238	2322	0.12493594054754065	NO	-
2029	ZINC03487829	2224	0.12493083688301349	NO	-
2030	ZINC03333100	1976	0.12492061169498742	NO	-
2031	ZINC03850419	2639	0.12488883082751637	NO	-
2032	ZINC03439742	2106	0.12487171671184633	NO	-
2033	ZINC00878059	306	0.12481220105720163	NO	-
2034	ZINC03987693	3116	0.12479348202169445	NO	-
2035	ZINC01060429	492	0.12478373869633273	NO	-
2036	ZINC02465029	1288	0.12478370966231798	NO	-
2037	ZINC02797813	1525	0.12478056881996372	NO	-
2038	ZINC01166415	618	0.12477042482440236	NO	-
2039	ZINC00804726	217	0.12476710842415531	NO	-
2040	ZINC03859644	2826	0.1247122151118049	NO	-
2041	ZINC02997641	1706	0.1247052350193443	NO	-
2042	ZINC02661802	1394	0.12469370240490593	NO	-
2043	ZINC04468495	3400	0.12465536345374106	NO	-
2044	ZINC00629379	44	0.1246106232776867	NO	-
2045	ZINC03853014	2681	0.12459857684213106	NO	-
2046	ZINC03868435	2912	0.12459483615547598	NO	-
2047	ZINC03579686	2410	0.12455176168555047	NO	-
2048	ZINC03573189	2395	0.12451421791742613	NO	-
2049	ZINC03815500	36	0.12450560573745559	YES	2
2050	ZINC03023827	1755	0.12449309544436539	NO	-
2051	ZINC02911948	1653	0.12448605183833159	NO	-
2052	ZINC02764839	1500	0.1244728266228237	NO	-
2053	ZINC01033768	461	0.12440712909618333	NO	-
2054	ZINC03661186	2542	0.12438471481065257	NO	-
2055	ZINC00905111	358	0.1241968904144	NO	-
2056	ZINC02007686	985	0.1241663617317418	NO	-
2057	ZINC03857681	2786	0.12413208427519395	NO	-
2058	ZINC00787314	200	0.1240801374014658	NO	-
2059	ZINC01923310	946	0.12402462795548133	NO	-
2060	ZINC01049608	479	0.12402000424250544	NO	-
2061	ZINC04492635	3437	0.12398869863614287	NO	-
2062	ZINC01055473	487	0.12398039620622672	NO	-
2063	ZINC01890485	921	0.12394444945250696	NO	-
2064	ZINC03240299	1884	0.12394317121833397	NO	-
2065	ZINC03287372	1933	0.12392427695614375	NO	-
2066	ZINC03851955	2673	0.12391773312706757	NO	-
2067	ZINC02911950	1654	0.12389244672621604	NO	-
2068	ZINC03595358	2455	0.12388506215808401	NO	-
2069	ZINC00891140	339	0.12388363728097151	NO	-
2070	ZINC00891140	340	0.12388363728097151	NO	-
2071	ZINC04433539	3351	0.12387110740424111	NO	-
2072	ZINC03248531	1895	0.12385546679305133	NO	-
2073	ZINC03421431	2068	0.12384167798996466	NO	-
2074	ZINC02986050	1705	0.12378592477923715	NO	-
2075	ZINC02846614	1570	0.12377502753141847	NO	-
2076	ZINC03023700	1747	0.12376842228760879	NO	-
2077	ZINC02647319	1376	0.12371025106353448	NO	-
2078	ZINC01070196	508	0.12370183261700883	NO	-
2079	ZINC03375278	2038	0.12369325990204166	NO	-
2080	ZINC03970234	3043	0.12368706483753467	NO	-
2081	ZINC01248619	656	0.12366781842855032	NO	-
2082	ZINC02291967	1105	0.12366426552064028	NO	-
2083	ZINC04000755	3152	0.12366051428163521	NO	-
2084	ZINC03867968	2878	0.12365870985901907	NO	-
2085	ZINC01890491	922	0.12365222631423854	NO	-
2086	ZINC00669185	88	0.12358181353089928	NO	-
2087	ZINC00687810	135	0.12348387138320227	NO	-
2088	ZINC02265922	1089	0.12340178835812048	NO	-
2089	ZINC02661308	1392	0.12340166696080276	NO	-
2090	ZINC03987679	3112	0.1233463447110907	NO	-
2091	ZINC00643256	62	0.12334148970426126	NO	-
2092	ZINC01078075	518	0.12333912407979618	NO	-
2093	ZINC00645864	64	0.12327799607362651	NO	-
2094	ZINC00691915	141	0.12326876617356926	NO	-
2095	ZINC03857151	2769	0.12326683682090041	NO	-
2096	ZINC04464154	3364	0.12326683682090041	NO	-
2097	ZINC01006524	452	0.12320993101906741	NO	-
2098	ZINC03292475	1934	0.12319353653630934	NO	-
2099	ZINC02767487	1501	0.12317260530819274	NO	-
2100	ZINC00691913	140	0.12317127512312977	NO	-
2101	ZINC01430202	786	0.12316831313718683	NO	-
2102	ZINC01875135	904	0.12314014483288221	NO	-
2103	ZINC03849422	2619	0.12311536654006959	NO	-
2104	ZINC03415778	2066	0.12309070231108511	NO	-
2105	ZINC03593776	2442	0.12308763048029361	NO	-
2106	ZINC04468450	3398	0.12308287166883485	NO	-
2107	ZINC03595388	2458	0.12304939278687571	NO	-
2108	ZINC01115440	550	0.12303630119954531	NO	-
2109	ZINC03024431	1760	0.12303239509560479	NO	-
2110	ZINC03850515	2642	0.12301815176573301	NO	-
2111	ZINC02110154	1002	0.12301076007798509	NO	-
2112	ZINC00920237	378	0.12298501422727524	NO	-
2113	ZINC00920237	379	0.12298501422727524	NO	-
2114	ZINC00715893	151	0.12297505451658368	NO	-
2115	ZINC03468219	2189	0.12287101081763795	NO	-
2116	ZINC03446832	2120	0.1228628016815597	NO	-
2117	ZINC03043801	1806	0.12285305204851979	NO	-
2118	ZINC02879625	1626	0.1228364114976107	NO	-
2119	ZINC03025283	1770	0.12281654689174817	NO	-
2120	ZINC02735160	1467	0.12279635803097573	NO	-
2121	ZINC01338862	716	0.12278852893403959	NO	-
2122	ZINC02203385	1039	0.12277586129526634	NO	-
2123	ZINC01263520	663	0.12275583719100251	NO	-
2124	ZINC02141718	1020	0.12273872187473997	NO	-
2125	ZINC02286178	1100	0.12270535054991544	NO	-
2126	ZINC02405744	1206	0.1226828980487542	NO	-
2127	ZINC01862731	900	0.12267287238794125	NO	-
2128	ZINC01470757	796	0.12266606238589084	NO	-
2129	ZINC02204796	1042	0.12265387479075417	NO	-
2130	ZINC03411829	2064	0.12261571625679632	NO	-
2131	ZINC03982819	3091	0.12260158484836454	NO	-
2132	ZINC03456654	2147	0.12256514170573177	NO	-
2133	ZINC04087093	3204	0.12256361488030702	NO	-
2134	ZINC03325662	1969	0.1225551732731511	NO	-
2135	ZINC01290804	684	0.12255059754701504	NO	-
2136	ZINC02850311	1573	0.12254956173105645	NO	-
2137	ZINC04265810	3286	0.12252915009166597	NO	-
2138	ZINC02371119	1163	0.12251965321632721	NO	-
2139	ZINC02730054	1464	0.12251441662720373	NO	-
2140	ZINC00677156	107	0.12250211140420186	NO	-
2141	ZINC01000556	448	0.12247869663811212	NO	-
2142	ZINC03024428	1758	0.12246975416219778	NO	-
2143	ZINC02841187	1560	0.1224595527907814	NO	-
2144	ZINC00632451	48	0.12244119093130784	NO	-
2145	ZINC00892161	347	0.12242941377253203	NO	-
2146	ZINC02204794	1041	0.12238180507525709	NO	-
2147	ZINC04467765	3396	0.12237679297781101	NO	-
2148	ZINC03850436	2640	0.12236261265722712	NO	-
2149	ZINC03472553	2205	0.12236119521059956	NO	-
2150	ZINC00789862	201	0.12232158516463844	NO	-
2151	ZINC00683237	120	0.12227853371667058	NO	-
2152	ZINC03313875	1962	0.12227390631076082	NO	-
2153	ZINC00911841	369	0.12226733162641544	NO	-
2154	ZINC03991289	3125	0.1222040647914607	NO	-
2155	ZINC01310283	690	0.12219597381164699	NO	-
2156	ZINC03031287	1781	0.12217291822956791	NO	-
2157	ZINC03923515	2976	0.12216300276774071	NO	-
2158	ZINC01074274	513	0.12214942746256474	NO	-
2159	ZINC01066292	503	0.12214842268928418	NO	-
2160	ZINC02441423	1257	0.12209594656622426	NO	-
2161	ZINC00902690	354	0.12209564408396581	NO	-
2162	ZINC02520820	1309	0.12200348357413196	NO	-
2163	ZINC04308566	3296	0.12198314976009354	NO	-
2164	ZINC04484718	3420	0.12198018586351274	NO	-
2165	ZINC03595243	2450	0.12195555511932961	NO	-
2166	ZINC00878472	307	0.12192260799665713	NO	-
2167	ZINC03854155	2703	0.12189147209483917	NO	-
2168	ZINC01127301	575	0.12169643465919247	NO	-
2169	ZINC03023397	1743	0.12168216929820384	NO	-
2170	ZINC02629051	1344	0.12162375332016327	NO	-
2171	ZINC03968547	3022	0.12161042974499417	NO	-
2172	ZINC00868390	278	0.12158775377244965	NO	-
2173	ZINC01042820	471	0.12158247474452144	NO	-
2174	ZINC01404529	776	0.12152557045296537	NO	-
2175	ZINC02953104	1669	0.12148928191207364	NO	-
2176	ZINC01623955	855	0.12147630382666588	NO	-
2177	ZINC03486405	2223	0.12145211692743461	NO	-
2178	ZINC03325283	1968	0.12143448958278091	NO	-
2179	ZINC03534981	2333	0.12132685342121959	NO	-
2180	ZINC04251975	3283	0.12128597573293314	NO	-
2181	ZINC03892144	2968	0.12128400334349505	NO	-
2182	ZINC03024188	1756	0.1212543559787287	NO	-
2183	ZINC01353330	744	0.12123355196640224	NO	-
2184	ZINC01829854	896	0.12123207435594963	NO	-
2185	ZINC03471596	2199	0.12121814909434808	NO	-
2186	ZINC01755042	871	0.12111846638698802	NO	-
2187	ZINC00676682	106	0.12109689967628705	NO	-
2188	ZINC03023690	1746	0.12101835257022082	NO	-
2189	ZINC01917501	942	0.1210087041122649	NO	-
2190	ZINC00954828	407	0.12097911908683291	NO	-
2191	ZINC02730043	1462	0.1209363591539551	NO	-
2192	ZINC03657466	2538	0.12090773111020578	NO	-
2193	ZINC02789345	1514	0.12083414257072721	NO	-
2194	ZINC02740905	1471	0.12082235520605417	NO	-
2195	ZINC03983314	3097	0.12081190248847588	NO	-
2196	ZINC01340119	729	0.12079814741652734	NO	-
2197	ZINC01058332	488	0.1207854062513989	NO	-
2198	ZINC03258704	1905	0.12078428910296242	NO	-
2199	ZINC03258704	1907	0.12078428910296242	NO	-
2200	ZINC00679139	117	0.12074294998981068	NO	-
2201	ZINC03535597	2334	0.12069536320525151	NO	-
2202	ZINC02720119	1436	0.12069268566768629	NO	-
2203	ZINC02855419	1588	0.12065097129437204	NO	-
2204	ZINC02763934	1495	0.12059516288593929	NO	-
2205	ZINC01119731	560	0.12048934842237437	NO	-
2206	ZINC00860683	264	0.12047166809253247	NO	-
2207	ZINC04484718	3419	0.12044701251186103	NO	-
2208	ZINC00874002	296	0.12042907185566441	NO	-
2209	ZINC03976374	3075	0.12033768252050091	NO	-
2210	ZINC03659511	2539	0.12030250672117063	NO	-
2211	ZINC02868733	1605	0.12027449261742909	NO	-
2212	ZINC01425708	784	0.12025346912230823	NO	-
2213	ZINC03049102	1820	0.12024026811877452	NO	-
2214	ZINC03338269	1980	0.120230765999662	NO	-
2215	ZINC01966681	971	0.12020836181095662	NO	-
2216	ZINC02006382	41	0.1201926340020332	YES	2
2217	ZINC03851568	2655	0.12016866171138575	NO	-
2218	ZINC04417810	3343	0.12013199493820509	NO	-
2219	ZINC03456652	2146	0.12011512953524651	NO	-
2220	ZINC04053420	3192	0.12007418749391201	NO	-
2221	ZINC00828753	238	0.12005264077134047	NO	-
2222	ZINC02335555	1133	0.12003684021575027	NO	-
2223	ZINC03478214	2207	0.11999776439645056	NO	-
2224	ZINC02857624	1597	0.11990187976906413	NO	-
2225	ZINC01331371	712	0.11989034389540398	NO	-
2226	ZINC02371252	1164	0.11987262945361048	NO	-
2227	ZINC04478201	3417	0.11985974017224453	NO	-
2228	ZINC04225465	3250	0.11984748769024263	NO	-
2229	ZINC02661801	1393	0.11983061957128993	NO	-
2230	ZINC03970235	3044	0.11982877506207718	NO	-
2231	ZINC03031283	1780	0.11977544070512788	NO	-
2232	ZINC03579688	2411	0.11976588326180047	NO	-
2233	ZINC03024432	1761	0.11975428571762191	NO	-
2234	ZINC03449185	2123	0.11973089231851011	NO	-
2235	ZINC00986198	441	0.11970413892342627	NO	-
2236	ZINC03368924	2024	0.11969953300668659	NO	-
2237	ZINC03439103	2093	0.1196861605018522	NO	-
2238	ZINC01273147	665	0.11968296873628144	NO	-
2239	ZINC03463763	2167	0.11967685419785433	NO	-
2240	ZINC03022992	1734	0.11966940508326865	NO	-
2241	ZINC03850308	2637	0.11966328520024912	NO	-
2242	ZINC03311798	1961	0.11963673090587196	NO	-
2243	ZINC02379544	1173	0.11959570520179913	NO	-
2244	ZINC01141483	591	0.11954101708804668	NO	-
2245	ZINC00979660	424	0.11943927061986301	NO	-
2246	ZINC03347687	1999	0.11942524607992476	NO	-
2247	ZINC00804725	216	0.11929373141534225	NO	-
2248	ZINC03462545	2158	0.11927255880293341	NO	-
2249	ZINC01166605	619	0.11921219011990937	NO	-
2250	ZINC01125122	568	0.11919001712205726	NO	-
2251	ZINC00683280	123	0.11918873587763418	NO	-
2252	ZINC03402640	2058	0.11912487751304539	NO	-
2253	ZINC03455002	2134	0.11911095099288045	NO	-
2254	ZINC01353312	743	0.11907154280590483	NO	-
2255	ZINC00911843	370	0.119026830648377	NO	-
2256	ZINC01966683	972	0.11901908585898482	NO	-
2257	ZINC04321412	3312	0.11896013319459527	NO	-
2258	ZINC01431918	788	0.11893466883381028	NO	-
2259	ZINC03373854	2033	0.11884673652649404	NO	-
2260	ZINC02343479	1139	0.11878060449817311	NO	-
2261	ZINC03546671	2357	0.11868344203317113	NO	-
2262	ZINC03945142	2997	0.1186627890640944	NO	-
2263	ZINC01110104	541	0.11854551000816312	NO	-
2264	ZINC03523937	2313	0.11853449774702624	NO	-
2265	ZINC00642320	59	0.11852955609265306	NO	-
2266	ZINC03851645	2662	0.11849773129846253	NO	-
2267	ZINC03464402	2174	0.11848241458353252	NO	-
2268	ZINC02637465	1363	0.118451514736605	NO	-
2269	ZINC03519665	2292	0.11845028470797127	NO	-
2270	ZINC00928944	385	0.11844833041407245	NO	-
2271	ZINC03815521	42	0.11841701531854745	YES	2
2272	ZINC04422763	3347	0.11841588595825045	NO	-
2273	ZINC02798066	1526	0.11836113495374875	NO	-
2274	ZINC02868687	1604	0.11836101001440928	NO	-
2275	ZINC02713734	1434	0.11835586828661884	NO	-
2276	ZINC02798238	1529	0.11827681235812493	NO	-
2277	ZINC03431276	2079	0.11827606932574256	NO	-
2278	ZINC04529232	3445	0.11827604273719479	NO	-
2279	ZINC03031143	1776	0.11826741165984865	NO	-
2280	ZINC00891027	326	0.11819908828572318	NO	-
2281	ZINC02749379	1482	0.118121700659186	NO	-
2282	ZINC03573224	2402	0.11810850851709413	NO	-
2283	ZINC03890647	2963	0.11808739692015477	NO	-
2284	ZINC00872279	292	0.11807680074606536	NO	-
2285	ZINC02720587	1438	0.11805413735051842	NO	-
2286	ZINC00715059	150	0.1180017989972827	NO	-
2287	ZINC04077727	3197	0.11799685965481999	NO	-
2288	ZINC03346361	1993	0.11798149373418514	NO	-
2289	ZINC01108741	535	0.1179531070213164	NO	-
2290	ZINC03023159	1738	0.11794860279127882	NO	-
2291	ZINC04308585	3297	0.11786363807698044	NO	-
2292	ZINC02298314	1107	0.11783122448859984	NO	-
2293	ZINC03768015	2560	0.1177744142080167	NO	-
2294	ZINC00860688	265	0.11776465839090072	NO	-
2295	ZINC03869021	2934	0.11773216038036297	NO	-
2296	ZINC03945142	2996	0.11767798659373924	NO	-
2297	ZINC02749379	1481	0.11766672949242937	NO	-
2298	ZINC01828960	895	0.11766102203863528	NO	-
2299	ZINC02881064	1627	0.11764823380467633	NO	-
2300	ZINC00891144	343	0.11763950761023212	NO	-
2301	ZINC00891144	344	0.11763950761023212	NO	-
2302	ZINC03869134	2935	0.11761284329850834	NO	-
2303	ZINC02636940	1361	0.11759130581670488	NO	-
2304	ZINC02728712	1447	0.11750893088526214	NO	-
2305	ZINC03234868	1875	0.11746285273860582	NO	-
2306	ZINC03454999	2133	0.11745522721140637	NO	-
2307	ZINC03456664	2148	0.11745374945588574	NO	-
2308	ZINC03421434	2069	0.11744712774651958	NO	-
2309	ZINC00636326	51	0.11735168147251766	NO	-
2310	ZINC01049274	476	0.11729701799621671	NO	-
2311	ZINC03890082	2956	0.11719870352906751	NO	-
2312	ZINC03520493	2304	0.11716281963013103	NO	-
2313	ZINC03933386	2983	0.11715463548199198	NO	-
2314	ZINC02361594	1150	0.11714902879848783	NO	-
2315	ZINC03456879	2153	0.11712563571952371	NO	-
2316	ZINC03022993	1735	0.11709576173229433	NO	-
2317	ZINC03573214	2399	0.11706090058874694	NO	-
2318	ZINC01142551	596	0.11705729817888239	NO	-
2319	ZINC03993054	3140	0.11703610759640316	NO	-
2320	ZINC03490799	2231	0.11703400741429414	NO	-
2321	ZINC03462697	2160	0.11703273576967789	NO	-
2322	ZINC03379057	2044	0.11699557598668929	NO	-
2323	ZINC01967454	973	0.11696710845964474	NO	-
2324	ZINC01129090	580	0.11696072527347098	NO	-
2325	ZINC01148649	609	0.11691579839990496	NO	-
2326	ZINC03570039	2387	0.11687540969424971	NO	-
2327	ZINC03984404	3100	0.11683663450425762	NO	-
2328	ZINC04468536	3401	0.11683663450425762	NO	-
2329	ZINC02825585	1546	0.1167613602308049	NO	-
2330	ZINC00867757	275	0.1166941790651938	NO	-
2331	ZINC02385737	1177	0.11667650422014149	NO	-
2332	ZINC03484130	2220	0.11667077032864452	NO	-
2333	ZINC03022989	1733	0.11661067668182955	NO	-
2334	ZINC03031751	1783	0.11658307028484002	NO	-
2335	ZINC02798067	1527	0.1165412969727714	NO	-
2336	ZINC02382407	1174	0.11650865173940322	NO	-
2337	ZINC03023393	1741	0.11650351580456327	NO	-
2338	ZINC02366332	1158	0.116339551378687	NO	-
2339	ZINC02461074	1280	0.11633705361709099	NO	-
2340	ZINC02629052	1345	0.11632038449610137	NO	-
2341	ZINC00653495	69	0.1163151883906884	NO	-
2342	ZINC03857967	2794	0.11630781438780317	NO	-
2343	ZINC00858354	262	0.11627747953342096	NO	-
2344	ZINC04000606	3151	0.11625657462922208	NO	-
2345	ZINC03993052	3138	0.11623310512102548	NO	-
2346	ZINC03494586	2240	0.11610907602372797	NO	-
2347	ZINC03853140	2687	0.11609674687692169	NO	-
2348	ZINC03869135	2938	0.11609520091470163	NO	-
2349	ZINC03472435	2202	0.11601907525537666	NO	-
2350	ZINC02320583	1121	0.11600763605362067	NO	-
2351	ZINC02246230	1078	0.11596563420646684	NO	-
2352	ZINC02396704	1192	0.11591904596752987	NO	-
2353	ZINC01106947	531	0.11590750767337538	NO	-
2354	ZINC00987299	443	0.11588140060674758	NO	-
2355	ZINC03992797	3132	0.1158314822450464	NO	-
2356	ZINC02744400	1474	0.11580086546851885	NO	-
2357	ZINC02874719	1615	0.11578153873855132	NO	-
2358	ZINC00821801	235	0.11578045719722327	NO	-
2359	ZINC03859314	2818	0.11577374324543427	NO	-
2360	ZINC03303016	1949	0.11573090318076504	NO	-
2361	ZINC01147941	606	0.11572791037330415	NO	-
2362	ZINC03464409	2176	0.11565830663628941	NO	-
2363	ZINC03867859	2876	0.11562325575464252	NO	-
2364	ZINC02335697	1134	0.1156092278438485	NO	-
2365	ZINC00895315	348	0.11556846343215779	NO	-
2366	ZINC00638496	53	0.11555076546957331	NO	-
2367	ZINC02104300	1001	0.11553402646789301	NO	-
2368	ZINC00673765	95	0.11541565109507645	NO	-
2369	ZINC03368546	2023	0.11540307709915558	NO	-
2370	ZINC02268619	1092	0.11539070062774144	NO	-
2371	ZINC04422811	3348	0.11538403983788814	NO	-
2372	ZINC02806786	1542	0.11536071718464541	NO	-
2373	ZINC00886706	323	0.11533109049491437	NO	-
2374	ZINC01062952	497	0.11523276626874197	NO	-
2375	ZINC00734199	161	0.11518543160096346	NO	-
2376	ZINC02259562	1082	0.11515514999236724	NO	-
2377	ZINC03215978	1854	0.11514288997772666	NO	-
2378	ZINC01152588	611	0.11507454697279645	NO	-
2379	ZINC02415044	1222	0.1150690695962242	NO	-
2380	ZINC03347666	1998	0.11501288232010169	NO	-
2381	ZINC02337181	1135	0.11500476199212008	NO	-
2382	ZINC00687490	134	0.1149330969101345	NO	-
2383	ZINC03799604	2570	0.11490102282873527	NO	-
2384	ZINC02095996	998	0.11487169498463894	NO	-
2385	ZINC02616355	1318	0.11486188545138488	NO	-
2386	ZINC03573215	2400	0.1147699879081396	NO	-
2387	ZINC03520459	2299	0.11475888314116876	NO	-
2388	ZINC03022273	1724	0.11472594664644621	NO	-
2389	ZINC03346835	1996	0.114647766228151	NO	-
2390	ZINC03987980	3118	0.11463424922879827	NO	-
2391	ZINC03573187	2394	0.11463335302111097	NO	-
2392	ZINC03032345	1789	0.11462414253542004	NO	-
2393	ZINC00929953	389	0.11458377839128833	NO	-
2394	ZINC02298666	1108	0.1145674349316543	NO	-
2395	ZINC02659396	1390	0.11454619227448891	NO	-
2396	ZINC02744401	1475	0.11453509041391463	NO	-
2397	ZINC02853216	1584	0.1145068049517962	NO	-
2398	ZINC00929953	388	0.11446057480564169	NO	-
2399	ZINC02249368	1079	0.11442948248005194	NO	-
2400	ZINC04137655	3220	0.1144262503493416	NO	-
2401	ZINC03472254	2200	0.11441386061713255	NO	-
2402	ZINC03464294	2172	0.11441105211252033	NO	-
2403	ZINC02095992	997	0.11437520834784302	NO	-
2404	ZINC00686810	131	0.11432943267880095	NO	-
2405	ZINC00648775	66	0.11431166445281979	NO	-
2406	ZINC03849449	2622	0.11430353554517496	NO	-
2407	ZINC03438989	2089	0.11429098307125406	NO	-
2408	ZINC04057197	3194	0.11425862792571863	NO	-
2409	ZINC02729789	1454	0.11423860745224687	NO	-
2410	ZINC02289681	1101	0.11422381231627159	NO	-
2411	ZINC03023388	1739	0.11418938864128382	NO	-
2412	ZINC01126988	573	0.11413586388424565	NO	-
2413	ZINC01870766	902	0.11413413009558493	NO	-
2414	ZINC02619411	1326	0.11411841080443356	NO	-
2415	ZINC02422137	1231	0.11411354528990399	NO	-
2416	ZINC02405747	1209	0.11410376370310968	NO	-
2417	ZINC03827726	2613	0.11410232106665573	NO	-
2418	ZINC02884756	1634	0.11401150651012115	NO	-
2419	ZINC03210740	1851	0.11398496232201494	NO	-
2420	ZINC02941798	1665	0.11397858813312	NO	-
2421	ZINC01415092	782	0.11393237767656261	NO	-
2422	ZINC00786932	198	0.11393119350420731	NO	-
2423	ZINC03578636	2408	0.11390034932043085	NO	-
2424	ZINC03890963	2967	0.11389770291421333	NO	-
2425	ZINC04465212	3378	0.11389770291421333	NO	-
2426	ZINC01329707	703	0.1138826198836761	NO	-
2427	ZINC03992838	3133	0.11387980510661766	NO	-
2428	ZINC03456200	2144	0.11386578309018479	NO	-
2429	ZINC00661492	72	0.1138527340910182	NO	-
2430	ZINC01553207	849	0.11381514053605979	NO	-
2431	ZINC03292477	1935	0.11380395781134844	NO	-
2432	ZINC01338916	724	0.1137609467405363	NO	-
2433	ZINC03945142	2998	0.11376002439608113	NO	-
2434	ZINC01379090	769	0.11374551900609738	NO	-
2435	ZINC02233052	1070	0.11373228972252498	NO	-
2436	ZINC03853922	2697	0.11372347266404721	NO	-
2437	ZINC03245626	1889	0.11366969682980878	NO	-
2438	ZINC01431919	789	0.11361460716234976	NO	-
2439	ZINC04001036	3159	0.11358218023725507	NO	-
2440	ZINC01338948	728	0.11358164215376532	NO	-
2441	ZINC02371915	1166	0.11357879975467092	NO	-
2442	ZINC00867759	277	0.11355119541547029	NO	-
2443	ZINC00651893	68	0.11354184166826566	NO	-
2444	ZINC01324850	699	0.11350606809342345	NO	-
2445	ZINC04462776	3360	0.11348752786215201	NO	-
2446	ZINC00673757	94	0.11343241345783113	NO	-
2447	ZINC02397166	1194	0.11342817060412937	NO	-
2448	ZINC00914748	371	0.11338482190270201	NO	-
2449	ZINC03406176	2063	0.11335491308270985	NO	-
2450	ZINC03850028	2630	0.11331299177028636	NO	-
2451	ZINC01063009	498	0.11323875673070832	NO	-
2452	ZINC01132594	586	0.113226457483007	NO	-
2453	ZINC03368542	2022	0.11313122951008635	NO	-
2454	ZINC03596258	2470	0.11312328789448196	NO	-
2455	ZINC02797718	1524	0.11308610572890677	NO	-
2456	ZINC01022087	457	0.11307846975377107	NO	-
2457	ZINC02635121	1352	0.11306636595695345	NO	-
2458	ZINC02438452	1251	0.11306113356874398	NO	-
2459	ZINC03968551	3024	0.11302908887394227	NO	-
2460	ZINC02373400	1169	0.11301511691543072	NO	-
2461	ZINC00642316	58	0.11298084698865163	NO	-
2462	ZINC03439758	2107	0.11297822018670664	NO	-
2463	ZINC00993681	446	0.11297640880992389	NO	-
2464	ZINC03487831	2225	0.11297195128227112	NO	-
2465	ZINC01160334	616	0.11295547088417755	NO	-
2466	ZINC01065819	502	0.11294064268170298	NO	-
2467	ZINC00578711	4	0.11293990246910758	NO	-
2468	ZINC03534975	2332	0.11288086449661805	NO	-
2469	ZINC02135867	1014	0.11280977881228242	NO	-
2470	ZINC01116476	551	0.11276544706989194	NO	-
2471	ZINC02387705	1178	0.11276294417934657	NO	-
2472	ZINC04087110	3206	0.11271482232854971	NO	-
2473	ZINC03968614	3026	0.1126814709215099	NO	-
2474	ZINC03940602	2993	0.11267008545124504	NO	-
2475	ZINC00908062	366	0.11256503059755951	NO	-
2476	ZINC03855334	2754	0.11256387254588576	NO	-
2477	ZINC02375203	1171	0.11256334194155072	NO	-
2478	ZINC03992841	3136	0.11252498917688697	NO	-
2479	ZINC01212925	636	0.11246242990822634	NO	-
2480	ZINC03595241	2449	0.11243673495282967	NO	-
2481	ZINC00686805	130	0.11234978091192556	NO	-
2482	ZINC01119064	557	0.11228000866747327	NO	-
2483	ZINC00706731	144	0.11226872988003136	NO	-
2484	ZINC02469093	1293	0.11226480943400241	NO	-
2485	ZINC01342470	733	0.11226112599607516	NO	-
2486	ZINC04460357	3359	0.11223679435781954	NO	-
2487	ZINC03494681	2243	0.1122178291853842	NO	-
2488	ZINC03263983	1912	0.11217470463591897	NO	-
2489	ZINC03573195	2398	0.11216663451111175	NO	-
2490	ZINC02730026	1461	0.1121659590106009	NO	-
2491	ZINC01631471	857	0.11207418337303522	NO	-
2492	ZINC03853923	2698	0.11195971148074067	NO	-
2493	ZINC03595426	2461	0.11185797544053389	NO	-
2494	ZINC02813240	1544	0.11182843064604991	NO	-
2495	ZINC03573223	2401	0.11182815635497806	NO	-
2496	ZINC03348395	2002	0.11181334409743908	NO	-
2497	ZINC03857358	2778	0.11177248309376725	NO	-
2498	ZINC00870646	286	0.11177077915725733	NO	-
2499	ZINC00813799	223	0.11174660510452564	NO	-
2500	ZINC00917732	374	0.11174302773640618	NO	-
2501	ZINC00624786	33	0.11173652501818312	NO	-
2502	ZINC04485042	3422	0.11173132906476199	NO	-
2503	ZINC00624819	34	0.11171997133382887	NO	-
2504	ZINC03023777	1753	0.11163651257308202	NO	-
2505	ZINC00937615	399	0.11163469907142479	NO	-
2506	ZINC01012736	455	0.11163021568058042	NO	-
2507	ZINC03853014	2680	0.11162294546588884	NO	-
2508	ZINC02051995	992	0.11160823501521172	NO	-
2509	ZINC03971012	3055	0.1115678930077718	NO	-
2510	ZINC02425706	1240	0.1115483982771665	NO	-
2511	ZINC03439331	2096	0.11152013859766201	NO	-
2512	ZINC01379048	766	0.11149831705108011	NO	-
2513	ZINC01075127	514	0.11143986132273918	NO	-
2514	ZINC03952669	3009	0.11143024932556642	NO	-
2515	ZINC00874009	299	0.11140381989238109	NO	-
2516	ZINC02397079	1193	0.1113445034982494	NO	-
2517	ZINC03464263	2171	0.11134038010018167	NO	-
2518	ZINC04000968	3157	0.11133604820909972	NO	-
2519	ZINC03573194	2397	0.11133382560087664	NO	-
2520	ZINC03319237	1966	0.11127928492368712	NO	-
2521	ZINC02684307	1404	0.11124113774404178	NO	-
2522	ZINC00872279	293	0.11120077729874528	NO	-
2523	ZINC00985648	437	0.1111654147355213	NO	-
2524	ZINC04491838	3435	0.11116144077615939	NO	-
2525	ZINC02415400	1226	0.11106530760165244	NO	-
2526	ZINC00874007	298	0.11102510511698686	NO	-
2527	ZINC03629968	2484	0.11101738169812099	NO	-
2528	ZINC03890922	2964	0.1110026198660907	NO	-
2529	ZINC01052308	485	0.11099746475054809	NO	-
2530	ZINC00630558	45	0.11096554950567293	NO	-
2531	ZINC01353292	742	0.11093646704630598	NO	-
2532	ZINC01536085	830	0.11092281136698391	NO	-
2533	ZINC00872279	291	0.11091085815198158	NO	-
2534	ZINC02851927	1579	0.1109006590501757	NO	-
2535	ZINC00794485	202	0.11088788708926547	NO	-
2536	ZINC03562675	2368	0.11086294606192013	NO	-
2537	ZINC00877518	305	0.11084947087297695	NO	-
2538	ZINC00944969	403	0.11081602532055665	NO	-
2539	ZINC02630395	1347	0.11080599320824326	NO	-
2540	ZINC03369537	2025	0.11079874226507234	NO	-
2541	ZINC01225062	647	0.11078731061511181	NO	-
2542	ZINC02956746	1672	0.11078365296497575	NO	-
2543	ZINC00763079	172	0.11075687760900635	NO	-
2544	ZINC04400708	3334	0.11072393698803025	NO	-
2545	ZINC02835549	1553	0.1107145742072114	NO	-
2546	ZINC00687333	132	0.11057659145998937	NO	-
2547	ZINC02371566	1165	0.11056430332954129	NO	-
2548	ZINC01364527	749	0.11055272154061824	NO	-
2549	ZINC02445301	1259	0.1104624013097418	NO	-
2550	ZINC03402738	2060	0.11034946338262107	NO	-
2551	ZINC01637965	860	0.11034660027023345	NO	-
2552	ZINC00930046	392	0.11034571703062829	NO	-
2553	ZINC02635122	1353	0.11024947779882165	NO	-
2554	ZINC03228667	1865	0.11024333595079626	NO	-
2555	ZINC02275654	1096	0.11021791704915847	NO	-
2556	ZINC00724194	156	0.1102082604270833	NO	-
2557	ZINC04001035	3158	0.1102046244290173	NO	-
2558	ZINC02205861	1043	0.1101606941839483	NO	-
2559	ZINC03546018	2354	0.11013506319937451	NO	-
2560	ZINC03340863	1982	0.11012666691185048	NO	-
2561	ZINC02208401	1048	0.11011535566136327	NO	-
2562	ZINC02299444	1110	0.11006451274607627	NO	-
2563	ZINC04422811	3349	0.11002361465054424	NO	-
2564	ZINC03987506	3111	0.11001531498237009	NO	-
2565	ZINC02750818	1483	0.11000181715180847	NO	-
2566	ZINC03987102	3105	0.10997599944227325	NO	-
2567	ZINC03992840	3135	0.10997493444495436	NO	-
2568	ZINC02874501	1614	0.10996090201046511	NO	-
2569	ZINC02521722	1310	0.1099603715951245	NO	-
2570	ZINC03971013	3057	0.10995420011993025	NO	-
2571	ZINC03853086	2685	0.10993327834987657	NO	-
2572	ZINC00929954	390	0.10992047575350855	NO	-
2573	ZINC00928895	383	0.10991078246835267	NO	-
2574	ZINC03519717	2294	0.10986172873184832	NO	-
2575	ZINC03923515	2977	0.10984638301131948	NO	-
2576	ZINC03234293	1874	0.10984502410378942	NO	-
2577	ZINC04484894	3421	0.10982222994370146	NO	-
2578	ZINC03584807	2418	0.10981449879829597	NO	-
2579	ZINC03438648	2086	0.10979453592449163	NO	-
2580	ZINC03969667	3032	0.10973382830709852	NO	-
2581	ZINC02389676	1181	0.10971531307333658	NO	-
2582	ZINC03249953	1896	0.10960491237536879	NO	-
2583	ZINC02299442	1109	0.10959071545240806	NO	-
2584	ZINC03024429	1759	0.10957442881238887	NO	-
2585	ZINC03025353	1771	0.10956433548134527	NO	-
2586	ZINC03565327	2373	0.1095252080217052	NO	-
2587	ZINC01845924	897	0.10948419921447451	NO	-
2588	ZINC01788960	878	0.1094799330982735	NO	-
2589	ZINC01753393	870	0.10941556057684652	NO	-
2590	ZINC03858859	2810	0.10941174060577458	NO	-
2591	ZINC03857976	2795	0.10940220562043398	NO	-
2592	ZINC03859683	2830	0.10938104367496373	NO	-
2593	ZINC02630892	1349	0.10933788127017517	NO	-
2594	ZINC02393817	1185	0.10930280812509865	NO	-
2595	ZINC01338865	718	0.1092999027726469	NO	-
2596	ZINC00830257	241	0.10928965394996445	NO	-
2597	ZINC02639380	1365	0.10918039620133253	NO	-
2598	ZINC03413484	2065	0.10917099576033748	NO	-
2599	ZINC03456202	2145	0.10915150545401003	NO	-
2600	ZINC04161308	3222	0.1091501185307315	NO	-
2601	ZINC03432082	2080	0.10914713896833772	NO	-
2602	ZINC03374545	2035	0.10907542534634661	NO	-
2603	ZINC03520443	2298	0.1090604138655828	NO	-
2604	ZINC02622099	1335	0.1090508088122207	NO	-
2605	ZINC03023709	1751	0.10902575777107001	NO	-
2606	ZINC01329707	704	0.10890873922491244	NO	-
2607	ZINC03466665	2188	0.10890606601313987	NO	-
2608	ZINC00679234	119	0.1088814235164478	NO	-
2609	ZINC02635467	1356	0.10887694889157945	NO	-
2610	ZINC01329402	702	0.10886470910186448	NO	-
2611	ZINC01249650	658	0.10881399563345372	NO	-
2612	ZINC01338896	722	0.10881056534092298	NO	-
2613	ZINC00630900	46	0.10879425929659249	NO	-
2614	ZINC00755633	168	0.10875904043490016	NO	-
2615	ZINC01111501	544	0.10874865623227785	NO	-
2616	ZINC01890501	924	0.10872544712787734	NO	-
2617	ZINC01654941	867	0.10864137902017225	NO	-
2618	ZINC01049275	477	0.10862889481180235	NO	-
2619	ZINC03402641	2059	0.1085455852417002	NO	-
2620	ZINC03282296	1926	0.10851266161203478	NO	-
2621	ZINC03500108	2247	0.10851070725059163	NO	-
2622	ZINC01064754	500	0.10847551548347789	NO	-
2623	ZINC01131376	583	0.10836245687847008	NO	-
2624	ZINC02393865	1186	0.10832703171066534	NO	-
2625	ZINC02618327	1324	0.10825271865082838	NO	-
2626	ZINC02859232	1600	0.10825192062348957	NO	-
2627	ZINC01338864	717	0.10824181184143114	NO	-
2628	ZINC00867757	274	0.10820196417961868	NO	-
2629	ZINC04191403	3239	0.10819771543223045	NO	-
2630	ZINC03427718	2074	0.10819088645784963	NO	-
2631	ZINC02882870	1631	0.1081450128085013	NO	-
2632	ZINC02764105	1496	0.10814466261650779	NO	-
2633	ZINC03497818	2246	0.10804918810981637	NO	-
2634	ZINC02881785	1630	0.1079928108961672	NO	-
2635	ZINC02225435	1060	0.10798532757689686	NO	-
2636	ZINC00852501	253	0.10793510779996987	NO	-
2637	ZINC03449183	2122	0.10789846056868077	NO	-
2638	ZINC03023148	1737	0.10787474345273027	NO	-
2639	ZINC03282575	1927	0.10787227155288891	NO	-
2640	ZINC01031441	460	0.10767615278679533	NO	-
2641	ZINC02265764	1088	0.10764865723097441	NO	-
2642	ZINC04003614	3166	0.10756542776843656	NO	-
2643	ZINC03283140	1928	0.10756033331151209	NO	-
2644	ZINC00886841	324	0.10755853910907176	NO	-
2645	ZINC03542619	2349	0.10752798689216563	NO	-
2646	ZINC00983535	431	0.10747991417949039	NO	-
2647	ZINC03523250	2310	0.10741840658690249	NO	-
2648	ZINC03022137	1720	0.10738577132933441	NO	-
2649	ZINC04000923	3154	0.10737491751391476	NO	-
2650	ZINC01379089	768	0.10734437086797675	NO	-
2651	ZINC03478251	2208	0.1073322188338968	NO	-
2652	ZINC01137110	589	0.10731573947627525	NO	-
2653	ZINC02728954	1448	0.10729311794247616	NO	-
2654	ZINC02385325	1176	0.10724028379590894	NO	-
2655	ZINC03969668	3034	0.10723975824065576	NO	-
2656	ZINC04469924	3411	0.10723975824065576	NO	-
2657	ZINC01108740	534	0.10720887693806934	NO	-
2658	ZINC03980846	3089	0.10718039530683043	NO	-
2659	ZINC01109220	536	0.10717480287568334	NO	-
2660	ZINC03573225	2403	0.10713178120477349	NO	-
2661	ZINC02905647	1649	0.10710926236563752	NO	-
2662	ZINC02464255	1287	0.1070994536008366	NO	-
2663	ZINC03023395	1742	0.10708461447667367	NO	-
2664	ZINC02622100	1336	0.10703717539743222	NO	-
2665	ZINC03478254	2209	0.10703061024368549	NO	-
2666	ZINC02852683	1583	0.10701629352730103	NO	-
2667	ZINC02389375	1180	0.10694439059112631	NO	-
2668	ZINC03969668	3035	0.10690325329079767	NO	-
2669	ZINC02409408	1217	0.10688351210863706	NO	-
2670	ZINC00983529	430	0.10688032063093109	NO	-
2671	ZINC03327693	1970	0.10687546687627349	NO	-
2672	ZINC03988261	3119	0.10685901036849658	NO	-
2673	ZINC03023702	1748	0.10680647909580948	NO	-
2674	ZINC02393511	1183	0.10679554012813104	NO	-
2675	ZINC00908049	362	0.10678501057984341	NO	-
2676	ZINC02825583	1545	0.10677374313382341	NO	-
2677	ZINC02997982	1707	0.10674976840597701	NO	-
2678	ZINC00868493	280	0.10673516568290246	NO	-
2679	ZINC03815510	21	0.10670378527350018	YES	2
2680	ZINC02621807	1333	0.10668106507123817	NO	-
2681	ZINC03544410	2350	0.10667295003901855	NO	-
2682	ZINC03635005	2523	0.10666232691735585	NO	-
2683	ZINC03579838	2412	0.10664633052364526	NO	-
2684	ZINC03853058	2683	0.10663315958928353	NO	-
2685	ZINC03309290	1956	0.10662790462991607	NO	-
2686	ZINC00898638	350	0.10662349512059117	NO	-
2687	ZINC04417798	3342	0.10652086812833259	NO	-
2688	ZINC03528384	2316	0.10650026853148081	NO	-
2689	ZINC04386424	3329	0.10646898610938386	NO	-
2690	ZINC00871672	288	0.10644273206857299	NO	-
2691	ZINC00683281	124	0.1064306891348784	NO	-
2692	ZINC04491838	3433	0.10640177922371737	NO	-
2693	ZINC01085620	523	0.10634731153340117	NO	-
2694	ZINC03890962	2966	0.10633289585406468	NO	-
2695	ZINC04465210	3377	0.10633289585406468	NO	-
2696	ZINC01881665	907	0.10627155408705476	NO	-
2697	ZINC03595359	2456	0.10623235143827098	NO	-
2698	ZINC00758494	170	0.10618969887103578	NO	-
2699	ZINC03234936	1876	0.1061691075427602	NO	-
2700	ZINC02409208	1215	0.1061564278767981	NO	-
2701	ZINC01371923	762	0.10613323321429477	NO	-
2702	ZINC02877526	1622	0.10612348943412948	NO	-
2703	ZINC03533886	2325	0.10611561307094175	NO	-
2704	ZINC03504157	2262	0.10611429834048722	NO	-
2705	ZINC00638499	54	0.10608646219672892	NO	-
2706	ZINC02798196	1528	0.10605846271606323	NO	-
2707	ZINC02789427	1515	0.10604688155922058	NO	-
2708	ZINC03271177	1918	0.10602276031644661	NO	-
2709	ZINC02637241	1362	0.10602227824594009	NO	-
2710	ZINC00624133	30	0.10597939176179677	NO	-
2711	ZINC02135711	1013	0.10595405944846506	NO	-
2712	ZINC03850157	2633	0.10594338317059096	NO	-
2713	ZINC02729787	1453	0.10590092366105426	NO	-
2714	ZINC02100625	999	0.1058828092885781	NO	-
2715	ZINC02290388	1103	0.10585280162098917	NO	-
2716	ZINC03857750	2790	0.10584612594048964	NO	-
2717	ZINC04464555	3372	0.10584612594048964	NO	-
2718	ZINC02471771	1295	0.10584215271244456	NO	-
2719	ZINC03595230	2448	0.1057457069267948	NO	-
2720	ZINC00907364	360	0.10573239250752323	NO	-
2721	ZINC01253062	660	0.10571085762208439	NO	-
2722	ZINC00870382	283	0.10566414418910097	NO	-
2723	ZINC01596779	854	0.10565557209238181	NO	-
2724	ZINC00856430	257	0.10560826523612374	NO	-
2725	ZINC02405746	1208	0.1055559234694144	NO	-
2726	ZINC00677168	110	0.10550775618696502	NO	-
2727	ZINC04251863	3279	0.10548232541845061	NO	-
2728	ZINC02278845	1098	0.10547632776839089	NO	-
2729	ZINC00636996	52	0.1054701099292941	NO	-
2730	ZINC01051120	482	0.10546324745539289	NO	-
2731	ZINC01487314	803	0.10544814966165082	NO	-
2732	ZINC03534972	2331	0.10544463572969051	NO	-
2733	ZINC03661185	2541	0.10533255685649415	NO	-
2734	ZINC03022585	1727	0.10529125366233395	NO	-
2735	ZINC00871673	289	0.10528860911841377	NO	-
2736	ZINC02366095	1156	0.10522427763650594	NO	-
2737	ZINC02635466	1355	0.10520046563164777	NO	-
2738	ZINC03970177	3039	0.1051912641214527	NO	-
2739	ZINC02688836	1410	0.10516120154618681	NO	-
2740	ZINC03500125	2248	0.10515902289965372	NO	-
2741	ZINC01338919	726	0.10511912143444999	NO	-
2742	ZINC02207697	1047	0.10508901941725154	NO	-
2743	ZINC02233412	1071	0.10505772129410566	NO	-
2744	ZINC01184308	626	0.1050306666726437	NO	-
2745	ZINC03472276	2201	0.10502844880400453	NO	-
2746	ZINC00746462	166	0.10501379968957847	NO	-
2747	ZINC02851529	1578	0.10500968371906448	NO	-
2748	ZINC03240835	1886	0.10499290624885503	NO	-
2749	ZINC03815368	24	0.10497882013543684	YES	2
2750	ZINC03859503	2821	0.10495874023865522	NO	-
2751	ZINC04468557	3403	0.10495874023865522	NO	-
2752	ZINC03584768	2417	0.10492866704074442	NO	-
2753	ZINC03034371	1792	0.1049178051580494	NO	-
2754	ZINC04491497	3427	0.10490354262604823	NO	-
2755	ZINC01174894	621	0.1049025341602514	NO	-
2756	ZINC02856900	1596	0.10489621434896658	NO	-
2757	ZINC00578705	3	0.10488921269897886	NO	-
2758	ZINC00929954	391	0.10488825740777684	NO	-
2759	ZINC03456668	2149	0.10488567607581271	NO	-
2760	ZINC03992839	3134	0.10488421379137346	NO	-
2761	ZINC03867460	2861	0.10487943339086132	NO	-
2762	ZINC02741017	1472	0.10485695756974245	NO	-
2763	ZINC02684308	1405	0.10485296475821661	NO	-
2764	ZINC03815523	27	0.10480401404200483	YES	2
2765	ZINC03371258	2029	0.10478415767871362	NO	-
2766	ZINC03439033	2090	0.10468925992137665	NO	-
2767	ZINC04251975	3282	0.10467068645566499	NO	-
2768	ZINC02356479	1148	0.10462443413975665	NO	-
2769	ZINC03214861	1852	0.10462331029018754	NO	-
2770	ZINC01814770	891	0.10459924993496746	NO	-
2771	ZINC03356656	2005	0.10456134432491791	NO	-
2772	ZINC04491497	3428	0.10448327714324118	NO	-
2773	ZINC02852485	1581	0.10444340559932153	NO	-
2774	ZINC03049110	1821	0.10438910210712724	NO	-
2775	ZINC02382637	1175	0.10436859609784362	NO	-
2776	ZINC03445134	2117	0.10426748184705423	NO	-
2777	ZINC02853898	1586	0.10423707753921559	NO	-
2778	ZINC00630903	47	0.10422671614264448	NO	-
2779	ZINC03828837	2614	0.10421294203271839	NO	-
2780	ZINC01342491	735	0.10408779949536455	NO	-
2781	ZINC03815345	25	0.10403663530847176	YES	2
2782	ZINC02649209	1377	0.10393185222190174	NO	-
2783	ZINC02797678	1523	0.10389394336719374	NO	-
2784	ZINC00683246	122	0.1038925323125597	NO	-
2785	ZINC00676584	104	0.10388157349360973	NO	-
2786	ZINC03659893	2540	0.10382137957114773	NO	-
2787	ZINC02289682	1102	0.10379788431514375	NO	-
2788	ZINC02689531	1411	0.10376960342899355	NO	-
2789	ZINC01814769	890	0.10376730660563732	NO	-
2790	ZINC03472443	2203	0.10376329575564477	NO	-
2791	ZINC03635010	2524	0.10374987231424514	NO	-
2792	ZINC03987686	3114	0.10374491270733951	NO	-
2793	ZINC03047717	1815	0.10373562009118552	NO	-
2794	ZINC01284956	679	0.10357417160068043	NO	-
2795	ZINC01553648	852	0.10350921543547478	NO	-
2796	ZINC02365282	1154	0.10342256734702138	NO	-
2797	ZINC03987949	3117	0.10340968097977628	NO	-
2798	ZINC02796234	1521	0.10340763461610966	NO	-
2799	ZINC04465212	3379	0.103397166450057	NO	-
2800	ZINC03982820	3092	0.10336483607799317	NO	-
2801	ZINC03332527	1971	0.10331259359561079	NO	-
2802	ZINC03969667	3033	0.10320360479984542	NO	-
2803	ZINC03494634	2241	0.10320117021258926	NO	-
2804	ZINC00726400	160	0.10306089942120637	NO	-
2805	ZINC03815544	28	0.10302405394957251	YES	2
2806	ZINC02317726	1118	0.10300159104346215	NO	-
2807	ZINC02324161	1123	0.10297108968457636	NO	-
2808	ZINC02620279	1329	0.10287657012624693	NO	-
2809	ZINC01546258	40	0.10287635017589651	YES	2
2810	ZINC02354841	1147	0.10284850342482069	NO	-
2811	ZINC02890504	1644	0.1028414682623296	NO	-
2812	ZINC02204175	1040	0.10282610271374748	NO	-
2813	ZINC03815511	32	0.10268114465510247	YES	2
2814	ZINC02621806	1332	0.10259959777923675	NO	-
2815	ZINC02442404	1258	0.10251121364898609	NO	-
2816	ZINC02265335	1087	0.10244952980746762	NO	-
2817	ZINC02846615	1571	0.10244559689305058	NO	-
2818	ZINC02303419	1113	0.10235707090172352	NO	-
2819	ZINC02400852	1202	0.10230684102849921	NO	-
2820	ZINC01376054	764	0.10229582983327332	NO	-
2821	ZINC02751103	1484	0.10225866549155117	NO	-
2822	ZINC01235238	649	0.10217879430084047	NO	-
2823	ZINC00908054	365	0.10217477742517066	NO	-
2824	ZINC03401139	2057	0.10212054507101517	NO	-
2825	ZINC03815518	29	0.10208800912359972	YES	2
2826	ZINC03451447	2127	0.10205981237819506	NO	-
2827	ZINC03828838	2615	0.10203162099724472	NO	-
2828	ZINC03469232	2191	0.1019586325480105	NO	-
2829	ZINC00937616	400	0.10194973470567513	NO	-
2830	ZINC00725742	158	0.10194666526532176	NO	-
2831	ZINC02617527	1323	0.10194341386243627	NO	-
2832	ZINC01006535	453	0.10193760567479027	NO	-
2833	ZINC03309291	1957	0.10193428143512998	NO	-
2834	ZINC03815479	43	0.10188583248821825	YES	2
2835	ZINC00870232	281	0.10181691541182895	NO	-
2836	ZINC03105559	1840	0.10180758566167578	NO	-
2837	ZINC03815526	26	0.10180294987597616	YES	2
2838	ZINC00725742	157	0.10176363404834697	NO	-
2839	ZINC02627184	1340	0.10174557933158766	NO	-
2840	ZINC04001193	3163	0.10169168876029916	NO	-
2841	ZINC00677165	109	0.10167136363278396	NO	-
2842	ZINC01185256	628	0.10161222085780301	NO	-
2843	ZINC03445136	2118	0.10151448793830552	NO	-
2844	ZINC04126853	3212	0.10149719349974501	NO	-
2845	ZINC00677187	113	0.10146522006685708	NO	-
2846	ZINC02799058	1533	0.10142397294794947	NO	-
2847	ZINC00902688	353	0.10130677132056265	NO	-
2848	ZINC00908070	367	0.1012834665130624	NO	-
2849	ZINC02636605	1359	0.1012811823333301	NO	-
2850	ZINC01376047	763	0.1012400925929564	NO	-
2851	ZINC03815481	23	0.10123487768763292	YES	2
2852	ZINC02301919	1111	0.10119134927789722	NO	-
2853	ZINC03368264	2020	0.10113763563670201	NO	-
2854	ZINC03494274	2235	0.10110336140758004	NO	-
2855	ZINC04638699	3462	0.10109484633625543	NO	-
2856	ZINC03439477	2097	0.10104455888090737	NO	-
2857	ZINC00881272	318	0.10104302453674867	NO	-
2858	ZINC03664251	2543	0.10102414130618063	NO	-
2859	ZINC03259020	1908	0.10101493976541248	NO	-
2860	ZINC00722858	155	0.1010083749524475	NO	-
2861	ZINC04167540	3223	0.10094221348613246	NO	-
2862	ZINC02636793	1360	0.1009355083524577	NO	-
2863	ZINC00664053	75	0.10093110002980088	NO	-
2864	ZINC03283143	1929	0.10088554860127535	NO	-
2865	ZINC01415070	780	0.10088498235575304	NO	-
2866	ZINC02774711	1507	0.10082805134932794	NO	-
2867	ZINC00625914	39	0.10081740751380946	NO	-
2868	ZINC03022995	1736	0.1007923223345241	NO	-
2869	ZINC02373402	1170	0.10074488086153079	NO	-
2870	ZINC00906787	359	0.10072974350964217	NO	-
2871	ZINC03343041	1986	0.1007281435793546	NO	-
2872	ZINC02799701	1534	0.10072154986188192	NO	-
2873	ZINC04364218	3323	0.10066201268291299	NO	-
2874	ZINC02742832	1473	0.10064868597454533	NO	-
2875	ZINC02445660	1260	0.1004640492952797	NO	-
2876	ZINC03500436	2252	0.10044875356131089	NO	-
2877	ZINC03971013	3058	0.10042496316370408	NO	-
2878	ZINC03568262	2379	0.10041302059949789	NO	-
2879	ZINC04034898	3178	0.10040626479594675	NO	-
2880	ZINC02841630	1563	0.10026135278360897	NO	-
2881	ZINC02137100	1018	0.1002278823529521	NO	-
2882	ZINC01180004	625	0.1002140699886031	NO	-
2883	ZINC01117638	552	0.10020751283222036	NO	-
2884	ZINC03439629	2102	0.10020502604296576	NO	-
2885	ZINC01331160	711	0.10018139141084213	NO	-
2886	ZINC02872250	1612	0.10016205481951584	NO	-
2887	ZINC03856464	2767	0.10011613976287964	NO	-
2888	ZINC03970177	3040	0.10011078816018042	NO	-
2889	ZINC00875815	302	0.10006227371323967	NO	-
2890	ZINC00982914	426	0.10005660653131195	NO	-
2891	ZINC04313359	3299	0.10004126022457431	NO	-
2892	ZINC02774712	1508	0.10003492742893168	NO	-
2893	ZINC02409247	1216	0.09998514505319671	NO	-
2894	ZINC02316651	1116	0.09992851795767443	NO	-
2895	ZINC03295779	1940	0.09991100823209503	NO	-
2896	ZINC02798635	1532	0.09988327454254722	NO	-
2897	ZINC02796194	1520	0.09987321271791602	NO	-
2898	ZINC03579840	2413	0.09986626757261148	NO	-
2899	ZINC03595389	2459	0.09983844538056864	NO	-
2900	ZINC03520483	2302	0.0998288732222772	NO	-
2901	ZINC03621453	2482	0.09977284423352088	NO	-
2902	ZINC03500433	2251	0.09975078680704401	NO	-
2903	ZINC01078585	520	0.09973485734418396	NO	-
2904	ZINC02372042	1168	0.09971052568085621	NO	-
2905	ZINC02795043	1519	0.09968877076200149	NO	-
2906	ZINC04251975	3281	0.09965868525175094	NO	-
2907	ZINC01235238	650	0.09964967583154868	NO	-
2908	ZINC02886293	1637	0.09964459607053612	NO	-
2909	ZINC03989159	3123	0.09961144739834439	NO	-
2910	ZINC01631471	856	0.09955870449573861	NO	-
2911	ZINC03368330	2021	0.09955055845781102	NO	-
2912	ZINC00687416	133	0.0995332322906356	NO	-
2913	ZINC01379058	767	0.09948179048906082	NO	-
2914	ZINC00985649	438	0.09946742634960434	NO	-
2915	ZINC03868425	2909	0.09942598135812593	NO	-
2916	ZINC00667262	84	0.09941925382519332	NO	-
2917	ZINC03023826	1754	0.09939277396512634	NO	-
2918	ZINC02427606	1242	0.09933093456846957	NO	-
2919	ZINC02874490	1613	0.09930524351789208	NO	-
2920	ZINC01049685	480	0.09929069283789753	NO	-
2921	ZINC01117746	554	0.09927567453969526	NO	-
2922	ZINC02797677	1522	0.09925610110192781	NO	-
2923	ZINC03853055	2682	0.09923443685394655	NO	-
2924	ZINC00925056	381	0.09920958633212146	NO	-
2925	ZINC04529474	3448	0.09916615406655915	NO	-
2926	ZINC00678030	114	0.09914114034785369	NO	-
2927	ZINC03971012	3056	0.09909602395142458	NO	-
2928	ZINC03850182	2634	0.09906007346465383	NO	-
2929	ZINC02687369	1408	0.09902196266823513	NO	-
2930	ZINC03084114	1836	0.09900607549892373	NO	-
2931	ZINC03987684	3113	0.09897933070320286	NO	-
2932	ZINC01253062	661	0.09891735683386083	NO	-
2933	ZINC03439036	2091	0.09889417917823738	NO	-
2934	ZINC01338867	719	0.09882873909883705	NO	-
2935	ZINC00852557	255	0.09879569789411262	NO	-
2936	ZINC03095901	1838	0.09877001988379432	NO	-
2937	ZINC02316336	1115	0.09871997555573654	NO	-
2938	ZINC02782835	1511	0.09871342649430716	NO	-
2939	ZINC04465095	3373	0.09871003953240871	NO	-
2940	ZINC03220873	1860	0.09870892409709321	NO	-
2941	ZINC02371962	1167	0.0986689569670912	NO	-
2942	ZINC02145502	1022	0.09859978075418054	NO	-
2943	ZINC04233657	3251	0.09859580105668328	NO	-
2944	ZINC01431444	787	0.09858966568572593	NO	-
2945	ZINC03470110	2197	0.0985516158958204	NO	-
2946	ZINC03218127	1855	0.09853544330573813	NO	-
2947	ZINC02454209	1266	0.09847534154656966	NO	-
2948	ZINC04248924	3262	0.09846538230872763	NO	-
2949	ZINC03868427	2910	0.09846155546693204	NO	-
2950	ZINC00983596	436	0.09844261846655593	NO	-
2951	ZINC03439723	2104	0.0984110528725981	NO	-
2952	ZINC00867759	276	0.09840106366965425	NO	-
2953	ZINC03538131	2339	0.09838824087483834	NO	-
2954	ZINC02551593	1313	0.09838155446325336	NO	-
2955	ZINC03105061	1839	0.09832227278918332	NO	-
2956	ZINC02729835	1457	0.09827365493338677	NO	-
2957	ZINC03592487	2432	0.09824969189381559	NO	-
2958	ZINC03815494	38	0.098234937826009	YES	2
2959	ZINC01063066	499	0.09815382040303071	NO	-
2960	ZINC03519914	2295	0.09813833002527013	NO	-
2961	ZINC03392901	2051	0.09813770659342122	NO	-
2962	ZINC04628608	3457	0.09808463232396245	NO	-
2963	ZINC03474942	2206	0.09807037815641664	NO	-
2964	ZINC02359789	1149	0.09806664242067817	NO	-
2965	ZINC02855752	1592	0.0980505545100675	NO	-
2966	ZINC00668920	86	0.09804415559330819	NO	-
2967	ZINC03376612	2040	0.09801625813924678	NO	-
2968	ZINC03520506	2305	0.09800730163309544	NO	-
2969	ZINC03470105	2196	0.09792728868860655	NO	-
2970	ZINC00678977	116	0.0978928088306925	NO	-
2971	ZINC03851327	2653	0.09781902414029991	NO	-
2972	ZINC04465156	3375	0.09781902414029991	NO	-
2973	ZINC02394376	1188	0.0977834166751818	NO	-
2974	ZINC02394934	1190	0.09772474985124378	NO	-
2975	ZINC01338947	727	0.09772390204118792	NO	-
2976	ZINC02877194	1619	0.0976934361409705	NO	-
2977	ZINC03867386	2856	0.09768645846480377	NO	-
2978	ZINC03488874	2226	0.09764470145855271	NO	-
2979	ZINC03976363	3074	0.09758741861440919	NO	-
2980	ZINC04125417	3211	0.09757222943108004	NO	-
2981	ZINC01292266	686	0.09752414360627144	NO	-
2982	ZINC03478273	2210	0.09746780817446037	NO	-
2983	ZINC00780267	196	0.09744505052290466	NO	-
2984	ZINC03889276	2948	0.09741946827521901	NO	-
2985	ZINC01119195	558	0.09741903140980739	NO	-
2986	ZINC03968919	3029	0.09740988045118902	NO	-
2987	ZINC01447212	794	0.09740139010525584	NO	-
2988	ZINC02452662	1264	0.09738914658013376	NO	-
2989	ZINC03969072	3030	0.09737688885528402	NO	-
2990	ZINC03980845	3088	0.09735115346466092	NO	-
2991	ZINC04251975	3284	0.0973439122838695	NO	-
2992	ZINC03857546	2782	0.09733145130778643	NO	-
2993	ZINC03850105	2632	0.09732552578503108	NO	-
2994	ZINC03573232	2404	0.09730099185706971	NO	-
2995	ZINC03508634	2279	0.09729987128186003	NO	-
2996	ZINC03868430	2911	0.09728236410460255	NO	-
2997	ZINC03971391	3059	0.09726633836217025	NO	-
2998	ZINC02327074	1124	0.09721793576401254	NO	-
2999	ZINC02851292	1576	0.09718763281558171	NO	-
3000	ZINC02134322	1009	0.09718176068718823	NO	-
3001	ZINC00667188	82	0.09716456626869854	NO	-
3002	ZINC01338895	721	0.09710004726729442	NO	-
3003	ZINC03336919	1978	0.09705449228686983	NO	-
3004	ZINC03594020	2443	0.0970324522076101	NO	-
3005	ZINC04001240	3165	0.09702870017075092	NO	-
3006	ZINC02218120	1054	0.09700479565145469	NO	-
3007	ZINC01142273	592	0.09694465129165505	NO	-
3008	ZINC02137080	1017	0.09690672505874154	NO	-
3009	ZINC03373639	2032	0.09689446548380039	NO	-
3010	ZINC00908053	364	0.09684728047881298	NO	-
3011	ZINC02775568	1510	0.09684651609089207	NO	-
3012	ZINC01854018	898	0.0968417361703367	NO	-
3013	ZINC03642914	2527	0.09673489558439881	NO	-
3014	ZINC00810892	220	0.0967009714877625	NO	-
3015	ZINC00838074	245	0.09656824720757681	NO	-
3016	ZINC04500316	3440	0.0965193547888435	NO	-
3017	ZINC01911440	937	0.0964953537781797	NO	-
3018	ZINC03867460	2860	0.09639622325046532	NO	-
3019	ZINC01072973	511	0.09639043151664799	NO	-
3020	ZINC03520509	2306	0.0963809946300455	NO	-
3021	ZINC02229075	1068	0.09637742779618477	NO	-
3022	ZINC03968551	3025	0.09629344623749007	NO	-
3023	ZINC02207555	1046	0.09627019821916663	NO	-
3024	ZINC01142382	593	0.096248096349438	NO	-
3025	ZINC01051881	484	0.09624096557592644	NO	-
3026	ZINC03500516	2255	0.09621242262322881	NO	-
3027	ZINC03285674	1932	0.09617578966922652	NO	-
3028	ZINC03349489	2004	0.09615663862276526	NO	-
3029	ZINC00983229	427	0.0961493304844489	NO	-
3030	ZINC01060934	493	0.09614844189700411	NO	-
3031	ZINC03500372	2250	0.09614396635817199	NO	-
3032	ZINC01218271	640	0.09611558020825553	NO	-
3033	ZINC03345254	1990	0.09608263136514912	NO	-
3034	ZINC02843635	1569	0.09602870795156433	NO	-
3035	ZINC02638167	1364	0.09602625972287898	NO	-
3036	ZINC00874005	297	0.09595171072362424	NO	-
3037	ZINC03235179	1878	0.09592233205297165	NO	-
3038	ZINC00908052	363	0.0959156344359194	NO	-
3039	ZINC00774142	189	0.09587405606994308	NO	-
3040	ZINC00862170	269	0.09586179016973803	NO	-
3041	ZINC03135254	1843	0.09581668580639979	NO	-
3042	ZINC03536273	2336	0.09581297685300548	NO	-
3043	ZINC03391239	2050	0.0957063110848103	NO	-
3044	ZINC03469858	2194	0.0956875621745766	NO	-
3045	ZINC03529231	2321	0.09565936165090802	NO	-
3046	ZINC02836664	1554	0.09561258089642775	NO	-
3047	ZINC03451472	2129	0.09560672056860338	NO	-
3048	ZINC00758625	171	0.09556394001624116	NO	-
3049	ZINC03461348	2156	0.09555427466007207	NO	-
3050	ZINC02365350	1155	0.0955400835281928	NO	-
3051	ZINC01148581	608	0.09536405755682358	NO	-
3052	ZINC00857410	260	0.09535212203336986	NO	-
3053	ZINC03557090	2363	0.09528916962480821	NO	-
3054	ZINC00917727	373	0.0952756594691978	NO	-
3055	ZINC01584627	853	0.09524499021991892	NO	-
3056	ZINC02393740	1184	0.09524393237101955	NO	-
3057	ZINC02396111	1191	0.09523794536312508	NO	-
3058	ZINC03439480	2098	0.0951798075110385	NO	-
3059	ZINC03935891	2984	0.0951445093960391	NO	-
3060	ZINC02729370	1449	0.09511141860045873	NO	-
3061	ZINC02726019	1444	0.09503092948928502	NO	-
3062	ZINC03340663	1981	0.09500653927736331	NO	-
3063	ZINC00828781	239	0.09498123112858135	NO	-
3064	ZINC03422325	2070	0.09494996990219286	NO	-
3065	ZINC00677186	112	0.09493963568738899	NO	-
3066	ZINC01119055	556	0.09491286778096147	NO	-
3067	ZINC00578711	5	0.0949002348217873	NO	-
3068	ZINC00578711	6	0.0949002348217873	NO	-
3069	ZINC04420065	3344	0.09488940891584612	NO	-
3070	ZINC02858034	1598	0.09487194318504864	NO	-
3071	ZINC02703742	1422	0.09480544135113372	NO	-
3072	ZINC02775567	1509	0.09473811958151883	NO	-
3073	ZINC02652314	1381	0.09471694676211463	NO	-
3074	ZINC02409500	1218	0.09467151251606977	NO	-
3075	ZINC02150635	1024	0.09465830163337635	NO	-
3076	ZINC02738255	1470	0.09460186345926418	NO	-
3077	ZINC00624909	35	0.0945030599933444	NO	-
3078	ZINC01109858	540	0.09449796228271147	NO	-
3079	ZINC03557092	2364	0.09447057559441241	NO	-
3080	ZINC02136633	1016	0.09444115989216932	NO	-
3081	ZINC03500587	2258	0.09437202534857937	NO	-
3082	ZINC01158045	613	0.09436363965187823	NO	-
3083	ZINC04111185	3209	0.09430913233684242	NO	-
3084	ZINC01249121	657	0.09430417593511531	NO	-
3085	ZINC03228795	1866	0.09429311989167238	NO	-
3086	ZINC03968010	3019	0.09425386835562245	NO	-
3087	ZINC00679232	118	0.09424790678678599	NO	-
3088	ZINC03969670	3036	0.09415964446440621	NO	-
3089	ZINC02836692	1556	0.09411940445039267	NO	-
3090	ZINC03465469	2186	0.0940936948880151	NO	-
3091	ZINC03218127	1857	0.09409293584462912	NO	-
3092	ZINC03889315	2949	0.09404979629141048	NO	-
3093	ZINC03479619	2214	0.0940164605727419	NO	-
3094	ZINC00667333	85	0.09396666606586447	NO	-
3095	ZINC01338914	723	0.09390004564860156	NO	-
3096	ZINC04491636	3430	0.09389732062840254	NO	-
3097	ZINC03500557	2256	0.09387191490762829	NO	-
3098	ZINC04491636	3431	0.09386769240568597	NO	-
3099	ZINC02398453	1195	0.09385063301347228	NO	-
3100	ZINC01342485	734	0.09383186809407154	NO	-
3101	ZINC00930572	394	0.09377718448286615	NO	-
3102	ZINC03851318	2652	0.09376125513972054	NO	-
3103	ZINC02855484	1590	0.09370917586232962	NO	-
3104	ZINC03855122	2747	0.09359749910441653	NO	-
3105	ZINC00780266	195	0.09354127102443513	NO	-
3106	ZINC04491497	3429	0.09353197848691897	NO	-
3107	ZINC03218127	1856	0.09353119836173522	NO	-
3108	ZINC03218127	1858	0.09353119836173522	NO	-
3109	ZINC03573190	2396	0.09352836184869168	NO	-
3110	ZINC03968010	3018	0.0934580409321436	NO	-
3111	ZINC02855649	1591	0.09338932751150293	NO	-
3112	ZINC00795388	207	0.09337074234941668	NO	-
3113	ZINC02805595	1541	0.0933652369984253	NO	-
3114	ZINC01342469	732	0.09324549759044048	NO	-
3115	ZINC01217376	639	0.0930783658674159	NO	-
3116	ZINC03857582	2784	0.09300871372210849	NO	-
3117	ZINC02354840	1146	0.09291228894453629	NO	-
3118	ZINC00639445	56	0.09279526885601969	NO	-
3119	ZINC00857409	259	0.0927301702896687	NO	-
3120	ZINC01343679	740	0.09271980188500145	NO	-
3121	ZINC02389720	1182	0.09267490395214445	NO	-
3122	ZINC04248924	3261	0.09263607820262236	NO	-
3123	ZINC02826927	1549	0.09261822329109937	NO	-
3124	ZINC03850034	2631	0.09261350432249801	NO	-
3125	ZINC04406190	3339	0.0924702430480924	NO	-
3126	ZINC01112016	547	0.09244849774804273	NO	-
3127	ZINC03494671	2242	0.09244498556071386	NO	-
3128	ZINC02453083	1265	0.09239871530449241	NO	-
3129	ZINC02427644	1243	0.09239063267973643	NO	-
3130	ZINC04356248	3318	0.09238327191070124	NO	-
3131	ZINC01249650	659	0.09235630438537921	NO	-
3132	ZINC00870234	282	0.0923327567714363	NO	-
3133	ZINC03479622	2215	0.09224691501375129	NO	-
3134	ZINC02703740	1421	0.09220615750553603	NO	-
3135	ZINC02835516	1552	0.09210485805315348	NO	-
3136	ZINC03303652	1952	0.09198506411455874	NO	-
3137	ZINC03559204	2366	0.09197052399998111	NO	-
3138	ZINC02894573	1647	0.09194293600256162	NO	-
3139	ZINC03857892	2791	0.09190646238617058	NO	-
3140	ZINC04469470	3404	0.09190646238617058	NO	-
3141	ZINC00665924	80	0.09189038911026433	NO	-
3142	ZINC01117719	553	0.0918836368996029	NO	-
3143	ZINC01290802	683	0.09188153580641366	NO	-
3144	ZINC04406190	3340	0.09185700435592152	NO	-
3145	ZINC01329402	701	0.09183828666623137	NO	-
3146	ZINC03479626	2216	0.09182760067085645	NO	-
3147	ZINC02805595	1540	0.09179903851378048	NO	-
3148	ZINC03494473	2238	0.09177140759858017	NO	-
3149	ZINC01043811	472	0.09166370752653576	NO	-
3150	ZINC03494472	2237	0.09156449531991881	NO	-
3151	ZINC03969670	3037	0.09153517757081298	NO	-
3152	ZINC04235668	3254	0.09142916741076562	NO	-
3153	ZINC01953940	961	0.09139363184439513	NO	-
3154	ZINC00917823	375	0.09125653016829118	NO	-
3155	ZINC02616736	1320	0.09122129746296406	NO	-
3156	ZINC03479629	2217	0.09115994853046043	NO	-
3157	ZINC01379047	765	0.09112213186300318	NO	-
3158	ZINC02398569	1196	0.09103080659105074	NO	-
3159	ZINC04001226	3164	0.09102899982305498	NO	-
3160	ZINC02841614	1562	0.0910189726584946	NO	-
3161	ZINC02135491	1010	0.091015587075751	NO	-
3162	ZINC03523959	2314	0.0909877570767434	NO	-
3163	ZINC02629622	1346	0.09097869659622107	NO	-
3164	ZINC01158010	612	0.09097740880119345	NO	-
3165	ZINC03010211	1715	0.09090110980271787	NO	-
3166	ZINC02855956	1595	0.09088373949916474	NO	-
3167	ZINC02635931	1358	0.09080951525305045	NO	-
3168	ZINC03850679	2645	0.09078818000677204	NO	-
3169	ZINC04019949	3174	0.0907614833108895	NO	-
3170	ZINC02827597	1550	0.09073832316272168	NO	-
3171	ZINC01381613	770	0.09073773699109078	NO	-
3172	ZINC03601428	2474	0.09066365980264215	NO	-
3173	ZINC02264087	1084	0.09065735392583807	NO	-
3174	ZINC02070370	995	0.09060726713396315	NO	-
3175	ZINC00773703	185	0.0905920842459253	NO	-
3176	ZINC02216673	1053	0.09058752141059423	NO	-
3177	ZINC02319707	1120	0.09054207381544498	NO	-
3178	ZINC02836693	1557	0.09053543278861621	NO	-
3179	ZINC02851181	1575	0.0904382660924541	NO	-
3180	ZINC04361071	3321	0.0904276378459	NO	-
3181	ZINC02805595	1539	0.09041131789986295	NO	-
3182	ZINC03851352	2654	0.0903249307198496	NO	-
3183	ZINC04465167	3376	0.0903249307198496	NO	-
3184	ZINC04511418	3441	0.09019640863671238	NO	-
3185	ZINC00686487	129	0.09016751714367462	NO	-
3186	ZINC01040433	469	0.09013139945398035	NO	-
3187	ZINC03970184	3041	0.0899793761477181	NO	-
3188	ZINC02265002	1086	0.08996269640989599	NO	-
3189	ZINC02729855	1458	0.08991517155310588	NO	-
3190	ZINC04529241	3447	0.08984954556004875	NO	-
3191	ZINC03378392	2042	0.08983305587388027	NO	-
3192	ZINC03348037	2001	0.08979815623628686	NO	-
3193	ZINC02136501	1015	0.08978876382089215	NO	-
3194	ZINC01130617	582	0.08976366636917803	NO	-
3195	ZINC00983528	429	0.08970603472880932	NO	-
3196	ZINC01652883	865	0.089683125279846	NO	-
3197	ZINC03478342	2212	0.08957079356952723	NO	-
3198	ZINC03370721	2027	0.08955011416762206	NO	-
3199	ZINC00625914	40	0.08952305199237959	NO	-
3200	ZINC01185174	627	0.08949900343539402	NO	-
3201	ZINC00838074	244	0.089452394242034	NO	-
3202	ZINC03992747	3131	0.089407487064976	NO	-
3203	ZINC01547315	844	0.08933806173261163	NO	-
3204	ZINC03494509	2239	0.08933329247578009	NO	-
3205	ZINC01148579	607	0.08925675594487048	NO	-
3206	ZINC00983550	433	0.0891407710780166	NO	-
3207	ZINC00677171	111	0.08912367956452806	NO	-
3208	ZINC04003614	3167	0.08911170545930922	NO	-
3209	ZINC03439089	2092	0.08904201279186057	NO	-
3210	ZINC02620278	1328	0.0890382508837999	NO	-
3211	ZINC03857080	2768	0.08901783230046365	NO	-
3212	ZINC03970184	3042	0.08896475177260157	NO	-
3213	ZINC03529745	2323	0.08888541805820381	NO	-
3214	ZINC00804267	214	0.08887993661053414	NO	-
3215	ZINC03071458	1833	0.08887964774366187	NO	-
3216	ZINC04019949	3175	0.08886183558059964	NO	-
3217	ZINC03022277	1725	0.08885754334044872	NO	-
3218	ZINC02365280	1153	0.08878132838861016	NO	-
3219	ZINC03569093	2383	0.08875282014235043	NO	-
3220	ZINC02302316	1112	0.08872874610631827	NO	-
3221	ZINC01143213	597	0.08872480807006038	NO	-
3222	ZINC03859855	2836	0.08870956290116216	NO	-
3223	ZINC01165459	617	0.08868387427062749	NO	-
3224	ZINC00983544	432	0.08867968438756334	NO	-
3225	ZINC03494260	2233	0.08848595397895594	NO	-
3226	ZINC03601430	2475	0.08845139586780407	NO	-
3227	ZINC01133647	588	0.0883804118059219	NO	-
3228	ZINC01035618	463	0.08834695683588634	NO	-
3229	ZINC02415433	1227	0.08834268494817647	NO	-
3230	ZINC01050830	481	0.08833729520835502	NO	-
3231	ZINC03500458	2253	0.0883325354010113	NO	-
3232	ZINC04491636	3432	0.08831793019495	NO	-
3233	ZINC00902686	352	0.0883107338377891	NO	-
3234	ZINC02228623	1067	0.08825677559131702	NO	-
3235	ZINC03465293	2183	0.08824620564319244	NO	-
3236	ZINC02694949	1414	0.08820993736208844	NO	-
3237	ZINC01488424	805	0.08820004162565893	NO	-
3238	ZINC03525924	2315	0.08817506482459701	NO	-
3239	ZINC03988263	3120	0.08813714073451757	NO	-
3240	ZINC00812087	221	0.08805550576795407	NO	-
3241	ZINC03472501	2204	0.08804970896623335	NO	-
3242	ZINC02836665	1555	0.08802737413585354	NO	-
3243	ZINC03514603	2281	0.08801714119487038	NO	-
3244	ZINC03541402	2343	0.08797713836332613	NO	-
3245	ZINC03461342	2155	0.08791213301659806	NO	-
3246	ZINC03991911	3126	0.08780557039679314	NO	-
3247	ZINC03577096	2407	0.08779751600960867	NO	-
3248	ZINC03439267	2094	0.08774371321949095	NO	-
3249	ZINC03465290	2182	0.08774154848499212	NO	-
3250	ZINC03381471	2045	0.08770780222870964	NO	-
3251	ZINC04087246	3207	0.08770405297648178	NO	-
3252	ZINC01535683	829	0.08768941536319037	NO	-
3253	ZINC03458735	2154	0.08763799972791213	NO	-
3254	ZINC01342520	738	0.08759677931965615	NO	-
3255	ZINC00675727	101	0.08750541164609006	NO	-
3256	ZINC03494346	2236	0.08748204851485074	NO	-
3257	ZINC02855448	1589	0.0874695832173195	NO	-
3258	ZINC02635930	1357	0.08746654573512744	NO	-
3259	ZINC01130402	581	0.08742364848205154	NO	-
3260	ZINC00929249	386	0.08741855632267959	NO	-
3261	ZINC03971392	3060	0.0873972898908121	NO	-
3262	ZINC03462229	2157	0.08730057002544207	NO	-
3263	ZINC01341153	730	0.08727962032865184	NO	-
3264	ZINC00929379	387	0.0871768107822402	NO	-
3265	ZINC03920778	2974	0.0871089021739512	NO	-
3266	ZINC02447830	1261	0.08710117693138637	NO	-
3267	ZINC03438585	2085	0.08707883632125897	NO	-
3268	ZINC02415229	1225	0.08703565040670638	NO	-
3269	ZINC03275928	1921	0.0870288645582983	NO	-
3270	ZINC02871333	1608	0.08701555650147154	NO	-
3271	ZINC03601419	2473	0.08697192800333209	NO	-
3272	ZINC01117880	555	0.08689301553286659	NO	-
3273	ZINC01143763	598	0.08684818892618637	NO	-
3274	ZINC03258704	1904	0.08680164311250836	NO	-
3275	ZINC01917048	941	0.08676541256706459	NO	-
3276	ZINC02230644	1069	0.08672383172449413	NO	-
3277	ZINC04058984	3195	0.08671403124130465	NO	-
3278	ZINC03489044	2229	0.08663926927478957	NO	-
3279	ZINC03584758	2416	0.08659949467649568	NO	-
3280	ZINC02643466	1367	0.08655549564327117	NO	-
3281	ZINC03815512	34	0.0865011155482834	YES	2
3282	ZINC01896021	930	0.08648534719076947	NO	-
3283	ZINC03439486	2100	0.08647875652207453	NO	-
3284	ZINC02618640	1325	0.08647332040909474	NO	-
3285	ZINC02884948	1635	0.08645511337288934	NO	-
3286	ZINC03500569	2257	0.08637566045799332	NO	-
3287	ZINC03494264	2234	0.08632804748939372	NO	-
3288	ZINC02729856	1459	0.0863041203502358	NO	-
3289	ZINC03536275	2337	0.08629844613370682	NO	-
3290	ZINC01330002	707	0.08617487694140286	NO	-
3291	ZINC01110259	542	0.08609977301895215	NO	-
3292	ZINC03584755	2415	0.08603739587303313	NO	-
3293	ZINC00870439	285	0.08603384691157488	NO	-
3294	ZINC04438699	3352	0.08602588460110618	NO	-
3295	ZINC00917859	376	0.08598750917096903	NO	-
3296	ZINC03302784	1948	0.0859353964175436	NO	-
3297	ZINC01342515	737	0.08592619367873411	NO	-
3298	ZINC03514606	2282	0.08588265124960771	NO	-
3299	ZINC02634768	1351	0.08586719083802628	NO	-
3300	ZINC03003725	1708	0.08582361266415671	NO	-
3301	ZINC03243156	1888	0.08579293535254161	NO	-
3302	ZINC03080290	1834	0.085776125574869	NO	-
3303	ZINC03850526	2643	0.08574049724502282	NO	-
3304	ZINC03439516	2101	0.08571447631707793	NO	-
3305	ZINC02790704	1516	0.08564577664916018	NO	-
3306	ZINC01158617	615	0.08562431461138288	NO	-
3307	ZINC04191411	3240	0.08559175654877475	NO	-
3308	ZINC01906585	936	0.08557575430084884	NO	-
3309	ZINC03465444	2185	0.08555338058461757	NO	-
3310	ZINC03569087	2382	0.08555077840900603	NO	-
3311	ZINC01125543	572	0.08554536170638272	NO	-
3312	ZINC00870436	284	0.08545369455187406	NO	-
3313	ZINC03302782	1947	0.08524278347008966	NO	-
3314	ZINC00662346	74	0.08523791350658351	NO	-
3315	ZINC00650456	67	0.08511066264720815	NO	-
3316	ZINC03464065	2168	0.085095817370572	NO	-
3317	ZINC02415148	1223	0.08503950213003586	NO	-
3318	ZINC02841541	1561	0.08495090245211634	NO	-
3319	ZINC03240203	1883	0.08483123925677727	NO	-
3320	ZINC04428154	3350	0.08479547093223123	NO	-
3321	ZINC04469770	3408	0.084777255863577	NO	-
3322	ZINC03209029	1849	0.08477381268567928	NO	-
3323	ZINC03344386	1988	0.084707726689524	NO	-
3324	ZINC04464528	3371	0.08464793613489574	NO	-
3325	ZINC02100626	1000	0.08462589721285362	NO	-
3326	ZINC03859137	2817	0.08461104059472904	NO	-
3327	ZINC01078599	521	0.0846068176791041	NO	-
3328	ZINC03429327	2078	0.08459464096690321	NO	-
3329	ZINC02850979	1574	0.08453824021065075	NO	-
3330	ZINC03494688	2244	0.08446366641164159	NO	-
3331	ZINC03975191	3073	0.08433981902147321	NO	-
3332	ZINC04240267	3256	0.08427864918405302	NO	-
3333	ZINC01123214	565	0.0842173158373498	NO	-
3334	ZINC03859783	2833	0.08421119566090011	NO	-
3335	ZINC03521379	2308	0.08402963866461094	NO	-
3336	ZINC00902685	351	0.08401218764418933	NO	-
3337	ZINC02643465	1366	0.08398764636578648	NO	-
3338	ZINC00828781	240	0.08390651294235794	NO	-
3339	ZINC03439272	2095	0.08382603976115466	NO	-
3340	ZINC03439483	2099	0.08377854309978024	NO	-
3341	ZINC02687360	1407	0.08369683393387288	NO	-
3342	ZINC01645194	863	0.08352148267856982	NO	-
3343	ZINC02730025	1460	0.0833214838838487	NO	-
3344	ZINC03521378	2307	0.08328973898312278	NO	-
3345	ZINC03465441	2184	0.08324934869938747	NO	-
3346	ZINC02802718	1536	0.08324658198953448	NO	-
3347	ZINC03455495	2142	0.08320378913574526	NO	-
3348	ZINC03024434	1762	0.08319365056093248	NO	-
3349	ZINC01338917	725	0.08317809986112785	NO	-
3350	ZINC01330050	708	0.08312420262675932	NO	-
3351	ZINC03370725	2028	0.08310346359957356	NO	-
3352	ZINC04485485	3424	0.08308513848231633	NO	-
3353	ZINC03850410	2638	0.08308011364546672	NO	-
3354	ZINC00917862	377	0.08300492624986712	NO	-
3355	ZINC03469939	2195	0.08299373328660323	NO	-
3356	ZINC00804271	215	0.0828984967674129	NO	-
3357	ZINC04405041	3338	0.08281724265240448	NO	-
3358	ZINC01342467	731	0.08277485673757581	NO	-
3359	ZINC04175809	3231	0.08269760448935713	NO	-
3360	ZINC03347834	2000	0.08268441576219503	NO	-
3361	ZINC02491945	1304	0.08261506166912125	NO	-
3362	ZINC03850713	2646	0.08254315257923667	NO	-
3363	ZINC01185346	629	0.08227306843477793	NO	-
3364	ZINC03500344	2249	0.08223818252003447	NO	-
3365	ZINC03227128	1863	0.0821269860725335	NO	-
3366	ZINC04175824	3232	0.0821068839398916	NO	-
3367	ZINC00886980	325	0.08202523370320457	NO	-
3368	ZINC03786653	2565	0.08189815657576473	NO	-
3369	ZINC03469833	2193	0.08188407082425538	NO	-
3370	ZINC00593415	17	0.08183825365164271	NO	-
3371	ZINC03283942	1930	0.08164777313824366	NO	-
3372	ZINC01547319	845	0.08145423298802779	NO	-
3373	ZINC03303654	1953	0.08144349027178384	NO	-
3374	ZINC03439635	2103	0.08139303694143968	NO	-
3375	ZINC00665927	81	0.08132569431051749	NO	-
3376	ZINC03451468	2128	0.0811941925104123	NO	-
3377	ZINC03869019	2933	0.08113623722786263	NO	-
3378	ZINC00643598	63	0.08109894478654658	NO	-
3379	ZINC02764135	1497	0.08109199220890759	NO	-
3380	ZINC02763623	1494	0.08103767780719859	NO	-
3381	ZINC03082050	1835	0.08089605537969986	NO	-
3382	ZINC02871597	1609	0.08088365887559605	NO	-
3383	ZINC04406190	3341	0.08087111618834864	NO	-
3384	ZINC03541825	2348	0.08083613091012756	NO	-
3385	ZINC01124634	567	0.08078656760512817	NO	-
3386	ZINC02729834	1456	0.08073437196347087	NO	-
3387	ZINC03541824	2347	0.08073095568884765	NO	-
3388	ZINC03892190	2971	0.08069205287628695	NO	-
3389	ZINC04465295	3380	0.08069205287628695	NO	-
3390	ZINC04223613	3243	0.08065199374442027	NO	-
3391	ZINC03439735	2105	0.08062699308322847	NO	-
3392	ZINC02852633	1582	0.08060039260658873	NO	-
3393	ZINC02853897	1585	0.08058244964653763	NO	-
3394	ZINC02316723	1117	0.08056356860819436	NO	-
3395	ZINC04333604	3315	0.0804848353291243	NO	-
3396	ZINC04309724	3298	0.08046867996885995	NO	-
3397	ZINC00917686	372	0.0803853247439014	NO	-
3398	ZINC02283191	1099	0.0803768448610035	NO	-
3399	ZINC01699148	869	0.08037149767382433	NO	-
3400	ZINC03357918	2006	0.08036666348201313	NO	-
3401	ZINC03815539	33	0.08026200137068511	YES	2
3402	ZINC03478369	2213	0.0801371982866762	NO	-
3403	ZINC03488998	2228	0.0799890192615121	NO	-
3404	ZINC04485485	3423	0.07989743391688864	NO	-
3405	ZINC02835320	1551	0.0798697272666921	NO	-
3406	ZINC00905072	357	0.07986195487589594	NO	-
3407	ZINC01342513	736	0.07985678285805624	NO	-
3408	ZINC01218456	641	0.07977517362080104	NO	-
3409	ZINC03229416	1867	0.07967979091140981	NO	-
3410	ZINC00838369	246	0.07962510652072022	NO	-
3411	ZINC03571243	2392	0.07948483199716416	NO	-
3412	ZINC01158153	614	0.07929841694457308	NO	-
3413	ZINC00673771	96	0.07918875051415754	NO	-
3414	ZINC02735869	1469	0.07911539482966318	NO	-
3415	ZINC03362789	2015	0.07906790719960256	NO	-
3416	ZINC04251813	3277	0.0789363137246004	NO	-
3417	ZINC03567611	2375	0.07889614217218245	NO	-
3418	ZINC03478339	2211	0.07883350321914544	NO	-
3419	ZINC03857977	2796	0.07872012420358163	NO	-
3420	ZINC01960481	963	0.0783832745380165	NO	-
3421	ZINC03858104	2802	0.0783220369396661	NO	-
3422	ZINC04251969	3280	0.07813696794253037	NO	-
3423	ZINC03851033	2648	0.07809796894189903	NO	-
3424	ZINC02589896	1314	0.07804600719118285	NO	-
3425	ZINC03209956	1850	0.07792500158909062	NO	-
3426	ZINC02760015	1488	0.07761498662234236	NO	-
3427	ZINC02439656	1253	0.07744281490587836	NO	-
3428	ZINC01123001	563	0.07738822831810582	NO	-
3429	ZINC03469829	2192	0.07738800754507051	NO	-
3430	ZINC02887473	1640	0.07728248964811184	NO	-
3431	ZINC03428544	2076	0.07723165178855805	NO	-
3432	ZINC03437820	2083	0.0772212562438613	NO	-
3433	ZINC03295782	1941	0.07711508274363188	NO	-
3434	ZINC03851037	2651	0.0770995175351395	NO	-
3435	ZINC03851037	2650	0.0770366528245781	NO	-
3436	ZINC01070199	509	0.0766934439445315	NO	-
3437	ZINC02405745	1207	0.07654366291240008	NO	-
3438	ZINC02764599	1499	0.07641382000752356	NO	-
3439	ZINC04390324	3332	0.07640443986669879	NO	-
3440	ZINC03516131	2286	0.07626662146998084	NO	-
3441	ZINC03919855	2973	0.0762225000718708	NO	-
3442	ZINC03626452	2483	0.0761338063376093	NO	-
3443	ZINC03347212	1997	0.07603161059784913	NO	-
3444	ZINC01949708	950	0.07595524018948951	NO	-
3445	ZINC03563162	2372	0.07589827390232293	NO	-
3446	ZINC02751483	1485	0.07577887712933182	NO	-
3447	ZINC01027837	459	0.07570225549240195	NO	-
3448	ZINC03275931	1922	0.07563062383128923	NO	-
3449	ZINC03439766	2108	0.0756094825711188	NO	-
3450	ZINC03500478	2254	0.07558359180403311	NO	-
3451	ZINC03374537	2034	0.07557521199742297	NO	-
3452	ZINC04465119	3374	0.07552825639053018	NO	-
3453	ZINC02735868	1468	0.07541428117532568	NO	-
3454	ZINC02135563	1011	0.07539565462651708	NO	-
3455	ZINC03376442	2039	0.07534054018692472	NO	-
3456	ZINC04485485	3425	0.07526196674631254	NO	-
3457	ZINC01645186	862	0.07523665414682963	NO	-
3458	ZINC02227082	1063	0.07513006886299448	NO	-
3459	ZINC01410855	778	0.0749555677888339	NO	-
3460	ZINC03263275	1910	0.07464078399489944	NO	-
3461	ZINC03450244	2125	0.07464056356759281	NO	-
3462	ZINC03851033	2649	0.07418279582341421	NO	-
3463	ZINC03857557	2783	0.07417939843041366	NO	-
3464	ZINC00859152	263	0.07404678766134108	NO	-
3465	ZINC03519680	2293	0.0735260972742939	NO	-
3466	ZINC03987691	3115	0.07343716088038821	NO	-
3467	ZINC04460112	3358	0.07343716088038821	NO	-
3468	ZINC02479671	1296	0.07301952683401156	NO	-
3469	ZINC02872147	1610	0.0729200730150892	NO	-
3470	ZINC00642121	57	0.07288922926230004	NO	-
3471	ZINC03489872	2230	0.07288642671251068	NO	-
3472	ZINC03443786	2111	0.07263969111433775	NO	-
3473	ZINC00873957	295	0.07240174397936916	NO	-
3474	ZINC02977953	1704	0.07238515350266618	NO	-
3475	ZINC00838414	247	0.0722622555570586	NO	-
3476	ZINC02236258	1073	0.07224591856025266	NO	-
3477	ZINC03465282	2180	0.07185601181473837	NO	-
3478	ZINC02657997	1388	0.07185587033158056	NO	-
3479	ZINC03867395	2859	0.07163320745792234	NO	-
3480	ZINC03465286	2181	0.07145676964054257	NO	-
3481	ZINC00623553	29	0.07144061361715968	NO	-
3482	ZINC02761615	1490	0.07138969416869605	NO	-
3483	ZINC01368350	757	0.07130747909307046	NO	-
3484	ZINC03232424	1873	0.07124297542655131	NO	-
3485	ZINC03270534	1916	0.07123095277729187	NO	-
3486	ZINC03488876	2227	0.07094077516113773	NO	-
3487	ZINC01357860	747	0.07059799286585718	NO	-
3488	ZINC00633991	50	0.07059206725966959	NO	-
3489	ZINC03515220	2283	0.0705803428878275	NO	-
3490	ZINC02851402	1577	0.07049441985568623	NO	-
3491	ZINC03463338	2166	0.07049230984131793	NO	-
3492	ZINC02462234	1285	0.07035338556809852	NO	-
3493	ZINC03463332	2165	0.0700488146814551	NO	-
3494	ZINC02763126	1493	0.06993015247765198	NO	-
3495	ZINC01443429	793	0.06984806996358361	NO	-
3496	ZINC03438695	2087	0.06960756836064227	NO	-
3497	ZINC02350774	1145	0.06932305699749594	NO	-
3498	ZINC01368393	759	0.06884013146970473	NO	-
3499	ZINC01443428	792	0.06876782001399233	NO	-
3500	ZINC00928940	384	0.06850207079090612	NO	-
3501	ZINC04019949	3173	0.0683630982210836	NO	-
3502	ZINC02959858	1675	0.06817914088510853	NO	-
3503	ZINC03263689	1911	0.06807329174901687	NO	-
3504	ZINC01926510	948	0.06797190988115125	NO	-
3505	ZINC04529233	3446	0.06767825320437613	NO	-
3506	ZINC02327490	1126	0.06717204707004303	NO	-
3507	ZINC03417215	2067	0.06715099093388414	NO	-
3508	ZINC01368353	758	0.06702840559251452	NO	-
3509	ZINC01894981	929	0.06691014289770217	NO	-
3510	ZINC03094177	1837	0.06640313692085252	NO	-
3511	ZINC02760947	1489	0.06624350933012771	NO	-
3512	ZINC03361462	2014	0.06601671303475785	NO	-
3513	ZINC02198693	1032	0.06589030957934017	NO	-
3514	ZINC02051828	991	0.0649827815273798	NO	-
3515	ZINC02872155	1611	0.06488861051540581	NO	-
3516	ZINC01772011	875	0.06482455770324806	NO	-
3517	ZINC03186069	1845	0.06429058057328113	NO	-
3518	ZINC02855010	1587	0.06422706964953298	NO	-
3519	ZINC02370637	1161	0.06301478915571689	NO	-
3520	ZINC04633735	3459	0.06269819936810044	NO	-
3521	ZINC01960055	962	0.06256728331251128	NO	-
3522	ZINC03815566	37	0.06248443850715923	YES	2
3523	ZINC03541348	2342	0.062030234583910916	NO	-
3524	ZINC03854934	2744	0.06185122995354637	NO	-
3525	ZINC02859291	1601	0.061307479932119276	NO	-
3526	ZINC00976452	422	0.0611515744447087	NO	-
3527	ZINC04275269	3290	0.060115677925104145	NO	-
3528	ZINC02762100	1492	0.05983502563202203	NO	-
3529	ZINC03854923	2743	0.0582205917033488	NO	-
3530	ZINC03221398	1861	0.05775892364545547	NO	-
3531	ZINC02761803	1491	0.0559204312466872	NO	-
3532	ZINC03293265	1938	0.054801099461111655	NO	-
3533	ZINC01052671	486	0.051657275775854	NO	-
