# Supplementary material for: 4D Flexible Atom-Pairs: An efficient probabilistic conformational space comparison for ligand-based virtual screening
Source: J Cheminform. 2011 Jul 6;3:23. doi: 10.1186/1758-2946-3-23 (PMC3156737; doi:10.1186/1758-2946-3-23)
Supplement: Additional file 1 — Archive of the 4D FAPOA result files. This is a Gzip compressed Tar archive containing the result files of the 4D FAPOA on the filtered DUD data sets. The result files are tab-separated plain text files including the following information: method name, active data set with size, cluster information and the distribution of the active molecules over the clusters, decoy data set with size, ratio active:decoy, AUC, awAUC, BEDROC scores for predefined alpha values as suggested by Truchon and Bayly [43], enrichment factors, relative enrichment factor [41], ROC enrichments, awROC enrichments at predefined false positive fractions, chemotype enrichment, ROC and awROC data points, and the ranking of each structure to compute other VS metrics. [file 1758-2946-3-23-S1.GZ › 4DFAPOA_fxa_BW_ResultStatistic.dat]

###################################################################################################
# Screening Result File
# Method used: 4DFAPOA
> <Method_Name>
4DFAPOA
# Data set information
#	Query data set:	./fxa/fxa_query_CS_BW_300.0_T_GMM.sdf
#	Active data set: ./fxa/fxa_clustered_3D_MM_CS_BW_300.0_T_GMM.sdf with cluster information
#		Size: 64 molecules
#		Number of clusters: 19
#		Cluster Summery:
#			Cluster number	# molecules	% of actives
#			1		10		15.625
#			2		1		1.563
#			3		1		1.563
#			4		1		1.563
#			5		2		3.125
#			6		2		3.125
#			7		31		48.438
#			8		1		1.563
#			9		1		1.563
#			10		2		3.125
#			11		1		1.563
#			12		2		3.125
#			13		2		3.125
#			14		1		1.563
#			15		1		1.563
#			16		1		1.563
#			17		1		1.563
#			18		1		1.563
#			19		2		3.125
#	Decoy data set: ./fxa/DUD_fxa_decoys_ID_pass_MWPass_I_MM_CS_BW_300.0_T_GMM.sdf
#		Size: 2092 molecules
#	Ratio actives : decoys
#		1.0 : 32.6875
> <AUC>
#	 ROC AUC
	0.6421860062141491
> <awAUC>
#	 ROC awAUC
	0.6235434852473811
> <BEDROC Scores>
#	Alpha Values	BEDROC Scores
	160.9	0.1317
	100.0	0.0952
	53.6	0.0812
	50.0	0.0817
	32.2	0.0942
	20.0	0.1255
	16.1	0.1458
	10.0	0.2051
	8.0	0.2405
> <Enrichment Factors>
#	Fraction dataset	Enrichment factor
	0.0010	16.34375
	0.01	3.113095238095238
	0.02	1.5203488372093024
	0.05	1.8329439252336448
	0.1	2.1284883720930234
	0.2	1.6685034802784222
	0.25	1.5161178107606679
> <Relative enrichment factor>
#	Fraction dataset	Enrichment factor
	0.0010	46.38218923933209
	0.01	9.27643784786642
	0.02	4.63821892393321
	0.05	9.375
	0.1	21.875
	0.2	34.375
	0.25	39.0625
> <ROC Enrichments>
#	True decoy fraction	Enrichment
	0.1	21.791666666666664
	0.5	5.943181818181818
	1.0	3.113095238095238
	2.0	1.556547619047619
	5.0	1.8678571428571429
	10.0	2.1791666666666667
> <awROC Enrichments>
#	Decoy fraction	Enrichment
	0.1	73.40350877192982
	0.5	20.01913875598086
	1.0	10.486215538847118
	2.0	5.243107769423559
	5.0	3.2473441668687846
	10.0	2.7568598916646456
> <Chemotype enrichment>
#	% data set	% active cluster
	0.0	0.0
	0.046	0.0
	0.046	5.263
	0.186	5.263
	0.186	10.526
	3.061	10.526
	3.061	15.789
	3.108	15.789
	3.108	21.053
	7.282	21.053
	7.282	26.316
	9.972	26.316
	9.972	31.579
	11.039	31.579
	11.039	36.842
	13.729	36.842
	13.729	42.105
	24.304	42.105
	24.304	47.368
	29.082	47.368
	29.082	52.632
	34.323	52.632
	34.323	57.895
	35.853	57.895
	35.853	63.158
	37.941	63.158
	37.941	68.421
	38.822	68.421
	38.822	73.684
	48.191	73.684
	48.191	78.947
	86.688	78.947
	86.688	84.211
	87.57	84.211
	87.57	89.474
	94.944	89.474
	94.944	94.737
	95.083	94.737
	95.083	100.0
	100.0	100.0
> <ROC curve data>
#	False positive rate	true positive rate
	0.0	0.0
	0.0	0.0156
	0.0010	0.0156
	0.0010	0.0313
	0.0301	0.0313
	0.0301	0.0625
	0.0425	0.0625
	0.0425	0.0781
	0.0468	0.0781
	0.0468	0.0938
	0.0545	0.0938
	0.0545	0.1094
	0.0712	0.1094
	0.0712	0.125
	0.0755	0.125
	0.0755	0.1406
	0.0765	0.1406
	0.0765	0.1563
	0.0851	0.1563
	0.0851	0.1719
	0.0946	0.1719
	0.0946	0.1875
	0.0956	0.1875
	0.0956	0.2031
	0.0961	0.2031
	0.0961	0.2188
	0.1066	0.2188
	0.1066	0.2344
	0.1133	0.2344
	0.1133	0.25
	0.1219	0.25
	0.1219	0.2656
	0.1233	0.2656
	0.1233	0.2813
	0.1324	0.2813
	0.1324	0.2969
	0.1362	0.2969
	0.1362	0.3125
	0.1458	0.3125
	0.1458	0.3281
	0.1649	0.3281
	0.1649	0.3438
	0.2189	0.3438
	0.2189	0.3594
	0.239	0.3594
	0.239	0.375
	0.24	0.375
	0.24	0.3906
	0.249	0.3906
	0.249	0.4063
	0.2643	0.4063
	0.2643	0.4219
	0.2682	0.4219
	0.2682	0.4375
	0.283	0.4375
	0.283	0.4531
	0.2854	0.4531
	0.2854	0.4688
	0.3035	0.4688
	0.3035	0.4844
	0.3093	0.4844
	0.3093	0.5
	0.3145	0.5
	0.3145	0.5156
	0.3274	0.5156
	0.3274	0.5313
	0.337	0.5313
	0.337	0.5469
	0.3456	0.5469
	0.3456	0.5625
	0.3518	0.5625
	0.3518	0.5781
	0.3676	0.5781
	0.3676	0.5938
	0.3724	0.5938
	0.3724	0.6094
	0.381	0.6094
	0.381	0.625
	0.4226	0.625
	0.4226	0.6406
	0.4402	0.6406
	0.4402	0.6563
	0.4589	0.6563
	0.4589	0.6719
	0.4756	0.6719
	0.4756	0.6875
	0.488	0.6875
	0.488	0.7031
	0.4957	0.7031
	0.4957	0.7188
	0.5139	0.7188
	0.5139	0.7344
	0.5272	0.7344
	0.5272	0.75
	0.5335	0.75
	0.5335	0.7656
	0.5535	0.7656
	0.5535	0.7813
	0.5554	0.7813
	0.5554	0.7969
	0.5703	0.7969
	0.5703	0.8125
	0.597	0.8125
	0.597	0.8438
	0.6224	0.8438
	0.6224	0.8594
	0.6597	0.8594
	0.6597	0.875
	0.7648	0.875
	0.7648	0.8906
	0.7945	0.8906
	0.7945	0.9063
	0.8652	0.9063
	0.8652	0.9219
	0.8738	0.9219
	0.8738	0.9375
	0.8953	0.9375
	0.8953	0.9531
	0.9489	0.9531
	0.9489	0.9688
	0.9498	0.9688
	0.9498	0.9844
	0.9947	0.9844
	0.9947	1.0
	1.0	1.0
> <awROC curve data>
#	False positive rate	true positive rate
	0.0	0.0
	0.0	0.0526
	0.0010	0.0526
	0.0010	0.1053
	0.0301	0.1053
	0.0301	0.1596
	0.0425	0.1596
	0.0425	0.1613
	0.0468	0.1613
	0.0468	0.163
	0.0545	0.163
	0.0545	0.1647
	0.0712	0.1647
	0.0712	0.191
	0.0755	0.191
	0.0755	0.1927
	0.0765	0.1927
	0.0765	0.1944
	0.0851	0.1944
	0.0851	0.1961
	0.0946	0.1961
	0.0946	0.1978
	0.0956	0.1978
	0.0956	0.2241
	0.0961	0.2241
	0.0961	0.2767
	0.1066	0.2767
	0.1066	0.3031
	0.1133	0.3031
	0.1133	0.3048
	0.1219	0.3048
	0.1219	0.3065
	0.1233	0.3065
	0.1233	0.3081
	0.1324	0.3081
	0.1324	0.3608
	0.1362	0.3608
	0.1362	0.3625
	0.1458	0.3625
	0.1458	0.3888
	0.1649	0.3888
	0.1649	0.3905
	0.2189	0.3905
	0.2189	0.3922
	0.239	0.3922
	0.239	0.3975
	0.24	0.3975
	0.24	0.3992
	0.249	0.3992
	0.249	0.4008
	0.2643	0.4008
	0.2643	0.4025
	0.2682	0.4025
	0.2682	0.4042
	0.283	0.4042
	0.283	0.4059
	0.2854	0.4059
	0.2854	0.4586
	0.3035	0.4586
	0.3035	0.4638
	0.3093	0.4638
	0.3093	0.4655
	0.3145	0.4655
	0.3145	0.4672
	0.3274	0.4672
	0.3274	0.4689
	0.337	0.4689
	0.337	0.4952
	0.3456	0.4952
	0.3456	0.5216
	0.3518	0.5216
	0.3518	0.5479
	0.3676	0.5479
	0.3676	0.5531
	0.3724	0.5531
	0.3724	0.6058
	0.381	0.6058
	0.381	0.6584
	0.4226	0.6584
	0.4226	0.6637
	0.4402	0.6637
	0.4402	0.69
	0.4589	0.69
	0.4589	0.6917
	0.4756	0.6917
	0.4756	0.7443
	0.488	0.7443
	0.488	0.746
	0.4957	0.746
	0.4957	0.7513
	0.5139	0.7513
	0.5139	0.753
	0.5272	0.753
	0.5272	0.7547
	0.5335	0.7547
	0.5335	0.7599
	0.5535	0.7599
	0.5535	0.7616
	0.5554	0.7616
	0.5554	0.7669
	0.5703	0.7669
	0.5703	0.7722
	0.597	0.7722
	0.597	0.7791
	0.6224	0.7791
	0.6224	0.7844
	0.6597	0.7844
	0.6597	0.7861
	0.7648	0.7861
	0.7648	0.7878
	0.7945	0.7878
	0.7945	0.7895
	0.8652	0.7895
	0.8652	0.8421
	0.8738	0.8421
	0.8738	0.8684
	0.8953	0.8684
	0.8953	0.8947
	0.9489	0.8947
	0.9489	0.9474
	0.9498	0.9474
	0.9498	0.9737
	0.9947	0.9737
	0.9947	1.0
	1.0	1.0
> <Screening Table>
# Rank	Mol name	Index in data set	Similarity 2 query	Active	Cluster number
1	ZINC03815573	49	0.5000721795739851	YES	8
2	ZINC00902563	206	0.37197225589310723	NO	-
3	ZINC00902563	205	0.34660079009820627	NO	-
4	ZINC01490749	13	0.3434591132302893	YES	4
5	ZINC02764114	920	0.3405604797415526	NO	-
6	ZINC02867487	966	0.3382766542909709	NO	-
7	ZINC02818880	941	0.3364258254858999	NO	-
8	ZINC02767755	928	0.3360910994002281	NO	-
9	ZINC00998899	242	0.329941998205602	NO	-
10	ZINC01844216	507	0.32530090983940674	NO	-
11	ZINC03857786	1527	0.320832129084924	NO	-
12	ZINC04464575	2020	0.320832129084924	NO	-
13	ZINC04000559	1936	0.3196558315681784	NO	-
14	ZINC04000673	1937	0.3163397753273377	NO	-
15	ZINC00806243	118	0.3143562611353965	NO	-
16	ZINC03820063	1427	0.3136274843670088	NO	-
17	ZINC00598221	18	0.30814183459761446	NO	-
18	ZINC04001003	1944	0.3030281890945433	NO	-
19	ZINC02767036	926	0.30061913169750565	NO	-
20	ZINC02655432	822	0.29964498744363266	NO	-
21	ZINC03992985	1914	0.298539945431955	NO	-
22	ZINC03857635	1526	0.2958843013662361	NO	-
23	ZINC04000674	1938	0.2923793334770424	NO	-
24	ZINC04459964	2009	0.2923793334770424	NO	-
25	ZINC03372587	1148	0.2921979731573156	NO	-
26	ZINC01444512	369	0.29146280745159836	NO	-
27	ZINC02753084	902	0.2892553069285706	NO	-
28	ZINC02664906	835	0.28722598456713627	NO	-
29	ZINC03816860	1407	0.28640942369712696	NO	-
30	ZINC03986939	1882	0.2857011459896319	NO	-
31	ZINC01073882	272	0.2854470998137898	NO	-
32	ZINC03926836	1671	0.28496548751416384	NO	-
33	ZINC03545167	1310	0.2834311273457111	NO	-
34	ZINC00598221	17	0.28108704807316365	NO	-
35	ZINC03452235	1210	0.2806205868883156	NO	-
36	ZINC01076718	273	0.27986212140860717	NO	-
37	ZINC03945466	1712	0.2797629452894419	NO	-
38	ZINC02633561	804	0.27889466151721815	NO	-
39	ZINC03922671	1661	0.27870251918555855	NO	-
40	ZINC00949961	227	0.2769106650351049	NO	-
41	ZINC03611426	1373	0.276750485268961	NO	-
42	ZINC02618801	791	0.27627260823196054	NO	-
43	ZINC01270821	331	0.27575464087274065	NO	-
44	ZINC02952249	988	0.2756890271291849	NO	-
45	ZINC00930541	213	0.2756844049994396	NO	-
46	ZINC00863804	184	0.27452695621951734	NO	-
47	ZINC03217204	1039	0.27239562664206124	NO	-
48	ZINC02236415	632	0.2722800652559967	NO	-
49	ZINC03270510	1082	0.27183056057243216	NO	-
50	ZINC03943251	1701	0.27173352329075695	NO	-
51	ZINC03945466	1713	0.271351150499082	NO	-
52	ZINC03943251	1702	0.27110726207135605	NO	-
53	ZINC00808253	119	0.2709950241580187	NO	-
54	ZINC00796571	108	0.27048487081828415	NO	-
55	ZINC02592840	785	0.2702793753783069	NO	-
56	ZINC03816860	1406	0.2700173420308548	NO	-
57	ZINC03858028	1533	0.26992595067051306	NO	-
58	ZINC01274002	334	0.2697692472013303	NO	-
59	ZINC00656978	64	0.26963001313202767	NO	-
60	ZINC02635796	806	0.2694686935961195	NO	-
61	ZINC03943251	1700	0.2693654637129295	NO	-
62	ZINC00605224	27	0.2693638953767658	NO	-
63	ZINC03854405	1502	0.2689257961216137	NO	-
64	ZINC03320238	1111	0.26811914750021243	NO	-
65	ZINC02764426	922	0.26810605861914916	NO	-
66	ZINC04631205	20	0.2677923458063556	YES	7
67	ZINC03815594	60	0.2672116915861531	YES	16
68	ZINC02247104	642	0.26708745123628647	NO	-
69	ZINC02448286	771	0.26698435438111234	NO	-
70	ZINC03596383	1354	0.26676466256650877	NO	-
71	ZINC03820063	1428	0.26659449184944817	NO	-
72	ZINC01088867	286	0.26658728688103694	NO	-
73	ZINC02785426	932	0.26639340413319085	NO	-
74	ZINC00605224	26	0.26620903072704105	NO	-
75	ZINC01049548	251	0.26598819582630856	NO	-
76	ZINC03851254	1493	0.2652671171646352	NO	-
77	ZINC02427814	747	0.2646029444315994	NO	-
78	ZINC03851666	1495	0.26397319972923394	NO	-
79	ZINC04492406	2058	0.2639510756738201	NO	-
80	ZINC03980827	1864	0.26367805091478835	NO	-
81	ZINC04628531	2077	0.2634475783563339	NO	-
82	ZINC02655554	826	0.2630605134296685	NO	-
83	ZINC02785427	933	0.2624569466826986	NO	-
84	ZINC03858757	1536	0.26215550833529494	NO	-
85	ZINC03404695	1166	0.2620388924631121	NO	-
86	ZINC03307417	1105	0.26190504094523376	NO	-
87	ZINC01760219	478	0.261036112527011	NO	-
88	ZINC03890317	1627	0.2606909373862881	NO	-
89	ZINC01276170	336	0.25981129305244954	NO	-
90	ZINC03980826	1863	0.25972315225372244	NO	-
91	ZINC03889928	1625	0.2596490552092181	NO	-
92	ZINC03995292	1933	0.25895373941331196	NO	-
93	ZINC00915870	210	0.2587643730414112	NO	-
94	ZINC04631069	25	0.25824391687838655	YES	7
95	ZINC03858027	1532	0.2581693282799408	NO	-
96	ZINC03980825	1862	0.2580250013900067	NO	-
97	ZINC02385251	727	0.2568829519450353	NO	-
98	ZINC03314263	1108	0.25591726404729775	NO	-
99	ZINC03922671	1658	0.2558353498936161	NO	-
100	ZINC02763773	917	0.25449441375744986	NO	-
101	ZINC03890319	1629	0.2544789701592971	NO	-
102	ZINC04467671	2033	0.2544789701592971	NO	-
103	ZINC00786116	106	0.254436753629906	NO	-
104	ZINC04631175	36	0.2542848784712258	YES	7
105	ZINC02632319	803	0.2539531514928839	NO	-
106	ZINC03519808	1265	0.2538436908027456	NO	-
107	ZINC03600330	1358	0.2537836390039124	NO	-
108	ZINC03573840	1338	0.2535937098407214	NO	-
109	ZINC03857325	1523	0.25353684714268326	NO	-
110	ZINC00971866	234	0.25311746914696154	NO	-
111	ZINC01270341	329	0.2529754662252507	NO	-
112	ZINC01256528	327	0.2529536839319761	NO	-
113	ZINC03452380	1212	0.2526796349453387	NO	-
114	ZINC03269484	1080	0.2524815753765446	NO	-
115	ZINC03943253	1704	0.2523743234885062	NO	-
116	ZINC01172710	315	0.2523542219357644	NO	-
117	ZINC03528944	1292	0.25235164152623557	NO	-
118	ZINC03232896	1052	0.25222312637543587	NO	-
119	ZINC03922671	1660	0.2520282444749361	NO	-
120	ZINC00591277	13	0.25184477490791923	NO	-
121	ZINC04631129	29	0.25107424632300573	YES	7
122	ZINC03943253	1705	0.25074827043368086	NO	-
123	ZINC03943254	1706	0.2505843393653806	NO	-
124	ZINC03943254	1707	0.2503851896869232	NO	-
125	ZINC00892792	204	0.2503456508489189	NO	-
126	ZINC03201013	1028	0.250116644061481	NO	-
127	ZINC03943253	1703	0.24979068441060365	NO	-
128	ZINC03943254	1708	0.24954475043407975	NO	-
129	ZINC00833294	167	0.24920829690624008	NO	-
130	ZINC02385457	728	0.24890020905531618	NO	-
131	ZINC03519807	1264	0.2487518979951741	NO	-
132	ZINC03868581	1601	0.24758553480665804	NO	-
133	ZINC02660875	832	0.24709251179550196	NO	-
134	ZINC01002392	245	0.2465816382013379	NO	-
135	ZINC03977535	1837	0.2463572761960069	NO	-
136	ZINC03867144	1567	0.24629685546047586	NO	-
137	ZINC03411677	1179	0.24588447984816286	NO	-
138	ZINC03609995	1371	0.24575535098806187	NO	-
139	ZINC03867563	1579	0.2455831669599921	NO	-
140	ZINC03927481	1674	0.24550888895542652	NO	-
141	ZINC03857911	1530	0.24537097397594063	NO	-
142	ZINC01588368	429	0.24440389003379398	NO	-
143	ZINC03867692	1588	0.24386888473435253	NO	-
144	ZINC03857912	1531	0.24378111157537277	NO	-
145	ZINC00892429	203	0.24364395973532685	NO	-
146	ZINC00774886	101	0.243588590106529	NO	-
147	ZINC00863828	186	0.2434097772199804	NO	-
148	ZINC02891213	979	0.24335237895050624	NO	-
149	ZINC03467881	1231	0.24322948770749236	NO	-
150	ZINC03819914	1424	0.24320811610150303	NO	-
151	ZINC04257389	1981	0.2430884462304475	NO	-
152	ZINC03534520	1299	0.2426521146566845	NO	-
153	ZINC03867690	1585	0.24263170654311725	NO	-
154	ZINC03867606	1581	0.24247376240026905	NO	-
155	ZINC03234009	1054	0.24242425712821858	NO	-
156	ZINC03982947	1870	0.24173814203340777	NO	-
157	ZINC04631162	57	0.24158410467623695	YES	13
158	ZINC02246226	641	0.2410961767056576	NO	-
159	ZINC01275092	335	0.24072568850909226	NO	-
160	ZINC03889417	1619	0.2403883394138187	NO	-
161	ZINC03857095	1519	0.23966470464860073	NO	-
162	ZINC03820847	1438	0.23845676726715764	NO	-
163	ZINC03441378	1198	0.2382131863635648	NO	-
164	ZINC03441378	1199	0.2382131863635648	NO	-
165	ZINC02654850	819	0.23809053844813768	NO	-
166	ZINC01055108	259	0.23801972656743164	NO	-
167	ZINC04631113	30	0.2380151230571369	YES	7
168	ZINC04443535	1999	0.23794087121297358	NO	-
169	ZINC01996750	569	0.23793366011624992	NO	-
170	ZINC02007314	46	0.23774423066441372	YES	7
171	ZINC04622927	2073	0.23757355473686825	NO	-
172	ZINC03574156	1344	0.237024060406479	NO	-
173	ZINC01750110	472	0.2366668223911525	NO	-
174	ZINC04468349	2038	0.23663805919774186	NO	-
175	ZINC02296845	668	0.23607642160051856	NO	-
176	ZINC03324854	1113	0.23605472321426232	NO	-
177	ZINC03324854	1114	0.23605472321426232	NO	-
178	ZINC03854152	1501	0.23588884329479293	NO	-
179	ZINC03867690	1586	0.23577010234632534	NO	-
180	ZINC02005158	571	0.23565650055132692	NO	-
181	ZINC03538399	1302	0.23560826500180548	NO	-
182	ZINC03451160	1209	0.23513571622970467	NO	-
183	ZINC04147396	1960	0.23504382684388223	NO	-
184	ZINC03488406	1246	0.23485057577518667	NO	-
185	ZINC01242962	326	0.23470519165634307	NO	-
186	ZINC03922671	1659	0.23449767751514247	NO	-
187	ZINC00992973	240	0.23444732686012065	NO	-
188	ZINC02246224	640	0.23435826638891435	NO	-
189	ZINC04631092	44	0.23435251157373568	YES	7
190	ZINC02395413	736	0.23394027639695936	NO	-
191	ZINC01902478	527	0.23360986189862948	NO	-
192	ZINC03513310	1259	0.23358737715010788	NO	-
193	ZINC01895887	522	0.23351735336235882	NO	-
194	ZINC02299324	670	0.2332447553743292	NO	-
195	ZINC00679624	71	0.23312811026598565	NO	-
196	ZINC00992974	241	0.23276059530028392	NO	-
197	ZINC01479401	387	0.23267608901904271	NO	-
198	ZINC02740743	887	0.23237432155364174	NO	-
199	ZINC03820847	1437	0.23226513192817383	NO	-
200	ZINC03819914	1423	0.23215126621897914	NO	-
201	ZINC01458108	376	0.23204737989361765	NO	-
202	ZINC00930539	212	0.2318466036766897	NO	-
203	ZINC02265117	650	0.2316713737638904	NO	-
204	ZINC01454743	372	0.23156403559720684	NO	-
205	ZINC03819902	1422	0.23129352264874195	NO	-
206	ZINC03351502	1136	0.23086252516499386	NO	-
207	ZINC03857326	1524	0.23057153641483297	NO	-
208	ZINC01114802	298	0.23010489516606336	NO	-
209	ZINC03574154	1343	0.2299762300271935	NO	-
210	ZINC03941406	47	0.22990693402733606	YES	7
211	ZINC03875107	1610	0.22989713482861673	NO	-
212	ZINC03992927	1912	0.22964871117416044	NO	-
213	ZINC04631158	56	0.2292252467241534	YES	13
214	ZINC03867692	1587	0.2290524473006063	NO	-
215	ZINC03815608	58	0.22894483402727012	YES	14
216	ZINC02745900	889	0.22869369816643026	NO	-
217	ZINC02415107	739	0.22861149254879687	NO	-
218	ZINC03839234	1484	0.22853067466934207	NO	-
219	ZINC00992972	239	0.2284264096141761	NO	-
220	ZINC03890318	1628	0.22833225679580957	NO	-
221	ZINC03240663	1065	0.227972070569564	NO	-
222	ZINC03240663	1066	0.227972070569564	NO	-
223	ZINC03974642	1800	0.227597395997696	NO	-
224	ZINC02299450	672	0.2273740483240803	NO	-
225	ZINC03918325	1648	0.22725780661052372	NO	-
226	ZINC03402179	1161	0.2271469601730004	NO	-
227	ZINC03407463	1170	0.22694650543155984	NO	-
228	ZINC00764212	97	0.2268650556501389	NO	-
229	ZINC00662964	66	0.22654652609381706	NO	-
230	ZINC01636084	439	0.22627575690619192	NO	-
231	ZINC01139095	310	0.22604585212733644	NO	-
232	ZINC03302870	1103	0.2260006950991145	NO	-
233	ZINC03987397	1884	0.22580028412703965	NO	-
234	ZINC03225447	1045	0.22575461374329342	NO	-
235	ZINC03987569	1891	0.2256487782298673	NO	-
236	ZINC03969446	1749	0.22555445172314403	NO	-
237	ZINC03611340	1372	0.22549065990019795	NO	-
238	ZINC04631194	64	0.2253924953989791	YES	19
239	ZINC03498044	1257	0.2253832989978951	NO	-
240	ZINC01303836	350	0.22523345153543273	NO	-
241	ZINC01055103	258	0.2250545332486463	NO	-
242	ZINC03851666	1496	0.2248482829512591	NO	-
243	ZINC03465045	1227	0.22475017054389337	NO	-
244	ZINC03545147	1309	0.22429819288063182	NO	-
245	ZINC02445362	765	0.2241740210948621	NO	-
246	ZINC03993108	1919	0.2239428315841374	NO	-
247	ZINC03257604	1078	0.22382553567647645	NO	-
248	ZINC02296577	666	0.22363887359021561	NO	-
249	ZINC03922681	1666	0.22354566423495714	NO	-
250	ZINC04529249	2067	0.2234707428545874	NO	-
251	ZINC03892861	1645	0.22345791066882922	NO	-
252	ZINC03855117	1514	0.223434120321826	NO	-
253	ZINC03831927	38	0.22339639555787974	YES	7
254	ZINC01550309	420	0.22302542043851692	NO	-
255	ZINC03922681	1665	0.22296076861950562	NO	-
256	ZINC03573844	1339	0.222695834134312	NO	-
257	ZINC02651068	815	0.22256704307603317	NO	-
258	ZINC04282770	1982	0.2225488236527067	NO	-
259	ZINC02853364	952	0.2224781068848045	NO	-
260	ZINC03930674	1679	0.22237185240372975	NO	-
261	ZINC03851366	1494	0.22209089386196304	NO	-
262	ZINC04004864	1949	0.22174079371776653	NO	-
263	ZINC02337131	690	0.22144222643038944	NO	-
264	ZINC01923316	547	0.22092417467068168	NO	-
265	ZINC03922671	1662	0.22089061815523445	NO	-
266	ZINC01294933	348	0.22074487820475006	NO	-
267	ZINC03230335	1049	0.22071891418977338	NO	-
268	ZINC03484163	1240	0.22059749112421845	NO	-
269	ZINC02712488	858	0.22031418393522967	NO	-
270	ZINC02726272	886	0.22029868486539497	NO	-
271	ZINC00754362	91	0.22024943533702085	NO	-
272	ZINC04631140	19	0.22010491815626515	YES	7
273	ZINC03573798	1332	0.21999272153692223	NO	-
274	ZINC03368218	1145	0.21970022114505536	NO	-
275	ZINC02655514	825	0.21969224328194634	NO	-
276	ZINC04631048	32	0.2189415774093506	YES	7
277	ZINC01454744	373	0.21841489213811238	NO	-
278	ZINC03820982	1446	0.2183885391432088	NO	-
279	ZINC03857572	1525	0.21824696018647827	NO	-
280	ZINC02221945	626	0.21818480470644444	NO	-
281	ZINC04633621	2081	0.21807336477729192	NO	-
282	ZINC03169467	1015	0.21803757819336936	NO	-
283	ZINC00884795	200	0.21802586752423295	NO	-
284	ZINC03922681	1663	0.2179016339265676	NO	-
285	ZINC01113805	297	0.2178500853301954	NO	-
286	ZINC00915739	209	0.21695115994314684	NO	-
287	ZINC02308373	675	0.21668556980924666	NO	-
288	ZINC00833314	169	0.21622038331154989	NO	-
289	ZINC03788848	1391	0.21591745731548015	NO	-
290	ZINC02400382	737	0.2158165828182446	NO	-
291	ZINC03545147	1308	0.21550014437149279	NO	-
292	ZINC03855090	1508	0.2154312149751548	NO	-
293	ZINC04148820	1964	0.21520356368676954	NO	-
294	ZINC02667127	836	0.21505925594484882	NO	-
295	ZINC03820064	1429	0.21447198851482754	NO	-
296	ZINC03815601	61	0.21397226355040078	YES	17
297	ZINC04640273	2085	0.2137144650512737	NO	-
298	ZINC00915711	208	0.21350754946207207	NO	-
299	ZINC03326284	1115	0.21319765377013933	NO	-
300	ZINC03817217	1412	0.2131126445748713	NO	-
301	ZINC03867989	1597	0.21310541601889152	NO	-
302	ZINC04465905	2028	0.21310541601889152	NO	-
303	ZINC01270342	330	0.21274242821790393	NO	-
304	ZINC03867225	1568	0.21243548024034745	NO	-
305	ZINC04631119	45	0.21232687132025657	YES	7
306	ZINC03867776	1589	0.21227060954014262	NO	-
307	ZINC02299368	671	0.21171089128795045	NO	-
308	ZINC02769153	929	0.21163647259001542	NO	-
309	ZINC03867785	1591	0.21162616068960075	NO	-
310	ZINC02958769	992	0.2108947950104967	NO	-
311	ZINC01242961	325	0.21076081609423564	NO	-
312	ZINC00959978	233	0.2107250647381204	NO	-
313	ZINC03573821	1335	0.2105793928127758	NO	-
314	ZINC03454656	1213	0.21053356837924797	NO	-
315	ZINC01294931	347	0.2103292398942343	NO	-
316	ZINC02876741	972	0.20983378783651818	NO	-
317	ZINC02275295	654	0.20971059917443943	NO	-
318	ZINC01064384	270	0.20966089254932502	NO	-
319	ZINC00833300	168	0.2096150276628596	NO	-
320	ZINC04529075	2065	0.20953499965017502	NO	-
321	ZINC03302224	1102	0.20916525945344352	NO	-
322	ZINC01479400	386	0.2091128548843912	NO	-
323	ZINC03808433	1401	0.20893991184498284	NO	-
324	ZINC03980170	1854	0.20881385612775483	NO	-
325	ZINC00624198	31	0.2087016096564578	NO	-
326	ZINC04631156	63	0.20864239116116842	YES	19
327	ZINC03855117	1515	0.20852376385478305	NO	-
328	ZINC03573820	1334	0.20848520309059623	NO	-
329	ZINC01896517	525	0.20842470850813857	NO	-
330	ZINC04176099	1972	0.2083545434120038	NO	-
331	ZINC03943357	1709	0.20792012466868745	NO	-
332	ZINC02657162	828	0.2076935840705225	NO	-
333	ZINC00593668	15	0.20761902103203084	NO	-
334	ZINC03220038	1040	0.20756599456512392	NO	-
335	ZINC00863805	185	0.2074383868458185	NO	-
336	ZINC03995178	1930	0.2073632462310449	NO	-
337	ZINC03940993	1698	0.20736100941752372	NO	-
338	ZINC03365736	1144	0.2072671016940163	NO	-
339	ZINC03571241	1326	0.20721262802048732	NO	-
340	ZINC02193265	597	0.2071971109882493	NO	-
341	ZINC03574148	1342	0.2070443082195656	NO	-
342	ZINC02438873	752	0.20676103572455629	NO	-
343	ZINC03605801	1364	0.20668411307872242	NO	-
344	ZINC03240663	1064	0.20630837134877245	NO	-
345	ZINC02628211	797	0.20625259946904476	NO	-
346	ZINC00928795	211	0.20624231554383332	NO	-
347	ZINC03939678	1697	0.2061027180447023	NO	-
348	ZINC02970238	993	0.20590098116625996	NO	-
349	ZINC02624838	795	0.2058845837801031	NO	-
350	ZINC01287230	340	0.2056318833978938	NO	-
351	ZINC01287244	341	0.20546904301568264	NO	-
352	ZINC02694929	841	0.20537359058054228	NO	-
353	ZINC03943357	1710	0.2050892758353572	NO	-
354	ZINC03486474	1241	0.20462133055530432	NO	-
355	ZINC03788857	1392	0.20429876311231532	NO	-
356	ZINC00774863	100	0.20409464480987274	NO	-
357	ZINC02327425	685	0.20400258447474903	NO	-
358	ZINC01539885	407	0.20390271560863385	NO	-
359	ZINC03970285	1772	0.2034436505259053	NO	-
360	ZINC01129605	306	0.20333183379823652	NO	-
361	ZINC01824218	500	0.20319580222131411	NO	-
362	ZINC01064381	269	0.202852954998557	NO	-
363	ZINC03238143	1059	0.2028081304285803	NO	-
364	ZINC04235411	1977	0.2027790558677124	NO	-
365	ZINC01492359	392	0.20275375892331618	NO	-
366	ZINC04000547	1935	0.20258021097797657	NO	-
367	ZINC03815850	24	0.2023189233332659	YES	7
368	ZINC03334198	1118	0.2020435740242298	NO	-
369	ZINC04176124	1973	0.20195501950185765	NO	-
370	ZINC04529062	2064	0.20187791465206312	NO	-
371	ZINC02653497	818	0.2016171430234858	NO	-
372	ZINC03850279	1489	0.20153978926076105	NO	-
373	ZINC00930567	214	0.20150586881590138	NO	-
374	ZINC03361195	1142	0.20137625476424523	NO	-
375	ZINC01896070	524	0.2012962113461755	NO	-
376	ZINC02221941	625	0.20115755306744007	NO	-
377	ZINC01922791	542	0.200951263347577	NO	-
378	ZINC01076844	276	0.2008072295857087	NO	-
379	ZINC03418533	1181	0.20048380932012558	NO	-
380	ZINC02208076	612	0.20046707077168485	NO	-
381	ZINC03820064	1430	0.1998011788189319	NO	-
382	ZINC02245993	638	0.19944659683162205	NO	-
383	ZINC03573896	1340	0.19925421494100382	NO	-
384	ZINC02879008	973	0.19921828453735582	NO	-
385	ZINC00801801	115	0.19916466780201939	NO	-
386	ZINC03891122	1635	0.19872082846659742	NO	-
387	ZINC00687509	72	0.1985348515626014	NO	-
388	ZINC01725900	454	0.1985313687901808	NO	-
389	ZINC02627970	796	0.198363463191702	NO	-
390	ZINC03828137	1476	0.19800730946330594	NO	-
391	ZINC03358727	1138	0.19792646734593566	NO	-
392	ZINC02008910	574	0.19752167727844908	NO	-
393	ZINC01771912	483	0.19727829995503038	NO	-
394	ZINC03959458	1728	0.1972393924904479	NO	-
395	ZINC00958352	230	0.1972116190431352	NO	-
396	ZINC00762870	96	0.19700790139138247	NO	-
397	ZINC03545363	1312	0.19699244538545754	NO	-
398	ZINC03867563	1580	0.19692707684105534	NO	-
399	ZINC03293077	1092	0.19675071894634244	NO	-
400	ZINC03983691	1872	0.19670378697320304	NO	-
401	ZINC03455080	1214	0.19661396230717987	NO	-
402	ZINC03545364	1313	0.19610199105314652	NO	-
403	ZINC00837814	173	0.19585826318750288	NO	-
404	ZINC03892869	1646	0.19582090769059776	NO	-
405	ZINC03410396	1177	0.19580241702439824	NO	-
406	ZINC03970285	1771	0.19564690977188573	NO	-
407	ZINC03822956	1465	0.19533750070513073	NO	-
408	ZINC03974975	1806	0.19532645809422178	NO	-
409	ZINC03987900	1898	0.19514633493308609	NO	-
410	ZINC02880090	974	0.19509363853082257	NO	-
411	ZINC02374118	715	0.19509114478740452	NO	-
412	ZINC02762506	909	0.19506098676129313	NO	-
413	ZINC01058449	267	0.19492018079003162	NO	-
414	ZINC00891798	202	0.19489149015710713	NO	-
415	ZINC03980168	1852	0.19483493365293655	NO	-
416	ZINC01547354	416	0.19467881859010902	NO	-
417	ZINC02441228	755	0.19465098900476965	NO	-
418	ZINC03241392	1067	0.1945722353965414	NO	-
419	ZINC03968579	1740	0.19455016957100577	NO	-
420	ZINC04529347	2070	0.19447331795974288	NO	-
421	ZINC03492513	1252	0.19433812835964584	NO	-
422	ZINC03410399	1178	0.19417882518341434	NO	-
423	ZINC04467774	2036	0.19415150745798224	NO	-
424	ZINC02586764	784	0.19406367711833858	NO	-
425	ZINC03849940	1488	0.19391795446170604	NO	-
426	ZINC04254751	1980	0.19389141833206558	NO	-
427	ZINC03486950	1243	0.19379822371547314	NO	-
428	ZINC04414120	1994	0.19359652792405938	NO	-
429	ZINC03980053	1846	0.19351496125362164	NO	-
430	ZINC03605804	1365	0.1934718903719895	NO	-
431	ZINC02634709	805	0.19343848512839928	NO	-
432	ZINC03987402	1885	0.19334459348968194	NO	-
433	ZINC02836938	944	0.19321339844002022	NO	-
434	ZINC02619398	792	0.19319811689100602	NO	-
435	ZINC03419467	1183	0.19315069476183683	NO	-
436	ZINC03849940	1487	0.19301896807388264	NO	-
437	ZINC03520785	1268	0.19301382285769225	NO	-
438	ZINC03823320	1470	0.1930095252812814	NO	-
439	ZINC03823320	1468	0.1929787436441066	NO	-
440	ZINC03868856	1604	0.19287562840390213	NO	-
441	ZINC00992971	238	0.19273910593948188	NO	-
442	ZINC03819676	1420	0.1927284987386164	NO	-
443	ZINC03433760	1190	0.19269848792201227	NO	-
444	ZINC04622819	2072	0.19268584387904464	NO	-
445	ZINC00797120	110	0.19257167523103585	NO	-
446	ZINC00837459	172	0.19252482427345805	NO	-
447	ZINC03017649	996	0.19240095488901962	NO	-
448	ZINC03922681	1664	0.1921300650045138	NO	-
449	ZINC03867492	1577	0.1920862732874065	NO	-
450	ZINC04465595	2026	0.1920862732874065	NO	-
451	ZINC03991000	1903	0.1920542015229266	NO	-
452	ZINC02443879	762	0.19179699308236728	NO	-
453	ZINC03407051	1168	0.19163324728985398	NO	-
454	ZINC02388395	732	0.191429905099012	NO	-
455	ZINC00754363	92	0.19135307754529338	NO	-
456	ZINC01278054	337	0.1913028248743664	NO	-
457	ZINC03858896	1537	0.1909657201197865	NO	-
458	ZINC02712495	867	0.190812781109483	NO	-
459	ZINC04529088	2066	0.1907979935055902	NO	-
460	ZINC03872762	1609	0.19075835409669772	NO	-
461	ZINC03531549	1294	0.19062331692809523	NO	-
462	ZINC03992713	1909	0.19041221683593548	NO	-
463	ZINC00678104	70	0.19027281246627842	NO	-
464	ZINC01493707	394	0.1896771148710147	NO	-
465	ZINC00606347	29	0.18958419071566593	NO	-
466	ZINC03817060	1411	0.18955052984937595	NO	-
467	ZINC01783156	484	0.18944632238602552	NO	-
468	ZINC03346785	1132	0.18940580163872614	NO	-
469	ZINC01873986	511	0.18936765208573098	NO	-
470	ZINC02453154	774	0.18932039838280698	NO	-
471	ZINC02355250	700	0.18918309580089612	NO	-
472	ZINC03817060	1410	0.18918252658637588	NO	-
473	ZINC01490939	391	0.1888335479525246	NO	-
474	ZINC03504575	1258	0.18859487575261924	NO	-
475	ZINC02358090	702	0.1885898555504317	NO	-
476	ZINC00792116	107	0.1885607390673307	NO	-
477	ZINC01272857	332	0.18852876653282022	NO	-
478	ZINC03383043	1153	0.18846067563827246	NO	-
479	ZINC03822735	1462	0.1884163838915034	NO	-
480	ZINC02354596	697	0.18840794988176707	NO	-
481	ZINC04631044	34	0.18838060565199818	YES	7
482	ZINC03867397	1574	0.18804714927938285	NO	-
483	ZINC03872130	1607	0.18799583272901493	NO	-
484	ZINC02228062	629	0.1877924110753437	NO	-
485	ZINC00599268	21	0.18777565175841418	NO	-
486	ZINC01797132	497	0.18767306972904357	NO	-
487	ZINC03282802	1087	0.18766552743548723	NO	-
488	ZINC01055134	263	0.18764733645384063	NO	-
489	ZINC03490899	1251	0.187318574597	NO	-
490	ZINC03851732	1498	0.1871831630989255	NO	-
491	ZINC02354607	698	0.18709818516813045	NO	-
492	ZINC02433578	750	0.18699584698918914	NO	-
493	ZINC02880090	975	0.18698191883114065	NO	-
494	ZINC02880090	976	0.18698191883114065	NO	-
495	ZINC01922673	538	0.18696818683937555	NO	-
496	ZINC01272859	333	0.1865267708062279	NO	-
497	ZINC03859000	1540	0.18639662775330096	NO	-
498	ZINC02712636	880	0.18617929516013235	NO	-
499	ZINC03822738	1463	0.18602645056002112	NO	-
500	ZINC01922662	536	0.18584236255693123	NO	-
501	ZINC01226927	322	0.1858351497906046	NO	-
502	ZINC00958353	231	0.1858328701196741	NO	-
503	ZINC03944062	1711	0.18581701167862932	NO	-
504	ZINC03972929	1789	0.18578262933684936	NO	-
505	ZINC03859013	1541	0.18562877584961843	NO	-
506	ZINC01055130	262	0.1853994691999726	NO	-
507	ZINC03867785	1592	0.18534567581258465	NO	-
508	ZINC03072995	1004	0.18517063387945745	NO	-
509	ZINC01040941	249	0.18513699771573733	NO	-
510	ZINC03822954	1464	0.1851011108299242	NO	-
511	ZINC00806047	117	0.1850815176563638	NO	-
512	ZINC04468366	2040	0.18504578044675338	NO	-
513	ZINC02632162	802	0.18480973830340483	NO	-
514	ZINC01287268	342	0.1846548321199158	NO	-
515	ZINC01474117	384	0.18460730943177187	NO	-
516	ZINC02484169	775	0.1845175614173878	NO	-
517	ZINC03857219	1521	0.18443604944511582	NO	-
518	ZINC02439307	753	0.1844110581565223	NO	-
519	ZINC02296787	667	0.184371002235278	NO	-
520	ZINC02935817	987	0.18404515014512016	NO	-
521	ZINC03209380	1031	0.18402022535729398	NO	-
522	ZINC03993125	1920	0.18401338054496552	NO	-
523	ZINC02801785	938	0.1839200006030157	NO	-
524	ZINC04631035	10	0.18386638683033926	YES	1
525	ZINC02226905	628	0.18369904652688215	NO	-
526	ZINC03230298	1048	0.18340167489084877	NO	-
527	ZINC04631077	26	0.1829430282257299	YES	7
528	ZINC03214347	1037	0.18293287673252598	NO	-
529	ZINC03819945	1425	0.18291134883134372	NO	-
530	ZINC03819945	1426	0.18291134883134372	NO	-
531	ZINC03788838	1389	0.18232183880244562	NO	-
532	ZINC03573817	1333	0.18229155623705892	NO	-
533	ZINC03820860	1441	0.1822828725495815	NO	-
534	ZINC03820860	1443	0.1822828725495815	NO	-
535	ZINC03260156	1079	0.18203888935137164	NO	-
536	ZINC03519670	1263	0.18188326075755365	NO	-
537	ZINC02712490	862	0.18177576882700605	NO	-
538	ZINC04529382	2071	0.1816528932701553	NO	-
539	ZINC02241223	634	0.18144337742990999	NO	-
540	ZINC00870173	192	0.1814244360742192	NO	-
541	ZINC00593668	16	0.1814124778391043	NO	-
542	ZINC03051789	1000	0.1813741562789007	NO	-
543	ZINC04001323	1947	0.1812441488527713	NO	-
544	ZINC01110337	296	0.18104579769293103	NO	-
545	ZINC03922670	1654	0.1810245480976278	NO	-
546	ZINC04001063	1945	0.18092864463817732	NO	-
547	ZINC04631137	27	0.18060030364812488	YES	7
548	ZINC03954969	1725	0.1804717478346828	NO	-
549	ZINC02712427	845	0.1804445302767888	NO	-
550	ZINC03799481	1396	0.18040602942130254	NO	-
551	ZINC03573822	1336	0.18037210145868188	NO	-
552	ZINC04101629	1957	0.1802482301841476	NO	-
553	ZINC01797129	496	0.18004952290765197	NO	-
554	ZINC03859398	1550	0.17999229277840212	NO	-
555	ZINC00879077	198	0.17987909249853207	NO	-
556	ZINC01472045	381	0.17982872960368326	NO	-
557	ZINC03860049	1555	0.17980591581242014	NO	-
558	ZINC04096587	1956	0.17974804490864968	NO	-
559	ZINC03969776	1758	0.17971370329198194	NO	-
560	ZINC03573823	1337	0.17964718379717914	NO	-
561	ZINC03402746	1163	0.179312043209287	NO	-
562	ZINC03231963	1050	0.1792624437461126	NO	-
563	ZINC02005162	572	0.1792175178971694	NO	-
564	ZINC03986329	1876	0.17920705681009344	NO	-
565	ZINC01790855	486	0.17900576314304373	NO	-
566	ZINC03363998	1143	0.17888375912744586	NO	-
567	ZINC02712639	881	0.17888321948202232	NO	-
568	ZINC03402665	1162	0.17883040170291173	NO	-
569	ZINC02354609	699	0.1787742039659529	NO	-
570	ZINC02388065	731	0.17876239128336655	NO	-
571	ZINC02351433	694	0.178530006449862	NO	-
572	ZINC02748289	894	0.17848978689383577	NO	-
573	ZINC03270919	1083	0.17840025120658531	NO	-
574	ZINC03270919	1084	0.17840025120658531	NO	-
575	ZINC01107378	294	0.17832911133240992	NO	-
576	ZINC03476762	1237	0.17825463010514397	NO	-
577	ZINC03630413	1378	0.17815564369793763	NO	-
578	ZINC02204048	608	0.17806658243319803	NO	-
579	ZINC03855096	1510	0.17783346591657023	NO	-
580	ZINC03815848	23	0.17778908750350905	YES	7
581	ZINC03866962	1566	0.17777220171430094	NO	-
582	ZINC01662942	441	0.17768462311044353	NO	-
583	ZINC03297441	1100	0.17765450250896972	NO	-
584	ZINC04528761	2061	0.17765269627906718	NO	-
585	ZINC01225898	320	0.17752130561199117	NO	-
586	ZINC03573898	1341	0.17744918719834357	NO	-
587	ZINC03859398	1549	0.17731630208590413	NO	-
588	ZINC03987409	1888	0.17715976583368503	NO	-
589	ZINC04631128	28	0.17680345726608737	YES	7
590	ZINC03987406	1886	0.17671667523364973	NO	-
591	ZINC02712488	860	0.17656175684384837	NO	-
592	ZINC03464291	1226	0.17656014766376438	NO	-
593	ZINC01553056	425	0.17653973006262266	NO	-
594	ZINC02661093	833	0.17652567542856176	NO	-
595	ZINC02782079	931	0.17652552118610906	NO	-
596	ZINC01490201	389	0.1764252119088035	NO	-
597	ZINC02712513	871	0.1763843451930769	NO	-
598	ZINC00974321	236	0.17621907090164513	NO	-
599	ZINC00588651	8	0.17616781640857127	NO	-
600	ZINC00818690	129	0.17615410143225807	NO	-
601	ZINC00850881	175	0.17592775862211238	NO	-
602	ZINC03859013	1542	0.17556714505571733	NO	-
603	ZINC03997178	1934	0.17550920836750736	NO	-
604	ZINC01544041	410	0.17544368233969213	NO	-
605	ZINC03922670	1656	0.17540057094107805	NO	-
606	ZINC02009651	575	0.1753975470390746	NO	-
607	ZINC03951088	1717	0.17539475540055505	NO	-
608	ZINC02350356	693	0.17536093848683915	NO	-
609	ZINC02433576	749	0.1753593430672203	NO	-
610	ZINC03344024	1129	0.17533637666273247	NO	-
611	ZINC02358090	703	0.17525819852197705	NO	-
612	ZINC03522927	1289	0.17509445615017952	NO	-
613	ZINC01551242	421	0.17479978151511116	NO	-
614	ZINC03820864	1444	0.17455509585199133	NO	-
615	ZINC04156041	1967	0.174540548564336	NO	-
616	ZINC03969709	1753	0.17450397245450985	NO	-
617	ZINC03329775	1116	0.17431744603891053	NO	-
618	ZINC00850882	178	0.17418567395285592	NO	-
619	ZINC03867488	1575	0.17418125506563195	NO	-
620	ZINC00864923	190	0.17417670203123772	NO	-
621	ZINC04631169	33	0.17416966562796393	YES	7
622	ZINC03977156	1829	0.17408790822556985	NO	-
623	ZINC03788857	1393	0.17408288682322703	NO	-
624	ZINC01494284	395	0.17407399867907683	NO	-
625	ZINC03494662	1253	0.17391683240971292	NO	-
626	ZINC02442665	760	0.17390057886093482	NO	-
627	ZINC03791107	62	0.1738623136333111	YES	18
628	ZINC04529342	2068	0.17385341452632788	NO	-
629	ZINC04641549	2086	0.17374314108545727	NO	-
630	ZINC00870173	191	0.17372477726577126	NO	-
631	ZINC03969448	1751	0.1736660071275558	NO	-
632	ZINC04469547	2046	0.1736660071275558	NO	-
633	ZINC02717765	884	0.1736613023357261	NO	-
634	ZINC03859679	1551	0.1736461188976925	NO	-
635	ZINC03522733	1287	0.17361684953657588	NO	-
636	ZINC04520828	2060	0.17359698646589286	NO	-
637	ZINC03937577	1683	0.17353842604709088	NO	-
638	ZINC01472046	382	0.17350388266975234	NO	-
639	ZINC03766467	1385	0.1734489767197129	NO	-
640	ZINC00593014	14	0.17341451564559224	NO	-
641	ZINC02864483	964	0.17340961769096028	NO	-
642	ZINC01996788	570	0.17340939528371477	NO	-
643	ZINC04156041	1968	0.17338820793273732	NO	-
644	ZINC03334594	1119	0.17333624199544825	NO	-
645	ZINC02655351	821	0.17328428731780107	NO	-
646	ZINC04003875	1948	0.17327073013177297	NO	-
647	ZINC04001064	1946	0.17311700727239226	NO	-
648	ZINC01055117	261	0.1730207600475035	NO	-
649	ZINC03866816	1561	0.17292610830284263	NO	-
650	ZINC02760054	906	0.17290373231019576	NO	-
651	ZINC02442664	759	0.1728952874885048	NO	-
652	ZINC03469571	1233	0.17285808665239757	NO	-
653	ZINC02351435	695	0.17283949418750275	NO	-
654	ZINC00588653	9	0.1727517660463488	NO	-
655	ZINC01796674	494	0.17262546313478302	NO	-
656	ZINC02807643	940	0.17258366173674197	NO	-
657	ZINC03820616	1433	0.17256983692207187	NO	-
658	ZINC03343974	1128	0.17248361762558023	NO	-
659	ZINC02658665	829	0.17244169928904146	NO	-
660	ZINC02439308	754	0.1723786643393144	NO	-
661	ZINC01797129	495	0.17236217001853238	NO	-
662	ZINC04424454	1995	0.1723295949487417	NO	-
663	ZINC03359797	1140	0.17224523605163103	NO	-
664	ZINC03320537	1112	0.1722166731323184	NO	-
665	ZINC01076725	274	0.17199806126008432	NO	-
666	ZINC04631063	6	0.17195681040978644	YES	1
667	ZINC01896065	523	0.17171197467518695	NO	-
668	ZINC01049718	254	0.17169716036447813	NO	-
669	ZINC01474499	385	0.17169587993320973	NO	-
670	ZINC04148820	1966	0.17169154979150353	NO	-
671	ZINC00798428	111	0.17167040867679095	NO	-
672	ZINC04529345	2069	0.17144437489938333	NO	-
673	ZINC01135841	309	0.17134656723464503	NO	-
674	ZINC00588653	10	0.1712660886220987	NO	-
675	ZINC00588653	11	0.1712660886220987	NO	-
676	ZINC02290847	662	0.17117247332426777	NO	-
677	ZINC03457753	1219	0.1711695021587897	NO	-
678	ZINC03939601	1695	0.17105075598788913	NO	-
679	ZINC04631054	31	0.1709071684850735	YES	7
680	ZINC00877027	197	0.17085633349311222	NO	-
681	ZINC03212331	1033	0.17085579379940552	NO	-
682	ZINC03605686	1361	0.1708379736587471	NO	-
683	ZINC03574164	1345	0.17054425380318336	NO	-
684	ZINC03970269	1770	0.17050655497702746	NO	-
685	ZINC04469791	2048	0.17050655497702746	NO	-
686	ZINC03295660	1098	0.17050248474353288	NO	-
687	ZINC04468659	2044	0.17048528312728492	NO	-
688	ZINC01752528	477	0.17044473238268262	NO	-
689	ZINC03962528	1734	0.17032409907501853	NO	-
690	ZINC03980160	1850	0.1702993196039896	NO	-
691	ZINC04631047	48	0.17016853365136905	YES	7
692	ZINC00945699	222	0.17016029713345465	NO	-
693	ZINC01049693	252	0.1700579143373861	NO	-
694	ZINC03496640	1255	0.1697851968886738	NO	-
695	ZINC03927481	1673	0.16977563238886018	NO	-
696	ZINC03100201	1006	0.1697278829401531	NO	-
697	ZINC03466431	1228	0.16965480116812293	NO	-
698	ZINC03380216	1151	0.16950157010563993	NO	-
699	ZINC00850882	177	0.16940401592075038	NO	-
700	ZINC02241224	635	0.16932470676943612	NO	-
701	ZINC03860049	1554	0.16928481323653333	NO	-
702	ZINC03384945	1155	0.1692795319763679	NO	-
703	ZINC03463415	1225	0.16922752914015896	NO	-
704	ZINC02764448	923	0.16903929096387135	NO	-
705	ZINC01544045	412	0.1689357145580895	NO	-
706	ZINC02763609	915	0.16892809944330386	NO	-
707	ZINC03344351	1131	0.16890410571330255	NO	-
708	ZINC00834809	170	0.168837182096517	NO	-
709	ZINC03294998	1095	0.16882967954825193	NO	-
710	ZINC01440819	367	0.1687102900084139	NO	-
711	ZINC03980053	1845	0.16869260258094218	NO	-
712	ZINC03821226	1450	0.16862756643830143	NO	-
713	ZINC03821226	1451	0.16862756643830143	NO	-
714	ZINC01713262	450	0.168208366313263	NO	-
715	ZINC03821226	1449	0.16818419737917545	NO	-
716	ZINC03977110	1825	0.16808108879549635	NO	-
717	ZINC01839601	505	0.16802943376721638	NO	-
718	ZINC01547302	415	0.16794765218334903	NO	-
719	ZINC04631143	18	0.16794343451849217	YES	7
720	ZINC03822733	1460	0.16784505114024612	NO	-
721	ZINC03828845	1481	0.16781981718022318	NO	-
722	ZINC03488209	1244	0.1678026001486958	NO	-
723	ZINC00711777	82	0.16778884982263487	NO	-
724	ZINC03245790	1074	0.16776018528513373	NO	-
725	ZINC00818690	128	0.16762264136048896	NO	-
726	ZINC03317313	1109	0.16760321308036086	NO	-
727	ZINC03923235	1668	0.1675061419244009	NO	-
728	ZINC03938248	1688	0.16733648622743708	NO	-
729	ZINC03938248	1690	0.16733648622743708	NO	-
730	ZINC03209777	1032	0.16724922963286043	NO	-
731	ZINC02298450	669	0.167066092589148	NO	-
732	ZINC03426314	1185	0.16705096503801153	NO	-
733	ZINC03857822	1528	0.1668776931004952	NO	-
734	ZINC02652214	816	0.16679924566658663	NO	-
735	ZINC00974320	235	0.16672579092570233	NO	-
736	ZINC03954971	1726	0.16669881525001565	NO	-
737	ZINC03938550	1691	0.16669439397175403	NO	-
738	ZINC02284711	660	0.16656080009331084	NO	-
739	ZINC01083514	282	0.16655297716136266	NO	-
740	ZINC04631051	55	0.16649841111526728	YES	12
741	ZINC00799922	113	0.16646337428358715	NO	-
742	ZINC03145874	1012	0.16635372752110908	NO	-
743	ZINC03820860	1439	0.16624844643847111	NO	-
744	ZINC03238821	1062	0.16614674628422152	NO	-
745	ZINC03822272	1458	0.16612004097863145	NO	-
746	ZINC03288165	1089	0.16605466181864148	NO	-
747	ZINC03866902	1564	0.1660171402484307	NO	-
748	ZINC00663054	68	0.1659225831006987	NO	-
749	ZINC02228281	630	0.1657863489335521	NO	-
750	ZINC01713262	449	0.16578369132036055	NO	-
751	ZINC01922832	545	0.16564690650895847	NO	-
752	ZINC03867242	1570	0.16562670328503423	NO	-
753	ZINC03303016	1104	0.16560455834000487	NO	-
754	ZINC03995180	1932	0.16545855902045378	NO	-
755	ZINC03154786	1014	0.16545406791581732	NO	-
756	ZINC00773814	99	0.16508730466532823	NO	-
757	ZINC03990075	1901	0.16504816902061759	NO	-
758	ZINC03486534	1242	0.16503832737935578	NO	-
759	ZINC03831885	54	0.16494084002787407	YES	12
760	ZINC03470785	1235	0.16490138374197263	NO	-
761	ZINC01440822	368	0.16481854657240982	NO	-
762	ZINC01331350	355	0.16476042270484226	NO	-
763	ZINC03961907	1733	0.16463915317178238	NO	-
764	ZINC02284709	658	0.1646015197981874	NO	-
765	ZINC02228284	631	0.1644307596344802	NO	-
766	ZINC03600294	1357	0.1644283798141472	NO	-
767	ZINC03993041	1916	0.1643897893222548	NO	-
768	ZINC03386721	1158	0.16435560166119326	NO	-
769	ZINC03348881	1134	0.16434494935442365	NO	-
770	ZINC04633226	2079	0.1643140567625677	NO	-
771	ZINC03980172	1856	0.16412009883918535	NO	-
772	ZINC04464349	2016	0.16412009883918535	NO	-
773	ZINC03815580	52	0.1639979532402193	YES	10
774	ZINC03968570	1739	0.1639802840307293	NO	-
775	ZINC00663054	67	0.16397256904347154	NO	-
776	ZINC03948910	1716	0.1639261856754947	NO	-
777	ZINC03855114	1513	0.16353558574140678	NO	-
778	ZINC03859071	1544	0.1631167884848869	NO	-
779	ZINC03851732	1497	0.16305972069634292	NO	-
780	ZINC01839601	504	0.16294702134478675	NO	-
781	ZINC01921049	534	0.1629390341194833	NO	-
782	ZINC01077069	278	0.162923225206748	NO	-
783	ZINC01797132	498	0.16289406633351863	NO	-
784	ZINC02958707	991	0.16285498533147058	NO	-
785	ZINC01085713	285	0.16268337669474905	NO	-
786	ZINC01614522	433	0.16258234413541942	NO	-
787	ZINC03854741	1503	0.16256455838541228	NO	-
788	ZINC01681708	443	0.1625223213006232	NO	-
789	ZINC03522926	1288	0.16251785707988234	NO	-
790	ZINC03513575	1260	0.16247456410594965	NO	-
791	ZINC03521176	1278	0.16245334342155757	NO	-
792	ZINC03404231	1165	0.1624501009874988	NO	-
793	ZINC03867243	1571	0.16244440459625054	NO	-
794	ZINC02643452	811	0.16241196403720567	NO	-
795	ZINC03987856	1895	0.1623690073154927	NO	-
796	ZINC02807609	939	0.16231539237516854	NO	-
797	ZINC03971911	1783	0.16221311656412324	NO	-
798	ZINC02712422	844	0.16219555470819708	NO	-
799	ZINC00762021	95	0.16207165915395225	NO	-
800	ZINC03860003	1553	0.16199735555120337	NO	-
801	ZINC04147396	1959	0.16191880677462775	NO	-
802	ZINC03931879	1680	0.16184096538106016	NO	-
803	ZINC01546062	413	0.16175119685498088	NO	-
804	ZINC03519669	1262	0.16167589334514218	NO	-
805	ZINC03295016	1097	0.16163999146079383	NO	-
806	ZINC03490295	1249	0.16160875560651103	NO	-
807	ZINC04631071	3	0.16147604242214653	YES	1
808	ZINC00945699	223	0.16134313459429225	NO	-
809	ZINC03845572	1486	0.16133943171633605	NO	-
810	ZINC01055112	260	0.16132139357184103	NO	-
811	ZINC03213627	1035	0.16113869804698247	NO	-
812	ZINC03828849	1482	0.16109864842012658	NO	-
813	ZINC03339532	1123	0.1609535548220288	NO	-
814	ZINC02846324	948	0.16079656544239468	NO	-
815	ZINC01922661	535	0.16077876622722023	NO	-
816	ZINC00818691	131	0.1607733170711129	NO	-
817	ZINC01750110	470	0.16076306677811367	NO	-
818	ZINC03815604	53	0.1607330910871145	YES	11
819	ZINC03400665	1160	0.1606631505359598	NO	-
820	ZINC03194194	1023	0.1605328876834062	NO	-
821	ZINC01887234	515	0.16042536273344327	NO	-
822	ZINC02443297	761	0.16038013417345484	NO	-
823	ZINC01749388	469	0.1603579640791825	NO	-
824	ZINC03926462	1669	0.16017235959577295	NO	-
825	ZINC00860653	183	0.1601299127048099	NO	-
826	ZINC01080478	279	0.1599594961004188	NO	-
827	ZINC03533358	1296	0.1598351542143565	NO	-
828	ZINC02203907	607	0.15975711780946963	NO	-
829	ZINC03980294	1860	0.15969272250119856	NO	-
830	ZINC04464566	2019	0.15969272250119856	NO	-
831	ZINC03470771	1234	0.1596911743629077	NO	-
832	ZINC03293722	1093	0.15933715743285612	NO	-
833	ZINC03822958	1466	0.15927614067605708	NO	-
834	ZINC00818686	120	0.15922171382203784	NO	-
835	ZINC03822272	1457	0.15914240348674913	NO	-
836	ZINC02247353	643	0.15892561402712033	NO	-
837	ZINC03815607	11	0.15887262589593765	YES	2
838	ZINC00948204	226	0.15878515182711653	NO	-
839	ZINC03867606	1582	0.15868811672383382	NO	-
840	ZINC01501815	399	0.15868704721450314	NO	-
841	ZINC03431123	1187	0.15867060972707486	NO	-
842	ZINC04400051	1990	0.15856737122350015	NO	-
843	ZINC01922675	539	0.15841412319914483	NO	-
844	ZINC01922779	540	0.1583956941157822	NO	-
845	ZINC01923474	548	0.15830118961015263	NO	-
846	ZINC03986902	1881	0.15825341699387874	NO	-
847	ZINC03855096	1509	0.15816356562478617	NO	-
848	ZINC02636334	807	0.15808550056451204	NO	-
849	ZINC03922670	1655	0.15807625684285695	NO	-
850	ZINC03872130	1608	0.1580377604952149	NO	-
851	ZINC02284711	661	0.15798227486662528	NO	-
852	ZINC03980172	1855	0.15792079786189572	NO	-
853	ZINC04464349	2015	0.15792079786189572	NO	-
854	ZINC03533294	1295	0.15792004128636078	NO	-
855	ZINC01989221	567	0.15789251017513406	NO	-
856	ZINC03823320	1469	0.15786633659415003	NO	-
857	ZINC02377770	723	0.15785620716284351	NO	-
858	ZINC03823410	1471	0.15784943443383123	NO	-
859	ZINC00599926	22	0.1578409988122203	NO	-
860	ZINC02645685	812	0.15783850325281085	NO	-
861	ZINC00626022	34	0.15783344442430655	NO	-
862	ZINC02726270	885	0.15779549177317329	NO	-
863	ZINC03974432	1799	0.15775957057136858	NO	-
864	ZINC04469961	2051	0.15775957057136858	NO	-
865	ZINC03968580	1741	0.15775884041470112	NO	-
866	ZINC00876452	194	0.15760822878710862	NO	-
867	ZINC03201118	1029	0.15756740100540753	NO	-
868	ZINC03531548	1293	0.15752512615584383	NO	-
869	ZINC03991273	1904	0.15734440005500588	NO	-
870	ZINC01989484	568	0.15728181373685624	NO	-
871	ZINC01922825	544	0.1572674863486636	NO	-
872	ZINC00818691	130	0.15722341241343088	NO	-
873	ZINC01455401	375	0.15722061533599557	NO	-
874	ZINC03543032	1303	0.15720949637351217	NO	-
875	ZINC03969775	1757	0.15720893220248028	NO	-
876	ZINC00818687	122	0.15715597123580033	NO	-
877	ZINC02712488	859	0.15699632245520828	NO	-
878	ZINC04633763	2084	0.15699426749989934	NO	-
879	ZINC02293882	664	0.15697282827648265	NO	-
880	ZINC03891123	1636	0.15693119765763305	NO	-
881	ZINC02218598	624	0.15691595267918723	NO	-
882	ZINC03858082	1534	0.15689579434726644	NO	-
883	ZINC03217141	1038	0.1568754747374716	NO	-
884	ZINC01083718	284	0.15683507765485402	NO	-
885	ZINC02258830	647	0.1566104853018109	NO	-
886	ZINC01548756	419	0.1565763783735829	NO	-
887	ZINC04451434	2005	0.1565599316075754	NO	-
888	ZINC03974415	1798	0.15644796643185394	NO	-
889	ZINC04469928	2050	0.15644796643185394	NO	-
890	ZINC03938248	1689	0.1564112427884382	NO	-
891	ZINC01143142	311	0.15640476178675258	NO	-
892	ZINC02365763	706	0.15635690743454533	NO	-
893	ZINC03533359	1297	0.15631414810307534	NO	-
894	ZINC03922670	1653	0.156294730739413	NO	-
895	ZINC03857265	1522	0.1561400277015144	NO	-
896	ZINC01502380	400	0.15599376947817084	NO	-
897	ZINC04328901	1984	0.15597055972850174	NO	-
898	ZINC03854811	1506	0.1559566754565637	NO	-
899	ZINC02637393	808	0.15593579409998623	NO	-
900	ZINC03995177	1929	0.1559012203402528	NO	-
901	ZINC03466482	1229	0.15589975450550364	NO	-
902	ZINC02801784	937	0.1558265409696111	NO	-
903	ZINC02712489	861	0.15575054012098807	NO	-
904	ZINC03993229	1928	0.15561081913826552	NO	-
905	ZINC00779665	103	0.15548682616605705	NO	-
906	ZINC00660977	65	0.15542689876215182	NO	-
907	ZINC03229166	1046	0.15541349955561287	NO	-
908	ZINC01839599	502	0.15530669388540083	NO	-
909	ZINC03980050	1843	0.15519326091792573	NO	-
910	ZINC02417433	740	0.15513942365207126	NO	-
911	ZINC03544167	1305	0.15502863216854304	NO	-
912	ZINC04402529	1992	0.15496969911012026	NO	-
913	ZINC03788838	1390	0.1548818573707774	NO	-
914	ZINC03820860	1440	0.15485356400243935	NO	-
915	ZINC03820860	1442	0.15485356400243935	NO	-
916	ZINC03445459	1207	0.15483272265163753	NO	-
917	ZINC03213215	1034	0.15465144127338692	NO	-
918	ZINC02752483	899	0.15463404868235833	NO	-
919	ZINC03439726	1197	0.15458882457741774	NO	-
920	ZINC02764284	921	0.15458538172460992	NO	-
921	ZINC03992768	1911	0.15446057380665215	NO	-
922	ZINC01746566	462	0.15443765196597592	NO	-
923	ZINC03296142	1099	0.1543755912182924	NO	-
924	ZINC03179194	1019	0.1543553967605504	NO	-
925	ZINC04631056	7	0.15424930204604223	YES	1
926	ZINC03817419	1414	0.15417699454321576	NO	-
927	ZINC03975190	1815	0.15413438258313786	NO	-
928	ZINC03629962	1377	0.15410165942839157	NO	-
929	ZINC01455400	374	0.1540645055022708	NO	-
930	ZINC01851708	509	0.15391529383543714	NO	-
931	ZINC01263600	328	0.153914429926733	NO	-
932	ZINC02244829	637	0.153910575217356	NO	-
933	ZINC03538137	1300	0.1539024395086673	NO	-
934	ZINC00588180	6	0.15389834276331674	NO	-
935	ZINC03993161	1921	0.15389585967538033	NO	-
936	ZINC03892736	1642	0.1538826755264453	NO	-
937	ZINC03438910	1195	0.1538359338206785	NO	-
938	ZINC00876454	196	0.15383347595044566	NO	-
939	ZINC00632464	41	0.1538218021411034	NO	-
940	ZINC00754651	93	0.15380186467583418	NO	-
941	ZINC00797117	109	0.15377213066488893	NO	-
942	ZINC01920704	533	0.1537547947656549	NO	-
943	ZINC00850881	176	0.15374428844119895	NO	-
944	ZINC03855154	1516	0.15371922978217276	NO	-
945	ZINC03954968	1724	0.15369256735163828	NO	-
946	ZINC03866712	1558	0.15367334300299118	NO	-
947	ZINC01839599	503	0.15362788695339613	NO	-
948	ZINC02379693	724	0.15359361716722186	NO	-
949	ZINC00890290	201	0.15335673809142042	NO	-
950	ZINC02712433	850	0.1533252242779563	NO	-
951	ZINC03213802	1036	0.1531880675953075	NO	-
952	ZINC02447372	769	0.15298529369430994	NO	-
953	ZINC03800048	1397	0.15289624671225144	NO	-
954	ZINC03939674	1696	0.15280648370114774	NO	-
955	ZINC03112743	1009	0.1527487729722633	NO	-
956	ZINC03859000	1539	0.15271901467963533	NO	-
957	ZINC03522126	1285	0.1526597105412562	NO	-
958	ZINC00958391	232	0.15249279285684755	NO	-
959	ZINC00876452	193	0.15243800346054948	NO	-
960	ZINC01490687	390	0.1524177097269711	NO	-
961	ZINC02800817	935	0.15241109899593258	NO	-
962	ZINC03987857	1896	0.1523600306989828	NO	-
963	ZINC00587692	51	0.15235426170109434	YES	10
964	ZINC03383837	1154	0.15234631450935324	NO	-
965	ZINC03972931	1790	0.15233408384575942	NO	-
966	ZINC02754594	904	0.15227594304042977	NO	-
967	ZINC03573783	1330	0.15200902010765657	NO	-
968	ZINC03970494	2090	0.1520034095480304	NO	-
969	ZINC03867488	1576	0.1519852321723384	NO	-
970	ZINC02255286	644	0.151977052413501	NO	-
971	ZINC02764549	925	0.15196206947181104	NO	-
972	ZINC03573767	1328	0.1518850276226135	NO	-
973	ZINC02244828	636	0.15186184727402532	NO	-
974	ZINC00911820	207	0.15184661779285968	NO	-
975	ZINC01044295	250	0.15183212700264775	NO	-
976	ZINC03185845	1020	0.15182225882188416	NO	-
977	ZINC03605824	1366	0.15168600518370365	NO	-
978	ZINC03928151	1678	0.15161684747769902	NO	-
979	ZINC00588177	5	0.15158930309079563	NO	-
980	ZINC00754681	94	0.15147414770364848	NO	-
981	ZINC02365765	707	0.15143517504599002	NO	-
982	ZINC03867776	1590	0.15139081088404668	NO	-
983	ZINC01305718	352	0.15125877661690149	NO	-
984	ZINC02427690	746	0.15122926443784257	NO	-
985	ZINC00588191	7	0.1511167006455875	NO	-
986	ZINC00876454	195	0.1509916079254276	NO	-
987	ZINC03980290	1858	0.15091491799999174	NO	-
988	ZINC02246013	639	0.15073463043445873	NO	-
989	ZINC00818687	123	0.15069596854312628	NO	-
990	ZINC02655557	827	0.1506954039977073	NO	-
991	ZINC02617304	788	0.15050981032878413	NO	-
992	ZINC01694535	445	0.15050005619014575	NO	-
993	ZINC03820532	1431	0.15047785322961577	NO	-
994	ZINC03573768	1329	0.15037934985658352	NO	-
995	ZINC00930585	216	0.15036496321388962	NO	-
996	ZINC02712522	877	0.15027480882380542	NO	-
997	ZINC03452311	1211	0.15024178425511112	NO	-
998	ZINC03526082	1290	0.1501889055248116	NO	-
999	ZINC01434171	365	0.150178209621218	NO	-
1000	ZINC03890913	1633	0.1500419353889979	NO	-
1001	ZINC04628221	2076	0.14997705329830285	NO	-
1002	ZINC03859298	1548	0.14994290841386637	NO	-
1003	ZINC04631085	40	0.14992783923105593	YES	7
1004	ZINC02361932	704	0.14981737650237834	NO	-
1005	ZINC01287269	343	0.14971305344731978	NO	-
1006	ZINC01746566	461	0.14970259066384928	NO	-
1007	ZINC03938248	1687	0.14968511004106524	NO	-
1008	ZINC03608981	1370	0.1495680906277047	NO	-
1009	ZINC03193262	1022	0.14949314827435795	NO	-
1010	ZINC02332144	687	0.14943568413980668	NO	-
1011	ZINC03631187	1379	0.14942155541698285	NO	-
1012	ZINC03850835	1492	0.14938948246552233	NO	-
1013	ZINC03522732	1286	0.14928386205481892	NO	-
1014	ZINC02259893	648	0.14925642855651303	NO	-
1015	ZINC03496934	1256	0.1491247946408854	NO	-
1016	ZINC02618049	790	0.14902633931218456	NO	-
1017	ZINC03977160	1831	0.1489777196584245	NO	-
1018	ZINC03867347	1573	0.14887244295388843	NO	-
1019	ZINC01421671	361	0.14879373073345017	NO	-
1020	ZINC03992938	1913	0.14878995977006113	NO	-
1021	ZINC04469486	2045	0.14878995977006113	NO	-
1022	ZINC00818702	143	0.14876756429718294	NO	-
1023	ZINC03295003	1096	0.14873726727939862	NO	-
1024	ZINC03972942	1792	0.14868764256947037	NO	-
1025	ZINC01049746	255	0.14868751531224814	NO	-
1026	ZINC02629854	800	0.14866503711135814	NO	-
1027	ZINC02663721	834	0.14864219864348213	NO	-
1028	ZINC02712431	848	0.14863011910244606	NO	-
1029	ZINC01923297	546	0.14860470999782396	NO	-
1030	ZINC04090797	1955	0.14860092763871055	NO	-
1031	ZINC03819838	1421	0.14840274641809065	NO	-
1032	ZINC03867242	1569	0.14839296872720042	NO	-
1033	ZINC00634454	43	0.14831120928949185	NO	-
1034	ZINC03445325	1204	0.1482743286688945	NO	-
1035	ZINC02541613	780	0.14820490926040084	NO	-
1036	ZINC03294858	1094	0.148186784321593	NO	-
1037	ZINC03922670	1657	0.14813296535836826	NO	-
1038	ZINC03566923	1322	0.1480819735111246	NO	-
1039	ZINC03815612	59	0.14799130747969638	YES	15
1040	ZINC03975091	1811	0.14794697831140344	NO	-
1041	ZINC02375530	719	0.1478366754779517	NO	-
1042	ZINC02712450	856	0.14777607290053998	NO	-
1043	ZINC00818689	126	0.14777540477699838	NO	-
1044	ZINC02622048	793	0.1477381425490141	NO	-
1045	ZINC03238795	1060	0.14771459233530473	NO	-
1046	ZINC02418661	744	0.14770950785180664	NO	-
1047	ZINC04528785	2063	0.14760272987452	NO	-
1048	ZINC03817419	1416	0.14758716150679932	NO	-
1049	ZINC03386630	1157	0.14755732682123582	NO	-
1050	ZINC03928139	1676	0.14754097304561087	NO	-
1051	ZINC02857742	956	0.1474509907517561	NO	-
1052	ZINC02520171	777	0.14726819989652357	NO	-
1053	ZINC02437870	751	0.14722450502555381	NO	-
1054	ZINC02594036	786	0.14714808913758745	NO	-
1055	ZINC03823320	1467	0.14709962076911734	NO	-
1056	ZINC02444357	764	0.14703823363605228	NO	-
1057	ZINC02336329	689	0.14687439412924597	NO	-
1058	ZINC03986960	1883	0.14682831383638573	NO	-
1059	ZINC03580545	1349	0.1468076539589615	NO	-
1060	ZINC00943704	221	0.14679173677441154	NO	-
1061	ZINC00818688	125	0.14676766875282585	NO	-
1062	ZINC01730680	456	0.14670423501896257	NO	-
1063	ZINC01770959	482	0.14666648299759588	NO	-
1064	ZINC04148820	1965	0.14663212355572602	NO	-
1065	ZINC02745941	891	0.14655879775678654	NO	-
1066	ZINC02047781	39	0.14654876519293117	YES	7
1067	ZINC01426269	362	0.14648402102125546	NO	-
1068	ZINC01793463	489	0.14633966988065614	NO	-
1069	ZINC00706758	81	0.14627898083965332	NO	-
1070	ZINC01055322	264	0.14608673789419743	NO	-
1071	ZINC02861073	962	0.14597043679803615	NO	-
1072	ZINC03445349	1206	0.1458633979876719	NO	-
1073	ZINC01548683	418	0.14584515769977305	NO	-
1074	ZINC03987858	1897	0.14581289783110954	NO	-
1075	ZINC03318384	1110	0.14575307104469476	NO	-
1076	ZINC02854269	954	0.14571733942475723	NO	-
1077	ZINC02345061	692	0.14568816831136566	NO	-
1078	ZINC03432515	1188	0.1455788134773436	NO	-
1079	ZINC03987407	1887	0.1455647379408213	NO	-
1080	ZINC00654526	56	0.145532753421761	NO	-
1081	ZINC03973231	1795	0.14531620359875685	NO	-
1082	ZINC00856539	180	0.1452584696417097	NO	-
1083	ZINC04631097	2	0.14525526844066558	YES	1
1084	ZINC03992691	1908	0.14516343186926176	NO	-
1085	ZINC03945915	1714	0.1451594440820534	NO	-
1086	ZINC04633339	2080	0.14509637737975495	NO	-
1087	ZINC01601692	430	0.14490714975929564	NO	-
1088	ZINC02215677	619	0.1448884550633339	NO	-
1089	ZINC04463416	2011	0.14487498986886746	NO	-
1090	ZINC01750343	474	0.14481105800095762	NO	-
1091	ZINC04442060	1997	0.14477615659863097	NO	-
1092	ZINC03971915	1785	0.14469332201003876	NO	-
1093	ZINC03605727	1363	0.1446828428006511	NO	-
1094	ZINC03868159	1598	0.14467667735471543	NO	-
1095	ZINC04465930	2029	0.14467667735471543	NO	-
1096	ZINC03490231	1248	0.14465309165426257	NO	-
1097	ZINC03573785	1331	0.1446095209390024	NO	-
1098	ZINC03232942	1053	0.14450620802582603	NO	-
1099	ZINC00818689	127	0.14450346647653822	NO	-
1100	ZINC04000922	1942	0.14447010372933325	NO	-
1101	ZINC02853980	953	0.1444181826251273	NO	-
1102	ZINC04528776	2062	0.14433585674297214	NO	-
1103	ZINC03891124	1637	0.14425589667677086	NO	-
1104	ZINC02748596	895	0.1442546633003427	NO	-
1105	ZINC03573765	1327	0.14416483698246962	NO	-
1106	ZINC01922790	541	0.14411267983097134	NO	-
1107	ZINC01770953	480	0.14407218425942817	NO	-
1108	ZINC03977142	1827	0.14392768551976085	NO	-
1109	ZINC02762886	912	0.1438660290249968	NO	-
1110	ZINC01923553	550	0.14384392149352107	NO	-
1111	ZINC01922799	543	0.14376108121913875	NO	-
1112	ZINC02655491	824	0.14371602197634292	NO	-
1113	ZINC03977111	1826	0.1436019584330983	NO	-
1114	ZINC03335059	1120	0.14358272021659874	NO	-
1115	ZINC03558520	1320	0.14349174113410532	NO	-
1116	ZINC01055592	265	0.1434636338287236	NO	-
1117	ZINC00644800	55	0.14328759767078014	NO	-
1118	ZINC03821227	1452	0.14324835965477362	NO	-
1119	ZINC04442057	1996	0.1431184267281921	NO	-
1120	ZINC00818688	124	0.14310230845728347	NO	-
1121	ZINC00654528	57	0.1429998440133731	NO	-
1122	ZINC04631078	43	0.14293894882597943	YES	7
1123	ZINC01547296	414	0.14287656510368527	NO	-
1124	ZINC03821227	1453	0.1427846574461517	NO	-
1125	ZINC03821227	1454	0.1427846574461517	NO	-
1126	ZINC00827834	166	0.142684212117823	NO	-
1127	ZINC03494814	1254	0.14264911663959445	NO	-
1128	ZINC03566925	1323	0.14260115814048466	NO	-
1129	ZINC01750110	471	0.14256348500651517	NO	-
1130	ZINC03972173	1788	0.14249949069269033	NO	-
1131	ZINC03361130	1141	0.1424668484208375	NO	-
1132	ZINC03545191	1311	0.1424030700751931	NO	-
1133	ZINC00818702	142	0.14231036340299977	NO	-
1134	ZINC03065889	1002	0.1422264160533549	NO	-
1135	ZINC00538264	1	0.14212589388399643	NO	-
1136	ZINC03045199	999	0.14205176866821598	NO	-
1137	ZINC04627912	2075	0.1419950222189576	NO	-
1138	ZINC04443606	2001	0.1419251783152713	NO	-
1139	ZINC04465100	2025	0.1419251783152713	NO	-
1140	ZINC03975088	1810	0.14177912523216174	NO	-
1141	ZINC01708141	448	0.1416104388503136	NO	-
1142	ZINC02201819	600	0.14156942475661238	NO	-
1143	ZINC02650028	814	0.14156562335546446	NO	-
1144	ZINC04633207	2078	0.14156531240960626	NO	-
1145	ZINC03974978	1808	0.14151555645183705	NO	-
1146	ZINC04464117	2013	0.14151555645183705	NO	-
1147	ZINC02840393	945	0.14143455365984908	NO	-
1148	ZINC03973108	1793	0.14139071213482113	NO	-
1149	ZINC03866815	1560	0.14137534924112194	NO	-
1150	ZINC04157660	1971	0.14122995199669272	NO	-
1151	ZINC04631018	35	0.14113379701946888	YES	7
1152	ZINC03415673	1180	0.1411062153344937	NO	-
1153	ZINC03867537	1578	0.14108278057630044	NO	-
1154	ZINC03854809	1504	0.14106732574191466	NO	-
1155	ZINC02865535	965	0.14102368575898852	NO	-
1156	ZINC03586075	1351	0.14092558478432268	NO	-
1157	ZINC00602537	25	0.14090862441124294	NO	-
1158	ZINC01923563	551	0.14089767683256302	NO	-
1159	ZINC03586078	1352	0.14084275478311248	NO	-
1160	ZINC00860652	182	0.14082719437010022	NO	-
1161	ZINC03973373	1797	0.14081007522282527	NO	-
1162	ZINC03859071	1543	0.14075547135276942	NO	-
1163	ZINC01287281	344	0.14048822268238298	NO	-
1164	ZINC03244324	1073	0.14037754789626825	NO	-
1165	ZINC04631167	1	0.14027193333746618	YES	1
1166	ZINC02762803	911	0.1402097177101671	NO	-
1167	ZINC02712432	849	0.14016508092393914	NO	-
1168	ZINC03468348	1232	0.14014004887164266	NO	-
1169	ZINC01492501	393	0.14012022923829343	NO	-
1170	ZINC00576547	3	0.14008593908659797	NO	-
1171	ZINC03457667	1218	0.14007383127573148	NO	-
1172	ZINC02284709	659	0.1400113662392496	NO	-
1173	ZINC03980294	1859	0.13988315916246138	NO	-
1174	ZINC04464566	2018	0.13988315916246138	NO	-
1175	ZINC00706758	80	0.13984288705222422	NO	-
1176	ZINC03410240	1176	0.13980418351300314	NO	-
1177	ZINC03867870	1593	0.13977911497488774	NO	-
1178	ZINC04451434	2007	0.13976220669081618	NO	-
1179	ZINC01904230	530	0.13975693981651213	NO	-
1180	ZINC04231822	1975	0.1397257754196847	NO	-
1181	ZINC00670386	69	0.13972261023826113	NO	-
1182	ZINC03889298	1618	0.13969397470996633	NO	-
1183	ZINC03816957	1409	0.13952124903014093	NO	-
1184	ZINC03521027	1274	0.13945908888511643	NO	-
1185	ZINC03928140	1677	0.13926394630264743	NO	-
1186	ZINC03435904	1191	0.1392363002470932	NO	-
1187	ZINC01748262	464	0.13918371145354896	NO	-
1188	ZINC02712447	853	0.13918304768543724	NO	-
1189	ZINC03975087	1809	0.13912402110545224	NO	-
1190	ZINC00638913	48	0.13910195756980825	NO	-
1191	ZINC03437510	1193	0.1390829035503961	NO	-
1192	ZINC02871443	968	0.13890233573698674	NO	-
1193	ZINC02278572	655	0.13884788145078547	NO	-
1194	ZINC03333314	1117	0.13869930405957515	NO	-
1195	ZINC03977143	1828	0.13868323715810724	NO	-
1196	ZINC02767416	927	0.13846011646390918	NO	-
1197	ZINC01001400	243	0.1384538641289025	NO	-
1198	ZINC02446024	766	0.13843896146843893	NO	-
1199	ZINC02441883	757	0.1384139694823144	NO	-
1200	ZINC02712517	873	0.13841172566354262	NO	-
1201	ZINC01305717	351	0.13839261834115982	NO	-
1202	ZINC01723937	453	0.13829597942244187	NO	-
1203	ZINC03232415	1051	0.1382541607574137	NO	-
1204	ZINC03850835	1491	0.13821366215109188	NO	-
1205	ZINC00860651	181	0.13813379813433094	NO	-
1206	ZINC04148818	1962	0.1380922540693923	NO	-
1207	ZINC03855100	1511	0.13803608489275176	NO	-
1208	ZINC03831899	22	0.1377336201827419	YES	7
1209	ZINC03828711	1479	0.13759576644152394	NO	-
1210	ZINC02441881	756	0.13757798456310344	NO	-
1211	ZINC03569784	1324	0.1375292794492036	NO	-
1212	ZINC00820807	159	0.13741046407079663	NO	-
1213	ZINC04631021	5	0.13737436621997828	YES	1
1214	ZINC01511304	402	0.1372992764750533	NO	-
1215	ZINC03939455	1694	0.13722982142049922	NO	-
1216	ZINC01770959	481	0.13720637129383917	NO	-
1217	ZINC02428379	748	0.13719256902903573	NO	-
1218	ZINC00687566	73	0.13709244351788366	NO	-
1219	ZINC04443603	2000	0.13707878222179523	NO	-
1220	ZINC03442506	1201	0.13707627319996704	NO	-
1221	ZINC02418660	743	0.13706275479371585	NO	-
1222	ZINC01604428	431	0.13691122201255543	NO	-
1223	ZINC02377006	722	0.13683379713370025	NO	-
1224	ZINC03823410	1472	0.1368309312958424	NO	-
1225	ZINC01121308	302	0.1368003804652976	NO	-
1226	ZINC03980170	1853	0.13677716069379559	NO	-
1227	ZINC03545076	1307	0.13675517282946417	NO	-
1228	ZINC03243026	1069	0.1366784324584933	NO	-
1229	ZINC01542113	408	0.1366475752418623	NO	-
1230	ZINC03243026	1070	0.1366263807983546	NO	-
1231	ZINC03243026	1071	0.1366263807983546	NO	-
1232	ZINC03961311	1732	0.13655241812328942	NO	-
1233	ZINC02153612	593	0.13652880470689494	NO	-
1234	ZINC03987783	1894	0.13647584154948633	NO	-
1235	ZINC03521177	1279	0.13645517891828515	NO	-
1236	ZINC03528566	1291	0.13643973456938563	NO	-
1237	ZINC04000921	1941	0.13639897971207945	NO	-
1238	ZINC00589946	12	0.1363713597193612	NO	-
1239	ZINC03856061	1517	0.13621016665654748	NO	-
1240	ZINC03441515	1200	0.13619491089701868	NO	-
1241	ZINC01793460	487	0.13613686745565085	NO	-
1242	ZINC03938557	1692	0.13612842716964674	NO	-
1243	ZINC00626144	37	0.13608227573512133	NO	-
1244	ZINC01233378	324	0.13599699428725284	NO	-
1245	ZINC04631019	9	0.13597283450725747	YES	1
1246	ZINC03438914	1196	0.1359091100839772	NO	-
1247	ZINC03422577	1184	0.1358724708214848	NO	-
1248	ZINC03028082	998	0.1358252065495997	NO	-
1249	ZINC01894188	519	0.13580679986960797	NO	-
1250	ZINC02903420	981	0.13566872378983239	NO	-
1251	ZINC01485557	388	0.13563346943531204	NO	-
1252	ZINC01464799	380	0.1356092233036915	NO	-
1253	ZINC02332145	688	0.1355268723489978	NO	-
1254	ZINC03937577	1682	0.135521941506189	NO	-
1255	ZINC03937577	1684	0.135521941506189	NO	-
1256	ZINC00863829	187	0.13535258779643208	NO	-
1257	ZINC03971909	1781	0.1352549159093021	NO	-
1258	ZINC01617699	437	0.13522990895708725	NO	-
1259	ZINC02386467	729	0.1352061525925896	NO	-
1260	ZINC02280955	657	0.13514370988915667	NO	-
1261	ZINC03890462	1631	0.13514342921735384	NO	-
1262	ZINC02394466	735	0.13504555713390853	NO	-
1263	ZINC03987499	1889	0.13498952058162225	NO	-
1264	ZINC03543033	1304	0.13482998016923328	NO	-
1265	ZINC03403677	1164	0.1348277303059645	NO	-
1266	ZINC02215676	618	0.13482584266354186	NO	-
1267	ZINC03975981	1816	0.1344924139141754	NO	-
1268	ZINC02849294	950	0.1344777456961234	NO	-
1269	ZINC03237714	1058	0.1344275416215935	NO	-
1270	ZINC03533643	1298	0.1344121470419984	NO	-
1271	ZINC03241970	1068	0.13436290655666008	NO	-
1272	ZINC03301795	1101	0.13432117472384775	NO	-
1273	ZINC03867871	1595	0.13430982020086274	NO	-
1274	ZINC01223750	319	0.13427306340631148	NO	-
1275	ZINC03941148	1699	0.1342445604299979	NO	-
1276	ZINC03437507	1192	0.1341563555365964	NO	-
1277	ZINC01132290	307	0.13408821743242247	NO	-
1278	ZINC03986891	1879	0.13404912054817664	NO	-
1279	ZINC00654531	58	0.13393513750673988	NO	-
1280	ZINC03816957	1408	0.13392607259064923	NO	-
1281	ZINC02668766	837	0.13391844658873672	NO	-
1282	ZINC03980050	1844	0.13390555025737522	NO	-
1283	ZINC02871567	969	0.13386124184701456	NO	-
1284	ZINC00818686	121	0.13380084271207723	NO	-
1285	ZINC03914609	1647	0.13374623936403765	NO	-
1286	ZINC03466486	1230	0.13365278384726123	NO	-
1287	ZINC04450543	2002	0.13363749422251048	NO	-
1288	ZINC01793463	490	0.1336142484148098	NO	-
1289	ZINC02207298	611	0.13352860163483324	NO	-
1290	ZINC02752593	900	0.1335168254788993	NO	-
1291	ZINC03521232	1280	0.13350101303331105	NO	-
1292	ZINC03605459	1360	0.13343732661276952	NO	-
1293	ZINC03977158	1830	0.1333541590711714	NO	-
1294	ZINC01329653	353	0.1332211726911904	NO	-
1295	ZINC03448483	1208	0.13315143149626535	NO	-
1296	ZINC03230138	1047	0.13305469705617098	NO	-
1297	ZINC01539421	405	0.13302639690806703	NO	-
1298	ZINC01922668	537	0.13301328478243452	NO	-
1299	ZINC03807236	1399	0.13284694393098048	NO	-
1300	ZINC02655433	823	0.13283231018230607	NO	-
1301	ZINC01793460	488	0.13275440484322212	NO	-
1302	ZINC04631020	4	0.13274684344855758	YES	1
1303	ZINC04631098	21	0.1327177654144158	YES	7
1304	ZINC03269592	1081	0.13271281455956455	NO	-
1305	ZINC02320793	681	0.13262143455272207	NO	-
1306	ZINC01049705	253	0.1326077060099348	NO	-
1307	ZINC02118615	588	0.13249744254989707	NO	-
1308	ZINC02447475	770	0.13241848755928298	NO	-
1309	ZINC04107083	1958	0.13235462748225657	NO	-
1310	ZINC02881381	978	0.13232431980928763	NO	-
1311	ZINC03807236	1400	0.13231745896608393	NO	-
1312	ZINC03991370	1905	0.1322763501576957	NO	-
1313	ZINC04468188	2037	0.1322763501576957	NO	-
1314	ZINC03938566	1693	0.1322703161103563	NO	-
1315	ZINC03817419	1415	0.1322509308309777	NO	-
1316	ZINC03386625	1156	0.13223348200818894	NO	-
1317	ZINC03820864	1445	0.1320663329184042	NO	-
1318	ZINC03890920	1634	0.13196950973445928	NO	-
1319	ZINC03457664	1217	0.13194243210627124	NO	-
1320	ZINC03986898	1880	0.1318934466474466	NO	-
1321	ZINC03199485	1026	0.13183534403980116	NO	-
1322	ZINC01750301	473	0.1317767235046911	NO	-
1323	ZINC02712515	872	0.13177630800885334	NO	-
1324	ZINC04157660	1970	0.13153685725798622	NO	-
1325	ZINC02655243	820	0.13153038737956357	NO	-
1326	ZINC03969877	1760	0.13146399890096816	NO	-
1327	ZINC04469925	2049	0.13146399890096816	NO	-
1328	ZINC02712449	855	0.13137358853231065	NO	-
1329	ZINC00599266	19	0.13115031720238884	NO	-
1330	ZINC01462074	379	0.13102787286749235	NO	-
1331	ZINC04474260	2056	0.13092662292311447	NO	-
1332	ZINC00818701	141	0.13086632899116746	NO	-
1333	ZINC03945915	1715	0.1308651335206325	NO	-
1334	ZINC00825491	165	0.13081906619147396	NO	-
1335	ZINC03867871	1596	0.13079919231234308	NO	-
1336	ZINC02279601	656	0.1307334022323508	NO	-
1337	ZINC03460552	1220	0.13071812355656523	NO	-
1338	ZINC03871672	1606	0.1306788068729833	NO	-
1339	ZINC01895774	521	0.13062318342640888	NO	-
1340	ZINC00820481	157	0.13045710395995844	NO	-
1341	ZINC03867649	1583	0.1304345513968848	NO	-
1342	ZINC02660197	830	0.1303992746692555	NO	-
1343	ZINC00695583	78	0.13019406371491238	NO	-
1344	ZINC04408720	2091	0.13018235725291238	NO	-
1345	ZINC03407396	1169	0.13017624996005625	NO	-
1346	ZINC02762931	913	0.13017010993805705	NO	-
1347	ZINC02859087	959	0.13013019766526904	NO	-
1348	ZINC03857824	1529	0.13010988213471955	NO	-
1349	ZINC03547907	1316	0.13007144473203075	NO	-
1350	ZINC02881332	977	0.13007005962156631	NO	-
1351	ZINC03980159	1848	0.1298714360532763	NO	-
1352	ZINC00626022	35	0.12986079721431604	NO	-
1353	ZINC01109822	295	0.1298334183661783	NO	-
1354	ZINC03969217	1746	0.12970176482474532	NO	-
1355	ZINC01410446	357	0.1296372969378051	NO	-
1356	ZINC01512530	403	0.12954835339258802	NO	-
1357	ZINC04631039	8	0.12952821582100135	YES	1
1358	ZINC02208716	614	0.12943021648340552	NO	-
1359	ZINC03937577	1685	0.1294190611909574	NO	-
1360	ZINC03937577	1686	0.1294190611909574	NO	-
1361	ZINC02365854	708	0.12935296634063528	NO	-
1362	ZINC03356669	1137	0.12932042581173347	NO	-
1363	ZINC03663860	1382	0.12930560543740546	NO	-
1364	ZINC04252072	1979	0.12928608017570675	NO	-
1365	ZINC00818710	154	0.12924081729566403	NO	-
1366	ZINC03239512	1063	0.1291800811150227	NO	-
1367	ZINC01444547	371	0.1290970976998861	NO	-
1368	ZINC02642233	810	0.12909119658779164	NO	-
1369	ZINC01745795	459	0.12908535910323488	NO	-
1370	ZINC03980168	1851	0.12907623567236717	NO	-
1371	ZINC02363808	705	0.12893802402444324	NO	-
1372	ZINC01770953	479	0.12892263611144833	NO	-
1373	ZINC02840823	946	0.12877976071075567	NO	-
1374	ZINC00806045	116	0.12858552612420335	NO	-
1375	ZINC03408539	1175	0.12857526271055905	NO	-
1376	ZINC03980160	1849	0.12838740691321285	NO	-
1377	ZINC03993044	1918	0.12832284584348166	NO	-
1378	ZINC04469601	2047	0.12832284584348166	NO	-
1379	ZINC03851736	1500	0.12828631023752124	NO	-
1380	ZINC01458111	377	0.12820352029242885	NO	-
1381	ZINC02212538	615	0.12814326899417908	NO	-
1382	ZINC00600179	23	0.1280271712611332	NO	-
1383	ZINC03821339	1455	0.12800850124368235	NO	-
1384	ZINC02216697	620	0.12794213025558987	NO	-
1385	ZINC02712494	866	0.12783411422760294	NO	-
1386	ZINC02712448	854	0.127665176421281	NO	-
1387	ZINC02712430	847	0.12760466217640368	NO	-
1388	ZINC03438737	1194	0.12760032170245156	NO	-
1389	ZINC03859255	1547	0.12754434918267876	NO	-
1390	ZINC04507228	2059	0.12749489373969844	NO	-
1391	ZINC03889246	1614	0.12748172118060064	NO	-
1392	ZINC03130382	1010	0.1274761324556488	NO	-
1393	ZINC00695584	79	0.12733671257100476	NO	-
1394	ZINC03866847	1562	0.12733485310581386	NO	-
1395	ZINC04464983	2023	0.12733485310581386	NO	-
1396	ZINC03977095	1823	0.12731025983440938	NO	-
1397	ZINC01701929	447	0.12727241591213473	NO	-
1398	ZINC00799919	112	0.1272625340103898	NO	-
1399	ZINC03552751	1317	0.1272613496125226	NO	-
1400	ZINC01154669	312	0.1271196403044522	NO	-
1401	ZINC03350493	1135	0.12703223425745952	NO	-
1402	ZINC02763761	916	0.12696529886479704	NO	-
1403	ZINC00779667	104	0.12694933745082643	NO	-
1404	ZINC03462562	1224	0.1269442747503963	NO	-
1405	ZINC03987562	1890	0.12693935764722877	NO	-
1406	ZINC02258830	646	0.12666354044986156	NO	-
1407	ZINC01507333	401	0.12666144396935852	NO	-
1408	ZINC01548273	417	0.1266545736567648	NO	-
1409	ZINC00626142	36	0.12655683087282266	NO	-
1410	ZINC01542209	409	0.1265326537255014	NO	-
1411	ZINC03408104	1171	0.12645950415006801	NO	-
1412	ZINC03221553	1042	0.12642705152921058	NO	-
1413	ZINC03977098	1824	0.12642319604921992	NO	-
1414	ZINC03797581	1395	0.1263231539329793	NO	-
1415	ZINC03522125	1284	0.12630964470655456	NO	-
1416	ZINC02653373	817	0.1262764294589608	NO	-
1417	ZINC03828707	1477	0.1261887864487658	NO	-
1418	ZINC02215594	616	0.12616565932527138	NO	-
1419	ZINC02295392	665	0.12611059352908657	NO	-
1420	ZINC03614156	1374	0.12610644777676566	NO	-
1421	ZINC03889522	1620	0.1260821643146293	NO	-
1422	ZINC03928133	1675	0.12602862185569333	NO	-
1423	ZINC00634454	44	0.12602791243652411	NO	-
1424	ZINC00634454	45	0.12602791243652411	NO	-
1425	ZINC03975126	1813	0.1260136769268646	NO	-
1426	ZINC03973270	1796	0.12598438534836873	NO	-
1427	ZINC02956620	989	0.1259820750219487	NO	-
1428	ZINC02901480	980	0.1259676850078033	NO	-
1429	ZINC03992714	1910	0.1258686256959841	NO	-
1430	ZINC04464393	2017	0.1258686256959841	NO	-
1431	ZINC01748444	465	0.12585233110148328	NO	-
1432	ZINC03890363	1630	0.1256742435539352	NO	-
1433	ZINC03868979	1605	0.12548905484400966	NO	-
1434	ZINC00818703	144	0.12542852102188595	NO	-
1435	ZINC00818703	145	0.1253568834150088	NO	-
1436	ZINC04631073	41	0.12532164811644153	YES	7
1437	ZINC03339525	1122	0.12530956114923622	NO	-
1438	ZINC00599267	20	0.1252599422283297	NO	-
1439	ZINC02759883	905	0.12508474302319408	NO	-
1440	ZINC04148818	1961	0.12506099053925984	NO	-
1441	ZINC02203732	606	0.12500403958292747	NO	-
1442	ZINC03867870	1594	0.12500206150738896	NO	-
1443	ZINC01890510	517	0.12499391884754205	NO	-
1444	ZINC03828708	1478	0.12494232242239037	NO	-
1445	ZINC02216701	621	0.12490089783113634	NO	-
1446	ZINC03982816	1867	0.1248761993924516	NO	-
1447	ZINC03855114	1512	0.12475829256083147	NO	-
1448	ZINC00640443	51	0.12471908259827853	NO	-
1449	ZINC01006610	246	0.12469667154152682	NO	-
1450	ZINC03822732	1459	0.1246700627390586	NO	-
1451	ZINC03973160	1794	0.12465240826706789	NO	-
1452	ZINC04468359	2039	0.12465240826706789	NO	-
1453	ZINC02858499	957	0.12460162670252531	NO	-
1454	ZINC00818704	146	0.12442935465152323	NO	-
1455	ZINC02376542	720	0.12440039144889542	NO	-
1456	ZINC02443934	763	0.12435937392578997	NO	-
1457	ZINC03851736	1499	0.12415445765185609	NO	-
1458	ZINC00626019	32	0.12409612535796638	NO	-
1459	ZINC02712492	864	0.12407912217627995	NO	-
1460	ZINC00818709	153	0.12406374129504875	NO	-
1461	ZINC00943105	220	0.12405778517744717	NO	-
1462	ZINC00654694	59	0.12397341737726678	NO	-
1463	ZINC03586073	1350	0.12390395101013446	NO	-
1464	ZINC04157660	1969	0.12387998891578707	NO	-
1465	ZINC03980159	1847	0.12380842577814889	NO	-
1466	ZINC00818710	155	0.12378400572989798	NO	-
1467	ZINC03859185	1546	0.1237428740766482	NO	-
1468	ZINC02146209	591	0.12373971924352783	NO	-
1469	ZINC03248801	1075	0.12369113368676567	NO	-
1470	ZINC01501742	398	0.12357207251067417	NO	-
1471	ZINC02134132	590	0.12355019467711587	NO	-
1472	ZINC03618540	1375	0.12352661332932419	NO	-
1473	ZINC01095488	291	0.12352500689984786	NO	-
1474	ZINC03243878	1072	0.12351696486185278	NO	-
1475	ZINC03828712	1480	0.12350472856825734	NO	-
1476	ZINC02310876	678	0.12349752908530226	NO	-
1477	ZINC03971912	1784	0.12344545552271664	NO	-
1478	ZINC02198314	598	0.12342336224415477	NO	-
1479	ZINC02745940	890	0.1234214706789486	NO	-
1480	ZINC01076982	277	0.12324756802225376	NO	-
1481	ZINC01119701	300	0.12320972681001661	NO	-
1482	ZINC03876064	1611	0.12317566557658109	NO	-
1483	ZINC04000966	1943	0.12315269870731926	NO	-
1484	ZINC03980290	1857	0.1231188944959129	NO	-
1485	ZINC03368855	1146	0.12288110974185071	NO	-
1486	ZINC03976317	1819	0.1228294487915766	NO	-
1487	ZINC01093294	290	0.12272376169604352	NO	-
1488	ZINC01955538	563	0.1227027617537454	NO	-
1489	ZINC03969985	1763	0.12268677188284668	NO	-
1490	ZINC03778808	1387	0.1226031882653563	NO	-
1491	ZINC03969773	1755	0.12252076105445879	NO	-
1492	ZINC02547237	782	0.12249010120487078	NO	-
1493	ZINC01795408	493	0.12247898396089225	NO	-
1494	ZINC01953670	557	0.12246351189587484	NO	-
1495	ZINC01435828	366	0.12238575046617962	NO	-
1496	ZINC01052173	257	0.1222644183580452	NO	-
1497	ZINC03977508	1835	0.12217427239523193	NO	-
1498	ZINC01723658	452	0.12216978007728241	NO	-
1499	ZINC04400623	1991	0.1221306161926066	NO	-
1500	ZINC01444546	370	0.12200598414908072	NO	-
1501	ZINC04460532	2010	0.12199975797452535	NO	-
1502	ZINC01544043	411	0.12198696775158346	NO	-
1503	ZINC01099387	292	0.1219789405391863	NO	-
1504	ZINC02579074	783	0.12193662320009721	NO	-
1505	ZINC04470309	2053	0.12186917512645912	NO	-
1506	ZINC03889647	1621	0.1217355112252107	NO	-
1507	ZINC03238798	1061	0.12159154888732943	NO	-
1508	ZINC04474122	2055	0.1215613418838172	NO	-
1509	ZINC02854536	955	0.12149181429772432	NO	-
1510	ZINC04451434	2006	0.12145367612406689	NO	-
1511	ZINC02274943	653	0.12143879482978194	NO	-
1512	ZINC03639403	1380	0.12122955382068845	NO	-
1513	ZINC01166509	313	0.12118693745488596	NO	-
1514	ZINC03488276	1245	0.12117454236677029	NO	-
1515	ZINC03460731	1221	0.12097362898412765	NO	-
1516	ZINC02202833	602	0.12092992698639096	NO	-
1517	ZINC00639322	49	0.12092792919329952	NO	-
1518	ZINC00818698	134	0.12083224480653564	NO	-
1519	ZINC02206589	609	0.12074426143974906	NO	-
1520	ZINC03348655	1133	0.12073310825371784	NO	-
1521	ZINC00799923	114	0.12065806648798223	NO	-
1522	ZINC01861200	510	0.12062180554555511	NO	-
1523	ZINC03890499	1632	0.12057417871841869	NO	-
1524	ZINC04465030	2024	0.12057417871841869	NO	-
1525	ZINC01501737	397	0.12045963983195156	NO	-
1526	ZINC03462558	1223	0.12036092289097243	NO	-
1527	ZINC02417686	741	0.12032705196711152	NO	-
1528	ZINC02617526	789	0.120288798454883	NO	-
1529	ZINC03954972	1727	0.12024441339365709	NO	-
1530	ZINC04633762	2083	0.12023182991608827	NO	-
1531	ZINC00637983	47	0.12022332886240733	NO	-
1532	ZINC04633762	2082	0.12020412285711676	NO	-
1533	ZINC02712521	876	0.12019331775406991	NO	-
1534	ZINC03405887	1167	0.1201875133005559	NO	-
1535	ZINC03456434	1215	0.12015316594872608	NO	-
1536	ZINC02752615	901	0.11999605489328799	NO	-
1537	ZINC04000844	1939	0.11988005445251163	NO	-
1538	ZINC03859184	1545	0.11983612846206204	NO	-
1539	ZINC02356458	701	0.11971985620396211	NO	-
1540	ZINC02907970	984	0.11966626273158694	NO	-
1541	ZINC00820812	162	0.11963397384976433	NO	-
1542	ZINC03601759	1359	0.11962828206663947	NO	-
1543	ZINC00818701	140	0.11955507293185062	NO	-
1544	ZINC02712493	865	0.11919987001774536	NO	-
1545	ZINC03959464	1729	0.11919590985851669	NO	-
1546	ZINC02841581	947	0.11904216324377058	NO	-
1547	ZINC03521076	1276	0.11891525523173686	NO	-
1548	ZINC04450543	2003	0.11881872877517638	NO	-
1549	ZINC03987782	1893	0.11881762249560442	NO	-
1550	ZINC01302065	349	0.11878902670105075	NO	-
1551	ZINC03222965	1044	0.11869733481511101	NO	-
1552	ZINC03552752	1318	0.11839342966401031	NO	-
1553	ZINC00818707	149	0.11831282270353649	NO	-
1554	ZINC02622179	794	0.11819558764035713	NO	-
1555	ZINC03969774	1756	0.11814963602073457	NO	-
1556	ZINC02420872	745	0.11814923536824845	NO	-
1557	ZINC02858500	958	0.1181245598168449	NO	-
1558	ZINC02957275	990	0.11807696993022664	NO	-
1559	ZINC03490228	1247	0.118058889636844	NO	-
1560	ZINC02712436	852	0.11804719841135664	NO	-
1561	ZINC00820811	161	0.11804689615116434	NO	-
1562	ZINC03970113	1764	0.11803657215652379	NO	-
1563	ZINC02631218	801	0.11802772963631558	NO	-
1564	ZINC03456436	1216	0.11802364049151155	NO	-
1565	ZINC00818704	147	0.11795487813626596	NO	-
1566	ZINC00587714	4	0.11786956819330102	NO	-
1567	ZINC00818696	132	0.11778087629915254	NO	-
1568	ZINC02746374	892	0.11775166485818982	NO	-
1569	ZINC03578625	1348	0.11770980230643949	NO	-
1570	ZINC02649142	813	0.11770800547966294	NO	-
1571	ZINC02712501	870	0.11769823722251385	NO	-
1572	ZINC03854920	1507	0.1176941514707057	NO	-
1573	ZINC04627811	2074	0.11769051756025674	NO	-
1574	ZINC03069049	1003	0.11768603491665121	NO	-
1575	ZINC01748595	467	0.11763785798728262	NO	-
1576	ZINC03671841	1383	0.1175194754481139	NO	-
1577	ZINC03969899	1761	0.11751132462878255	NO	-
1578	ZINC02218596	623	0.11750196251884126	NO	-
1579	ZINC03222964	1043	0.11742056180427107	NO	-
1580	ZINC03976639	1822	0.11732124950311765	NO	-
1581	ZINC03962723	1736	0.11732076143877737	NO	-
1582	ZINC02016004	578	0.11729779890923626	NO	-
1583	ZINC03854810	1505	0.11728083417148634	NO	-
1584	ZINC03809836	1402	0.11713996910606968	NO	-
1585	ZINC02717765	883	0.11710941713991356	NO	-
1586	ZINC03977188	1832	0.11708381896938323	NO	-
1587	ZINC01885920	514	0.11704020717392107	NO	-
1588	ZINC03889655	1622	0.11701469160722491	NO	-
1589	ZINC03462540	1222	0.11690975582989772	NO	-
1590	ZINC01885917	513	0.11685546577260386	NO	-
1591	ZINC01496604	396	0.1168334278489904	NO	-
1592	ZINC03977307	1833	0.1167551508031382	NO	-
1593	ZINC03976479	1821	0.1167500554936858	NO	-
1594	ZINC02208401	613	0.11674476463203398	NO	-
1595	ZINC02717765	882	0.11673375275862338	NO	-
1596	ZINC00818698	135	0.11653743686338458	NO	-
1597	ZINC00986521	237	0.1164889090457289	NO	-
1598	ZINC03969447	1750	0.11643646452614552	NO	-
1599	ZINC03519657	1261	0.11621638837693714	NO	-
1600	ZINC00730116	90	0.11621000887806096	NO	-
1601	ZINC02744823	888	0.11617636661080513	NO	-
1602	ZINC03977647	1839	0.11616397563467117	NO	-
1603	ZINC01836092	501	0.11613607108106529	NO	-
1604	ZINC01329653	354	0.11611365519770477	NO	-
1605	ZINC03765104	1384	0.11610720943744657	NO	-
1606	ZINC00818699	136	0.11608611405582615	NO	-
1607	ZINC00818699	137	0.11590716570382231	NO	-
1608	ZINC01746566	463	0.11586995563405712	NO	-
1609	ZINC00818696	133	0.11582309750203625	NO	-
1610	ZINC03856062	1518	0.1157983632870166	NO	-
1611	ZINC01551476	422	0.11578536857541388	NO	-
1612	ZINC03022605	997	0.11574053497718083	NO	-
1613	ZINC02451833	773	0.1157099300600462	NO	-
1614	ZINC03962721	1735	0.11561588725885455	NO	-
1615	ZINC01553076	426	0.11561080415576912	NO	-
1616	ZINC03890146	1626	0.1155410504477476	NO	-
1617	ZINC03399672	1159	0.1154957963500574	NO	-
1618	ZINC02238482	633	0.11548691139431065	NO	-
1619	ZINC02215596	617	0.1154510802822282	NO	-
1620	ZINC01170165	314	0.11540021221363192	NO	-
1621	ZINC01126895	305	0.11534334632029762	NO	-
1622	ZINC03234088	1055	0.11514634265520099	NO	-
1623	ZINC03234088	1057	0.11514634265520099	NO	-
1624	ZINC00836645	171	0.11500954959874791	NO	-
1625	ZINC00655993	62	0.1150011902118828	NO	-
1626	ZINC01099389	293	0.11493652568192309	NO	-
1627	ZINC03824679	1473	0.11482525889814667	NO	-
1628	ZINC02098701	584	0.11482279609748884	NO	-
1629	ZINC01230061	323	0.11481700487366285	NO	-
1630	ZINC00639855	50	0.11456658227359093	NO	-
1631	ZINC03520808	1270	0.11444989242379634	NO	-
1632	ZINC02847116	949	0.11437712267880999	NO	-
1633	ZINC03974977	1807	0.11436639514236625	NO	-
1634	ZINC03599427	1355	0.11414246259678547	NO	-
1635	ZINC03538149	1301	0.11409133258280636	NO	-
1636	ZINC00930579	215	0.11407586244941618	NO	-
1637	ZINC03969876	1759	0.11404911193255723	NO	-
1638	ZINC02418464	742	0.11403356700168372	NO	-
1639	ZINC02712574	879	0.11387328632195012	NO	-
1640	ZINC03923235	1667	0.1137469784523407	NO	-
1641	ZINC03520903	1272	0.11358570434786153	NO	-
1642	ZINC03802013	1398	0.11342909524339416	NO	-
1643	ZINC02308118	674	0.11342596365677958	NO	-
1644	ZINC00726366	86	0.11337732274152211	NO	-
1645	ZINC04336962	1985	0.11330468730837132	NO	-
1646	ZINC01744142	458	0.11328128985552557	NO	-
1647	ZINC03380789	1152	0.11324364703174955	NO	-
1648	ZINC03520786	1269	0.11317180907670138	NO	-
1649	ZINC01092149	287	0.11312349824627844	NO	-
1650	ZINC01751172	475	0.11306885244728178	NO	-
1651	ZINC03013017	995	0.11302641537013863	NO	-
1652	ZINC02763523	914	0.1129753717310214	NO	-
1653	ZINC03982815	1866	0.1129320044487778	NO	-
1654	ZINC02191046	595	0.11292971005355396	NO	-
1655	ZINC04468475	2043	0.11288682944156621	NO	-
1656	ZINC01730023	455	0.1128656731059594	NO	-
1657	ZINC04631072	42	0.11286198120885349	YES	7
1658	ZINC01462073	378	0.11286090751947832	NO	-
1659	ZINC02292186	663	0.11276146796000698	NO	-
1660	ZINC03340041	1125	0.11272227135192303	NO	-
1661	ZINC00642505	54	0.11267225332938612	NO	-
1662	ZINC02369549	711	0.11264020282221092	NO	-
1663	ZINC02764064	919	0.11258087569296678	NO	-
1664	ZINC03971917	1786	0.11257546732450022	NO	-
1665	ZINC03986312	1873	0.11246607888701729	NO	-
1666	ZINC00818708	151	0.11245047372814626	NO	-
1667	ZINC02522395	778	0.11234175065050703	NO	-
1668	ZINC01114903	299	0.11230538582803029	NO	-
1669	ZINC03521356	1282	0.11221988355342188	NO	-
1670	ZINC01958267	566	0.11221955855901937	NO	-
1671	ZINC03433125	1189	0.11221246990192227	NO	-
1672	ZINC03144880	1011	0.11220259181949005	NO	-
1673	ZINC02800940	936	0.11219172136825993	NO	-
1674	ZINC02712519	875	0.11212840472745368	NO	-
1675	ZINC04081432	1953	0.11212809775582072	NO	-
1676	ZINC01619259	438	0.11211999986039493	NO	-
1677	ZINC00726389	87	0.11204896939450425	NO	-
1678	ZINC04481598	2092	0.11195444070700712	NO	-
1679	ZINC00726393	89	0.11192148087653829	NO	-
1680	ZINC03960431	1731	0.11192022524811468	NO	-
1681	ZINC01953668	556	0.11185008155419558	NO	-
1682	ZINC01617699	435	0.11181986327761366	NO	-
1683	ZINC04474647	2057	0.11172027291533272	NO	-
1684	ZINC02678922	838	0.11171170856918634	NO	-
1685	ZINC01617699	436	0.11162221108725151	NO	-
1686	ZINC00948183	224	0.11159272385880639	NO	-
1687	ZINC03344351	1130	0.11156273034332997	NO	-
1688	ZINC00953846	228	0.11154219528489123	NO	-
1689	ZINC02746375	893	0.11153687164284293	NO	-
1690	ZINC03892735	1641	0.11152795830686987	NO	-
1691	ZINC00820806	158	0.11144274689897368	NO	-
1692	ZINC03986333	1877	0.11140703388448153	NO	-
1693	ZINC03340164	1127	0.11138701490363072	NO	-
1694	ZINC01904106	529	0.11136018449760143	NO	-
1695	ZINC00818700	139	0.11119903106786644	NO	-
1696	ZINC00842746	174	0.11119594012161417	NO	-
1697	ZINC03975161	1814	0.11117647981947061	NO	-
1698	ZINC04464162	2014	0.11117647981947061	NO	-
1699	ZINC00820809	160	0.11107218895277686	NO	-
1700	ZINC01283335	339	0.11106826220701708	NO	-
1701	ZINC03993040	1915	0.11103125796202887	NO	-
1702	ZINC03289743	1091	0.11101096978563263	NO	-
1703	ZINC02835719	942	0.11099227738582705	NO	-
1704	ZINC03866898	1563	0.11097505908910141	NO	-
1705	ZINC02318842	680	0.11087709867551943	NO	-
1706	ZINC01746446	460	0.1108722868269755	NO	-
1707	ZINC00818708	150	0.11084530547433519	NO	-
1708	ZINC03868465	1599	0.11078191465941939	NO	-
1709	ZINC02072205	582	0.11076353797612215	NO	-
1710	ZINC02629853	799	0.1105479085419792	NO	-
1711	ZINC04179384	1974	0.11049341172024951	NO	-
1712	ZINC03850462	1490	0.11048331040891482	NO	-
1713	ZINC04464901	2022	0.11048331040891482	NO	-
1714	ZINC01815895	499	0.11041908338650099	NO	-
1715	ZINC02686535	839	0.11035230907178674	NO	-
1716	ZINC03991438	1906	0.11034244800592773	NO	-
1717	ZINC00818700	138	0.11033898763338686	NO	-
1718	ZINC03845144	1485	0.11024854821005572	NO	-
1719	ZINC03521028	1275	0.1102136777044954	NO	-
1720	ZINC04631177	37	0.11020325158709517	YES	7
1721	ZINC03889290	1617	0.1101279759695814	NO	-
1722	ZINC03444798	1202	0.11011952170294838	NO	-
1723	ZINC03358837	1139	0.11011545123442401	NO	-
1724	ZINC03270977	1085	0.11010989702870895	NO	-
1725	ZINC03478210	1238	0.11007174459414974	NO	-
1726	ZINC01953714	561	0.11005079717754572	NO	-
1727	ZINC01893811	518	0.11003647502616097	NO	-
1728	ZINC03430600	1186	0.10999842131501379	NO	-
1729	ZINC02907972	985	0.10986165851629559	NO	-
1730	ZINC02764528	924	0.10983287729042251	NO	-
1731	ZINC02520026	776	0.10974764709290659	NO	-
1732	ZINC02712491	863	0.10956324933952738	NO	-
1733	ZINC02712428	846	0.1094781764462227	NO	-
1734	ZINC03288693	1090	0.1094667487813955	NO	-
1735	ZINC01752294	476	0.1094651216759001	NO	-
1736	ZINC02202741	601	0.10944893196874653	NO	-
1737	ZINC03970536	1775	0.10934809553155271	NO	-
1738	ZINC03821014	1447	0.10927633705118178	NO	-
1739	ZINC03829133	1483	0.10924556695221757	NO	-
1740	ZINC04231913	1976	0.10914678135698046	NO	-
1741	ZINC02762782	910	0.10906706230210647	NO	-
1742	ZINC03971701	1780	0.10886601922789707	NO	-
1743	ZINC02072205	583	0.10882435156777813	NO	-
1744	ZINC01420929	359	0.10874404033860573	NO	-
1745	ZINC01278886	338	0.10874181339969702	NO	-
1746	ZINC03199483	1024	0.10873546152038739	NO	-
1747	ZINC03986594	1878	0.10873499000341842	NO	-
1748	ZINC00778467	102	0.10870291772736607	NO	-
1749	ZINC02790774	934	0.10865508655749945	NO	-
1750	ZINC02753447	903	0.1085956185628751	NO	-
1751	ZINC03969772	1754	0.10828104379671316	NO	-
1752	ZINC02366703	709	0.10823231375124658	NO	-
1753	ZINC03312252	1106	0.10822137169336644	NO	-
1754	ZINC02308715	676	0.1080906833372373	NO	-
1755	ZINC01225901	321	0.10792209356621234	NO	-
1756	ZINC03919816	1649	0.1078865570106608	NO	-
1757	ZINC00640443	52	0.1078179070992843	NO	-
1758	ZINC00640443	53	0.1078179070992843	NO	-
1759	ZINC03866713	1559	0.10780640575027452	NO	-
1760	ZINC01952475	554	0.10762218712192366	NO	-
1761	ZINC00654696	60	0.10755156454773782	NO	-
1762	ZINC04336962	1987	0.10732055938005813	NO	-
1763	ZINC02305377	673	0.1071725468526956	NO	-
1764	ZINC02367730	710	0.10714076502950223	NO	-
1765	ZINC01841355	506	0.10692262713879153	NO	-
1766	ZINC00818709	152	0.10691957835191204	NO	-
1767	ZINC03858973	1538	0.10658116980724107	NO	-
1768	ZINC04442071	1998	0.10650107883030932	NO	-
1769	ZINC02712434	851	0.10646922960685835	NO	-
1770	ZINC02447310	768	0.10646373704183451	NO	-
1771	ZINC03993210	1923	0.10640191751639667	NO	-
1772	ZINC03976315	1818	0.10637293380502025	NO	-
1773	ZINC04470311	2054	0.10627629181817888	NO	-
1774	ZINC01062738	268	0.10626260971786736	NO	-
1775	ZINC01012525	247	0.10601222898353596	NO	-
1776	ZINC00955047	229	0.10594853824382752	NO	-
1777	ZINC03221552	1041	0.10584408304224835	NO	-
1778	ZINC03520529	1267	0.10573281067288298	NO	-
1779	ZINC02629128	798	0.10571910116917303	NO	-
1780	ZINC02712500	869	0.10570996898709592	NO	-
1781	ZINC03369257	1147	0.10570041715025526	NO	-
1782	ZINC03490508	1250	0.10561813749315771	NO	-
1783	ZINC01953649	555	0.105589596624179	NO	-
1784	ZINC03521233	1281	0.1055431769360641	NO	-
1785	ZINC03990802	1902	0.10554108680942624	NO	-
1786	ZINC02522628	779	0.10550783410151157	NO	-
1787	ZINC03977575	1838	0.1053566889325102	NO	-
1788	ZINC03867670	1584	0.10529749471912728	NO	-
1789	ZINC04465697	2027	0.10529749471912728	NO	-
1790	ZINC01736151	457	0.10518171766354903	NO	-
1791	ZINC03445346	1205	0.1050760274033029	NO	-
1792	ZINC00779668	105	0.10505346036511158	NO	-
1793	ZINC03234088	1056	0.10500716550273857	NO	-
1794	ZINC03061541	1001	0.1049842117458958	NO	-
1795	ZINC01092152	289	0.1048119341984922	NO	-
1796	ZINC01001401	244	0.10481100690921435	NO	-
1797	ZINC00771138	98	0.10469836687733543	NO	-
1798	ZINC03599428	1356	0.10467149820290106	NO	-
1799	ZINC03820532	1432	0.10454702632296642	NO	-
1800	ZINC02764048	918	0.10454467999235918	NO	-
1801	ZINC03252521	1077	0.10451896881011183	NO	-
1802	ZINC01953717	562	0.10438075021527514	NO	-
1803	ZINC02203523	604	0.10434326048793531	NO	-
1804	ZINC00632464	40	0.10433943530699902	NO	-
1805	ZINC04336962	1986	0.10431949448314745	NO	-
1806	ZINC03868466	1600	0.10430079634669875	NO	-
1807	ZINC04466084	2030	0.10430079634669875	NO	-
1808	ZINC02152138	592	0.10403428974592067	NO	-
1809	ZINC00820813	163	0.1039845673590938	NO	-
1810	ZINC03520904	1273	0.10395631450905013	NO	-
1811	ZINC02907934	983	0.10394775806303551	NO	-
1812	ZINC00623136	30	0.103943960603274	NO	-
1813	ZINC03817419	1413	0.10389108238176133	NO	-
1814	ZINC03826112	1474	0.10385261637424335	NO	-
1815	ZINC00726391	88	0.10367638750423114	NO	-
1816	ZINC01539417	404	0.10365517611580378	NO	-
1817	ZINC00626019	33	0.10343752071672803	NO	-
1818	ZINC03578275	1347	0.10342377613807548	NO	-
1819	ZINC00634370	42	0.10313886715808361	NO	-
1820	ZINC04450543	2004	0.10308038355288546	NO	-
1821	ZINC03987956	1899	0.10307495597649105	NO	-
1822	ZINC00818707	148	0.10301924201032006	NO	-
1823	ZINC03866902	1565	0.10288664049742835	NO	-
1824	ZINC03476007	1236	0.10281070704498849	NO	-
1825	ZINC02381696	725	0.10275416520142984	NO	-
1826	ZINC03937181	1681	0.10269532964661021	NO	-
1827	ZINC02403448	738	0.10263607355417302	NO	-
1828	ZINC03857169	1520	0.10251125087195993	NO	-
1829	ZINC02337371	691	0.10227661913815728	NO	-
1830	ZINC03982615	1865	0.10207228042644255	NO	-
1831	ZINC00820222	156	0.10204523669878537	NO	-
1832	ZINC02836431	943	0.1020295019858239	NO	-
1833	ZINC03408162	1174	0.1019933794350272	NO	-
1834	ZINC03970536	1774	0.10198745847965884	NO	-
1835	ZINC03818722	1418	0.10177440968541043	NO	-
1836	ZINC03986314	1874	0.10169167912564436	NO	-
1837	ZINC00864037	188	0.10165534189803924	NO	-
1838	ZINC04000906	1940	0.10163959215290796	NO	-
1839	ZINC01848326	508	0.10144890804598941	NO	-
1840	ZINC03546492	1315	0.10142440025763515	NO	-
1841	ZINC02604001	787	0.10140277291112004	NO	-
1842	ZINC03971701	1778	0.10134505181231708	NO	-
1843	ZINC02381793	726	0.10133118565550846	NO	-
1844	ZINC01092150	288	0.1012829597974054	NO	-
1845	ZINC02712518	874	0.10125812194750093	NO	-
1846	ZINC03970166	1769	0.10123709320167082	NO	-
1847	ZINC03971910	1782	0.10122615144883328	NO	-
1848	ZINC02869165	967	0.10114698600594264	NO	-
1849	ZINC03821014	1448	0.10112472235882687	NO	-
1850	ZINC04287530	1983	0.1010546342498304	NO	-
1851	ZINC02203009	603	0.10093169398133901	NO	-
1852	ZINC02979014	994	0.10084906778983387	NO	-
1853	ZINC02203550	605	0.10071574324655205	NO	-
1854	ZINC02374126	716	0.10070089034693833	NO	-
1855	ZINC01432408	364	0.10065391914009271	NO	-
1856	ZINC01617699	434	0.1006076361397989	NO	-
1857	ZINC02386966	730	0.10021586642566642	NO	-
1858	ZINC03954871	1719	0.0999884311188703	NO	-
1859	ZINC02642231	809	0.09993643698005046	NO	-
1860	ZINC03977403	1834	0.09991328046656917	NO	-
1861	ZINC03867243	1572	0.09987861718862996	NO	-
1862	ZINC03175833	1018	0.09987013665475274	NO	-
1863	ZINC01574129	428	0.09978700915375938	NO	-
1864	ZINC03340040	1124	0.09975856015121091	NO	-
1865	ZINC03975093	1812	0.09975849331260406	NO	-
1866	ZINC02862166	963	0.09959001389650234	NO	-
1867	ZINC01083524	283	0.09953182836704613	NO	-
1868	ZINC03971981	1787	0.09952191943631747	NO	-
1869	ZINC03815585	50	0.09946227395665465	YES	9
1870	ZINC02375454	718	0.09931543417076236	NO	-
1871	ZINC01473843	383	0.0992204415311602	NO	-
1872	ZINC03995179	1931	0.09886957262569877	NO	-
1873	ZINC03821339	1456	0.09883501267919843	NO	-
1874	ZINC02369783	712	0.09879716109738422	NO	-
1875	ZINC01342445	356	0.09878257921412119	NO	-
1876	ZINC03822734	1461	0.09871906844993042	NO	-
1877	ZINC00942814	218	0.09855509479693872	NO	-
1878	ZINC03380014	1150	0.09852232393732341	NO	-
1879	ZINC03521077	1277	0.09844061331147695	NO	-
1880	ZINC03408159	1173	0.09837051468009436	NO	-
1881	ZINC03546491	1314	0.09834016353486284	NO	-
1882	ZINC03520809	1271	0.09825557816255603	NO	-
1883	ZINC02255503	645	0.09822680771423781	NO	-
1884	ZINC01076729	275	0.09815470713419489	NO	-
1885	ZINC02860838	960	0.0979491437170695	NO	-
1886	ZINC02218120	622	0.09791646144926267	NO	-
1887	ZINC01120520	301	0.09770739413634076	NO	-
1888	ZINC03815610	14	0.09768888614909385	YES	5
1889	ZINC01953702	559	0.09754849878568653	NO	-
1890	ZINC00632459	38	0.09741923951832045	NO	-
1891	ZINC03968739	1744	0.09739771104022395	NO	-
1892	ZINC03968740	1745	0.09735774664444292	NO	-
1893	ZINC03993043	1917	0.09733426672416255	NO	-
1894	ZINC03408107	1172	0.09730966829185088	NO	-
1895	ZINC02546078	781	0.09713888384329139	NO	-
1896	ZINC02265260	651	0.09712254458202947	NO	-
1897	ZINC02316433	679	0.09690136383906492	NO	-
1898	ZINC00637983	46	0.09682064799827039	NO	-
1899	ZINC01124874	303	0.09665834916810892	NO	-
1900	ZINC03605917	1367	0.09658411589440954	NO	-
1901	ZINC01900413	526	0.09656678331320909	NO	-
1902	ZINC02200547	599	0.09656325601511585	NO	-
1903	ZINC03521357	1283	0.09650842122615966	NO	-
1904	ZINC00712846	2087	0.09621930286450449	NO	-
1905	ZINC00655995	63	0.09613692601394112	NO	-
1906	ZINC02712421	843	0.09590832256186427	NO	-
1907	ZINC01432407	363	0.0958351447722402	NO	-
1908	ZINC01126401	304	0.09559088026971661	NO	-
1909	ZINC01890505	516	0.09559062878030991	NO	-
1910	ZINC02371216	713	0.09549825447865785	NO	-
1911	ZINC00822429	164	0.09549763735401323	NO	-
1912	ZINC01911614	531	0.09534904952778775	NO	-
1913	ZINC03340161	1126	0.09534363898673694	NO	-
1914	ZINC03993209	1922	0.09520710859124358	NO	-
1915	ZINC03577028	1346	0.09517953730327615	NO	-
1916	ZINC02374376	717	0.09512417428197627	NO	-
1917	ZINC02373299	714	0.09482628174568784	NO	-
1918	ZINC03868667	1602	0.09479093179094895	NO	-
1919	ZINC04466195	2031	0.09479093179094895	NO	-
1920	ZINC03972936	1791	0.09460068148158747	NO	-
1921	ZINC02912521	986	0.0945305869591736	NO	-
1922	ZINC01794200	491	0.09425948473675905	NO	-
1923	ZINC03820748	1434	0.0942441658438836	NO	-
1924	ZINC04468475	2041	0.09419516799775718	NO	-
1925	ZINC03199486	1027	0.09408123112615975	NO	-
1926	ZINC01953699	558	0.09404158377974965	NO	-
1927	ZINC03969680	1752	0.09403044495039858	NO	-
1928	ZINC04470245	2052	0.09403044495039858	NO	-
1929	ZINC03520463	1266	0.09393398289137467	NO	-
1930	ZINC00538490	2	0.09385953523483063	NO	-
1931	ZINC01049776	256	0.09385024140556372	NO	-
1932	ZINC03971701	1779	0.0938282633093686	NO	-
1933	ZINC00722137	84	0.09364635768720656	NO	-
1934	ZINC03815611	15	0.09363944511109154	YES	5
1935	ZINC02326251	684	0.09362343570185842	NO	-
1936	ZINC02354069	696	0.09360534253511159	NO	-
1937	ZINC03818166	1417	0.09359526284018711	NO	-
1938	ZINC03569785	1325	0.0935324447314815	NO	-
1939	ZINC02265049	649	0.09347370218815813	NO	-
1940	ZINC03662992	1381	0.0934345352857386	NO	-
1941	ZINC02028182	580	0.09340178802026085	NO	-
1942	ZINC03190768	1021	0.09339468906752463	NO	-
1943	ZINC02072205	581	0.09335670910560041	NO	-
1944	ZINC01552516	424	0.09319094387396065	NO	-
1945	ZINC03977509	1836	0.093142336664281	NO	-
1946	ZINC01420930	360	0.09307151805704489	NO	-
1947	ZINC01539449	406	0.09296756891206648	NO	-
1948	ZINC02712524	878	0.09280853313026122	NO	-
1949	ZINC00882562	199	0.09278531663247172	NO	-
1950	ZINC03859813	1552	0.09251941735081592	NO	-
1951	ZINC03983333	1871	0.09239389875879261	NO	-
1952	ZINC00695486	74	0.09224009870497284	NO	-
1953	ZINC03880446	1612	0.09214102024700722	NO	-
1954	ZINC03819224	1419	0.09198140732564254	NO	-
1955	ZINC00695551	75	0.0919487166223181	NO	-
1956	ZINC04467708	2034	0.09192647596036799	NO	-
1957	ZINC02660773	831	0.0919042859507282	NO	-
1958	ZINC00930590	217	0.09171582494966914	NO	-
1959	ZINC03969927	1762	0.09165875633454963	NO	-
1960	ZINC03088902	1005	0.09162295930863454	NO	-
1961	ZINC03206567	1030	0.09156844868002821	NO	-
1962	ZINC00852502	179	0.09133681950856046	NO	-
1963	ZINC03976369	1820	0.09128713892531051	NO	-
1964	ZINC04466268	2032	0.09110636209797922	NO	-
1965	ZINC02704934	842	0.09101763095340172	NO	-
1966	ZINC03889355	2089	0.0909473840388541	NO	-
1967	ZINC03969348	1747	0.09089074310781858	NO	-
1968	ZINC02762072	908	0.09069589644889707	NO	-
1969	ZINC02022312	579	0.09052785156854251	NO	-
1970	ZINC03982821	1868	0.09046399040578997	NO	-
1971	ZINC00948184	225	0.09040745182851741	NO	-
1972	ZINC00864077	189	0.09037300300452804	NO	-
1973	ZINC03559070	1321	0.0902299989403749	NO	-
1974	ZINC03339459	1121	0.09014458533153184	NO	-
1975	ZINC02712496	868	0.09011965987533291	NO	-
1976	ZINC02393714	734	0.09003706299018066	NO	-
1977	ZINC01923479	549	0.08967996591922091	NO	-
1978	ZINC03147128	1013	0.08960912045527608	NO	-
1979	ZINC03969349	1748	0.0895406032583972	NO	-
1980	ZINC01719602	451	0.08933620794088827	NO	-
1981	ZINC03868668	1603	0.08913857083404758	NO	-
1982	ZINC03864386	1557	0.08908204592339725	NO	-
1983	ZINC03988592	1900	0.08903738195954501	NO	-
1984	ZINC03952937	1718	0.08901605378600644	NO	-
1985	ZINC04365845	1989	0.08899043374567055	NO	-
1986	ZINC01012527	248	0.08889313038306133	NO	-
1987	ZINC01553599	427	0.08877982517666295	NO	-
1988	ZINC04008344	1950	0.08860359539993945	NO	-
1989	ZINC02712484	857	0.0885113490662829	NO	-
1990	ZINC02118568	585	0.08833153100839167	NO	-
1991	ZINC02449164	772	0.08823240345792666	NO	-
1992	ZINC04251762	1978	0.08822803168810817	NO	-
1993	ZINC02442404	758	0.08818315707471051	NO	-
1994	ZINC02267663	652	0.08807399612175679	NO	-
1995	ZINC03544340	1306	0.08798229502334261	NO	-
1996	ZINC01953706	560	0.08791379323597662	NO	-
1997	ZINC03977702	1840	0.08786202950906495	NO	-
1998	ZINC00695552	76	0.08767559132028695	NO	-
1999	ZINC03820748	1435	0.08764594896840694	NO	-
2000	ZINC03820748	1436	0.08764594896840694	NO	-
2001	ZINC03444901	1203	0.087642775658437	NO	-
2002	ZINC03277403	1086	0.08729734743481714	NO	-
2003	ZINC03312254	1107	0.08725719060453402	NO	-
2004	ZINC00722133	83	0.08718011318317549	NO	-
2005	ZINC04409405	1993	0.08715000741603315	NO	-
2006	ZINC03980795	1861	0.0871046660993388	NO	-
2007	ZINC02207238	610	0.08692452258002233	NO	-
2008	ZINC03605933	1369	0.08688073623230795	NO	-
2009	ZINC02760205	907	0.08675548609125366	NO	-
2010	ZINC03926485	1670	0.08674273753613274	NO	-
2011	ZINC01612764	432	0.08665216945489303	NO	-
2012	ZINC02118610	587	0.08642249728082298	NO	-
2013	ZINC01494212	2088	0.08637493219878013	NO	-
2014	ZINC04455862	2008	0.0862644221943218	NO	-
2015	ZINC01220239	317	0.08600556943537659	NO	-
2016	ZINC00722141	85	0.0859905475546344	NO	-
2017	ZINC01911622	532	0.08589143601992016	NO	-
2018	ZINC00632459	39	0.08585364125042466	NO	-
2019	ZINC02007110	573	0.08551057717846959	NO	-
2020	ZINC03889247	1615	0.08513694952707282	NO	-
2021	ZINC03199484	1025	0.08512945474830343	NO	-
2022	ZINC03889701	1623	0.0847272642124132	NO	-
2023	ZINC02447096	767	0.08446816945415027	NO	-
2024	ZINC03112416	1008	0.08436564843648856	NO	-
2025	ZINC03784842	1388	0.08430589875767193	NO	-
2026	ZINC02309709	677	0.08413493534674728	NO	-
2027	ZINC03479032	1239	0.0838829629409728	NO	-
2028	ZINC02861072	961	0.08379373301845176	NO	-
2029	ZINC01134715	308	0.0835521160900272	NO	-
2030	ZINC03558174	1319	0.0833246535065559	NO	-
2031	ZINC02779752	930	0.0832155167355275	NO	-
2032	ZINC03816461	1405	0.08316595453845159	NO	-
2033	ZINC03966468	1737	0.08304172149593886	NO	-
2034	ZINC02118601	586	0.08286802344440886	NO	-
2035	ZINC02871619	971	0.0826613097255717	NO	-
2036	ZINC01748591	466	0.08262543202300872	NO	-
2037	ZINC03970536	1773	0.08256947044908253	NO	-
2038	ZINC00942820	219	0.0825621470713349	NO	-
2039	ZINC01748601	468	0.0823969476263938	NO	-
2040	ZINC02851676	951	0.08230178178986984	NO	-
2041	ZINC03974857	1803	0.08188235146303273	NO	-
2042	ZINC03987700	1892	0.0815478907670021	NO	-
2043	ZINC01881663	512	0.08145963261857235	NO	-
2044	ZINC02750701	897	0.0814094441324869	NO	-
2045	ZINC03588543	1353	0.08140177438983398	NO	-
2046	ZINC02393449	733	0.08117711925940194	NO	-
2047	ZINC03815591	12	0.08115943318534712	YES	3
2048	ZINC04468475	2042	0.0811039315407418	NO	-
2049	ZINC02376733	721	0.08106639515595257	NO	-
2050	ZINC03815599	17	0.08090460937002694	YES	6
2051	ZINC00600823	24	0.08012883351085713	NO	-
2052	ZINC01410928	358	0.07986296372993044	NO	-
2053	ZINC03986315	1875	0.07923562095517007	NO	-
2054	ZINC03605699	1362	0.07923486906706202	NO	-
2055	ZINC02165990	594	0.07900567457165646	NO	-
2056	ZINC01287832	345	0.07896679817158284	NO	-
2057	ZINC01287833	346	0.07832360102727606	NO	-
2058	ZINC03922212	1651	0.0781977135360353	NO	-
2059	ZINC00695582	77	0.07797756404261708	NO	-
2060	ZINC02323197	683	0.07765849327244784	NO	-
2061	ZINC03249916	1076	0.07753097303213634	NO	-
2062	ZINC03892732	1638	0.07751241588209662	NO	-
2063	ZINC03978834	1842	0.07748296331802038	NO	-
2064	ZINC02691771	840	0.07733575800921763	NO	-
2065	ZINC03954965	1722	0.07732243164968727	NO	-
2066	ZINC02323195	682	0.07694636101043108	NO	-
2067	ZINC03954962	1721	0.07685227938261324	NO	-
2068	ZINC03861792	1556	0.07640105529357487	NO	-
2069	ZINC03889816	1624	0.0763741928265953	NO	-
2070	ZINC02331699	686	0.07633381164142373	NO	-
2071	ZINC04008344	1951	0.07632442740269245	NO	-
2072	ZINC03922228	1652	0.07574982831328138	NO	-
2073	ZINC04148818	1963	0.07567366904692051	NO	-
2074	ZINC01552512	423	0.07555237142178574	NO	-
2075	ZINC03982822	1869	0.07547227647343073	NO	-
2076	ZINC02224046	627	0.07443598431362784	NO	-
2077	ZINC03827737	1475	0.07431132003125034	NO	-
2078	ZINC01947869	553	0.07430090564411568	NO	-
2079	ZINC01080768	281	0.07400812272236376	NO	-
2080	ZINC03889248	1616	0.07388546643348094	NO	-
2081	ZINC04464681	2021	0.07388546643348094	NO	-
2082	ZINC03970165	1768	0.07379027737181772	NO	-
2083	ZINC04008344	1952	0.0735971158828619	NO	-
2084	ZINC03169686	1017	0.07341221589887753	NO	-
2085	ZINC03993211	1924	0.07338979963606804	NO	-
2086	ZINC03378212	1149	0.07324324392651957	NO	-
2087	ZINC00605331	28	0.07316773704967333	NO	-
2088	ZINC03976298	1817	0.07311587717315232	NO	-
2089	ZINC03960430	1730	0.07309728099754524	NO	-
2090	ZINC03815892	1403	0.07252542040754824	NO	-
2091	ZINC01947018	552	0.0724448058499677	NO	-
2092	ZINC03605922	1368	0.07224442835497182	NO	-
2093	ZINC03816394	1404	0.0721694817418951	NO	-
2094	ZINC02133697	589	0.07189084411748646	NO	-
2095	ZINC03789716	1394	0.07146284748550406	NO	-
2096	ZINC01057244	266	0.07143283427636851	NO	-
2097	ZINC03922206	1650	0.07128626419125302	NO	-
2098	ZINC03970162	1765	0.0707380320625545	NO	-
2099	ZINC03992027	1907	0.0706494755666683	NO	-
2100	ZINC01956052	565	0.07038377993137465	NO	-
2101	ZINC01080767	280	0.07021812065660897	NO	-
2102	ZINC03974850	1801	0.06992068838564792	NO	-
2103	ZINC03974853	1802	0.06986216458807866	NO	-
2104	ZINC04464072	2012	0.06986216458807866	NO	-
2105	ZINC03419462	1182	0.06984755729856262	NO	-
2106	ZINC04467715	2035	0.06941963806252512	NO	-
2107	ZINC03110756	1007	0.0693336895935886	NO	-
2108	ZINC03977703	1841	0.06917694342864476	NO	-
2109	ZINC01188080	316	0.06876732656242222	NO	-
2110	ZINC03993224	1927	0.06830177794257469	NO	-
2111	ZINC03970605	1777	0.06827732821145169	NO	-
2112	ZINC02871568	970	0.06822476630136373	NO	-
2113	ZINC03993222	1925	0.06822055288447329	NO	-
2114	ZINC03892816	1644	0.06736488524796634	NO	-
2115	ZINC01656014	440	0.06729149532620872	NO	-
2116	ZINC03974864	1805	0.06696534092624662	NO	-
2117	ZINC01681393	442	0.06645311332283799	NO	-
2118	ZINC03892815	1643	0.0661297514584559	NO	-
2119	ZINC03954966	1723	0.06580007482782917	NO	-
2120	ZINC03968540	1738	0.0657854960508835	NO	-
2121	ZINC03993223	1926	0.06554550413272507	NO	-
2122	ZINC03970164	1767	0.06508042541432038	NO	-
2123	ZINC01221342	318	0.06492261646109733	NO	-
2124	ZINC03892733	1639	0.06488680807687629	NO	-
2125	ZINC03974860	1804	0.06484087596336013	NO	-
2126	ZINC00655991	61	0.0648342626280825	NO	-
2127	ZINC01902490	528	0.06482416384458116	NO	-
2128	ZINC02192594	596	0.06471220571125691	NO	-
2129	ZINC03968581	1742	0.06452286179508467	NO	-
2130	ZINC01794409	492	0.06432783300758406	NO	-
2131	ZINC03954961	1720	0.0642938892609866	NO	-
2132	ZINC03880694	1613	0.06414004076918405	NO	-
2133	ZINC03970604	1776	0.0638746646915975	NO	-
2134	ZINC03926871	1672	0.06379468776136364	NO	-
2135	ZINC01956045	564	0.063575680293705	NO	-
2136	ZINC01691837	444	0.0629652140233892	NO	-
2137	ZINC02751526	898	0.06280822369445012	NO	-
2138	ZINC03892734	1640	0.06255122753042087	NO	-
2139	ZINC01789886	485	0.061738359134470115	NO	-
2140	ZINC02009860	576	0.06143710296404713	NO	-
2141	ZINC03775169	1386	0.061098481325688625	NO	-
2142	ZINC02749750	896	0.06087426447693633	NO	-
2143	ZINC03169682	1016	0.060766971932571176	NO	-
2144	ZINC01894248	520	0.060176593928273646	NO	-
2145	ZINC03815598	16	0.06000216756366448	YES	6
2146	ZINC03970163	1766	0.0593615401601412	NO	-
2147	ZINC02903572	982	0.05854143018906382	NO	-
2148	ZINC03284643	1088	0.05669827922533003	NO	-
2149	ZINC02012433	577	0.05666181776217597	NO	-
2150	ZINC03619889	1376	0.0564980202443017	NO	-
2151	ZINC01694556	446	0.05451773482352245	NO	-
2152	ZINC01070008	271	0.05231763542364052	NO	-
2153	ZINC04342948	1988	0.04989634321448486	NO	-
2154	ZINC03858437	1535	0.047491169870020444	NO	-
2155	ZINC03968582	1743	0.04402397819051552	NO	-
2156	ZINC04089467	1954	0.04230495241540742	NO	-
