# Supplementary material for: 4D Flexible Atom-Pairs: An efficient probabilistic conformational space comparison for ligand-based virtual screening
Source: J Cheminform. 2011 Jul 6;3:23. doi: 10.1186/1758-2946-3-23 (PMC3156737; doi:10.1186/1758-2946-3-23)
Supplement: Additional file 1 — Archive of the 4D FAPOA result files. This is a Gzip compressed Tar archive containing the result files of the 4D FAPOA on the filtered DUD data sets. The result files are tab-separated plain text files including the following information: method name, active data set with size, cluster information and the distribution of the active molecules over the clusters, decoy data set with size, ratio active:decoy, AUC, awAUC, BEDROC scores for predefined alpha values as suggested by Truchon and Bayly [43], enrichment factors, relative enrichment factor [41], ROC enrichments, awROC enrichments at predefined false positive fractions, chemotype enrichment, ROC and awROC data points, and the ranking of each structure to compute other VS metrics. [file 1758-2946-3-23-S1.GZ › 4DFAPOA_gart_BW_ResultStatistic.dat]

###################################################################################################
# Screening Result File
# Method used: 4DFAPOA
> <Method_Name>
4DFAPOA
# Data set information
#	Query data set:	./gart/gart_query_CS_BW_300.0_T_GMM.sdf
#	Active data set: ./gart/gart_clustered_3D_MM_CS_BW_300.0_T_GMM.sdf with cluster information
#		Size: 8 molecules
#		Number of clusters: 5
#		Cluster Summery:
#			Cluster number	# molecules	% of actives
#			1		1		12.5
#			2		1		12.5
#			3		4		50.0
#			4		1		12.5
#			5		1		12.5
#	Decoy data set: ./gart/DUD_gart_decoys_ID_pass_MWPass_I_MM_CS_BW_300.0_T_GMM.sdf
#		Size: 155 molecules
#	Ratio actives : decoys
#		1.0 : 19.375
> <AUC>
#	 ROC AUC
	0.6629032258064516
> <awAUC>
#	 ROC awAUC
	0.6745161290322581
> <BEDROC Scores>
#	Alpha Values	BEDROC Scores
	160.9	0.0
	100.0	0.0
	53.6	1.0E-4
	50.0	2.0E-4
	32.2	0.0028
	20.0	0.0172
	16.1	0.0321
	10.0	0.0932
	8.0	0.1372
> <Enrichment Factors>
#	Fraction dataset	Enrichment factor
	0.0010	NaN
	0.01	0.0
	0.02	0.0
	0.05	0.0
	0.1	0.0
	0.2	1.2109375
	0.25	0.96875
> <Relative enrichment factor>
#	Fraction dataset	Enrichment factor
	0.0010	0.0
	0.01	0.0
	0.02	0.0
	0.05	0.0
	0.1	0.0
	0.2	25.0
	0.25	25.0
> <ROC Enrichments>
#	True decoy fraction	Enrichment
	0.1	0.0
	0.5	0.0
	1.0	0.0
	2.0	0.0
	5.0	0.0
	10.0	0.0
> <awROC Enrichments>
#	Decoy fraction	Enrichment
	0.1	0.0
	0.5	0.0
	1.0	0.0
	2.0	0.0
	5.0	0.0
	10.0	0.0
> <Chemotype enrichment>
#	% data set	% active cluster
	0.0	0.0
	15.951	0.0
	15.951	20.0
	17.178	20.0
	17.178	40.0
	27.607	40.0
	27.607	60.0
	31.902	60.0
	31.902	80.0
	65.644	80.0
	65.644	100.0
	100.0	100.0
> <ROC curve data>
#	False positive rate	true positive rate
	0.0	0.0
	0.0	0.0
	0.1613	0.0
	0.1613	0.125
	0.1677	0.125
	0.1677	0.25
	0.271	0.25
	0.271	0.375
	0.2903	0.375
	0.2903	0.5
	0.3032	0.5
	0.3032	0.625
	0.329	0.625
	0.329	0.75
	0.5355	0.75
	0.5355	0.875
	0.6387	0.875
	0.6387	1.0
	1.0	1.0
> <awROC curve data>
#	False positive rate	true positive rate
	0.0	0.0
	0.0	0.0
	0.1613	0.0
	0.1613	0.2
	0.1677	0.2
	0.1677	0.4
	0.271	0.4
	0.271	0.45
	0.2903	0.45
	0.2903	0.5
	0.3032	0.5
	0.3032	0.7
	0.329	0.7
	0.329	0.75
	0.5355	0.75
	0.5355	0.8
	0.6387	0.8
	0.6387	1.0
	1.0	1.0
> <Screening Table>
# Rank	Mol name	Index in data set	Similarity 2 query	Active	Cluster number
1	ZINC01579968	39	0.3158655890848531	NO	-
2	ZINC01535497	6	0.313159801159074	NO	-
3	ZINC03869861	101	0.31063755220495043	NO	-
4	ZINC01535498	8	0.30641061854401885	NO	-
5	ZINC01535497	7	0.3041478564680446	NO	-
6	ZINC01532675	4	0.2946267485488647	NO	-
7	ZINC02115188	60	0.28706893271144757	NO	-
8	ZINC02115188	61	0.2864537085466919	NO	-
9	ZINC01536209	17	0.28169480322569596	NO	-
10	ZINC01535498	9	0.281468956960517	NO	-
11	ZINC01655538	44	0.2810948153609002	NO	-
12	ZINC03789073	82	0.27988275179552907	NO	-
13	ZINC01698171	48	0.27848299249666947	NO	-
14	ZINC04621341	149	0.2782041309442567	NO	-
15	ZINC01532644	2	0.2779440591074465	NO	-
16	ZINC02556393	65	0.27792139381781594	NO	-
17	ZINC01532675	5	0.27730354846840427	NO	-
18	ZINC01532644	1	0.27416472697260225	NO	-
19	ZINC01540998	23	0.27131865164470104	NO	-
20	ZINC01545849	34	0.270082975378563	NO	-
21	ZINC01532644	3	0.2699460354319031	NO	-
22	ZINC01663617	45	0.26851989094434614	NO	-
23	ZINC03806981	84	0.2678635431636799	NO	-
24	ZINC03807013	86	0.26566707282937885	NO	-
25	ZINC02047808	55	0.2643682119518703	NO	-
26	ZINC03806973	7	0.26387507406075167	YES	4
27	ZINC03789073	83	0.2630291631510898	NO	-
28	ZINC03807039	2	0.2608553319313312	YES	2
29	ZINC01536102	15	0.2602242268782165	NO	-
30	ZINC01544936	28	0.2599894298861334	NO	-
31	ZINC03923189	110	0.25943956396173184	NO	-
32	ZINC01902556	50	0.2590658177539357	NO	-
33	ZINC01545848	29	0.2580259998760623	NO	-
34	ZINC03923189	112	0.2578864506226546	NO	-
35	ZINC03874329	102	0.25735064068120833	NO	-
36	ZINC01545850	35	0.25725719124714813	NO	-
37	ZINC03807213	89	0.25661584685010635	NO	-
38	ZINC01541000	24	0.2562252938008346	NO	-
39	ZINC03807213	90	0.25619466318168793	NO	-
40	ZINC04628105	153	0.2549477971289908	NO	-
41	ZINC03923189	111	0.2534698702715377	NO	-
42	ZINC03807205	87	0.25279193713417075	NO	-
43	ZINC03928497	117	0.2506471811982513	NO	-
44	ZINC01902554	49	0.2504620911380997	NO	-
45	ZINC03807018	4	0.24970741538085872	YES	3
46	ZINC01545848	32	0.2494243862985229	NO	-
47	ZINC01676501	47	0.24893365623816122	NO	-
48	ZINC03807205	88	0.2483071879514114	NO	-
49	ZINC01536966	3	0.24774513357601285	YES	3
50	ZINC03928497	116	0.24607600056442222	NO	-
51	ZINC03838521	95	0.24577754074781252	NO	-
52	ZINC03806979	8	0.24389049513936736	YES	5
53	ZINC04633784	155	0.24273398181294456	NO	-
54	ZINC03919011	106	0.2422017342571202	NO	-
55	ZINC01536213	21	0.24165518848942227	NO	-
56	ZINC04627872	150	0.2404628978268169	NO	-
57	ZINC04617875	6	0.2399627820290195	YES	3
58	ZINC01631145	42	0.2395519927270954	NO	-
59	ZINC02047837	56	0.2377589067455644	NO	-
60	ZINC03807013	85	0.23746483449952463	NO	-
61	ZINC03943587	126	0.235096227074311	NO	-
62	ZINC04353322	143	0.2307484172317472	NO	-
63	ZINC01545848	30	0.23049480142981732	NO	-
64	ZINC03919011	105	0.2304498270571698	NO	-
65	ZINC03943587	125	0.2284234059322394	NO	-
66	ZINC01545848	31	0.22833968467307317	NO	-
67	ZINC03840151	98	0.22802290691304003	NO	-
68	ZINC03807227	91	0.22725225758967227	NO	-
69	ZINC01545852	36	0.2237755972595237	NO	-
70	ZINC04633271	154	0.22363629464997342	NO	-
71	ZINC01535500	13	0.22231070493684402	NO	-
72	ZINC01535499	10	0.22199950369687432	NO	-
73	ZINC02043482	52	0.22187966047815422	NO	-
74	ZINC01545853	37	0.22056773419577894	NO	-
75	ZINC01536210	18	0.22012226436390842	NO	-
76	ZINC02043482	53	0.2200116832476826	NO	-
77	ZINC02043482	54	0.21933716815264453	NO	-
78	ZINC01536211	19	0.2168956513721799	NO	-
79	ZINC03807227	92	0.21287454629795793	NO	-
80	ZINC03838712	96	0.21276722236867787	NO	-
81	ZINC01545848	33	0.21127832625417248	NO	-
82	ZINC04353322	144	0.21095124057051062	NO	-
83	ZINC04353322	145	0.2071557302135879	NO	-
84	ZINC03923167	109	0.20605715576292707	NO	-
85	ZINC01536207	16	0.20542452765433752	NO	-
86	ZINC01535499	11	0.2048522679461452	NO	-
87	ZINC04627875	151	0.204624564005115	NO	-
88	ZINC01535500	12	0.20030639174742043	NO	-
89	ZINC03807229	93	0.1976698749088028	NO	-
90	ZINC04617877	5	0.19433593409084768	YES	3
91	ZINC03943587	124	0.19111517704917455	NO	-
92	ZINC04627877	152	0.19082946364652695	NO	-
93	ZINC03928497	118	0.18885600303579878	NO	-
94	ZINC03928497	119	0.18885600303579878	NO	-
95	ZINC01541002	26	0.18713203176951593	NO	-
96	ZINC01541001	25	0.18524871345494606	NO	-
97	ZINC03923167	108	0.1847612486928432	NO	-
98	ZINC01903391	51	0.1820245295354883	NO	-
99	ZINC04621338	148	0.18057636668139296	NO	-
100	ZINC03943582	123	0.17907467345662859	NO	-
101	ZINC03807229	94	0.17725062728294455	NO	-
102	ZINC03943582	122	0.17297336828620682	NO	-
103	ZINC03923167	107	0.17053889535688224	NO	-
104	ZINC01544886	27	0.16339339893886262	NO	-
105	ZINC03943582	121	0.16332371158054457	NO	-
106	ZINC03839383	97	0.16239849256740765	NO	-
107	ZINC03807036	1	0.15891533771565075	YES	1
108	ZINC01536211	20	0.15482431435487956	NO	-
109	ZINC02788409	69	0.13600644436048484	NO	-
110	ZINC02846270	71	0.13500887824255675	NO	-
111	ZINC03981588	130	0.13476098899093508	NO	-
112	ZINC02700609	67	0.1334705617951158	NO	-
113	ZINC02995661	73	0.13239437881625388	NO	-
114	ZINC02997511	74	0.12938007997615225	NO	-
115	ZINC04517673	146	0.12913022882751213	NO	-
116	ZINC03981870	131	0.12718629155833933	NO	-
117	ZINC03612051	77	0.12641994785835203	NO	-
118	ZINC04256794	142	0.1260919114884869	NO	-
119	ZINC04256794	141	0.12489445781587194	NO	-
120	ZINC03650038	79	0.11867492538794613	NO	-
121	ZINC04026073	133	0.11662463373135855	NO	-
122	ZINC02934761	72	0.1147850543958703	NO	-
123	ZINC03653399	81	0.11387421818880294	NO	-
124	ZINC02746787	68	0.11247571700337991	NO	-
125	ZINC04068857	137	0.11201056247298924	NO	-
126	ZINC01641321	43	0.11178098744313986	NO	-
127	ZINC03963290	127	0.10888093221745383	NO	-
128	ZINC04068723	136	0.10760326808597236	NO	-
129	ZINC03923423	113	0.10676133508560302	NO	-
130	ZINC03343997	75	0.10626631192420798	NO	-
131	ZINC04048512	135	0.10207940703808797	NO	-
132	ZINC03890588	104	0.10112743407059363	NO	-
133	ZINC03853076	100	0.09863902234988474	NO	-
134	ZINC03651165	80	0.09657131545957448	NO	-
135	ZINC01546561	38	0.09652010787489582	NO	-
136	ZINC03853074	99	0.09648588177393341	NO	-
137	ZINC02810311	70	0.0960168695047068	NO	-
138	ZINC01622135	41	0.09585676581056533	NO	-
139	ZINC02131881	62	0.09578403256931889	NO	-
140	ZINC03875408	103	0.09511075499210903	NO	-
141	ZINC04118327	140	0.09293586278751868	NO	-
142	ZINC02102186	59	0.09194441077375252	NO	-
143	ZINC02097407	57	0.09167040747014041	NO	-
144	ZINC04097706	139	0.09107377090087411	NO	-
145	ZINC03923423	114	0.09067531376768088	NO	-
146	ZINC03981575	129	0.09018934065835331	NO	-
147	ZINC04522265	147	0.09011554333997161	NO	-
148	ZINC02453213	64	0.0893829173389212	NO	-
149	ZINC03992998	132	0.08827179019091767	NO	-
150	ZINC03925395	115	0.08552057565067268	NO	-
151	ZINC04096928	138	0.08140819475877123	NO	-
152	ZINC03975165	128	0.08052553705554703	NO	-
153	ZINC01537839	22	0.07945374608920633	NO	-
154	ZINC03942376	120	0.07616542731162605	NO	-
155	ZINC02097409	58	0.07496951652184491	NO	-
156	ZINC02564490	66	0.07372157937086343	NO	-
157	ZINC03408549	76	0.07235099140356031	NO	-
158	ZINC01536021	14	0.06717427050493477	NO	-
159	ZINC03646952	78	0.06672957328072687	NO	-
160	ZINC02237934	63	0.05909742605619431	NO	-
161	ZINC04043084	134	0.05386475836183964	NO	-
162	ZINC01673384	46	0.047140309595647266	NO	-
163	ZINC01603584	40	0.0355498269123431	NO	-
