# Supplementary material for: 4D Flexible Atom-Pairs: An efficient probabilistic conformational space comparison for ligand-based virtual screening
Source: J Cheminform. 2011 Jul 6;3:23. doi: 10.1186/1758-2946-3-23 (PMC3156737; doi:10.1186/1758-2946-3-23)
Supplement: Additional file 1 — Archive of the 4D FAPOA result files. This is a Gzip compressed Tar archive containing the result files of the 4D FAPOA on the filtered DUD data sets. The result files are tab-separated plain text files including the following information: method name, active data set with size, cluster information and the distribution of the active molecules over the clusters, decoy data set with size, ratio active:decoy, AUC, awAUC, BEDROC scores for predefined alpha values as suggested by Truchon and Bayly [43], enrichment factors, relative enrichment factor [41], ROC enrichments, awROC enrichments at predefined false positive fractions, chemotype enrichment, ROC and awROC data points, and the ranking of each structure to compute other VS metrics. [file 1758-2946-3-23-S1.GZ › 4DFAPOA_gpb_BW_ResultStatistic.dat]

###################################################################################################
# Screening Result File
# Method used: 4DFAPOA
> <Method_Name>
4DFAPOA
# Data set information
#	Query data set:	./gpb/gpb_query_CS_BW_300.0_T_GMM.sdf
#	Active data set: ./gpb/gpb_clustered_3D_MM_CS_BW_300.0_T_GMM.sdf with cluster information
#		Size: 52 molecules
#		Number of clusters: 10
#		Cluster Summery:
#			Cluster number	# molecules	% of actives
#			1		34		65.385
#			2		4		7.692
#			3		1		1.923
#			4		1		1.923
#			5		4		7.692
#			6		1		1.923
#			7		2		3.846
#			8		2		3.846
#			9		2		3.846
#			10		1		1.923
#	Decoy data set: ./gpb/DUD_gpb_decoys_ID_pass_MWPass_I_MM_CS_BW_300.0_T_GMM.sdf
#		Size: 2135 molecules
#	Ratio actives : decoys
#		1.0 : 41.0577
> <AUC>
#	 ROC AUC
	0.9364258692127545
> <awAUC>
#	 ROC awAUC
	0.8168198098911695
> <BEDROC Scores>
#	Alpha Values	BEDROC Scores
	160.9	0.7723
	100.0	0.7371
	53.6	0.7275
	50.0	0.7291
	32.2	0.7493
	20.0	0.7829
	16.1	0.7996
	10.0	0.8352
	8.0	0.8504
> <Enrichment Factors>
#	Fraction dataset	Enrichment factor
	0.0010	41.05769230769231
	0.01	37.1474358974359
	0.02	26.735241502683365
	0.05	15.067043048694426
	0.1	8.663549752999295
	0.2	4.509769406794578
	0.25	3.684664694280079
> <Relative enrichment factor>
#	Fraction dataset	Enrichment factor
	0.0010	91.44947416552355
	0.01	86.87700045724736
	0.02	64.01463191586647
	0.05	76.92307692307692
	0.1	88.46153846153847
	0.2	92.3076923076923
	0.25	94.23076923076923
> <ROC Enrichments>
#	True decoy fraction	Enrichment
	0.1	260.03205128205127
	0.5	82.11538461538461
	1.0	57.85402097902098
	2.0	35.32871198568873
	5.0	17.26725377426312
	10.0	9.209202012940331
> <awROC Enrichments>
#	Decoy fraction	Enrichment
	0.1	171.6372549019607
	0.5	48.52272727272724
	1.0	36.24933155080211
	2.0	19.422366621067013
	5.0	13.849917537108295
	10.0	7.951965365585483
> <Chemotype enrichment>
#	% data set	% active cluster
	0.0	0.0
	0.046	0.0
	0.046	10.0
	0.091	10.0
	0.091	20.0
	0.366	20.0
	0.366	30.0
	1.966	30.0
	1.966	40.0
	3.704	40.0
	3.704	50.0
	4.207	50.0
	4.207	60.0
	5.898	60.0
	5.898	70.0
	10.471	70.0
	10.471	80.0
	73.16	80.0
	73.16	90.0
	83.905	90.0
	83.905	100.0
	100.0	100.0
> <ROC curve data>
#	False positive rate	true positive rate
	0.0	0.0
	0.0	0.0577
	5.0E-4	0.0577
	5.0E-4	0.0962
	9.0E-4	0.0962
	9.0E-4	0.3654
	0.0014	0.3654
	0.0014	0.3846
	0.0033	0.3846
	0.0033	0.4231
	0.0056	0.4231
	0.0056	0.4423
	0.0061	0.4423
	0.0061	0.4615
	0.0066	0.4615
	0.0066	0.5
	0.0070	0.5
	0.0070	0.5385
	0.0075	0.5385
	0.0075	0.5577
	0.0089	0.5577
	0.0089	0.5962
	0.0103	0.5962
	0.0103	0.6154
	0.0108	0.6154
	0.0108	0.6538
	0.0117	0.6538
	0.0117	0.6731
	0.0164	0.6731
	0.0164	0.6923
	0.0192	0.6923
	0.0192	0.7115
	0.0201	0.7115
	0.0201	0.7308
	0.0248	0.7308
	0.0248	0.75
	0.0309	0.75
	0.0309	0.7692
	0.0328	0.7692
	0.0328	0.7885
	0.0403	0.7885
	0.0403	0.8269
	0.0459	0.8269
	0.0459	0.8654
	0.0548	0.8654
	0.0548	0.8846
	0.0852	0.8846
	0.0852	0.9038
	0.0965	0.9038
	0.0965	0.9231
	0.2197	0.9231
	0.2197	0.9423
	0.726	0.9423
	0.726	0.9615
	0.8356	0.9615
	0.8356	0.9808
	0.8417	0.9808
	0.8417	1.0
	1.0	1.0
> <awROC curve data>
#	False positive rate	true positive rate
	0.0	0.0
	0.0	0.15
	5.0E-4	0.15
	5.0E-4	0.2
	9.0E-4	0.2
	9.0E-4	0.2412
	0.0014	0.2412
	0.0014	0.2441
	0.0033	0.2441
	0.0033	0.25
	0.0056	0.25
	0.0056	0.2529
	0.0061	0.2529
	0.0061	0.2559
	0.0066	0.2559
	0.0066	0.2618
	0.0070	0.2618
	0.0070	0.3647
	0.0075	0.3647
	0.0075	0.3676
	0.0089	0.3676
	0.0089	0.3735
	0.0103	0.3735
	0.0103	0.3765
	0.0108	0.3765
	0.0108	0.3824
	0.0117	0.3824
	0.0117	0.3853
	0.0164	0.3853
	0.0164	0.3882
	0.0192	0.3882
	0.0192	0.3912
	0.0201	0.3912
	0.0201	0.4162
	0.0248	0.4162
	0.0248	0.5162
	0.0309	0.5162
	0.0309	0.5412
	0.0328	0.5412
	0.0328	0.5662
	0.0403	0.5662
	0.0403	0.6191
	0.0459	0.6191
	0.0459	0.6941
	0.0548	0.6941
	0.0548	0.6971
	0.0852	0.6971
	0.0852	0.7471
	0.0965	0.7471
	0.0965	0.7971
	0.2197	0.7971
	0.2197	0.8
	0.726	0.8
	0.726	0.85
	0.8356	0.85
	0.8356	0.95
	0.8417	0.95
	0.8417	1.0
	1.0	1.0
> <Screening Table>
# Rank	Mol name	Index in data set	Similarity 2 query	Active	Cluster number
1	ZINC03833817	35	0.9699241013659146	YES	2
2	ZINC03833813	40	0.8387812304396463	YES	4
3	ZINC03833816	37	0.7592536791684003	YES	2
4	ZINC03606161	1458	0.7330929061086473	NO	-
5	ZINC03833818	36	0.7243118387554609	YES	2
6	ZINC03833806	38	0.6465010151113774	YES	2
7	ZINC03872996	1735	0.47863552796679437	NO	-
8	ZINC03861213	1	0.44951945675260163	YES	1
9	ZINC03815614	2	0.42791152863233417	YES	1
10	ZINC03833800	3	0.426362241429945	YES	1
11	ZINC04134461	6	0.40174876406436455	YES	1
12	ZINC04134451	22	0.37807673572357736	YES	1
13	ZINC04134453	8	0.37597398208495175	YES	1
14	ZINC03833807	9	0.3742533620673052	YES	1
15	ZINC04134464	10	0.3729576881683011	YES	1
16	ZINC04134466	18	0.36710654513765484	YES	1
17	ZINC04134459	4	0.36710439752333146	YES	1
18	ZINC04134457	16	0.3635069176675727	YES	1
19	ZINC04134456	14	0.3567655157792252	YES	1
20	ZINC03833808	17	0.3549868737668797	YES	1
21	ZINC04134449	13	0.3533177193789105	YES	1
22	ZINC03653614	1557	0.35195836409756925	NO	-
23	ZINC04134454	30	0.3515893402922743	YES	1
24	ZINC01431206	566	0.34994799175893876	NO	-
25	ZINC00134320	220	0.3498931187142678	NO	-
26	ZINC01095799	518	0.34721434046203364	NO	-
27	ZINC01606015	759	0.3460854580167346	NO	-
28	ZINC04134460	19	0.3452605535647287	YES	1
29	ZINC04134471	31	0.3439794393646169	YES	1
30	ZINC02573838	1209	0.3398918363375913	NO	-
31	ZINC01482170	585	0.33987265902512287	NO	-
32	ZINC01303449	545	0.339610441122741	NO	-
33	ZINC00389665	311	0.33837788813612507	NO	-
34	ZINC00000079	1	0.33420081248295863	NO	-
35	ZINC03833811	15	0.33301510747731344	YES	1
36	ZINC03137950	1310	0.329152135431275	NO	-
37	ZINC04134465	5	0.3291305795273759	YES	1
38	ZINC03650201	1538	0.3275825707564519	NO	-
39	ZINC04134452	28	0.3274510129536578	YES	1
40	ZINC03833809	25	0.3274198845647395	YES	1
41	ZINC01482132	584	0.3264985572722546	NO	-
42	ZINC03833814	26	0.3255099347331359	YES	1
43	ZINC04134462	39	0.3252999087279484	YES	3
44	ZINC00338236	291	0.32488980883506047	NO	-
45	ZINC04134470	12	0.32385662343364197	YES	1
46	ZINC02090379	1080	0.3235747931714456	NO	-
47	ZINC01640051	871	0.3234913574552463	NO	-
48	ZINC03653630	1563	0.32317326206690417	NO	-
49	ZINC03833815	24	0.32093279416180853	YES	1
50	ZINC04134458	27	0.3195085688542818	YES	1
51	ZINC02048952	1071	0.31912527784128814	NO	-
52	ZINC01578890	712	0.3140275691594656	NO	-
53	ZINC00900794	463	0.31311098383054436	NO	-
54	ZINC04642453	23	0.31288054148228794	YES	1
55	ZINC03606260	1459	0.31033721706674233	NO	-
56	ZINC04134448	7	0.31016180752347966	YES	1
57	ZINC04134469	21	0.3091769955736759	YES	1
58	ZINC01575830	708	0.3078350650244445	NO	-
59	ZINC00901746	470	0.3077452169724236	NO	-
60	ZINC04134468	20	0.3049425150814307	YES	1
61	ZINC01563362	679	0.3005853705971481	NO	-
62	ZINC03901901	1778	0.2987447556631717	NO	-
63	ZINC03812020	1622	0.2978192410455388	NO	-
64	ZINC01584272	721	0.295936350239136	NO	-
65	ZINC02570137	1206	0.29500395796984397	NO	-
66	ZINC01484724	589	0.29499071273274646	NO	-
67	ZINC02379093	1133	0.29408977528472263	NO	-
68	ZINC01584272	720	0.2934321027581008	NO	-
69	ZINC03148516	1314	0.2931155237004682	NO	-
70	ZINC01584272	723	0.2923462188031293	NO	-
71	ZINC04134467	29	0.2915732199254468	YES	1
72	ZINC03901901	1777	0.29104693552459876	NO	-
73	ZINC00900790	462	0.2909354934904772	NO	-
74	ZINC03654614	1565	0.2908842404146075	NO	-
75	ZINC01650175	879	0.29085195350632603	NO	-
76	ZINC00897135	449	0.29073668822841753	NO	-
77	ZINC01587336	728	0.29065782980133875	NO	-
78	ZINC03833799	32	0.2906118136674083	YES	1
79	ZINC03649991	1537	0.29003809699663324	NO	-
80	ZINC01584272	722	0.29003033727279154	NO	-
81	ZINC03833801	44	0.289421678414898	YES	5
82	ZINC01584272	725	0.2893905544336336	NO	-
83	ZINC01584272	724	0.2893060010320592	NO	-
84	ZINC03646320	1515	0.2887469374001023	NO	-
85	ZINC04530571	2057	0.28800628927820726	NO	-
86	ZINC00518172	380	0.28767183656095446	NO	-
87	ZINC00189168	250	0.2869252226128498	NO	-
88	ZINC03650572	1542	0.2864366316870417	NO	-
89	ZINC03869699	1726	0.2858880851531675	NO	-
90	ZINC01610019	779	0.28583769094313755	NO	-
91	ZINC01610027	784	0.2857992608185668	NO	-
92	ZINC03833798	45	0.28531796010482857	YES	6
93	ZINC02508294	1165	0.2853035551394638	NO	-
94	ZINC00897470	450	0.2847694364697276	NO	-
95	ZINC03901901	1776	0.28396760539222277	NO	-
96	ZINC03065885	1288	0.28381735378254885	NO	-
97	ZINC01603680	753	0.2832974556901154	NO	-
98	ZINC01422321	560	0.28206950934385966	NO	-
99	ZINC00519019	381	0.2816988607089494	NO	-
100	ZINC01203554	528	0.2814285592229175	NO	-
101	ZINC01609206	773	0.28094334331115983	NO	-
102	ZINC00372337	305	0.280883285134936	NO	-
103	ZINC01591621	742	0.28083521167445996	NO	-
104	ZINC03862153	1694	0.2807262358378651	NO	-
105	ZINC01542389	641	0.2807109400135664	NO	-
106	ZINC03833803	43	0.280686673348949	YES	5
107	ZINC01617787	829	0.2806231261772006	NO	-
108	ZINC02541310	1190	0.28043759150455355	NO	-
109	ZINC00897597	457	0.28030822826052093	NO	-
110	ZINC01422322	561	0.2800446456847952	NO	-
111	ZINC03833802	42	0.27991338265043186	YES	5
112	ZINC01576496	709	0.27928476072000097	NO	-
113	ZINC01078595	509	0.27915404289160234	NO	-
114	ZINC00134323	221	0.27889499562597925	NO	-
115	ZINC01617787	831	0.27879468271736474	NO	-
116	ZINC01617787	830	0.2785846505361715	NO	-
117	ZINC01727089	984	0.2782878243418977	NO	-
118	ZINC00402622	322	0.2782274625821615	NO	-
119	ZINC00402621	321	0.2777818649479497	NO	-
120	ZINC02381521	1141	0.2776724444288215	NO	-
121	ZINC02381502	1139	0.27767244442882144	NO	-
122	ZINC01650174	878	0.27688904175093754	NO	-
123	ZINC00399506	319	0.2767696420291057	NO	-
124	ZINC01723969	980	0.27673429566690705	NO	-
125	ZINC01584273	726	0.2765970386565318	NO	-
126	ZINC01610019	780	0.2765291923056587	NO	-
127	ZINC01542389	640	0.2758488636344733	NO	-
128	ZINC04134450	34	0.2757834834364269	YES	1
129	ZINC03833805	46	0.27576777481846826	YES	7
130	ZINC01422324	563	0.27529217841825576	NO	-
131	ZINC00896017	446	0.2749532687809573	NO	-
132	ZINC01320120	551	0.27479161357909193	NO	-
133	ZINC01611117	785	0.27475195378469486	NO	-
134	ZINC01603680	752	0.274399724180285	NO	-
135	ZINC03945803	1816	0.2739781842608983	NO	-
136	ZINC01609152	766	0.27381772502711077	NO	-
137	ZINC00040788	152	0.27362134091451457	NO	-
138	ZINC01530126	633	0.27362036287099023	NO	-
139	ZINC02686102	1233	0.27270288076496013	NO	-
140	ZINC01610019	778	0.2726608473599537	NO	-
141	ZINC01511130	619	0.272132652838946	NO	-
142	ZINC03833804	47	0.2719838742432275	YES	7
143	ZINC03833812	41	0.27194517363492676	YES	5
144	ZINC01882859	1042	0.271616685595215	NO	-
145	ZINC01458718	576	0.2712794917390871	NO	-
146	ZINC01609156	771	0.2703696098791624	NO	-
147	ZINC00369110	303	0.2699989020896383	NO	-
148	ZINC01609156	772	0.2699019683756701	NO	-
149	ZINC02461434	1159	0.26987830614684993	NO	-
150	ZINC01609152	765	0.26985247810099544	NO	-
151	ZINC01542389	642	0.26923510495760566	NO	-
152	ZINC00386582	310	0.2678228481666438	NO	-
153	ZINC00897606	458	0.267746597892991	NO	-
154	ZINC01511133	620	0.2677181348467382	NO	-
155	ZINC03645680	1512	0.26768997336369554	NO	-
156	ZINC03147397	1312	0.2676841049895109	NO	-
157	ZINC01236371	534	0.2675394436390453	NO	-
158	ZINC04633084	2091	0.26727627754191796	NO	-
159	ZINC01680550	924	0.2669000019761248	NO	-
160	ZINC03945803	1815	0.2667736509530964	NO	-
161	ZINC00897535	455	0.2665834532897699	NO	-
162	ZINC01568456	693	0.266521683901519	NO	-
163	ZINC04134463	33	0.26622027788400576	YES	1
164	ZINC01422323	562	0.26615754353962884	NO	-
165	ZINC01761041	1007	0.2657150379161267	NO	-
166	ZINC01654558	892	0.2656737150523746	NO	-
167	ZINC00485468	363	0.2655934032747288	NO	-
168	ZINC01484989	590	0.26553208120532334	NO	-
169	ZINC03975057	1854	0.26550832702622595	NO	-
170	ZINC00001368	9	0.2652873575414991	NO	-
171	ZINC01761041	1006	0.2647905265227386	NO	-
172	ZINC01609152	764	0.2642799448657346	NO	-
173	ZINC02090717	1081	0.2640070991502845	NO	-
174	ZINC02511795	1167	0.26353629091916514	NO	-
175	ZINC00901911	472	0.2634200342074404	NO	-
176	ZINC03975057	1853	0.26308793069787145	NO	-
177	ZINC01611117	786	0.26290263430143324	NO	-
178	ZINC01685069	931	0.2626077217062311	NO	-
179	ZINC00246231	269	0.26258350106815675	NO	-
180	ZINC02575210	1210	0.2622083616213953	NO	-
181	ZINC01514653	625	0.2620054824155976	NO	-
182	ZINC01761041	1008	0.26164979658037607	NO	-
183	ZINC04628614	2082	0.2616415424954545	NO	-
184	ZINC01530126	631	0.26129085290475124	NO	-
185	ZINC01580811	717	0.26015178438727293	NO	-
186	ZINC00900995	464	0.2589380807881222	NO	-
187	ZINC00021948	121	0.2585703410330807	NO	-
188	ZINC01070450	506	0.2581653435852494	NO	-
189	ZINC01070097	505	0.25815844525312837	NO	-
190	ZINC01611211	791	0.25783870695462335	NO	-
191	ZINC00112982	207	0.2574525147733553	NO	-
192	ZINC01715855	964	0.25740290948046335	NO	-
193	ZINC00005868	40	0.2573094338507585	NO	-
194	ZINC01492923	601	0.25728138707717807	NO	-
195	ZINC01530126	632	0.25709112786283767	NO	-
196	ZINC01659767	905	0.25690493019765087	NO	-
197	ZINC01703682	950	0.25687395786149486	NO	-
198	ZINC01868252	1038	0.2564912194839731	NO	-
199	ZINC00156947	238	0.2562832454664148	NO	-
200	ZINC00134307	217	0.25612901279981287	NO	-
201	ZINC01609206	774	0.2559083028677155	NO	-
202	ZINC01609156	770	0.25586878667748314	NO	-
203	ZINC00008156	60	0.2558362189288507	NO	-
204	ZINC00134325	222	0.25581250370287983	NO	-
205	ZINC01605206	755	0.25580593666461243	NO	-
206	ZINC02384871	1146	0.2552111678771037	NO	-
207	ZINC02558156	1194	0.25497268610485924	NO	-
208	ZINC01548096	655	0.2549621212181084	NO	-
209	ZINC01668825	919	0.25443699913361184	NO	-
210	ZINC03615358	1475	0.25439053220290997	NO	-
211	ZINC01199730	525	0.2539894740691217	NO	-
212	ZINC01851216	1025	0.25383102775793653	NO	-
213	ZINC02585822	1217	0.25376943872064234	NO	-
214	ZINC02522523	1169	0.2532949811704903	NO	-
215	ZINC00236587	262	0.2532850468350843	NO	-
216	ZINC01548096	653	0.25288460501960924	NO	-
217	ZINC00154645	237	0.25269009837012507	NO	-
218	ZINC01567929	692	0.2523077195556927	NO	-
219	ZINC01659767	906	0.25175100510595155	NO	-
220	ZINC00125022	213	0.25160938007064826	NO	-
221	ZINC01531158	634	0.2515585671869618	NO	-
222	ZINC01566271	691	0.2515040244882692	NO	-
223	ZINC01635793	858	0.25117698806871847	NO	-
224	ZINC03852506	1650	0.2509481483920779	NO	-
225	ZINC00134310	218	0.25083779284419266	NO	-
226	ZINC00134093	216	0.2505918688325333	NO	-
227	ZINC01565916	686	0.2503926380467264	NO	-
228	ZINC01505980	614	0.24989244396316873	NO	-
229	ZINC03833810	48	0.24987556656548132	YES	8
230	ZINC03831470	1633	0.2497639055192148	NO	-
231	ZINC01042131	497	0.24942658344569935	NO	-
232	ZINC01027326	491	0.2487694288952387	NO	-
233	ZINC01078622	511	0.24857297497563025	NO	-
234	ZINC03594365	1425	0.24857190856838798	NO	-
235	ZINC00243722	266	0.2485175595802374	NO	-
236	ZINC01548096	654	0.24849133856035308	NO	-
237	ZINC02583575	1213	0.2482040676389824	NO	-
238	ZINC02522542	1170	0.24820217521149857	NO	-
239	ZINC01611211	793	0.24799646192871366	NO	-
240	ZINC03877238	1744	0.24791579942944705	NO	-
241	ZINC03877238	1746	0.24791579942944705	NO	-
242	ZINC00525549	389	0.24791416828245527	NO	-
243	ZINC03626329	1496	0.24790546492550947	NO	-
244	ZINC01203595	529	0.2477448281340189	NO	-
245	ZINC01510515	617	0.24759938437193985	NO	-
246	ZINC02569716	1205	0.24738907884202613	NO	-
247	ZINC01695859	939	0.2473805376952866	NO	-
248	ZINC04293820	1980	0.24733600907019412	NO	-
249	ZINC00525548	388	0.24702722869646568	NO	-
250	ZINC01588620	736	0.24683926212565868	NO	-
251	ZINC03874610	1740	0.2467994843471926	NO	-
252	ZINC00519405	383	0.246567188162634	NO	-
253	ZINC03877238	1743	0.24651155729433455	NO	-
254	ZINC04134455	49	0.2462394717760286	YES	8
255	ZINC01562639	677	0.2461671031896826	NO	-
256	ZINC03877238	1745	0.24612509482444184	NO	-
257	ZINC01865752	1035	0.2459469093808556	NO	-
258	ZINC01723428	979	0.24561215799964392	NO	-
259	ZINC04096666	1908	0.24540329349415418	NO	-
260	ZINC01609206	775	0.2453666214503515	NO	-
261	ZINC01070096	504	0.2450720821224808	NO	-
262	ZINC03889312	1754	0.24503339838002075	NO	-
263	ZINC04096666	1910	0.2448037639510391	NO	-
264	ZINC03852535	1651	0.2447940317943802	NO	-
265	ZINC01711734	959	0.24449896202305632	NO	-
266	ZINC01724890	982	0.24447321037955902	NO	-
267	ZINC01486228	591	0.24439210279884105	NO	-
268	ZINC01571393	699	0.24410062430574211	NO	-
269	ZINC00900241	461	0.24386005790690335	NO	-
270	ZINC03581826	1399	0.24356888956614	NO	-
271	ZINC00485469	364	0.24348566024089843	NO	-
272	ZINC03646219	1514	0.2432989356921146	NO	-
273	ZINC01582331	718	0.24326076861914228	NO	-
274	ZINC00901014	465	0.24317972785517075	NO	-
275	ZINC01440898	570	0.24268343790476873	NO	-
276	ZINC01435750	567	0.24267974300171932	NO	-
277	ZINC01611117	787	0.24261457543862142	NO	-
278	ZINC00139190	227	0.24246806306081314	NO	-
279	ZINC01571393	700	0.24237467328531132	NO	-
280	ZINC03800020	1608	0.24213243444579322	NO	-
281	ZINC00404261	331	0.24198744863339036	NO	-
282	ZINC01605206	756	0.24182187690489312	NO	-
283	ZINC00004740	25	0.24172409155975655	NO	-
284	ZINC03594366	1426	0.24131680752137016	NO	-
285	ZINC01611211	792	0.241250805216603	NO	-
286	ZINC01292908	544	0.24088012256807104	NO	-
287	ZINC03650324	1539	0.24077406117264316	NO	-
288	ZINC04097533	1914	0.24009565471049346	NO	-
289	ZINC00104975	205	0.24000678709610138	NO	-
290	ZINC00004740	26	0.23989318197123183	NO	-
291	ZINC03650429	1540	0.2398513812639383	NO	-
292	ZINC01851216	1024	0.23979264917396564	NO	-
293	ZINC00592031	426	0.2393381209110704	NO	-
294	ZINC02048846	1070	0.23919025114834647	NO	-
295	ZINC01236368	533	0.23883152505338123	NO	-
296	ZINC01851216	1026	0.23878722820929216	NO	-
297	ZINC03581826	1401	0.23877002172159775	NO	-
298	ZINC00039097	145	0.23867656688574493	NO	-
299	ZINC00000897	5	0.23848616377819493	NO	-
300	ZINC03898625	1774	0.23843930745649444	NO	-
301	ZINC01728667	987	0.23814003560375602	NO	-
302	ZINC01587354	734	0.23798873614404636	NO	-
303	ZINC00592031	427	0.23770366612945606	NO	-
304	ZINC01614195	814	0.2376941470550042	NO	-
305	ZINC00062388	189	0.23759604090216385	NO	-
306	ZINC04096666	1909	0.23759294521447116	NO	-
307	ZINC00592031	428	0.23717997182373496	NO	-
308	ZINC01632558	852	0.23713603582713028	NO	-
309	ZINC00004740	27	0.23713051030071314	NO	-
310	ZINC01700824	945	0.23694736985758263	NO	-
311	ZINC01059717	500	0.2365212240151952	NO	-
312	ZINC04024171	1899	0.23651912889029025	NO	-
313	ZINC00436278	354	0.23650799372420953	NO	-
314	ZINC03943512	1810	0.23647258600934667	NO	-
315	ZINC00219576	256	0.2363966888137499	NO	-
316	ZINC00403021	330	0.23612711714158416	NO	-
317	ZINC01319803	549	0.23607805107902138	NO	-
318	ZINC01671011	920	0.23573355626567516	NO	-
319	ZINC00402453	320	0.2355938864407246	NO	-
320	ZINC01657406	900	0.235494231209075	NO	-
321	ZINC00897590	456	0.23548814705885351	NO	-
322	ZINC00087601	197	0.23531673185034682	NO	-
323	ZINC03869205	1725	0.23524832941891982	NO	-
324	ZINC00391439	314	0.234774855421298	NO	-
325	ZINC02381527	1142	0.23468429891500886	NO	-
326	ZINC01713374	962	0.23457611993293195	NO	-
327	ZINC00087603	198	0.234377402158401	NO	-
328	ZINC01494873	608	0.23390066847590868	NO	-
329	ZINC00000897	6	0.23376268234159062	NO	-
330	ZINC00897474	452	0.23363602118395427	NO	-
331	ZINC02133555	1090	0.2333682168729042	NO	-
332	ZINC03943512	1811	0.23322631682951983	NO	-
333	ZINC02135914	1091	0.23266409001363128	NO	-
334	ZINC02576991	1212	0.23228640014406413	NO	-
335	ZINC03653615	1558	0.2319767473873648	NO	-
336	ZINC03880166	1749	0.2319354846602323	NO	-
337	ZINC03581826	1400	0.2318598460671399	NO	-
338	ZINC01493034	603	0.23184998488657532	NO	-
339	ZINC01720017	975	0.2315453217425844	NO	-
340	ZINC01642233	872	0.23128220509442818	NO	-
341	ZINC00000897	7	0.2311938373468138	NO	-
342	ZINC01654247	883	0.2311915419527933	NO	-
343	ZINC00402811	329	0.23113707450432686	NO	-
344	ZINC00005960	41	0.23101986499875443	NO	-
345	ZINC00051802	160	0.23084695256065682	NO	-
346	ZINC03595448	1442	0.23047873466793997	NO	-
347	ZINC01587354	733	0.23042469335360508	NO	-
348	ZINC00519784	386	0.230191218079657	NO	-
349	ZINC01482022	582	0.23018629326531453	NO	-
350	ZINC03986802	1870	0.22994583267452998	NO	-
351	ZINC01320127	552	0.22987505562853888	NO	-
352	ZINC01078605	510	0.22971443470280686	NO	-
353	ZINC00897478	454	0.22960125675776305	NO	-
354	ZINC01701355	946	0.22947510418226807	NO	-
355	ZINC00898995	459	0.22914781713809554	NO	-
356	ZINC02381503	1140	0.22911290839680298	NO	-
357	ZINC01701355	948	0.2290389401458604	NO	-
358	ZINC04633812	2102	0.2289481884287711	NO	-
359	ZINC01091444	516	0.2289112891515499	NO	-
360	ZINC00125019	212	0.2286897969665406	NO	-
361	ZINC04621404	2065	0.22863741726584877	NO	-
362	ZINC01493034	602	0.22838203451565145	NO	-
363	ZINC03645553	1510	0.22813094282603152	NO	-
364	ZINC02026477	1064	0.2280379812908745	NO	-
365	ZINC01645563	873	0.22795272017079427	NO	-
366	ZINC03645555	1511	0.22768524310040344	NO	-
367	ZINC03852659	1654	0.2275576556555385	NO	-
368	ZINC01713374	963	0.22714831765839416	NO	-
369	ZINC01622582	841	0.22700778283097983	NO	-
370	ZINC01609079	763	0.22665108779345391	NO	-
371	ZINC03830541	1632	0.22650592247979	NO	-
372	ZINC01654247	882	0.22641426919100877	NO	-
373	ZINC01587354	732	0.22635135733322664	NO	-
374	ZINC03626721	1499	0.22631965449025018	NO	-
375	ZINC00897476	453	0.22604227054832185	NO	-
376	ZINC04627814	2071	0.22602855171491765	NO	-
377	ZINC03653620	1560	0.22588937650903113	NO	-
378	ZINC02106202	1084	0.2258837491424429	NO	-
379	ZINC03870528	1729	0.2258665118865227	NO	-
380	ZINC01619201	833	0.22582790577380477	NO	-
381	ZINC01701355	947	0.22559924183970112	NO	-
382	ZINC00019958	113	0.22495442173141675	NO	-
383	ZINC00005960	42	0.224895523836969	NO	-
384	ZINC03873266	1737	0.2246218732985296	NO	-
385	ZINC01654247	884	0.224520248250743	NO	-
386	ZINC01035331	493	0.22432462207410375	NO	-
387	ZINC03595126	1427	0.22415678668605246	NO	-
388	ZINC03595126	1428	0.22415678668605246	NO	-
389	ZINC03595126	1429	0.22415678668605246	NO	-
390	ZINC01614195	812	0.22413424691331535	NO	-
391	ZINC02541281	1185	0.2239155446127694	NO	-
392	ZINC03898180	1772	0.22384384331112928	NO	-
393	ZINC01662918	912	0.2238196669385079	NO	-
394	ZINC03625481	1491	0.22381185937942313	NO	-
395	ZINC00134312	219	0.22370889408486344	NO	-
396	ZINC03779715	1587	0.22299569196525326	NO	-
397	ZINC00056325	168	0.22298162225131882	NO	-
398	ZINC03871421	1731	0.22291773774088547	NO	-
399	ZINC01645973	875	0.22288407931801546	NO	-
400	ZINC01715865	965	0.22280028233199053	NO	-
401	ZINC01654332	888	0.2226578188778784	NO	-
402	ZINC02585824	1218	0.22262451701769662	NO	-
403	ZINC01654331	885	0.22247561031989654	NO	-
404	ZINC02243452	1111	0.2222540224736044	NO	-
405	ZINC01649515	877	0.22160016810686486	NO	-
406	ZINC00519404	382	0.22126676052991565	NO	-
407	ZINC01629394	848	0.2208444523634914	NO	-
408	ZINC01629394	847	0.2206120046430719	NO	-
409	ZINC01699577	942	0.220575334785771	NO	-
410	ZINC03625478	1490	0.22052431022068278	NO	-
411	ZINC01579774	715	0.22004644613378455	NO	-
412	ZINC01616462	817	0.21986992703846497	NO	-
413	ZINC01616462	818	0.21986992703846497	NO	-
414	ZINC01616462	819	0.21986992703846497	NO	-
415	ZINC00901322	466	0.21983783742124305	NO	-
416	ZINC01614195	813	0.21970441327113843	NO	-
417	ZINC01613614	807	0.2192535211665392	NO	-
418	ZINC01719435	973	0.21914741328723406	NO	-
419	ZINC01493034	604	0.2189626950434317	NO	-
420	ZINC02506543	1164	0.21852108314867397	NO	-
421	ZINC00897471	451	0.21840437579228106	NO	-
422	ZINC03992583	1874	0.2182080829910244	NO	-
423	ZINC03611815	1464	0.21810360800048528	NO	-
424	ZINC02558588	1197	0.21810015689681297	NO	-
425	ZINC00019958	114	0.21790992428509043	NO	-
426	ZINC01719169	969	0.21784386943912107	NO	-
427	ZINC01629394	849	0.21741581386841846	NO	-
428	ZINC01719435	974	0.21728336128278192	NO	-
429	ZINC01587353	729	0.2170914531402288	NO	-
430	ZINC01618656	832	0.21698194516320474	NO	-
431	ZINC01514651	624	0.21683084185482088	NO	-
432	ZINC00040153	148	0.2168214391917097	NO	-
433	ZINC00019958	115	0.2165291627565221	NO	-
434	ZINC01610020	781	0.21627555754557432	NO	-
435	ZINC00026980	137	0.21572316555258592	NO	-
436	ZINC01610020	783	0.21562159064021622	NO	-
437	ZINC01654332	889	0.21551735958840013	NO	-
438	ZINC00040789	153	0.21520718273824002	NO	-
439	ZINC01628620	845	0.21491797434688825	NO	-
440	ZINC02558588	1198	0.21486439907395483	NO	-
441	ZINC01628620	844	0.2148484059733757	NO	-
442	ZINC03873266	1736	0.21481286426766394	NO	-
443	ZINC01610020	782	0.2147889817320868	NO	-
444	ZINC03954395	1823	0.21470118066561195	NO	-
445	ZINC03625493	1494	0.21443797899211858	NO	-
446	ZINC03625448	1488	0.21441471981933133	NO	-
447	ZINC03798319	1604	0.21439533140950356	NO	-
448	ZINC00056426	169	0.21421551893748955	NO	-
449	ZINC03646905	1523	0.2138938986862875	NO	-
450	ZINC03625484	1492	0.21388386418047065	NO	-
451	ZINC03625448	1487	0.2135855726354398	NO	-
452	ZINC03855460	1664	0.2134947138445093	NO	-
453	ZINC00895585	444	0.21333559113462025	NO	-
454	ZINC01612702	801	0.21282071585091722	NO	-
455	ZINC03625448	1489	0.21275822845253625	NO	-
456	ZINC02388311	1150	0.21249065586734303	NO	-
457	ZINC01566260	688	0.21231202318216338	NO	-
458	ZINC01575341	707	0.2122033595011319	NO	-
459	ZINC01566260	690	0.21219651617428525	NO	-
460	ZINC01612702	800	0.21217668666683023	NO	-
461	ZINC01628620	846	0.2120963489170959	NO	-
462	ZINC02541286	1187	0.21179426043695704	NO	-
463	ZINC01719169	970	0.21166281950728053	NO	-
464	ZINC00057394	178	0.2115694678128034	NO	-
465	ZINC01532206	635	0.21125376667341317	NO	-
466	ZINC02558588	1199	0.21113428249807378	NO	-
467	ZINC01587353	730	0.21077375623041836	NO	-
468	ZINC04633698	2095	0.21055909687959548	NO	-
469	ZINC00901945	473	0.21030259275459248	NO	-
470	ZINC01566260	689	0.21024206870999773	NO	-
471	ZINC01660459	911	0.20993764152408892	NO	-
472	ZINC01705663	953	0.20987794853864652	NO	-
473	ZINC01612702	802	0.209792642292194	NO	-
474	ZINC01719169	971	0.2096177924824313	NO	-
475	ZINC00036940	140	0.2095844243726001	NO	-
476	ZINC03653618	1559	0.20939482462772888	NO	-
477	ZINC03651488	1545	0.2087347729169374	NO	-
478	ZINC01654331	886	0.20868342856926675	NO	-
479	ZINC01572131	703	0.20863049620405746	NO	-
480	ZINC03646903	1522	0.20858650964161268	NO	-
481	ZINC04586790	2060	0.20856072506604545	NO	-
482	ZINC04628113	2073	0.20846286229369942	NO	-
483	ZINC00896749	448	0.20808269181625696	NO	-
484	ZINC00006470	47	0.20802919860574526	NO	-
485	ZINC03646852	1519	0.20800502620355385	NO	-
486	ZINC01571792	702	0.20789915877767826	NO	-
487	ZINC01620106	837	0.20779904727179357	NO	-
488	ZINC03842249	1637	0.20774919468112263	NO	-
489	ZINC01558857	670	0.20752836587591744	NO	-
490	ZINC01660425	909	0.20741094971564247	NO	-
491	ZINC00518041	377	0.20716152988885933	NO	-
492	ZINC01719424	972	0.20714586459951825	NO	-
493	ZINC01558857	669	0.20696197696949348	NO	-
494	ZINC00019685	112	0.20694862011342507	NO	-
495	ZINC01587353	731	0.20679548465700162	NO	-
496	ZINC01730497	994	0.20674488660110546	NO	-
497	ZINC01660425	908	0.20666218811154588	NO	-
498	ZINC03581896	1404	0.2065170413165355	NO	-
499	ZINC04633746	2101	0.20624226956483677	NO	-
500	ZINC03871205	1730	0.20614043470928703	NO	-
501	ZINC03939535	1808	0.20600317050106923	NO	-
502	ZINC00009025	66	0.20578528802874585	NO	-
503	ZINC00518041	379	0.20560487925465934	NO	-
504	ZINC01619707	834	0.2054984259385806	NO	-
505	ZINC01588283	735	0.20537620580520194	NO	-
506	ZINC03625488	1493	0.20518250571290375	NO	-
507	ZINC00022193	124	0.20513076512059533	NO	-
508	ZINC01558857	668	0.20505076409859332	NO	-
509	ZINC03794628	1599	0.20486373613400158	NO	-
510	ZINC01611405	794	0.20458827163330287	NO	-
511	ZINC01617786	827	0.20453314533395997	NO	-
512	ZINC02697717	1235	0.20436026597688492	NO	-
513	ZINC01448962	574	0.2043568036213019	NO	-
514	ZINC03855460	1665	0.2040067160229353	NO	-
515	ZINC00006098	44	0.20397435769464187	NO	-
516	ZINC01615551	816	0.20393950991257653	NO	-
517	ZINC01493148	605	0.20364179186484127	NO	-
518	ZINC04642454	11	0.2035428119591284	YES	1
519	ZINC00488434	367	0.20351857724586941	NO	-
520	ZINC04268733	1977	0.20334577488972475	NO	-
521	ZINC02541304	1189	0.2033103622250154	NO	-
522	ZINC00000686	2	0.2032854551529683	NO	-
523	ZINC03595445	1441	0.20327067840882793	NO	-
524	ZINC04628472	2080	0.20314753451231596	NO	-
525	ZINC03625443	1483	0.20291829948788212	NO	-
526	ZINC04627798	2070	0.20278942072811768	NO	-
527	ZINC01620106	835	0.2026892405151394	NO	-
528	ZINC00402647	323	0.20256921338880335	NO	-
529	ZINC03653632	1564	0.20221500275058302	NO	-
530	ZINC03939534	1807	0.20208400622097386	NO	-
531	ZINC01617092	822	0.20207771601828184	NO	-
532	ZINC00518041	378	0.20188727594500755	NO	-
533	ZINC01680588	925	0.20177454355716318	NO	-
534	ZINC01886380	1043	0.20170562776061704	NO	-
535	ZINC01558254	665	0.20159923011975875	NO	-
536	ZINC01865660	1034	0.2014965974139194	NO	-
537	ZINC01886380	1044	0.2014646717937337	NO	-
538	ZINC03590827	1424	0.20129666485274236	NO	-
539	ZINC01620106	836	0.20124576790427287	NO	-
540	ZINC03582996	1405	0.20088442594411904	NO	-
541	ZINC01548095	652	0.20082858520562233	NO	-
542	ZINC03875977	1742	0.20072443072473511	NO	-
543	ZINC03863586	1703	0.20059066983382054	NO	-
544	ZINC03646948	1526	0.20054974976217502	NO	-
545	ZINC00092675	199	0.2003238899460212	NO	-
546	ZINC03651311	1544	0.20031762424688607	NO	-
547	ZINC03583023	1407	0.2003039934446308	NO	-
548	ZINC01660428	910	0.20022276653263577	NO	-
549	ZINC00008686	63	0.20022247329162707	NO	-
550	ZINC02388375	1151	0.20013460217277096	NO	-
551	ZINC03589996	1418	0.20010433163331068	NO	-
552	ZINC01705663	954	0.19994312911770631	NO	-
553	ZINC00406219	333	0.19990953247011928	NO	-
554	ZINC01886380	1045	0.19969713602338274	NO	-
555	ZINC00004050	14	0.19948483794398253	NO	-
556	ZINC00004489	22	0.19935862478270894	NO	-
557	ZINC03775763	1574	0.19900527688052932	NO	-
558	ZINC00967852	479	0.19892167898872365	NO	-
559	ZINC00057188	173	0.1987456900365421	NO	-
560	ZINC04430487	2023	0.19868811581895263	NO	-
561	ZINC04633743	2100	0.19862410957261434	NO	-
562	ZINC00519785	387	0.1986063696498051	NO	-
563	ZINC01705663	952	0.19857746823508582	NO	-
564	ZINC03646900	1521	0.19850779071161687	NO	-
565	ZINC03625447	1485	0.19849861537386176	NO	-
566	ZINC01005033	488	0.198489851742534	NO	-
567	ZINC03600174	1447	0.19806782664339642	NO	-
568	ZINC01617786	828	0.19799639865258295	NO	-
569	ZINC01558834	666	0.1979059217045189	NO	-
570	ZINC00901892	471	0.19773692431351292	NO	-
571	ZINC03806736	1618	0.19759679174509143	NO	-
572	ZINC04628404	2078	0.19739758506630567	NO	-
573	ZINC01549004	656	0.1970536965803722	NO	-
574	ZINC03842248	1636	0.19679066041827456	NO	-
575	ZINC00488531	368	0.19674398846925958	NO	-
576	ZINC00338049	290	0.19655170606991948	NO	-
577	ZINC03806736	1619	0.19645392346608584	NO	-
578	ZINC01617786	826	0.19639253539199197	NO	-
579	ZINC01639373	868	0.19579095227000284	NO	-
580	ZINC04633512	2093	0.19552158841423425	NO	-
581	ZINC03581079	1393	0.19547310678599705	NO	-
582	ZINC03032878	1284	0.19541731334025558	NO	-
583	ZINC00006470	48	0.1952491522476117	NO	-
584	ZINC00966788	477	0.1949185689437195	NO	-
585	ZINC04633154	2092	0.1948531999203673	NO	-
586	ZINC00012862	85	0.1947307311479287	NO	-
587	ZINC01448964	575	0.19470855491316572	NO	-
588	ZINC00377359	306	0.19466174803379419	NO	-
589	ZINC01481884	580	0.19456865924471173	NO	-
590	ZINC04627783	2069	0.19449290414463044	NO	-
591	ZINC01482377	586	0.1943947692407392	NO	-
592	ZINC01617063	820	0.19433632254205083	NO	-
593	ZINC03595130	1430	0.19419267515023658	NO	-
594	ZINC04605507	2061	0.19365465781553517	NO	-
595	ZINC03792367	1596	0.19348059655954317	NO	-
596	ZINC02150875	1093	0.19338635691123135	NO	-
597	ZINC01762420	1010	0.19285447543747888	NO	-
598	ZINC01705659	951	0.19273161100483546	NO	-
599	ZINC03852652	1653	0.19269804969444213	NO	-
600	ZINC04632922	2090	0.1926566476006742	NO	-
601	ZINC00046810	156	0.19257822634532307	NO	-
602	ZINC03581893	1403	0.19244179441493497	NO	-
603	ZINC01318743	546	0.1924328870924512	NO	-
604	ZINC03652297	1552	0.19229510219994692	NO	-
605	ZINC04429361	2020	0.19228334811403255	NO	-
606	ZINC01548095	651	0.19204752171075348	NO	-
607	ZINC03625447	1484	0.19189219742583982	NO	-
608	ZINC03583036	1409	0.19188330838109094	NO	-
609	ZINC03600183	1448	0.19176918396507495	NO	-
610	ZINC02529259	1179	0.19176305568982227	NO	-
611	ZINC01580810	716	0.19146128673550192	NO	-
612	ZINC01893719	1050	0.1909883462806976	NO	-
613	ZINC03799187	1607	0.19076013103219408	NO	-
614	ZINC02541278	1182	0.1907511495774877	NO	-
615	ZINC01562957	678	0.1904759733373753	NO	-
616	ZINC00012861	84	0.19041342376210668	NO	-
617	ZINC01697892	941	0.19029743252797784	NO	-
618	ZINC03985065	1869	0.19016237477493908	NO	-
619	ZINC01042107	496	0.18981336167752264	NO	-
620	ZINC02381551	1144	0.18974754282130593	NO	-
621	ZINC00006470	46	0.18962513428242697	NO	-
622	ZINC01713362	961	0.18938891253252216	NO	-
623	ZINC01611210	788	0.18927829153692186	NO	-
624	ZINC01716251	966	0.18914074050851323	NO	-
625	ZINC01654332	890	0.18874717503816	NO	-
626	ZINC00901659	469	0.18866378283439666	NO	-
627	ZINC01515368	627	0.18851142598445586	NO	-
628	ZINC01857650	1028	0.18835861949025068	NO	-
629	ZINC04633723	2098	0.18831258188007433	NO	-
630	ZINC04621319	2063	0.1882839820803435	NO	-
631	ZINC00058108	183	0.18819480480043008	NO	-
632	ZINC01654331	887	0.18805325652710964	NO	-
633	ZINC01611210	790	0.18805092660107822	NO	-
634	ZINC01747719	1000	0.18799010991870757	NO	-
635	ZINC00013840	88	0.1879895019814903	NO	-
636	ZINC00104951	204	0.18782129793352292	NO	-
637	ZINC04023374	1898	0.18768941035328368	NO	-
638	ZINC01558856	667	0.18759280226766278	NO	-
639	ZINC03626327	1495	0.18746588241932563	NO	-
640	ZINC03653348	1555	0.1874106053302067	NO	-
641	ZINC03649309	1536	0.18732282550432666	NO	-
642	ZINC03775763	1573	0.18730485577950262	NO	-
643	ZINC02567883	1203	0.18727855315825484	NO	-
644	ZINC03653624	1561	0.1871714228601172	NO	-
645	ZINC01611210	789	0.18696339073021562	NO	-
646	ZINC01617783	824	0.18689101692946813	NO	-
647	ZINC03930936	1803	0.1865893221668438	NO	-
648	ZINC02690607	1234	0.18616323533143353	NO	-
649	ZINC01481792	579	0.18614588660225198	NO	-
650	ZINC01665848	915	0.18589126930024655	NO	-
651	ZINC00005285	38	0.18580375102535818	NO	-
652	ZINC04621316	2062	0.1857946605912825	NO	-
653	ZINC03954446	1824	0.18542310059498687	NO	-
654	ZINC00367948	300	0.1854012107209924	NO	-
655	ZINC03816984	1626	0.18505587363318074	NO	-
656	ZINC01498437	609	0.18492168597472403	NO	-
657	ZINC02585434	1216	0.18487491625974084	NO	-
658	ZINC00134422	223	0.18484820708006158	NO	-
659	ZINC01464264	578	0.18480302761550157	NO	-
660	ZINC03327354	1350	0.18480182763844438	NO	-
661	ZINC00016618	101	0.18447348301887004	NO	-
662	ZINC03863667	1704	0.18431980738955164	NO	-
663	ZINC03654698	1568	0.1839697916082794	NO	-
664	ZINC01569094	694	0.18392601391977592	NO	-
665	ZINC01074246	507	0.18374645427392058	NO	-
666	ZINC03583018	1406	0.1835967064447725	NO	-
667	ZINC03654696	1566	0.18357156497573843	NO	-
668	ZINC02525834	1174	0.1835631239905792	NO	-
669	ZINC00014295	89	0.1835610489107629	NO	-
670	ZINC00057331	176	0.1834350320455458	NO	-
671	ZINC03590822	1423	0.18342080273975286	NO	-
672	ZINC03583025	1408	0.18337570513666512	NO	-
673	ZINC02128547	1088	0.18330817188500842	NO	-
674	ZINC01612607	799	0.18329230382483544	NO	-
675	ZINC03862613	1696	0.1832080026573846	NO	-
676	ZINC03652751	1553	0.1830977895438225	NO	-
677	ZINC00005166	35	0.18293646968252741	NO	-
678	ZINC00135497	225	0.182877428956424	NO	-
679	ZINC02525832	1173	0.18252116062502563	NO	-
680	ZINC02047845	1069	0.1822764122893425	NO	-
681	ZINC03611815	1465	0.18220588617516548	NO	-
682	ZINC00015238	98	0.18208897664917495	NO	-
683	ZINC03611851	1467	0.18202593360111724	NO	-
684	ZINC01660424	907	0.18201898019222337	NO	-
685	ZINC01628087	843	0.18198906124952788	NO	-
686	ZINC04430436	2022	0.18173980699226988	NO	-
687	ZINC01548095	650	0.18170923275362058	NO	-
688	ZINC04621320	2064	0.18136054849721633	NO	-
689	ZINC01609155	768	0.18126378390553713	NO	-
690	ZINC02004499	1055	0.18119688657690225	NO	-
691	ZINC03651939	1548	0.18106907882407045	NO	-
692	ZINC03611815	1463	0.18094643345516673	NO	-
693	ZINC03777834	1578	0.18092233915516212	NO	-
694	ZINC01712403	960	0.18080932115042894	NO	-
695	ZINC03098614	1302	0.18068104799259513	NO	-
696	ZINC03861950	1689	0.18063137859881107	NO	-
697	ZINC01609155	767	0.18059060380633618	NO	-
698	ZINC03775933	1575	0.18055296498672374	NO	-
699	ZINC01612607	798	0.18025382087277086	NO	-
700	ZINC01859288	1030	0.17993632872947157	NO	-
701	ZINC01565211	683	0.17988634682693844	NO	-
702	ZINC03644264	1508	0.17962613122277155	NO	-
703	ZINC00236579	261	0.17955592970791315	NO	-
704	ZINC01866106	1036	0.17932430021357154	NO	-
705	ZINC01529923	629	0.17915235453059788	NO	-
706	ZINC03595416	1435	0.17913343165788417	NO	-
707	ZINC00004189	17	0.178908149242121	NO	-
708	ZINC03775933	1576	0.17860993604315528	NO	-
709	ZINC01617783	823	0.17860727164182538	NO	-
710	ZINC03651920	1547	0.1784176290808568	NO	-
711	ZINC03979372	1865	0.1783727871918812	NO	-
712	ZINC03600460	1450	0.17835465993927876	NO	-
713	ZINC01199551	523	0.1783329780277466	NO	-
714	ZINC00012209	80	0.17824340556064225	NO	-
715	ZINC00001253	8	0.17804117651968954	NO	-
716	ZINC01612607	797	0.17775266280851193	NO	-
717	ZINC00004189	16	0.17752313771804742	NO	-
718	ZINC01613660	808	0.1775147292763692	NO	-
719	ZINC03651524	1546	0.17727397160939837	NO	-
720	ZINC00158458	239	0.1771931179430816	NO	-
721	ZINC03816989	1627	0.1771850807956514	NO	-
722	ZINC02541278	1184	0.17702730046861095	NO	-
723	ZINC01609155	769	0.17688310488542702	NO	-
724	ZINC03857917	1671	0.17678704965950917	NO	-
725	ZINC01570227	696	0.176725711266423	NO	-
726	ZINC02541283	1186	0.17660522793878636	NO	-
727	ZINC03069013	1290	0.17652587962633878	NO	-
728	ZINC00136666	226	0.17599573754007808	NO	-
729	ZINC01617783	825	0.17589702095243587	NO	-
730	ZINC01769595	1013	0.1757008721634427	NO	-
731	ZINC02541278	1183	0.17556402477700572	NO	-
732	ZINC03165289	1329	0.17549943923441413	NO	-
733	ZINC01587046	727	0.17542861237301569	NO	-
734	ZINC01574785	705	0.17524396423490518	NO	-
735	ZINC03842246	1635	0.17497131200009175	NO	-
736	ZINC03611854	1468	0.17471021706615206	NO	-
737	ZINC00812231	438	0.17463823664230493	NO	-
738	ZINC00004189	18	0.17438820166684915	NO	-
739	ZINC01728677	988	0.17417346599186548	NO	-
740	ZINC03855162	1661	0.17409539823866585	NO	-
741	ZINC00005231	36	0.17371357672310644	NO	-
742	ZINC01684694	930	0.1735535608268434	NO	-
743	ZINC00007572	58	0.17347561433880637	NO	-
744	ZINC04387066	2005	0.17341479130171614	NO	-
745	ZINC01080968	512	0.17324676969492345	NO	-
746	ZINC04628406	2079	0.1732427868641858	NO	-
747	ZINC03869857	1727	0.17288154896334454	NO	-
748	ZINC03611849	1466	0.1728559276008335	NO	-
749	ZINC01203468	526	0.17280829963607855	NO	-
750	ZINC03653625	1562	0.1727007178098511	NO	-
751	ZINC04387066	2007	0.17266154700901223	NO	-
752	ZINC03147921	1313	0.17259754046052203	NO	-
753	ZINC01483488	588	0.17240250795369633	NO	-
754	ZINC04387066	2006	0.17183705596797907	NO	-
755	ZINC03985065	1868	0.171821125355527	NO	-
756	ZINC00004775	28	0.17167735300499978	NO	-
757	ZINC03857917	1672	0.1715913255009193	NO	-
758	ZINC00526389	390	0.17134805515533041	NO	-
759	ZINC03799165	1606	0.17129571202775934	NO	-
760	ZINC00017142	103	0.17110042210360796	NO	-
761	ZINC00011177	72	0.1708848207779786	NO	-
762	ZINC00252893	272	0.17079450023305298	NO	-
763	ZINC00004564	23	0.17077473455868686	NO	-
764	ZINC00004253	20	0.17067637329809648	NO	-
765	ZINC04214253	1942	0.17062753952803134	NO	-
766	ZINC02685292	1232	0.1705863125774547	NO	-
767	ZINC03819693	1629	0.17041645977247005	NO	-
768	ZINC01539266	639	0.1704017919728059	NO	-
769	ZINC03819693	1630	0.17040171491596234	NO	-
770	ZINC03819693	1631	0.17040171491596234	NO	-
771	ZINC01566227	687	0.17037656333263232	NO	-
772	ZINC00420817	347	0.17028524666610656	NO	-
773	ZINC00313211	287	0.16979198166212028	NO	-
774	ZINC03651947	1549	0.16947301976811607	NO	-
775	ZINC00895925	445	0.16940144583896402	NO	-
776	ZINC03647771	1528	0.16939374649867509	NO	-
777	ZINC03581672	1394	0.1691349744584759	NO	-
778	ZINC00004244	19	0.16899171265966362	NO	-
779	ZINC00006532	50	0.1689723110525318	NO	-
780	ZINC00093090	201	0.16886418491636906	NO	-
781	ZINC02489358	1162	0.16856943459617005	NO	-
782	ZINC03611855	1469	0.16852787725617777	NO	-
783	ZINC00012206	79	0.16849431784304583	NO	-
784	ZINC02381478	1138	0.16845784992860632	NO	-
785	ZINC01728678	989	0.1682952830503919	NO	-
786	ZINC00519742	385	0.16827436439046076	NO	-
787	ZINC00057415	180	0.16814122377804497	NO	-
788	ZINC01607393	761	0.1679879214941697	NO	-
789	ZINC03646945	1525	0.16796956738321822	NO	-
790	ZINC00191837	251	0.16790265396990936	NO	-
791	ZINC00008846	65	0.16719206970126574	NO	-
792	ZINC01571705	701	0.16717894339447464	NO	-
793	ZINC00037880	144	0.16712516760402663	NO	-
794	ZINC01565124	682	0.16698072064203195	NO	-
795	ZINC03652132	1551	0.166877143947981	NO	-
796	ZINC03859809	1685	0.16686996918550576	NO	-
797	ZINC03589677	1417	0.16680240742286517	NO	-
798	ZINC02145392	1092	0.16664519308699816	NO	-
799	ZINC01864227	1033	0.16664228419408775	NO	-
800	ZINC03625447	1486	0.1662584602828781	NO	-
801	ZINC00175502	244	0.16598572813525428	NO	-
802	ZINC03850176	1647	0.16597439531961036	NO	-
803	ZINC02381542	1143	0.16574890187220087	NO	-
804	ZINC00014578	94	0.165637298779242	NO	-
805	ZINC01529416	628	0.165594190070891	NO	-
806	ZINC03584090	1415	0.16546372347930188	NO	-
807	ZINC04628066	2072	0.1652751177696883	NO	-
808	ZINC00040152	146	0.16526601420524945	NO	-
809	ZINC04387058	2002	0.1651802190059286	NO	-
810	ZINC04387058	2003	0.16518013911087528	NO	-
811	ZINC04387058	2004	0.1651797562934525	NO	-
812	ZINC03148519	1315	0.1650669931489677	NO	-
813	ZINC00093090	200	0.16482965553281465	NO	-
814	ZINC00054575	167	0.16464606081594857	NO	-
815	ZINC00517738	376	0.16456119528946753	NO	-
816	ZINC00402740	327	0.1645490088468487	NO	-
817	ZINC00093095	202	0.16451272077139134	NO	-
818	ZINC02022816	1060	0.16431203985170117	NO	-
819	ZINC00492592	369	0.1641239740105852	NO	-
820	ZINC01558057	663	0.16410681535097524	NO	-
821	ZINC01320046	550	0.1640457404397416	NO	-
822	ZINC04632795	2084	0.1640304682978723	NO	-
823	ZINC00011837	76	0.1638021573566447	NO	-
824	ZINC01491022	594	0.16377033031908195	NO	-
825	ZINC01755094	1002	0.163465875846402	NO	-
826	ZINC00006044	43	0.16345630259915667	NO	-
827	ZINC00057182	171	0.16336790772737064	NO	-
828	ZINC00014578	92	0.1631479092488679	NO	-
829	ZINC01655535	895	0.16312427835735455	NO	-
830	ZINC00519741	384	0.16305957492082368	NO	-
831	ZINC01729001	992	0.16302590571393366	NO	-
832	ZINC00402739	326	0.16291941157141754	NO	-
833	ZINC03855162	1660	0.16291330513968566	NO	-
834	ZINC04469957	2039	0.1628357769519326	NO	-
835	ZINC00057518	181	0.1626874699697235	NO	-
836	ZINC00004835	29	0.16253111692293298	NO	-
837	ZINC00005008	33	0.1624469064506722	NO	-
838	ZINC03606288	1460	0.16233359520673504	NO	-
839	ZINC00012213	81	0.16223885540117838	NO	-
840	ZINC03145696	1311	0.16211720010741418	NO	-
841	ZINC03963235	1826	0.16211193162100415	NO	-
842	ZINC00004857	30	0.1620295854644991	NO	-
843	ZINC04164448	1931	0.16194416332658174	NO	-
844	ZINC00014578	93	0.16192437502606274	NO	-
845	ZINC02022816	1059	0.1614652644514398	NO	-
846	ZINC03646944	1524	0.1610880366887123	NO	-
847	ZINC04094911	1905	0.16101359969805912	NO	-
848	ZINC03859809	1686	0.16088853730320937	NO	-
849	ZINC00005751	39	0.16074474403117361	NO	-
850	ZINC00093095	203	0.1606566101995648	NO	-
851	ZINC01085040	514	0.16062882796041805	NO	-
852	ZINC04094911	1904	0.16050097427953772	NO	-
853	ZINC00057180	170	0.16040575058347084	NO	-
854	ZINC00036968	142	0.16030636875131624	NO	-
855	ZINC03584090	1414	0.16019299771669465	NO	-
856	ZINC03778208	1582	0.16006992638505305	NO	-
857	ZINC00010935	71	0.15997060302815072	NO	-
858	ZINC03903326	1789	0.15975624107903455	NO	-
859	ZINC03850176	1648	0.159688014659111	NO	-
860	ZINC02833426	1264	0.15962350187651908	NO	-
861	ZINC01727069	983	0.15960671848628277	NO	-
862	ZINC03782850	1589	0.15948052472245614	NO	-
863	ZINC03075908	1295	0.15938049239303573	NO	-
864	ZINC01711069	958	0.1592797540012742	NO	-
865	ZINC03584090	1416	0.15925351864487505	NO	-
866	ZINC01565267	684	0.15903951891096388	NO	-
867	ZINC00057393	177	0.15894705818149865	NO	-
868	ZINC00020219	116	0.1587721501145479	NO	-
869	ZINC03878460	1747	0.15865626443147923	NO	-
870	ZINC01041276	495	0.15859656504135494	NO	-
871	ZINC03978648	1862	0.15812872918720502	NO	-
872	ZINC00895152	441	0.15798250561462615	NO	-
873	ZINC03806734	1617	0.15793208356104405	NO	-
874	ZINC01545060	645	0.15788917215630066	NO	-
875	ZINC00901992	474	0.15780882550134778	NO	-
876	ZINC00139343	228	0.15759917348710825	NO	-
877	ZINC01570819	698	0.15758730956763595	NO	-
878	ZINC03079486	1296	0.15757182053070393	NO	-
879	ZINC03978648	1863	0.1575610908941497	NO	-
880	ZINC01199529	522	0.15744947606653475	NO	-
881	ZINC00901992	475	0.15718392979887905	NO	-
882	ZINC00078285	195	0.15693844996892095	NO	-
883	ZINC00221736	258	0.15670504896668655	NO	-
884	ZINC01740210	998	0.1566685913722536	NO	-
885	ZINC00040152	147	0.15662837440426905	NO	-
886	ZINC00040188	150	0.1565835819590423	NO	-
887	ZINC03069031	1291	0.15649870623528347	NO	-
888	ZINC00008624	62	0.15644056021452388	NO	-
889	ZINC03650515	1541	0.15632252904456892	NO	-
890	ZINC00017143	104	0.15607032794652093	NO	-
891	ZINC03804364	1614	0.15606215840409138	NO	-
892	ZINC00021178	120	0.15604172585663575	NO	-
893	ZINC00018096	109	0.15600150946409547	NO	-
894	ZINC01579078	713	0.15588169913807534	NO	-
895	ZINC03073256	1293	0.15578352259154601	NO	-
896	ZINC04430906	2025	0.155647505576576	NO	-
897	ZINC01512341	621	0.15554602904168283	NO	-
898	ZINC02522543	1171	0.15553526323211497	NO	-
899	ZINC01509765	615	0.15547649009989045	NO	-
900	ZINC02465183	1160	0.15498122825903238	NO	-
901	ZINC03654697	1567	0.15496259083808295	NO	-
902	ZINC00005235	37	0.15492713258243762	NO	-
903	ZINC04430906	2026	0.15489756445295683	NO	-
904	ZINC00026220	136	0.15440962992909718	NO	-
905	ZINC01584088	719	0.15414273860781347	NO	-
906	ZINC01996390	1054	0.15387025720794764	NO	-
907	ZINC02022816	1061	0.15373845875253594	NO	-
908	ZINC00004373	21	0.15372503423353284	NO	-
909	ZINC00236576	259	0.1537217318322758	NO	-
910	ZINC03583042	1410	0.15356478524928927	NO	-
911	ZINC01536012	636	0.15354547391065773	NO	-
912	ZINC04097168	1913	0.1535421454360735	NO	-
913	ZINC03806734	1616	0.15352218065881013	NO	-
914	ZINC03595418	1436	0.1534234437242571	NO	-
915	ZINC00004914	31	0.15304386590046642	NO	-
916	ZINC00901992	476	0.15296415909852648	NO	-
917	ZINC04430906	2024	0.1525779699489329	NO	-
918	ZINC02583764	1214	0.15244887359998782	NO	-
919	ZINC03581822	1398	0.1524225804803825	NO	-
920	ZINC00036968	143	0.15230691323967174	NO	-
921	ZINC02541296	1188	0.15218038440430767	NO	-
922	ZINC03903325	1788	0.1521518992593221	NO	-
923	ZINC01609415	777	0.15200662791327785	NO	-
924	ZINC00053379	162	0.15200367161307607	NO	-
925	ZINC04475363	2046	0.1518772488533644	NO	-
926	ZINC00015174	97	0.15185847652613216	NO	-
927	ZINC02040108	1067	0.1515943648884903	NO	-
928	ZINC04430255	2021	0.15133408762039077	NO	-
929	ZINC02922855	1276	0.15131594643518856	NO	-
930	ZINC03801495	1612	0.15120742682121763	NO	-
931	ZINC04475363	2045	0.15119673076364348	NO	-
932	ZINC02115537	1086	0.15099139445468604	NO	-
933	ZINC03859392	1680	0.15097927214645612	NO	-
934	ZINC00018094	107	0.15074640605896153	NO	-
935	ZINC03611865	1470	0.15070237786569396	NO	-
936	ZINC03947557	1818	0.15056785498493766	NO	-
937	ZINC00218143	255	0.15036129850360513	NO	-
938	ZINC04470149	2041	0.15023433915605572	NO	-
939	ZINC00023132	128	0.15022458034028832	NO	-
940	ZINC03782498	1588	0.15010334075170823	NO	-
941	ZINC00116764	210	0.15003696911316797	NO	-
942	ZINC03903326	1790	0.1500038436139217	NO	-
943	ZINC03870190	1728	0.14990554093153705	NO	-
944	ZINC02077971	1078	0.14990535365456098	NO	-
945	ZINC01509765	616	0.14986924514679847	NO	-
946	ZINC00013240	87	0.14985587487825586	NO	-
947	ZINC01504917	613	0.1498253793875422	NO	-
948	ZINC00010141	67	0.14978397489293663	NO	-
949	ZINC01755805	1003	0.1497274226273135	NO	-
950	ZINC03947557	1817	0.1496664125376516	NO	-
951	ZINC04336571	1991	0.14960378495634796	NO	-
952	ZINC04475363	2047	0.1495857326626593	NO	-
953	ZINC03853997	1655	0.14936040326440106	NO	-
954	ZINC03584087	1412	0.14935663259921367	NO	-
955	ZINC00022171	122	0.1493348016451162	NO	-
956	ZINC02019938	1057	0.14922010003399852	NO	-
957	ZINC03903325	1787	0.14909677491999715	NO	-
958	ZINC03871728	1732	0.14898234061671506	NO	-
959	ZINC03584087	1411	0.14894529378596866	NO	-
960	ZINC03584087	1413	0.14881877725866274	NO	-
961	ZINC03947557	1819	0.1487376404535413	NO	-
962	ZINC02387113	1148	0.14857649733190906	NO	-
963	ZINC01514757	626	0.14849332726395897	NO	-
964	ZINC00246238	270	0.14846321171888616	NO	-
965	ZINC00014435	91	0.14834446699565823	NO	-
966	ZINC00850233	439	0.14825127276728778	NO	-
967	ZINC04632690	2083	0.14820362307620907	NO	-
968	ZINC03873279	1738	0.14790409934622117	NO	-
969	ZINC01444144	571	0.14759297568968457	NO	-
970	ZINC04336571	1992	0.14758104946524064	NO	-
971	ZINC04336571	1993	0.14758104946524064	NO	-
972	ZINC04095252	1906	0.14755037294445336	NO	-
973	ZINC00118623	211	0.14748383820187272	NO	-
974	ZINC00036967	141	0.1474192878814047	NO	-
975	ZINC03299639	1341	0.14739443044401618	NO	-
976	ZINC01634883	854	0.14732383523094925	NO	-
977	ZINC03595411	1434	0.14722017667127482	NO	-
978	ZINC03993203	1883	0.1471546140999216	NO	-
979	ZINC04469929	2038	0.1471546140999216	NO	-
980	ZINC03855406	1662	0.14702384133186108	NO	-
981	ZINC03110497	1304	0.146993147264073	NO	-
982	ZINC00487636	366	0.14687367952552124	NO	-
983	ZINC00006628	52	0.14679025986576524	NO	-
984	ZINC03777889	1579	0.14678581546812816	NO	-
985	ZINC01444219	572	0.14666270831518263	NO	-
986	ZINC04097168	1912	0.1465518540039231	NO	-
987	ZINC04095252	1907	0.1464918063915837	NO	-
988	ZINC03595419	1437	0.14637383250075967	NO	-
989	ZINC00004565	24	0.14635187150369938	NO	-
990	ZINC03646864	1520	0.14618820207144056	NO	-
991	ZINC00368004	302	0.14607441704191032	NO	-
992	ZINC03963237	1827	0.14601192203549895	NO	-
993	ZINC03801495	1613	0.14600243851003805	NO	-
994	ZINC01751787	1001	0.14593046899237527	NO	-
995	ZINC01639373	866	0.14584406269588887	NO	-
996	ZINC03777895	1580	0.14580652850815562	NO	-
997	ZINC04097168	1911	0.14574206936799247	NO	-
998	ZINC01204694	531	0.14571468922327835	NO	-
999	ZINC01203682	530	0.145623049400086	NO	-
1000	ZINC00402741	328	0.14560050425721963	NO	-
1001	ZINC02115536	1085	0.1455951684519948	NO	-
1002	ZINC00850233	440	0.1454160552170528	NO	-
1003	ZINC00368004	301	0.14541386084846136	NO	-
1004	ZINC01051629	498	0.14531595083608118	NO	-
1005	ZINC02115539	1087	0.14519411737069432	NO	-
1006	ZINC01445818	573	0.14517586047181127	NO	-
1007	ZINC00901580	467	0.14516614444572387	NO	-
1008	ZINC00072975	191	0.1451139055462156	NO	-
1009	ZINC01609313	776	0.14508987969201106	NO	-
1010	ZINC01536316	637	0.14482073096854017	NO	-
1011	ZINC03863153	1700	0.1447465170751615	NO	-
1012	ZINC00058676	184	0.14469854683529607	NO	-
1013	ZINC00040188	149	0.1446512359940167	NO	-
1014	ZINC03801492	1610	0.14463993113349016	NO	-
1015	ZINC03848980	1645	0.14460815687889947	NO	-
1016	ZINC00976085	483	0.14460062790527167	NO	-
1017	ZINC03967035	1828	0.14458083423723272	NO	-
1018	ZINC03807070	1620	0.14453933833126628	NO	-
1019	ZINC03863743	1705	0.14453675620582299	NO	-
1020	ZINC01560461	672	0.1444965030435199	NO	-
1021	ZINC00057398	179	0.14430435222375917	NO	-
1022	ZINC03969391	1832	0.14425344991396252	NO	-
1023	ZINC03861948	1688	0.14423212575059188	NO	-
1024	ZINC01514640	623	0.14413243134349935	NO	-
1025	ZINC00012296	83	0.1441235005045525	NO	-
1026	ZINC04632862	2085	0.1440411425030816	NO	-
1027	ZINC03863744	1706	0.14382492211254502	NO	-
1028	ZINC01602420	751	0.14379949918550905	NO	-
1029	ZINC01437736	568	0.14364936330189865	NO	-
1030	ZINC04001254	1889	0.14359607323177162	NO	-
1031	ZINC03859593	1683	0.14349236071847532	NO	-
1032	ZINC00011271	73	0.14348997357284374	NO	-
1033	ZINC03653420	1556	0.14346965985664747	NO	-
1034	ZINC00976085	482	0.14328763506499798	NO	-
1035	ZINC03859593	1684	0.14327554870667455	NO	-
1036	ZINC00901580	468	0.14327021819685426	NO	-
1037	ZINC02077970	1077	0.14320064790665868	NO	-
1038	ZINC00022172	123	0.14319024525337046	NO	-
1039	ZINC01683110	929	0.1431738027247164	NO	-
1040	ZINC03600246	1449	0.14311467030481984	NO	-
1041	ZINC01430235	565	0.14310083686088373	NO	-
1042	ZINC03595436	1438	0.14299924420750632	NO	-
1043	ZINC00015260	99	0.14295629971031676	NO	-
1044	ZINC02020170	1058	0.1429195260532042	NO	-
1045	ZINC01556941	661	0.1428614901475791	NO	-
1046	ZINC00402738	325	0.14282642020959074	NO	-
1047	ZINC03861863	1687	0.14276620262207182	NO	-
1048	ZINC03595437	1439	0.14262414955348054	NO	-
1049	ZINC01639373	867	0.142622696776905	NO	-
1050	ZINC01504913	612	0.14252593577606412	NO	-
1051	ZINC01514638	622	0.14237533229744614	NO	-
1052	ZINC01614360	815	0.14226169622760831	NO	-
1053	ZINC03861997	1691	0.1420623411819732	NO	-
1054	ZINC03861999	1692	0.14191038977309914	NO	-
1055	ZINC00007605	59	0.1417679435475018	NO	-
1056	ZINC00024789	134	0.1416635513585262	NO	-
1057	ZINC01637718	861	0.14160677968648344	NO	-
1058	ZINC03856019	1667	0.14150823657831524	NO	-
1059	ZINC02526381	1177	0.14130457658001247	NO	-
1060	ZINC02077972	1079	0.14120466450321972	NO	-
1061	ZINC01654336	891	0.14114625222425392	NO	-
1062	ZINC01022306	490	0.14106786383285008	NO	-
1063	ZINC01891325	1049	0.1409853876356026	NO	-
1064	ZINC00178012	245	0.14096219622054063	NO	-
1065	ZINC02526381	1175	0.1409513339304561	NO	-
1066	ZINC03002916	1280	0.14095004949975992	NO	-
1067	ZINC02077969	1076	0.14093962672509783	NO	-
1068	ZINC01511116	618	0.14085231913799298	NO	-
1069	ZINC00006861	53	0.1407295425646768	NO	-
1070	ZINC03949849	1820	0.14066230602021595	NO	-
1071	ZINC02128716	1089	0.14054197898984463	NO	-
1072	ZINC00236594	264	0.1403763056956923	NO	-
1073	ZINC03645390	1509	0.14025801289386342	NO	-
1074	ZINC02526381	1176	0.1402326522468145	NO	-
1075	ZINC03939537	1809	0.14011227449180205	NO	-
1076	ZINC00012868	86	0.14003424207085136	NO	-
1077	ZINC01612928	806	0.1400288464577968	NO	-
1078	ZINC03646969	1527	0.13998240265833867	NO	-
1079	ZINC01548002	648	0.13984229020248837	NO	-
1080	ZINC00005081	34	0.1397946793656087	NO	-
1081	ZINC03629276	1503	0.1394322931577897	NO	-
1082	ZINC03859392	1681	0.13929484976725948	NO	-
1083	ZINC01701372	949	0.139252001047814	NO	-
1084	ZINC00423468	349	0.13919040522866255	NO	-
1085	ZINC00022952	127	0.1390510885481008	NO	-
1086	ZINC00004093	15	0.13890704997749592	NO	-
1087	ZINC00011703	75	0.13885174007795273	NO	-
1088	ZINC03645806	1513	0.13881041476902112	NO	-
1089	ZINC01041275	494	0.1384195179243768	NO	-
1090	ZINC03581822	1397	0.13830783579642916	NO	-
1091	ZINC04533229	2058	0.1382492689175113	NO	-
1092	ZINC03801492	1611	0.1382359993724304	NO	-
1093	ZINC03581822	1396	0.13821217143150258	NO	-
1094	ZINC03786416	1591	0.13818627447397774	NO	-
1095	ZINC01233816	532	0.13811806717543607	NO	-
1096	ZINC03233341	1333	0.13799264238423264	NO	-
1097	ZINC00236589	263	0.13789415892050222	NO	-
1098	ZINC03071668	1292	0.1378329928943152	NO	-
1099	ZINC00007233	55	0.13761295869517726	NO	-
1100	ZINC00193044	252	0.13758051911842667	NO	-
1101	ZINC01612912	804	0.13755626515851233	NO	-
1102	ZINC03607196	1461	0.13737887273247215	NO	-
1103	ZINC01612912	805	0.13700507112881227	NO	-
1104	ZINC00423430	348	0.13700494457546375	NO	-
1105	ZINC00011699	74	0.136918271126783	NO	-
1106	ZINC02712788	1240	0.13687085875453012	NO	-
1107	ZINC01605995	758	0.1367381102131723	NO	-
1108	ZINC01612912	803	0.1366388305283653	NO	-
1109	ZINC04317926	1988	0.1365367085976501	NO	-
1110	ZINC03861996	1690	0.13648754167971044	NO	-
1111	ZINC00252932	273	0.13615748268287864	NO	-
1112	ZINC01617064	821	0.13603278412861597	NO	-
1113	ZINC03890966	1765	0.13597030649861885	NO	-
1114	ZINC02558164	1195	0.1359630381917778	NO	-
1115	ZINC00017141	102	0.13579171008751104	NO	-
1116	ZINC00015056	96	0.13565154029280138	NO	-
1117	ZINC01203477	527	0.1356485771747939	NO	-
1118	ZINC01758409	1004	0.13553425361883817	NO	-
1119	ZINC00243920	267	0.13538859164113856	NO	-
1120	ZINC03602024	1452	0.1353242588638454	NO	-
1121	ZINC01637718	860	0.13529989279619462	NO	-
1122	ZINC00896201	447	0.1352843800976004	NO	-
1123	ZINC04633681	2094	0.13511589999838577	NO	-
1124	ZINC00018095	108	0.13497433807204265	NO	-
1125	ZINC01612352	796	0.13496297696012607	NO	-
1126	ZINC03812255	1623	0.13487758772743022	NO	-
1127	ZINC00026217	135	0.13477954870256212	NO	-
1128	ZINC01560461	671	0.13473676925923173	NO	-
1129	ZINC03806494	1615	0.13458332365048373	NO	-
1130	ZINC03863212	1701	0.13446617856592863	NO	-
1131	ZINC03650810	1543	0.13439995057167778	NO	-
1132	ZINC00895402	443	0.1343704785276097	NO	-
1133	ZINC00895402	442	0.13434176668767778	NO	-
1134	ZINC03607198	1462	0.13425434143802478	NO	-
1135	ZINC03898651	1775	0.13416079565883543	NO	-
1136	ZINC03595439	1440	0.1339454536433842	NO	-
1137	ZINC01856856	1027	0.13362020191235816	NO	-
1138	ZINC04250371	1976	0.13351902627815337	NO	-
1139	ZINC03599476	1446	0.13325764719082	NO	-
1140	ZINC01602400	750	0.13294964488307714	NO	-
1141	ZINC01635268	855	0.13250058184866825	NO	-
1142	ZINC02199966	1102	0.13244515736194132	NO	-
1143	ZINC00402648	324	0.1319335144090719	NO	-
1144	ZINC04501862	2051	0.13179924278419686	NO	-
1145	ZINC03787622	1593	0.13176241881218395	NO	-
1146	ZINC03792929	1598	0.13137617587450082	NO	-
1147	ZINC04249738	1970	0.13132386501999074	NO	-
1148	ZINC00057265	175	0.13125130033336674	NO	-
1149	ZINC03786416	1592	0.13121203263372355	NO	-
1150	ZINC02271797	1114	0.13092562258022286	NO	-
1151	ZINC00180718	247	0.13079961957981226	NO	-
1152	ZINC03626630	1497	0.13068053854087083	NO	-
1153	ZINC01530075	630	0.13058752354472644	NO	-
1154	ZINC03972354	1845	0.13007270090861747	NO	-
1155	ZINC01799347	1019	0.13001903273940416	NO	-
1156	ZINC03648520	1531	0.12984095500873033	NO	-
1157	ZINC03796224	1602	0.12976707160414913	NO	-
1158	ZINC01565754	685	0.12974436393921523	NO	-
1159	ZINC00180718	246	0.12950202859909105	NO	-
1160	ZINC00023158	129	0.1294585850589302	NO	-
1161	ZINC03808642	1621	0.12932715608666553	NO	-
1162	ZINC01699579	943	0.12926016322002357	NO	-
1163	ZINC00390999	313	0.12917641331193772	NO	-
1164	ZINC01598455	749	0.12912235542046788	NO	-
1165	ZINC01716590	967	0.12901497860394892	NO	-
1166	ZINC03960903	1825	0.12872517913678044	NO	-
1167	ZINC03646713	1517	0.1286834480875362	NO	-
1168	ZINC00010146	68	0.12867197870426694	NO	-
1169	ZINC01720799	976	0.12866325453190236	NO	-
1170	ZINC00012222	82	0.12830670065380972	NO	-
1171	ZINC03646715	1518	0.12799381039844013	NO	-
1172	ZINC04632863	2086	0.12775263323296798	NO	-
1173	ZINC02897216	1274	0.12769680684410417	NO	-
1174	ZINC01708089	955	0.12755570379932066	NO	-
1175	ZINC02565538	1201	0.12751141795840906	NO	-
1176	ZINC01635702	856	0.12701847118553952	NO	-
1177	ZINC00439168	356	0.12650323588075582	NO	-
1178	ZINC02662364	1231	0.1264982052576207	NO	-
1179	ZINC01539080	638	0.12648112772662393	NO	-
1180	ZINC03797021	1603	0.12594036299041622	NO	-
1181	ZINC03972354	1843	0.1252626146599311	NO	-
1182	ZINC01614193	810	0.12498211733824244	NO	-
1183	ZINC04307354	1987	0.12495314736049738	NO	-
1184	ZINC01482800	587	0.12461300157097883	NO	-
1185	ZINC01629754	850	0.1243660673424039	NO	-
1186	ZINC03972354	1844	0.12436190907168403	NO	-
1187	ZINC00012038	78	0.12363438657090796	NO	-
1188	ZINC01722126	978	0.12353270520952606	NO	-
1189	ZINC01614193	811	0.12339789938093547	NO	-
1190	ZINC04392635	2014	0.12322032443459868	NO	-
1191	ZINC00150399	234	0.12303893046688723	NO	-
1192	ZINC00014312	90	0.12283449153571244	NO	-
1193	ZINC00010588	70	0.1225737252554621	NO	-
1194	ZINC00057187	172	0.12233829816254493	NO	-
1195	ZINC00015264	100	0.12207573056689543	NO	-
1196	ZINC03513018	1377	0.12204206257357669	NO	-
1197	ZINC00027959	138	0.12143995473115174	NO	-
1198	ZINC03893627	1769	0.12141313126394024	NO	-
1199	ZINC01081583	513	0.12137826187035106	NO	-
1200	ZINC04214162	1941	0.12131541166756421	NO	-
1201	ZINC01319657	547	0.12103635369944815	NO	-
1202	ZINC03842992	1641	0.12086357448461732	NO	-
1203	ZINC02999673	1279	0.12058234934770787	NO	-
1204	ZINC03612439	1471	0.12045084020019926	NO	-
1205	ZINC04249683	1966	0.12040262633984798	NO	-
1206	ZINC03155337	1316	0.12022191574236384	NO	-
1207	ZINC04440651	2028	0.12014729699651752	NO	-
1208	ZINC04390881	2010	0.12006934090885693	NO	-
1209	ZINC03905024	1791	0.11995070066047492	NO	-
1210	ZINC03971704	2131	0.11994717112033611	NO	-
1211	ZINC03890166	1763	0.11965495575877903	NO	-
1212	ZINC01590997	740	0.11927575792967016	NO	-
1213	ZINC03778213	1583	0.11919534757958919	NO	-
1214	ZINC01614193	809	0.11919003035319872	NO	-
1215	ZINC01590997	739	0.11906904410283926	NO	-
1216	ZINC01589650	737	0.11898724410763352	NO	-
1217	ZINC01663007	913	0.1187581133310043	NO	-
1218	ZINC01554804	660	0.1186869603765541	NO	-
1219	ZINC01882523	1041	0.11867568763482461	NO	-
1220	ZINC03914938	1795	0.11866052315146852	NO	-
1221	ZINC03921678	1796	0.1185264718649741	NO	-
1222	ZINC00527027	391	0.11839184499957668	NO	-
1223	ZINC03848812	1642	0.1181473745380126	NO	-
1224	ZINC01590997	738	0.11756158248901545	NO	-
1225	ZINC00053534	166	0.11749677851726252	NO	-
1226	ZINC02625800	1227	0.11726195010138264	NO	-
1227	ZINC04249738	1967	0.11712151868872242	NO	-
1228	ZINC03890114	1761	0.11704227219096745	NO	-
1229	ZINC03890115	1762	0.11701182804861818	NO	-
1230	ZINC00243922	268	0.11698907616214098	NO	-
1231	ZINC00022748	125	0.11644289904038703	NO	-
1232	ZINC03798672	1605	0.11601325184712828	NO	-
1233	ZINC00362136	299	0.11573831171683016	NO	-
1234	ZINC03923029	1798	0.11564166138536706	NO	-
1235	ZINC02339373	1132	0.11548159986913735	NO	-
1236	ZINC03849511	1646	0.11526872574051028	NO	-
1237	ZINC01319731	548	0.11514210488372245	NO	-
1238	ZINC03923029	1797	0.11513962873861062	NO	-
1239	ZINC01736614	997	0.11500847916655366	NO	-
1240	ZINC04249741	1974	0.11480771238960451	NO	-
1241	ZINC02379569	1135	0.11476755720347928	NO	-
1242	ZINC03993147	1882	0.11474534571363586	NO	-
1243	ZINC00041059	154	0.11466461444962683	NO	-
1244	ZINC04133982	1924	0.11450101487817962	NO	-
1245	ZINC01010118	489	0.11446154034431444	NO	-
1246	ZINC04249683	1963	0.11445890765183053	NO	-
1247	ZINC04133982	1923	0.11445609242884933	NO	-
1248	ZINC00008777	64	0.11426034164554376	NO	-
1249	ZINC03787624	1594	0.11393935219483489	NO	-
1250	ZINC04440651	2027	0.11390174997545542	NO	-
1251	ZINC04249663	1962	0.1130610318357717	NO	-
1252	ZINC04632895	2087	0.11285460951412177	NO	-
1253	ZINC04249738	1968	0.1127649262019701	NO	-
1254	ZINC00057191	174	0.1127574030957582	NO	-
1255	ZINC04249683	1964	0.11236630103238879	NO	-
1256	ZINC03859394	1682	0.11207457575982752	NO	-
1257	ZINC00010553	69	0.11178417559575893	NO	-
1258	ZINC03795350	1600	0.11178164544502625	NO	-
1259	ZINC03281615	1338	0.11174961883576166	NO	-
1260	ZINC01728774	990	0.11168294261849697	NO	-
1261	ZINC00241233	265	0.11164972736949476	NO	-
1262	ZINC00424630	350	0.11139128566143021	NO	-
1263	ZINC00003739	13	0.11120946685714692	NO	-
1264	ZINC01648706	876	0.11115770596019785	NO	-
1265	ZINC04249859	1975	0.11110402901760454	NO	-
1266	ZINC03795350	1601	0.11108884696058899	NO	-
1267	ZINC04249738	1969	0.11105737649107485	NO	-
1268	ZINC03976226	1855	0.11095933020759108	NO	-
1269	ZINC00014754	95	0.11080977946667889	NO	-
1270	ZINC04391225	2013	0.11077585180350273	NO	-
1271	ZINC00019563	111	0.11032294174090652	NO	-
1272	ZINC01281152	538	0.11025567889335815	NO	-
1273	ZINC01281152	540	0.11024597369686905	NO	-
1274	ZINC03987738	1873	0.11000459642038556	NO	-
1275	ZINC02558183	1196	0.10963993336861326	NO	-
1276	ZINC01281152	539	0.109581255749687	NO	-
1277	ZINC03604429	1454	0.1093887174721395	NO	-
1278	ZINC04628170	2074	0.10931868456653498	NO	-
1279	ZINC04633936	2103	0.10926049831342499	NO	-
1280	ZINC02951890	1277	0.10892296495758422	NO	-
1281	ZINC03792919	1597	0.10879649275505238	NO	-
1282	ZINC01592578	744	0.10857362891876476	NO	-
1283	ZINC04249683	1965	0.1084193277311393	NO	-
1284	ZINC01747397	999	0.10837936368483886	NO	-
1285	ZINC03595405	1431	0.10804985367367084	NO	-
1286	ZINC03033041	1285	0.10795143214793207	NO	-
1287	ZINC00619536	432	0.10794512306307943	NO	-
1288	ZINC00001510	10	0.10775969190656572	NO	-
1289	ZINC04249741	1973	0.10775564772329461	NO	-
1290	ZINC02759095	1249	0.10774908974803923	NO	-
1291	ZINC02759095	1251	0.10774908974803923	NO	-
1292	ZINC04391225	2012	0.10723472825211935	NO	-
1293	ZINC01611706	795	0.10705984131050211	NO	-
1294	ZINC03191330	1331	0.10685100772348184	NO	-
1295	ZINC03901993	1784	0.10655132262647977	NO	-
1296	ZINC03901993	1785	0.10655132262647977	NO	-
1297	ZINC00004965	32	0.10640839390459779	NO	-
1298	ZINC03925303	1799	0.1063193970986612	NO	-
1299	ZINC01591626	743	0.10622053717176629	NO	-
1300	ZINC00487539	365	0.10608480630426645	NO	-
1301	ZINC04249741	1972	0.10606844153817943	NO	-
1302	ZINC04249741	1971	0.10596222816379477	NO	-
1303	ZINC00008340	61	0.10595628635657228	NO	-
1304	ZINC03891779	1768	0.10582683622411945	NO	-
1305	ZINC00494248	370	0.10579290384173277	NO	-
1306	ZINC01687805	932	0.10553675678377396	NO	-
1307	ZINC03162859	1327	0.10546934234481035	NO	-
1308	ZINC03597564	1445	0.10518946012035618	NO	-
1309	ZINC00023263	131	0.10439663819298968	NO	-
1310	ZINC04628215	2075	0.10435734252382042	NO	-
1311	ZINC04098793	1915	0.1043488819224275	NO	-
1312	ZINC03233341	1332	0.10431854252662247	NO	-
1313	ZINC03929749	1802	0.1043020782745741	NO	-
1314	ZINC03901993	1783	0.1040810468397601	NO	-
1315	ZINC03614146	1474	0.10391572086220549	NO	-
1316	ZINC03858260	1679	0.10386343359711216	NO	-
1317	ZINC00141458	230	0.10376048333965837	NO	-
1318	ZINC04628402	2077	0.10375319355504929	NO	-
1319	ZINC02387125	1149	0.1035515751616391	NO	-
1320	ZINC02212478	1103	0.10349267261517561	NO	-
1321	ZINC02212478	1104	0.10349267261517561	NO	-
1322	ZINC02212478	1105	0.10349267261517561	NO	-
1323	ZINC02212478	1106	0.10349267261517561	NO	-
1324	ZINC04628401	2076	0.10344417663566033	NO	-
1325	ZINC03233341	1334	0.10343113947256483	NO	-
1326	ZINC04098793	1916	0.10339206609689396	NO	-
1327	ZINC04249663	1960	0.10339105668209497	NO	-
1328	ZINC04510620	2053	0.10313931739270878	NO	-
1329	ZINC02379568	1134	0.1028208013587707	NO	-
1330	ZINC03901993	1786	0.10279751237299044	NO	-
1331	ZINC00712182	434	0.10271804448874726	NO	-
1332	ZINC01564768	681	0.10267693205211466	NO	-
1333	ZINC03858259	1676	0.10244102350434693	NO	-
1334	ZINC01482043	583	0.10236223945747647	NO	-
1335	ZINC04126697	1922	0.10232233577486675	NO	-
1336	ZINC03351338	1354	0.10219564951155642	NO	-
1337	ZINC01282797	542	0.10184195882197677	NO	-
1338	ZINC01282797	543	0.10184195882197677	NO	-
1339	ZINC01551187	657	0.10122381506600277	NO	-
1340	ZINC02625800	1225	0.10111437280196267	NO	-
1341	ZINC02279273	1117	0.10088889087310315	NO	-
1342	ZINC00494248	371	0.10076051700458942	NO	-
1343	ZINC02215126	1108	0.10034067786473079	NO	-
1344	ZINC03974138	1848	0.10025265430597508	NO	-
1345	ZINC01633651	853	0.10024928503823091	NO	-
1346	ZINC00202270	253	0.09977986638269135	NO	-
1347	ZINC00023263	130	0.09970783849232452	NO	-
1348	ZINC03992808	1880	0.09970506391745712	NO	-
1349	ZINC01827215	1021	0.09965345337974942	NO	-
1350	ZINC03159915	1324	0.09961868170844661	NO	-
1351	ZINC03848883	1644	0.09958329003245342	NO	-
1352	ZINC01388965	554	0.09924702525134928	NO	-
1353	ZINC00006272	45	0.09913927917125968	NO	-
1354	ZINC02625800	1226	0.09900223602397908	NO	-
1355	ZINC01388964	553	0.09893031107097099	NO	-
1356	ZINC00134868	224	0.09856167433415401	NO	-
1357	ZINC00146512	232	0.09851352531262483	NO	-
1358	ZINC02586464	1221	0.0983357620413907	NO	-
1359	ZINC04126697	1921	0.09827563335773871	NO	-
1360	ZINC02303827	1124	0.09805689288555676	NO	-
1361	ZINC01799007	1017	0.09805147602901457	NO	-
1362	ZINC01681570	926	0.09799810752539694	NO	-
1363	ZINC04249547	1955	0.09797855513304747	NO	-
1364	ZINC03848878	1643	0.09797382001932155	NO	-
1365	ZINC00417606	339	0.09780124229447781	NO	-
1366	ZINC03854581	1656	0.09768145863360135	NO	-
1367	ZINC03854584	1659	0.09766810273168239	NO	-
1368	ZINC02320721	1127	0.09762608810047228	NO	-
1369	ZINC03813319	1625	0.09745387325971941	NO	-
1370	ZINC01558128	664	0.09736524814574363	NO	-
1371	ZINC01799008	1018	0.09734732306074377	NO	-
1372	ZINC02904854	1275	0.09729156472034865	NO	-
1373	ZINC01199628	524	0.09689976446417169	NO	-
1374	ZINC01282797	541	0.09683689176797645	NO	-
1375	ZINC01544250	644	0.09674718334992596	NO	-
1376	ZINC01658544	902	0.09639556188122833	NO	-
1377	ZINC03590163	1419	0.09634783217404118	NO	-
1378	ZINC03871875	1733	0.0962488488643464	NO	-
1379	ZINC02718752	1242	0.09604298808431003	NO	-
1380	ZINC02718752	1243	0.09604298808431003	NO	-
1381	ZINC01721811	977	0.09589230984736702	NO	-
1382	ZINC03854583	1658	0.09580623723756745	NO	-
1383	ZINC01635780	857	0.09576959549611681	NO	-
1384	ZINC04177171	1932	0.0957441014587149	NO	-
1385	ZINC00020947	119	0.09545606197860113	NO	-
1386	ZINC03158777	1321	0.09542387453295287	NO	-
1387	ZINC02759095	1250	0.09537382470640735	NO	-
1388	ZINC03858259	1677	0.09536362727372796	NO	-
1389	ZINC03854582	1657	0.09531643410777281	NO	-
1390	ZINC01769576	1012	0.09531073823544207	NO	-
1391	ZINC02759095	1248	0.09527144067627238	NO	-
1392	ZINC03788349	1595	0.09525918031434917	NO	-
1393	ZINC04249547	1956	0.09517070740472264	NO	-
1394	ZINC04249663	1959	0.09475994047060159	NO	-
1395	ZINC02213136	1107	0.09453724848879887	NO	-
1396	ZINC00330483	288	0.09446461174404297	NO	-
1397	ZINC04633700	2096	0.0944627033791275	NO	-
1398	ZINC04633720	2097	0.09437890896576241	NO	-
1399	ZINC01762194	1009	0.09424883054569226	NO	-
1400	ZINC04249547	1958	0.09423792720824796	NO	-
1401	ZINC04391225	2011	0.0940482269826701	NO	-
1402	ZINC03351338	1352	0.09390917622406707	NO	-
1403	ZINC02586464	1219	0.09378116495840211	NO	-
1404	ZINC01638998	864	0.09338468214992848	NO	-
1405	ZINC00362134	298	0.09332854451685248	NO	-
1406	ZINC01858627	1029	0.09319663199598982	NO	-
1407	ZINC02385416	1147	0.09313387019996901	NO	-
1408	ZINC02586464	1220	0.09298972266340404	NO	-
1409	ZINC02526694	1178	0.09281904246595174	NO	-
1410	ZINC02285051	1120	0.09276179733225283	NO	-
1411	ZINC04633727	2099	0.0925582866047964	NO	-
1412	ZINC03351338	1353	0.09226595728599024	NO	-
1413	ZINC00900071	460	0.09215025636120022	NO	-
1414	ZINC01650295	880	0.092102458983538	NO	-
1415	ZINC01547705	646	0.09192340348108803	NO	-
1416	ZINC04295833	1981	0.09191237859354164	NO	-
1417	ZINC04297077	1982	0.09185226207250789	NO	-
1418	ZINC03842746	1638	0.09155110618074931	NO	-
1419	ZINC02029048	1065	0.09149309181009618	NO	-
1420	ZINC01561562	673	0.0912632886212437	NO	-
1421	ZINC01548003	649	0.09125889075515438	NO	-
1422	ZINC02326660	1129	0.09107570534963579	NO	-
1423	ZINC02326660	1130	0.09107570534963579	NO	-
1424	ZINC00082050	196	0.09106643957892253	NO	-
1425	ZINC00619711	433	0.0908301554785293	NO	-
1426	ZINC03974355	1850	0.09067977187435078	NO	-
1427	ZINC01628084	842	0.09061390360178034	NO	-
1428	ZINC03603942	1453	0.0905334977781855	NO	-
1429	ZINC03945084	1812	0.0904466402728143	NO	-
1430	ZINC03945084	1813	0.09044664027281418	NO	-
1431	ZINC03945084	1814	0.09044664027281415	NO	-
1432	ZINC00236578	260	0.09011153060047196	NO	-
1433	ZINC03954369	1822	0.09010164296626422	NO	-
1434	ZINC04628484	2081	0.0900465489731666	NO	-
1435	ZINC03158778	1322	0.09002243724527301	NO	-
1436	ZINC03901915	1782	0.09000907820991347	NO	-
1437	ZINC03901915	1779	0.09000907820991345	NO	-
1438	ZINC03901915	1780	0.09000907820991345	NO	-
1439	ZINC03901915	1781	0.09000907820991345	NO	-
1440	ZINC03156411	1318	0.08988856807065022	NO	-
1441	ZINC04249663	1961	0.08979077418585046	NO	-
1442	ZINC03449520	1364	0.08969075625769672	NO	-
1443	ZINC00061647	185	0.08967741141286197	NO	-
1444	ZINC03653278	1554	0.08951463001060492	NO	-
1445	ZINC01408870	557	0.08925602878841754	NO	-
1446	ZINC00978258	484	0.08915910856990744	NO	-
1447	ZINC01656919	897	0.08915670728414823	NO	-
1448	ZINC00424632	351	0.08907972500624198	NO	-
1449	ZINC02718752	1241	0.08893965327592532	NO	-
1450	ZINC03867677	1712	0.08893066135566736	NO	-
1451	ZINC03449520	1363	0.08864164748272017	NO	-
1452	ZINC00595862	429	0.08860336659454807	NO	-
1453	ZINC03842748	1640	0.08853528980184243	NO	-
1454	ZINC01913406	1052	0.08832741429693625	NO	-
1455	ZINC01797750	1016	0.08831597193914373	NO	-
1456	ZINC01086099	515	0.08817604400105028	NO	-
1457	ZINC03325751	1349	0.08809135482724777	NO	-
1458	ZINC03648517	1530	0.08808910959103083	NO	-
1459	ZINC02284065	1119	0.08801162687273316	NO	-
1460	ZINC04249547	1957	0.08799620846579531	NO	-
1461	ZINC02326660	1128	0.0878416098752792	NO	-
1462	ZINC04462716	2030	0.08774579567896683	NO	-
1463	ZINC01279960	537	0.08763118900817748	NO	-
1464	ZINC03850656	1649	0.08759556591969941	NO	-
1465	ZINC03842747	1639	0.08747283656843426	NO	-
1466	ZINC03858260	1678	0.08739719180881603	NO	-
1467	ZINC03596126	1443	0.08716411285909074	NO	-
1468	ZINC00544355	398	0.08693094920728758	NO	-
1469	ZINC03890014	1760	0.08683697465414152	NO	-
1470	ZINC03890013	1759	0.08679438108234695	NO	-
1471	ZINC03778217	1584	0.08603553842114818	NO	-
1472	ZINC01604407	754	0.08600496058284887	NO	-
1473	ZINC03640942	1506	0.08593113516943401	NO	-
1474	ZINC03890311	2120	0.08577692138806846	NO	-
1475	ZINC02455512	1158	0.08564049303717246	NO	-
1476	ZINC04511120	2054	0.08544988422622259	NO	-
1477	ZINC02869384	1271	0.08534626896148091	NO	-
1478	ZINC00150647	235	0.08497768032061513	NO	-
1479	ZINC04006044	1893	0.08493339456366848	NO	-
1480	ZINC00022751	126	0.08484460518393606	NO	-
1481	ZINC01639000	865	0.0848163341689995	NO	-
1482	ZINC01672346	921	0.08432447895505953	NO	-
1483	ZINC01727422	986	0.08414254462886879	NO	-
1484	ZINC00477244	361	0.08410733131953028	NO	-
1485	ZINC03590174	1420	0.08407404359844275	NO	-
1486	ZINC03581849	1402	0.08394838847235575	NO	-
1487	ZINC00050943	158	0.08384418745825373	NO	-
1488	ZINC00133809	215	0.08350535189086922	NO	-
1489	ZINC02431551	1155	0.08350002330250789	NO	-
1490	ZINC03185436	1330	0.08336169909167147	NO	-
1491	ZINC01766240	1011	0.08335660977261082	NO	-
1492	ZINC03839685	1634	0.0833323896839398	NO	-
1493	ZINC03778222	1585	0.0832296250548602	NO	-
1494	ZINC01732884	996	0.08319217878853122	NO	-
1495	ZINC01482003	581	0.08318882455218364	NO	-
1496	ZINC03648551	1533	0.08313210229927756	NO	-
1497	ZINC00114428	208	0.08307510317752065	NO	-
1498	ZINC02699290	1237	0.0829817384708468	NO	-
1499	ZINC00006979	54	0.08276448865997042	NO	-
1500	ZINC01645778	874	0.0827447469654055	NO	-
1501	ZINC00007441	56	0.08270876972199352	NO	-
1502	ZINC03626660	1498	0.08261851600527875	NO	-
1503	ZINC04206965	1940	0.08261622575368721	NO	-
1504	ZINC00053532	164	0.08250054553781379	NO	-
1505	ZINC02785074	1255	0.08230099393291455	NO	-
1506	ZINC02785074	1256	0.08230099393291455	NO	-
1507	ZINC02525706	1172	0.0822657795953035	NO	-
1508	ZINC01658544	903	0.08219099580558205	NO	-
1509	ZINC01543212	643	0.08203781912120088	NO	-
1510	ZINC03951217	1821	0.08203520502142815	NO	-
1511	ZINC01438251	569	0.08190393021685412	NO	-
1512	ZINC01658544	904	0.08189058935691862	NO	-
1513	ZINC01591020	741	0.08187680276747214	NO	-
1514	ZINC02316514	1125	0.08183538534975901	NO	-
1515	ZINC02316514	1126	0.08183538534975901	NO	-
1516	ZINC02785074	1254	0.08180417795525059	NO	-
1517	ZINC00011953	77	0.0816460394384502	NO	-
1518	ZINC01631144	851	0.08151909579273328	NO	-
1519	ZINC00221613	257	0.0814849444146927	NO	-
1520	ZINC04225132	1950	0.0814664982241058	NO	-
1521	ZINC00006571	51	0.08141002673095461	NO	-
1522	ZINC03855428	1663	0.08130075019501194	NO	-
1523	ZINC00053533	165	0.08129335622411264	NO	-
1524	ZINC00997138	487	0.08109357350794678	NO	-
1525	ZINC00053531	163	0.08106809429778616	NO	-
1526	ZINC00018399	110	0.08105426584721268	NO	-
1527	ZINC04469004	2036	0.08089119740930946	NO	-
1528	ZINC03032847	1283	0.08065969392409134	NO	-
1529	ZINC02769116	1253	0.08063413641211321	NO	-
1530	ZINC03911215	1792	0.08059722496774235	NO	-
1531	ZINC02431548	1154	0.08045956132007502	NO	-
1532	ZINC00517421	375	0.0802078240949295	NO	-
1533	ZINC03524858	1385	0.08019069564498946	NO	-
1534	ZINC04402322	2016	0.07996960650311544	NO	-
1535	ZINC02163804	1094	0.07991116229407622	NO	-
1536	ZINC01030727	492	0.0793085643181573	NO	-
1537	ZINC03973859	1846	0.07907478547504335	NO	-
1538	ZINC03971425	1836	0.07879983414190399	NO	-
1539	ZINC01786834	1015	0.0787360013071626	NO	-
1540	ZINC03813318	1624	0.07849765426738162	NO	-
1541	ZINC01724573	981	0.0782304426282181	NO	-
1542	ZINC01732875	995	0.0780918198008711	NO	-
1543	ZINC00978258	485	0.07808736882989399	NO	-
1544	ZINC00154187	236	0.07789398239459565	NO	-
1545	ZINC03971604	1839	0.07764283357673864	NO	-
1546	ZINC04470227	2043	0.07764283357673864	NO	-
1547	ZINC04632901	2088	0.0774909990620428	NO	-
1548	ZINC02105930	1083	0.07733126758069782	NO	-
1549	ZINC03971427	1837	0.07723177545891483	NO	-
1550	ZINC04470161	2042	0.07723177545891483	NO	-
1551	ZINC03868503	1713	0.07677566040427844	NO	-
1552	ZINC01656919	898	0.0764316021563684	NO	-
1553	ZINC03783794	1590	0.07642226401246972	NO	-
1554	ZINC02053084	1072	0.07609120591340347	NO	-
1555	ZINC00420140	342	0.07596427324737866	NO	-
1556	ZINC03863251	1702	0.07596298026757654	NO	-
1557	ZINC03863082	1699	0.07567994246410668	NO	-
1558	ZINC03863081	1698	0.07553004612820069	NO	-
1559	ZINC04150948	1929	0.07522826079125391	NO	-
1560	ZINC03623793	1480	0.07522027898059702	NO	-
1561	ZINC00307398	286	0.07518525565269735	NO	-
1562	ZINC00420141	343	0.07516592414469273	NO	-
1563	ZINC01656919	899	0.07516086647362748	NO	-
1564	ZINC02570858	1207	0.0750670822197438	NO	-
1565	ZINC00547981	415	0.07481711317979989	NO	-
1566	ZINC04004135	1891	0.07481049043591437	NO	-
1567	ZINC00806176	437	0.07478871965295704	NO	-
1568	ZINC03524592	1380	0.07472929403609567	NO	-
1569	ZINC03524853	1384	0.07463535591958464	NO	-
1570	ZINC03595407	1432	0.07457243180635448	NO	-
1571	ZINC00547952	414	0.07437939645645396	NO	-
1572	ZINC00390628	312	0.07428526860002171	NO	-
1573	ZINC03325751	1348	0.07427124807285398	NO	-
1574	ZINC03617887	1476	0.07397424342675601	NO	-
1575	ZINC03992802	1879	0.0738887605091183	NO	-
1576	ZINC01636843	859	0.07381318255362579	NO	-
1577	ZINC03648524	1532	0.07380743941428407	NO	-
1578	ZINC04338193	1996	0.07364646173576457	NO	-
1579	ZINC00550973	419	0.07298982155497122	NO	-
1580	ZINC01886505	1046	0.07294505815625728	NO	-
1581	ZINC00972752	480	0.072894100499835	NO	-
1582	ZINC00547875	413	0.07286129212606486	NO	-
1583	ZINC01606864	760	0.07285869822834702	NO	-
1584	ZINC03672242	1572	0.07281322535704549	NO	-
1585	ZINC04306233	1983	0.07276678854526449	NO	-
1586	ZINC03590175	1421	0.07272385227307322	NO	-
1587	ZINC03524594	1381	0.07263615853787206	NO	-
1588	ZINC00040762	151	0.07260239032494932	NO	-
1589	ZINC01639450	870	0.07254744473180691	NO	-
1590	ZINC00003281	11	0.07253390805972428	NO	-
1591	ZINC02521327	1168	0.07227982738119368	NO	-
1592	ZINC02836866	1265	0.07223964508320903	NO	-
1593	ZINC00547469	405	0.07221373111793315	NO	-
1594	ZINC03156709	1319	0.07218401297085932	NO	-
1595	ZINC03869003	1719	0.07202550314922744	NO	-
1596	ZINC03543226	1391	0.07197842296717952	NO	-
1597	ZINC03992790	1878	0.07191225973904411	NO	-
1598	ZINC04464485	2032	0.07191225973904411	NO	-
1599	ZINC04109524	1917	0.07191212574471076	NO	-
1600	ZINC04642456	50	0.0718105791073756	YES	9
1601	ZINC01638995	862	0.07180256808596742	NO	-
1602	ZINC00547982	416	0.07178925084586675	NO	-
1603	ZINC04004135	1892	0.0716301328234292	NO	-
1604	ZINC03524859	1386	0.07146575407269413	NO	-
1605	ZINC00545407	399	0.07140116802073522	NO	-
1606	ZINC02384685	1145	0.07133074722992945	NO	-
1607	ZINC01570214	695	0.07132751885043136	NO	-
1608	ZINC00541648	396	0.0711892485936518	NO	-
1609	ZINC03868621	1717	0.07086289223243258	NO	-
1610	ZINC03992772	1876	0.07067070755281522	NO	-
1611	ZINC00547470	406	0.07058799124735116	NO	-
1612	ZINC03871877	1734	0.07056251845269701	NO	-
1613	ZINC03997191	1886	0.07026397010615981	NO	-
1614	ZINC02846230	1269	0.07013654131212567	NO	-
1615	ZINC04248247	1952	0.07004927156166685	NO	-
1616	ZINC03997191	1887	0.0698089759500744	NO	-
1617	ZINC02494262	1163	0.06967903132251371	NO	-
1618	ZINC03891146	1766	0.06958502851979889	NO	-
1619	ZINC00003283	12	0.06956900533952882	NO	-
1620	ZINC03974596	1852	0.06952469119439014	NO	-
1621	ZINC00417740	340	0.06951593023882845	NO	-
1622	ZINC03932424	1805	0.0694871928272809	NO	-
1623	ZINC01238591	535	0.06946183974419155	NO	-
1624	ZINC03158940	1323	0.06941933357846673	NO	-
1625	ZINC01561562	674	0.0692642508423958	NO	-
1626	ZINC01773284	1014	0.06923007451856261	NO	-
1627	ZINC02192463	1099	0.06913135320789851	NO	-
1628	ZINC01498445	611	0.06912250217725978	NO	-
1629	ZINC03503393	1375	0.06911172739010282	NO	-
1630	ZINC03977050	1858	0.06908657888414678	NO	-
1631	ZINC02199789	1101	0.06907585659549045	NO	-
1632	ZINC02626477	1228	0.06903539633771882	NO	-
1633	ZINC00046827	157	0.0688797746551815	NO	-
1634	ZINC01639446	869	0.06859401940601464	NO	-
1635	ZINC01654719	893	0.06858915766716775	NO	-
1636	ZINC00023374	133	0.06855794639139683	NO	-
1637	ZINC01486558	592	0.06846909662696954	NO	-
1638	ZINC04306241	1985	0.06845473637391768	NO	-
1639	ZINC04342509	1998	0.06839360658262138	NO	-
1640	ZINC01681595	927	0.06836250160514948	NO	-
1641	ZINC03974142	1849	0.06829032478816063	NO	-
1642	ZINC03889135	2110	0.06821914682327476	NO	-
1643	ZINC01069478	503	0.06821211347866676	NO	-
1644	ZINC00075497	192	0.06817548598878267	NO	-
1645	ZINC04306234	1984	0.06802080184308694	NO	-
1646	ZINC04248247	1954	0.06799684798400747	NO	-
1647	ZINC00386189	307	0.06790291891637894	NO	-
1648	ZINC02699293	1239	0.06788404117186286	NO	-
1649	ZINC04225132	1949	0.06776445261317125	NO	-
1650	ZINC04248247	1953	0.06770055570215437	NO	-
1651	ZINC03993214	1884	0.06761949699202358	NO	-
1652	ZINC04469975	2040	0.06761949699202358	NO	-
1653	ZINC01498443	610	0.06756293536541969	NO	-
1654	ZINC00331210	289	0.06723426490616137	NO	-
1655	ZINC00297510	284	0.06694024767724138	NO	-
1656	ZINC02197161	1100	0.06690645608916435	NO	-
1657	ZINC01866460	1037	0.06683871280796985	NO	-
1658	ZINC02788971	1258	0.06676999696456705	NO	-
1659	ZINC04467488	2035	0.06676308443700592	NO	-
1660	ZINC01718427	968	0.06662200322023043	NO	-
1661	ZINC03974592	1851	0.06660766078759915	NO	-
1662	ZINC04469553	2037	0.06660766078759915	NO	-
1663	ZINC00967433	478	0.06657121674755875	NO	-
1664	ZINC00000884	3	0.06653877262421154	NO	-
1665	ZINC00000884	4	0.06653877262421154	NO	-
1666	ZINC00007502	57	0.06636552275680122	NO	-
1667	ZINC00413968	337	0.06631571013381163	NO	-
1668	ZINC03648724	1535	0.06613835112549268	NO	-
1669	ZINC01655126	894	0.06606470329813278	NO	-
1670	ZINC03912726	1794	0.06601431624111728	NO	-
1671	ZINC00547581	409	0.06601282501543836	NO	-
1672	ZINC03595409	1433	0.06599374331349553	NO	-
1673	ZINC00386190	308	0.06597311759848197	NO	-
1674	ZINC01692108	935	0.06596412454934548	NO	-
1675	ZINC01638996	863	0.06594489026066884	NO	-
1676	ZINC03310776	1344	0.06593342404234157	NO	-
1677	ZINC00548385	417	0.06580970404284608	NO	-
1678	ZINC02699291	1238	0.06557192818735094	NO	-
1679	ZINC00146133	231	0.06556084087224187	NO	-
1680	ZINC00617790	431	0.06520431273926681	NO	-
1681	ZINC01407252	556	0.06510373521464267	NO	-
1682	ZINC04154883	1930	0.06507548064658203	NO	-
1683	ZINC01862480	1032	0.06506224808471107	NO	-
1684	ZINC03619420	1477	0.0649876126679514	NO	-
1685	ZINC03605693	1455	0.0649120642809319	NO	-
1686	ZINC03912657	1793	0.06486864506548494	NO	-
1687	ZINC03545890	1392	0.06485469093386749	NO	-
1688	ZINC00547582	410	0.06482440287961415	NO	-
1689	ZINC03868578	1716	0.06480100955512845	NO	-
1690	ZINC02641636	1229	0.06477031273453226	NO	-
1691	ZINC04182568	1936	0.06472576285128386	NO	-
1692	ZINC03889170	1753	0.06469058434266672	NO	-
1693	ZINC03887981	1750	0.06464730809277668	NO	-
1694	ZINC02699289	1236	0.06464661890884535	NO	-
1695	ZINC00547835	412	0.06459058908254466	NO	-
1696	ZINC01888953	1048	0.06455961565457563	NO	-
1697	ZINC00547566	407	0.06455944966302496	NO	-
1698	ZINC03524860	1387	0.06454753266869752	NO	-
1699	ZINC03971062	1835	0.06449772410553961	NO	-
1700	ZINC03890779	1764	0.06444338689215505	NO	-
1701	ZINC03117163	1306	0.06441762312825172	NO	-
1702	ZINC00548386	418	0.06435639450653803	NO	-
1703	ZINC00413969	338	0.06429763526409323	NO	-
1704	ZINC03987737	1872	0.0642819361815971	NO	-
1705	ZINC04623875	2066	0.06417612656137033	NO	-
1706	ZINC03623793	1481	0.06411915644475936	NO	-
1707	ZINC03869005	1720	0.06388644026702943	NO	-
1708	ZINC03974100	1847	0.06385838382192217	NO	-
1709	ZINC04182570	1937	0.0637387730462591	NO	-
1710	ZINC03891526	2126	0.06373875964381868	NO	-
1711	ZINC01922655	1053	0.06371534152069105	NO	-
1712	ZINC03098695	1303	0.06357869528420779	NO	-
1713	ZINC04225132	1951	0.06347138221632179	NO	-
1714	ZINC00424641	352	0.06346769784022926	NO	-
1715	ZINC02189807	1097	0.06331330118897158	NO	-
1716	ZINC04389412	2008	0.06326281366575498	NO	-
1717	ZINC03581820	1395	0.06321003930333254	NO	-
1718	ZINC03498135	1372	0.0632093635371529	NO	-
1719	ZINC03124924	1308	0.0631326272444358	NO	-
1720	ZINC00051582	159	0.06303782554610884	NO	-
1721	ZINC04195643	1939	0.06302448038602702	NO	-
1722	ZINC03335453	1351	0.06285951906109268	NO	-
1723	ZINC04325115	1990	0.0627365567190305	NO	-
1724	ZINC00020531	118	0.0626557417516807	NO	-
1725	ZINC03852580	1652	0.062313058965472436	NO	-
1726	ZINC00547567	408	0.06224509492670551	NO	-
1727	ZINC00529241	392	0.062135199259977875	NO	-
1728	ZINC03513023	1379	0.062094681674104084	NO	-
1729	ZINC00551407	420	0.061949695203395896	NO	-
1730	ZINC03498085	1371	0.06193181617961091	NO	-
1731	ZINC04004135	1890	0.061873151503241824	NO	-
1732	ZINC03160910	1325	0.06181989601525348	NO	-
1733	ZINC00547445	404	0.06180869713102005	NO	-
1734	ZINC03511566	1376	0.06170386508383587	NO	-
1735	ZINC00413967	336	0.0616819016295675	NO	-
1736	ZINC03867111	1711	0.06165260676152171	NO	-
1737	ZINC00033887	139	0.06149039624118385	NO	-
1738	ZINC01575020	706	0.06135552379729704	NO	-
1739	ZINC03281617	1339	0.06116318426511914	NO	-
1740	ZINC01092285	517	0.06111731644703788	NO	-
1741	ZINC03891061	2123	0.061086560909537374	NO	-
1742	ZINC03590177	1422	0.06084264434359394	NO	-
1743	ZINC01681686	928	0.06069689064210032	NO	-
1744	ZINC00062214	186	0.060665713374714554	NO	-
1745	ZINC03857067	1668	0.06055091252481597	NO	-
1746	ZINC00578248	425	0.06043238043667036	NO	-
1747	ZINC03976829	1857	0.060384024932247995	NO	-
1748	ZINC03971801	1841	0.060212014081550955	NO	-
1749	ZINC01845643	1023	0.059849236716138045	NO	-
1750	ZINC03927785	1800	0.05978615012946616	NO	-
1751	ZINC02847079	1270	0.059739131489688485	NO	-
1752	ZINC03627633	1502	0.0597026772634384	NO	-
1753	ZINC03614016	1473	0.05969774253367556	NO	-
1754	ZINC00184153	248	0.05953895052210882	NO	-
1755	ZINC00023368	132	0.05943568163016297	NO	-
1756	ZINC02278806	1116	0.059397993012632086	NO	-
1757	ZINC01886507	1047	0.059327685638038585	NO	-
1758	ZINC03869005	1721	0.059126566933671416	NO	-
1759	ZINC01067415	502	0.05911052504814247	NO	-
1760	ZINC03513019	1378	0.05909639399258703	NO	-
1761	ZINC00547673	411	0.05905222828742954	NO	-
1762	ZINC00346374	294	0.05898604691212791	NO	-
1763	ZINC03600466	1451	0.058944205311422186	NO	-
1764	ZINC04281098	1978	0.05880290544458714	NO	-
1765	ZINC01563755	680	0.05872508526237022	NO	-
1766	ZINC03967043	1829	0.05867930562609971	NO	-
1767	ZINC02961211	1278	0.05864587299892416	NO	-
1768	ZINC02881763	1273	0.05846717220753267	NO	-
1769	ZINC03503337	1374	0.058388877757022346	NO	-
1770	ZINC00344344	293	0.058362471936550885	NO	-
1771	ZINC00017592	105	0.0583276067658702	NO	-
1772	ZINC02545755	1193	0.05816508753875907	NO	-
1773	ZINC04626004	2067	0.05805714996547845	NO	-
1774	ZINC01666241	916	0.05800507216359903	NO	-
1775	ZINC04494194	2049	0.05795427303570913	NO	-
1776	ZINC03663179	1569	0.05792450352457892	NO	-
1777	ZINC04045805	1901	0.0577256495955431	NO	-
1778	ZINC03868575	1714	0.05756404016641215	NO	-
1779	ZINC02585056	1215	0.057526582978836296	NO	-
1780	ZINC04222761	1948	0.05732569751425552	NO	-
1781	ZINC04509264	2052	0.057266704217333465	NO	-
1782	ZINC03977556	1861	0.057175373801419564	NO	-
1783	ZINC00547373	402	0.05700257121657051	NO	-
1784	ZINC01576877	711	0.05671913353358887	NO	-
1785	ZINC03971825	1842	0.05670351877650144	NO	-
1786	ZINC04323176	1989	0.05670351877650144	NO	-
1787	ZINC00105321	206	0.056684279409426906	NO	-
1788	ZINC02025366	1063	0.05666098885732946	NO	-
1789	ZINC00529243	393	0.05663419435146091	NO	-
1790	ZINC02380207	1137	0.05658287906428371	NO	-
1791	ZINC03779179	1586	0.05641800315639376	NO	-
1792	ZINC03624359	1482	0.05636535011187145	NO	-
1793	ZINC00349973	295	0.056213335100040916	NO	-
1794	ZINC03157501	1320	0.05620888882745734	NO	-
1795	ZINC03936924	1806	0.0561330731496777	NO	-
1796	ZINC01663356	914	0.056117483536127166	NO	-
1797	ZINC03863077	1697	0.05604316134006127	NO	-
1798	ZINC04093567	1903	0.05602277986794022	NO	-
1799	ZINC00274473	274	0.055934982880886164	NO	-
1800	ZINC03891783	2127	0.055924522252373474	NO	-
1801	ZINC03873795	1739	0.05589941560211013	NO	-
1802	ZINC02826323	1263	0.05583893881794398	NO	-
1803	ZINC00286970	281	0.05581084875322036	NO	-
1804	ZINC00540745	395	0.05561325790648935	NO	-
1805	ZINC04217364	1944	0.05541092346185345	NO	-
1806	ZINC03889588	1756	0.05525021743815927	NO	-
1807	ZINC01052452	499	0.05524691725462284	NO	-
1808	ZINC02558684	1200	0.055184786246222584	NO	-
1809	ZINC02788971	1257	0.05495280596627769	NO	-
1810	ZINC03927787	1801	0.05489365338091597	NO	-
1811	ZINC04147869	1926	0.05477772690677737	NO	-
1812	ZINC03597562	1444	0.05470934986178536	NO	-
1813	ZINC01491853	599	0.054687373279171725	NO	-
1814	ZINC01652209	881	0.054545239579846846	NO	-
1815	ZINC02188339	1096	0.05446154035347754	NO	-
1816	ZINC03648719	1534	0.05414658745121532	NO	-
1817	ZINC03889058	2108	0.053931135763480735	NO	-
1818	ZINC03801053	1609	0.053852651443318474	NO	-
1819	ZINC04413092	2018	0.05380827724803935	NO	-
1820	ZINC04043675	1900	0.05365585658529345	NO	-
1821	ZINC02380004	1136	0.05363075659550935	NO	-
1822	ZINC02025026	1062	0.053602331503141455	NO	-
1823	ZINC01878899	1040	0.05358159025304808	NO	-
1824	ZINC03862097	1693	0.05357230395819302	NO	-
1825	ZINC04190772	1938	0.053357311111218116	NO	-
1826	ZINC03866885	1710	0.05334407615402684	NO	-
1827	ZINC00062255	188	0.053200883259019935	NO	-
1828	ZINC03987699	1871	0.053026144344632015	NO	-
1829	ZINC01688107	933	0.052884373247356245	NO	-
1830	ZINC04222734	1947	0.0528745684238123	NO	-
1831	ZINC02541965	1191	0.052749043820138806	NO	-
1832	ZINC01658541	901	0.05269862747019858	NO	-
1833	ZINC03868774	1718	0.052519806191699686	NO	-
1834	ZINC04466283	2033	0.052519806191699686	NO	-
1835	ZINC02046793	52	0.052490096542279686	YES	10
1836	ZINC00051928	161	0.0524506905475037	NO	-
1837	ZINC01551887	658	0.05216444372915998	NO	-
1838	ZINC01552746	659	0.05199094952229091	NO	-
1839	ZINC02056531	1075	0.05188594010900389	NO	-
1840	ZINC00413966	335	0.05188256259679697	NO	-
1841	ZINC03320848	1345	0.05186640158564912	NO	-
1842	ZINC04141952	1925	0.051793256143968444	NO	-
1843	ZINC03890001	2119	0.051793256143968444	NO	-
1844	ZINC00020406	117	0.05174618372737916	NO	-
1845	ZINC03983516	1866	0.05172055581567773	NO	-
1846	ZINC00547374	403	0.051621101976873744	NO	-
1847	ZINC01709090	957	0.05160868600625537	NO	-
1848	ZINC01106862	520	0.05134065053232603	NO	-
1849	ZINC03993547	51	0.0513285563272639	YES	9
1850	ZINC03817916	1628	0.05127768374514331	NO	-
1851	ZINC03878827	1748	0.05123539434707043	NO	-
1852	ZINC02799599	1260	0.05121168549291669	NO	-
1853	ZINC03889171	2112	0.05116414104396293	NO	-
1854	ZINC00017654	106	0.051154731277308504	NO	-
1855	ZINC01878897	1039	0.05107514490140634	NO	-
1856	ZINC01666500	918	0.051056502183150027	NO	-
1857	ZINC01911762	1051	0.05092806639895967	NO	-
1858	ZINC03671776	1571	0.05090762687075623	NO	-
1859	ZINC02190568	1098	0.05089880670521541	NO	-
1860	ZINC00392135	315	0.050492949339196055	NO	-
1861	ZINC00386192	309	0.05041032852589951	NO	-
1862	ZINC03857067	1669	0.050381328593179585	NO	-
1863	ZINC04389476	2009	0.05032287483061831	NO	-
1864	ZINC04494200	2050	0.05020311302161111	NO	-
1865	ZINC03858253	1675	0.05000603886751191	NO	-
1866	ZINC03275836	1337	0.0499596567839035	NO	-
1867	ZINC01833369	1022	0.04987986180564352	NO	-
1868	ZINC03977496	1860	0.049792543553247255	NO	-
1869	ZINC02054173	1073	0.04971961294281599	NO	-
1870	ZINC03869084	1723	0.04966663391812517	NO	-
1871	ZINC04147871	1927	0.049306490672016604	NO	-
1872	ZINC03503335	1373	0.049044926894281186	NO	-
1873	ZINC00140682	229	0.04898434794303066	NO	-
1874	ZINC02430349	1153	0.04892742691138372	NO	-
1875	ZINC03889045	2106	0.04877466641638587	NO	-
1876	ZINC03889047	2107	0.04866668146995914	NO	-
1877	ZINC00286970	282	0.048542423011979335	NO	-
1878	ZINC00287837	283	0.048278951133828824	NO	-
1879	ZINC03891167	1767	0.04818281878961804	NO	-
1880	ZINC01696766	940	0.048153814968748584	NO	-
1881	ZINC03869083	1722	0.047929987437023786	NO	-
1882	ZINC00507710	374	0.0478854836024122	NO	-
1883	ZINC00161586	241	0.047866778365277814	NO	-
1884	ZINC01245602	536	0.04778710074080148	NO	-
1885	ZINC03121506	1307	0.04777192355233653	NO	-
1886	ZINC01561900	675	0.04776014604052361	NO	-
1887	ZINC01547708	647	0.04763518905085918	NO	-
1888	ZINC02597793	1223	0.047607135034126044	NO	-
1889	ZINC03524595	1382	0.047557131883180406	NO	-
1890	ZINC01570539	697	0.04753323631763516	NO	-
1891	ZINC03888663	1751	0.047504701010243046	NO	-
1892	ZINC02541966	1192	0.0475013024596364	NO	-
1893	ZINC00161584	240	0.047417669250134284	NO	-
1894	ZINC03997240	2133	0.047219460090094284	NO	-
1895	ZINC01592585	745	0.04721840751866385	NO	-
1896	ZINC01075999	508	0.047216813943185505	NO	-
1897	ZINC03490273	1369	0.04716801772688298	NO	-
1898	ZINC03647966	1529	0.047054366560868775	NO	-
1899	ZINC03605788	1457	0.047053359107701864	NO	-
1900	ZINC03992774	1877	0.0470403228479766	NO	-
1901	ZINC04464467	2031	0.0470403228479766	NO	-
1902	ZINC00429086	353	0.04699066593298982	NO	-
1903	ZINC00507709	373	0.04694801172024077	NO	-
1904	ZINC03912409	2129	0.04681978390945075	NO	-
1905	ZINC04349472	1999	0.04681907534187748	NO	-
1906	ZINC03858246	1674	0.046704335682402454	NO	-
1907	ZINC00186848	249	0.04667955488908096	NO	-
1908	ZINC04306526	1986	0.046667057428703244	NO	-
1909	ZINC02869575	1272	0.04656871332209974	NO	-
1910	ZINC01605705	757	0.046406935606667914	NO	-
1911	ZINC01491853	595	0.04632361982230023	NO	-
1912	ZINC03409817	1358	0.0462729230274613	NO	-
1913	ZINC03488482	1367	0.04624814544241641	NO	-
1914	ZINC04419831	2019	0.046062061559434764	NO	-
1915	ZINC03868577	1715	0.04594364252274618	NO	-
1916	ZINC03993019	1881	0.04589691310920423	NO	-
1917	ZINC03635318	1505	0.04589404892433706	NO	-
1918	ZINC03891522	2125	0.045876260377326346	NO	-
1919	ZINC03486517	1366	0.04580069041364208	NO	-
1920	ZINC03889172	2113	0.04579588584518384	NO	-
1921	ZINC03889179	2115	0.04578340842574304	NO	-
1922	ZINC01666499	917	0.04567102464517245	NO	-
1923	ZINC03963863	2130	0.045610969087088275	NO	-
1924	ZINC03889017	2105	0.04510406232926608	NO	-
1925	ZINC01860554	1031	0.04504251058765388	NO	-
1926	ZINC03096191	1301	0.04504251058765388	NO	-
1927	ZINC04046598	1902	0.045015650793665034	NO	-
1928	ZINC00281085	275	0.044982940767118514	NO	-
1929	ZINC00281088	276	0.044982940767118514	NO	-
1930	ZINC00281092	277	0.044982940767118514	NO	-
1931	ZINC00281095	278	0.044982940767118514	NO	-
1932	ZINC00547117	400	0.04488978909422031	NO	-
1933	ZINC03889328	1755	0.04478685410945106	NO	-
1934	ZINC00174037	243	0.04476855994629912	NO	-
1935	ZINC03858246	1673	0.044632646886617965	NO	-
1936	ZINC01414905	558	0.04450883339904746	NO	-
1937	ZINC03778156	1581	0.044472353005833444	NO	-
1938	ZINC03776959	1577	0.04427618431970466	NO	-
1939	ZINC01491853	598	0.04422475886633544	NO	-
1940	ZINC03670033	1570	0.04419600612024155	NO	-
1941	ZINC03863923	1707	0.04396960568537078	NO	-
1942	ZINC03531497	1388	0.043949639731770705	NO	-
1943	ZINC02741087	1246	0.043901719324101855	NO	-
1944	ZINC03409634	1356	0.04372503408145984	NO	-
1945	ZINC01592790	746	0.04365726027912319	NO	-
1946	ZINC02262896	1113	0.04365726027912319	NO	-
1947	ZINC01418557	559	0.04354977696480697	NO	-
1948	ZINC01688113	934	0.0434826088410745	NO	-
1949	ZINC02470105	1161	0.0431786412555374	NO	-
1950	ZINC03115839	1305	0.043035524892907205	NO	-
1951	ZINC00418002	341	0.042984988274836496	NO	-
1952	ZINC02812043	1262	0.042961130839509025	NO	-
1953	ZINC04218470	1946	0.042633262857612604	NO	-
1954	ZINC02588666	1222	0.04241618011694631	NO	-
1955	ZINC03094512	1300	0.04233210215200633	NO	-
1956	ZINC00975021	481	0.042314080237358095	NO	-
1957	ZINC00071457	190	0.042137635309554236	NO	-
1958	ZINC03235760	1335	0.04206767165339314	NO	-
1959	ZINC01727110	985	0.04201178364952426	NO	-
1960	ZINC04181336	1935	0.04189763962400833	NO	-
1961	ZINC00356377	296	0.041725415710105816	NO	-
1962	ZINC02799267	1259	0.04165069923084128	NO	-
1963	ZINC04179596	1933	0.0415970424184089	NO	-
1964	ZINC01489728	593	0.04158704386902788	NO	-
1965	ZINC00395029	316	0.041423017215885476	NO	-
1966	ZINC03889149	2111	0.041361858276831705	NO	-
1967	ZINC02167956	1095	0.04129724426289044	NO	-
1968	ZINC00547334	401	0.04108974348663571	NO	-
1969	ZINC01728891	991	0.041032776065930025	NO	-
1970	ZINC00062254	187	0.0409976761751453	NO	-
1971	ZINC01491853	596	0.0408831282915977	NO	-
1972	ZINC00452875	358	0.04085607656966818	NO	-
1973	ZINC04336678	1994	0.04070133419333425	NO	-
1974	ZINC03490275	1370	0.04049841057605025	NO	-
1975	ZINC03620588	1478	0.04033782867937237	NO	-
1976	ZINC03971686	1840	0.04032392928260083	NO	-
1977	ZINC03977109	1859	0.040147997203420174	NO	-
1978	ZINC02055507	1074	0.03989275979895369	NO	-
1979	ZINC03898322	1773	0.039796758777155154	NO	-
1980	ZINC00285127	279	0.039633117194681024	NO	-
1981	ZINC03490270	1368	0.039625813406668146	NO	-
1982	ZINC02250638	1112	0.0395704389574669	NO	-
1983	ZINC02303324	1123	0.03953457555166992	NO	-
1984	ZINC04516972	2056	0.039499748756796606	NO	-
1985	ZINC04578575	2059	0.039436936320089766	NO	-
1986	ZINC04216952	1943	0.039305338722182684	NO	-
1987	ZINC03090745	1298	0.03928270978278423	NO	-
1988	ZINC00006477	49	0.038982432296827525	NO	-
1989	ZINC03971515	1838	0.03890753088488759	NO	-
1990	ZINC00555117	421	0.03877467587719829	NO	-
1991	ZINC00804621	436	0.03868346929916974	NO	-
1992	ZINC03993932	1885	0.03864694018551862	NO	-
1993	ZINC03409750	1357	0.03860594265934562	NO	-
1994	ZINC00575784	422	0.03855608253383686	NO	-
1995	ZINC01427433	564	0.03841700314269325	NO	-
1996	ZINC02279346	1118	0.038332513530374944	NO	-
1997	ZINC00804620	435	0.03816238789194788	NO	-
1998	ZINC04023117	1897	0.03799640620571693	NO	-
1999	ZINC02014616	1056	0.037970247257544734	NO	-
2000	ZINC00057631	182	0.0379529369244743	NO	-
2001	ZINC01818846	1020	0.03793972820922906	NO	-
2002	ZINC03889641	2118	0.0378313892031373	NO	-
2003	ZINC01106192	519	0.03781499401808786	NO	-
2004	ZINC03309122	1342	0.03778915062989996	NO	-
2005	ZINC02568872	1204	0.037686738738472204	NO	-
2006	ZINC03893897	1770	0.03748498006520734	NO	-
2007	ZINC03983760	1867	0.03715680967507311	NO	-
2008	ZINC04148008	1928	0.03700299106386932	NO	-
2009	ZINC01395855	555	0.03695809488432206	NO	-
2010	ZINC03970535	1833	0.036924957423511116	NO	-
2011	ZINC03997350	1888	0.036886993586600525	NO	-
2012	ZINC03891516	2124	0.03680532665633169	NO	-
2013	ZINC00208972	254	0.0365630670125895	NO	-
2014	ZINC03627026	1501	0.036559158564480304	NO	-
2015	ZINC00420169	344	0.036548743408667615	NO	-
2016	ZINC02659555	1230	0.03644652007294663	NO	-
2017	ZINC02031266	1066	0.03609848000832893	NO	-
2018	ZINC00446156	357	0.03605489484153092	NO	-
2019	ZINC03092974	1299	0.03605245763893754	NO	-
2020	ZINC04475366	2048	0.035597149593920054	NO	-
2021	ZINC03992770	1875	0.035528361158580324	NO	-
2022	ZINC00356380	297	0.035421884963556936	NO	-
2023	ZINC03605712	1456	0.03541923696737054	NO	-
2024	ZINC02104398	1082	0.03530697372279357	NO	-
2025	ZINC03524596	1383	0.035273602600259114	NO	-
2026	ZINC03855465	1666	0.0352567550825153	NO	-
2027	ZINC03889176	2114	0.03515353939394418	NO	-
2028	ZINC03016755	1282	0.03514457575007856	NO	-
2029	ZINC03976813	1856	0.03491329721552309	NO	-
2030	ZINC02731888	1244	0.03480621441540894	NO	-
2031	ZINC04516971	2055	0.03476085488142349	NO	-
2032	ZINC02537711	1181	0.034634767367262044	NO	-
2033	ZINC04471000	2044	0.03428703817763906	NO	-
2034	ZINC03997231	2132	0.03426483470181969	NO	-
2035	ZINC04632917	2089	0.033898965587657696	NO	-
2036	ZINC03288666	1340	0.03377126585928491	NO	-
2037	ZINC03652044	1550	0.0337378376350494	NO	-
2038	ZINC03414991	1359	0.03350151053252466	NO	-
2039	ZINC01491853	600	0.03345200606483531	NO	-
2040	ZINC03162900	1328	0.033422625800514486	NO	-
2041	ZINC02272114	1115	0.033421995909744664	NO	-
2042	ZINC04016889	1895	0.033312433293792694	NO	-
2043	ZINC03869111	1724	0.03326781269063172	NO	-
2044	ZINC03931534	1804	0.03289534655631865	NO	-
2045	ZINC03415000	1361	0.03276293565808682	NO	-
2046	ZINC03862278	1695	0.03275055439589668	NO	-
2047	ZINC00041606	155	0.03266784925824386	NO	-
2048	ZINC00077954	193	0.03254068257241731	NO	-
2049	ZINC03968800	1830	0.03251092748379842	NO	-
2050	ZINC03130252	1309	0.03247910637769136	NO	-
2051	ZINC00420170	345	0.0322859494256612	NO	-
2052	ZINC03890931	2122	0.03207503110022802	NO	-
2053	ZINC03323386	1346	0.031824338749419014	NO	-
2054	ZINC01621858	839	0.03165091029986107	NO	-
2055	ZINC01491853	597	0.03141239704252148	NO	-
2056	ZINC03897450	1771	0.03137110370151653	NO	-
2057	ZINC02738354	1245	0.031090955579725618	NO	-
2058	ZINC03968801	1831	0.03105009612067902	NO	-
2059	ZINC04181151	1934	0.031031376245615166	NO	-
2060	ZINC02619161	1224	0.030883823964542936	NO	-
2061	ZINC01693058	936	0.030769947894118656	NO	-
2062	ZINC03361123	1355	0.030690855819282856	NO	-
2063	ZINC03889866	1758	0.030661843359537665	NO	-
2064	ZINC00575785	423	0.030366885716171806	NO	-
2065	ZINC04018057	1896	0.030211413484428278	NO	-
2066	ZINC00485026	362	0.029917661753646737	NO	-
2067	ZINC00575786	424	0.029730678877744506	NO	-
2068	ZINC03414994	1360	0.029728704199635282	NO	-
2069	ZINC03014805	1281	0.029666582609856853	NO	-
2070	ZINC03891994	2128	0.028644485695987265	NO	-
2071	ZINC00371441	304	0.028557280346770204	NO	-
2072	ZINC00397696	317	0.028497530012244327	NO	-
2073	ZINC03535504	1390	0.02814591517280171	NO	-
2074	ZINC03889864	1757	0.02810383312269598	NO	-
2075	ZINC03889419	2117	0.028079434623955454	NO	-
2076	ZINC03535236	1389	0.028058481059103527	NO	-
2077	ZINC03890603	2121	0.028032324041723494	NO	-
2078	ZINC03889069	2109	0.02785046929742556	NO	-
2079	ZINC03273519	1336	0.027778637323187288	NO	-
2080	ZINC00077960	194	0.027603171233327974	NO	-
2081	ZINC04369529	2001	0.027562979689851358	NO	-
2082	ZINC00162357	242	0.02750463284078303	NO	-
2083	ZINC03888782	1752	0.02749432699694111	NO	-
2084	ZINC01596753	748	0.02724188667485128	NO	-
2085	ZINC00498902	372	0.02720198384937008	NO	-
2086	ZINC03325748	1347	0.026981547292213304	NO	-
2087	ZINC00457034	359	0.02682567585244023	NO	-
2088	ZINC03086382	1297	0.02678362189852422	NO	-
2089	ZINC03310466	1343	0.02660743488000293	NO	-
2090	ZINC03626986	1500	0.02649154451034763	NO	-
2091	ZINC01562170	676	0.026398447295730577	NO	-
2092	ZINC00125232	214	0.026392928061708506	NO	-
2093	ZINC03621640	1479	0.02627057942594909	NO	-
2094	ZINC00248269	271	0.026246871418762467	NO	-
2095	ZINC03061444	1287	0.026005773359321846	NO	-
2096	ZINC03066147	1289	0.02595380660998167	NO	-
2097	ZINC01579648	714	0.02593487246896348	NO	-
2098	ZINC01595764	747	0.025677106699958378	NO	-
2099	ZINC02751720	1247	0.025342085872224404	NO	-
2100	ZINC01672827	922	0.025184273924765466	NO	-
2101	ZINC02536991	1180	0.025120482331082467	NO	-
2102	ZINC02390420	1152	0.025025127057325403	NO	-
2103	ZINC03864917	1708	0.024986726532296468	NO	-
2104	ZINC01694487	937	0.024302257028445177	NO	-
2105	ZINC00397697	318	0.024225548644858465	NO	-
2106	ZINC02842319	1266	0.023977040999913265	NO	-
2107	ZINC04392746	2015	0.02382535354034377	NO	-
2108	ZINC00303160	285	0.02373998173675389	NO	-
2109	ZINC03866170	1709	0.023715534514591984	NO	-
2110	ZINC02451333	1156	0.023338053070689823	NO	-
2111	ZINC02842320	1267	0.022948929901756294	NO	-
2112	ZINC02572012	1208	0.022920361272568322	NO	-
2113	ZINC01493422	606	0.022894052882949004	NO	-
2114	ZINC02576270	1211	0.022890960603322193	NO	-
2115	ZINC04285384	1979	0.02261522938372079	NO	-
2116	ZINC04217485	1945	0.022531967670714984	NO	-
2117	ZINC01729546	993	0.021870095076313056	NO	-
2118	ZINC02842757	1268	0.021724768090109592	NO	-
2119	ZINC01694488	938	0.02167733179958466	NO	-
2120	ZINC02225750	1110	0.021583415943238534	NO	-
2121	ZINC00406547	334	0.020775882297438	NO	-
2122	ZINC02296700	1122	0.02041378560558321	NO	-
2123	ZINC00993856	486	0.02024026496739283	NO	-
2124	ZINC03889008	2104	0.02003648597750629	NO	-
2125	ZINC00115943	209	0.01978964285734369	NO	-
2126	ZINC04457342	2029	0.019763692252989063	NO	-
2127	ZINC01708945	956	0.01967532062611477	NO	-
2128	ZINC03633245	1504	0.019521881111412506	NO	-
2129	ZINC00286890	280	0.01934653644129078	NO	-
2130	ZINC02566691	1202	0.01932552772309295	NO	-
2131	ZINC03642174	1507	0.019321598784136706	NO	-
2132	ZINC03857147	1670	0.019023140355658354	NO	-
2133	ZINC03156073	1317	0.018806643304171887	NO	-
2134	ZINC03875018	1741	0.018198162990157828	NO	-
2135	ZINC04353166	2000	0.01811303700579857	NO	-
2136	ZINC00539232	394	0.018040721918914832	NO	-
2137	ZINC01140171	521	0.017892859632216623	NO	-
2138	ZINC01493422	607	0.017855135178237513	NO	-
2139	ZINC04123868	1919	0.017646240065612318	NO	-
2140	ZINC01620900	838	0.017455037568750126	NO	-
2141	ZINC00420809	346	0.017395076904202163	NO	-
2142	ZINC00469715	360	0.01733603189423658	NO	-
2143	ZINC01621863	840	0.017285357929795842	NO	-
2144	ZINC03979003	1864	0.01718239707365339	NO	-
2145	ZINC02803647	1261	0.017091446953173293	NO	-
2146	ZINC00148297	233	0.01707073214393791	NO	-
2147	ZINC01462242	577	0.017003893384707338	NO	-
2148	ZINC04341243	1997	0.016960262397312527	NO	-
2149	ZINC04626375	2068	0.01655217386238898	NO	-
2150	ZINC04404011	2135	0.016531228633524353	NO	-
2151	ZINC01061693	501	0.01644557146346473	NO	-
2152	ZINC00615610	430	0.016201447479178763	NO	-
2153	ZINC01760050	1005	0.01593122703416141	NO	-
2154	ZINC00437794	355	0.015254559605212336	NO	-
2155	ZINC00405435	332	0.015081221994417205	NO	-
2156	ZINC02451337	1157	0.01473181682784324	NO	-
2157	ZINC04123870	1920	0.014269522432282314	NO	-
2158	ZINC01576869	710	0.013945585080701484	NO	-
2159	ZINC03646662	1516	0.01367981936899563	NO	-
2160	ZINC04410545	2017	0.01316772794875111	NO	-
2161	ZINC03970889	1834	0.012698174195246954	NO	-
2162	ZINC03889307	2116	0.012640559281016423	NO	-
2163	ZINC00340333	292	0.012527932742805177	NO	-
2164	ZINC02225744	1109	0.011822304049846537	NO	-
2165	ZINC01557187	662	0.010947384428115582	NO	-
2166	ZINC00543645	397	0.010941380411888638	NO	-
2167	ZINC04013414	1894	0.010798821192072728	NO	-
2168	ZINC01656344	896	0.010351396847137994	NO	-
2169	ZINC02510170	1166	0.010186423205509698	NO	-
2170	ZINC03429254	1362	0.009345339172716398	NO	-
2171	ZINC02046933	1068	0.008491441557792108	NO	-
2172	ZINC04336680	1995	0.008361014406396798	NO	-
2173	ZINC04466803	2034	0.008300701605384361	NO	-
2174	ZINC03075430	1294	0.008253720635842845	NO	-
2175	ZINC01679068	923	0.008129438481367508	NO	-
2176	ZINC03612517	1472	0.008056105999384883	NO	-
2177	ZINC04123859	1918	0.0068881579274603	NO	-
2178	ZINC03061443	1286	0.0063471086545540635	NO	-
2179	ZINC02330864	1131	0.005743505502396707	NO	-
2180	ZINC02294655	1121	0.005296395601437251	NO	-
2181	ZINC03470268	1365	0.004475131839660512	NO	-
2182	ZINC01608878	762	0.0017728652961523624	NO	-
2183	ZINC01700250	944	3.416945978081786E-4	NO	-
2184	ZINC01574758	704	1.5641259215211744E-4	NO	-
2185	ZINC03161082	1326	1.3598561449332917E-4	NO	-
2186	ZINC02761122	1252	1.2573480905153182E-77	NO	-
2187	ZINC04402625	2134	5.626940513309442E-87	NO	-
