# Supplementary material for: 4D Flexible Atom-Pairs: An efficient probabilistic conformational space comparison for ligand-based virtual screening
Source: J Cheminform. 2011 Jul 6;3:23. doi: 10.1186/1758-2946-3-23 (PMC3156737; doi:10.1186/1758-2946-3-23)
Supplement: Additional file 1 — Archive of the 4D FAPOA result files. This is a Gzip compressed Tar archive containing the result files of the 4D FAPOA on the filtered DUD data sets. The result files are tab-separated plain text files including the following information: method name, active data set with size, cluster information and the distribution of the active molecules over the clusters, decoy data set with size, ratio active:decoy, AUC, awAUC, BEDROC scores for predefined alpha values as suggested by Truchon and Bayly [43], enrichment factors, relative enrichment factor [41], ROC enrichments, awROC enrichments at predefined false positive fractions, chemotype enrichment, ROC and awROC data points, and the ranking of each structure to compute other VS metrics. [file 1758-2946-3-23-S1.GZ › 4DFAPOA_gr_BW_ResultStatistic.dat]

###################################################################################################
# Screening Result File
# Method used: 4DFAPOA
> <Method_Name>
4DFAPOA
# Data set information
#	Query data set:	./gr/gr_query_CS_BW_300.0_T_GMM.sdf
#	Active data set: ./gr/gr_clustered_3D_MM_CS_BW_300.0_T_GMM.sdf with cluster information
#		Size: 32 molecules
#		Number of clusters: 9
#		Cluster Summery:
#			Cluster number	# molecules	% of actives
#			1		9		28.125
#			2		1		3.125
#			3		8		25.0
#			4		3		9.375
#			5		4		12.5
#			6		3		9.375
#			7		1		3.125
#			8		2		6.25
#			9		1		3.125
#	Decoy data set: ./gr/DUD_gr_decoys_ID_pass_MWPass_I_MM_CS_BW_300.0_T_GMM.sdf
#		Size: 2585 molecules
#	Ratio actives : decoys
#		1.0 : 80.7813
> <AUC>
#	 ROC AUC
	0.8902804642166344
> <awAUC>
#	 ROC awAUC
	0.9235308164386179
> <BEDROC Scores>
#	Alpha Values	BEDROC Scores
	160.9	0.5858
	100.0	0.5618
	53.6	0.5593
	50.0	0.5603
	32.2	0.5713
	20.0	0.5935
	16.1	0.6079
	10.0	0.65
	8.0	0.6741
> <Enrichment Factors>
#	Fraction dataset	Enrichment factor
	0.0010	80.78125
	0.01	31.06971153846154
	0.02	27.962740384615383
	0.05	11.806490384615385
	0.1	6.499640804597701
	0.2	3.8614364244741872
	0.25	3.3350057339449544
> <Relative enrichment factor>
#	Fraction dataset	Enrichment factor
	0.0010	76.42338555598013
	0.01	38.21169277799006
	0.02	56.25
	0.05	59.375
	0.1	65.625
	0.2	78.125
	0.25	84.375
> <ROC Enrichments>
#	True decoy fraction	Enrichment
	0.1	215.41666666666669
	0.5	62.13942307692307
	1.0	55.92548076923077
	2.0	27.962740384615383
	5.0	11.806490384615385
	10.0	6.549831081081082
> <awROC Enrichments>
#	Decoy fraction	Enrichment
	0.1	95.74074074074075
	0.5	66.28205128205127
	1.0	66.28205128205127
	2.0	33.141025641025635
	5.0	13.808760683760681
	10.0	7.485521235521235
> <Chemotype enrichment>
#	% data set	% active cluster
	0.0	0.0
	0.038	0.0
	0.038	11.111
	0.688	11.111
	0.688	22.222
	0.726	22.222
	0.726	33.333
	1.032	33.333
	1.032	44.444
	1.07	44.444
	1.07	55.556
	1.414	55.556
	1.414	66.667
	4.471	66.667
	4.471	77.778
	16.546	77.778
	16.546	88.889
	27.13	88.889
	27.13	100.0
	100.0	100.0
> <ROC curve data>
#	False positive rate	true positive rate
	0.0	0.0
	0.0	0.25
	0.0035	0.25
	0.0035	0.3125
	0.0062	0.3125
	0.0062	0.5
	0.0077	0.5
	0.0077	0.5313
	0.0081	0.5313
	0.0081	0.5625
	0.0379	0.5625
	0.0379	0.5938
	0.0665	0.5938
	0.0665	0.625
	0.0762	0.625
	0.0762	0.6563
	0.1288	0.6563
	0.1288	0.6875
	0.1586	0.6875
	0.1586	0.75
	0.1849	0.75
	0.1849	0.7813
	0.1926	0.7813
	0.1926	0.8125
	0.195	0.8125
	0.195	0.8438
	0.2638	0.8438
	0.2638	0.875
	0.3516	0.875
	0.3516	0.9063
	0.4383	0.9063
	0.4383	0.9375
	0.4538	0.9375
	0.4538	0.9688
	0.7443	0.9688
	0.7443	1.0
	1.0	1.0
> <awROC curve data>
#	False positive rate	true positive rate
	0.0	0.0
	0.0	0.1111
	0.0035	0.1111
	0.0035	0.3333
	0.0062	0.3333
	0.0062	0.5556
	0.0077	0.5556
	0.0077	0.6111
	0.0081	0.6111
	0.0081	0.6667
	0.0379	0.6667
	0.0379	0.6944
	0.0665	0.6944
	0.0665	0.7222
	0.0762	0.7222
	0.0762	0.75
	0.1288	0.75
	0.1288	0.7778
	0.1586	0.7778
	0.1586	0.8025
	0.1849	0.8025
	0.1849	0.8148
	0.1926	0.8148
	0.1926	0.8272
	0.195	0.8272
	0.195	0.8395
	0.2638	0.8395
	0.2638	0.9506
	0.3516	0.9506
	0.3516	0.963
	0.4383	0.963
	0.4383	0.9753
	0.4538	0.9753
	0.4538	0.9877
	0.7443	0.9877
	0.7443	1.0
	1.0	1.0
> <Screening Table>
# Rank	Mol name	Index in data set	Similarity 2 query	Active	Cluster number
1	ZINC03833820	17	0.8271038630405789	YES	3
2	ZINC03833822	14	0.6482079490320952	YES	3
3	ZINC03833821	15	0.6097020096067707	YES	3
4	ZINC03833819	16	0.5395223596042731	YES	3
5	ZINC03833823	12	0.4365229693321345	YES	3
6	ZINC03814383	11	0.4352587517711491	YES	3
7	ZINC03833824	13	0.4217919699199922	YES	3
8	ZINC03814371	18	0.3736716751609741	YES	3
9	ZINC03972426	2399	0.36306183488335453	NO	-
10	ZINC02129102	1058	0.3630618348833545	NO	-
11	ZINC03972428	2400	0.3630618348833545	NO	-
12	ZINC03974719	2404	0.3630618348833545	NO	-
13	ZINC03983240	2418	0.3630618348833545	NO	-
14	ZINC04004405	2455	0.3630618348833545	NO	-
15	ZINC01041246	643	0.3602575439549234	NO	-
16	ZINC03892879	2341	0.34223246037362426	NO	-
17	ZINC03969057	2382	0.33894003145489227	NO	-
18	ZINC03833825	29	0.3018534258853909	YES	7
19	ZINC03831947	32	0.2666490412281666	YES	9
20	ZINC00608356	249	0.2606066189667536	NO	-
21	ZINC02110199	1052	0.23200053546381574	NO	-
22	ZINC04628219	2584	0.230890528686687	NO	-
23	ZINC02241950	1101	0.22728640664252883	NO	-
24	ZINC02241949	1100	0.2272728203058535	NO	-
25	ZINC02241948	1099	0.22726551710749368	NO	-
26	ZINC02241951	1102	0.22722361834649638	NO	-
27	ZINC03831986	20	0.22040385787679953	YES	4
28	ZINC03831973	26	0.2194036497755975	YES	6
29	ZINC03831982	19	0.2133209586358483	YES	4
30	ZINC03831990	21	0.20052527798783293	YES	4
31	ZINC03831989	27	0.1929053050504921	YES	6
32	ZINC03831971	28	0.19254459967608104	YES	6
33	ZINC00672448	385	0.18621794215317283	NO	-
34	ZINC00672446	384	0.1860760617056634	NO	-
35	ZINC00998642	618	0.18504817964607823	NO	-
36	ZINC00998641	617	0.18478246723894337	NO	-
37	ZINC03831985	30	0.1842260678951348	YES	8
38	ZINC01020369	628	0.18271879666607097	NO	-
39	ZINC03831993	31	0.1821149062656379	YES	8
40	ZINC00720711	419	0.17857013682621978	NO	-
41	ZINC04046803	2468	0.1761276823590096	NO	-
42	ZINC02881117	1324	0.17612745451157102	NO	-
43	ZINC00720860	420	0.17510934514858828	NO	-
44	ZINC00720861	421	0.17471051212353786	NO	-
45	ZINC02203194	1073	0.17247118502585246	NO	-
46	ZINC02203192	1072	0.17244903472359976	NO	-
47	ZINC02072640	1039	0.17006118394446834	NO	-
48	ZINC02072641	1040	0.1699710845884373	NO	-
49	ZINC00811068	457	0.16872867375449324	NO	-
50	ZINC02217706	1080	0.16857285257749127	NO	-
51	ZINC00811069	458	0.1684539747554184	NO	-
52	ZINC02217706	1081	0.16826303238671284	NO	-
53	ZINC02217706	1082	0.16826303238671284	NO	-
54	ZINC03998153	2454	0.16663572632319457	NO	-
55	ZINC02543353	1219	0.1662444929789723	NO	-
56	ZINC03998153	2453	0.16592657624413099	NO	-
57	ZINC03998153	2452	0.16592657624227172	NO	-
58	ZINC02551893	1220	0.16453045911056377	NO	-
59	ZINC02110667	1053	0.16411200680647323	NO	-
60	ZINC04627473	2581	0.16357190764425739	NO	-
61	ZINC04627473	2582	0.16308021829244468	NO	-
62	ZINC00861340	504	0.16208925843446825	NO	-
63	ZINC00861341	505	0.16208886862916908	NO	-
64	ZINC01428685	891	0.1620843781205949	NO	-
65	ZINC00799867	454	0.16206945700794245	NO	-
66	ZINC01428686	892	0.16195919796522731	NO	-
67	ZINC00752748	429	0.16183297360449347	NO	-
68	ZINC00630071	294	0.1614624821133024	NO	-
69	ZINC00118510	17	0.1607548706934772	NO	-
70	ZINC02292584	1130	0.16045288220375192	NO	-
71	ZINC02292585	1131	0.1594048315597062	NO	-
72	ZINC02753678	1273	0.15833701920236745	NO	-
73	ZINC02590566	1224	0.15736579383486668	NO	-
74	ZINC02490072	1212	0.15736579383486665	NO	-
75	ZINC02295170	1135	0.15716112520537165	NO	-
76	ZINC00119080	18	0.156225669672244	NO	-
77	ZINC00849849	488	0.1562205525215624	NO	-
78	ZINC00521995	219	0.1559929522687679	NO	-
79	ZINC00857614	500	0.15595201973124445	NO	-
80	ZINC00857613	499	0.15594293164009917	NO	-
81	ZINC00668660	380	0.15591787131801624	NO	-
82	ZINC01248540	826	0.15589613686073295	NO	-
83	ZINC01836769	968	0.15586311253505702	NO	-
84	ZINC02252801	1107	0.1558598250970058	NO	-
85	ZINC01443407	904	0.1558173220681607	NO	-
86	ZINC00630134	295	0.15571627705595578	NO	-
87	ZINC03351257	1623	0.15565453993418935	NO	-
88	ZINC02295169	1134	0.155507361285069	NO	-
89	ZINC01837408	969	0.15544573041961707	NO	-
90	ZINC00630138	296	0.15536067615617868	NO	-
91	ZINC02321502	1153	0.15532956389624375	NO	-
92	ZINC01824913	960	0.1551397106052286	NO	-
93	ZINC01814324	956	0.15479583806388408	NO	-
94	ZINC02219812	1085	0.1547137849750481	NO	-
95	ZINC02219810	1084	0.15469721076535298	NO	-
96	ZINC02873776	1320	0.15464349537827	NO	-
97	ZINC03351255	1622	0.1542395873113375	NO	-
98	ZINC00816098	465	0.15375048894979412	NO	-
99	ZINC00816099	466	0.1536827347593995	NO	-
100	ZINC02292141	1127	0.1536480099739984	NO	-
101	ZINC01099705	684	0.15348083265279194	NO	-
102	ZINC02292142	1128	0.15333632539617176	NO	-
103	ZINC01748217	945	0.1530693529031219	NO	-
104	ZINC00816104	467	0.15281046781908625	NO	-
105	ZINC00816105	468	0.15267939781122467	NO	-
106	ZINC00987023	606	0.15258397387878372	NO	-
107	ZINC00987025	607	0.15253174658029467	NO	-
108	ZINC01828965	964	0.1523884079482434	NO	-
109	ZINC02297455	1136	0.15222423589161785	NO	-
110	ZINC02297456	1137	0.15189508572363503	NO	-
111	ZINC00816090	463	0.15022889202531606	NO	-
112	ZINC00816091	464	0.15010157280799105	NO	-
113	ZINC01826749	962	0.14989790947625553	NO	-
114	ZINC01826748	961	0.14943850242783624	NO	-
115	ZINC02060211	1033	0.14807200721375918	NO	-
116	ZINC00496187	198	0.14802538995149306	NO	-
117	ZINC03831944	22	0.14741428276134885	YES	5
118	ZINC03818925	2210	0.1473423199456147	NO	-
119	ZINC04148996	2506	0.14721502917519635	NO	-
120	ZINC03817366	2208	0.1471323664329991	NO	-
121	ZINC03816995	2207	0.14635941673347644	NO	-
122	ZINC01827251	963	0.14597765957279576	NO	-
123	ZINC01069803	672	0.14593152550997152	NO	-
124	ZINC01069800	671	0.1459313496152419	NO	-
125	ZINC03817369	2209	0.14560136146278294	NO	-
126	ZINC01200073	808	0.14556599871356582	NO	-
127	ZINC03559245	1662	0.14535829479182483	NO	-
128	ZINC01109043	693	0.14448246973910361	NO	-
129	ZINC01245641	824	0.1444822822980162	NO	-
130	ZINC03276408	1583	0.14448050565445927	NO	-
131	ZINC03859386	2287	0.14443774479297733	NO	-
132	ZINC01200832	809	0.14393339148902232	NO	-
133	ZINC03606160	1693	0.14375726500773311	NO	-
134	ZINC02250774	1105	0.1436677459889212	NO	-
135	ZINC00755170	437	0.14341556902236266	NO	-
136	ZINC01306110	844	0.14241906940319166	NO	-
137	ZINC01831140	965	0.14241906940319157	NO	-
138	ZINC01112393	699	0.14241906940319154	NO	-
139	ZINC02069133	1037	0.14241906940319154	NO	-
140	ZINC00424828	157	0.14229779595609598	NO	-
141	ZINC00424827	156	0.14228235913213105	NO	-
142	ZINC02247881	1104	0.14185696882707596	NO	-
143	ZINC01867502	972	0.1418569688270759	NO	-
144	ZINC00985746	603	0.14185696882707585	NO	-
145	ZINC01067846	662	0.14152167264534082	NO	-
146	ZINC01461860	910	0.14135791659509855	NO	-
147	ZINC00172744	30	0.14107924274526867	NO	-
148	ZINC02172565	1065	0.14106896941286898	NO	-
149	ZINC03855003	2265	0.14102555584537088	NO	-
150	ZINC04467859	2567	0.14102555584537088	NO	-
151	ZINC02295120	1133	0.14074578285303563	NO	-
152	ZINC01461861	911	0.14069418226906918	NO	-
153	ZINC01461857	909	0.14051102679438485	NO	-
154	ZINC00871831	520	0.1402202987781802	NO	-
155	ZINC01268536	833	0.14015385021837024	NO	-
156	ZINC00829562	475	0.1401176152456628	NO	-
157	ZINC01456634	906	0.14001106057316343	NO	-
158	ZINC01130333	726	0.13999750825041574	NO	-
159	ZINC00633711	306	0.13993241343099155	NO	-
160	ZINC01130335	727	0.13990787922369025	NO	-
161	ZINC00655569	372	0.13978352338715985	NO	-
162	ZINC00834275	478	0.1397804248062682	NO	-
163	ZINC00172747	31	0.1395863341567511	NO	-
164	ZINC01268535	832	0.13951083112116616	NO	-
165	ZINC02316413	1147	0.13920189894626525	NO	-
166	ZINC03859399	2288	0.13914780803533033	NO	-
167	ZINC03606163	1694	0.13911934702779896	NO	-
168	ZINC02461848	1208	0.13886037237168664	NO	-
169	ZINC00707612	413	0.1387869281769647	NO	-
170	ZINC00804363	456	0.138755343099462	NO	-
171	ZINC00804361	455	0.1380680327946995	NO	-
172	ZINC02290773	1125	0.13765890571307376	NO	-
173	ZINC04108717	2484	0.1373175107807092	NO	-
174	ZINC00820038	470	0.13726288410754237	NO	-
175	ZINC02587571	1223	0.13726288410754225	NO	-
176	ZINC02054768	1025	0.13726288410754214	NO	-
177	ZINC02240031	1097	0.13723459856017103	NO	-
178	ZINC03859331	2286	0.13723459856017103	NO	-
179	ZINC00627834	291	0.13721454113163473	NO	-
180	ZINC00627835	292	0.13721454113163473	NO	-
181	ZINC02461907	1210	0.13715480075416836	NO	-
182	ZINC00537713	222	0.1369612422327813	NO	-
183	ZINC02372295	1173	0.13672959467620463	NO	-
184	ZINC03849402	2215	0.13672959467620463	NO	-
185	ZINC00753699	430	0.13657868961624456	NO	-
186	ZINC03633449	1699	0.13640001057487058	NO	-
187	ZINC02316306	1146	0.13638200526541505	NO	-
188	ZINC00855965	498	0.13620811733187724	NO	-
189	ZINC04284934	2532	0.13614923277376365	NO	-
190	ZINC00984993	597	0.13559055151379346	NO	-
191	ZINC00812925	460	0.13558917008599328	NO	-
192	ZINC04628814	23	0.13518848460943364	YES	5
193	ZINC02059721	1032	0.1348797311023691	NO	-
194	ZINC02317000	1149	0.13476159378565425	NO	-
195	ZINC04091854	2481	0.134602322939162	NO	-
196	ZINC00675691	388	0.1345680190257527	NO	-
197	ZINC03806776	2206	0.13429766169069174	NO	-
198	ZINC00850503	489	0.13417402194015376	NO	-
199	ZINC00419867	149	0.13403107093281105	NO	-
200	ZINC01069548	669	0.13377843611277337	NO	-
201	ZINC01069553	670	0.13377803042246778	NO	-
202	ZINC00718934	418	0.13360179915406337	NO	-
203	ZINC00812924	459	0.1334271890771425	NO	-
204	ZINC01411895	885	0.13319990776240764	NO	-
205	ZINC00984994	598	0.13288631133317738	NO	-
206	ZINC01833001	966	0.13276521813861808	NO	-
207	ZINC02962974	1352	0.1325718920681679	NO	-
208	ZINC00898928	535	0.13247189455363173	NO	-
209	ZINC00855430	497	0.1321144163625248	NO	-
210	ZINC00813335	462	0.1318664925000415	NO	-
211	ZINC00813331	461	0.13153927821382635	NO	-
212	ZINC00228809	45	0.13153254680885373	NO	-
213	ZINC00633750	309	0.13144966538337519	NO	-
214	ZINC00633752	310	0.13144966538337519	NO	-
215	ZINC03859883	2292	0.13142804795893862	NO	-
216	ZINC00920302	567	0.13131017222824823	NO	-
217	ZINC00924409	571	0.13126485038687372	NO	-
218	ZINC03831934	24	0.13117382083713017	YES	5
219	ZINC01109049	695	0.13113647151284807	NO	-
220	ZINC03178860	1540	0.130359046192319	NO	-
221	ZINC00702403	410	0.13035189307673925	NO	-
222	ZINC00924408	570	0.13027734020346532	NO	-
223	ZINC02438675	1199	0.13025297658807114	NO	-
224	ZINC03857466	2275	0.13016908262595206	NO	-
225	ZINC02058096	1029	0.13015176073276588	NO	-
226	ZINC01109048	694	0.1300870571992317	NO	-
227	ZINC00702401	409	0.1300597665041517	NO	-
228	ZINC00633753	311	0.1295320693640708	NO	-
229	ZINC00633755	312	0.1295320693640708	NO	-
230	ZINC02363228	1171	0.12940406425782286	NO	-
231	ZINC02291460	1126	0.129111775650745	NO	-
232	ZINC03324574	1604	0.12868008105956447	NO	-
233	ZINC02183037	1066	0.12867349396593933	NO	-
234	ZINC00920319	568	0.12866152476929407	NO	-
235	ZINC03252103	1569	0.1285411157537797	NO	-
236	ZINC01181996	789	0.12850619039284072	NO	-
237	ZINC00428317	171	0.12833555345396905	NO	-
238	ZINC03857334	2274	0.1280122392104624	NO	-
239	ZINC02438678	1200	0.12780296894122326	NO	-
240	ZINC00984995	599	0.12763142558276988	NO	-
241	ZINC01095004	680	0.12747276855294185	NO	-
242	ZINC02316659	1148	0.12726283489869086	NO	-
243	ZINC02096916	1048	0.12720069738493778	NO	-
244	ZINC02096917	1049	0.12694766717766126	NO	-
245	ZINC00677459	390	0.12641457545116064	NO	-
246	ZINC02096918	1050	0.12601658659377013	NO	-
247	ZINC01421028	887	0.12601256240295036	NO	-
248	ZINC02096914	1047	0.12600872452890988	NO	-
249	ZINC03858026	2277	0.12599936124382324	NO	-
250	ZINC00341876	112	0.12578921427412926	NO	-
251	ZINC04091848	2480	0.1257669234399733	NO	-
252	ZINC02208284	1074	0.1256500003313937	NO	-
253	ZINC02765884	1281	0.12556133731249522	NO	-
254	ZINC04008150	2457	0.12553790599332013	NO	-
255	ZINC02193191	1069	0.12550586296427163	NO	-
256	ZINC00826610	471	0.12531031978694743	NO	-
257	ZINC02867486	1316	0.12528896166790096	NO	-
258	ZINC02687296	1255	0.12527583606039838	NO	-
259	ZINC01068695	666	0.12524649175509234	NO	-
260	ZINC04008205	2460	0.12523374607647444	NO	-
261	ZINC00144092	23	0.1251081049189753	NO	-
262	ZINC03225956	1552	0.12475575343985817	NO	-
263	ZINC00702017	408	0.12472192363947572	NO	-
264	ZINC00672942	386	0.12470938101499561	NO	-
265	ZINC00323669	95	0.12468790432809163	NO	-
266	ZINC00924392	569	0.12461543819399806	NO	-
267	ZINC02286054	1122	0.12457112515039276	NO	-
268	ZINC01253406	828	0.12437780263796021	NO	-
269	ZINC01253407	829	0.12437780263796021	NO	-
270	ZINC02496402	1213	0.12433323476755372	NO	-
271	ZINC03225955	1551	0.124066335988767	NO	-
272	ZINC00323671	96	0.12402617381349387	NO	-
273	ZINC04139131	2500	0.12396191347522612	NO	-
274	ZINC00851081	490	0.12391614487795348	NO	-
275	ZINC04139131	2501	0.12390110110886095	NO	-
276	ZINC00678112	392	0.12388640651690196	NO	-
277	ZINC02280124	1115	0.12379485869069429	NO	-
278	ZINC02963224	1353	0.12377418328297028	NO	-
279	ZINC00709198	416	0.12369500164867148	NO	-
280	ZINC02095550	1046	0.12363488643000077	NO	-
281	ZINC00647989	363	0.12351094913115185	NO	-
282	ZINC00678113	393	0.12338124292898053	NO	-
283	ZINC00678115	394	0.12330935140888806	NO	-
284	ZINC01073434	673	0.12327141592152778	NO	-
285	ZINC02372254	1172	0.12327128698308776	NO	-
286	ZINC00678110	391	0.12322239483858617	NO	-
287	ZINC01096139	682	0.12307199602925989	NO	-
288	ZINC00832692	477	0.12301148955622966	NO	-
289	ZINC02087660	1043	0.1229001376325698	NO	-
290	ZINC00648458	364	0.12289504740363352	NO	-
291	ZINC02070246	1038	0.12289442037742418	NO	-
292	ZINC00144095	24	0.12287076894446942	NO	-
293	ZINC04008205	2462	0.12272898628563263	NO	-
294	ZINC02647242	1238	0.12255565651058958	NO	-
295	ZINC04139131	2499	0.12232342864362862	NO	-
296	ZINC02647243	1239	0.12228477494819202	NO	-
297	ZINC04008150	2459	0.12222040975726757	NO	-
298	ZINC01171056	774	0.12218350916981797	NO	-
299	ZINC01216311	818	0.12217625869164529	NO	-
300	ZINC00144071	22	0.12214248287950086	NO	-
301	ZINC03859428	2289	0.12194013929143152	NO	-
302	ZINC01171055	773	0.12190114985142483	NO	-
303	ZINC01171053	771	0.1218880818142187	NO	-
304	ZINC01171054	772	0.12188214971885644	NO	-
305	ZINC02171853	1063	0.12163880911067056	NO	-
306	ZINC02963710	1371	0.12156801755736167	NO	-
307	ZINC02963709	1370	0.1214779294885261	NO	-
308	ZINC02963376	1359	0.12133174136876614	NO	-
309	ZINC01438368	898	0.12132355377979252	NO	-
310	ZINC01438369	899	0.12132355377979252	NO	-
311	ZINC02217540	1079	0.12092398048930209	NO	-
312	ZINC04299795	2533	0.12077532871337193	NO	-
313	ZINC02963374	1358	0.12063964427893127	NO	-
314	ZINC02963389	1363	0.12059862167587647	NO	-
315	ZINC02963388	1362	0.12057044091497177	NO	-
316	ZINC02345405	1165	0.12048030178392417	NO	-
317	ZINC02054795	1026	0.12045238517517318	NO	-
318	ZINC00705011	412	0.1204106773336792	NO	-
319	ZINC00702408	411	0.12030893440874794	NO	-
320	ZINC04627722	2583	0.12020919345539247	NO	-
321	ZINC03203836	1545	0.1200120618207215	NO	-
322	ZINC03906882	2356	0.11994139378035704	NO	-
323	ZINC02666645	1244	0.11986416212375134	NO	-
324	ZINC01205149	814	0.11978141537733608	NO	-
325	ZINC01205150	815	0.11978141537733608	NO	-
326	ZINC02963381	1360	0.11978047058055978	NO	-
327	ZINC01323660	852	0.11972119932781806	NO	-
328	ZINC02963383	1361	0.11964206575385693	NO	-
329	ZINC01188194	797	0.11962866334254821	NO	-
330	ZINC02962915	1351	0.119612348127707	NO	-
331	ZINC01108056	689	0.1195679479138577	NO	-
332	ZINC03800545	2205	0.119337043598186	NO	-
333	ZINC04008205	2461	0.11903502254374738	NO	-
334	ZINC02092173	1045	0.11882651953516774	NO	-
335	ZINC01036743	640	0.11869376624237904	NO	-
336	ZINC04008150	2458	0.11867620433163396	NO	-
337	ZINC02058095	1028	0.11867145639687192	NO	-
338	ZINC00952837	583	0.11864179422405445	NO	-
339	ZINC00853040	491	0.11840097205667421	NO	-
340	ZINC01035512	639	0.11834034770870043	NO	-
341	ZINC02963706	1368	0.11791137008116977	NO	-
342	ZINC02963707	1369	0.1178442107190438	NO	-
343	ZINC02063126	1035	0.11767215966064216	NO	-
344	ZINC00871798	516	0.11749939560158988	NO	-
345	ZINC03139009	1526	0.11746290625228072	NO	-
346	ZINC01406959	883	0.1174479296144107	NO	-
347	ZINC02242885	1103	0.11721459167636514	NO	-
348	ZINC00985230	602	0.11721426446790062	NO	-
349	ZINC04334955	2538	0.11716637444607328	NO	-
350	ZINC02566628	1221	0.11708394361958933	NO	-
351	ZINC02345756	1166	0.11692556871203925	NO	-
352	ZINC00647648	362	0.11682474696726654	NO	-
353	ZINC03974145	2403	0.11680030658165427	NO	-
354	ZINC02867672	1317	0.1167971321272318	NO	-
355	ZINC03831933	25	0.11670673806598966	YES	5
356	ZINC00425066	158	0.1165115609683347	NO	-
357	ZINC02963322	1355	0.11649896945535593	NO	-
358	ZINC02417166	1187	0.11633300260533974	NO	-
359	ZINC02133908	1059	0.11632507923636654	NO	-
360	ZINC02183583	1068	0.11606012972267005	NO	-
361	ZINC02921927	1339	0.11600505992554198	NO	-
362	ZINC02294223	1132	0.11591543999405399	NO	-
363	ZINC03983056	2417	0.1158674068506199	NO	-
364	ZINC02921926	1338	0.1157732963871429	NO	-
365	ZINC00686900	405	0.11574034081779072	NO	-
366	ZINC02921925	1337	0.11572033711071317	NO	-
367	ZINC02921928	1340	0.11567619722351738	NO	-
368	ZINC00445681	182	0.11560782409117652	NO	-
369	ZINC00445682	183	0.11560782409117652	NO	-
370	ZINC03107010	1524	0.11546141218640792	NO	-
371	ZINC03218921	1548	0.11543487103127865	NO	-
372	ZINC02963320	1354	0.11540389482326609	NO	-
373	ZINC00655300	371	0.11528504119224009	NO	-
374	ZINC04004819	2456	0.11521384972858084	NO	-
375	ZINC02446489	1201	0.11516841938093234	NO	-
376	ZINC02299890	1139	0.11507161598965375	NO	-
377	ZINC00832691	476	0.11496001349147845	NO	-
378	ZINC03851709	2219	0.1149395952382089	NO	-
379	ZINC01863421	971	0.11486604919757035	NO	-
380	ZINC00250861	51	0.1148171944456319	NO	-
381	ZINC00633157	305	0.11477654513407091	NO	-
382	ZINC01109144	696	0.11467436308053972	NO	-
383	ZINC00984996	600	0.11465939140431673	NO	-
384	ZINC04132389	2491	0.11464094829148788	NO	-
385	ZINC02333789	1159	0.11460147804792993	NO	-
386	ZINC02419191	1188	0.11459715848955658	NO	-
387	ZINC01843353	970	0.11445240158331614	NO	-
388	ZINC02288462	1124	0.11439586986904958	NO	-
389	ZINC02231332	1091	0.11433668248497356	NO	-
390	ZINC04356482	2544	0.11433072815176067	NO	-
391	ZINC01431405	895	0.11430900580383076	NO	-
392	ZINC02687304	1256	0.11421518369737609	NO	-
393	ZINC03851253	2218	0.11414573242971164	NO	-
394	ZINC02324027	1155	0.11413336216204581	NO	-
395	ZINC01198632	805	0.11409698967461405	NO	-
396	ZINC02343782	1163	0.11397581997821579	NO	-
397	ZINC02330594	1158	0.11396565067583517	NO	-
398	ZINC03889459	2331	0.11376500641988242	NO	-
399	ZINC02896090	1327	0.11370772034673686	NO	-
400	ZINC02224565	1088	0.1136708567420656	NO	-
401	ZINC01157430	754	0.11360161982581717	NO	-
402	ZINC00651947	366	0.11342942394876915	NO	-
403	ZINC01187280	795	0.11335740211709269	NO	-
404	ZINC01187281	796	0.11335740211709269	NO	-
405	ZINC02183189	1067	0.11329557484928798	NO	-
406	ZINC00991102	609	0.11316535151511571	NO	-
407	ZINC02420345	1189	0.1130777896671589	NO	-
408	ZINC02966502	1468	0.11306845890204714	NO	-
409	ZINC02410624	1184	0.11292319028954297	NO	-
410	ZINC03974144	2402	0.11272675731736485	NO	-
411	ZINC03976247	2406	0.11270064915653297	NO	-
412	ZINC02449039	1202	0.11264212459535658	NO	-
413	ZINC00356116	118	0.11260997565452699	NO	-
414	ZINC00314466	61	0.11254329516059816	NO	-
415	ZINC00650525	365	0.11246946353003966	NO	-
416	ZINC03331971	1609	0.1124313975248038	NO	-
417	ZINC01835771	967	0.11235843525460049	NO	-
418	ZINC01068690	665	0.11231745937455107	NO	-
419	ZINC02055935	1027	0.1123099573495329	NO	-
420	ZINC02974637	1490	0.11211467609265911	NO	-
421	ZINC03855548	2268	0.1120700598958551	NO	-
422	ZINC04085460	2475	0.11203632313748828	NO	-
423	ZINC02716043	1264	0.11201836926341267	NO	-
424	ZINC04086838	2478	0.11190487142500555	NO	-
425	ZINC01814809	957	0.11185578637898357	NO	-
426	ZINC02963395	1365	0.11183429918500935	NO	-
427	ZINC02963397	1366	0.1117781804550895	NO	-
428	ZINC02965853	1375	0.11164932065967588	NO	-
429	ZINC02965851	1374	0.11163520391978013	NO	-
430	ZINC00653710	369	0.11133696252522217	NO	-
431	ZINC02963348	1356	0.1112766564800877	NO	-
432	ZINC02963351	1357	0.11126689458847616	NO	-
433	ZINC03833836	3	0.11119360648403392	YES	1
434	ZINC03833829	2	0.1110500995903281	YES	1
435	ZINC02963713	1372	0.11099274167639697	NO	-
436	ZINC02963714	1373	0.11080986837372549	NO	-
437	ZINC01141030	738	0.11078938444116106	NO	-
438	ZINC02105642	1051	0.11074209003753256	NO	-
439	ZINC00987284	608	0.11074015069857007	NO	-
440	ZINC02878141	1323	0.11064006047822003	NO	-
441	ZINC02124241	1057	0.11017886757830363	NO	-
442	ZINC04469953	2569	0.11009525174503426	NO	-
443	ZINC02966137	1431	0.11009087518718301	NO	-
444	ZINC03092953	1519	0.11000503850774467	NO	-
445	ZINC03092954	1520	0.11000241019820213	NO	-
446	ZINC03092955	1521	0.11000020859172151	NO	-
447	ZINC03092956	1522	0.10999784303169785	NO	-
448	ZINC02963391	1364	0.10990647090323757	NO	-
449	ZINC02966138	1432	0.10972858776433106	NO	-
450	ZINC02328852	1157	0.1096511049609911	NO	-
451	ZINC00347586	117	0.10962010449462696	NO	-
452	ZINC03131997	1525	0.10954911365481806	NO	-
453	ZINC00653433	368	0.10947655437895012	NO	-
454	ZINC00871825	519	0.10945851786699982	NO	-
455	ZINC00984977	596	0.10939597052503107	NO	-
456	ZINC00984997	601	0.1093564615253326	NO	-
457	ZINC00429170	176	0.10933569277665377	NO	-
458	ZINC02171856	1064	0.10926931904435078	NO	-
459	ZINC03465666	1655	0.10909895784420642	NO	-
460	ZINC01106050	687	0.10909432279387117	NO	-
461	ZINC03226592	1554	0.10907143035615638	NO	-
462	ZINC00871815	518	0.10905756510853341	NO	-
463	ZINC00755411	438	0.1088861001103128	NO	-
464	ZINC01418659	886	0.10852226836646808	NO	-
465	ZINC02974579	1481	0.10844540457085733	NO	-
466	ZINC02974577	1480	0.10844393174075101	NO	-
467	ZINC02974600	1487	0.10836899258391718	NO	-
468	ZINC01461866	912	0.10831985284826606	NO	-
469	ZINC02974599	1486	0.10830580576788572	NO	-
470	ZINC02974493	1473	0.10830144797922923	NO	-
471	ZINC02974492	1472	0.10827857402258988	NO	-
472	ZINC03226345	1553	0.10824666060260969	NO	-
473	ZINC00871832	521	0.10822820968707283	NO	-
474	ZINC02138057	1061	0.10819927514943928	NO	-
475	ZINC02624839	1230	0.10816685063106228	NO	-
476	ZINC02138057	1062	0.10809004237801377	NO	-
477	ZINC02965856	1377	0.10796159294839154	NO	-
478	ZINC02982339	1493	0.10763460039835561	NO	-
479	ZINC01161706	762	0.10749577136041827	NO	-
480	ZINC01000099	619	0.10747360969587565	NO	-
481	ZINC00836833	480	0.10743567528414903	NO	-
482	ZINC02965855	1376	0.10740586094640792	NO	-
483	ZINC02974564	1479	0.10737642827266708	NO	-
484	ZINC02115962	1056	0.10730114580243504	NO	-
485	ZINC02115961	1055	0.10723924699121487	NO	-
486	ZINC00871789	515	0.10715068885069046	NO	-
487	ZINC01461888	913	0.10715068885069046	NO	-
488	ZINC01056821	654	0.1071049613654683	NO	-
489	ZINC01459711	908	0.10706727661947504	NO	-
490	ZINC01025699	634	0.10688258991232834	NO	-
491	ZINC01459709	907	0.10671292891708983	NO	-
492	ZINC03850850	2216	0.10667982430449315	NO	-
493	ZINC03850852	2217	0.10667982430449315	NO	-
494	ZINC02966362	1452	0.10665048241807029	NO	-
495	ZINC02974561	1478	0.10660553145950094	NO	-
496	ZINC02966360	1451	0.10657287499704882	NO	-
497	ZINC02904962	1329	0.10654804474683946	NO	-
498	ZINC00871810	517	0.1065027523614744	NO	-
499	ZINC02963424	1367	0.10648375368960615	NO	-
500	ZINC00214029	39	0.10645954451606986	NO	-
501	ZINC03173510	1534	0.10643765610709682	NO	-
502	ZINC00993768	611	0.10640636948603782	NO	-
503	ZINC03833827	6	0.1061423249410104	YES	1
504	ZINC00632144	302	0.10606170110525304	NO	-
505	ZINC03867038	2305	0.10605413495868778	NO	-
506	ZINC02974536	1476	0.10596026453026047	NO	-
507	ZINC00686901	406	0.10576829334425972	NO	-
508	ZINC02966095	1425	0.1057574363301491	NO	-
509	ZINC00636636	320	0.10573492230837993	NO	-
510	ZINC03241476	1564	0.10572234474096776	NO	-
511	ZINC02966497	1466	0.10568439339029927	NO	-
512	ZINC02693956	1262	0.10564724440707977	NO	-
513	ZINC02966097	1426	0.10564194677943727	NO	-
514	ZINC02088462	1044	0.10561251645960396	NO	-
515	ZINC01241058	822	0.10560964187777051	NO	-
516	ZINC01909489	980	0.10553325778740374	NO	-
517	ZINC02966140	1433	0.10539590095741418	NO	-
518	ZINC02966498	1467	0.1053945141903403	NO	-
519	ZINC02966141	1434	0.10531717514779577	NO	-
520	ZINC02818920	1302	0.1051904119855152	NO	-
521	ZINC02966426	1464	0.10508140100834197	NO	-
522	ZINC02966427	1465	0.10508002978071067	NO	-
523	ZINC04372192	2548	0.10507910333681197	NO	-
524	ZINC03833835	5	0.10507137139259923	YES	1
525	ZINC02974530	1475	0.105047670013786	NO	-
526	ZINC02764518	1279	0.10494175633690014	NO	-
527	ZINC01062187	659	0.10492080785550482	NO	-
528	ZINC00671252	382	0.10491808815220661	NO	-
529	ZINC00944676	576	0.10490822780600154	NO	-
530	ZINC01062189	660	0.10482299073343743	NO	-
531	ZINC03833841	4	0.10474541951947822	YES	1
532	ZINC02691575	1261	0.10466978680946168	NO	-
533	ZINC02691569	1260	0.10465598457692032	NO	-
534	ZINC02764693	1280	0.10459682712582408	NO	-
535	ZINC00723835	424	0.10459052013204354	NO	-
536	ZINC02974616	1488	0.1044630144713146	NO	-
537	ZINC02974618	1489	0.10441379994215576	NO	-
538	ZINC00754676	436	0.10440393833219774	NO	-
539	ZINC04185906	2529	0.10439675619794443	NO	-
540	ZINC00250268	50	0.10430256590109256	NO	-
541	ZINC04030886	2466	0.10408308630952627	NO	-
542	ZINC02860896	1315	0.10391317410065096	NO	-
543	ZINC01321276	850	0.10385285557152525	NO	-
544	ZINC02852825	1310	0.10343120310123151	NO	-
545	ZINC00001238	1	0.10334442424101023	NO	-
546	ZINC02974500	1474	0.10333120152204105	NO	-
547	ZINC01002871	621	0.10330763319337576	NO	-
548	ZINC00624136	283	0.10322618804435178	NO	-
549	ZINC00637887	329	0.10319313143700953	NO	-
550	ZINC00624138	284	0.1031761533713753	NO	-
551	ZINC01321279	851	0.10308951042722576	NO	-
552	ZINC02974581	1482	0.10284375745398666	NO	-
553	ZINC02974582	1483	0.1028336021640236	NO	-
554	ZINC01432317	897	0.10278013201887051	NO	-
555	ZINC02965931	1394	0.10277554043121623	NO	-
556	ZINC02965928	1393	0.10277545791598279	NO	-
557	ZINC02966367	1454	0.10277346665396199	NO	-
558	ZINC02966364	1453	0.10276862934288104	NO	-
559	ZINC02974543	1477	0.10276449390766598	NO	-
560	ZINC02966242	1444	0.1027627415128762	NO	-
561	ZINC02966240	1443	0.10275046123031403	NO	-
562	ZINC02966335	1446	0.10273924883240217	NO	-
563	ZINC02966340	1448	0.10273924543293791	NO	-
564	ZINC02966333	1445	0.10273908191526188	NO	-
565	ZINC02966337	1447	0.10273907687435738	NO	-
566	ZINC00085114	11	0.1027119963379267	NO	-
567	ZINC02197149	1070	0.1026556098990114	NO	-
568	ZINC00637885	328	0.10257353608726437	NO	-
569	ZINC02966236	1440	0.10256844291016709	NO	-
570	ZINC02966234	1438	0.10256843325683777	NO	-
571	ZINC02966235	1439	0.10256748660127708	NO	-
572	ZINC02966232	1437	0.10256746616362346	NO	-
573	ZINC01166102	767	0.10252532596921557	NO	-
574	ZINC01909460	978	0.10237029454506091	NO	-
575	ZINC01786936	950	0.10237029248700216	NO	-
576	ZINC01909462	979	0.10237022662860418	NO	-
577	ZINC00634790	314	0.10237018756473013	NO	-
578	ZINC00634785	313	0.10237018378099025	NO	-
579	ZINC00634792	315	0.10237006084857275	NO	-
580	ZINC00665038	375	0.10230550341896212	NO	-
581	ZINC00572054	237	0.10228632869576795	NO	-
582	ZINC03854966	2264	0.10218067124758862	NO	-
583	ZINC02966173	1436	0.10216599467928965	NO	-
584	ZINC02966414	1461	0.10216590160599813	NO	-
585	ZINC02966171	1435	0.10216582955837572	NO	-
586	ZINC02966413	1460	0.10216570063306268	NO	-
587	ZINC03463743	1654	0.10215718279153894	NO	-
588	ZINC02966371	1456	0.1020967797394968	NO	-
589	ZINC01188539	798	0.10204548435364456	NO	-
590	ZINC02966030	1419	0.10192347050788711	NO	-
591	ZINC00994697	612	0.10191482961457089	NO	-
592	ZINC02693962	1263	0.1018886527459901	NO	-
593	ZINC03894486	2345	0.10184568310256113	NO	-
594	ZINC02965923	1392	0.10176990498960733	NO	-
595	ZINC02966424	1463	0.10148321827057734	NO	-
596	ZINC02966422	1462	0.10146091906035438	NO	-
597	ZINC04085582	2476	0.10139664438111745	NO	-
598	ZINC01726041	940	0.10132665144605577	NO	-
599	ZINC02966369	1455	0.10112687961290279	NO	-
600	ZINC01468145	924	0.10111975028330457	NO	-
601	ZINC02748483	1270	0.1010666935286117	NO	-
602	ZINC01152163	744	0.10106095642014583	NO	-
603	ZINC02965960	1403	0.10103394328469481	NO	-
604	ZINC03463737	1653	0.10091393596391891	NO	-
605	ZINC00637291	321	0.10088320068036016	NO	-
606	ZINC00637293	322	0.1008811594028318	NO	-
607	ZINC02113959	1054	0.1008147556023604	NO	-
608	ZINC02966060	1420	0.10078712374308212	NO	-
609	ZINC00225963	44	0.10077861907256822	NO	-
610	ZINC04618080	2579	0.10065395603558078	NO	-
611	ZINC03648780	1702	0.10064495074560013	NO	-
612	ZINC04018683	2463	0.10056021599311818	NO	-
613	ZINC00567856	229	0.10038482996837951	NO	-
614	ZINC01468144	923	0.10037787688429466	NO	-
615	ZINC03896330	2347	0.10034732786867666	NO	-
616	ZINC02966062	1421	0.10022149633649682	NO	-
617	ZINC01140652	737	0.10020971734104789	NO	-
618	ZINC00667948	379	0.100105139269887	NO	-
619	ZINC02965863	1379	0.10006264634598015	NO	-
620	ZINC02684684	1253	0.10004469537529427	NO	-
621	ZINC03251966	1568	0.09992046908539806	NO	-
622	ZINC03251964	1567	0.09991727379000227	NO	-
623	ZINC02966401	1459	0.09990300875963673	NO	-
624	ZINC03284216	1587	0.09989130292684059	NO	-
625	ZINC02965963	1404	0.09987937437707506	NO	-
626	ZINC02273958	1111	0.09987017139259417	NO	-
627	ZINC02965860	1378	0.09983034600301305	NO	-
628	ZINC00234190	47	0.09967362097642873	NO	-
629	ZINC02684685	1254	0.09959005571842053	NO	-
630	ZINC01422670	889	0.09958103087234822	NO	-
631	ZINC03337396	1610	0.09957634134011512	NO	-
632	ZINC00622824	265	0.09954101735432823	NO	-
633	ZINC00622827	266	0.09953879201368634	NO	-
634	ZINC02323102	1154	0.09952199804777775	NO	-
635	ZINC01001073	620	0.09950365902794761	NO	-
636	ZINC01442649	900	0.09947680206971451	NO	-
637	ZINC00450436	184	0.0994245239044719	NO	-
638	ZINC00373559	126	0.09936493765470526	NO	-
639	ZINC03306406	1596	0.09933334155840359	NO	-
640	ZINC03314288	1597	0.0992973721769916	NO	-
641	ZINC00623174	275	0.09929098729362537	NO	-
642	ZINC03342297	1615	0.099238040243785	NO	-
643	ZINC01442650	901	0.09918739539722934	NO	-
644	ZINC00623175	276	0.09918011180792534	NO	-
645	ZINC02278608	1114	0.09917575535758523	NO	-
646	ZINC03984431	2422	0.09917575535758523	NO	-
647	ZINC03984433	2423	0.09917575535758523	NO	-
648	ZINC01822344	959	0.09917575535758519	NO	-
649	ZINC03991086	2440	0.09917575535758519	NO	-
650	ZINC03991087	2441	0.09917575535758519	NO	-
651	ZINC02966389	1458	0.09916392214922767	NO	-
652	ZINC01442652	903	0.09915420831271948	NO	-
653	ZINC02965920	1391	0.0991480449873609	NO	-
654	ZINC02065967	1036	0.0991376128186029	NO	-
655	ZINC03969818	2386	0.0991376128186029	NO	-
656	ZINC01442651	902	0.0991278597388882	NO	-
657	ZINC00661270	373	0.0991152328836825	NO	-
658	ZINC01211968	816	0.09911015862237352	NO	-
659	ZINC01468113	918	0.09909583924555329	NO	-
660	ZINC01468112	917	0.09906234358109932	NO	-
661	ZINC02966135	1430	0.0990614653746966	NO	-
662	ZINC02966133	1429	0.09903501779350743	NO	-
663	ZINC03854602	2246	0.09903361294861618	NO	-
664	ZINC03984450	2426	0.09900506277984207	NO	-
665	ZINC03984452	2427	0.09900506277984207	NO	-
666	ZINC03984454	2428	0.09900506277984207	NO	-
667	ZINC03991037	2436	0.09900506277984207	NO	-
668	ZINC03991038	2437	0.09900506277984207	NO	-
669	ZINC03991039	2438	0.09900506277984207	NO	-
670	ZINC03991040	2439	0.09900506277984207	NO	-
671	ZINC00324005	97	0.09898652792483505	NO	-
672	ZINC03648701	1701	0.0989206557741156	NO	-
673	ZINC02217330	1078	0.09889896284840644	NO	-
674	ZINC03863946	2296	0.09881309442092001	NO	-
675	ZINC03866822	2303	0.09877940637302553	NO	-
676	ZINC04464938	2563	0.09877940637302553	NO	-
677	ZINC04305209	2536	0.098590577933376	NO	-
678	ZINC00669601	381	0.09847809156558611	NO	-
679	ZINC03342295	1614	0.09845177772923697	NO	-
680	ZINC03342293	1612	0.09844926180991256	NO	-
681	ZINC00639531	335	0.09844138351593867	NO	-
682	ZINC02966090	1423	0.09839931231743218	NO	-
683	ZINC03314291	1598	0.09836859098700186	NO	-
684	ZINC00639529	334	0.09833227829542879	NO	-
685	ZINC00622958	268	0.09831986139489148	NO	-
686	ZINC00622956	267	0.09830797096886763	NO	-
687	ZINC04086799	2477	0.09816948548653368	NO	-
688	ZINC01753792	947	0.09815729578796312	NO	-
689	ZINC03975136	2405	0.09815729578796312	NO	-
690	ZINC02684385	1245	0.09814612082851853	NO	-
691	ZINC00098211	14	0.09812807908940431	NO	-
692	ZINC00632121	298	0.09810723688588442	NO	-
693	ZINC01196057	804	0.098100140479904	NO	-
694	ZINC01909452	977	0.09804909948110602	NO	-
695	ZINC00632124	299	0.09804857053293038	NO	-
696	ZINC01015459	625	0.09799614601353851	NO	-
697	ZINC02275563	1113	0.09796467239987425	NO	-
698	ZINC03969464	2383	0.09796467239987425	NO	-
699	ZINC02644547	1237	0.09795145452882967	NO	-
700	ZINC01015460	626	0.09794861903718577	NO	-
701	ZINC02684387	1246	0.09794453358069641	NO	-
702	ZINC02594348	1225	0.09792670209915823	NO	-
703	ZINC03890917	2338	0.09792670209915823	NO	-
704	ZINC03890919	2339	0.09792670209915823	NO	-
705	ZINC04465185	2564	0.09792670209915823	NO	-
706	ZINC02395579	1175	0.0979267020991582	NO	-
707	ZINC03889756	2333	0.0979267020991582	NO	-
708	ZINC03889758	2334	0.0979267020991582	NO	-
709	ZINC02763046	1275	0.09790188010979704	NO	-
710	ZINC03833840	10	0.09787432847563991	YES	2
711	ZINC01921293	985	0.09786501043036192	NO	-
712	ZINC02966092	1424	0.09786145454640909	NO	-
713	ZINC03991156	2442	0.09783878169492145	NO	-
714	ZINC03991157	2443	0.09783878169492145	NO	-
715	ZINC03991158	2444	0.09783878169492145	NO	-
716	ZINC03991159	2445	0.09783878169492145	NO	-
717	ZINC02966387	1457	0.09782067070546306	NO	-
718	ZINC04135113	2492	0.09778695704721087	NO	-
719	ZINC03626308	1695	0.09778593632060066	NO	-
720	ZINC03342294	1613	0.09770056767230409	NO	-
721	ZINC03977025	2410	0.09763370582185846	NO	-
722	ZINC02275241	1112	0.09754808850264386	NO	-
723	ZINC01183811	792	0.097534590902699	NO	-
724	ZINC00756446	439	0.09748305716385224	NO	-
725	ZINC00411207	131	0.09746061384435635	NO	-
726	ZINC03984524	2430	0.09745960986020273	NO	-
727	ZINC03984525	2431	0.09745960986020273	NO	-
728	ZINC03854732	2259	0.0974091136499513	NO	-
729	ZINC01154325	748	0.0973309692279908	NO	-
730	ZINC02965905	1390	0.09728382593841815	NO	-
731	ZINC03171449	1533	0.0972494845099515	NO	-
732	ZINC01468116	919	0.09716458728220081	NO	-
733	ZINC02900732	1328	0.09714533185214222	NO	-
734	ZINC03969465	2384	0.09714533185214222	NO	-
735	ZINC01468117	920	0.09714280845215806	NO	-
736	ZINC03456874	1650	0.09705684454860078	NO	-
737	ZINC02684423	1252	0.09703306614971852	NO	-
738	ZINC00628296	293	0.0969931223213639	NO	-
739	ZINC03456871	1649	0.09699252923063033	NO	-
740	ZINC00634804	316	0.09697646857901177	NO	-
741	ZINC04118765	2490	0.09697563678480899	NO	-
742	ZINC02978346	1491	0.09696005998423306	NO	-
743	ZINC00223942	43	0.09694635127365522	NO	-
744	ZINC00624745	287	0.09692536803344945	NO	-
745	ZINC00623360	279	0.09692529943888892	NO	-
746	ZINC03854731	2257	0.09692325232662494	NO	-
747	ZINC00624747	288	0.09689085711546006	NO	-
748	ZINC00623361	280	0.09688843948046848	NO	-
749	ZINC02684421	1251	0.09685516385013754	NO	-
750	ZINC01896408	974	0.0968134910146548	NO	-
751	ZINC03991290	2446	0.0968134910146548	NO	-
752	ZINC03991291	2447	0.0968134910146548	NO	-
753	ZINC02286619	1123	0.09681349101465467	NO	-
754	ZINC03984444	2424	0.09681349101465467	NO	-
755	ZINC03984446	2425	0.09681349101465467	NO	-
756	ZINC04468562	2568	0.09681349101465467	NO	-
757	ZINC03628324	1697	0.09681103355842673	NO	-
758	ZINC03456869	1648	0.09672599390226888	NO	-
759	ZINC01921289	983	0.09672331122316392	NO	-
760	ZINC01921291	984	0.0966904985706344	NO	-
761	ZINC03456866	1647	0.09668656158500842	NO	-
762	ZINC00622764	264	0.0965986764132341	NO	-
763	ZINC00622762	263	0.09659865863975264	NO	-
764	ZINC02974260	1471	0.0965947940178233	NO	-
765	ZINC03969825	2393	0.09654344204159146	NO	-
766	ZINC01921287	982	0.09647610359268766	NO	-
767	ZINC03987243	2435	0.09647069430942062	NO	-
768	ZINC03854730	2255	0.09646630910780794	NO	-
769	ZINC02965995	1413	0.09646455688207586	NO	-
770	ZINC01154326	749	0.09643944937283962	NO	-
771	ZINC02965867	1381	0.0964240361452108	NO	-
772	ZINC00223942	42	0.09641584412296582	NO	-
773	ZINC02974254	1470	0.09625793895018726	NO	-
774	ZINC01183810	791	0.09624554989519048	NO	-
775	ZINC01123859	718	0.09621381816061834	NO	-
776	ZINC00947319	579	0.09617719278550785	NO	-
777	ZINC00611052	250	0.09617476009248768	NO	-
778	ZINC02965865	1380	0.09614374057900366	NO	-
779	ZINC01196057	802	0.0960700505588145	NO	-
780	ZINC01244087	823	0.09595178722621742	NO	-
781	ZINC03853834	2241	0.09595052880659981	NO	-
782	ZINC00637358	327	0.09588216697229425	NO	-
783	ZINC00637355	326	0.09587940870253046	NO	-
784	ZINC03663414	1706	0.09587895163011306	NO	-
785	ZINC02965993	1412	0.0958777734629263	NO	-
786	ZINC01196057	803	0.09587043695884348	NO	-
787	ZINC00624674	286	0.09585518554535391	NO	-
788	ZINC00624672	285	0.09584633654836712	NO	-
789	ZINC02966072	1422	0.09582479888081305	NO	-
790	ZINC02965957	1401	0.09579267355504724	NO	-
791	ZINC02965959	1402	0.09579259298170184	NO	-
792	ZINC02763047	1276	0.09579082966174106	NO	-
793	ZINC02974589	1484	0.09577119516344577	NO	-
794	ZINC03854654	2248	0.09576601744976102	NO	-
795	ZINC02974590	1485	0.09575061407823245	NO	-
796	ZINC00407759	130	0.09573506205833943	NO	-
797	ZINC02455906	1206	0.09573477439993858	NO	-
798	ZINC03969609	2385	0.09572255533648921	NO	-
799	ZINC03266683	1581	0.0957126677130923	NO	-
800	ZINC01468110	915	0.09570112405601819	NO	-
801	ZINC01114521	703	0.09567016167866754	NO	-
802	ZINC01468111	916	0.09565730207393393	NO	-
803	ZINC01114523	704	0.09562522162303141	NO	-
804	ZINC00085743	12	0.09560565353158362	NO	-
805	ZINC00085750	13	0.09560565353158362	NO	-
806	ZINC01800414	951	0.09560205955922634	NO	-
807	ZINC00634806	317	0.09559780987388578	NO	-
808	ZINC00632127	300	0.0955832076168094	NO	-
809	ZINC00632179	303	0.09558041020056167	NO	-
810	ZINC00588726	243	0.09553723738924771	NO	-
811	ZINC00623184	277	0.09552802105317124	NO	-
812	ZINC00623186	278	0.09552571677251198	NO	-
813	ZINC00632129	301	0.09552191639380501	NO	-
814	ZINC00632181	304	0.09552137452671824	NO	-
815	ZINC03854733	2261	0.09551623953773933	NO	-
816	ZINC00146349	26	0.09546497095928771	NO	-
817	ZINC02966108	1427	0.09541993167066289	NO	-
818	ZINC00146349	27	0.09538056206380686	NO	-
819	ZINC00319518	64	0.09537499069504195	NO	-
820	ZINC02299593	1138	0.0953200624169795	NO	-
821	ZINC02966109	1428	0.09521987499162127	NO	-
822	ZINC01020675	629	0.09521956271281654	NO	-
823	ZINC03853833	2239	0.09518446794981135	NO	-
824	ZINC01020676	630	0.095180040945347	NO	-
825	ZINC00412424	132	0.09515736640479452	NO	-
826	ZINC00634817	319	0.09497213488374615	NO	-
827	ZINC00634815	318	0.09496634018655778	NO	-
828	ZINC01497975	927	0.09496614491325206	NO	-
829	ZINC03854653	2247	0.0948348297575304	NO	-
830	ZINC00319997	77	0.09479642146049849	NO	-
831	ZINC00319997	78	0.09479642146049849	NO	-
832	ZINC03854731	2256	0.09478099942791277	NO	-
833	ZINC01519407	934	0.0946971792906983	NO	-
834	ZINC01051081	649	0.09464535548755304	NO	-
835	ZINC01108999	691	0.09463860821398905	NO	-
836	ZINC02965898	1387	0.09463242394256932	NO	-
837	ZINC00513650	217	0.0946038608009546	NO	-
838	ZINC03868761	2317	0.09459741979923807	NO	-
839	ZINC03868762	2318	0.09459741979923807	NO	-
840	ZINC02281691	1119	0.09455722322565169	NO	-
841	ZINC00622962	270	0.09455593051478427	NO	-
842	ZINC03854730	2254	0.09454636714522474	NO	-
843	ZINC03867699	2306	0.09453878994973879	NO	-
844	ZINC01074036	675	0.09453373041379355	NO	-
845	ZINC00622960	269	0.09448846137537333	NO	-
846	ZINC02281690	1118	0.09448842307692433	NO	-
847	ZINC01145513	742	0.09446495077061899	NO	-
848	ZINC00637311	325	0.09440345690339799	NO	-
849	ZINC02085914	1042	0.0943867623612868	NO	-
850	ZINC00680895	402	0.09434303197571103	NO	-
851	ZINC00637295	323	0.09433827847469725	NO	-
852	ZINC00637308	324	0.09433811107928457	NO	-
853	ZINC03854733	2260	0.09429971251140061	NO	-
854	ZINC00639246	330	0.09429324159587386	NO	-
855	ZINC00617158	255	0.0942775765013938	NO	-
856	ZINC04375542	2551	0.09427686115519114	NO	-
857	ZINC02318765	1151	0.09425465677987024	NO	-
858	ZINC03854732	2258	0.09423836719817318	NO	-
859	ZINC03628444	1698	0.0942354571106407	NO	-
860	ZINC03984456	2429	0.0941754464656091	NO	-
861	ZINC02318764	1150	0.09413899670653457	NO	-
862	ZINC01189941	799	0.09407267517817387	NO	-
863	ZINC00581344	240	0.09405284401204997	NO	-
864	ZINC03866821	2302	0.0940475183792596	NO	-
865	ZINC01189943	800	0.09404552424140397	NO	-
866	ZINC00613218	254	0.0940010453958393	NO	-
867	ZINC03183031	1541	0.09392981425507638	NO	-
868	ZINC00622759	262	0.09392179174781441	NO	-
869	ZINC02818447	1300	0.09392090633568685	NO	-
870	ZINC02818446	1299	0.09386596920208089	NO	-
871	ZINC00622756	261	0.09385267344898744	NO	-
872	ZINC01040240	641	0.09383000524920716	NO	-
873	ZINC00689089	407	0.09370394641203601	NO	-
874	ZINC03977192	2412	0.09367341677843542	NO	-
875	ZINC01109000	692	0.09367292088107934	NO	-
876	ZINC03355127	1624	0.09367002043055879	NO	-
877	ZINC00445152	181	0.09366342295678189	NO	-
878	ZINC01800416	952	0.09362130159893131	NO	-
879	ZINC02965904	1389	0.09361057992307116	NO	-
880	ZINC03868755	2316	0.09355779737319715	NO	-
881	ZINC00853653	496	0.09355702122583323	NO	-
882	ZINC00930368	572	0.09331735695379613	NO	-
883	ZINC03853833	2240	0.0933093369730738	NO	-
884	ZINC03323251	1601	0.09330181262766733	NO	-
885	ZINC03854678	2249	0.09329475518220559	NO	-
886	ZINC02965902	1388	0.09324383285774378	NO	-
887	ZINC02966239	1442	0.09323333754488017	NO	-
888	ZINC02813102	1297	0.09311707234589223	NO	-
889	ZINC03203065	1544	0.09311389440215657	NO	-
890	ZINC02965965	1405	0.09310689844734778	NO	-
891	ZINC02966238	1441	0.09307842306563661	NO	-
892	ZINC02362584	1170	0.09307361619819879	NO	-
893	ZINC02965967	1406	0.09305823322678625	NO	-
894	ZINC03867699	2307	0.0929870748521469	NO	-
895	ZINC03201551	1543	0.0929134925459505	NO	-
896	ZINC03582816	1674	0.0928165485092066	NO	-
897	ZINC00371691	124	0.09275883638010524	NO	-
898	ZINC01909505	981	0.092744704291811	NO	-
899	ZINC02966342	1449	0.09273630999443237	NO	-
900	ZINC01186196	793	0.0926239442056052	NO	-
901	ZINC01308307	846	0.09259042151453972	NO	-
902	ZINC00622753	260	0.09258673340855089	NO	-
903	ZINC01909250	976	0.0925866573937153	NO	-
904	ZINC01308306	845	0.09258246377431348	NO	-
905	ZINC00622750	259	0.09257742974089718	NO	-
906	ZINC01909246	975	0.0925772824467749	NO	-
907	ZINC02966346	1450	0.09257455626956371	NO	-
908	ZINC02965880	1386	0.09257148528961895	NO	-
909	ZINC02965873	1384	0.09252081532157466	NO	-
910	ZINC02965938	1398	0.09250722604112067	NO	-
911	ZINC02965935	1397	0.09250713511516542	NO	-
912	ZINC02921933	1341	0.0925071179550858	NO	-
913	ZINC03858266	2278	0.09249261670431654	NO	-
914	ZINC04470171	2570	0.09249261670431654	NO	-
915	ZINC01500696	928	0.09248969489226311	NO	-
916	ZINC03663091	1705	0.09245151209330252	NO	-
917	ZINC03868752	2314	0.09245151209330252	NO	-
918	ZINC00984870	594	0.0924443408254301	NO	-
919	ZINC00678246	395	0.09244059732497344	NO	-
920	ZINC02859400	1314	0.0923797992129143	NO	-
921	ZINC00984871	595	0.09229699559427486	NO	-
922	ZINC02965878	1385	0.09225398913006298	NO	-
923	ZINC02684408	1247	0.09222171885559004	NO	-
924	ZINC02966028	1418	0.09221838648769483	NO	-
925	ZINC02965872	1383	0.09219964300632827	NO	-
926	ZINC02966026	1417	0.09217619589016428	NO	-
927	ZINC02684416	1249	0.09209552750871755	NO	-
928	ZINC02684418	1250	0.09209376847029281	NO	-
929	ZINC01488741	926	0.09207469411485229	NO	-
930	ZINC02684410	1248	0.09206643915996916	NO	-
931	ZINC02283251	1120	0.09206523585423623	NO	-
932	ZINC02438065	1198	0.0920455260199009	NO	-
933	ZINC02966005	1415	0.09203761691525894	NO	-
934	ZINC01074035	674	0.09201366794442241	NO	-
935	ZINC02966003	1414	0.09200980907166527	NO	-
936	ZINC02239979	1096	0.09200306119998722	NO	-
937	ZINC00371693	125	0.09199850041827387	NO	-
938	ZINC03833831	1	0.09185517175598336	YES	1
939	ZINC01158069	758	0.0917932728258509	NO	-
940	ZINC01692582	939	0.09174837796867796	NO	-
941	ZINC03355129	1625	0.09173635336670449	NO	-
942	ZINC00641255	339	0.09171445807414265	NO	-
943	ZINC02301162	1140	0.09161424528910374	NO	-
944	ZINC01158068	757	0.09154579441244712	NO	-
945	ZINC00639249	331	0.09153160791569794	NO	-
946	ZINC01971228	1009	0.09145755161415756	NO	-
947	ZINC00588725	242	0.09142634269661534	NO	-
948	ZINC03227152	1556	0.09138556629787854	NO	-
949	ZINC03693698	1886	0.09137119158349079	NO	-
950	ZINC02850609	1307	0.09133111424147417	NO	-
951	ZINC02691561	1259	0.09131221421812073	NO	-
952	ZINC00032014	4	0.09129527859146955	NO	-
953	ZINC02283252	1121	0.0912921512205236	NO	-
954	ZINC03227151	1555	0.09129138656395279	NO	-
955	ZINC03853834	2242	0.09129016150148876	NO	-
956	ZINC03340453	1611	0.09126648857313223	NO	-
957	ZINC03025688	1508	0.09122927326419089	NO	-
958	ZINC02632866	1232	0.09105718764607589	NO	-
959	ZINC01341715	866	0.09102369818535909	NO	-
960	ZINC03277857	1584	0.09102074922566947	NO	-
961	ZINC04366096	2545	0.09097277476365452	NO	-
962	ZINC02950432	1349	0.0909236904091099	NO	-
963	ZINC04638713	2585	0.09091563808563499	NO	-
964	ZINC02950430	1348	0.0908944267530004	NO	-
965	ZINC01468143	922	0.09075492272385213	NO	-
966	ZINC03856128	2271	0.09072067584543016	NO	-
967	ZINC01452006	905	0.09066025321640928	NO	-
968	ZINC00429200	177	0.0906354441352797	NO	-
969	ZINC03984391	2419	0.09061086975438827	NO	-
970	ZINC03984392	2420	0.09061086975438827	NO	-
971	ZINC01519519	938	0.09058729169819933	NO	-
972	ZINC00423015	154	0.09058368330134835	NO	-
973	ZINC01744568	941	0.09056197824008501	NO	-
974	ZINC02877241	1322	0.09053840110122144	NO	-
975	ZINC02450387	1204	0.09052747687895887	NO	-
976	ZINC03628009	1696	0.09046046139230364	NO	-
977	ZINC03969819	2387	0.09039655217895956	NO	-
978	ZINC03969820	2388	0.09039655217895956	NO	-
979	ZINC03694517	1945	0.09035365667624261	NO	-
980	ZINC00429205	178	0.09033070978862444	NO	-
981	ZINC01146251	743	0.09031080276649009	NO	-
982	ZINC04025544	2465	0.09025034472226234	NO	-
983	ZINC02998871	1497	0.09022804359630675	NO	-
984	ZINC03868749	2311	0.09021843352018648	NO	-
985	ZINC03868750	2312	0.09021843352018648	NO	-
986	ZINC02965934	1396	0.09019108700801068	NO	-
987	ZINC01127211	719	0.09015390372818873	NO	-
988	ZINC03281264	1585	0.09013911384834519	NO	-
989	ZINC04025544	2464	0.09013895674950802	NO	-
990	ZINC03868763	2319	0.09007173087512658	NO	-
991	ZINC03868764	2320	0.09007173087512658	NO	-
992	ZINC02512687	1218	0.09005740015785456	NO	-
993	ZINC00319993	75	0.09002082903406153	NO	-
994	ZINC00319993	76	0.09002082903406153	NO	-
995	ZINC00753856	435	0.08999345273585269	NO	-
996	ZINC02301814	1141	0.08998976334032634	NO	-
997	ZINC02652967	1240	0.08996316857268451	NO	-
998	ZINC02691559	1258	0.08995511503966983	NO	-
999	ZINC03342400	1616	0.08995018076001082	NO	-
1000	ZINC03342403	1618	0.08994993996242139	NO	-
1001	ZINC03342402	1617	0.08994741199406944	NO	-
1002	ZINC03342405	1619	0.08994707567481151	NO	-
1003	ZINC01024804	633	0.0899414634200131	NO	-
1004	ZINC02638841	1235	0.08994106958655698	NO	-
1005	ZINC01468142	921	0.08992793345452048	NO	-
1006	ZINC04427549	2561	0.08988520126689753	NO	-
1007	ZINC02965932	1395	0.08985230539519098	NO	-
1008	ZINC00570427	235	0.0898367093008203	NO	-
1009	ZINC02965954	1400	0.08983542387290232	NO	-
1010	ZINC01971230	1010	0.08982695700465129	NO	-
1011	ZINC04176947	2524	0.08981666363687733	NO	-
1012	ZINC01029064	637	0.08981217897758173	NO	-
1013	ZINC02998870	1496	0.08981044556141027	NO	-
1014	ZINC03663089	1704	0.0897840871381282	NO	-
1015	ZINC03868751	2313	0.0897840871381282	NO	-
1016	ZINC00845834	487	0.08958847505831484	NO	-
1017	ZINC02966011	1416	0.08957114566521499	NO	-
1018	ZINC02409772	1183	0.08956252030453049	NO	-
1019	ZINC02452572	1205	0.08955776622198008	NO	-
1020	ZINC01805395	955	0.08952470522685736	NO	-
1021	ZINC00324017	98	0.08951267514320684	NO	-
1022	ZINC00191063	36	0.08940919847841103	NO	-
1023	ZINC01803471	953	0.0894066009607288	NO	-
1024	ZINC03853835	2244	0.08940433026765876	NO	-
1025	ZINC01512042	931	0.08937614163339495	NO	-
1026	ZINC00324030	99	0.08936374547700698	NO	-
1027	ZINC01025805	635	0.0893026528692228	NO	-
1028	ZINC01025805	636	0.0893026528692228	NO	-
1029	ZINC03977022	2409	0.08926902638007049	NO	-
1030	ZINC02965972	1409	0.08926005327138095	NO	-
1031	ZINC02965977	1411	0.08916524866994721	NO	-
1032	ZINC00948643	580	0.08915607752307887	NO	-
1033	ZINC01341517	865	0.08912538192804256	NO	-
1034	ZINC00429206	179	0.08911775713239989	NO	-
1035	ZINC02965869	1382	0.08903489633210758	NO	-
1036	ZINC03213287	1546	0.08901405372295179	NO	-
1037	ZINC04368318	2547	0.08900707243508127	NO	-
1038	ZINC00845833	486	0.08896915018126225	NO	-
1039	ZINC03912415	2377	0.08893461144344618	NO	-
1040	ZINC01024803	632	0.08893039572207631	NO	-
1041	ZINC03854729	2253	0.08891637807648205	NO	-
1042	ZINC03693815	1890	0.08890602804105696	NO	-
1043	ZINC01015520	627	0.08886278775381544	NO	-
1044	ZINC03854729	2252	0.08877563996914037	NO	-
1045	ZINC03977191	2411	0.0887200299115023	NO	-
1046	ZINC03221605	1549	0.08871506203643593	NO	-
1047	ZINC01247244	825	0.08869152510111412	NO	-
1048	ZINC00862825	511	0.08868038914584445	NO	-
1049	ZINC00639522	332	0.08863871739876616	NO	-
1050	ZINC00639524	333	0.08863361083810176	NO	-
1051	ZINC03323575	1602	0.0886172819252751	NO	-
1052	ZINC03892350	2340	0.08858225231426135	NO	-
1053	ZINC01152324	745	0.08855831868844072	NO	-
1054	ZINC03984695	2432	0.0885239828239251	NO	-
1055	ZINC04031048	2467	0.08850998693978589	NO	-
1056	ZINC03986790	2434	0.08849263026171385	NO	-
1057	ZINC00877881	523	0.08841793556808983	NO	-
1058	ZINC01152325	746	0.08840523362192355	NO	-
1059	ZINC01431861	896	0.0883810216204015	NO	-
1060	ZINC02432968	1197	0.0883065465030796	NO	-
1061	ZINC03261940	1576	0.08829895374559583	NO	-
1062	ZINC00423014	153	0.08825570581615963	NO	-
1063	ZINC01186571	794	0.08823769450443084	NO	-
1064	ZINC03265867	1579	0.08818624332708933	NO	-
1065	ZINC03265869	1580	0.08816305210924992	NO	-
1066	ZINC01068207	663	0.08815944349204496	NO	-
1067	ZINC00787600	452	0.08815398555300472	NO	-
1068	ZINC01309910	847	0.08808561446024317	NO	-
1069	ZINC01309911	848	0.08808561446024317	NO	-
1070	ZINC01309912	849	0.08808561446024317	NO	-
1071	ZINC03692271	1820	0.08803652130305106	NO	-
1072	ZINC02597965	1226	0.08800462898373247	NO	-
1073	ZINC02965969	1407	0.08800071663935229	NO	-
1074	ZINC01803472	954	0.08799244422329944	NO	-
1075	ZINC03868753	2315	0.08796665716607993	NO	-
1076	ZINC03345185	1621	0.08792900749662332	NO	-
1077	ZINC03265300	1578	0.08781476405301654	NO	-
1078	ZINC01238880	821	0.08780990690524886	NO	-
1079	ZINC02400869	1178	0.08773165646941213	NO	-
1080	ZINC03281265	1586	0.08771625036241497	NO	-
1081	ZINC03853835	2243	0.08770064619797992	NO	-
1082	ZINC04117383	2489	0.08766408487638884	NO	-
1083	ZINC03459226	1652	0.08763869891238536	NO	-
1084	ZINC00623119	273	0.08756773179650634	NO	-
1085	ZINC02965975	1410	0.08754135295968125	NO	-
1086	ZINC00639544	337	0.0875398917561343	NO	-
1087	ZINC00639542	336	0.0875182536127012	NO	-
1088	ZINC02921916	1336	0.08751579995275231	NO	-
1089	ZINC02212759	1075	0.08744241705347557	NO	-
1090	ZINC04155285	2508	0.08742155443125801	NO	-
1091	ZINC02849158	1306	0.08737492945185016	NO	-
1092	ZINC00641301	347	0.08736842270171882	NO	-
1093	ZINC01274156	835	0.08732546061486482	NO	-
1094	ZINC02214173	1077	0.08730104670276613	NO	-
1095	ZINC00787595	451	0.08725963579195396	NO	-
1096	ZINC02461652	1207	0.08725642824858125	NO	-
1097	ZINC00994906	613	0.08718518417841033	NO	-
1098	ZINC04155285	2507	0.08711644547374843	NO	-
1099	ZINC03986789	2433	0.08701205862852071	NO	-
1100	ZINC01341472	863	0.08700188331990816	NO	-
1101	ZINC02632867	1233	0.08699046833151838	NO	-
1102	ZINC02808568	1296	0.08697687373311365	NO	-
1103	ZINC03261944	1577	0.08697404521191357	NO	-
1104	ZINC03969824	2392	0.08679751800213921	NO	-
1105	ZINC01283143	840	0.08678297517085273	NO	-
1106	ZINC01341475	864	0.08675800745365378	NO	-
1107	ZINC00567871	230	0.08669352936871062	NO	-
1108	ZINC01138970	735	0.08665506509037094	NO	-
1109	ZINC00623114	271	0.08663900473983734	NO	-
1110	ZINC00623116	272	0.08662913872092563	NO	-
1111	ZINC03287228	1589	0.08662385607508143	NO	-
1112	ZINC01519516	936	0.0866225578458655	NO	-
1113	ZINC02397772	1176	0.08660122514615934	NO	-
1114	ZINC00324860	104	0.08646709146250524	NO	-
1115	ZINC01195810	801	0.0864370602531473	NO	-
1116	ZINC04181499	2525	0.08641338097722051	NO	-
1117	ZINC02569233	1222	0.08640172499419477	NO	-
1118	ZINC00641298	346	0.08639144331877277	NO	-
1119	ZINC03365496	1631	0.08639027099145735	NO	-
1120	ZINC03104150	1523	0.08634299712816736	NO	-
1121	ZINC00623121	274	0.08634081504678237	NO	-
1122	ZINC03866779	2300	0.08631166729061031	NO	-
1123	ZINC00153700	29	0.08628621164606418	NO	-
1124	ZINC03287225	1588	0.0862699808421931	NO	-
1125	ZINC01162615	764	0.08626855001450423	NO	-
1126	ZINC04172782	2523	0.08626227418576493	NO	-
1127	ZINC04172782	2522	0.08626227418576486	NO	-
1128	ZINC04382747	2554	0.08624406960628973	NO	-
1129	ZINC04419972	2556	0.0862434731403933	NO	-
1130	ZINC02926137	1345	0.08616412630831692	NO	-
1131	ZINC03701953	2058	0.08615784662186361	NO	-
1132	ZINC03977021	2408	0.08613662554907037	NO	-
1133	ZINC01948413	992	0.08613550676191951	NO	-
1134	ZINC03058671	1517	0.08611607666126002	NO	-
1135	ZINC02965971	1408	0.08603240013395866	NO	-
1136	ZINC03866779	2301	0.0860174941643781	NO	-
1137	ZINC02343044	1161	0.08601556121288263	NO	-
1138	ZINC00948660	581	0.08599379302643469	NO	-
1139	ZINC03250136	1566	0.08596745143469166	NO	-
1140	ZINC00570447	236	0.08595673198330453	NO	-
1141	ZINC03906256	2353	0.08594936788673305	NO	-
1142	ZINC03906256	2354	0.08594936788673305	NO	-
1143	ZINC01284193	842	0.08593765377809413	NO	-
1144	ZINC04095181	2482	0.08591736335369561	NO	-
1145	ZINC03236341	1561	0.08591248781435298	NO	-
1146	ZINC03984407	2421	0.08590629354561422	NO	-
1147	ZINC01744572	942	0.08582243194470736	NO	-
1148	ZINC03087669	1518	0.08581377392582527	NO	-
1149	ZINC01744575	943	0.08580570333928556	NO	-
1150	ZINC02340485	1160	0.08580555383600261	NO	-
1151	ZINC00153700	28	0.08580345582057866	NO	-
1152	ZINC03250134	1565	0.0857657389583329	NO	-
1153	ZINC01061147	658	0.08573942376370132	NO	-
1154	ZINC01162614	763	0.08572624755204232	NO	-
1155	ZINC00724367	425	0.08570323825646553	NO	-
1156	ZINC03969823	2391	0.08566355263726513	NO	-
1157	ZINC00980690	593	0.0856385730465997	NO	-
1158	ZINC03691667	1776	0.08563473495088449	NO	-
1159	ZINC03696528	2011	0.08560004127980608	NO	-
1160	ZINC00508511	213	0.08559803504386573	NO	-
1161	ZINC03378266	1632	0.08558995300590158	NO	-
1162	ZINC03997996	2451	0.08557822455684629	NO	-
1163	ZINC03833830	8	0.08551358374096177	YES	1
1164	ZINC01061145	657	0.08551126635148203	NO	-
1165	ZINC00641290	345	0.0854662896207502	NO	-
1166	ZINC03976834	2407	0.08544137840929145	NO	-
1167	ZINC00324897	108	0.08538632343581846	NO	-
1168	ZINC00708983	415	0.08537564595032938	NO	-
1169	ZINC02201709	1071	0.08534869769573762	NO	-
1170	ZINC01746114	944	0.08533855317376982	NO	-
1171	ZINC01252902	827	0.08533815458912664	NO	-
1172	ZINC00536506	221	0.08528295256607187	NO	-
1173	ZINC03166688	1531	0.08526894274739247	NO	-
1174	ZINC04281712	2531	0.08523968019478188	NO	-
1175	ZINC03223741	1550	0.0852166426753715	NO	-
1176	ZINC03259404	1575	0.0852166426753715	NO	-
1177	ZINC01341451	862	0.08518976618498864	NO	-
1178	ZINC02059046	1031	0.08516812355468342	NO	-
1179	ZINC00319987	73	0.08515616997311057	NO	-
1180	ZINC00319987	74	0.08515616997311057	NO	-
1181	ZINC00641287	344	0.085110716317324	NO	-
1182	ZINC01276292	836	0.08509065631363669	NO	-
1183	ZINC03740314	2200	0.08508538556151754	NO	-
1184	ZINC03740335	2201	0.08508538556151754	NO	-
1185	ZINC01052482	652	0.08503541092550418	NO	-
1186	ZINC04095181	2483	0.08486364776044107	NO	-
1187	ZINC03692259	1818	0.0848625513891394	NO	-
1188	ZINC00948662	582	0.08480198545146274	NO	-
1189	ZINC00268281	54	0.08478950516961979	NO	-
1190	ZINC00046857	6	0.0847762367179081	NO	-
1191	ZINC01883514	973	0.08476165483422672	NO	-
1192	ZINC02292488	1129	0.08472713185928332	NO	-
1193	ZINC03691694	1781	0.08470616510876715	NO	-
1194	ZINC00505384	208	0.08470332338143405	NO	-
1195	ZINC00708982	414	0.0846730614516741	NO	-
1196	ZINC02424539	1190	0.08465678852831396	NO	-
1197	ZINC00423009	151	0.08459954386885854	NO	-
1198	ZINC01052480	651	0.08448399077508584	NO	-
1199	ZINC03696523	2008	0.08445477800413859	NO	-
1200	ZINC00428784	172	0.08441872919427768	NO	-
1201	ZINC00428784	173	0.08441872919427768	NO	-
1202	ZINC04184670	2528	0.08437801864595218	NO	-
1203	ZINC02818642	1301	0.08435025558770094	NO	-
1204	ZINC03833838	9	0.08429878142075874	YES	1
1205	ZINC00888761	525	0.08429471454710524	NO	-
1206	ZINC00888761	526	0.08429471454710524	NO	-
1207	ZINC01129987	723	0.08428841148717174	NO	-
1208	ZINC03238959	1563	0.08428497318774411	NO	-
1209	ZINC01050535	647	0.08422102242921568	NO	-
1210	ZINC00845672	484	0.08420974261282765	NO	-
1211	ZINC02402213	1179	0.08418880432927099	NO	-
1212	ZINC03894769	2346	0.08416717943826368	NO	-
1213	ZINC03696527	2010	0.08416669787431434	NO	-
1214	ZINC00324902	110	0.08414647477106862	NO	-
1215	ZINC03853562	2235	0.08411453943576003	NO	-
1216	ZINC03889566	2332	0.08402800503427975	NO	-
1217	ZINC04419981	2557	0.0839737529256276	NO	-
1218	ZINC00588395	241	0.08394600218910382	NO	-
1219	ZINC02638703	1234	0.08394299699125578	NO	-
1220	ZINC03165016	1528	0.0839102120523637	NO	-
1221	ZINC03691326	1770	0.08383957331630394	NO	-
1222	ZINC03356568	1627	0.0838208861836451	NO	-
1223	ZINC01171753	775	0.08378009611701769	NO	-
1224	ZINC01171754	776	0.08373870875556355	NO	-
1225	ZINC00643802	359	0.0837230013530492	NO	-
1226	ZINC00320088	87	0.08372179953411883	NO	-
1227	ZINC00320088	88	0.08372179953411883	NO	-
1228	ZINC03008332	1506	0.08366681205685958	NO	-
1229	ZINC04303699	2535	0.08365062680682168	NO	-
1230	ZINC03165014	1527	0.08363263143781874	NO	-
1231	ZINC01129988	724	0.08360153579961704	NO	-
1232	ZINC01131214	730	0.0835624015702116	NO	-
1233	ZINC01255446	830	0.08355949054273684	NO	-
1234	ZINC02280677	1116	0.08354894082210551	NO	-
1235	ZINC03691668	1777	0.08353650448384525	NO	-
1236	ZINC02280678	1117	0.0835101874535982	NO	-
1237	ZINC03940427	2379	0.08350989793522835	NO	-
1238	ZINC01255447	831	0.08350755862193582	NO	-
1239	ZINC01172681	779	0.08348680114390532	NO	-
1240	ZINC03694027	1901	0.08347418561865969	NO	-
1241	ZINC03693660	1883	0.08346113104652611	NO	-
1242	ZINC01131213	729	0.08344026556970606	NO	-
1243	ZINC02965940	1399	0.0834212563096494	NO	-
1244	ZINC03694082	1910	0.0834193158280442	NO	-
1245	ZINC00900578	537	0.08341515071038134	NO	-
1246	ZINC03997994	2450	0.0833783800801359	NO	-
1247	ZINC03670909	1707	0.08336700758877459	NO	-
1248	ZINC00324896	107	0.08336230832303486	NO	-
1249	ZINC00641274	343	0.08326198444365908	NO	-
1250	ZINC00641270	342	0.08322852035937467	NO	-
1251	ZINC03008307	1502	0.08319525054790627	NO	-
1252	ZINC02059045	1030	0.08319367008001335	NO	-
1253	ZINC03314334	1599	0.08315717948073117	NO	-
1254	ZINC03695451	1982	0.08308545600631174	NO	-
1255	ZINC03695472	1983	0.08308545600631174	NO	-
1256	ZINC00008536	3	0.08308030976370027	NO	-
1257	ZINC01172680	778	0.08307946283993126	NO	-
1258	ZINC03693697	1885	0.08305309019690847	NO	-
1259	ZINC03969821	2389	0.08302235797466945	NO	-
1260	ZINC03969822	2390	0.08302235797466945	NO	-
1261	ZINC00180520	33	0.08300369878256286	NO	-
1262	ZINC03893219	2342	0.08299701351702543	NO	-
1263	ZINC03694088	1912	0.08295985031861063	NO	-
1264	ZINC02231021	1090	0.08274877123940744	NO	-
1265	ZINC01511302	930	0.08271966320547768	NO	-
1266	ZINC00900583	539	0.08270153879824785	NO	-
1267	ZINC00319885	65	0.08270027006350458	NO	-
1268	ZINC00319885	66	0.08270027006350444	NO	-
1269	ZINC01485535	925	0.0826445283104897	NO	-
1270	ZINC03236390	1562	0.08262631387277809	NO	-
1271	ZINC03662932	1703	0.08258456786941945	NO	-
1272	ZINC02888655	1326	0.08258117280688713	NO	-
1273	ZINC00624123	282	0.0825803360475839	NO	-
1274	ZINC02755062	1274	0.08255361597075953	NO	-
1275	ZINC03393131	1635	0.0825240421573108	NO	-
1276	ZINC03324469	1603	0.08250935154721588	NO	-
1277	ZINC00862477	506	0.08250480767730044	NO	-
1278	ZINC03694388	1940	0.08245707959330774	NO	-
1279	ZINC03008305	1500	0.08243568213820365	NO	-
1280	ZINC03690987	1739	0.08241442081515667	NO	-
1281	ZINC01410277	884	0.08240570432337874	NO	-
1282	ZINC00835424	479	0.08240079284853749	NO	-
1283	ZINC00440509	180	0.08239861248132895	NO	-
1284	ZINC03025700	1509	0.08238993790321592	NO	-
1285	ZINC00904204	547	0.08235974927381516	NO	-
1286	ZINC00904204	548	0.08235974927381516	NO	-
1287	ZINC03693169	1848	0.08227690595793614	NO	-
1288	ZINC01009282	624	0.0822705022289793	NO	-
1289	ZINC02353459	1168	0.08214972416358089	NO	-
1290	ZINC01954311	994	0.08208669006321043	NO	-
1291	ZINC03305400	1595	0.08205441566669562	NO	-
1292	ZINC04420131	2559	0.08203201648534149	NO	-
1293	ZINC00320566	92	0.08203044519191335	NO	-
1294	ZINC00320566	93	0.08203044519191335	NO	-
1295	ZINC04372229	2549	0.08202913963763345	NO	-
1296	ZINC00625683	289	0.08201750199729228	NO	-
1297	ZINC02777619	1285	0.08200774402878107	NO	-
1298	ZINC03694054	1908	0.08192562383921717	NO	-
1299	ZINC00900581	538	0.08188696536094146	NO	-
1300	ZINC00845673	485	0.08187746788579425	NO	-
1301	ZINC02620156	1228	0.08187039922984346	NO	-
1302	ZINC00911494	566	0.08184949873762085	NO	-
1303	ZINC02499908	1214	0.08184415089831429	NO	-
1304	ZINC03268527	1582	0.08184066213867063	NO	-
1305	ZINC03696593	2018	0.08182877904449076	NO	-
1306	ZINC00328753	111	0.08179598212665318	NO	-
1307	ZINC00862478	507	0.08179283128770197	NO	-
1308	ZINC00625685	290	0.08178952452069377	NO	-
1309	ZINC01157456	756	0.08177387307844024	NO	-
1310	ZINC00900576	536	0.08174985782475205	NO	-
1311	ZINC02499908	1216	0.0817100397896277	NO	-
1312	ZINC00320012	81	0.08168725418276479	NO	-
1313	ZINC00320012	82	0.08168725418276479	NO	-
1314	ZINC03529937	1660	0.08160416876712026	NO	-
1315	ZINC03693194	1852	0.08159786474714043	NO	-
1316	ZINC00722328	422	0.08156582330765674	NO	-
1317	ZINC03529939	1661	0.08155674791236932	NO	-
1318	ZINC04249066	2530	0.08155316525434222	NO	-
1319	ZINC03695178	1974	0.08143571230562592	NO	-
1320	ZINC00320002	79	0.081431560927388	NO	-
1321	ZINC00320002	80	0.081431560927388	NO	-
1322	ZINC04155317	2514	0.08142727617625675	NO	-
1323	ZINC03911615	2373	0.0814117385105775	NO	-
1324	ZINC03911615	2374	0.0814117385105775	NO	-
1325	ZINC02499908	1215	0.08139227180369572	NO	-
1326	ZINC00904165	540	0.0813661007426572	NO	-
1327	ZINC02499908	1217	0.08136339016223641	NO	-
1328	ZINC03447004	1645	0.08132898949985502	NO	-
1329	ZINC03693215	1857	0.08129831801138067	NO	-
1330	ZINC01954321	995	0.08129410795565345	NO	-
1331	ZINC03695153	1970	0.08129014772541741	NO	-
1332	ZINC00508412	210	0.08127970660298238	NO	-
1333	ZINC00508649	214	0.0812675874361662	NO	-
1334	ZINC03858862	2283	0.08118586840802557	NO	-
1335	ZINC02325347	1156	0.08114366453261908	NO	-
1336	ZINC03982922	2414	0.08114241687745126	NO	-
1337	ZINC04366941	2546	0.08114186750004206	NO	-
1338	ZINC01519489	935	0.0811154581959547	NO	-
1339	ZINC00853330	492	0.08097667922169202	NO	-
1340	ZINC00853330	493	0.08097667922169202	NO	-
1341	ZINC01971251	1012	0.08097222237055197	NO	-
1342	ZINC03693162	1846	0.0809623284288064	NO	-
1343	ZINC04136434	2495	0.08093156619492073	NO	-
1344	ZINC02005348	1023	0.08092834022756101	NO	-
1345	ZINC03971995	2397	0.0809136741750179	NO	-
1346	ZINC03971997	2398	0.0809136741750179	NO	-
1347	ZINC04136434	2498	0.08090874701050046	NO	-
1348	ZINC00862524	509	0.08090758353607436	NO	-
1349	ZINC02223441	1087	0.08090197946948792	NO	-
1350	ZINC00320048	85	0.08089370345639751	NO	-
1351	ZINC00320048	86	0.08089370345639751	NO	-
1352	ZINC03689413	1708	0.08088549167024599	NO	-
1353	ZINC03740461	2203	0.08088549167024599	NO	-
1354	ZINC02777620	1286	0.08088465866274287	NO	-
1355	ZINC04136434	2496	0.0808570019007075	NO	-
1356	ZINC03387803	1633	0.08081561108503545	NO	-
1357	ZINC02353947	1169	0.08078294002022601	NO	-
1358	ZINC04136434	2493	0.08077854679939978	NO	-
1359	ZINC02429714	1194	0.08076008314090734	NO	-
1360	ZINC03982921	2413	0.08075328045674951	NO	-
1361	ZINC03694516	1944	0.08074426862909193	NO	-
1362	ZINC01156254	753	0.08073915421091943	NO	-
1363	ZINC02212760	1076	0.08066409610572503	NO	-
1364	ZINC03694028	1902	0.08061021338808866	NO	-
1365	ZINC03869031	2325	0.08058733938862658	NO	-
1366	ZINC04466355	2566	0.08058733938862658	NO	-
1367	ZINC01120822	712	0.0805668960841109	NO	-
1368	ZINC02320797	1152	0.08056314310596692	NO	-
1369	ZINC03909943	2367	0.08051665169192039	NO	-
1370	ZINC03909943	2368	0.08051665169192039	NO	-
1371	ZINC01948165	991	0.08051036832226487	NO	-
1372	ZINC01971250	1011	0.08049505313184258	NO	-
1373	ZINC03982924	2416	0.08048529789910884	NO	-
1374	ZINC04136434	2497	0.08048282885225042	NO	-
1375	ZINC04136434	2494	0.08048028019300146	NO	-
1376	ZINC04420008	2558	0.08047763936109356	NO	-
1377	ZINC00508443	211	0.08042509486995553	NO	-
1378	ZINC01084469	678	0.08037935281494203	NO	-
1379	ZINC03695146	1968	0.08034129734235214	NO	-
1380	ZINC00641355	349	0.08032677880312492	NO	-
1381	ZINC03911499	2371	0.0803174686130294	NO	-
1382	ZINC03911499	2372	0.0803174686130294	NO	-
1383	ZINC03906927	2357	0.08030065372307178	NO	-
1384	ZINC01157455	755	0.0802912396190473	NO	-
1385	ZINC01979340	1019	0.08024602748792732	NO	-
1386	ZINC03691624	1773	0.08024137363432464	NO	-
1387	ZINC04182723	2526	0.08023841249525843	NO	-
1388	ZINC00862523	508	0.08022276074507426	NO	-
1389	ZINC03690975	1736	0.08021344356824626	NO	-
1390	ZINC03287992	1590	0.08016949019223348	NO	-
1391	ZINC00319965	71	0.08015365531645292	NO	-
1392	ZINC00319965	72	0.08015365531645292	NO	-
1393	ZINC00358883	121	0.08013346709929053	NO	-
1394	ZINC03943021	2380	0.08009150966382884	NO	-
1395	ZINC03863663	2295	0.08006602405177163	NO	-
1396	ZINC01166717	769	0.08005840708002178	NO	-
1397	ZINC03696897	2030	0.0800183974086718	NO	-
1398	ZINC01122146	716	0.08001695213498536	NO	-
1399	ZINC01519405	933	0.08001678230369894	NO	-
1400	ZINC01084468	677	0.08000946278921897	NO	-
1401	ZINC03728861	2146	0.07998913323623219	NO	-
1402	ZINC03728882	2147	0.07998913323623219	NO	-
1403	ZINC03970434	2394	0.07996849538701593	NO	-
1404	ZINC03970435	2395	0.07996849538701593	NO	-
1405	ZINC00556115	223	0.079939914433468	NO	-
1406	ZINC00970890	589	0.07992832467816786	NO	-
1407	ZINC03691308	1768	0.07992295353350766	NO	-
1408	ZINC03691329	1771	0.07992295353350766	NO	-
1409	ZINC00508673	215	0.07991211630452418	NO	-
1410	ZINC02924210	1343	0.07988556014322298	NO	-
1411	ZINC03690309	1723	0.07982235889405238	NO	-
1412	ZINC01108842	690	0.0798193346212394	NO	-
1413	ZINC04071291	2473	0.07981915810685385	NO	-
1414	ZINC04308663	2537	0.07981672124235797	NO	-
1415	ZINC01180363	787	0.07976523658656147	NO	-
1416	ZINC03906494	2355	0.07976039857755157	NO	-
1417	ZINC00641379	351	0.07966315243107594	NO	-
1418	ZINC00641354	348	0.07963728654525172	NO	-
1419	ZINC00641261	341	0.0795961784857467	NO	-
1420	ZINC03909915	2365	0.07957297045826882	NO	-
1421	ZINC03909915	2366	0.07957297045826882	NO	-
1422	ZINC00412453	133	0.07955050834838741	NO	-
1423	ZINC01332051	859	0.0795480300554295	NO	-
1424	ZINC00320033	83	0.07953307363865973	NO	-
1425	ZINC00320033	84	0.07953307363865973	NO	-
1426	ZINC01332101	860	0.07951658443286652	NO	-
1427	ZINC03696884	2027	0.07951414436032107	NO	-
1428	ZINC02931509	1347	0.07947313831552962	NO	-
1429	ZINC03008306	1501	0.0794438543390279	NO	-
1430	ZINC01982002	1022	0.07943447728237187	NO	-
1431	ZINC00251393	52	0.07941143210006234	NO	-
1432	ZINC03693814	1889	0.07939865726178992	NO	-
1433	ZINC03693777	1887	0.07938220548830839	NO	-
1434	ZINC00970889	588	0.07937826329108487	NO	-
1435	ZINC00873787	522	0.07936629743876078	NO	-
1436	ZINC03853899	2245	0.0793580034996146	NO	-
1437	ZINC03693678	1884	0.0793433681001353	NO	-
1438	ZINC00904205	549	0.07925242079025528	NO	-
1439	ZINC02449960	1203	0.07924225912629854	NO	-
1440	ZINC01175370	781	0.07919200208788889	NO	-
1441	ZINC02350293	1167	0.0791625583900024	NO	-
1442	ZINC03690334	1726	0.07914331768325679	NO	-
1443	ZINC01122143	715	0.0791159348153621	NO	-
1444	ZINC00508491	212	0.07908824145919806	NO	-
1445	ZINC03169954	1532	0.07907515437012538	NO	-
1446	ZINC00412453	134	0.07903601982719154	NO	-
1447	ZINC03694370	1938	0.0790341606001453	NO	-
1448	ZINC03694391	1941	0.0790341606001453	NO	-
1449	ZINC00711617	417	0.07901462372384235	NO	-
1450	ZINC03997916	2449	0.07901462372384235	NO	-
1451	ZINC03446895	1643	0.07900413804593837	NO	-
1452	ZINC00904166	543	0.07899133708096409	NO	-
1453	ZINC02228521	1089	0.07899047022357161	NO	-
1454	ZINC03970862	2396	0.07896803740251947	NO	-
1455	ZINC03696834	2019	0.0789362750206918	NO	-
1456	ZINC03693286	1862	0.07893063086026217	NO	-
1457	ZINC01982001	1021	0.07889701575253591	NO	-
1458	ZINC03305142	1594	0.07889563269911964	NO	-
1459	ZINC03690855	1730	0.0788654245088319	NO	-
1460	ZINC03982923	2415	0.07886193008855191	NO	-
1461	ZINC00904166	542	0.07885536164439962	NO	-
1462	ZINC01954692	999	0.07885493921114917	NO	-
1463	ZINC00904205	550	0.07883926519740812	NO	-
1464	ZINC00904206	552	0.07879937931473831	NO	-
1465	ZINC03008315	1503	0.07878666388051977	NO	-
1466	ZINC03165222	1529	0.07875895175847965	NO	-
1467	ZINC00904165	541	0.07874361543650349	NO	-
1468	ZINC00672360	383	0.07869575223701597	NO	-
1469	ZINC03693984	1892	0.07869302863805555	NO	-
1470	ZINC02926183	1346	0.07868782245985513	NO	-
1471	ZINC03359620	1629	0.07868066318771842	NO	-
1472	ZINC01954308	993	0.07867212773416815	NO	-
1473	ZINC00904206	551	0.07864865522428606	NO	-
1474	ZINC01284164	841	0.07862948073433157	NO	-
1475	ZINC03694988	1962	0.07858365199787454	NO	-
1476	ZINC00643747	358	0.07857947101897929	NO	-
1477	ZINC02722085	1265	0.07856046845063633	NO	-
1478	ZINC01382159	880	0.07855697951541661	NO	-
1479	ZINC03709832	2103	0.07855134916544722	NO	-
1480	ZINC03692270	1819	0.07853971376158453	NO	-
1481	ZINC03690302	1721	0.07850778136492273	NO	-
1482	ZINC03690858	1731	0.07850778136492273	NO	-
1483	ZINC02461867	1209	0.07850096108248973	NO	-
1484	ZINC00319945	69	0.07847041860100111	NO	-
1485	ZINC00319945	70	0.07847041860100111	NO	-
1486	ZINC00251393	53	0.07846509693220173	NO	-
1487	ZINC01179338	784	0.07840831067352635	NO	-
1488	ZINC03165224	1530	0.07839378161485194	NO	-
1489	ZINC03008342	1507	0.0783834459071247	NO	-
1490	ZINC00666695	377	0.07837034752772765	NO	-
1491	ZINC03234094	1557	0.07836169912730583	NO	-
1492	ZINC03236224	1559	0.0783610835813687	NO	-
1493	ZINC00642025	355	0.07835619434101315	NO	-
1494	ZINC00641375	350	0.078339655523824	NO	-
1495	ZINC04350430	2541	0.07829374221648094	NO	-
1496	ZINC00502918	200	0.0782617394016372	NO	-
1497	ZINC03693311	1866	0.07825011399785675	NO	-
1498	ZINC01177679	783	0.07822088638731653	NO	-
1499	ZINC00417331	144	0.07817136970268401	NO	-
1500	ZINC01158736	759	0.07816001881926349	NO	-
1501	ZINC03694057	1909	0.0781346552941547	NO	-
1502	ZINC02406653	1182	0.07808319660750002	NO	-
1503	ZINC02378291	1174	0.07804922195696552	NO	-
1504	ZINC03691160	1757	0.07799256162686607	NO	-
1505	ZINC03697082	2037	0.07799256162686607	NO	-
1506	ZINC03696839	2020	0.07794721596513245	NO	-
1507	ZINC01279783	838	0.07792614481280886	NO	-
1508	ZINC00643747	357	0.07792614279022261	NO	-
1509	ZINC00971197	592	0.07789284703956544	NO	-
1510	ZINC00888743	524	0.07785950006844342	NO	-
1511	ZINC04148265	2504	0.07785236477017633	NO	-
1512	ZINC00753721	433	0.0778097157165567	NO	-
1513	ZINC00753721	434	0.0778097157165567	NO	-
1514	ZINC00641260	340	0.0777450519595325	NO	-
1515	ZINC04148328	2505	0.0777348252889862	NO	-
1516	ZINC00417512	148	0.077733476835391	NO	-
1517	ZINC03691311	1769	0.07770257429315228	NO	-
1518	ZINC00319905	67	0.07766834786514203	NO	-
1519	ZINC00319905	68	0.07766834786514203	NO	-
1520	ZINC00417512	147	0.07765580458540426	NO	-
1521	ZINC03734493	2176	0.07764624867770721	NO	-
1522	ZINC02919113	1331	0.07762424509504649	NO	-
1523	ZINC02919344	1333	0.07762424509504649	NO	-
1524	ZINC02919348	1334	0.07762424509504649	NO	-
1525	ZINC03693279	1860	0.07761247771377004	NO	-
1526	ZINC03693335	1870	0.07761247771377004	NO	-
1527	ZINC01177678	782	0.0776068163836513	NO	-
1528	ZINC00853648	494	0.07756698165067225	NO	-
1529	ZINC01032686	638	0.0775027554671188	NO	-
1530	ZINC03287994	1591	0.07742388281576751	NO	-
1531	ZINC03695356	1981	0.07741740429004355	NO	-
1532	ZINC03446897	1644	0.07741075956920111	NO	-
1533	ZINC03911639	2375	0.07740781132593086	NO	-
1534	ZINC03911639	2376	0.07740781132593086	NO	-
1535	ZINC03709819	2099	0.07738920546610843	NO	-
1536	ZINC03691781	1789	0.0773729940298048	NO	-
1537	ZINC03853417	2234	0.07735090958153051	NO	-
1538	ZINC00422999	150	0.07732744178972178	NO	-
1539	ZINC02432194	1196	0.07732385847994663	NO	-
1540	ZINC02769167	1282	0.07730497738497753	NO	-
1541	ZINC03909911	2362	0.07727406843973904	NO	-
1542	ZINC03909911	2363	0.07727406843973904	NO	-
1543	ZINC01979339	1018	0.07723997909713932	NO	-
1544	ZINC03928428	2378	0.0772073579341128	NO	-
1545	ZINC03691185	1761	0.07720326071706206	NO	-
1546	ZINC03697107	2041	0.07720326071706206	NO	-
1547	ZINC02308444	1144	0.07717229270498277	NO	-
1548	ZINC00424436	155	0.07715599396129473	NO	-
1549	ZINC03693426	1873	0.07713520056173141	NO	-
1550	ZINC02924213	1344	0.07711200083745465	NO	-
1551	ZINC02308443	1143	0.0770271103843862	NO	-
1552	ZINC03694497	1943	0.07702265925267515	NO	-
1553	ZINC04157771	2519	0.07696044438202791	NO	-
1554	ZINC03853323	2231	0.07694971634763127	NO	-
1555	ZINC03693176	1850	0.0769481963477825	NO	-
1556	ZINC02402761	1180	0.07693777324120778	NO	-
1557	ZINC00559836	226	0.07692142995121154	NO	-
1558	ZINC00666693	376	0.07692053078119385	NO	-
1559	ZINC03896550	2348	0.07691770678633277	NO	-
1560	ZINC03692110	1809	0.07688674858951618	NO	-
1561	ZINC03693976	1891	0.07686106806810385	NO	-
1562	ZINC01954776	1006	0.07684771071440795	NO	-
1563	ZINC03691730	1782	0.07683321751608613	NO	-
1564	ZINC03588489	1676	0.07681888634372887	NO	-
1565	ZINC03588492	1677	0.07681888634372887	NO	-
1566	ZINC03588560	1680	0.07681888634372887	NO	-
1567	ZINC03588566	1681	0.07681888634372887	NO	-
1568	ZINC03853322	2230	0.07678293334837405	NO	-
1569	ZINC02236427	1094	0.07677869435612975	NO	-
1570	ZINC03909863	2358	0.07676539320828131	NO	-
1571	ZINC03909863	2359	0.07676539320828131	NO	-
1572	ZINC03896550	2349	0.07673154623872694	NO	-
1573	ZINC00423011	152	0.07668807856602189	NO	-
1574	ZINC00853649	495	0.07665259025207187	NO	-
1575	ZINC02629099	1231	0.07664777814886696	NO	-
1576	ZINC03691862	1796	0.07664743755949537	NO	-
1577	ZINC03693053	1835	0.07664743755949537	NO	-
1578	ZINC01512070	932	0.07663562519060743	NO	-
1579	ZINC03691153	1756	0.07662566383626014	NO	-
1580	ZINC03697075	2036	0.07662566383626014	NO	-
1581	ZINC00986066	604	0.07661720033006227	NO	-
1582	ZINC03858754	2280	0.07660198293695104	NO	-
1583	ZINC03734348	2168	0.07657837006249535	NO	-
1584	ZINC03696856	2023	0.07654649381094963	NO	-
1585	ZINC03692150	1814	0.07651604247712057	NO	-
1586	ZINC00417332	146	0.07651392445380537	NO	-
1587	ZINC03589016	1691	0.07651130573003675	NO	-
1588	ZINC03692107	1808	0.07651043992490547	NO	-
1589	ZINC00986067	605	0.07648570291579221	NO	-
1590	ZINC03690957	1734	0.07643561986652359	NO	-
1591	ZINC03690978	1737	0.07643561986652359	NO	-
1592	ZINC00417332	145	0.07642451214604999	NO	-
1593	ZINC00845660	482	0.07637864296155358	NO	-
1594	ZINC00417331	143	0.07632432515747724	NO	-
1595	ZINC03039753	1516	0.07631500457196368	NO	-
1596	ZINC02738198	1267	0.07629055326815927	NO	-
1597	ZINC02308623	1145	0.07628794977387354	NO	-
1598	ZINC01133290	732	0.07628090847554392	NO	-
1599	ZINC02231478	1092	0.07627142744434197	NO	-
1600	ZINC03973497	2401	0.07624891696910376	NO	-
1601	ZINC04470508	2572	0.07624891696910376	NO	-
1602	ZINC02751953	1272	0.07619809095734649	NO	-
1603	ZINC03582530	1666	0.07619669130239583	NO	-
1604	ZINC03582533	1667	0.07619669130239583	NO	-
1605	ZINC03694154	1925	0.07619551014202942	NO	-
1606	ZINC00828829	472	0.07618948574748136	NO	-
1607	ZINC03716285	2111	0.07618779490273105	NO	-
1608	ZINC00641166	338	0.07612084272483223	NO	-
1609	ZINC02924073	1342	0.07610162039958517	NO	-
1610	ZINC03852874	2229	0.07608790680527687	NO	-
1611	ZINC03962578	2381	0.07607061485121103	NO	-
1612	ZINC03694235	1927	0.0760294327547078	NO	-
1613	ZINC03694239	1929	0.0760294327547078	NO	-
1614	ZINC03696854	2022	0.07600898452369613	NO	-
1615	ZINC03344357	1620	0.07600043022831764	NO	-
1616	ZINC03691145	1754	0.07599576680158539	NO	-
1617	ZINC01956682	1008	0.07597957320665504	NO	-
1618	ZINC02621176	1229	0.07597618778025006	NO	-
1619	ZINC03694240	1930	0.07586236212805955	NO	-
1620	ZINC03691885	1800	0.07585813664969142	NO	-
1621	ZINC03693077	1839	0.07585813664969142	NO	-
1622	ZINC01519517	937	0.07582794920277276	NO	-
1623	ZINC03691855	1795	0.07582777714360125	NO	-
1624	ZINC03691909	1806	0.07582777714360125	NO	-
1625	ZINC03693046	1834	0.07582777714360125	NO	-
1626	ZINC03693101	1844	0.07582777714360125	NO	-
1627	ZINC03691043	1743	0.07582418836927435	NO	-
1628	ZINC03692444	1823	0.07582418836927435	NO	-
1629	ZINC04058748	2470	0.0758097092683572	NO	-
1630	ZINC01114453	701	0.07580589697893202	NO	-
1631	ZINC01116223	707	0.075802618629352	NO	-
1632	ZINC01114456	702	0.07578567390210077	NO	-
1633	ZINC03857245	2273	0.07578283461399246	NO	-
1634	ZINC03691628	1774	0.07577861189931938	NO	-
1635	ZINC03695160	1972	0.07574867123521371	NO	-
1636	ZINC03693795	1888	0.07572323743028755	NO	-
1637	ZINC03909868	2360	0.07571308581450505	NO	-
1638	ZINC03909868	2361	0.07571308581450505	NO	-
1639	ZINC03909996	2369	0.07571308581450505	NO	-
1640	ZINC03909996	2370	0.07571308581450505	NO	-
1641	ZINC03039746	1515	0.0757128370002692	NO	-
1642	ZINC03693203	1853	0.07568902447525641	NO	-
1643	ZINC00828830	473	0.07568706893324634	NO	-
1644	ZINC03854693	2250	0.07568025448433163	NO	-
1645	ZINC03893241	2344	0.07565656202516097	NO	-
1646	ZINC01398194	881	0.07562862126179636	NO	-
1647	ZINC03897028	2350	0.0755971616256365	NO	-
1648	ZINC03694087	1911	0.07558296987548123	NO	-
1649	ZINC02136814	1060	0.07555391382698344	NO	-
1650	ZINC03853416	2233	0.07554973542044865	NO	-
1651	ZINC03692251	1816	0.07553421635093699	NO	-
1652	ZINC03582857	1675	0.07553166477369529	NO	-
1653	ZINC03740342	2202	0.07552131022816062	NO	-
1654	ZINC01069210	667	0.07551787988235494	NO	-
1655	ZINC03695049	1963	0.07546525078491789	NO	-
1656	ZINC02987406	1495	0.07545369850424323	NO	-
1657	ZINC02236674	1095	0.075446505203925	NO	-
1658	ZINC03859720	2291	0.07543394973772734	NO	-
1659	ZINC00945240	577	0.07542498335223458	NO	-
1660	ZINC01954767	1002	0.07541962608321678	NO	-
1661	ZINC00217357	40	0.07540588056771712	NO	-
1662	ZINC03691689	1780	0.0753995508913888	NO	-
1663	ZINC03694141	1921	0.07537548276651344	NO	-
1664	ZINC03694006	1897	0.07533902642951139	NO	-
1665	ZINC03693533	1875	0.07533716265125098	NO	-
1666	ZINC03696882	2025	0.07532012230661837	NO	-
1667	ZINC01979338	1017	0.0753029242209281	NO	-
1668	ZINC03693174	1849	0.07528913077567327	NO	-
1669	ZINC01116670	708	0.07527408146307281	NO	-
1670	ZINC03691196	1764	0.0752690749428441	NO	-
1671	ZINC03693534	1876	0.0752531339449295	NO	-
1672	ZINC03694236	1928	0.07518886960840114	NO	-
1673	ZINC03694279	1935	0.07518886960840114	NO	-
1674	ZINC03694932	1949	0.07518799148447913	NO	-
1675	ZINC03694936	1951	0.07518799148447913	NO	-
1676	ZINC01024493	631	0.07518175504271753	NO	-
1677	ZINC03695158	1971	0.07514002062656298	NO	-
1678	ZINC03716005	2107	0.07512876585295783	NO	-
1679	ZINC00427504	170	0.07511393376520485	NO	-
1680	ZINC03516246	1659	0.07510902532765103	NO	-
1681	ZINC03694090	1913	0.07507328273183024	NO	-
1682	ZINC00006625	2	0.07507156389189379	NO	-
1683	ZINC03691735	1783	0.07506512683858234	NO	-
1684	ZINC03696883	2026	0.07505313444260514	NO	-
1685	ZINC03328486	1605	0.07504937770273333	NO	-
1686	ZINC00502970	202	0.07504569974850808	NO	-
1687	ZINC03691068	1747	0.0750348874594704	NO	-
1688	ZINC03692469	1827	0.0750348874594704	NO	-
1689	ZINC01159209	760	0.07503441074594883	NO	-
1690	ZINC03739983	2193	0.07502936097815394	NO	-
1691	ZINC03694937	1952	0.07502092085783085	NO	-
1692	ZINC03694938	1953	0.07502092085783085	NO	-
1693	ZINC00632025	297	0.07501902945606338	NO	-
1694	ZINC03696903	2031	0.07500002575128455	NO	-
1695	ZINC03256379	1571	0.07498641514929501	NO	-
1696	ZINC03691036	1742	0.07498633587337242	NO	-
1697	ZINC03692437	1822	0.07498633587337242	NO	-
1698	ZINC03516245	1658	0.0749481919311333	NO	-
1699	ZINC03365391	1630	0.07493495715387949	NO	-
1700	ZINC03039584	1514	0.0749160770163173	NO	-
1701	ZINC03692154	1815	0.07486482850451824	NO	-
1702	ZINC02473097	1211	0.07485128356751711	NO	-
1703	ZINC03692142	1812	0.07484830706626949	NO	-
1704	ZINC03853815	2238	0.07480676413451784	NO	-
1705	ZINC00780362	442	0.07479523577883558	NO	-
1706	ZINC03818926	2211	0.07478987926912176	NO	-
1707	ZINC02413369	1185	0.07475660939570766	NO	-
1708	ZINC00342090	113	0.07470558750183595	NO	-
1709	ZINC03694005	1896	0.07470272921650485	NO	-
1710	ZINC03691847	1793	0.07470212957061645	NO	-
1711	ZINC00324878	106	0.07469396259544499	NO	-
1712	ZINC03694001	1894	0.07468405203840864	NO	-
1713	ZINC02061598	1034	0.07465637286983681	NO	-
1714	ZINC01237326	819	0.07464231728126917	NO	-
1715	ZINC00991825	610	0.07462599540691847	NO	-
1716	ZINC03695050	1964	0.07462121271582879	NO	-
1717	ZINC00503023	206	0.07459622269382342	NO	-
1718	ZINC03695187	1975	0.07458077914340845	NO	-
1719	ZINC03864190	2298	0.07458035804536049	NO	-
1720	ZINC03256381	1572	0.0745654840063707	NO	-
1721	ZINC04172497	2521	0.07453812754004174	NO	-
1722	ZINC01202665	811	0.07452165465587493	NO	-
1723	ZINC01928194	986	0.07447692845245166	NO	-
1724	ZINC03693276	1859	0.0744607867977434	NO	-
1725	ZINC03691752	1785	0.07445636563199495	NO	-
1726	ZINC03694283	1937	0.07444102135079755	NO	-
1727	ZINC03873703	2328	0.07443039878177717	NO	-
1728	ZINC02425408	1191	0.07439031306821883	NO	-
1729	ZINC03038535	1511	0.07437531630724176	NO	-
1730	ZINC01954341	997	0.07436334551124062	NO	-
1731	ZINC03694013	1899	0.07435074956965916	NO	-
1732	ZINC03694933	1950	0.07434742833817247	NO	-
1733	ZINC03694976	1959	0.07434742833817247	NO	-
1734	ZINC03863662	2294	0.074328661403975	NO	-
1735	ZINC03030924	1510	0.07432508807955542	NO	-
1736	ZINC03214818	1547	0.074311158184429	NO	-
1737	ZINC02402882	1181	0.07429232617795459	NO	-
1738	ZINC03709768	2091	0.07428690072600748	NO	-
1739	ZINC00122785	19	0.07428660512773581	NO	-
1740	ZINC00458818	190	0.07428591550916962	NO	-
1741	ZINC03691150	1755	0.07423975138208598	NO	-
1742	ZINC03697072	2035	0.07423975138208598	NO	-
1743	ZINC03853815	2237	0.07423182409563789	NO	-
1744	ZINC03695208	1979	0.0742296536332652	NO	-
1745	ZINC03873669	2326	0.07420391347121642	NO	-
1746	ZINC03589019	1692	0.07418390731491914	NO	-
1747	ZINC00454559	186	0.07417699467299813	NO	-
1748	ZINC03694037	1904	0.07416887866374729	NO	-
1749	ZINC01282800	839	0.07416706210951116	NO	-
1750	ZINC03695188	1976	0.0741386276479443	NO	-
1751	ZINC00503019	205	0.07413731802701302	NO	-
1752	ZINC03696488	2001	0.07409602995291636	NO	-
1753	ZINC00664579	374	0.07409428882368119	NO	-
1754	ZINC03256377	1570	0.07409002086716936	NO	-
1755	ZINC03706288	2072	0.074060887237746	NO	-
1756	ZINC03694095	1914	0.07405123096769874	NO	-
1757	ZINC03734368	2171	0.07401462031034373	NO	-
1758	ZINC03739970	2189	0.07401445813074332	NO	-
1759	ZINC03696491	2003	0.07398978736829155	NO	-
1760	ZINC03691896	1803	0.07397543771187513	NO	-
1761	ZINC04586935	2578	0.0739344198457398	NO	-
1762	ZINC00845661	483	0.07392105607233775	NO	-
1763	ZINC01111796	698	0.07391581872283905	NO	-
1764	ZINC03691028	1740	0.07391039159739228	NO	-
1765	ZINC03039540	1512	0.07390899665583923	NO	-
1766	ZINC03693204	1854	0.07387567619964809	NO	-
1767	ZINC00459120	191	0.07386886261246345	NO	-
1768	ZINC01202668	812	0.07385146734857577	NO	-
1769	ZINC01201666	810	0.0738444902619225	NO	-
1770	ZINC03693293	1864	0.07379476362913222	NO	-
1771	ZINC02987405	1494	0.07379438860080416	NO	-
1772	ZINC03694045	1905	0.07379150061738084	NO	-
1773	ZINC03256382	1573	0.07378384609230564	NO	-
1774	ZINC03691852	1794	0.07377965621519193	NO	-
1775	ZINC03692551	1833	0.07377965621519193	NO	-
1776	ZINC03694002	1895	0.07377593823566683	NO	-
1777	ZINC01100089	685	0.07376992305916173	NO	-
1778	ZINC03694271	1933	0.07376767300601483	NO	-
1779	ZINC03734512	2180	0.07375856931095585	NO	-
1780	ZINC03722286	2134	0.07374023281188807	NO	-
1781	ZINC03002799	1498	0.0737332055016239	NO	-
1782	ZINC03693229	1858	0.07372453180735343	NO	-
1783	ZINC03695097	1967	0.07371256526353025	NO	-
1784	ZINC01431201	894	0.07370498025096466	NO	-
1785	ZINC02769320	1284	0.07366325098743537	NO	-
1786	ZINC00641401	352	0.07366281063354102	NO	-
1787	ZINC03734353	2169	0.07366278709493657	NO	-
1788	ZINC02791254	1292	0.07365459996612116	NO	-
1789	ZINC03691167	1759	0.07365428178778048	NO	-
1790	ZINC03697089	2039	0.07365428178778048	NO	-
1791	ZINC01238689	820	0.07364923307995168	NO	-
1792	ZINC03694827	1947	0.0736228323313096	NO	-
1793	ZINC00502969	201	0.07359705593914483	NO	-
1794	ZINC01204844	813	0.07358945611023597	NO	-
1795	ZINC01954773	1005	0.0735876359780467	NO	-
1796	ZINC03854724	2251	0.07354635740324487	NO	-
1797	ZINC03693988	1893	0.0735459487028828	NO	-
1798	ZINC02429975	1195	0.07351835764979804	NO	-
1799	ZINC03588581	1682	0.07351241311218516	NO	-
1800	ZINC03588584	1683	0.07351241311218516	NO	-
1801	ZINC03293259	1593	0.07349087467536206	NO	-
1802	ZINC00113716	15	0.0734829899053607	NO	-
1803	ZINC03691750	1784	0.0734737833994126	NO	-
1804	ZINC02846318	1305	0.07346697617658696	NO	-
1805	ZINC00643890	360	0.07345872463365864	NO	-
1806	ZINC01139503	736	0.07341965550080125	NO	-
1807	ZINC01954771	1004	0.07341280192448689	NO	-
1808	ZINC03694980	1961	0.07339347810400516	NO	-
1809	ZINC04061633	2472	0.07336917330923724	NO	-
1810	ZINC03734491	2174	0.07336172733649741	NO	-
1811	ZINC03328487	1606	0.07334828344034557	NO	-
1812	ZINC03691779	1787	0.07333718169074976	NO	-
1813	ZINC03690843	1727	0.07333656212279391	NO	-
1814	ZINC00358886	122	0.07326829279202432	NO	-
1815	ZINC03695479	1984	0.0732579993292351	NO	-
1816	ZINC03858456	2279	0.07325090987712174	NO	-
1817	ZINC04470333	2571	0.07325090987712174	NO	-
1818	ZINC03734464	2172	0.07324395056853579	NO	-
1819	ZINC03689663	1717	0.07321917235411657	NO	-
1820	ZINC00502910	199	0.0732124931855629	NO	-
1821	ZINC03691079	1750	0.07318369973865096	NO	-
1822	ZINC02075919	1041	0.07312847049338188	NO	-
1823	ZINC03887226	2330	0.07310797967640174	NO	-
1824	ZINC03734558	2181	0.07309891302294151	NO	-
1825	ZINC01977111	1014	0.07307594560796722	NO	-
1826	ZINC03690314	1724	0.07306690855345087	NO	-
1827	ZINC00756754	440	0.07306638537864045	NO	-
1828	ZINC03706492	2084	0.07301114221972689	NO	-
1829	ZINC03906255	2351	0.0729854560858536	NO	-
1830	ZINC03906255	2352	0.0729854560858536	NO	-
1831	ZINC00643892	361	0.07298431807486495	NO	-
1832	ZINC03290509	1592	0.07296313474717835	NO	-
1833	ZINC00904239	553	0.07296225391305629	NO	-
1834	ZINC00904239	554	0.07296225391305629	NO	-
1835	ZINC03694968	1957	0.07295843928457127	NO	-
1836	ZINC04157041	2518	0.07294955570509204	NO	-
1837	ZINC03691033	1741	0.07293160922037734	NO	-
1838	ZINC03692434	1821	0.07293160922037734	NO	-
1839	ZINC03697014	2033	0.07292534574297084	NO	-
1840	ZINC03709817	2097	0.07289760209000917	NO	-
1841	ZINC03873670	2327	0.07289189315023716	NO	-
1842	ZINC03696486	2000	0.07289099307708566	NO	-
1843	ZINC03696490	2002	0.07289099307708563	NO	-
1844	ZINC03691800	1792	0.07284632592815495	NO	-
1845	ZINC04303657	2534	0.07282453404440212	NO	-
1846	ZINC00324898	109	0.07282171428210495	NO	-
1847	ZINC03690864	1732	0.07280810267870315	NO	-
1848	ZINC03693569	1880	0.07274141613471949	NO	-
1849	ZINC03694049	1906	0.07272791568620897	NO	-
1850	ZINC03695151	1969	0.0727174480877194	NO	-
1851	ZINC00611744	251	0.07269514576650188	NO	-
1852	ZINC00971088	591	0.07269456318164133	NO	-
1853	ZINC04422830	2560	0.07268112232194318	NO	-
1854	ZINC03694112	1917	0.07265050881351579	NO	-
1855	ZINC03691780	1788	0.07264513784394398	NO	-
1856	ZINC02791253	1291	0.0726419843356893	NO	-
1857	ZINC01154389	750	0.07263276048188591	NO	-
1858	ZINC00971087	590	0.07260530498824821	NO	-
1859	ZINC03855189	2266	0.07259414824998928	NO	-
1860	ZINC03740216	2197	0.07259331416308658	NO	-
1861	ZINC03417643	1638	0.07255967075470657	NO	-
1862	ZINC03864287	2299	0.07255038212119602	NO	-
1863	ZINC03485944	1657	0.07254564934828701	NO	-
1864	ZINC03709838	2104	0.07254326928805531	NO	-
1865	ZINC03858860	2282	0.07252917003631075	NO	-
1866	ZINC03485942	1656	0.07242049887743217	NO	-
1867	ZINC03868871	2322	0.07240196707940752	NO	-
1868	ZINC03691869	1798	0.07237893406100895	NO	-
1869	ZINC03693060	1837	0.07237893406100895	NO	-
1870	ZINC01284263	843	0.072347451243584	NO	-
1871	ZINC03693320	1867	0.07231474979663381	NO	-
1872	ZINC04374898	2550	0.07230572548670182	NO	-
1873	ZINC03778380	2204	0.07228732257337556	NO	-
1874	ZINC01935514	987	0.07228148204821103	NO	-
1875	ZINC03696545	2015	0.07225586506124805	NO	-
1876	ZINC03008320	1505	0.07224560704602286	NO	-
1877	ZINC00678545	396	0.07224366928971988	NO	-
1878	ZINC00828850	474	0.07223199460862026	NO	-
1879	ZINC02259360	1108	0.07221002410194183	NO	-
1880	ZINC02251139	1106	0.07218625278530498	NO	-
1881	ZINC03693291	1863	0.07217830248886146	NO	-
1882	ZINC00374325	129	0.07213222638243463	NO	-
1883	ZINC00190301	34	0.07213130372601058	NO	-
1884	ZINC03689420	1709	0.07212174815211929	NO	-
1885	ZINC01429200	893	0.07210001806191764	NO	-
1886	ZINC02417055	1186	0.0720468532916077	NO	-
1887	ZINC03008319	1504	0.07203616110197146	NO	-
1888	ZINC03693341	1871	0.07200713231251532	NO	-
1889	ZINC02784869	1289	0.07200303165572351	NO	-
1890	ZINC00862545	510	0.07198005289592216	NO	-
1891	ZINC03706441	2077	0.0719773955376295	NO	-
1892	ZINC00865982	512	0.07196736402908509	NO	-
1893	ZINC00865983	513	0.07195123891979861	NO	-
1894	ZINC03722246	2129	0.07193855735376058	NO	-
1895	ZINC01134375	734	0.07193491238093687	NO	-
1896	ZINC02796565	1293	0.0719060029934537	NO	-
1897	ZINC00633719	307	0.07190270457441568	NO	-
1898	ZINC00633723	308	0.07190270457441568	NO	-
1899	ZINC01069267	668	0.07188963599479908	NO	-
1900	ZINC00816652	469	0.07186301570202873	NO	-
1901	ZINC00324267	101	0.07184363000432999	NO	-
1902	ZINC03692124	1810	0.07182201276592841	NO	-
1903	ZINC00324276	102	0.07180765700842548	NO	-
1904	ZINC03691215	1767	0.07179949933727406	NO	-
1905	ZINC03697137	2046	0.07179949933727406	NO	-
1906	ZINC03716291	2112	0.07179258912358841	NO	-
1907	ZINC01003667	622	0.07177823433758551	NO	-
1908	ZINC03694110	1916	0.0717737026966559	NO	-
1909	ZINC01128850	721	0.07177302191704499	NO	-
1910	ZINC02970073	1469	0.0717612185498994	NO	-
1911	ZINC03177778	1538	0.07173500019462155	NO	-
1912	ZINC03696499	2006	0.07171559150204546	NO	-
1913	ZINC00997364	615	0.0716742702042085	NO	-
1914	ZINC00858400	502	0.07165497220793773	NO	-
1915	ZINC03691659	1775	0.07165400776727557	NO	-
1916	ZINC03690869	1733	0.07165052481909531	NO	-
1917	ZINC03709788	2094	0.07165037794401195	NO	-
1918	ZINC01954770	1003	0.07163206582907768	NO	-
1919	ZINC00315323	62	0.07163128748955777	NO	-
1920	ZINC03706308	2074	0.07159349828195932	NO	-
1921	ZINC01954338	996	0.07158962298573332	NO	-
1922	ZINC03692145	1813	0.07155147500123887	NO	-
1923	ZINC03582413	1663	0.07153842887902455	NO	-
1924	ZINC03691050	1745	0.0715308870661944	NO	-
1925	ZINC03692451	1825	0.0715308870661944	NO	-
1926	ZINC00467355	195	0.07149456943323727	NO	-
1927	ZINC00342104	114	0.07142354032547465	NO	-
1928	ZINC00342123	115	0.07141568847387647	NO	-
1929	ZINC03691867	1797	0.07141143196205983	NO	-
1930	ZINC03693058	1836	0.07141143196205983	NO	-
1931	ZINC03691194	1762	0.07140644330947829	NO	-
1932	ZINC03697116	2042	0.07140644330947829	NO	-
1933	ZINC03008139	1499	0.07140254779664809	NO	-
1934	ZINC00722759	423	0.07137023453418437	NO	-
1935	ZINC01818548	958	0.07135232194160224	NO	-
1936	ZINC03706293	2073	0.07135131733233059	NO	-
1937	ZINC03236033	1558	0.0713348049020246	NO	-
1938	ZINC03709773	2092	0.07132214607342949	NO	-
1939	ZINC03177780	1539	0.07130183692473102	NO	-
1940	ZINC03734282	2165	0.07126644196703796	NO	-
1941	ZINC00559835	225	0.07123526831608146	NO	-
1942	ZINC03694139	1919	0.07119832994547759	NO	-
1943	ZINC01078886	676	0.07115535746830495	NO	-
1944	ZINC03331101	1607	0.0711489185408299	NO	-
1945	ZINC00425935	161	0.07113913783942635	NO	-
1946	ZINC00858399	501	0.07113028214661282	NO	-
1947	ZINC03694140	1920	0.07111001071393233	NO	-
1948	ZINC03734492	2175	0.07110796575068765	NO	-
1949	ZINC01040797	642	0.07109806983545988	NO	-
1950	ZINC03709790	2095	0.07109514425630968	NO	-
1951	ZINC00320237	89	0.07106753034932378	NO	-
1952	ZINC00320237	90	0.07106753034932378	NO	-
1953	ZINC00904277	561	0.07106753034932378	NO	-
1954	ZINC00904277	562	0.07106753034932378	NO	-
1955	ZINC01942454	990	0.07102471886471681	NO	-
1956	ZINC03833832	7	0.07101660169274901	YES	1
1957	ZINC03890205	2337	0.07099908582357867	NO	-
1958	ZINC03709715	2088	0.07099095371629417	NO	-
1959	ZINC03696524	2009	0.07098474691933805	NO	-
1960	ZINC01977112	1015	0.07097634677297904	NO	-
1961	ZINC00641422	354	0.07096483602959787	NO	-
1962	ZINC00190304	35	0.070954382401501	NO	-
1963	ZINC03716003	2105	0.07094060530811308	NO	-
1964	ZINC04507554	2576	0.07094060104192297	NO	-
1965	ZINC00641419	353	0.07093312262031544	NO	-
1966	ZINC03696492	2004	0.07090558904161445	NO	-
1967	ZINC03696548	2016	0.07090558904161445	NO	-
1968	ZINC02743958	1268	0.07088714542589919	NO	-
1969	ZINC02303343	1142	0.07087659354312781	NO	-
1970	ZINC03691894	1801	0.07086734222495199	NO	-
1971	ZINC03693086	1840	0.07086734222495199	NO	-
1972	ZINC02427251	1192	0.0708515082806818	NO	-
1973	ZINC03859670	2290	0.07084105448201233	NO	-
1974	ZINC03706310	2075	0.07082282854015168	NO	-
1975	ZINC03694380	1939	0.07080527892963008	NO	-
1976	ZINC03582581	1668	0.0708006467277236	NO	-
1977	ZINC03582584	1669	0.0708006467277236	NO	-
1978	ZINC03694160	1926	0.07079572636300936	NO	-
1979	ZINC00503027	207	0.07078948970730498	NO	-
1980	ZINC03709818	2098	0.07073912752513924	NO	-
1981	ZINC03691165	1758	0.07073305772348201	NO	-
1982	ZINC03697087	2038	0.07073305772348201	NO	-
1983	ZINC00342217	116	0.07073179770751373	NO	-
1984	ZINC01277978	837	0.07068788270484444	NO	-
1985	ZINC04061631	2471	0.07067505219044717	NO	-
1986	ZINC03184895	1542	0.07067177297415594	NO	-
1987	ZINC03693167	1847	0.07058218219976833	NO	-
1988	ZINC03693346	1872	0.07055694211951645	NO	-
1989	ZINC00564014	227	0.0705465655233905	NO	-
1990	ZINC02219635	1083	0.07053288898267641	NO	-
1991	ZINC03691915	1807	0.07052415161050253	NO	-
1992	ZINC03693107	1845	0.07052415161050253	NO	-
1993	ZINC03734578	2184	0.07051020902015218	NO	-
1994	ZINC03734563	2182	0.07050932662176636	NO	-
1995	ZINC00674579	387	0.07049441017107969	NO	-
1996	ZINC03692252	1817	0.0704631461270171	NO	-
1997	ZINC03582606	1670	0.070431656886931	NO	-
1998	ZINC03582608	1671	0.070431656886931	NO	-
1999	ZINC03722290	2136	0.07042124983012829	NO	-
2000	ZINC03440115	1641	0.07040611343319847	NO	-
2001	ZINC01954740	1001	0.0703898885828424	NO	-
2002	ZINC04345677	2539	0.07037249410550712	NO	-
2003	ZINC00784645	444	0.07037125531790217	NO	-
2004	ZINC03739989	2194	0.07036023322448641	NO	-
2005	ZINC02769189	1283	0.07034985272874837	NO	-
2006	ZINC02344098	1164	0.0703190993461563	NO	-
2007	ZINC03694253	1931	0.07031903156738348	NO	-
2008	ZINC03694274	1934	0.07031903156738348	NO	-
2009	ZINC02743959	1269	0.07030587416442258	NO	-
2010	ZINC04155297	2509	0.0702882515354199	NO	-
2011	ZINC04155297	2510	0.0702882515354199	NO	-
2012	ZINC03689610	1711	0.07027266627247607	NO	-
2013	ZINC03689607	1710	0.07027004464650138	NO	-
2014	ZINC03689611	1712	0.07026944514766462	NO	-
2015	ZINC03691195	1763	0.07024098029758616	NO	-
2016	ZINC03697117	2043	0.07024098029758616	NO	-
2017	ZINC02919124	1332	0.0702357379099517	NO	-
2018	ZINC04513715	2577	0.0702190138715453	NO	-
2019	ZINC03696843	2021	0.0702031204943189	NO	-
2020	ZINC01161101	761	0.07019443299321233	NO	-
2021	ZINC01043401	645	0.0701789422785935	NO	-
2022	ZINC01344088	873	0.0701462318057874	NO	-
2023	ZINC00417119	141	0.07013433442984765	NO	-
2024	ZINC00417119	142	0.07013433442984765	NO	-
2025	ZINC00904241	555	0.07013433442984765	NO	-
2026	ZINC00904241	556	0.07013433442984765	NO	-
2027	ZINC03694019	1900	0.070104838054225	NO	-
2028	ZINC00505882	209	0.07010081337302676	NO	-
2029	ZINC03039579	1513	0.0700813861636653	NO	-
2030	ZINC03691077	1748	0.07001929523013742	NO	-
2031	ZINC03692478	1828	0.07001929523013742	NO	-
2032	ZINC03852174	2222	0.07001882304362292	NO	-
2033	ZINC00934421	573	0.07001093256223558	NO	-
2034	ZINC03852174	2223	0.06997079196266325	NO	-
2035	ZINC03852174	2224	0.06996171621031456	NO	-
2036	ZINC01098898	683	0.06990745464453035	NO	-
2037	ZINC03693551	1878	0.06989948364339219	NO	-
2038	ZINC00414904	138	0.06989060138317654	NO	-
2039	ZINC03852174	2221	0.06987849906101372	NO	-
2040	ZINC03588893	1689	0.06985761187215545	NO	-
2041	ZINC03588896	1690	0.06985761187215545	NO	-
2042	ZINC03734580	2185	0.0698456144820664	NO	-
2043	ZINC03706511	2086	0.06983469871102728	NO	-
2044	ZINC03716642	2126	0.06983469871102728	NO	-
2045	ZINC01198906	806	0.06982234226536638	NO	-
2046	ZINC01977110	1013	0.06978355615749665	NO	-
2047	ZINC03691895	1802	0.06977273058263596	NO	-
2048	ZINC03693087	1841	0.06977273058263596	NO	-
2049	ZINC03691048	1744	0.06973912124184607	NO	-
2050	ZINC03692449	1824	0.06973912124184607	NO	-
2051	ZINC01344092	874	0.06971953245398033	NO	-
2052	ZINC00324862	105	0.06969998536650204	NO	-
2053	ZINC04155358	2517	0.06967831557005182	NO	-
2054	ZINC03691098	1753	0.06967610461568793	NO	-
2055	ZINC03692499	1832	0.06967610461568793	NO	-
2056	ZINC03740198	2195	0.06965129312769724	NO	-
2057	ZINC03740219	2198	0.06965129312769724	NO	-
2058	ZINC00425923	159	0.06963818759786164	NO	-
2059	ZINC00425924	160	0.06963818759786164	NO	-
2060	ZINC00997365	616	0.06962461236987835	NO	-
2061	ZINC01272555	834	0.06961409085355677	NO	-
2062	ZINC01954733	1000	0.06961084677353574	NO	-
2063	ZINC01377366	879	0.0695732518118684	NO	-
2064	ZINC00083289	9	0.06955909647695521	NO	-
2065	ZINC00268431	55	0.06954434156713192	NO	-
2066	ZINC03697017	2034	0.06950805593570109	NO	-
2067	ZINC03696996	2032	0.0695080528687137	NO	-
2068	ZINC03694950	1955	0.06947098457256892	NO	-
2069	ZINC03694971	1958	0.06947098457256892	NO	-
2070	ZINC01326630	857	0.06946309808399946	NO	-
2071	ZINC00797608	453	0.06946021856565641	NO	-
2072	ZINC02979146	1492	0.06943574746210296	NO	-
2073	ZINC00320247	91	0.0693816901572205	NO	-
2074	ZINC03706446	2078	0.06936607267366511	NO	-
2075	ZINC03716577	2120	0.06936607267366511	NO	-
2076	ZINC03696262	1998	0.0693340736076495	NO	-
2077	ZINC03734165	2155	0.0693340736076495	NO	-
2078	ZINC01199496	807	0.06933160260150953	NO	-
2079	ZINC03856281	2272	0.06932374230361593	NO	-
2080	ZINC03690307	1722	0.06930690545053089	NO	-
2081	ZINC00426796	168	0.06925737888105446	NO	-
2082	ZINC00426796	169	0.06925737888105446	NO	-
2083	ZINC03734231	2158	0.06924655152045466	NO	-
2084	ZINC03422942	1639	0.06923678151964216	NO	-
2085	ZINC04184333	2527	0.0692274181379971	NO	-
2086	ZINC01166701	768	0.06914404016754662	NO	-
2087	ZINC00888780	529	0.0691436440234316	NO	-
2088	ZINC03716004	2106	0.06914198556331996	NO	-
2089	ZINC00904246	559	0.06911595372734242	NO	-
2090	ZINC01332147	861	0.06910588647773126	NO	-
2091	ZINC00374199	127	0.06910371396700533	NO	-
2092	ZINC00374202	128	0.06910371396700533	NO	-
2093	ZINC03695197	1978	0.06909488711303757	NO	-
2094	ZINC03588545	1679	0.06906035276142022	NO	-
2095	ZINC03689655	1716	0.06903405691544445	NO	-
2096	ZINC04155358	2516	0.06895387228947622	NO	-
2097	ZINC03691078	1749	0.06893283813587761	NO	-
2098	ZINC03692479	1829	0.06893283813587761	NO	-
2099	ZINC01133907	733	0.06892527523510379	NO	-
2100	ZINC02737966	1266	0.06891434445784338	NO	-
2101	ZINC03588541	1678	0.0688931568624848	NO	-
2102	ZINC03739968	2187	0.06883678758896704	NO	-
2103	ZINC03706463	2081	0.0687899611848065	NO	-
2104	ZINC03716594	2123	0.0687899611848065	NO	-
2105	ZINC00612618	253	0.06870251861669494	NO	-
2106	ZINC04077244	2474	0.068702192998887	NO	-
2107	ZINC03690967	1735	0.06867632947526593	NO	-
2108	ZINC03889862	2335	0.06866019568797643	NO	-
2109	ZINC03858834	2281	0.06865458495717823	NO	-
2110	ZINC01057490	655	0.06861645185398348	NO	-
2111	ZINC03728744	2144	0.06860915201703681	NO	-
2112	ZINC03728765	2145	0.06860250255255486	NO	-
2113	ZINC02827113	1303	0.06855734764290014	NO	-
2114	ZINC03728093	2138	0.06850678385097358	NO	-
2115	ZINC03734236	2159	0.06850678385097358	NO	-
2116	ZINC00904182	544	0.06849003976414896	NO	-
2117	ZINC00904182	545	0.06849003976414896	NO	-
2118	ZINC00904244	557	0.06849003976414896	NO	-
2119	ZINC00904244	558	0.06849003976414896	NO	-
2120	ZINC03909914	2364	0.06849003976414896	NO	-
2121	ZINC03694857	1948	0.0684851912905743	NO	-
2122	ZINC00888775	527	0.06839777550887413	NO	-
2123	ZINC00888775	528	0.06839777550887413	NO	-
2124	ZINC00904279	563	0.06839777550887413	NO	-
2125	ZINC03691336	1772	0.06837740158726476	NO	-
2126	ZINC03722260	2130	0.06834511243473808	NO	-
2127	ZINC03722281	2133	0.06834511243473808	NO	-
2128	ZINC02343375	1162	0.06828793509303664	NO	-
2129	ZINC02051934	1024	0.0682836582411047	NO	-
2130	ZINC00904246	560	0.06826534591034053	NO	-
2131	ZINC01106086	688	0.06823228642897723	NO	-
2132	ZINC00888780	530	0.0682315888803355	NO	-
2133	ZINC03701941	2054	0.06821932892530208	NO	-
2134	ZINC00324287	103	0.06818506830081568	NO	-
2135	ZINC03358652	1628	0.0681201801919954	NO	-
2136	ZINC00786036	446	0.06811771264736965	NO	-
2137	ZINC03588888	1687	0.06809813624137442	NO	-
2138	ZINC03588892	1688	0.06809813624137442	NO	-
2139	ZINC00954176	584	0.0680859043145363	NO	-
2140	ZINC02764504	1278	0.0680256844493461	NO	-
2141	ZINC00467668	196	0.06801634750612101	NO	-
2142	ZINC03728536	2143	0.06799524862549945	NO	-
2143	ZINC03734301	2167	0.06799524862549945	NO	-
2144	ZINC04382126	2553	0.06791286520546502	NO	-
2145	ZINC04088783	2479	0.0678801564640905	NO	-
2146	ZINC01212362	817	0.06787570169691196	NO	-
2147	ZINC03695195	1977	0.06784097348110048	NO	-
2148	ZINC00222500	41	0.06783636477821928	NO	-
2149	ZINC02659670	1242	0.06783346317182279	NO	-
2150	ZINC00324266	100	0.0678252619099217	NO	-
2151	ZINC03588834	1685	0.06782503089197389	NO	-
2152	ZINC03588836	1686	0.06782503089197389	NO	-
2153	ZINC02399819	1177	0.0678174822955425	NO	-
2154	ZINC03706490	2082	0.06781687627779734	NO	-
2155	ZINC03716621	2124	0.06781687627779734	NO	-
2156	ZINC03722214	2127	0.06778629753827366	NO	-
2157	ZINC04346104	2540	0.06769373108314918	NO	-
2158	ZINC00568746	231	0.0676639841118092	NO	-
2159	ZINC03889934	2336	0.06759417941000849	NO	-
2160	ZINC02272617	1110	0.06758832608140848	NO	-
2161	ZINC03693580	1882	0.06754155429629215	NO	-
2162	ZINC03695527	1986	0.06753572888079187	NO	-
2163	ZINC03716460	2113	0.06753572888079187	NO	-
2164	ZINC03734119	2149	0.06753572888079187	NO	-
2165	ZINC02659669	1241	0.06753415683759524	NO	-
2166	ZINC02428085	1193	0.06750237272111985	NO	-
2167	ZINC03709697	2087	0.06746800214482336	NO	-
2168	ZINC03859259	2285	0.06744751469622544	NO	-
2169	ZINC03709718	2089	0.06743537602058353	NO	-
2170	ZINC00679035	397	0.06743399060786058	NO	-
2171	ZINC03694052	1907	0.0674072067422653	NO	-
2172	ZINC01163652	765	0.06739196409713129	NO	-
2173	ZINC00996988	614	0.06733589992968297	NO	-
2174	ZINC03690067	1719	0.06732755435256338	NO	-
2175	ZINC03690088	1720	0.06732755435256338	NO	-
2176	ZINC03582472	1664	0.06726900445897786	NO	-
2177	ZINC03582476	1665	0.06726900445897786	NO	-
2178	ZINC03695260	1980	0.06725867661680841	NO	-
2179	ZINC03859259	2284	0.06725704882329213	NO	-
2180	ZINC03693284	1861	0.06725687160170146	NO	-
2181	ZINC01761799	948	0.06725275501860835	NO	-
2182	ZINC03693213	1856	0.06723960653177731	NO	-
2183	ZINC03694398	1942	0.06721287693102715	NO	-
2184	ZINC03709827	2102	0.06719877356201644	NO	-
2185	ZINC01778620	949	0.06719352923948987	NO	-
2186	ZINC03695522	1985	0.0671685841026404	NO	-
2187	ZINC03734114	2148	0.0671685841026404	NO	-
2188	ZINC03690985	1738	0.06716216172746038	NO	-
2189	ZINC00239051	48	0.0671596422792522	NO	-
2190	ZINC01753249	946	0.0671546142756425	NO	-
2191	ZINC00960144	586	0.06715137231340913	NO	-
2192	ZINC03855204	2267	0.06711253902215907	NO	-
2193	ZINC03701916	2050	0.06710854374987417	NO	-
2194	ZINC03696281	1999	0.06709878557448798	NO	-
2195	ZINC03716525	2119	0.06709878557448798	NO	-
2196	ZINC03734184	2157	0.06709878557448798	NO	-
2197	ZINC03997293	2448	0.0670479484935232	NO	-
2198	ZINC02750023	1271	0.06704766845408604	NO	-
2199	ZINC03695165	1973	0.06701979514249892	NO	-
2200	ZINC01326665	858	0.06701965926270664	NO	-
2201	ZINC03853324	2232	0.06696385815577344	NO	-
2202	ZINC03728110	2141	0.06692504742940278	NO	-
2203	ZINC03734253	2162	0.06692504742940278	NO	-
2204	ZINC04155309	2513	0.06692230698655259	NO	-
2205	ZINC00467747	197	0.06690760071892254	NO	-
2206	ZINC00960144	587	0.06689750054839554	NO	-
2207	ZINC03582683	1672	0.06686678416192787	NO	-
2208	ZINC03693543	1877	0.06685868647745145	NO	-
2209	ZINC00904196	546	0.06685696959476896	NO	-
2210	ZINC04155354	2515	0.06685696959476896	NO	-
2211	ZINC03388133	1634	0.06685616195007725	NO	-
2212	ZINC03694099	1915	0.06678865203441726	NO	-
2213	ZINC03691688	1779	0.06678806741811393	NO	-
2214	ZINC03739969	2188	0.06677334498777167	NO	-
2215	ZINC03728108	2140	0.06673491784798097	NO	-
2216	ZINC03734251	2161	0.06673491784798097	NO	-
2217	ZINC03689625	1714	0.06672537309153456	NO	-
2218	ZINC00569761	234	0.06669419456377794	NO	-
2219	ZINC00568840	232	0.06666539200966902	NO	-
2220	ZINC03691789	1791	0.0665786866189755	NO	-
2221	ZINC02827778	1304	0.06656672747926612	NO	-
2222	ZINC02784500	1288	0.06656658137354693	NO	-
2223	ZINC03689646	1715	0.06654884335155886	NO	-
2224	ZINC00666871	378	0.06653195863893475	NO	-
2225	ZINC00233414	46	0.06649739580218522	NO	-
2226	ZINC03701909	2049	0.06649386610353665	NO	-
2227	ZINC03701965	2061	0.06649386610353665	NO	-
2228	ZINC01173791	780	0.066441392515947	NO	-
2229	ZINC02876799	1321	0.06642550621686419	NO	-
2230	ZINC01046418	646	0.06641426504064274	NO	-
2231	ZINC03704830	2069	0.0663564993823816	NO	-
2232	ZINC03704851	2070	0.0663564993823816	NO	-
2233	ZINC00904281	564	0.06634988050077514	NO	-
2234	ZINC01954362	998	0.06633826220193632	NO	-
2235	ZINC04382035	2552	0.06630618854912058	NO	-
2236	ZINC03691787	1790	0.0662683684469106	NO	-
2237	ZINC02764098	1277	0.0662503623031736	NO	-
2238	ZINC00037775	5	0.06623282755696258	NO	-
2239	ZINC03696892	2029	0.06622589129846901	NO	-
2240	ZINC03689620	1713	0.06622438468695231	NO	-
2241	ZINC02919359	1335	0.06620455699866189	NO	-
2242	ZINC00888786	531	0.0661481672035582	NO	-
2243	ZINC00904281	565	0.06614533597534614	NO	-
2244	ZINC00888786	532	0.0661451732671913	NO	-
2245	ZINC03706491	2083	0.06609241410729964	NO	-
2246	ZINC03716622	2125	0.06609241410729964	NO	-
2247	ZINC03693181	1851	0.06606407383016223	NO	-
2248	ZINC03728137	2142	0.06603721271396304	NO	-
2249	ZINC03734280	2163	0.06603721271396304	NO	-
2250	ZINC04050558	2469	0.06600822190897083	NO	-
2251	ZINC03706461	2080	0.0659783752562103	NO	-
2252	ZINC03716592	2122	0.0659783752562103	NO	-
2253	ZINC03582686	1673	0.06596186733872109	NO	-
2254	ZINC03852831	2225	0.06592651452863395	NO	-
2255	ZINC03734501	2179	0.06592566351664753	NO	-
2256	ZINC03696260	1996	0.06591991962367337	NO	-
2257	ZINC03716504	2117	0.06591991962367337	NO	-
2258	ZINC03734163	2153	0.06591991962367337	NO	-
2259	ZINC01102865	686	0.06587731776674798	NO	-
2260	ZINC00868696	514	0.06587435039450473	NO	-
2261	ZINC03695544	1988	0.06587340727369143	NO	-
2262	ZINC03716477	2116	0.06587340727369143	NO	-
2263	ZINC03734136	2152	0.06587340727369143	NO	-
2264	ZINC00454673	187	0.06584867525156947	NO	-
2265	ZINC02240762	1098	0.06584565312985394	NO	-
2266	ZINC03693211	1855	0.065797382267642	NO	-
2267	ZINC03701952	2057	0.06579687114611557	NO	-
2268	ZINC03734281	2164	0.06578828872917729	NO	-
2269	ZINC03820035	2212	0.06578696901894891	NO	-
2270	ZINC03820035	2213	0.06578696901894891	NO	-
2271	ZINC03820035	2214	0.06578696901894891	NO	-
2272	ZINC01465510	914	0.06577472594976434	NO	-
2273	ZINC00888787	534	0.06577336594456212	NO	-
2274	ZINC01344049	869	0.06572940207838932	NO	-
2275	ZINC03734357	2170	0.06570280763805034	NO	-
2276	ZINC04354735	2543	0.06569076865990892	NO	-
2277	ZINC00888787	533	0.06566517075984506	NO	-
2278	ZINC03868502	2310	0.06565062394950605	NO	-
2279	ZINC04466108	2565	0.06565062394950605	NO	-
2280	ZINC01977113	1016	0.0656178036089642	NO	-
2281	ZINC04507330	2575	0.06560802476427073	NO	-
2282	ZINC00784644	443	0.06560009419607193	NO	-
2283	ZINC03690853	1729	0.06559935521670378	NO	-
2284	ZINC00572855	238	0.06557231874811531	NO	-
2285	ZINC03722263	2131	0.0655260592556554	NO	-
2286	ZINC03709825	2100	0.06550350847373251	NO	-
2287	ZINC03893223	2343	0.06541410165413761	NO	-
2288	ZINC03693518	1874	0.06538919834133564	NO	-
2289	ZINC03455978	1646	0.06532962631508825	NO	-
2290	ZINC03691757	1786	0.0653238032385337	NO	-
2291	ZINC03695542	1987	0.06525640976238599	NO	-
2292	ZINC03716475	2115	0.06525640976238599	NO	-
2293	ZINC03734134	2151	0.06525640976238599	NO	-
2294	ZINC03695578	1989	0.06513234047155528	NO	-
2295	ZINC03704737	2068	0.0651023579608263	NO	-
2296	ZINC00425939	162	0.06505747077615301	NO	-
2297	ZINC03852833	2227	0.06501680447898538	NO	-
2298	ZINC04155301	2511	0.0650102820863486	NO	-
2299	ZINC04155301	2512	0.0650102820863486	NO	-
2300	ZINC03852834	2228	0.0650090307353274	NO	-
2301	ZINC03852832	2226	0.06500201715598469	NO	-
2302	ZINC03588828	1684	0.06494932098972832	NO	-
2303	ZINC01130324	725	0.0649329807996464	NO	-
2304	ZINC00425957	165	0.06493172033071637	NO	-
2305	ZINC00425958	166	0.06493172033071637	NO	-
2306	ZINC00452919	185	0.06490314445149127	NO	-
2307	ZINC02689229	1257	0.06487975610505871	NO	-
2308	ZINC01344065	871	0.0648642247482636	NO	-
2309	ZINC03696860	2024	0.06486384403696135	NO	-
2310	ZINC00682600	404	0.06485286801807755	NO	-
2311	ZINC01344052	870	0.06484267371936313	NO	-
2312	ZINC03696534	2012	0.06484157423929952	NO	-
2313	ZINC01050608	648	0.06483539142198519	NO	-
2314	ZINC03696261	1997	0.06481723375899544	NO	-
2315	ZINC03716505	2118	0.06481723375899544	NO	-
2316	ZINC03734164	2154	0.06481723375899544	NO	-
2317	ZINC02915364	1330	0.06479594658292182	NO	-
2318	ZINC03705902	2071	0.06478681699347012	NO	-
2319	ZINC03704672	2063	0.06476132162171014	NO	-
2320	ZINC00048691	7	0.06475374484072863	NO	-
2321	ZINC03696890	2028	0.06471545232892505	NO	-
2322	ZINC03716280	2110	0.0647030054281399	NO	-
2323	ZINC03701901	2047	0.0646962058401702	NO	-
2324	ZINC03709795	2096	0.0646781274159951	NO	-
2325	ZINC03695607	1991	0.06466488780006031	NO	-
2326	ZINC03722234	2128	0.06466290795433773	NO	-
2327	ZINC03690851	1728	0.0646602029533311	NO	-
2328	ZINC03704687	2064	0.06464231754284495	NO	-
2329	ZINC01344035	867	0.06462500732105099	NO	-
2330	ZINC02815835	1298	0.06461969668937326	NO	-
2331	ZINC00572855	239	0.06461391895478684	NO	-
2332	ZINC01979341	1020	0.06453616769742881	NO	-
2333	ZINC03722398	2137	0.0645080225927271	NO	-
2334	ZINC04146005	2502	0.06450783604569747	NO	-
2335	ZINC00564018	228	0.06440254868559231	NO	-
2336	ZINC03734469	2173	0.06436971877271312	NO	-
2337	ZINC03695628	1995	0.06435675033915457	NO	-
2338	ZINC02271735	1109	0.06435138125734209	NO	-
2339	ZINC01051518	650	0.06433608275794399	NO	-
2340	ZINC00679873	400	0.06432030118913379	NO	-
2341	ZINC04490582	2573	0.06431224946434623	NO	-
2342	ZINC04462074	2562	0.06431187127410994	NO	-
2343	ZINC01344069	872	0.0643077445981103	NO	-
2344	ZINC03458923	1651	0.06425710708084711	NO	-
2345	ZINC01344039	868	0.06419242274324836	NO	-
2346	ZINC03691669	1778	0.06414058425191932	NO	-
2347	ZINC04158096	2520	0.06413736318414995	NO	-
2348	ZINC03734499	2177	0.06413436317497939	NO	-
2349	ZINC03695096	1966	0.06411281055218002	NO	-
2350	ZINC03704689	2065	0.06409760948201015	NO	-
2351	ZINC03693330	1869	0.06407467687216234	NO	-
2352	ZINC03693561	1879	0.0640448748003452	NO	-
2353	ZINC00428787	174	0.06400955266946384	NO	-
2354	ZINC00428787	175	0.06400955266946384	NO	-
2355	ZINC03690321	1725	0.06397928333277392	NO	-
2356	ZINC00083291	10	0.06393354567869844	NO	-
2357	ZINC01942451	988	0.0639162121782243	NO	-
2358	ZINC01059092	656	0.06383680614092645	NO	-
2359	ZINC02887485	1325	0.063818002054268	NO	-
2360	ZINC00462948	192	0.0637505540103405	NO	-
2361	ZINC03867707	2308	0.06367717187205026	NO	-
2362	ZINC03867707	2309	0.06367717187205026	NO	-
2363	ZINC01109850	697	0.06367292560792524	NO	-
2364	ZINC03695608	1992	0.06366101444753655	NO	-
2365	ZINC02856095	1311	0.063593867805295	NO	-
2366	ZINC03709777	2093	0.06358215760332166	NO	-
2367	ZINC00456622	188	0.06354378230416231	NO	-
2368	ZINC00425945	163	0.06354093461015334	NO	-
2369	ZINC00425946	164	0.06354093461015334	NO	-
2370	ZINC04146290	2503	0.0634374940087046	NO	-
2371	ZINC03701906	2048	0.06340737537969304	NO	-
2372	ZINC03868866	2321	0.06331418017247145	NO	-
2373	ZINC00503015	203	0.06330724858081146	NO	-
2374	ZINC01123746	717	0.06324889838154601	NO	-
2375	ZINC01113128	700	0.06321254983165735	NO	-
2376	ZINC03855999	2269	0.06318516795863802	NO	-
2377	ZINC03701971	2062	0.06297032329608988	NO	-
2378	ZINC03856000	2270	0.06295874147726184	NO	-
2379	ZINC03693298	1865	0.06291492431401947	NO	-
2380	ZINC00412732	135	0.06291136629658133	NO	-
2381	ZINC02873530	1318	0.0628832974373372	NO	-
2382	ZINC03716278	2108	0.06285803929686253	NO	-
2383	ZINC01154527	752	0.06283016262827501	NO	-
2384	ZINC03693579	1881	0.0628287429941697	NO	-
2385	ZINC03693328	1868	0.06280728426481476	NO	-
2386	ZINC03706315	2076	0.06279651312539192	NO	-
2387	ZINC03696559	2017	0.06277918078572603	NO	-
2388	ZINC01116045	706	0.06267906787608797	NO	-
2389	ZINC03692134	1811	0.06258325958676632	NO	-
2390	ZINC03701921	2051	0.0625777522667791	NO	-
2391	ZINC00358811	120	0.06253442718505578	NO	-
2392	ZINC03734567	2183	0.06250296170528515	NO	-
2393	ZINC03694263	1932	0.062451981176881076	NO	-
2394	ZINC01954797	1007	0.062447357117496695	NO	-
2395	ZINC01942453	989	0.062358761994711714	NO	-
2396	ZINC03740226	2199	0.06225482191565924	NO	-
2397	ZINC03694149	1924	0.06225273685296927	NO	-
2398	ZINC03704716	2066	0.062190792241254005	NO	-
2399	ZINC00467338	194	0.06218949507941867	NO	-
2400	ZINC01119183	711	0.06209717486768837	NO	-
2401	ZINC03701950	2055	0.06199701186524576	NO	-
2402	ZINC04354697	2542	0.06194049190884508	NO	-
2403	ZINC00144692	25	0.06193788332791165	NO	-
2404	ZINC03701923	2052	0.061923780754414216	NO	-
2405	ZINC03863332	2293	0.06190867327507411	NO	-
2406	ZINC03257397	1574	0.06176488707566637	NO	-
2407	ZINC00591110	245	0.06172320532375855	NO	-
2408	ZINC00753704	431	0.06162729722501183	NO	-
2409	ZINC00753704	432	0.06162729722501183	NO	-
2410	ZINC03695077	1965	0.0615777302963008	NO	-
2411	ZINC03739978	2192	0.06154031201697133	NO	-
2412	ZINC03704717	2067	0.06147680821296801	NO	-
2413	ZINC00786040	448	0.06145863656413311	NO	-
2414	ZINC03709826	2101	0.06143968187049161	NO	-
2415	ZINC00317721	63	0.06137329958003988	NO	-
2416	ZINC00623619	281	0.06123074347465261	NO	-
2417	ZINC03868873	2324	0.06118573699234841	NO	-
2418	ZINC03734585	2186	0.06110988384819463	NO	-
2419	ZINC03740215	2196	0.061096542081275185	NO	-
2420	ZINC03402929	1636	0.06108451292549344	NO	-
2421	ZINC01043305	644	0.06108426163913632	NO	-
2422	ZINC03694147	1922	0.06108211161498007	NO	-
2423	ZINC03694960	1956	0.06104351734692439	NO	-
2424	ZINC00591110	244	0.06104327845545789	NO	-
2425	ZINC00786043	450	0.06103557588821003	NO	-
2426	ZINC01167553	770	0.06103517725618014	NO	-
2427	ZINC03694117	1918	0.06101757876586175	NO	-
2428	ZINC03701951	2056	0.06096816195238206	NO	-
2429	ZINC03739976	2190	0.06094212814684051	NO	-
2430	ZINC03694942	1954	0.060930150098975504	NO	-
2431	ZINC03323205	1600	0.060889335758727264	NO	-
2432	ZINC00595170	246	0.06082077248739957	NO	-
2433	ZINC01143886	740	0.060763337677274334	NO	-
2434	ZINC00604222	248	0.060693075013075595	NO	-
2435	ZINC01115516	705	0.06065101277940101	NO	-
2436	ZINC00786041	449	0.06063658415546029	NO	-
2437	ZINC03854828	2262	0.060633692654612735	NO	-
2438	ZINC03854829	2263	0.060633692654612735	NO	-
2439	ZINC03734500	2178	0.06062964718179614	NO	-
2440	ZINC03689913	1718	0.060620701498424266	NO	-
2441	ZINC03853577	2236	0.060499932307773834	NO	-
2442	ZINC03694029	1903	0.06047435431854105	NO	-
2443	ZINC01172071	777	0.060326740798906285	NO	-
2444	ZINC03691904	1805	0.06032276413505265	NO	-
2445	ZINC03693096	1843	0.060280132418774876	NO	-
2446	ZINC01068604	664	0.060237569681549266	NO	-
2447	ZINC01324381	853	0.060226914179062695	NO	-
2448	ZINC03706450	2079	0.060175669576571465	NO	-
2449	ZINC03716581	2121	0.060175669576571465	NO	-
2450	ZINC00525361	220	0.06015135340831146	NO	-
2451	ZINC03696497	2005	0.060130403217599916	NO	-
2452	ZINC00130391	20	0.060048079221433036	NO	-
2453	ZINC03697124	2044	0.05991524110778166	NO	-
2454	ZINC03691202	1765	0.05991505836630285	NO	-
2455	ZINC03868872	2323	0.059849054168685765	NO	-
2456	ZINC03697094	2040	0.05977339919995239	NO	-
2457	ZINC03691172	1760	0.05977264001668523	NO	-
2458	ZINC02220092	1086	0.059726289065169545	NO	-
2459	ZINC02663726	1243	0.05949342659392902	NO	-
2460	ZINC00858949	503	0.05944641698337072	NO	-
2461	ZINC03866899	2304	0.05941876629680352	NO	-
2462	ZINC03722270	2132	0.05934206811311415	NO	-
2463	ZINC01095248	681	0.05925367974339927	NO	-
2464	ZINC03441203	1642	0.05924766279882583	NO	-
2465	ZINC03404503	1637	0.05924049338606785	NO	-
2466	ZINC03716279	2109	0.059220567047687196	NO	-
2467	ZINC01164710	766	0.05916583140853135	NO	-
2468	ZINC03691204	1766	0.059158783852253184	NO	-
2469	ZINC03697126	2045	0.059153042526092506	NO	-
2470	ZINC00569667	233	0.05914102933864537	NO	-
2471	ZINC03691872	1799	0.05901021266924161	NO	-
2472	ZINC03693064	1838	0.058979271319105124	NO	-
2473	ZINC02960335	1350	0.05896520067686208	NO	-
2474	ZINC03852111	2220	0.05892348715544354	NO	-
2475	ZINC03691087	1752	0.05889024001599218	NO	-
2476	ZINC03692488	1831	0.05889021469638228	NO	-
2477	ZINC03694281	1936	0.05887148094522292	NO	-
2478	ZINC03691902	1804	0.05879318343630691	NO	-
2479	ZINC03693094	1842	0.058749734268819624	NO	-
2480	ZINC03694011	1898	0.05873747609850446	NO	-
2481	ZINC02639479	1236	0.058717861438552746	NO	-
2482	ZINC00139519	21	0.058590958685642784	NO	-
2483	ZINC03728097	2139	0.05854575753777278	NO	-
2484	ZINC03734240	2160	0.05854575753777278	NO	-
2485	ZINC03716464	2114	0.05850309432955618	NO	-
2486	ZINC03734123	2150	0.05850309432955618	NO	-
2487	ZINC01121054	713	0.05834297342563888	NO	-
2488	ZINC01325639	855	0.05831597933529388	NO	-
2489	ZINC00211855	38	0.05806076816924829	NO	-
2490	ZINC01116853	709	0.0580120233904112	NO	-
2491	ZINC00653847	370	0.057967590733760996	NO	-
2492	ZINC01145289	741	0.0579355683659445	NO	-
2493	ZINC00778027	441	0.057856554805333735	NO	-
2494	ZINC01131205	728	0.05781946785394998	NO	-
2495	ZINC00305884	60	0.05779180297190218	NO	-
2496	ZINC03739977	2191	0.05773188713889809	NO	-
2497	ZINC03696543	2014	0.05772815074523848	NO	-
2498	ZINC03692486	1830	0.057675732174876176	NO	-
2499	ZINC03691085	1751	0.057674427609526825	NO	-
2500	ZINC03692456	1826	0.05761275206179684	NO	-
2501	ZINC03691055	1746	0.05761170065768896	NO	-
2502	ZINC03694978	1960	0.05746879007491063	NO	-
2503	ZINC00680119	401	0.05739514196658061	NO	-
2504	ZINC00321739	94	0.05739222810835014	NO	-
2505	ZINC03694814	1946	0.05736569058843044	NO	-
2506	ZINC03694148	1923	0.057342665820390305	NO	-
2507	ZINC04113112	2485	0.057296273779633596	NO	-
2508	ZINC00679119	398	0.05727076349683408	NO	-
2509	ZINC00621630	257	0.05677292219568397	NO	-
2510	ZINC02785966	1290	0.05676544233524616	NO	-
2511	ZINC01180201	786	0.05663642427807651	NO	-
2512	ZINC01133152	731	0.05654028563484806	NO	-
2513	ZINC00203427	37	0.0565384387662277	NO	-
2514	ZINC03722288	2135	0.05652554412753685	NO	-
2515	ZINC00464460	193	0.0564955188277845	NO	-
2516	ZINC00457171	189	0.05647148961382313	NO	-
2517	ZINC00680907	403	0.05641735969300129	NO	-
2518	ZINC01004659	623	0.05638593700408062	NO	-
2519	ZINC04113112	2487	0.056384292887182046	NO	-
2520	ZINC03696541	2013	0.05634534092826841	NO	-
2521	ZINC01067835	661	0.05629236444040784	NO	-
2522	ZINC01362857	878	0.05627771048633896	NO	-
2523	ZINC04620103	2580	0.056090367590001196	NO	-
2524	ZINC00178321	32	0.05606747334549552	NO	-
2525	ZINC03356513	1626	0.0559579674045939	NO	-
2526	ZINC00604220	247	0.05587623816317576	NO	-
2527	ZINC03695617	1994	0.05584667203313197	NO	-
2528	ZINC03701960	2060	0.05578834187174543	NO	-
2529	ZINC03696511	2007	0.055776884479241326	NO	-
2530	ZINC00732705	427	0.055708578865578326	NO	-
2531	ZINC03695615	1993	0.0556672170877933	NO	-
2532	ZINC03636040	1700	0.05552480470390785	NO	-
2533	ZINC04113112	2486	0.055513215950202366	NO	-
2534	ZINC00503016	204	0.05541453602401736	NO	-
2535	ZINC04113112	2488	0.05532848336029775	NO	-
2536	ZINC03863983	2297	0.05518961639306775	NO	-
2537	ZINC03709725	2090	0.055118246728125285	NO	-
2538	ZINC02803087	1295	0.05508385164262578	NO	-
2539	ZINC00619618	256	0.054959220897268346	NO	-
2540	ZINC00729994	426	0.05476082470066971	NO	-
2541	ZINC03701958	2059	0.05418884938617289	NO	-
2542	ZINC00299381	56	0.054123136602670055	NO	-
2543	ZINC00414915	139	0.05404841338933659	NO	-
2544	ZINC00414643	137	0.053980945470306727	NO	-
2545	ZINC00302096	59	0.05396354169043373	NO	-
2546	ZINC00426485	167	0.053933146071491606	NO	-
2547	ZINC03695585	1990	0.053860745970114	NO	-
2548	ZINC03886774	2329	0.053854679237244914	NO	-
2549	ZINC01094363	679	0.053787842684145715	NO	-
2550	ZINC03701928	2053	0.053592119615477454	NO	-
2551	ZINC03706499	2085	0.053533127194592786	NO	-
2552	ZINC00841253	481	0.05346138023394185	NO	-
2553	ZINC00301731	58	0.05335802882928588	NO	-
2554	ZINC01055557	653	0.05333630650971266	NO	-
2555	ZINC00653061	367	0.05315333566941332	NO	-
2556	ZINC02619540	1227	0.05311943189875975	NO	-
2557	ZINC00239059	49	0.05307265581789771	NO	-
2558	ZINC00358810	119	0.05301840721095504	NO	-
2559	ZINC00642269	356	0.052943608147954915	NO	-
2560	ZINC00299382	57	0.05289389597116972	NO	-
2561	ZINC01362847	877	0.05282839741051239	NO	-
2562	ZINC03734289	2166	0.05270153316128146	NO	-
2563	ZINC00414642	136	0.05268280087213104	NO	-
2564	ZINC00943660	575	0.05249664398316322	NO	-
2565	ZINC00082230	8	0.05232877434360381	NO	-
2566	ZINC03331885	1608	0.05158095486059419	NO	-
2567	ZINC01182635	790	0.05144387140091723	NO	-
2568	ZINC00679120	399	0.051374881536008776	NO	-
2569	ZINC00941064	574	0.05131498113835779	NO	-
2570	ZINC02798411	1294	0.05098224092437164	NO	-
2571	ZINC00359038	123	0.050981803085713186	NO	-
2572	ZINC02873580	1319	0.05096105082395256	NO	-
2573	ZINC01425293	890	0.05092558418056887	NO	-
2574	ZINC01129265	722	0.050923979040079	NO	-
2575	ZINC01325579	854	0.05076367873228775	NO	-
2576	ZINC02858372	1313	0.05055488086325172	NO	-
2577	ZINC01403695	882	0.0502303104044078	NO	-
2578	ZINC03177307	1535	0.05003214968115371	NO	-
2579	ZINC01181430	788	0.04998653764106669	NO	-
2580	ZINC01128621	720	0.049952094455523725	NO	-
2581	ZINC02857852	1312	0.049886162796168323	NO	-
2582	ZINC01121971	714	0.04959919593730754	NO	-
2583	ZINC01325652	856	0.049460439644765	NO	-
2584	ZINC03734172	2156	0.04941998846045658	NO	-
2585	ZINC03425107	1640	0.04933340577256808	NO	-
2586	ZINC00558378	224	0.049198906791186166	NO	-
2587	ZINC01180111	785	0.04888642882444385	NO	-
2588	ZINC01142201	739	0.048602237903285245	NO	-
2589	ZINC02232381	1093	0.04851054966102432	NO	-
2590	ZINC00676442	389	0.04840709231256392	NO	-
2591	ZINC00784650	445	0.048325413091179416	NO	-
2592	ZINC01508008	929	0.04828880190511436	NO	-
2593	ZINC00945309	578	0.04824604647454493	NO	-
2594	ZINC00622040	258	0.047739389399955284	NO	-
2595	ZINC03177458	1536	0.04768509256797139	NO	-
2596	ZINC03177459	1537	0.04768509256797139	NO	-
2597	ZINC00955792	585	0.047469273420623015	NO	-
2598	ZINC01153909	747	0.04730349392699246	NO	-
2599	ZINC00511950	216	0.04721329052578679	NO	-
2600	ZINC01351046	875	0.04647402231844944	NO	-
2601	ZINC03857477	2276	0.04633955081002182	NO	-
2602	ZINC01117546	710	0.04612142856532623	NO	-
2603	ZINC00114894	16	0.04568132249733874	NO	-
2604	ZINC00786038	447	0.04534550312641831	NO	-
2605	ZINC02852516	1308	0.04523161868362866	NO	-
2606	ZINC01154451	751	0.044811081948706165	NO	-
2607	ZINC00612484	252	0.04468412830761383	NO	-
2608	ZINC04398294	2555	0.04448767123752683	NO	-
2609	ZINC02852517	1309	0.044457898704912326	NO	-
2610	ZINC03236319	1560	0.044290875252703706	NO	-
2611	ZINC00521268	218	0.04408984762135133	NO	-
2612	ZINC00745209	428	0.043759279682691304	NO	-
2613	ZINC01351056	876	0.04356191620773251	NO	-
2614	ZINC01421215	888	0.04354908115353917	NO	-
2615	ZINC04506918	2574	0.04210197920354026	NO	-
2616	ZINC02783363	1287	0.04208438516585587	NO	-
2617	ZINC00414916	140	0.040962434444439255	NO	-
