# Supplementary material for: 4D Flexible Atom-Pairs: An efficient probabilistic conformational space comparison for ligand-based virtual screening
Source: J Cheminform. 2011 Jul 6;3:23. doi: 10.1186/1758-2946-3-23 (PMC3156737; doi:10.1186/1758-2946-3-23)
Supplement: Additional file 1 — Archive of the 4D FAPOA result files. This is a Gzip compressed Tar archive containing the result files of the 4D FAPOA on the filtered DUD data sets. The result files are tab-separated plain text files including the following information: method name, active data set with size, cluster information and the distribution of the active molecules over the clusters, decoy data set with size, ratio active:decoy, AUC, awAUC, BEDROC scores for predefined alpha values as suggested by Truchon and Bayly [43], enrichment factors, relative enrichment factor [41], ROC enrichments, awROC enrichments at predefined false positive fractions, chemotype enrichment, ROC and awROC data points, and the ranking of each structure to compute other VS metrics. [file 1758-2946-3-23-S1.GZ › 4DFAPOA_hivpr_BW_ResultStatistic.dat]

###################################################################################################
# Screening Result File
# Method used: 4DFAPOA
> <Method_Name>
4DFAPOA
# Data set information
#	Query data set:	./hivpr/hivpr_query_CS_BW_300.0_T_GMM.sdf
#	Active data set: ./hivpr/hivpr_clustered_3D_MM_CS_BW_300.0_T_GMM.sdf with cluster information
#		Size: 4 molecules
#		Number of clusters: 3
#		Cluster Summery:
#			Cluster number	# molecules	% of actives
#			1		1		25.0
#			2		2		50.0
#			3		1		25.0
#	Decoy data set: ./hivpr/DUD_hivpr_decoys_ID_pass_MWPass_I_MM_CS_BW_300.0_T_GMM.sdf
#		Size: 9 molecules
#	Ratio actives : decoys
#		1.0 : 2.25
> <AUC>
#	 ROC AUC
	0.19444444444444442
> <awAUC>
#	 ROC awAUC
	0.2592592592592593
> <BEDROC Scores>
#	Alpha Values	BEDROC Scores
	160.9	0.0
	100.0	0.0
	53.6	3.0E-4
	50.0	4.0E-4
	32.2	0.0065
	20.0	0.0363
	16.1	0.0601
	10.0	0.1204
	8.0	0.1453
> <Enrichment Factors>
#	Fraction dataset	Enrichment factor
	0.0010	NaN
	0.01	NaN
	0.02	NaN
	0.05	NaN
	0.1	0.0
	0.2	0.0
	0.25	0.75
> <Relative enrichment factor>
#	Fraction dataset	Enrichment factor
	0.0010	0.0
	0.01	0.0
	0.02	0.0
	0.05	0.0
	0.1	0.0
	0.2	0.0
	0.25	30.76923076923077
> <ROC Enrichments>
#	True decoy fraction	Enrichment
	0.1	0.0
	0.5	0.0
	1.0	1.125
	2.0	0.75
	5.0	0.5625
	10.0	0.44999999999999996
> <awROC Enrichments>
#	Decoy fraction	Enrichment
	0.1	0.0
	0.5	0.0
	1.0	1.5
	2.0	1.0
	5.0	0.75
	10.0	0.6
> <Chemotype enrichment>
#	% data set	% active cluster
	0.0	0.0
	23.077	0.0
	23.077	33.333
	84.615	33.333
	84.615	66.667
	92.308	66.667
	92.308	100.0
	100.0	100.0
> <ROC curve data>
#	False positive rate	true positive rate
	0.0	0.0
	0.0	0.0
	0.2222	0.0
	0.2222	0.25
	1.0	0.25
> <awROC curve data>
#	False positive rate	true positive rate
	0.0	0.0
	0.0	0.0
	0.2222	0.0
	0.2222	0.3333
	1.0	0.3333
> <Screening Table>
# Rank	Mol name	Index in data set	Similarity 2 query	Active	Cluster number
1	ZINC03356516	7	0.0921592146412774	NO	-
2	ZINC00746858	5	0.08177294368468555	NO	-
3	ZINC03808264	1	0.07290193505118628	YES	1
4	ZINC03824520	8	0.06840499613617955	NO	-
5	ZINC00626144	4	0.06727206658229792	NO	-
6	ZINC00626142	3	0.0664375538304405	NO	-
7	ZINC00626133	1	0.06191726102731387	NO	-
8	ZINC00626136	2	0.061107438238484135	NO	-
9	ZINC02396055	6	0.053079994652450294	NO	-
10	ZINC04352851	9	0.05134015051223282	NO	-
11	ZINC03786324	4	0.0505278160196236	YES	3
12	ZINC03815647	2	0.04101718961131648	YES	2
13	ZINC03815638	3	0.03680204750404869	YES	2
