# Supplementary material for: 4D Flexible Atom-Pairs: An efficient probabilistic conformational space comparison for ligand-based virtual screening
Source: J Cheminform. 2011 Jul 6;3:23. doi: 10.1186/1758-2946-3-23 (PMC3156737; doi:10.1186/1758-2946-3-23)
Supplement: Additional file 1 — Archive of the 4D FAPOA result files. This is a Gzip compressed Tar archive containing the result files of the 4D FAPOA on the filtered DUD data sets. The result files are tab-separated plain text files including the following information: method name, active data set with size, cluster information and the distribution of the active molecules over the clusters, decoy data set with size, ratio active:decoy, AUC, awAUC, BEDROC scores for predefined alpha values as suggested by Truchon and Bayly [43], enrichment factors, relative enrichment factor [41], ROC enrichments, awROC enrichments at predefined false positive fractions, chemotype enrichment, ROC and awROC data points, and the ranking of each structure to compute other VS metrics. [file 1758-2946-3-23-S1.GZ › 4DFAPOA_hivrt_BW_ResultStatistic.dat]

###################################################################################################
# Screening Result File
# Method used: 4DFAPOA
> <Method_Name>
4DFAPOA
# Data set information
#	Query data set:	./hivrt/hivrt_query_CS_BW_300.0_T_GMM.sdf
#	Active data set: ./hivrt/hivrt_clustered_3D_MM_CS_BW_300.0_T_GMM.sdf with cluster information
#		Size: 34 molecules
#		Number of clusters: 17
#		Cluster Summery:
#			Cluster number	# molecules	% of actives
#			1		2		5.882
#			2		3		8.824
#			3		2		5.882
#			4		1		2.941
#			5		1		2.941
#			6		6		17.647
#			7		3		8.824
#			8		1		2.941
#			9		1		2.941
#			10		7		20.588
#			11		1		2.941
#			12		1		2.941
#			13		1		2.941
#			14		1		2.941
#			15		1		2.941
#			16		1		2.941
#			17		1		2.941
#	Decoy data set: ./hivrt/DUD_hivrt_decoys_ID_pass_MWPass_I_MM_CS_BW_300.0_T_GMM.sdf
#		Size: 1494 molecules
#	Ratio actives : decoys
#		1.0 : 43.9412
> <AUC>
#	 ROC AUC
	0.5819355854791717
> <awAUC>
#	 ROC awAUC
	0.6225958924399748
> <BEDROC Scores>
#	Alpha Values	BEDROC Scores
	160.9	0.4973
	100.0	0.3862
	53.6	0.3012
	50.0	0.2951
	32.2	0.2677
	20.0	0.2569
	16.1	0.2579
	10.0	0.2743
	8.0	0.2897
> <Enrichment Factors>
#	Fraction dataset	Enrichment factor
	0.0010	43.94117647058824
	0.01	17.576470588235296
	0.02	10.25294117647059
	0.05	4.0472136222910216
	0.1	2.3126934984520124
	0.2	1.584763741562199
	0.25	1.495380351093317
> <Relative enrichment factor>
#	Fraction dataset	Enrichment factor
	0.0010	65.44502617801047
	0.01	39.267015706806276
	0.02	22.905759162303664
	0.05	20.58823529411765
	0.1	23.529411764705884
	0.2	32.35294117647059
	0.25	38.23529411764706
> <ROC Enrichments>
#	True decoy fraction	Enrichment
	0.1	131.82352941176472
	0.5	32.95588235294118
	1.0	20.505882352941175
	2.0	10.252941176470587
	5.0	4.101176470588235
	10.0	2.343529411764706
> <awROC Enrichments>
#	Decoy fraction	Enrichment
	0.1	80.55882352941177
	0.5	20.139705882352942
	1.0	11.717647058823529
	2.0	5.858823529411764
	5.0	2.343529411764706
	10.0	1.7576470588235296
> <Chemotype enrichment>
#	% data set	% active cluster
	0.0	0.0
	0.065	0.0
	0.065	5.882
	0.196	5.882
	0.196	11.765
	5.759	11.765
	5.759	17.647
	12.565	17.647
	12.565	23.529
	15.969	23.529
	15.969	29.412
	19.764	29.412
	19.764	35.294
	21.335	35.294
	21.335	41.176
	21.793	41.176
	21.793	47.059
	26.832	47.059
	26.832	52.941
	39.071	52.941
	39.071	58.824
	42.408	58.824
	42.408	64.706
	48.233	64.706
	48.233	70.588
	48.757	70.588
	48.757	76.471
	50.982	76.471
	50.982	82.353
	53.076	82.353
	53.076	88.235
	62.5	88.235
	62.5	94.118
	72.12	94.118
	72.12	100.0
	100.0	100.0
> <ROC curve data>
#	False positive rate	true positive rate
	0.0	0.0
	0.0	0.1765
	0.0080	0.1765
	0.0080	0.2059
	0.0535	0.2059
	0.0535	0.2353
	0.1225	0.2353
	0.1225	0.2647
	0.1566	0.2647
	0.1566	0.2941
	0.1948	0.2941
	0.1948	0.3235
	0.2102	0.3235
	0.2102	0.3529
	0.2142	0.3529
	0.2142	0.3824
	0.2651	0.3824
	0.2651	0.4118
	0.3896	0.4118
	0.3896	0.4412
	0.423	0.4412
	0.423	0.4706
	0.4277	0.4706
	0.4277	0.5
	0.4451	0.5
	0.4451	0.5294
	0.4806	0.5294
	0.4806	0.5588
	0.4853	0.5588
	0.4853	0.5882
	0.502	0.5882
	0.502	0.6176
	0.5067	0.6176
	0.5067	0.6471
	0.5274	0.6471
	0.5274	0.6765
	0.5643	0.6765
	0.5643	0.7059
	0.6225	0.7059
	0.6225	0.7353
	0.7202	0.7353
	0.7202	0.7647
	0.8072	0.7647
	0.8072	0.7941
	0.8106	0.7941
	0.8106	0.8529
	0.8193	0.8529
	0.8193	0.8824
	0.8353	0.8824
	0.8353	0.9118
	0.9036	0.9118
	0.9036	0.9412
	0.9485	0.9412
	0.9485	0.9706
	0.9598	0.9706
	0.9598	1.0
	1.0	1.0
> <awROC curve data>
#	False positive rate	true positive rate
	0.0	0.0
	0.0	0.1078
	0.0080	0.1078
	0.0080	0.1176
	0.0535	0.1176
	0.0535	0.1765
	0.1225	0.1765
	0.1225	0.1961
	0.1566	0.1961
	0.1566	0.2549
	0.1948	0.2549
	0.1948	0.3137
	0.2102	0.3137
	0.2102	0.3431
	0.2142	0.3431
	0.2142	0.402
	0.2651	0.402
	0.2651	0.4608
	0.3896	0.4608
	0.3896	0.4804
	0.423	0.4804
	0.423	0.5392
	0.4277	0.5392
	0.4277	0.5588
	0.4451	0.5588
	0.4451	0.5784
	0.4806	0.5784
	0.4806	0.6078
	0.4853	0.6078
	0.4853	0.6667
	0.502	0.6667
	0.502	0.6863
	0.5067	0.6863
	0.5067	0.7451
	0.5274	0.7451
	0.5274	0.8039
	0.5643	0.8039
	0.5643	0.8235
	0.6225	0.8235
	0.6225	0.8319
	0.7202	0.8319
	0.7202	0.8908
	0.8072	0.8908
	0.8072	0.8992
	0.8106	0.8992
	0.8106	0.916
	0.8193	0.916
	0.8193	0.9454
	0.8353	0.9454
	0.8353	0.9538
	0.9036	0.9538
	0.9036	0.9622
	0.9485	0.9622
	0.9485	0.9916
	0.9598	0.9916
	0.9598	1.0
	1.0	1.0
> <Screening Table>
# Rank	Mol name	Index in data set	Similarity 2 query	Active	Cluster number
1	ZINC01536588	14	0.4483427802227529	YES	6
2	ZINC03833869	15	0.3682446073100764	YES	6
3	ZINC03580965	32	0.36640989762904785	YES	15
4	ZINC03833867	12	0.34862503690947155	YES	6
5	ZINC03833868	13	0.3133219959923688	YES	6
6	ZINC02004030	10	0.2620424958679875	YES	6
7	ZINC00161385	122	0.24843796570193658	NO	-
8	ZINC03268162	977	0.24754293473006966	NO	-
9	ZINC01254638	686	0.22911162127778084	NO	-
10	ZINC03857732	1222	0.22585941325471	NO	-
11	ZINC04006773	1388	0.22240959412925138	NO	-
12	ZINC03859790	1251	0.219342411529918	NO	-
13	ZINC00092980	61	0.21822897030507124	NO	-
14	ZINC04441359	1453	0.21784470506452136	NO	-
15	ZINC03857731	1221	0.21742614728326712	NO	-
16	ZINC01065454	604	0.21659981515313767	NO	-
17	ZINC00092980	62	0.21615302741109854	NO	-
18	ZINC00856243	551	0.21550995290499078	NO	-
19	ZINC01905250	11	0.21484196808769176	YES	6
20	ZINC03858004	1228	0.21444454125061518	NO	-
21	ZINC03859790	1250	0.21335171643525952	NO	-
22	ZINC04466702	1470	0.21151048907044004	NO	-
23	ZINC00856243	550	0.21122626633207567	NO	-
24	ZINC03862000	1257	0.20385652100755386	NO	-
25	ZINC04108772	1398	0.20353998717911753	NO	-
26	ZINC03968974	1338	0.20315357939029585	NO	-
27	ZINC03851211	1189	0.20246327418794488	NO	-
28	ZINC04441346	1451	0.20239287451160812	NO	-
29	ZINC03857805	1223	0.19900263755170425	NO	-
30	ZINC04131393	1406	0.19768868552038318	NO	-
31	ZINC03859898	1255	0.19731552624604165	NO	-
32	ZINC03859899	1256	0.1964481290521729	NO	-
33	ZINC04131393	1405	0.1953075616401191	NO	-
34	ZINC04441839	1454	0.1952632346189076	NO	-
35	ZINC01240300	684	0.19484646231135394	NO	-
36	ZINC03968975	1339	0.19456290868843878	NO	-
37	ZINC03859554	1244	0.19430946293001014	NO	-
38	ZINC03851211	1190	0.1942159357165418	NO	-
39	ZINC00573652	459	0.1934041529226478	NO	-
40	ZINC00446819	340	0.1927782942930291	NO	-
41	ZINC03857512	1220	0.19266578845338087	NO	-
42	ZINC03572957	1114	0.1916347198761497	NO	-
43	ZINC03853393	1205	0.1914467776451448	NO	-
44	ZINC00342537	247	0.19035656414313842	NO	-
45	ZINC03862081	1258	0.189553611409623	NO	-
46	ZINC03849328	1183	0.18894040769424317	NO	-
47	ZINC00550540	435	0.1880974713863677	NO	-
48	ZINC03849324	1181	0.18719754220275328	NO	-
49	ZINC03612217	1161	0.18434671725074042	NO	-
50	ZINC03849318	1180	0.18382738297936813	NO	-
51	ZINC03853613	1209	0.18358346449884497	NO	-
52	ZINC03850064	1187	0.18298040243332625	NO	-
53	ZINC04466702	1469	0.1824539200663475	NO	-
54	ZINC03862802	1263	0.18217257026102548	NO	-
55	ZINC03563368	1104	0.1821182862821391	NO	-
56	ZINC04441352	1452	0.18199153182745095	NO	-
57	ZINC00041945	22	0.18162639581484363	NO	-
58	ZINC03853392	1204	0.18141017132694032	NO	-
59	ZINC03853612	1208	0.181221391731085	NO	-
60	ZINC00930756	564	0.18118203584904832	NO	-
61	ZINC03849324	1182	0.1810502001781883	NO	-
62	ZINC03966907	1336	0.18079574445488678	NO	-
63	ZINC01807569	759	0.1805551610557608	NO	-
64	ZINC03563380	1106	0.18051375114315307	NO	-
65	ZINC00626314	495	0.18050260705318968	NO	-
66	ZINC00626314	494	0.179631487840843	NO	-
67	ZINC02265634	784	0.17765895462200698	NO	-
68	ZINC00627273	497	0.17747927599651103	NO	-
69	ZINC02087110	768	0.17729306089943392	NO	-
70	ZINC00526390	407	0.17723607766631078	NO	-
71	ZINC00520471	402	0.17708451849798537	NO	-
72	ZINC03630982	1172	0.17700069457266684	NO	-
73	ZINC03563366	1103	0.17651486948067532	NO	-
74	ZINC03563378	1105	0.1764518283522823	NO	-
75	ZINC04361386	1438	0.17576423302254154	NO	-
76	ZINC00526392	408	0.17555203688264806	NO	-
77	ZINC01810037	760	0.17554939182412996	NO	-
78	ZINC04465653	1462	0.1748481615653184	NO	-
79	ZINC00526394	409	0.17443621675265442	NO	-
80	ZINC00418213	307	0.17419937579139844	NO	-
81	ZINC04103961	1396	0.17387623280276399	NO	-
82	ZINC03863657	1266	0.17383197268612552	NO	-
83	ZINC03849318	1179	0.17288638102193743	NO	-
84	ZINC01036586	585	0.17280146100473118	NO	-
85	ZINC04465712	1464	0.17242228288961575	NO	-
86	ZINC02229739	781	0.1722976401302078	NO	-
87	ZINC03850703	1188	0.17181833989909284	NO	-
88	ZINC04617885	19	0.17147923298222895	YES	8
89	ZINC00526388	406	0.17131392377458088	NO	-
90	ZINC04414016	1443	0.17130600447869895	NO	-
91	ZINC00794384	529	0.1705064055987593	NO	-
92	ZINC00041945	23	0.17006101542290428	NO	-
93	ZINC00095110	64	0.16986247692623604	NO	-
94	ZINC03833114	1176	0.16885624753287576	NO	-
95	ZINC03833114	1177	0.16875409874153116	NO	-
96	ZINC04355997	1437	0.16837340443614698	NO	-
97	ZINC00295845	213	0.16806097086257477	NO	-
98	ZINC03859029	1240	0.1675843038468451	NO	-
99	ZINC02378026	792	0.16713741485069206	NO	-
100	ZINC00425212	318	0.16686727214089705	NO	-
101	ZINC03890686	1313	0.16647296134423487	NO	-
102	ZINC00467330	357	0.16588352012082636	NO	-
103	ZINC00079509	52	0.16585975167933234	NO	-
104	ZINC00126675	99	0.16569148651947382	NO	-
105	ZINC00295845	212	0.1653789273634463	NO	-
106	ZINC03859126	1242	0.16518901118680068	NO	-
107	ZINC00628111	499	0.16498646182897214	NO	-
108	ZINC04308340	1425	0.16454160908237678	NO	-
109	ZINC00531757	418	0.16420409573900877	NO	-
110	ZINC00230762	169	0.16349889687810015	NO	-
111	ZINC01363169	707	0.1631980433196317	NO	-
112	ZINC00520471	401	0.162895379733017	NO	-
113	ZINC00212739	160	0.16286843734205164	NO	-
114	ZINC02394836	795	0.16271304992604063	NO	-
115	ZINC00126671	98	0.16244955393970442	NO	-
116	ZINC03859637	1248	0.16242097846630688	NO	-
117	ZINC03859126	1241	0.162220059203791	NO	-
118	ZINC00678020	518	0.16171082231371017	NO	-
119	ZINC03606035	1150	0.16148492143364626	NO	-
120	ZINC03859638	1249	0.16140621012508535	NO	-
121	ZINC03859203	1243	0.16070973011611947	NO	-
122	ZINC00544086	429	0.16064001411935042	NO	-
123	ZINC00678020	519	0.16055433026864163	NO	-
124	ZINC03853224	1203	0.16046589414173615	NO	-
125	ZINC03980719	1358	0.16031574715247623	NO	-
126	ZINC03862109	1259	0.16022142981004125	NO	-
127	ZINC03859636	1247	0.159950322237018	NO	-
128	ZINC04141560	1411	0.15977900966264239	NO	-
129	ZINC04308506	1426	0.15960987594970247	NO	-
130	ZINC00591166	472	0.15955782555094022	NO	-
131	ZINC03862201	1260	0.15948318881397852	NO	-
132	ZINC01545897	745	0.15932812409437377	NO	-
133	ZINC00520854	404	0.15924199068142394	NO	-
134	ZINC03853186	1202	0.15920552840897106	NO	-
135	ZINC00444291	338	0.15919373222109706	NO	-
136	ZINC00533154	422	0.15904610662620713	NO	-
137	ZINC03336959	991	0.15888358753013615	NO	-
138	ZINC03612217	1160	0.1586732395709292	NO	-
139	ZINC00237924	182	0.15842123846648723	NO	-
140	ZINC02394834	794	0.15810630238995643	NO	-
141	ZINC04006733	1387	0.15795529355390028	NO	-
142	ZINC00533153	421	0.15789741526245143	NO	-
143	ZINC03859806	1252	0.1576473781877255	NO	-
144	ZINC02552260	814	0.15735067939652833	NO	-
145	ZINC03858902	1239	0.15707633993144424	NO	-
146	ZINC00383373	288	0.15693572179959397	NO	-
147	ZINC01599204	748	0.15674944694858528	NO	-
148	ZINC00367881	268	0.15620692301790404	NO	-
149	ZINC04082059	1392	0.156023612889396	NO	-
150	ZINC00332082	241	0.15539188308268273	NO	-
151	ZINC00627273	496	0.15519196994092357	NO	-
152	ZINC03850064	1186	0.15517145059727833	NO	-
153	ZINC00629315	501	0.15507691573214394	NO	-
154	ZINC03859808	1253	0.15455783120839367	NO	-
155	ZINC00628111	498	0.15447009078483084	NO	-
156	ZINC01751645	753	0.154190489727086	NO	-
157	ZINC03863035	1264	0.15368286123452607	NO	-
158	ZINC03211805	965	0.15354834339174858	NO	-
159	ZINC00212739	158	0.15282227623657477	NO	-
160	ZINC03616242	1169	0.15251434952070525	NO	-
161	ZINC04104004	1397	0.15224528293642142	NO	-
162	ZINC01780133	755	0.1519660034262761	NO	-
163	ZINC03855424	1217	0.15196514731865757	NO	-
164	ZINC00079509	51	0.15182109154229276	NO	-
165	ZINC01010351	579	0.15101335029836965	NO	-
166	ZINC03852974	1201	0.15028128748752245	NO	-
167	ZINC00267905	199	0.1502531580389818	NO	-
168	ZINC03867241	1277	0.14952428099786017	NO	-
169	ZINC02717965	848	0.14910385204120902	NO	-
170	ZINC02717965	850	0.14910385204120902	NO	-
171	ZINC03611126	1158	0.1485012210198037	NO	-
172	ZINC04628067	1489	0.14847542214027973	NO	-
173	ZINC03857845	1226	0.1483051400978097	NO	-
174	ZINC00027336	14	0.1482854618171797	NO	-
175	ZINC00367881	267	0.1478708158322835	NO	-
176	ZINC00427326	320	0.14756004682311213	NO	-
177	ZINC03958895	1331	0.14730596925740463	NO	-
178	ZINC02539531	811	0.14707548353691294	NO	-
179	ZINC04361474	1439	0.14647002345218638	NO	-
180	ZINC03855424	1216	0.14614519129829237	NO	-
181	ZINC01240239	683	0.14609838184873547	NO	-
182	ZINC03855031	1214	0.14599377288467325	NO	-
183	ZINC02844471	912	0.1458930332930067	NO	-
184	ZINC02213527	778	0.14582279412296764	NO	-
185	ZINC00367887	270	0.14522773400349753	NO	-
186	ZINC02717965	847	0.14516663491246784	NO	-
187	ZINC03868292	1295	0.14506850820417724	NO	-
188	ZINC00161667	123	0.14502649087035122	NO	-
189	ZINC00587907	470	0.144928132271977	NO	-
190	ZINC03563703	1107	0.14439795944555275	NO	-
191	ZINC03563705	1108	0.14425132010998112	NO	-
192	ZINC03797553	3	0.14418711162980016	YES	2
193	ZINC03858571	1236	0.1436206328831932	NO	-
194	ZINC03858565	1235	0.1433560228449192	NO	-
195	ZINC03855031	1213	0.1425000936934254	NO	-
196	ZINC03854028	1210	0.14206523513709202	NO	-
197	ZINC04464418	1460	0.14182501146381565	NO	-
198	ZINC01475369	736	0.14160648406043033	NO	-
199	ZINC01405602	717	0.14158774590354786	NO	-
200	ZINC03863139	1265	0.1415257356871746	NO	-
201	ZINC03347131	995	0.14147567365887506	NO	-
202	ZINC03858651	1238	0.1412213469934762	NO	-
203	ZINC00367887	269	0.14078976519091232	NO	-
204	ZINC03346437	994	0.14076903852636916	NO	-
205	ZINC04121991	1400	0.14074673209329192	NO	-
206	ZINC02475014	806	0.1407136431469683	NO	-
207	ZINC00212739	159	0.14066131939565416	NO	-
208	ZINC03867850	1290	0.14040755320366483	NO	-
209	ZINC04465758	1467	0.14040755320366483	NO	-
210	ZINC03849870	1185	0.14036390171260932	NO	-
211	ZINC03969470	1341	0.1402673369973564	NO	-
212	ZINC04470003	1477	0.1402673369973564	NO	-
213	ZINC04464042	1457	0.1400991160071838	NO	-
214	ZINC00420822	309	0.13985959003812362	NO	-
215	ZINC03563707	1109	0.1398352960198214	NO	-
216	ZINC03857847	1227	0.13973502811563876	NO	-
217	ZINC01780134	756	0.13944620607361538	NO	-
218	ZINC03857808	1224	0.1392286779029142	NO	-
219	ZINC01069691	615	0.1392005485612775	NO	-
220	ZINC00384662	291	0.1386867215803595	NO	-
221	ZINC04002885	1380	0.13847624537122719	NO	-
222	ZINC03858392	1233	0.13772525524612214	NO	-
223	ZINC02717965	849	0.1376373149082881	NO	-
224	ZINC03995383	1373	0.13761030716617093	NO	-
225	ZINC04627831	1488	0.13707399160455983	NO	-
226	ZINC01955671	763	0.13692093222591248	NO	-
227	ZINC00425130	316	0.13677365242467376	NO	-
228	ZINC03849868	1184	0.1365318908099665	NO	-
229	ZINC03605281	1146	0.13537660770115847	NO	-
230	ZINC00424537	315	0.1352757331510181	NO	-
231	ZINC03231072	970	0.13509781447151092	NO	-
232	ZINC03954237	1329	0.1350368474899683	NO	-
233	ZINC03579391	1120	0.1349688938789654	NO	-
234	ZINC02554065	815	0.13481406468759952	NO	-
235	ZINC03283331	981	0.13472060751790035	NO	-
236	ZINC03857809	1225	0.1344739410989262	NO	-
237	ZINC00203436	142	0.13447300378957994	NO	-
238	ZINC03527384	1079	0.13444016471630946	NO	-
239	ZINC03862537	1261	0.13443844154688675	NO	-
240	ZINC03527386	1080	0.13439647550464787	NO	-
241	ZINC03954237	1328	0.13428376218709523	NO	-
242	ZINC04464041	1456	0.13415285891064208	NO	-
243	ZINC01312400	701	0.13400756604040184	NO	-
244	ZINC03832004	28	0.13400700477009828	YES	11
245	ZINC03868840	1300	0.13367788658193655	NO	-
246	ZINC00546110	431	0.13359639876535184	NO	-
247	ZINC03858612	1237	0.1335918865082664	NO	-
248	ZINC03868304	1296	0.13355400619777427	NO	-
249	ZINC03605090	1141	0.13275650154194651	NO	-
250	ZINC04443544	1455	0.13269820789899484	NO	-
251	ZINC03867155	1274	0.13269398542049732	NO	-
252	ZINC01069302	613	0.13261336382749744	NO	-
253	ZINC00212461	155	0.13233239978430295	NO	-
254	ZINC03858012	1229	0.13223732238450536	NO	-
255	ZINC00260900	191	0.1322135044129057	NO	-
256	ZINC02918490	938	0.1321162696855423	NO	-
257	ZINC03864196	1268	0.13192919113263962	NO	-
258	ZINC03605086	1138	0.1317667656195963	NO	-
259	ZINC01614679	749	0.1314781942783718	NO	-
260	ZINC03858385	1231	0.1312452488138536	NO	-
261	ZINC03605185	1145	0.13113620876395873	NO	-
262	ZINC03862538	1262	0.1310798579456601	NO	-
263	ZINC03997252	1374	0.13103043328823571	NO	-
264	ZINC00128289	102	0.1309936923885281	NO	-
265	ZINC02889026	934	0.13083121639089754	NO	-
266	ZINC03605071	1134	0.1308149032025712	NO	-
267	ZINC04349220	1436	0.1307460601982622	NO	-
268	ZINC04002885	1379	0.13063757834028497	NO	-
269	ZINC01090921	624	0.1305887939943383	NO	-
270	ZINC00232954	174	0.13034019158644877	NO	-
271	ZINC03153754	955	0.13018324236242454	NO	-
272	ZINC03251649	974	0.12993263277139516	NO	-
273	ZINC03605284	1149	0.12973713925904237	NO	-
274	ZINC02313343	787	0.12942683845774813	NO	-
275	ZINC02133842	771	0.12913041065790687	NO	-
276	ZINC03868317	1298	0.1289392703665788	NO	-
277	ZINC02133800	770	0.128887145046531	NO	-
278	ZINC03855964	1218	0.12888706084925755	NO	-
279	ZINC03854953	1212	0.12884497959356156	NO	-
280	ZINC03253246	975	0.12877633025802687	NO	-
281	ZINC03591092	1127	0.1287575924810858	NO	-
282	ZINC03041286	948	0.1285995850638537	NO	-
283	ZINC03605181	1142	0.12848668828111717	NO	-
284	ZINC03858391	1232	0.12840558863473756	NO	-
285	ZINC00506103	396	0.1283166328546807	NO	-
286	ZINC04464316	1459	0.1282066819940242	NO	-
287	ZINC03605078	1137	0.12812453817272554	NO	-
288	ZINC03972820	1350	0.12786106179388285	NO	-
289	ZINC04470464	1480	0.12786106179388285	NO	-
290	ZINC03972865	1351	0.12779337778745098	NO	-
291	ZINC04470465	1481	0.12779337778745098	NO	-
292	ZINC03506262	1062	0.12756380397014533	NO	-
293	ZINC04128927	1404	0.12754797554173813	NO	-
294	ZINC03992989	1370	0.12752373108122111	NO	-
295	ZINC03992155	1366	0.12737068582962358	NO	-
296	ZINC01644836	750	0.1273692158466346	NO	-
297	ZINC00522982	405	0.12729138467413426	NO	-
298	ZINC03561171	1097	0.1271847768136916	NO	-
299	ZINC03868289	1294	0.12718434493272537	NO	-
300	ZINC03610959	1154	0.12697634682987466	NO	-
301	ZINC01959294	764	0.126970602287907	NO	-
302	ZINC00006488	20	0.12694306019783258	YES	9
303	ZINC03348485	996	0.12668255083213237	NO	-
304	ZINC03561174	1098	0.12659035243913475	NO	-
305	ZINC02718985	851	0.1265741373824668	NO	-
306	ZINC02718985	852	0.12641300918136478	NO	-
307	ZINC02718985	854	0.12641300918136478	NO	-
308	ZINC03868285	1293	0.1262560303727765	NO	-
309	ZINC04128927	1403	0.12613271880580407	NO	-
310	ZINC00217414	162	0.12605498958697758	NO	-
311	ZINC03974303	1353	0.12596975319269935	NO	-
312	ZINC00068604	44	0.12595909181252413	NO	-
313	ZINC00477780	371	0.1258217122185693	NO	-
314	ZINC03610973	1156	0.12567637167534035	NO	-
315	ZINC04423996	1448	0.1254772362375912	NO	-
316	ZINC00299917	218	0.12534978964575033	NO	-
317	ZINC01306472	699	0.12529139057861122	NO	-
318	ZINC03863735	1267	0.12516580614321296	NO	-
319	ZINC03857463	1219	0.12500673121210396	NO	-
320	ZINC03610970	1155	0.12489560481861384	NO	-
321	ZINC03610270	1151	0.12486503847316076	NO	-
322	ZINC04128927	1402	0.12466129790367513	NO	-
323	ZINC03610285	1152	0.12460185675438627	NO	-
324	ZINC03610956	1153	0.1244522208484563	NO	-
325	ZINC00384633	289	0.12433320392849077	NO	-
326	ZINC00005723	1	0.12429608081428388	YES	1
327	ZINC03041273	947	0.12425859371413779	NO	-
328	ZINC00590227	471	0.12419526448627151	NO	-
329	ZINC02653865	840	0.12416312408159975	NO	-
330	ZINC04000927	1377	0.12406782747422943	NO	-
331	ZINC00939783	565	0.12376472386792257	NO	-
332	ZINC00161670	124	0.12372036775943585	NO	-
333	ZINC02020188	8	0.12354593971433579	YES	4
334	ZINC00065416	42	0.1234718069423064	NO	-
335	ZINC00090765	59	0.12330875387888042	NO	-
336	ZINC04423996	1446	0.1231445215860197	NO	-
337	ZINC00110723	85	0.12312644891254491	NO	-
338	ZINC04004958	1386	0.12303710860229657	NO	-
339	ZINC00665494	512	0.1230190135734348	NO	-
340	ZINC00309218	225	0.12300959233808675	NO	-
341	ZINC00080366	53	0.1229141092182546	NO	-
342	ZINC03974069	1352	0.12273811232208667	NO	-
343	ZINC01300165	698	0.12262660263166786	NO	-
344	ZINC00138080	109	0.12261970746378455	NO	-
345	ZINC02457113	805	0.12259488641242737	NO	-
346	ZINC03537194	1088	0.12255801088838067	NO	-
347	ZINC03358913	997	0.12250349026457429	NO	-
348	ZINC03271480	978	0.1222826611486219	NO	-
349	ZINC00067979	43	0.12207765330944341	NO	-
350	ZINC03580997	1121	0.12205499575328099	NO	-
351	ZINC03866858	1271	0.12204436537523455	NO	-
352	ZINC03777511	1175	0.12203187297563997	NO	-
353	ZINC02549818	812	0.12186637932749476	NO	-
354	ZINC03867548	1282	0.12141381828787857	NO	-
355	ZINC00073132	46	0.12127560332952658	NO	-
356	ZINC03605184	1144	0.12124410650834672	NO	-
357	ZINC01396436	714	0.12116425050256018	NO	-
358	ZINC02216496	779	0.12101564630333253	NO	-
359	ZINC01281458	690	0.12092256904349429	NO	-
360	ZINC01281458	691	0.12092256904349429	NO	-
361	ZINC03527398	1081	0.120863563432365	NO	-
362	ZINC01050386	592	0.12086105339617062	NO	-
363	ZINC00503853	395	0.12074589073238323	NO	-
364	ZINC00786389	527	0.12068774877767709	NO	-
365	ZINC00203966	143	0.12067018530065741	NO	-
366	ZINC02718985	853	0.1205034495823648	NO	-
367	ZINC02889051	935	0.12047326598529783	NO	-
368	ZINC00529431	416	0.12045688600754473	NO	-
369	ZINC00429343	327	0.12043764280670033	NO	-
370	ZINC01069304	614	0.12043281109894512	NO	-
371	ZINC01479134	738	0.12015483189358366	NO	-
372	ZINC03867156	1275	0.12015062781937812	NO	-
373	ZINC00110711	81	0.1200055239690725	NO	-
374	ZINC00374482	279	0.11999646717189785	NO	-
375	ZINC04002885	1381	0.11992786057374845	NO	-
376	ZINC03271480	979	0.11992067586425381	NO	-
377	ZINC03855040	1215	0.119835100223335	NO	-
378	ZINC02854077	914	0.1197988127872014	NO	-
379	ZINC04423996	1447	0.11969002385803675	NO	-
380	ZINC03912800	1325	0.11967883884041736	NO	-
381	ZINC00141171	111	0.1196150119789166	NO	-
382	ZINC00549280	432	0.11958193240680716	NO	-
383	ZINC00428597	321	0.11944905407023748	NO	-
384	ZINC04000676	1376	0.11944035689068687	NO	-
385	ZINC03889960	1311	0.11937364950062487	NO	-
386	ZINC02533264	810	0.11921624810689303	NO	-
387	ZINC00487348	387	0.11918614730582265	NO	-
388	ZINC00110715	82	0.11918381996974484	NO	-
389	ZINC02578172	819	0.11883756893730636	NO	-
390	ZINC04633721	1492	0.11859566336292161	NO	-
391	ZINC03853439	1206	0.11852348929023485	NO	-
392	ZINC01002344	576	0.11847349732705063	NO	-
393	ZINC03413386	1016	0.11846774465906956	NO	-
394	ZINC01453047	733	0.11832827480775455	NO	-
395	ZINC00487328	383	0.11801137679152862	NO	-
396	ZINC00529143	414	0.11793306709653276	NO	-
397	ZINC00110703	80	0.11786087060390346	NO	-
398	ZINC02787703	877	0.11784127024566958	NO	-
399	ZINC00124651	93	0.1178065976940785	NO	-
400	ZINC00947566	566	0.11780128596090247	NO	-
401	ZINC03852057	1193	0.11769253951139969	NO	-
402	ZINC03378763	1004	0.11768911898086905	NO	-
403	ZINC03026573	946	0.11754035700355145	NO	-
404	ZINC03605282	1147	0.11750869607955634	NO	-
405	ZINC03524364	1075	0.11732962375688573	NO	-
406	ZINC03604970	1130	0.11727828514780807	NO	-
407	ZINC01442693	730	0.1172398047147747	NO	-
408	ZINC04317086	1433	0.11721339752873643	NO	-
409	ZINC03977591	1356	0.11719989852659167	NO	-
410	ZINC00005563	30	0.11719858944919366	YES	13
411	ZINC03864291	1269	0.11710842902408106	NO	-
412	ZINC03983281	1360	0.11710078475910884	NO	-
413	ZINC03853601	1207	0.11708738931867181	NO	-
414	ZINC01431814	724	0.11700745385892786	NO	-
415	ZINC03548503	1092	0.11697347131923547	NO	-
416	ZINC03868074	1291	0.11696561573867294	NO	-
417	ZINC00813848	540	0.11695187473138338	NO	-
418	ZINC01347507	705	0.11679428492079388	NO	-
419	ZINC00232956	176	0.11669615084384906	NO	-
420	ZINC03604975	1133	0.11665587380127246	NO	-
421	ZINC03963867	1333	0.11661145196176463	NO	-
422	ZINC02789422	886	0.11653362713152648	NO	-
423	ZINC03610982	1157	0.11632407420733219	NO	-
424	ZINC03537197	1091	0.11629230101887829	NO	-
425	ZINC03867596	1283	0.11625619630466445	NO	-
426	ZINC00013204	10	0.11617945643332979	NO	-
427	ZINC00441722	334	0.1161653774902584	NO	-
428	ZINC04317071	1431	0.1160424785035025	NO	-
429	ZINC00355910	254	0.1159214687869818	NO	-
430	ZINC02940296	940	0.11591680801950258	NO	-
431	ZINC01285173	693	0.11590811666767531	NO	-
432	ZINC03852055	1192	0.11583113830605445	NO	-
433	ZINC00813790	539	0.11575204975686688	NO	-
434	ZINC03575506	1117	0.1154557133232561	NO	-
435	ZINC00309625	226	0.11543683757814546	NO	-
436	ZINC03605089	1140	0.11543676670069174	NO	-
437	ZINC02987042	943	0.11525937073490271	NO	-
438	ZINC04102756	1395	0.11525737613092807	NO	-
439	ZINC03440080	1033	0.11505010275822444	NO	-
440	ZINC00110716	83	0.11503479585290781	NO	-
441	ZINC02854078	915	0.11500630970868281	NO	-
442	ZINC03605074	1135	0.11495911547692983	NO	-
443	ZINC02709088	846	0.11473889213753741	NO	-
444	ZINC01431815	725	0.11469690815473496	NO	-
445	ZINC00616471	485	0.114691394225728	NO	-
446	ZINC02349727	790	0.11463450136638295	NO	-
447	ZINC00487347	386	0.11454176570604914	NO	-
448	ZINC00813894	544	0.11452916491024139	NO	-
449	ZINC02334601	789	0.11439201640247393	NO	-
450	ZINC00487329	384	0.11437764338918345	NO	-
451	ZINC00199834	140	0.11430883964838931	NO	-
452	ZINC03605283	1148	0.11425032158321931	NO	-
453	ZINC03889850	1310	0.11422080330201391	NO	-
454	ZINC00968562	569	0.11415194633779092	NO	-
455	ZINC03961744	1332	0.11414060780661771	NO	-
456	ZINC02217197	780	0.114082638981744	NO	-
457	ZINC03868126	1292	0.1139963352275153	NO	-
458	ZINC03854556	1211	0.1139685752039508	NO	-
459	ZINC02868137	918	0.11395528922238526	NO	-
460	ZINC00487330	385	0.11393332725692842	NO	-
461	ZINC00010323	9	0.1136284375705181	NO	-
462	ZINC00179798	130	0.11346329948377777	NO	-
463	ZINC00433824	331	0.11344774936889808	NO	-
464	ZINC04004958	1385	0.11333216492542658	NO	-
465	ZINC00213528	161	0.11304273063766147	NO	-
466	ZINC01432572	726	0.11292437581259276	NO	-
467	ZINC00387662	296	0.11282403137218217	NO	-
468	ZINC00179800	131	0.11272896020709164	NO	-
469	ZINC04143158	1412	0.11268621130834205	NO	-
470	ZINC04158469	1414	0.11263762148755717	NO	-
471	ZINC00380361	284	0.1125521739525175	NO	-
472	ZINC03889564	1308	0.11253841379812929	NO	-
473	ZINC03867758	1288	0.11242527268963116	NO	-
474	ZINC04465729	1465	0.11242527268963116	NO	-
475	ZINC03604974	1132	0.1123972789988933	NO	-
476	ZINC00178756	129	0.11236650726125366	NO	-
477	ZINC00110719	84	0.11233376920681726	NO	-
478	ZINC02192407	774	0.1120720838822588	NO	-
479	ZINC03852847	1199	0.11205901724161725	NO	-
480	ZINC03605076	1136	0.11200947174901729	NO	-
481	ZINC01238615	681	0.11196500897836517	NO	-
482	ZINC00541763	428	0.11195864693306755	NO	-
483	ZINC00232956	175	0.11190441481575512	NO	-
484	ZINC00813893	543	0.11187827496249929	NO	-
485	ZINC03413428	1019	0.11184546709693778	NO	-
486	ZINC00478707	374	0.11181710742793106	NO	-
487	ZINC03859603	1246	0.11181669689713791	NO	-
488	ZINC00110725	86	0.11181597310750954	NO	-
489	ZINC03982989	1359	0.11168703534818106	NO	-
490	ZINC00005434	5	0.11166147711962644	NO	-
491	ZINC03537195	1089	0.11143233924244482	NO	-
492	ZINC00140556	110	0.11136300165918014	NO	-
493	ZINC01059855	600	0.11121771159803273	NO	-
494	ZINC01071697	619	0.11112205451921597	NO	-
495	ZINC03992791	1369	0.11105090039513099	NO	-
496	ZINC00380363	285	0.11097266468889441	NO	-
497	ZINC02659637	842	0.1109551491177884	NO	-
498	ZINC02889052	936	0.11085709193653975	NO	-
499	ZINC00581564	463	0.11080340137908865	NO	-
500	ZINC02786789	876	0.11078370877099267	NO	-
501	ZINC01238616	682	0.11062141547346203	NO	-
502	ZINC00421950	312	0.11060426610816201	NO	-
503	ZINC01281458	689	0.11059296700381895	NO	-
504	ZINC03604972	1131	0.11047582837535459	NO	-
505	ZINC03605182	1143	0.11035608945586643	NO	-
506	ZINC04102756	1394	0.11030192651778052	NO	-
507	ZINC02861945	917	0.11029864709911572	NO	-
508	ZINC00612456	477	0.11028952026598637	NO	-
509	ZINC01099343	630	0.1102567115471838	NO	-
510	ZINC01340777	703	0.11024914800999101	NO	-
511	ZINC02746950	860	0.11016566339218933	NO	-
512	ZINC03868316	1297	0.11013719604914148	NO	-
513	ZINC03605088	1139	0.11007181896021118	NO	-
514	ZINC00612476	479	0.11006952510295577	NO	-
515	ZINC00813756	534	0.10994539889372375	NO	-
516	ZINC01066688	607	0.10991351349645359	NO	-
517	ZINC00290771	207	0.10971957783130705	NO	-
518	ZINC03613012	1163	0.10959004255590087	NO	-
519	ZINC00813757	535	0.10944019352454733	NO	-
520	ZINC00259734	189	0.10939916261118494	NO	-
521	ZINC03559884	1096	0.10937744873066281	NO	-
522	ZINC01023177	582	0.10932357720966274	NO	-
523	ZINC03573154	1116	0.10917184240254567	NO	-
524	ZINC00013204	11	0.10908098088736844	NO	-
525	ZINC04119260	1399	0.10895696719374955	NO	-
526	ZINC03972077	1349	0.10890245861032934	NO	-
527	ZINC00002820	3	0.10879215700183377	NO	-
528	ZINC00304089	219	0.10874677072298443	NO	-
529	ZINC00433825	332	0.10855531170179927	NO	-
530	ZINC00487270	381	0.10847213348569887	NO	-
531	ZINC00103251	77	0.1084712419723937	NO	-
532	ZINC00464794	352	0.10846150979263468	NO	-
533	ZINC00223980	165	0.10841764630393054	NO	-
534	ZINC02683840	844	0.10836855928198857	NO	-
535	ZINC00527724	410	0.10836792327396351	NO	-
536	ZINC03956537	1330	0.10830152273524517	NO	-
537	ZINC03891927	1320	0.10827145623763863	NO	-
538	ZINC04469873	1476	0.10827145623763863	NO	-
539	ZINC01447889	731	0.10808440284195164	NO	-
540	ZINC00612475	478	0.10805039956371137	NO	-
541	ZINC02887392	932	0.1079794883980833	NO	-
542	ZINC00046670	27	0.10797376612437191	NO	-
543	ZINC00233030	181	0.10792835224384263	NO	-
544	ZINC03889115	1306	0.10791300029194566	NO	-
545	ZINC00233010	178	0.10788152439975722	NO	-
546	ZINC02803152	908	0.1078368531416396	NO	-
547	ZINC03399183	1009	0.1078344402579857	NO	-
548	ZINC04487034	1482	0.10782968208612578	NO	-
549	ZINC00376011	280	0.10778386672029065	NO	-
550	ZINC00264680	194	0.10771076965364773	NO	-
551	ZINC03616231	1168	0.10767865863821013	NO	-
552	ZINC03613015	1165	0.10758134363715065	NO	-
553	ZINC00617283	487	0.107466348950144	NO	-
554	ZINC03613011	1162	0.10740099991595359	NO	-
555	ZINC03868991	1301	0.10739202934914395	NO	-
556	ZINC00232741	171	0.10736434803030064	NO	-
557	ZINC00813789	538	0.10736156542694418	NO	-
558	ZINC02353769	791	0.10734925158073944	NO	-
559	ZINC03867757	1287	0.10732606114918682	NO	-
560	ZINC01048553	589	0.10732443448404581	NO	-
561	ZINC04632868	1490	0.10710587286161269	NO	-
562	ZINC00998925	574	0.10705557868686989	NO	-
563	ZINC00290760	206	0.10701693329433251	NO	-
564	ZINC03891621	1318	0.1069719291444666	NO	-
565	ZINC00299911	217	0.10684871678921937	NO	-
566	ZINC00462543	351	0.10684144658254292	NO	-
567	ZINC03859602	1245	0.10682670517107071	NO	-
568	ZINC01241358	685	0.10669404775150504	NO	-
569	ZINC00780322	525	0.10656599569604445	NO	-
570	ZINC01048552	588	0.1065535559307764	NO	-
571	ZINC04316884	1429	0.1065026469173512	NO	-
572	ZINC00780323	526	0.10643611522723272	NO	-
573	ZINC01436991	727	0.1063457570465908	NO	-
574	ZINC00299907	216	0.10625151892656821	NO	-
575	ZINC00123481	92	0.10617770927594994	NO	-
576	ZINC00377349	282	0.10616780056899305	NO	-
577	ZINC00527725	411	0.10615853781439906	NO	-
578	ZINC01994281	766	0.10614937941906766	NO	-
579	ZINC00077823	49	0.10604405787887429	NO	-
580	ZINC03537196	1090	0.1059874904842692	NO	-
581	ZINC02887396	933	0.10582672167090722	NO	-
582	ZINC00157183	121	0.10577398215424837	NO	-
583	ZINC00373704	278	0.10574578352728604	NO	-
584	ZINC00263725	193	0.10572928415123278	NO	-
585	ZINC03891758	1319	0.10567476427916353	NO	-
586	ZINC04470317	1478	0.10567476427916353	NO	-
587	ZINC00318864	235	0.10565394505306658	NO	-
588	ZINC00483964	380	0.10534045058715556	NO	-
589	ZINC02755090	864	0.10532007050751123	NO	-
590	ZINC00583201	464	0.10523409726920473	NO	-
591	ZINC03301981	983	0.10509641806706793	NO	-
592	ZINC02765180	870	0.10506436375976949	NO	-
593	ZINC01300164	697	0.1050381194286441	NO	-
594	ZINC00536316	424	0.10494211838833359	NO	-
595	ZINC00088513	57	0.10485004633140944	NO	-
596	ZINC01142335	652	0.10482051303422592	NO	-
597	ZINC03833865	18	0.10458839186045868	YES	7
598	ZINC03532144	1086	0.1045377508646047	NO	-
599	ZINC00880795	557	0.10449982509408334	NO	-
600	ZINC00125048	95	0.10444280250298714	NO	-
601	ZINC00529432	417	0.1043947330803733	NO	-
602	ZINC01347509	706	0.1043328970470082	NO	-
603	ZINC00151894	120	0.1043048492361023	NO	-
604	ZINC00616701	486	0.10423404714175133	NO	-
605	ZINC03532145	1087	0.10416400933155341	NO	-
606	ZINC00433823	330	0.10412794596680627	NO	-
607	ZINC03852790	1196	0.10390276919737206	NO	-
608	ZINC03613014	1164	0.10389260983121199	NO	-
609	ZINC00239091	183	0.10383627016501214	NO	-
610	ZINC01142086	651	0.10383626497178289	NO	-
611	ZINC03977614	1357	0.1035346913279208	NO	-
612	ZINC02577596	818	0.10352090514137079	NO	-
613	ZINC04128563	1401	0.10351502526259454	NO	-
614	ZINC00071930	45	0.10336685225613938	NO	-
615	ZINC03938531	1327	0.10331154742345303	NO	-
616	ZINC01994283	767	0.10329668324727541	NO	-
617	ZINC01004491	577	0.10327368205449143	NO	-
618	ZINC04295415	1423	0.10320759984943938	NO	-
619	ZINC03992737	1368	0.10319954659381582	NO	-
620	ZINC00412572	301	0.10308992313132537	NO	-
621	ZINC03988006	1364	0.10307681270509886	NO	-
622	ZINC00372141	272	0.10300962161222468	NO	-
623	ZINC01476114	737	0.10299890380157435	NO	-
624	ZINC00233029	179	0.10294212309233694	NO	-
625	ZINC01124240	639	0.10292602602313189	NO	-
626	ZINC04249111	1418	0.10292387152479832	NO	-
627	ZINC00421175	311	0.10265895662892308	NO	-
628	ZINC03590884	1126	0.10264778111675717	NO	-
629	ZINC00200247	141	0.10263952962494885	NO	-
630	ZINC01126982	640	0.10260083482154637	NO	-
631	ZINC00034275	18	0.10237589116462473	NO	-
632	ZINC00412574	302	0.1023394888862333	NO	-
633	ZINC03868991	1302	0.1023281015289676	NO	-
634	ZINC01472283	735	0.10223528043274274	NO	-
635	ZINC00583203	465	0.102118288742353	NO	-
636	ZINC03653955	1173	0.10208323318032815	NO	-
637	ZINC03867227	1276	0.10208275599890418	NO	-
638	ZINC00233010	177	0.10196015731998977	NO	-
639	ZINC00397739	298	0.10192124613708504	NO	-
640	ZINC00146575	118	0.10181731621716313	NO	-
641	ZINC00233030	180	0.10174487003614861	NO	-
642	ZINC00325713	238	0.10167246017519586	NO	-
643	ZINC00272219	201	0.10164927479616039	NO	-
644	ZINC02871766	922	0.10146211044957981	NO	-
645	ZINC02503783	807	0.1014496785167165	NO	-
646	ZINC00031886	17	0.10143273274972807	NO	-
647	ZINC00549463	433	0.10138084426216544	NO	-
648	ZINC00598801	33	0.10135933634958404	YES	16
649	ZINC00362304	261	0.10130303286598631	NO	-
650	ZINC00261521	192	0.10126256834970382	NO	-
651	ZINC03992736	1367	0.10117564054027331	NO	-
652	ZINC00125154	97	0.10116093881865548	NO	-
653	ZINC00206253	145	0.10114070626788554	NO	-
654	ZINC01037364	586	0.10113765526701517	NO	-
655	ZINC00813763	536	0.10105992625676971	NO	-
656	ZINC01625281	4	0.10105618492197668	YES	2
657	ZINC01185336	660	0.1010533671133737	NO	-
658	ZINC03890918	1316	0.10095810245971004	NO	-
659	ZINC00110010	79	0.10087751885529107	NO	-
660	ZINC03963974	1335	0.10085005271561692	NO	-
661	ZINC02859567	916	0.10061622131464354	NO	-
662	ZINC00497871	388	0.10049836057325842	NO	-
663	ZINC00211010	154	0.10045117262731061	NO	-
664	ZINC00653432	510	0.10042877494458739	NO	-
665	ZINC00198926	139	0.10010555238923918	NO	-
666	ZINC03451311	1035	0.10001157784687796	NO	-
667	ZINC00717913	521	0.09978276390117405	NO	-
668	ZINC00478856	376	0.09975384095120732	NO	-
669	ZINC01856833	762	0.09974773003748072	NO	-
670	ZINC02877297	925	0.09955665008425006	NO	-
671	ZINC03581752	1125	0.09954130360737128	NO	-
672	ZINC03969490	1342	0.09952840223775504	NO	-
673	ZINC02626159	829	0.09946632971310974	NO	-
674	ZINC03852835	1198	0.09945480049610138	NO	-
675	ZINC04469091	1472	0.09927737172079111	NO	-
676	ZINC00257428	186	0.09924212825305259	NO	-
677	ZINC00206254	146	0.09920244337647091	NO	-
678	ZINC00813888	542	0.09913446525787827	NO	-
679	ZINC00206257	147	0.09912714684104347	NO	-
680	ZINC02798358	903	0.09903478462694486	NO	-
681	ZINC00756911	524	0.09901933500363543	NO	-
682	ZINC00410391	299	0.09890806215455084	NO	-
683	ZINC03833866	17	0.0988826116842109	YES	7
684	ZINC00918931	561	0.09879800983160529	NO	-
685	ZINC02763464	868	0.09879507411186102	NO	-
686	ZINC01322820	702	0.09872095051880152	NO	-
687	ZINC04136954	1407	0.0987064392187482	NO	-
688	ZINC00002820	4	0.09864758233292863	NO	-
689	ZINC04317071	1430	0.09864642134333214	NO	-
690	ZINC04290462	1421	0.09862701091901795	NO	-
691	ZINC00804645	531	0.09857227762907507	NO	-
692	ZINC04522158	1485	0.09855058730608773	NO	-
693	ZINC00146513	117	0.09854908064750108	NO	-
694	ZINC00188300	135	0.09852187825896085	NO	-
695	ZINC04317086	1432	0.09850693102971421	NO	-
696	ZINC00319267	236	0.09845645023869977	NO	-
697	ZINC02787988	879	0.09844245882384213	NO	-
698	ZINC00002820	2	0.09830468931024701	NO	-
699	ZINC03413797	1024	0.09829031938855208	NO	-
700	ZINC02172443	772	0.09825945329267327	NO	-
701	ZINC00376011	281	0.09819422030994883	NO	-
702	ZINC03581291	1123	0.09813723202648296	NO	-
703	ZINC00113548	87	0.0980757429022091	NO	-
704	ZINC02777409	874	0.09806224412614611	NO	-
705	ZINC00223283	163	0.0980360680022433	NO	-
706	ZINC04342176	1435	0.09783054457345516	NO	-
707	ZINC01856833	761	0.09766546269975311	NO	-
708	ZINC00476882	370	0.09760625410542256	NO	-
709	ZINC00653432	509	0.09758683671081407	NO	-
710	ZINC00683636	520	0.09758431008094502	NO	-
711	ZINC00425133	317	0.09756831937087194	NO	-
712	ZINC03891477	1317	0.09749115533983264	NO	-
713	ZINC00355692	253	0.09748081480052541	NO	-
714	ZINC02800427	906	0.09747591917949655	NO	-
715	ZINC00793931	528	0.09747159430470466	NO	-
716	ZINC00725836	522	0.09744441354606483	NO	-
717	ZINC00565148	451	0.09743218663881657	NO	-
718	ZINC00125154	96	0.09738922162522765	NO	-
719	ZINC00554737	436	0.09725182184006587	NO	-
720	ZINC00362186	260	0.0970951186751347	NO	-
721	ZINC00206262	148	0.09707702653558867	NO	-
722	ZINC03413983	1025	0.09698528290313045	NO	-
723	ZINC02800075	905	0.09677127388762403	NO	-
724	ZINC01208576	674	0.09675694901236806	NO	-
725	ZINC04290449	1420	0.09672707633740063	NO	-
726	ZINC01131545	643	0.0965969255530425	NO	-
727	ZINC02582226	820	0.09651622123670148	NO	-
728	ZINC03969801	1343	0.09645975866057191	NO	-
729	ZINC02455894	804	0.09632295860744639	NO	-
730	ZINC00570300	453	0.09630937957881751	NO	-
731	ZINC00860131	556	0.09624667174794385	NO	-
732	ZINC02801176	907	0.09623659288049743	NO	-
733	ZINC00450736	341	0.09623393916667829	NO	-
734	ZINC00539607	426	0.09612787367569244	NO	-
735	ZINC01091256	627	0.0960568067244669	NO	-
736	ZINC00231357	170	0.09596806313755338	NO	-
737	ZINC00005722	6	0.09585210332929255	YES	3
738	ZINC03413294	1015	0.0958240202699654	NO	-
739	ZINC03974418	1354	0.09561052448959706	NO	-
740	ZINC03550576	1093	0.09559259574248394	NO	-
741	ZINC03293975	982	0.09554307828821333	NO	-
742	ZINC01399041	716	0.09545571520782475	NO	-
743	ZINC00973242	570	0.09543117475760819	NO	-
744	ZINC02728470	856	0.09526626966910447	NO	-
745	ZINC00004778	9	0.0952326917045547	YES	5
746	ZINC01553345	746	0.09517326338702724	NO	-
747	ZINC03308554	984	0.09504495864252686	NO	-
748	ZINC03876209	1303	0.09502057539254843	NO	-
749	ZINC02760792	866	0.09497622769539424	NO	-
750	ZINC00229279	168	0.09496433187644604	NO	-
751	ZINC00469713	361	0.09491590822397236	NO	-
752	ZINC03876209	1304	0.0948933080098429	NO	-
753	ZINC00820996	546	0.09485737708936329	NO	-
754	ZINC00475520	365	0.09479992175390195	NO	-
755	ZINC00482714	379	0.09470901414479084	NO	-
756	ZINC02555597	816	0.09459952417442938	NO	-
757	ZINC03561723	1100	0.09458718273017552	NO	-
758	ZINC00002820	1	0.09450351600567097	NO	-
759	ZINC04632882	1491	0.09449317191629265	NO	-
760	ZINC00457579	348	0.094387309645787	NO	-
761	ZINC00019876	12	0.09432967395630344	NO	-
762	ZINC01070462	616	0.09431182529604018	NO	-
763	ZINC02767230	871	0.09413931114901736	NO	-
764	ZINC02885171	931	0.09408742996427374	NO	-
765	ZINC03974811	1355	0.09392283268010641	NO	-
766	ZINC00454391	345	0.09379728584944114	NO	-
767	ZINC04316884	1428	0.09378431785659497	NO	-
768	ZINC00232952	173	0.09370357858501985	NO	-
769	ZINC01012054	580	0.09363000531687432	NO	-
770	ZINC01399040	715	0.09362263570358564	NO	-
771	ZINC01624808	5	0.09360805505729353	YES	2
772	ZINC01507292	742	0.09348119698889015	NO	-
773	ZINC04398474	1442	0.09347764651827738	NO	-
774	ZINC00384727	294	0.09336699276356107	NO	-
775	ZINC03581287	1122	0.09333519528172042	NO	-
776	ZINC04469091	1473	0.09330130404367312	NO	-
777	ZINC00355575	252	0.09310447110283904	NO	-
778	ZINC02843766	911	0.09309748423203786	NO	-
779	ZINC00014547	31	0.09306458552783418	YES	14
780	ZINC00209056	152	0.09296163047133103	NO	-
781	ZINC02637323	835	0.09275566449737013	NO	-
782	ZINC02402393	796	0.09274542978545802	NO	-
783	ZINC03470450	1053	0.09263847805176469	NO	-
784	ZINC00667522	513	0.09228168381608363	NO	-
785	ZINC03507498	1063	0.09227065658595725	NO	-
786	ZINC03987392	1361	0.0922498858402552	NO	-
787	ZINC00268377	200	0.0922481391225145	NO	-
788	ZINC00171429	127	0.09212389345977363	NO	-
789	ZINC00311342	229	0.09210373241403959	NO	-
790	ZINC03413424	1018	0.09186757887194988	NO	-
791	ZINC02795155	891	0.09185457098268476	NO	-
792	ZINC00009466	8	0.09182018857886914	NO	-
793	ZINC02728470	857	0.09179250718304709	NO	-
794	ZINC03173621	958	0.09178117021502812	NO	-
795	ZINC03867609	1284	0.09169259188383379	NO	-
796	ZINC03858492	1234	0.09154435778366884	NO	-
797	ZINC04470400	1479	0.09154435778366884	NO	-
798	ZINC03969277	1340	0.09151591863118072	NO	-
799	ZINC00470268	362	0.09149725135148154	NO	-
800	ZINC00046669	26	0.0913818192675113	NO	-
801	ZINC03413423	1017	0.0913648303392673	NO	-
802	ZINC01140955	650	0.09131380751264633	NO	-
803	ZINC00529184	415	0.09093497063052934	NO	-
804	ZINC01093529	628	0.09091038705812608	NO	-
805	ZINC04167565	1415	0.0908795860160969	NO	-
806	ZINC03474842	1059	0.09085669406643822	NO	-
807	ZINC04469091	1471	0.0908444943596303	NO	-
808	ZINC04427553	1449	0.0907763872788029	NO	-
809	ZINC00442700	337	0.09059192782932722	NO	-
810	ZINC00644645	503	0.09055092560796843	NO	-
811	ZINC03833862	29	0.09035798115197713	YES	12
812	ZINC02795454	894	0.09032288969092671	NO	-
813	ZINC00132363	106	0.09030838879475327	NO	-
814	ZINC00124653	94	0.09024021882654426	NO	-
815	ZINC03566120	1110	0.0902219002270894	NO	-
816	ZINC00337802	243	0.09020483181905763	NO	-
817	ZINC01066690	608	0.09017624869590585	NO	-
818	ZINC04137675	1408	0.09007711449460709	NO	-
819	ZINC02796462	900	0.09002123096264611	NO	-
820	ZINC03470772	1056	0.09000247449353238	NO	-
821	ZINC01140954	649	0.0899889519196042	NO	-
822	ZINC00469435	360	0.08988937020323777	NO	-
823	ZINC00188740	136	0.08988815723544258	NO	-
824	ZINC01099342	629	0.08987147345178761	NO	-
825	ZINC00359364	255	0.08978525264523803	NO	-
826	ZINC01498344	741	0.08976903555919116	NO	-
827	ZINC03017282	945	0.08974468985957666	NO	-
828	ZINC00629127	500	0.08971976790703909	NO	-
829	ZINC02431635	799	0.08971534955620324	NO	-
830	ZINC00502653	391	0.08941826694922109	NO	-
831	ZINC03452747	1036	0.08939091419498556	NO	-
832	ZINC01158359	655	0.08936781518708158	NO	-
833	ZINC02623838	828	0.0893539141681871	NO	-
834	ZINC00137004	108	0.08933011802481827	NO	-
835	ZINC02762792	867	0.08930344651255004	NO	-
836	ZINC01448366	732	0.08923796888086255	NO	-
837	ZINC00144466	113	0.08923127746491258	NO	-
838	ZINC03971922	1347	0.0892094727654118	NO	-
839	ZINC00120388	90	0.08911667363243159	NO	-
840	ZINC00813072	533	0.08910033218936764	NO	-
841	ZINC00614305	483	0.08903386698793166	NO	-
842	ZINC02455894	803	0.08898412320703405	NO	-
843	ZINC00619318	492	0.08896733685645963	NO	-
844	ZINC00951362	567	0.08893269811296226	NO	-
845	ZINC00189425	137	0.08883309768260615	NO	-
846	ZINC02795291	892	0.08869374421694722	NO	-
847	ZINC00052260	31	0.08868744618742362	NO	-
848	ZINC00502655	392	0.08861786300661394	NO	-
849	ZINC03611441	1159	0.08850390845238595	NO	-
850	ZINC00223347	164	0.08846846588877046	NO	-
851	ZINC02634583	832	0.08846130432298395	NO	-
852	ZINC00903785	559	0.08844010241404617	NO	-
853	ZINC02911259	937	0.08843747838527094	NO	-
854	ZINC00046669	25	0.08834475778978167	NO	-
855	ZINC03593311	1128	0.08818870220130313	NO	-
856	ZINC00373009	277	0.08815306602175497	NO	-
857	ZINC00079211	50	0.08812282391142334	NO	-
858	ZINC02629268	830	0.08809449232025632	NO	-
859	ZINC01459401	734	0.08809079054735601	NO	-
860	ZINC01121697	637	0.08806465403476779	NO	-
861	ZINC00813887	541	0.0880280560661774	NO	-
862	ZINC00127359	100	0.08787394658620196	NO	-
863	ZINC01134533	645	0.08785296156147088	NO	-
864	ZINC00649848	508	0.0878338124870629	NO	-
865	ZINC01048668	591	0.08770656170347181	NO	-
866	ZINC00207322	150	0.08770625226179585	NO	-
867	ZINC00018097	16	0.08770391790583047	YES	7
868	ZINC00478808	375	0.08768210060623073	NO	-
869	ZINC00856537	552	0.08756672373870113	NO	-
870	ZINC01801666	758	0.08750695276318476	NO	-
871	ZINC03566292	1112	0.0874819144167222	NO	-
872	ZINC03561721	1099	0.08745584877205732	NO	-
873	ZINC02798460	904	0.08743418891748511	NO	-
874	ZINC00429304	325	0.08734221549144175	NO	-
875	ZINC00052016	30	0.08733007111063622	NO	-
876	ZINC03433791	1028	0.08730095532627075	NO	-
877	ZINC00134757	107	0.08729443425195822	NO	-
878	ZINC00127362	101	0.08726533204097596	NO	-
879	ZINC00029005	15	0.08723514210659374	NO	-
880	ZINC00645598	506	0.08722728735229544	NO	-
881	ZINC01437599	728	0.08720480106360395	NO	-
882	ZINC01127667	642	0.08718403636915982	NO	-
883	ZINC02241885	783	0.08714229334885847	NO	-
884	ZINC00309022	224	0.0870497396857348	NO	-
885	ZINC03184493	962	0.08698970163182836	NO	-
886	ZINC03858117	1230	0.0869484300796922	NO	-
887	ZINC04469825	1475	0.0869484300796922	NO	-
888	ZINC00228907	166	0.08692729369970141	NO	-
889	ZINC00674437	516	0.08689000249793054	NO	-
890	ZINC04295515	1424	0.08684468404115463	NO	-
891	ZINC02610066	822	0.0868188961661963	NO	-
892	ZINC01498344	740	0.08681524854641083	NO	-
893	ZINC04622544	1487	0.08673864555390834	NO	-
894	ZINC01965571	765	0.0867255940628575	NO	-
895	ZINC01756059	754	0.08671029529426823	NO	-
896	ZINC00365579	266	0.086670435397722	NO	-
897	ZINC02873249	923	0.08664100451444083	NO	-
898	ZINC00362176	259	0.08653532870528588	NO	-
899	ZINC00384700	293	0.08651125081767098	NO	-
900	ZINC00441959	335	0.08649916799178343	NO	-
901	ZINC00311466	230	0.08642729071002117	NO	-
902	ZINC00647463	507	0.08641732641290437	NO	-
903	ZINC01070462	617	0.08634449923976525	NO	-
904	ZINC01346121	704	0.08630829919448445	NO	-
905	ZINC00253706	185	0.08628412653099185	NO	-
906	ZINC04522151	1484	0.08624529255599296	NO	-
907	ZINC00437873	333	0.08621678917393921	NO	-
908	ZINC03529608	1083	0.0861742934931152	NO	-
909	ZINC00381496	286	0.08614225504318442	NO	-
910	ZINC03322691	987	0.0860514434194851	NO	-
911	ZINC03464456	1050	0.08598081543732658	NO	-
912	ZINC00196107	138	0.08593824424297276	NO	-
913	ZINC00412728	304	0.08593626656900193	NO	-
914	ZINC00076463	48	0.08579459262941715	NO	-
915	ZINC00229004	167	0.08568623854801391	NO	-
916	ZINC00204293	144	0.08567728377460793	NO	-
917	ZINC01286606	694	0.08564619652869009	NO	-
918	ZINC01366332	709	0.08555846344690364	NO	-
919	ZINC01290754	696	0.08549018545423497	NO	-
920	ZINC01189408	663	0.08541946728653967	NO	-
921	ZINC03559075	1094	0.08534836951307569	NO	-
922	ZINC02767471	872	0.08524100969484003	NO	-
923	ZINC00212477	156	0.08520172950192507	NO	-
924	ZINC00337769	242	0.0851671566800312	NO	-
925	ZINC03566266	1111	0.08516393157060283	NO	-
926	ZINC02723816	855	0.08507421316212462	NO	-
927	ZINC00476647	368	0.08504804361073316	NO	-
928	ZINC00372992	275	0.08504422838669515	NO	-
929	ZINC00596883	473	0.08500113190597844	NO	-
930	ZINC00509444	397	0.08492348704715628	NO	-
931	ZINC02795292	893	0.08491961699258964	NO	-
932	ZINC03317791	986	0.08490167074068099	NO	-
933	ZINC04414242	1444	0.08485457662723929	NO	-
934	ZINC00185357	134	0.08481045764225886	NO	-
935	ZINC00009466	7	0.08480267149273006	NO	-
936	ZINC00310789	227	0.08472718615975666	NO	-
937	ZINC02521888	809	0.08469700961300893	NO	-
938	ZINC00279984	202	0.08453012119822016	NO	-
939	ZINC02751163	862	0.0845023306792492	NO	-
940	ZINC02884342	930	0.08448199464250604	NO	-
941	ZINC01139273	647	0.08436628972763821	NO	-
942	ZINC02788032	880	0.08426614430754135	NO	-
943	ZINC00928127	563	0.08420780335373713	NO	-
944	ZINC03866842	1270	0.08419032765979084	NO	-
945	ZINC03525573	1077	0.08415023974629687	NO	-
946	ZINC01048667	590	0.08413167846223847	NO	-
947	ZINC02570906	817	0.08413036215150649	NO	-
948	ZINC01088981	623	0.0840175209961655	NO	-
949	ZINC00813764	537	0.08401013959992273	NO	-
950	ZINC00384635	290	0.08399923120164349	NO	-
951	ZINC00423625	313	0.08398279579526087	NO	-
952	ZINC02760339	865	0.08397093334821344	NO	-
953	ZINC03620740	1171	0.08396633163154894	NO	-
954	ZINC00371686	271	0.08394301559803799	NO	-
955	ZINC03832011	21	0.08393106306052389	YES	10
956	ZINC00311107	228	0.08377354068120217	NO	-
957	ZINC02750444	861	0.08373906134249054	NO	-
958	ZINC00421174	310	0.08373885534186004	NO	-
959	ZINC00250519	184	0.08371738072101476	NO	-
960	ZINC00330856	240	0.08370153184261815	NO	-
961	ZINC02764981	869	0.08366135476254732	NO	-
962	ZINC00209129	153	0.08365374043225367	NO	-
963	ZINC00232952	172	0.08360226848450432	NO	-
964	ZINC01051738	595	0.08360067984583192	NO	-
965	ZINC04003822	1382	0.08357735839499066	NO	-
966	ZINC00073869	47	0.08352998079776437	NO	-
967	ZINC00534216	423	0.08352628449410156	NO	-
968	ZINC01189858	665	0.08350331691095948	NO	-
969	ZINC00412990	305	0.0834831761480206	NO	-
970	ZINC02195911	775	0.08338540051036267	NO	-
971	ZINC04004929	1384	0.08338498248022612	NO	-
972	ZINC00341126	245	0.08334661145245281	NO	-
973	ZINC03851960	1191	0.08328185239753112	NO	-
974	ZINC03217270	967	0.08324435020537548	NO	-
975	ZINC03907722	1324	0.0832378467913342	NO	-
976	ZINC00544537	430	0.0832058993747738	NO	-
977	ZINC01366333	710	0.08320312185094267	NO	-
978	ZINC03972036	1348	0.08317714369331956	NO	-
979	ZINC03086127	951	0.0831360267267888	NO	-
980	ZINC01066008	606	0.08311345755574352	NO	-
981	ZINC00024317	13	0.0830966259273728	NO	-
982	ZINC02443164	801	0.08304157884116269	NO	-
983	ZINC04091542	1393	0.08302797408106807	NO	-
984	ZINC03596296	1129	0.08299822877169509	NO	-
985	ZINC01724487	751	0.08298274804408642	NO	-
986	ZINC03229273	968	0.08295093523001677	NO	-
987	ZINC00382534	287	0.08287288883634865	NO	-
988	ZINC03281508	980	0.08279135398489201	NO	-
989	ZINC00568380	452	0.08277029445313186	NO	-
990	ZINC03250847	973	0.08274232423182475	NO	-
991	ZINC00512648	398	0.082740900394146	NO	-
992	ZINC00284784	203	0.08265099057682179	NO	-
993	ZINC00372991	274	0.08263663012802068	NO	-
994	ZINC02869214	920	0.0826357669390526	NO	-
995	ZINC00581562	462	0.08259283508238047	NO	-
996	ZINC00425530	319	0.0825618883448684	NO	-
997	ZINC00468531	359	0.08246607750613268	NO	-
998	ZINC01051162	593	0.08243194439027515	NO	-
999	ZINC00132231	104	0.08242681657769656	NO	-
1000	ZINC03324193	988	0.0823267653051883	NO	-
1001	ZINC03970808	1346	0.08232466711853677	NO	-
1002	ZINC01185547	661	0.0822982793087077	NO	-
1003	ZINC00038372	21	0.08229006898290123	NO	-
1004	ZINC00644623	502	0.08225780186251812	NO	-
1005	ZINC03194772	963	0.08216077581144185	NO	-
1006	ZINC03474041	1058	0.08215635432013838	NO	-
1007	ZINC03867450	1278	0.08214681577629324	NO	-
1008	ZINC00372999	276	0.08204291181901685	NO	-
1009	ZINC00212487	157	0.08204045931739988	NO	-
1010	ZINC02794703	890	0.08195811748970491	NO	-
1011	ZINC02199757	776	0.08191778288362045	NO	-
1012	ZINC03890863	1315	0.08190631301857702	NO	-
1013	ZINC04465160	1461	0.08190631301857702	NO	-
1014	ZINC00101206	68	0.08185641118240816	NO	-
1015	ZINC02452859	802	0.0818471596920225	NO	-
1016	ZINC03360812	998	0.08183819750085634	NO	-
1017	ZINC01006309	578	0.08183580857998413	NO	-
1018	ZINC00479653	377	0.08179066525277781	NO	-
1019	ZINC02784877	875	0.08177078790577023	NO	-
1020	ZINC03867529	1280	0.08172366692106121	NO	-
1021	ZINC03183326	961	0.08168588691042286	NO	-
1022	ZINC01508589	743	0.08162431043072796	NO	-
1023	ZINC02181818	773	0.0816077509312522	NO	-
1024	ZINC00145434	115	0.0815897412367614	NO	-
1025	ZINC00880796	558	0.08156869378714954	NO	-
1026	ZINC03413653	1023	0.08154135080567074	NO	-
1027	ZINC02794702	889	0.08150167780041963	NO	-
1028	ZINC00101922	69	0.08149318698080288	NO	-
1029	ZINC01202925	669	0.08147969299432122	NO	-
1030	ZINC03117934	953	0.08145145849254937	NO	-
1031	ZINC02635976	834	0.08136633252237883	NO	-
1032	ZINC03453783	1044	0.08128882053953047	NO	-
1033	ZINC03892330	1321	0.08126727349626735	NO	-
1034	ZINC00617778	488	0.08122892590203325	NO	-
1035	ZINC03413568	1020	0.08122095338045682	NO	-
1036	ZINC00101926	70	0.08088476477748906	NO	-
1037	ZINC01202928	670	0.080863750769804	NO	-
1038	ZINC03559110	1095	0.08084944423811423	NO	-
1039	ZINC00536317	425	0.08079111780011204	NO	-
1040	ZINC00116098	88	0.08076750640357235	NO	-
1041	ZINC03166187	957	0.08075642274214825	NO	-
1042	ZINC02879179	927	0.08074083315821437	NO	-
1043	ZINC03852690	1194	0.08069037492124466	NO	-
1044	ZINC01140910	648	0.08066318239816786	NO	-
1045	ZINC02881430	928	0.08063596219415795	NO	-
1046	ZINC02635859	833	0.08062171683599854	NO	-
1047	ZINC00295665	211	0.08048139200666457	NO	-
1048	ZINC00305200	220	0.08047985657544189	NO	-
1049	ZINC02796351	899	0.08042745534095266	NO	-
1050	ZINC03987876	1363	0.08042467355923386	NO	-
1051	ZINC03401021	1012	0.08037469316861702	NO	-
1052	ZINC04004929	1383	0.08034893868675401	NO	-
1053	ZINC00918934	562	0.08030968627032672	NO	-
1054	ZINC00429166	322	0.0802826119347625	NO	-
1055	ZINC01054642	599	0.08027795095110583	NO	-
1056	ZINC00549464	434	0.08026911660494837	NO	-
1057	ZINC00181957	132	0.08021057355464761	NO	-
1058	ZINC01105513	632	0.08016217370218973	NO	-
1059	ZINC00423626	314	0.08014830571784683	NO	-
1060	ZINC03469392	1051	0.08010770198470932	NO	-
1061	ZINC03890862	1314	0.08010489432863657	NO	-
1062	ZINC00532117	420	0.08010488704843811	NO	-
1063	ZINC01261948	688	0.08010488671244122	NO	-
1064	ZINC00532115	419	0.08007186128984906	NO	-
1065	ZINC03889629	1309	0.08007186128984906	NO	-
1066	ZINC01496341	739	0.08003248409862217	NO	-
1067	ZINC02584063	821	0.07998222701607847	NO	-
1068	ZINC02409670	797	0.0799243980207193	NO	-
1069	ZINC01033916	584	0.0799047805467168	NO	-
1070	ZINC00982642	572	0.07989810313088402	NO	-
1071	ZINC01079561	620	0.0798792995579525	NO	-
1072	ZINC00132260	105	0.07985308729846599	NO	-
1073	ZINC03413578	1022	0.07979127306279185	NO	-
1074	ZINC02620593	827	0.07978770447978806	NO	-
1075	ZINC00572691	457	0.07977351834078415	NO	-
1076	ZINC00364275	264	0.07976655244837706	NO	-
1077	ZINC00857802	555	0.07970346827130417	NO	-
1078	ZINC03993141	1371	0.0795851899824946	NO	-
1079	ZINC04469771	1474	0.0795851899824946	NO	-
1080	ZINC04017233	1389	0.07953784995587104	NO	-
1081	ZINC03414008	1026	0.07951167329358126	NO	-
1082	ZINC00257585	188	0.07950195799615296	NO	-
1083	ZINC03867529	1281	0.07948200831418897	NO	-
1084	ZINC00181958	133	0.0794183994702	NO	-
1085	ZINC00420444	308	0.07940489893133336	NO	-
1086	ZINC01064274	602	0.07930825750344563	NO	-
1087	ZINC01261946	687	0.07929655133231364	NO	-
1088	ZINC02199758	777	0.07929310579252079	NO	-
1089	ZINC00063018	38	0.07928275034496805	NO	-
1090	ZINC00432252	328	0.0791630338666982	NO	-
1091	ZINC02740807	858	0.07908822879024638	NO	-
1092	ZINC00563123	445	0.07903841594832396	NO	-
1093	ZINC03441346	1034	0.0790108823079249	NO	-
1094	ZINC00467089	356	0.07898226474894642	NO	-
1095	ZINC00429297	324	0.07898220109045098	NO	-
1096	ZINC00057774	34	0.07896176045901195	NO	-
1097	ZINC02131933	769	0.07891183008400837	NO	-
1098	ZINC00457738	349	0.078838416914608	NO	-
1099	ZINC01148852	654	0.0787758534640051	NO	-
1100	ZINC00257585	187	0.07869807017477215	NO	-
1101	ZINC03525147	1076	0.07864018147624503	NO	-
1102	ZINC03833863	34	0.07863222013252671	YES	17
1103	ZINC03389541	1007	0.07858345602648698	NO	-
1104	ZINC00798270	530	0.07853993923009021	NO	-
1105	ZINC00456536	347	0.07847601473802718	NO	-
1106	ZINC00119718	89	0.07837347469773076	NO	-
1107	ZINC03453563	1038	0.07834728167362563	NO	-
1108	ZINC03368964	1000	0.07834319506253	NO	-
1109	ZINC00563603	447	0.07827276179809269	NO	-
1110	ZINC01234413	680	0.07825878526534526	NO	-
1111	ZINC03489388	1060	0.078249309401506	NO	-
1112	ZINC03517809	1073	0.07818341352861671	NO	-
1113	ZINC00612817	480	0.07815144214352908	NO	-
1114	ZINC00442591	336	0.07814568577995175	NO	-
1115	ZINC03196602	964	0.07808945940122318	NO	-
1116	ZINC03577042	1119	0.0779527093146404	NO	-
1117	ZINC03077377	949	0.07795112313594654	NO	-
1118	ZINC00563121	443	0.07794504633019388	NO	-
1119	ZINC00052551	32	0.0779284063856536	NO	-
1120	ZINC02874797	924	0.07790326307059171	NO	-
1121	ZINC00466436	354	0.07788894660990572	NO	-
1122	ZINC03453777	1042	0.07785758901372238	NO	-
1123	ZINC00319875	237	0.07781603065267989	NO	-
1124	ZINC00359366	256	0.07777478514693287	NO	-
1125	ZINC00609573	475	0.07775729511284196	NO	-
1126	ZINC00063018	37	0.07774301985039656	NO	-
1127	ZINC01054638	598	0.0777427831499413	NO	-
1128	ZINC02512887	808	0.07772669836238226	NO	-
1129	ZINC00043485	24	0.07769760807512496	NO	-
1130	ZINC02432370	800	0.0776820611016093	NO	-
1131	ZINC04176405	1416	0.07766704030498416	NO	-
1132	ZINC03369453	1001	0.07761611911450225	NO	-
1133	ZINC03508983	1064	0.07759085469916785	NO	-
1134	ZINC01070960	618	0.07756544325890284	NO	-
1135	ZINC02871308	921	0.07751288123318976	NO	-
1136	ZINC00063382	39	0.07743445651426936	NO	-
1137	ZINC03867741	1286	0.07733648921304472	NO	-
1138	ZINC00049673	29	0.07730036825935381	NO	-
1139	ZINC04436609	1450	0.07728190255848796	NO	-
1140	ZINC00429167	323	0.07722077970786295	NO	-
1141	ZINC02846017	913	0.07721990315251955	NO	-
1142	ZINC00103336	78	0.07717444088301287	NO	-
1143	ZINC00817511	545	0.07715536748583997	NO	-
1144	ZINC03523585	1074	0.07713114092705563	NO	-
1145	ZINC02703443	845	0.07713001658198873	NO	-
1146	ZINC04000595	1375	0.07702091421785487	NO	-
1147	ZINC03086123	950	0.07696390158311696	NO	-
1148	ZINC01113225	634	0.07683410698725492	NO	-
1149	ZINC00476011	367	0.07673891701842733	NO	-
1150	ZINC00450843	342	0.07671788707358644	NO	-
1151	ZINC00146498	116	0.07670813961293654	NO	-
1152	ZINC00670782	514	0.07670226128721941	NO	-
1153	ZINC02996697	944	0.07667983253477684	NO	-
1154	ZINC00147749	119	0.07664776615254693	NO	-
1155	ZINC00307143	222	0.07659722230963907	NO	-
1156	ZINC02309223	786	0.07659400673728457	NO	-
1157	ZINC00206451	149	0.07643324167607081	NO	-
1158	ZINC00563603	446	0.07632972737299605	NO	-
1159	ZINC00618848	489	0.07625445525039161	NO	-
1160	ZINC01161338	657	0.07624310206736955	NO	-
1161	ZINC02930611	939	0.07621071126133706	NO	-
1162	ZINC03473160	1057	0.07616597317999005	NO	-
1163	ZINC01126995	641	0.07610192473421964	NO	-
1164	ZINC00559999	442	0.07608321325359572	NO	-
1165	ZINC00365467	265	0.07601327724688975	NO	-
1166	ZINC00290781	208	0.07591965616349157	NO	-
1167	ZINC00380168	283	0.07591232844448477	NO	-
1168	ZINC00090974	60	0.07589563260486387	NO	-
1169	ZINC00473679	364	0.07588005423627625	NO	-
1170	ZINC01067451	610	0.07587828771705513	NO	-
1171	ZINC04465705	1463	0.07587716177504053	NO	-
1172	ZINC00563123	444	0.07582387545555946	NO	-
1173	ZINC00456363	346	0.07570229787796372	NO	-
1174	ZINC00037914	20	0.07567251479020325	NO	-
1175	ZINC00326447	239	0.07555819022238769	NO	-
1176	ZINC00613650	481	0.07552594075746412	NO	-
1177	ZINC00342159	246	0.07550792631823013	NO	-
1178	ZINC03470459	1055	0.07550448311145389	NO	-
1179	ZINC01147835	653	0.07547301560402263	NO	-
1180	ZINC00031486	16	0.07546723439566039	NO	-
1181	ZINC01000917	575	0.07543873348394832	NO	-
1182	ZINC03470456	1054	0.07538583758508231	NO	-
1183	ZINC00097662	65	0.0753361814436761	NO	-
1184	ZINC00587144	469	0.07525984305213594	NO	-
1185	ZINC01364053	708	0.07517894879748188	NO	-
1186	ZINC00412580	303	0.0751487500678475	NO	-
1187	ZINC03529591	1082	0.07514833328654759	NO	-
1188	ZINC00564557	450	0.07513174109235009	NO	-
1189	ZINC03366422	999	0.07507088798988798	NO	-
1190	ZINC00468037	358	0.0750287043924339	NO	-
1191	ZINC01366335	711	0.07488559530453222	NO	-
1192	ZINC03230151	969	0.07487988899685445	NO	-
1193	ZINC00306308	221	0.07482369293151182	NO	-
1194	ZINC00839834	549	0.07479240679958328	NO	-
1195	ZINC03370391	1002	0.07479075655473116	NO	-
1196	ZINC03968519	1337	0.07478097147391007	NO	-
1197	ZINC02796638	901	0.07474505795149881	NO	-
1198	ZINC01065007	603	0.07467694710696052	NO	-
1199	ZINC00563878	449	0.07460550395639283	NO	-
1200	ZINC03509017	1065	0.07459981994601954	NO	-
1201	ZINC00060691	35	0.07459460838360879	NO	-
1202	ZINC03399461	1010	0.07453167257581028	NO	-
1203	ZINC03372459	1003	0.07448393754608029	NO	-
1204	ZINC03499366	1061	0.07442404676427991	NO	-
1205	ZINC02794560	887	0.07442175760027467	NO	-
1206	ZINC01067033	609	0.07441548224557132	NO	-
1207	ZINC03397220	1008	0.07440341715869603	NO	-
1208	ZINC00563608	448	0.07437639274882644	NO	-
1209	ZINC01741786	752	0.07431574046495239	NO	-
1210	ZINC02951169	941	0.0742786027506186	NO	-
1211	ZINC02795457	895	0.07424784556627152	NO	-
1212	ZINC02768652	873	0.07424166880248123	NO	-
1213	ZINC00145297	114	0.07413139506082297	NO	-
1214	ZINC00515566	400	0.07412957921117623	NO	-
1215	ZINC03963952	1334	0.07409676673396913	NO	-
1216	ZINC00082028	55	0.07383915077507251	NO	-
1217	ZINC00102783	71	0.0738303225001261	NO	-
1218	ZINC01311028	700	0.0737602835284029	NO	-
1219	ZINC03176199	960	0.07374607304985634	NO	-
1220	ZINC02653881	841	0.07368325003926139	NO	-
1221	ZINC00103002	74	0.07365039196775114	NO	-
1222	ZINC00347284	248	0.07364038175278909	NO	-
1223	ZINC03912970	1326	0.07359963969643825	NO	-
1224	ZINC00314209	231	0.07356315959038351	NO	-
1225	ZINC03156493	956	0.07355663373739761	NO	-
1226	ZINC02794621	888	0.07344345878048339	NO	-
1227	ZINC03413575	1021	0.07340501480542767	NO	-
1228	ZINC02647919	838	0.07339550956126666	NO	-
1229	ZINC01284917	692	0.07334769646942371	NO	-
1230	ZINC04594689	1486	0.07332695422603269	NO	-
1231	ZINC01218306	677	0.0732137291287328	NO	-
1232	ZINC02797879	902	0.07319267466454323	NO	-
1233	ZINC00598073	27	0.07310552700823295	YES	10
1234	ZINC03991941	1365	0.07307451195735877	NO	-
1235	ZINC04464231	1458	0.07307451195735877	NO	-
1236	ZINC03892730	1322	0.07300280608263626	NO	-
1237	ZINC01065753	605	0.07294095073575929	NO	-
1238	ZINC00613980	482	0.07290687241036253	NO	-
1239	ZINC03832009	22	0.07285441993106284	YES	10
1240	ZINC03832001	25	0.07275435710867557	YES	10
1241	ZINC01183026	659	0.07260509398206326	NO	-
1242	ZINC03384857	1005	0.0725768804089742	NO	-
1243	ZINC02751969	863	0.07255137871354198	NO	-
1244	ZINC01080332	621	0.07240449686326363	NO	-
1245	ZINC02421365	798	0.07233767269508212	NO	-
1246	ZINC00308661	223	0.07233159291958069	NO	-
1247	ZINC00672561	515	0.07230730981465058	NO	-
1248	ZINC03217249	966	0.07226306696921908	NO	-
1249	ZINC00583254	468	0.07222876014765389	NO	-
1250	ZINC00130215	103	0.0721013308028959	NO	-
1251	ZINC04042552	1391	0.07209719482342461	NO	-
1252	ZINC00264698	196	0.07207727387467688	NO	-
1253	ZINC01189895	666	0.07205503395302348	NO	-
1254	ZINC03832005	7	0.07205322564162485	YES	3
1255	ZINC00260852	190	0.07203168004870508	NO	-
1256	ZINC03868724	1299	0.0720184622713218	NO	-
1257	ZINC03530535	1085	0.07198206112097753	NO	-
1258	ZINC04144459	1413	0.07192919223029622	NO	-
1259	ZINC04224273	1417	0.07186374315644764	NO	-
1260	ZINC03867764	1289	0.07185280110167086	NO	-
1261	ZINC04465737	1466	0.07185280110167086	NO	-
1262	ZINC00804958	532	0.07184930678788982	NO	-
1263	ZINC03526203	1078	0.07183436640023817	NO	-
1264	ZINC03401018	1011	0.07182875329427038	NO	-
1265	ZINC00644646	504	0.07181309395656837	NO	-
1266	ZINC00973466	571	0.07178739726509853	NO	-
1267	ZINC01158839	656	0.07172147236790809	NO	-
1268	ZINC02843705	910	0.07166629613659088	NO	-
1269	ZINC01053768	597	0.07166091211620745	NO	-
1270	ZINC00528087	413	0.07162855554358337	NO	-
1271	ZINC02796206	898	0.07155847869899355	NO	-
1272	ZINC03512139	1069	0.07146948632327937	NO	-
1273	ZINC03509025	1066	0.07139901379341987	NO	-
1274	ZINC03464407	1049	0.07139687339053195	NO	-
1275	ZINC03514568	1071	0.07131346878650596	NO	-
1276	ZINC00445284	339	0.07125184482454376	NO	-
1277	ZINC02877424	926	0.07124992459629038	NO	-
1278	ZINC00611671	476	0.07124466216948236	NO	-
1279	ZINC01492540	26	0.07123551301656188	YES	10
1280	ZINC00556432	439	0.07123527931769673	NO	-
1281	ZINC03453581	1040	0.07116991635818365	NO	-
1282	ZINC01188449	662	0.07114748803974137	NO	-
1283	ZINC00528031	412	0.07111795907365971	NO	-
1284	ZINC01080693	622	0.07106609471895144	NO	-
1285	ZINC03511673	1068	0.07091686231697288	NO	-
1286	ZINC03852794	1197	0.07081154008257504	NO	-
1287	ZINC00657984	511	0.07077357720746698	NO	-
1288	ZINC00363933	263	0.0707617426342887	NO	-
1289	ZINC01437610	729	0.07062931477546669	NO	-
1290	ZINC00466791	355	0.07059982499038032	NO	-
1291	ZINC03867450	1279	0.07058461847076451	NO	-
1292	ZINC00060692	36	0.07050432632265072	NO	-
1293	ZINC00540184	427	0.07049057938943541	NO	-
1294	ZINC03463939	1048	0.07046034770304248	NO	-
1295	ZINC03452752	1037	0.0703973985999029	NO	-
1296	ZINC03463934	1047	0.07037058750945291	NO	-
1297	ZINC01513702	744	0.07035885690165398	NO	-
1298	ZINC01040721	587	0.07029905694194513	NO	-
1299	ZINC02883078	929	0.07029303964902378	NO	-
1300	ZINC03613134	1166	0.07023670744403111	NO	-
1301	ZINC03970157	1345	0.07018027043474745	NO	-
1302	ZINC00487273	382	0.07007971790676801	NO	-
1303	ZINC02620052	823	0.07007916584505855	NO	-
1304	ZINC03573124	1115	0.07005025225227732	NO	-
1305	ZINC01091255	626	0.07004469437653235	NO	-
1306	ZINC02986127	942	0.06992719051931211	NO	-
1307	ZINC01428832	723	0.0699016476225048	NO	-
1308	ZINC00520542	403	0.06988802035912096	NO	-
1309	ZINC04265936	1419	0.06987004062463438	NO	-
1310	ZINC03455248	1046	0.06986291972690849	NO	-
1311	ZINC00100218	67	0.06983161360364552	NO	-
1312	ZINC02241025	782	0.06977529299264967	NO	-
1313	ZINC00298445	215	0.06973254013863196	NO	-
1314	ZINC00100217	66	0.06973075301873412	NO	-
1315	ZINC03575576	1118	0.06972785701017446	NO	-
1316	ZINC02796205	897	0.06965699156570603	NO	-
1317	ZINC04295217	1422	0.06958760743001734	NO	-
1318	ZINC00102994	73	0.06958425251120794	NO	-
1319	ZINC00575911	460	0.06957416301427312	NO	-
1320	ZINC01051747	596	0.06956571617466865	NO	-
1321	ZINC03530533	1084	0.06953048435926482	NO	-
1322	ZINC00384698	292	0.06947053982334482	NO	-
1323	ZINC00834243	548	0.06921330886842472	NO	-
1324	ZINC00461821	350	0.06921132780911042	NO	-
1325	ZINC03581482	1124	0.06914272883550272	NO	-
1326	ZINC01288087	695	0.06912327365812784	NO	-
1327	ZINC03093772	952	0.06908809840921598	NO	-
1328	ZINC03509034	1067	0.0689704240888708	NO	-
1329	ZINC00615191	484	0.06893935302453941	NO	-
1330	ZINC03987440	1362	0.06892922310484306	NO	-
1331	ZINC00102798	72	0.06888838174994341	NO	-
1332	ZINC01062726	601	0.06880038569386543	NO	-
1333	ZINC03886656	1305	0.06871656420848277	NO	-
1334	ZINC00559998	441	0.06867475670612644	NO	-
1335	ZINC00294259	210	0.06866817417169509	NO	-
1336	ZINC04466248	1468	0.06862718616535135	NO	-
1337	ZINC01794645	757	0.06860771436825418	NO	-
1338	ZINC00481475	378	0.06857831147670805	NO	-
1339	ZINC03993189	1372	0.06855137908988794	NO	-
1340	ZINC03439837	1029	0.06848888593254124	NO	-
1341	ZINC03453781	1043	0.06844988238936932	NO	-
1342	ZINC00288678	205	0.06842715339094067	NO	-
1343	ZINC04414947	1445	0.06836267988245918	NO	-
1344	ZINC00103072	76	0.06835562903063512	NO	-
1345	ZINC03389107	1006	0.06834050293476233	NO	-
1346	ZINC00208227	151	0.06832929277233313	NO	-
1347	ZINC00556422	437	0.06832003309915802	NO	-
1348	ZINC00955089	568	0.06826700514225272	NO	-
1349	ZINC01121160	636	0.0680640751092965	NO	-
1350	ZINC00080410	54	0.06791169901322952	NO	-
1351	ZINC04137827	1410	0.06786796732431415	NO	-
1352	ZINC03619934	1170	0.06777501914980887	NO	-
1353	ZINC00348146	251	0.06769062943181094	NO	-
1354	ZINC03176197	959	0.06763025199990867	NO	-
1355	ZINC00411264	300	0.06762041300263888	NO	-
1356	ZINC03514566	1070	0.06760351249420235	NO	-
1357	ZINC03234779	972	0.06750304070712511	NO	-
1358	ZINC01428828	722	0.06745781737790787	NO	-
1359	ZINC00006952	6	0.06741570940798296	NO	-
1360	ZINC01051164	594	0.06738293086054732	NO	-
1361	ZINC00264698	195	0.06737375831540314	NO	-
1362	ZINC01190017	667	0.06734783015160663	NO	-
1363	ZINC03234778	971	0.06732957526197195	NO	-
1364	ZINC04334681	1434	0.06727240444203197	NO	-
1365	ZINC03453775	1041	0.06725061899258634	NO	-
1366	ZINC01017382	581	0.06717951066042825	NO	-
1367	ZINC03890280	1312	0.06717153475566186	NO	-
1368	ZINC00265166	197	0.06714538679364077	NO	-
1369	ZINC04017800	1390	0.06712141501322594	NO	-
1370	ZINC00476728	369	0.06705397470048957	NO	-
1371	ZINC02632868	831	0.06703101748116105	NO	-
1372	ZINC03439950	1032	0.06700306435223331	NO	-
1373	ZINC00512947	399	0.06696060934098769	NO	-
1374	ZINC03561961	1101	0.06690486740647245	NO	-
1375	ZINC03852868	1200	0.06687576667601565	NO	-
1376	ZINC00503150	394	0.06682673494702086	NO	-
1377	ZINC04641840	1493	0.06674817641071039	NO	-
1378	ZINC03308731	985	0.06661894943447623	NO	-
1379	ZINC00065406	41	0.06661623698513061	NO	-
1380	ZINC03561962	1102	0.0666116050750464	NO	-
1381	ZINC02741855	859	0.06652644813823239	NO	-
1382	ZINC03832007	23	0.06650802194215927	YES	10
1383	ZINC03866960	1272	0.06645133403005296	NO	-
1384	ZINC04309957	1427	0.06638577300666619	NO	-
1385	ZINC01206954	672	0.06633329581023525	NO	-
1386	ZINC04377449	1441	0.06624864163649935	NO	-
1387	ZINC00429306	326	0.06624521664358979	NO	-
1388	ZINC03470421	1052	0.06620093800986698	NO	-
1389	ZINC00556427	438	0.0660922292787469	NO	-
1390	ZINC03852751	1195	0.06600553191180056	NO	-
1391	ZINC02840507	909	0.06597699738808599	NO	-
1392	ZINC00465145	353	0.06592960891236123	NO	-
1393	ZINC03453578	1039	0.06592127704635643	NO	-
1394	ZINC00314210	232	0.06577158790861948	NO	-
1395	ZINC00453073	344	0.06576372288315212	NO	-
1396	ZINC00609495	474	0.06573760227095694	NO	-
1397	ZINC01366336	712	0.06572643375671029	NO	-
1398	ZINC00904713	560	0.06572361911287429	NO	-
1399	ZINC02868569	919	0.0656380842045363	NO	-
1400	ZINC00477906	372	0.06552865422430094	NO	-
1401	ZINC01192383	668	0.06549053582850092	NO	-
1402	ZINC00361236	258	0.06547743003364723	NO	-
1403	ZINC00387212	295	0.06539946971452336	NO	-
1404	ZINC03439911	1030	0.06529708870339117	NO	-
1405	ZINC00830170	547	0.06523660148843795	NO	-
1406	ZINC01230710	679	0.06523250853114454	NO	-
1407	ZINC00036045	19	0.06522584069257192	NO	-
1408	ZINC01131608	644	0.06521532836015419	NO	-
1409	ZINC01113068	633	0.06520973663554076	NO	-
1410	ZINC03326414	989	0.06517172686200676	NO	-
1411	ZINC02620592	826	0.06516138640379095	NO	-
1412	ZINC00994336	573	0.06515105514241744	NO	-
1413	ZINC00340363	244	0.06514888318656605	NO	-
1414	ZINC01033513	583	0.06512932220153249	NO	-
1415	ZINC02795613	896	0.06508727225915252	NO	-
1416	ZINC02639622	837	0.06507699919563775	NO	-
1417	ZINC04137737	1409	0.06504610145721089	NO	-
1418	ZINC03615232	1167	0.0650139408132931	NO	-
1419	ZINC03969979	1344	0.06500569207298358	NO	-
1420	ZINC00675652	517	0.06500237550633582	NO	-
1421	ZINC00296418	214	0.0649094887757345	NO	-
1422	ZINC03867689	1285	0.0648687713175543	NO	-
1423	ZINC03889286	1307	0.06479929142457312	NO	-
1424	ZINC00103059	75	0.06468400458022666	NO	-
1425	ZINC01424359	721	0.06456587534007266	NO	-
1426	ZINC03328237	990	0.06451889465818011	NO	-
1427	ZINC00475806	366	0.06451206066481312	NO	-
1428	ZINC00451975	343	0.06449277808533982	NO	-
1429	ZINC01230401	678	0.06445967963324582	NO	-
1430	ZINC01067612	611	0.06436900745849129	NO	-
1431	ZINC00055670	33	0.0643428886203212	NO	-
1432	ZINC01174221	658	0.06430448232615854	NO	-
1433	ZINC02319147	788	0.06420321923353116	NO	-
1434	ZINC02388191	793	0.06417505607235174	NO	-
1435	ZINC00372531	273	0.06404301392760836	NO	-
1436	ZINC00065392	40	0.06396577480347519	NO	-
1437	ZINC03439928	1031	0.0639200582342077	NO	-
1438	ZINC01218260	676	0.06391163418346597	NO	-
1439	ZINC01091132	625	0.0638996609380022	NO	-
1440	ZINC04001255	1378	0.0637778978663438	NO	-
1441	ZINC00265784	198	0.06375206012091217	NO	-
1442	ZINC03569828	1113	0.06369224796348613	NO	-
1443	ZINC01114438	635	0.06346966771383558	NO	-
1444	ZINC03258209	976	0.06341466071904377	NO	-
1445	ZINC00347899	250	0.06341449575799245	NO	-
1446	ZINC02788484	884	0.0632948645185769	NO	-
1447	ZINC00175529	128	0.0632805277865233	NO	-
1448	ZINC00291952	209	0.06325299136730209	NO	-
1449	ZINC00572854	458	0.06323510525979821	NO	-
1450	ZINC03833870	2	0.06314788001152281	YES	1
1451	ZINC00477907	373	0.06293836847673173	NO	-
1452	ZINC00413812	306	0.06293748987469924	NO	-
1453	ZINC00347897	249	0.06271414849880216	NO	-
1454	ZINC02637498	836	0.06267726400012276	NO	-
1455	ZINC01189767	664	0.06265247509588351	NO	-
1456	ZINC01100879	631	0.06261897056207254	NO	-
1457	ZINC04641841	1494	0.06257571180596225	NO	-
1458	ZINC00168643	126	0.062424370319020026	NO	-
1459	ZINC03859884	1254	0.0622392967558729	NO	-
1460	ZINC00141414	112	0.06222839760719421	NO	-
1461	ZINC01068565	612	0.062135335082067436	NO	-
1462	ZINC00498961	389	0.061986691002804226	NO	-
1463	ZINC00048547	28	0.06184409712749874	NO	-
1464	ZINC03866960	1273	0.061823095023167005	NO	-
1465	ZINC03455235	1045	0.06158842089620883	NO	-
1466	ZINC01406598	718	0.061587163373861706	NO	-
1467	ZINC02788181	881	0.061260290235505784	NO	-
1468	ZINC03832008	24	0.06101491917952078	YES	10
1469	ZINC03663862	1174	0.06078128568946467	NO	-
1470	ZINC02653663	839	0.0606063130699132	NO	-
1471	ZINC02675831	843	0.060551696384461645	NO	-
1472	ZINC00433154	329	0.06054227322563134	NO	-
1473	ZINC02788363	883	0.06034536544724361	NO	-
1474	ZINC04510694	1483	0.06025225727147562	NO	-
1475	ZINC00756384	523	0.0602218605424435	NO	-
1476	ZINC00363230	262	0.06012684644812693	NO	-
1477	ZINC03432448	1027	0.06008903107892576	NO	-
1478	ZINC00397717	297	0.060030076363438725	NO	-
1479	ZINC00583223	466	0.05990013644270875	NO	-
1480	ZINC01421405	720	0.05981306154792572	NO	-
1481	ZINC00082108	56	0.05964360209732456	NO	-
1482	ZINC00168555	125	0.05962454989644672	NO	-
1483	ZINC01590800	747	0.05925521935685842	NO	-
1484	ZINC01206116	671	0.059221104680484575	NO	-
1485	ZINC00581538	461	0.05907998934429821	NO	-
1486	ZINC00644647	505	0.059053123425615375	NO	-
1487	ZINC03337427	992	0.05900196232175532	NO	-
1488	ZINC00360405	257	0.058971821066369244	NO	-
1489	ZINC00583225	467	0.05891112598400151	NO	-
1490	ZINC02788717	885	0.058740690956785746	NO	-
1491	ZINC00619074	490	0.05840208232201216	NO	-
1492	ZINC00571898	455	0.05833121865290398	NO	-
1493	ZINC01393190	713	0.05820632304236999	NO	-
1494	ZINC00857795	554	0.05820186039310174	NO	-
1495	ZINC01216594	675	0.05814687389865201	NO	-
1496	ZINC00503149	393	0.05809264707616579	NO	-
1497	ZINC02788182	882	0.05795801116119258	NO	-
1498	ZINC00470843	363	0.057820893635006795	NO	-
1499	ZINC00094639	63	0.05779867507633229	NO	-
1500	ZINC02294241	785	0.05730002071258522	NO	-
1501	ZINC00318201	234	0.05719883345774591	NO	-
1502	ZINC03411955	1014	0.05715113447149685	NO	-
1503	ZINC00571661	454	0.05706277162466534	NO	-
1504	ZINC02787800	878	0.05674935146187477	NO	-
1505	ZINC00857794	553	0.05668726234765385	NO	-
1506	ZINC01410619	719	0.05646959185322257	NO	-
1507	ZINC03514717	1072	0.05636795897037862	NO	-
1508	ZINC01138951	646	0.056340544605137474	NO	-
1509	ZINC03404509	1013	0.05576266214798475	NO	-
1510	ZINC00571910	456	0.05570180316906352	NO	-
1511	ZINC01207176	673	0.055623062955925305	NO	-
1512	ZINC00498961	390	0.055066625820723594	NO	-
1513	ZINC01122413	638	0.05492677356691919	NO	-
1514	ZINC02620382	825	0.05454004311751678	NO	-
1515	ZINC04376528	1440	0.0544983807557483	NO	-
1516	ZINC03337430	993	0.05424321127429277	NO	-
1517	ZINC00619588	493	0.05383408242106785	NO	-
1518	ZINC00619148	491	0.05367724059487012	NO	-
1519	ZINC03148025	954	0.0533426058101096	NO	-
1520	ZINC02620381	824	0.052898013529553575	NO	-
1521	ZINC02550728	813	0.05282776110854801	NO	-
1522	ZINC00558248	440	0.0525676479008382	NO	-
1523	ZINC00316689	233	0.05189196823182911	NO	-
1524	ZINC00122034	91	0.05089828401296257	NO	-
1525	ZINC03906983	1323	0.05048319227622217	NO	-
1526	ZINC03847037	1178	0.05027444338798246	NO	-
1527	ZINC00088986	58	0.049590321947557685	NO	-
1528	ZINC00286981	204	0.04933406664921953	NO	-
