# Supplementary material for: 4D Flexible Atom-Pairs: An efficient probabilistic conformational space comparison for ligand-based virtual screening
Source: J Cheminform. 2011 Jul 6;3:23. doi: 10.1186/1758-2946-3-23 (PMC3156737; doi:10.1186/1758-2946-3-23)
Supplement: Additional file 1 — Archive of the 4D FAPOA result files. This is a Gzip compressed Tar archive containing the result files of the 4D FAPOA on the filtered DUD data sets. The result files are tab-separated plain text files including the following information: method name, active data set with size, cluster information and the distribution of the active molecules over the clusters, decoy data set with size, ratio active:decoy, AUC, awAUC, BEDROC scores for predefined alpha values as suggested by Truchon and Bayly [43], enrichment factors, relative enrichment factor [41], ROC enrichments, awROC enrichments at predefined false positive fractions, chemotype enrichment, ROC and awROC data points, and the ranking of each structure to compute other VS metrics. [file 1758-2946-3-23-S1.GZ › 4DFAPOA_hmga_BW_ResultStatistic.dat]

###################################################################################################
# Screening Result File
# Method used: 4DFAPOA
> <Method_Name>
4DFAPOA
# Data set information
#	Query data set:	./hmga/hmga_query_CS_BW_300.0_T_GMM.sdf
#	Active data set: ./hmga/hmga_clustered_3D_MM_CS_BW_300.0_T_GMM.sdf with cluster information
#		Size: 25 molecules
#		Number of clusters: 4
#		Cluster Summery:
#			Cluster number	# molecules	% of actives
#			1		2		8.0
#			2		13		52.0
#			3		9		36.0
#			4		1		4.0
#	Decoy data set: ./hmga/DUD_hmga_decoys_ID_pass_MWPass_I_MM_CS_BW_300.0_T_GMM.sdf
#		Size: 1423 molecules
#	Ratio actives : decoys
#		1.0 : 56.92
> <AUC>
#	 ROC AUC
	0.9969079409697822
> <awAUC>
#	 ROC awAUC
	0.9904116438726418
> <BEDROC Scores>
#	Alpha Values	BEDROC Scores
	160.9	0.9834
	100.0	0.971
	53.6	0.9617
	50.0	0.9614
	32.2	0.9621
	20.0	0.9674
	16.1	0.9706
	10.0	0.9781
	8.0	0.9813
> <Enrichment Factors>
#	Fraction dataset	Enrichment factor
	0.0010	56.92
	0.01	56.92
	0.02	46.755714285714284
	0.05	18.973333333333333
	0.1	9.881944444444445
	0.2	4.923875432525952
	0.25	3.9309392265193375
> <Relative enrichment factor>
#	Fraction dataset	Enrichment factor
	0.0010	69.06077348066299
	0.01	96.68508287292818
	0.02	92.0
	0.05	96.0
	0.1	100.0
	0.2	100.0
	0.25	100.0
> <ROC Enrichments>
#	True decoy fraction	Enrichment
	0.1	654.58
	0.5	163.645
	1.0	87.27733333333333
	2.0	47.10620689655172
	5.0	18.973333333333333
	10.0	9.951048951048952
> <awROC Enrichments>
#	Decoy fraction	Enrichment
	0.1	533.6249999999999
	0.5	133.40624999999997
	1.0	71.14999999999999
	2.0	42.9353448275862
	5.0	17.293402777777775
	10.0	9.95104895104895
> <Chemotype enrichment>
#	% data set	% active cluster
	0.0	0.0
	0.069	0.0
	0.069	25.0
	0.138	25.0
	0.138	50.0
	1.519	50.0
	1.519	75.0
	3.039	75.0
	3.039	100.0
	100.0	100.0
> <ROC curve data>
#	False positive rate	true positive rate
	0.0	0.0
	0.0	0.88
	7.0E-4	0.88
	7.0E-4	0.92
	0.0141	0.92
	0.0141	0.96
	0.0625	0.96
	0.0625	1.0
	1.0	1.0
> <awROC curve data>
#	False positive rate	true positive rate
	0.0	0.0
	0.0	0.7308
	7.0E-4	0.7308
	7.0E-4	0.75
	0.0141	0.75
	0.0141	0.875
	0.0625	0.875
	0.0625	1.0
	1.0	1.0
> <Screening Table>
# Rank	Mol name	Index in data set	Similarity 2 query	Active	Cluster number
1	ZINC04134477	16	0.31833805990679	YES	3
2	ZINC01320014	6	0.2623197526468188	YES	2
3	ZINC04134475	17	0.26065034244376245	YES	3
4	ZINC03798763	22	0.2581881131346255	YES	3
5	ZINC04134474	18	0.25796369858744655	YES	3
6	ZINC03833876	7	0.25678033217907303	YES	2
7	ZINC04134473	19	0.24887280421776564	YES	3
8	ZINC04134472	20	0.2445486049567256	YES	3
9	ZINC03833889	21	0.23482481890466467	YES	3
10	ZINC03833875	24	0.23156924086648537	YES	3
11	ZINC03833877	23	0.2200421693853748	YES	3
12	ZINC03833890	12	0.20943243150521137	YES	2
13	ZINC03812841	8	0.2085315504196059	YES	2
14	ZINC03833887	3	0.201000207388857	YES	2
15	ZINC03833888	4	0.19911150849470038	YES	2
16	ZINC03833873	9	0.19870670209795707	YES	2
17	ZINC03833883	11	0.1905113227197602	YES	2
18	ZINC03833879	10	0.18123347554431815	YES	2
19	ZINC03833878	13	0.17542550616253427	YES	2
20	ZINC03833886	14	0.17094332618427374	YES	2
21	ZINC03833882	5	0.1473856950631301	YES	2
22	ZINC01530640	25	0.1445314966461384	YES	4
23	ZINC01890513	485	0.1344284798537338	NO	-
24	ZINC03833881	15	0.13039725708021566	YES	2
25	ZINC01043199	346	0.11349975657281967	NO	-
26	ZINC01254337	393	0.11336111165196616	NO	-
27	ZINC03137734	728	0.11165430688439404	NO	-
28	ZINC01554017	456	0.11105639412944088	NO	-
29	ZINC00838428	235	0.1102025278537498	NO	-
30	ZINC00658975	84	0.10985796118728237	NO	-
31	ZINC03970370	1189	0.1081679232542413	NO	-
32	ZINC02147582	514	0.10785820335488827	NO	-
33	ZINC03970371	1190	0.10784252317905751	NO	-
34	ZINC03970368	1188	0.10765826237163904	NO	-
35	ZINC02096079	504	0.10556347664701883	NO	-
36	ZINC04628438	1420	0.10479562572855483	NO	-
37	ZINC03468405	909	0.10477546976168617	NO	-
38	ZINC02094509	503	0.10443018669284865	NO	-
39	ZINC04445240	1363	0.10436688204071429	NO	-
40	ZINC04138698	1277	0.10427564305045917	NO	-
41	ZINC02150229	515	0.10407980515682527	NO	-
42	ZINC01840293	481	0.10399803719851791	NO	-
43	ZINC02092722	501	0.10297488951636598	NO	-
44	ZINC03833872	1	0.1021253697844616	YES	1
45	ZINC03974505	1212	0.1018514651358015	NO	-
46	ZINC03967898	1171	0.10127748445835623	NO	-
47	ZINC03967898	1172	0.10127737665458679	NO	-
48	ZINC01506626	443	0.10083517696420691	NO	-
49	ZINC01613707	461	0.10039651929366397	NO	-
50	ZINC02093247	502	0.10038427159449573	NO	-
51	ZINC03272500	752	0.10020798768210787	NO	-
52	ZINC03546384	982	0.10004774696052024	NO	-
53	ZINC02563245	619	0.09998004964371933	NO	-
54	ZINC04029153	1245	0.09950071823741848	NO	-
55	ZINC01613707	457	0.09940259941448676	NO	-
56	ZINC02328000	569	0.09827318663956763	NO	-
57	ZINC04444563	1362	0.09826475585097771	NO	-
58	ZINC02327995	568	0.0979976781675798	NO	-
59	ZINC04029847	1246	0.09789118298978024	NO	-
60	ZINC03269183	749	0.09786186344944431	NO	-
61	ZINC03272496	751	0.09765254455357844	NO	-
62	ZINC02049068	495	0.09751030139520886	NO	-
63	ZINC03559923	984	0.09746487879812707	NO	-
64	ZINC01552174	453	0.0973868446040416	NO	-
65	ZINC01134009	381	0.09727027400263939	NO	-
66	ZINC03559927	986	0.09698030444341539	NO	-
67	ZINC03269180	748	0.09638381481174169	NO	-
68	ZINC02765342	685	0.09635685062217712	NO	-
69	ZINC01134008	380	0.09628637669828859	NO	-
70	ZINC04455831	1364	0.09626437873939213	NO	-
71	ZINC03559925	985	0.09610109940430307	NO	-
72	ZINC03971705	1203	0.09587691486177888	NO	-
73	ZINC03971705	1197	0.09574391105244383	NO	-
74	ZINC03559928	987	0.09565978003705834	NO	-
75	ZINC03971705	1202	0.09565472097129137	NO	-
76	ZINC03867409	1117	0.0955228303213151	NO	-
77	ZINC03269178	747	0.09533809626209704	NO	-
78	ZINC03971705	1198	0.09530346877221102	NO	-
79	ZINC03971705	1196	0.09512558057434195	NO	-
80	ZINC00818623	218	0.09508187986931554	NO	-
81	ZINC03971705	1201	0.09504703799937637	NO	-
82	ZINC01613707	458	0.09495016750037477	NO	-
83	ZINC00855662	257	0.09494731718456197	NO	-
84	ZINC01812928	474	0.0948861688778004	NO	-
85	ZINC00808809	216	0.09483496216091798	NO	-
86	ZINC01261520	397	0.09460394901270092	NO	-
87	ZINC01261519	396	0.0942193101598502	NO	-
88	ZINC03971705	1199	0.09397878658218463	NO	-
89	ZINC03395323	839	0.09382667103331145	NO	-
90	ZINC01613707	460	0.09356619133183786	NO	-
91	ZINC03867808	1132	0.09355985886341124	NO	-
92	ZINC04465754	1374	0.09355985886341124	NO	-
93	ZINC03395326	840	0.09355287918142201	NO	-
94	ZINC01302485	402	0.09348678894805962	NO	-
95	ZINC01812927	473	0.09323419185319214	NO	-
96	ZINC03362279	784	0.09315497959864501	NO	-
97	ZINC00855663	258	0.0931320864309718	NO	-
98	ZINC00680177	98	0.09309050735571325	NO	-
99	ZINC03971705	1200	0.09297870723661976	NO	-
100	ZINC01613707	459	0.09294109887777158	NO	-
101	ZINC00775784	127	0.09293264663193422	NO	-
102	ZINC04251511	1300	0.09280367212717268	NO	-
103	ZINC03395319	837	0.09271531219912003	NO	-
104	ZINC02431556	606	0.09271498361619275	NO	-
105	ZINC00680176	97	0.09261089406154789	NO	-
106	ZINC03971705	1204	0.09257517678484274	NO	-
107	ZINC03220273	734	0.0924896936488896	NO	-
108	ZINC00808810	217	0.09243117667102226	NO	-
109	ZINC03362277	783	0.0923818875796954	NO	-
110	ZINC04038068	1249	0.09237660966358534	NO	-
111	ZINC04259960	1305	0.09229113586884657	NO	-
112	ZINC03395518	848	0.09217224834970265	NO	-
113	ZINC03395322	838	0.09208394215934303	NO	-
114	ZINC00041692	2	0.0920285710445378	YES	1
115	ZINC03395381	841	0.09200166916000108	NO	-
116	ZINC03867480	1119	0.09186061129737012	NO	-
117	ZINC01302484	401	0.09177519078798818	NO	-
118	ZINC03395514	846	0.09169264854215306	NO	-
119	ZINC04251511	1302	0.09166277876067873	NO	-
120	ZINC03971744	1208	0.09155448625722593	NO	-
121	ZINC00582009	4	0.09142077219155852	NO	-
122	ZINC04089918	1260	0.09136567104915362	NO	-
123	ZINC02355006	591	0.09133253719894609	NO	-
124	ZINC01620628	462	0.09118495593466422	NO	-
125	ZINC03395516	847	0.09114897477733294	NO	-
126	ZINC00778959	192	0.0910229535183898	NO	-
127	ZINC04251511	1301	0.09101857288208141	NO	-
128	ZINC00989144	329	0.09100500142649542	NO	-
129	ZINC00600838	23	0.09098804508877512	NO	-
130	ZINC03969486	1181	0.09085937675303449	NO	-
131	ZINC03420240	867	0.0907530922809868	NO	-
132	ZINC03653516	1011	0.09071459918667943	NO	-
133	ZINC03381928	816	0.09067537615467496	NO	-
134	ZINC04250024	1298	0.0906539583285755	NO	-
135	ZINC03245481	743	0.09056298120001993	NO	-
136	ZINC03395511	845	0.0904627070162288	NO	-
137	ZINC03395386	843	0.09036254161889964	NO	-
138	ZINC03454954	895	0.09035674389894272	NO	-
139	ZINC03653514	1010	0.09033304648626422	NO	-
140	ZINC01620628	466	0.09031409128203004	NO	-
141	ZINC03971740	1206	0.09026172053373785	NO	-
142	ZINC03971741	1207	0.09019829001866174	NO	-
143	ZINC03867480	1118	0.09004405251523452	NO	-
144	ZINC03381919	813	0.08995263713690277	NO	-
145	ZINC03245482	744	0.08974566047472508	NO	-
146	ZINC03867481	1121	0.08970020982555586	NO	-
147	ZINC01508848	447	0.08968615928709808	NO	-
148	ZINC00844782	241	0.08966615717293204	NO	-
149	ZINC00844782	242	0.08960329397952459	NO	-
150	ZINC03867481	1120	0.08956753091722958	NO	-
151	ZINC03395389	844	0.08950295415860414	NO	-
152	ZINC00775629	123	0.08947949622567483	NO	-
153	ZINC01247362	391	0.08942269131209873	NO	-
154	ZINC04250024	1297	0.08940686401397538	NO	-
155	ZINC03969487	1182	0.08935446601599853	NO	-
156	ZINC02855394	698	0.08931356158973812	NO	-
157	ZINC02099283	506	0.08914347508171132	NO	-
158	ZINC01051283	357	0.08914039074215382	NO	-
159	ZINC02819199	697	0.08907660201779288	NO	-
160	ZINC02348073	586	0.08900931476771272	NO	-
161	ZINC03381923	814	0.08900818313768102	NO	-
162	ZINC03392998	832	0.08889034963100545	NO	-
163	ZINC03381926	815	0.08886689468122831	NO	-
164	ZINC03867555	1126	0.08882883705388142	NO	-
165	ZINC04465623	1373	0.08882883705388142	NO	-
166	ZINC02092572	500	0.08880944172704784	NO	-
167	ZINC03867482	1122	0.08865737650880867	NO	-
168	ZINC00775637	124	0.08859726395967463	NO	-
169	ZINC02225165	530	0.08857210402939387	NO	-
170	ZINC03393001	834	0.08843152260477015	NO	-
171	ZINC01504693	441	0.08841863507253551	NO	-
172	ZINC03245480	742	0.08836610332943816	NO	-
173	ZINC00778959	190	0.08836348878765475	NO	-
174	ZINC02348068	585	0.0883222191843398	NO	-
175	ZINC03867482	1123	0.08822450892932636	NO	-
176	ZINC00818768	221	0.08812800453678866	NO	-
177	ZINC03420540	871	0.08812653860920847	NO	-
178	ZINC03868243	1138	0.0880705424090202	NO	-
179	ZINC00778957	186	0.08806190702912138	NO	-
180	ZINC04341231	1338	0.08800254501686008	NO	-
181	ZINC03420442	868	0.08787392113489563	NO	-
182	ZINC04250024	1299	0.08770717411464556	NO	-
183	ZINC03395384	842	0.08754118844133416	NO	-
184	ZINC01620628	465	0.08747954817744907	NO	-
185	ZINC01113535	375	0.08734533668350312	NO	-
186	ZINC00778955	180	0.08733697290281774	NO	-
187	ZINC00778960	194	0.08729382012039104	NO	-
188	ZINC03866737	1113	0.08728987406383401	NO	-
189	ZINC00778958	189	0.08727837385222464	NO	-
190	ZINC01620628	464	0.08724306721208452	NO	-
191	ZINC00818765	219	0.08722317370378918	NO	-
192	ZINC00778955	179	0.08718942206709583	NO	-
193	ZINC03930359	1162	0.08713924102993609	NO	-
194	ZINC00627738	47	0.08713650150780253	NO	-
195	ZINC03985035	1227	0.08713149788235035	NO	-
196	ZINC03985035	1226	0.08711737554860628	NO	-
197	ZINC03069068	723	0.08707569138319972	NO	-
198	ZINC02647676	644	0.08704075777331667	NO	-
199	ZINC01620628	463	0.08701001987249456	NO	-
200	ZINC03393001	835	0.08697783261627123	NO	-
201	ZINC00778959	191	0.08683412440783485	NO	-
202	ZINC00989150	330	0.08681859687839988	NO	-
203	ZINC00778960	193	0.08677873178551117	NO	-
204	ZINC01050962	354	0.08677040072165544	NO	-
205	ZINC03971010	1195	0.08675695090833681	NO	-
206	ZINC03375899	807	0.08671969982425047	NO	-
207	ZINC03971009	1192	0.0866263022944906	NO	-
208	ZINC03971009	1193	0.08660424314586009	NO	-
209	ZINC00989151	331	0.08659389862168082	NO	-
210	ZINC04065076	1258	0.08653664145998788	NO	-
211	ZINC03971010	1194	0.08653364867171524	NO	-
212	ZINC04465018	1369	0.08653364867171524	NO	-
213	ZINC04409774	1351	0.08648934638214519	NO	-
214	ZINC03406460	858	0.08648822669361603	NO	-
215	ZINC03392998	833	0.08646502596140264	NO	-
216	ZINC01114218	376	0.08643979953243322	NO	-
217	ZINC02953054	715	0.08641847133455653	NO	-
218	ZINC03111541	726	0.0863973909860121	NO	-
219	ZINC02260024	549	0.08637944989551787	NO	-
220	ZINC03855070	1057	0.08637306860139275	NO	-
221	ZINC00818767	220	0.08636240819883495	NO	-
222	ZINC02199033	520	0.08621217931135663	NO	-
223	ZINC00778956	183	0.08616375122858314	NO	-
224	ZINC02230577	532	0.08613035451711722	NO	-
225	ZINC03563944	991	0.08612365709992145	NO	-
226	ZINC02805896	695	0.08608434344526306	NO	-
227	ZINC03235141	737	0.08606563151181479	NO	-
228	ZINC01036265	343	0.08597475313598278	NO	-
229	ZINC01504697	442	0.08595927173171422	NO	-
230	ZINC03512958	955	0.08590412146400485	NO	-
231	ZINC02127108	511	0.08575054715284222	NO	-
232	ZINC00594089	18	0.08569192613952055	NO	-
233	ZINC00778954	177	0.08565333751676239	NO	-
234	ZINC02656188	652	0.08564211795059594	NO	-
235	ZINC03982844	1225	0.08552231139409742	NO	-
236	ZINC03470021	911	0.08551600534670173	NO	-
237	ZINC03868453	1141	0.08548747454589249	NO	-
238	ZINC00778951	167	0.0854160408368286	NO	-
239	ZINC03889293	1145	0.08539310659170862	NO	-
240	ZINC03313299	767	0.08537176443761785	NO	-
241	ZINC03563942	990	0.08531902831918331	NO	-
242	ZINC03512968	956	0.08530023152180163	NO	-
243	ZINC02232628	533	0.08526774144675134	NO	-
244	ZINC00778952	171	0.08517876038054017	NO	-
245	ZINC03991923	1237	0.08515063267847374	NO	-
246	ZINC02219118	527	0.0851271516501498	NO	-
247	ZINC03403484	856	0.08508649161839989	NO	-
248	ZINC03563949	993	0.0850261897755933	NO	-
249	ZINC00778953	174	0.08496421735859055	NO	-
250	ZINC03313305	769	0.08493508737112977	NO	-
251	ZINC03982843	1224	0.08492879701466488	NO	-
252	ZINC03313301	768	0.08489266716488658	NO	-
253	ZINC00778958	187	0.08474436199427342	NO	-
254	ZINC03563946	992	0.08471433667614922	NO	-
255	ZINC03606697	1007	0.08467571090045801	NO	-
256	ZINC00778958	188	0.08462965868502204	NO	-
257	ZINC00778953	173	0.08457891913342061	NO	-
258	ZINC00778956	181	0.08453258982654867	NO	-
259	ZINC02739361	681	0.08448251732022773	NO	-
260	ZINC03663133	1015	0.08444771772341957	NO	-
261	ZINC01118875	377	0.08440853875077145	NO	-
262	ZINC02228115	531	0.0844023939990266	NO	-
263	ZINC03968825	1179	0.08438957036999961	NO	-
264	ZINC03968679	1177	0.08429285716198981	NO	-
265	ZINC02363383	593	0.08427921913545063	NO	-
266	ZINC03968678	1175	0.08426979080696496	NO	-
267	ZINC00778955	178	0.08419072369763743	NO	-
268	ZINC03849502	1032	0.08413599307864283	NO	-
269	ZINC04464702	1368	0.08413599307864283	NO	-
270	ZINC02235432	534	0.08411080824412638	NO	-
271	ZINC00778957	184	0.08408741789594268	NO	-
272	ZINC03887179	1144	0.08401175122778497	NO	-
273	ZINC04413430	1354	0.08394588174556879	NO	-
274	ZINC02739360	680	0.08392020061818514	NO	-
275	ZINC00778960	195	0.08389561533955056	NO	-
276	ZINC03968677	1174	0.08388564716488055	NO	-
277	ZINC03369182	796	0.08377226571661812	NO	-
278	ZINC00778846	135	0.08372187014185276	NO	-
279	ZINC03968677	1173	0.08371622313273033	NO	-
280	ZINC00778954	176	0.08369113169917379	NO	-
281	ZINC00902949	293	0.0836649016328185	NO	-
282	ZINC03972420	1209	0.0836342408761666	NO	-
283	ZINC04470405	1384	0.0836342408761666	NO	-
284	ZINC04078203	1259	0.08362125679159985	NO	-
285	ZINC01118875	378	0.08346216102268082	NO	-
286	ZINC03860073	1108	0.0834461248318161	NO	-
287	ZINC00902953	296	0.08343392699465861	NO	-
288	ZINC04143464	1279	0.08333603816580659	NO	-
289	ZINC03890031	1150	0.08328021235106152	NO	-
290	ZINC01516550	448	0.08326349941659215	NO	-
291	ZINC01508638	445	0.08315297298952787	NO	-
292	ZINC01508638	446	0.08315297298952787	NO	-
293	ZINC00662626	85	0.0831451600346644	NO	-
294	ZINC02241947	544	0.08312690841112925	NO	-
295	ZINC00626212	39	0.0830934487520643	NO	-
296	ZINC00778951	168	0.0830519698225906	NO	-
297	ZINC02241946	543	0.08304458279505528	NO	-
298	ZINC00778954	175	0.08304379823067724	NO	-
299	ZINC03403911	857	0.08304052239121706	NO	-
300	ZINC00626210	38	0.08302635304912764	NO	-
301	ZINC01032240	341	0.08298680256051605	NO	-
302	ZINC03968678	1176	0.08288178482428589	NO	-
303	ZINC03458337	899	0.08286360017642855	NO	-
304	ZINC02242539	545	0.08277424094094875	NO	-
305	ZINC02181941	517	0.08275253789367722	NO	-
306	ZINC03855172	1059	0.0826992893395134	NO	-
307	ZINC03860073	1107	0.08262273077982166	NO	-
308	ZINC04502772	1396	0.08260969945581197	NO	-
309	ZINC00626215	41	0.08256988958291928	NO	-
310	ZINC01826154	477	0.08253285622858736	NO	-
311	ZINC00778952	169	0.08252356338375616	NO	-
312	ZINC00803728	215	0.08246261025531265	NO	-
313	ZINC00902955	298	0.08245832957390639	NO	-
314	ZINC04517147	1402	0.08243917866573312	NO	-
315	ZINC00778845	132	0.0823994357826205	NO	-
316	ZINC03855172	1058	0.08235495311490078	NO	-
317	ZINC00626212	40	0.08235401671201045	NO	-
318	ZINC00626215	42	0.08233257767538214	NO	-
319	ZINC00839525	236	0.08232327401032542	NO	-
320	ZINC03498414	940	0.08230616410148206	NO	-
321	ZINC03818814	1022	0.08229756296782793	NO	-
322	ZINC00626209	36	0.08228409056300508	NO	-
323	ZINC02163772	516	0.08225722962546506	NO	-
324	ZINC03852767	1051	0.08225286079392899	NO	-
325	ZINC00902955	299	0.082222972284039	NO	-
326	ZINC03498471	948	0.08221933186047821	NO	-
327	ZINC03990175	1235	0.08217338671775984	NO	-
328	ZINC00778953	172	0.08213523585277363	NO	-
329	ZINC01826154	478	0.08210709268241505	NO	-
330	ZINC03860072	1105	0.0821039412580815	NO	-
331	ZINC00794942	213	0.08208308927044917	NO	-
332	ZINC00778846	134	0.08206136798844632	NO	-
333	ZINC03362835	787	0.08204526310561158	NO	-
334	ZINC00778846	133	0.08203686994320426	NO	-
335	ZINC03394897	836	0.08201064018756854	NO	-
336	ZINC00778848	141	0.08189213465383982	NO	-
337	ZINC00778952	170	0.08188140118492626	NO	-
338	ZINC01359144	408	0.08187427157064643	NO	-
339	ZINC00778951	166	0.08184210335620255	NO	-
340	ZINC01553849	455	0.08167089125261581	NO	-
341	ZINC00778845	130	0.08165948508636767	NO	-
342	ZINC00658805	83	0.0816493244431376	NO	-
343	ZINC01359144	409	0.08163667203608165	NO	-
344	ZINC03365266	789	0.08162765580668006	NO	-
345	ZINC01508638	444	0.08161655508620447	NO	-
346	ZINC00626210	37	0.08160417699567195	NO	-
347	ZINC03860072	1106	0.0815966345542916	NO	-
348	ZINC03659996	1012	0.08158853823573713	NO	-
349	ZINC00778847	138	0.0815554623328419	NO	-
350	ZINC00850094	246	0.08150156744543866	NO	-
351	ZINC00778945	161	0.0814430496763315	NO	-
352	ZINC00626209	35	0.08142880410397105	NO	-
353	ZINC00778945	162	0.08142851451577539	NO	-
354	ZINC03453376	893	0.08142701971985161	NO	-
355	ZINC02430567	605	0.08140303756738848	NO	-
356	ZINC04319342	1329	0.08137085695787097	NO	-
357	ZINC01426769	431	0.08136475752667054	NO	-
358	ZINC03436567	875	0.08134471605318906	NO	-
359	ZINC02051448	496	0.08128785393594981	NO	-
360	ZINC00714466	109	0.08127835309787773	NO	-
361	ZINC00778944	159	0.08127041676510251	NO	-
362	ZINC03162701	730	0.08123561979407556	NO	-
363	ZINC03498448	945	0.0812334760733535	NO	-
364	ZINC02218524	526	0.08122719211042348	NO	-
365	ZINC04240838	1294	0.08119917152423031	NO	-
366	ZINC03314696	770	0.08118793331254684	NO	-
367	ZINC02051449	497	0.08117280423045045	NO	-
368	ZINC01366447	422	0.0811531033753047	NO	-
369	ZINC04170593	1288	0.08109550394784407	NO	-
370	ZINC02433920	607	0.08107488414905141	NO	-
371	ZINC03868163	1137	0.08105722698752002	NO	-
372	ZINC00794942	211	0.08100020674823417	NO	-
373	ZINC00794942	212	0.08096046130241691	NO	-
374	ZINC00637534	68	0.08094862842410942	NO	-
375	ZINC02430565	604	0.08094587508735496	NO	-
376	ZINC00761799	118	0.08093905736875484	NO	-
377	ZINC03663008	1014	0.08091777584720407	NO	-
378	ZINC02736813	678	0.0809176573567657	NO	-
379	ZINC02640042	639	0.08090366841639399	NO	-
380	ZINC03663007	1013	0.08087048705808948	NO	-
381	ZINC02433921	608	0.08085837442024534	NO	-
382	ZINC04516309	1401	0.08081855263966702	NO	-
383	ZINC03027515	720	0.08069774579229765	NO	-
384	ZINC04270322	1306	0.08053679778946936	NO	-
385	ZINC03990175	1236	0.08052021095517528	NO	-
386	ZINC00778944	157	0.08048300574587561	NO	-
387	ZINC00637530	66	0.08045628151324642	NO	-
388	ZINC00778957	185	0.08042421569773109	NO	-
389	ZINC00850095	247	0.08041010744282572	NO	-
390	ZINC02876695	702	0.08038941113774452	NO	-
391	ZINC02279710	553	0.08037747244590876	NO	-
392	ZINC00850094	245	0.08035175039726274	NO	-
393	ZINC00778845	131	0.080336140503871	NO	-
394	ZINC00778848	140	0.08033216985231907	NO	-
395	ZINC01206415	386	0.08031852197454317	NO	-
396	ZINC02638656	638	0.0803156064882766	NO	-
397	ZINC03889311	1146	0.0803066627075265	NO	-
398	ZINC03236011	738	0.08030105940681763	NO	-
399	ZINC04308160	1316	0.08028166916999066	NO	-
400	ZINC00958550	308	0.08026901785404635	NO	-
401	ZINC00902953	294	0.0801482274849507	NO	-
402	ZINC00845757	243	0.0800814835350362	NO	-
403	ZINC02118248	509	0.0800707139131644	NO	-
404	ZINC03498356	936	0.08005090627724665	NO	-
405	ZINC00778956	182	0.0800166857572758	NO	-
406	ZINC00637530	67	0.08000870258808818	NO	-
407	ZINC00778945	160	0.0799722071035397	NO	-
408	ZINC00845757	244	0.07996587246158386	NO	-
409	ZINC00850095	248	0.07996525931089267	NO	-
410	ZINC03369242	798	0.0799640404184151	NO	-
411	ZINC03850523	1035	0.07993830047437342	NO	-
412	ZINC00902949	291	0.07981996978920011	NO	-
413	ZINC01892057	486	0.0797922140041788	NO	-
414	ZINC02118249	510	0.07968686007243651	NO	-
415	ZINC00637534	69	0.07968153074806056	NO	-
416	ZINC00675019	87	0.07967207601557341	NO	-
417	ZINC01350589	406	0.07960810722336488	NO	-
418	ZINC03498119	931	0.07960786871513496	NO	-
419	ZINC02622078	625	0.07960668003544179	NO	-
420	ZINC00636545	62	0.07954957751832166	NO	-
421	ZINC00778847	137	0.0795219404766484	NO	-
422	ZINC00706081	104	0.07951109212663464	NO	-
423	ZINC00778946	163	0.07948050836269872	NO	-
424	ZINC00778848	139	0.07946103139632127	NO	-
425	ZINC00778943	154	0.07941809258496611	NO	-
426	ZINC03973212	1211	0.0794052547959557	NO	-
427	ZINC04170593	1289	0.07936669979146428	NO	-
428	ZINC03858576	1087	0.07936231384072785	NO	-
429	ZINC00590434	12	0.07935665987388081	NO	-
430	ZINC00778946	164	0.07935633008234727	NO	-
431	ZINC00778943	156	0.07927260219215986	NO	-
432	ZINC03281309	756	0.07922512190992623	NO	-
433	ZINC00097600	2	0.07921981524894053	NO	-
434	ZINC00778847	136	0.07916331252892081	NO	-
435	ZINC03453122	892	0.07915021534957742	NO	-
436	ZINC04170593	1287	0.07910288939572709	NO	-
437	ZINC00627213	46	0.07909036297844975	NO	-
438	ZINC00627213	45	0.07908459823655406	NO	-
439	ZINC03369292	802	0.07901274637878533	NO	-
440	ZINC01112466	374	0.07900993657806661	NO	-
441	ZINC04126203	1271	0.07900533998453864	NO	-
442	ZINC04638654	1422	0.07893715189010846	NO	-
443	ZINC01050918	352	0.07892869823529632	NO	-
444	ZINC04319536	1330	0.07892078441933804	NO	-
445	ZINC03945853	1168	0.07887767097608789	NO	-
446	ZINC00902949	292	0.07883266674828243	NO	-
447	ZINC03498469	947	0.07879733372444492	NO	-
448	ZINC00902953	295	0.07878723578965001	NO	-
449	ZINC03387638	826	0.07873264986058617	NO	-
450	ZINC03470577	912	0.07872574345637437	NO	-
451	ZINC03498348	934	0.07872566550093588	NO	-
452	ZINC02280187	554	0.07871082023890474	NO	-
453	ZINC03387625	825	0.07870813191452872	NO	-
454	ZINC00627209	44	0.0786782819707762	NO	-
455	ZINC03857521	1065	0.07866841638430187	NO	-
456	ZINC00902955	297	0.07862189188908619	NO	-
457	ZINC03454956	896	0.0786153434144517	NO	-
458	ZINC03857520	1063	0.07860529262815058	NO	-
459	ZINC00778943	155	0.07857338428917723	NO	-
460	ZINC04179411	1292	0.07855842150289856	NO	-
461	ZINC01050918	353	0.07853743948668544	NO	-
462	ZINC00762352	119	0.07851859542011058	NO	-
463	ZINC03387614	823	0.07851324200570983	NO	-
464	ZINC00706080	103	0.07848977856241307	NO	-
465	ZINC03859929	1100	0.07848792767427168	NO	-
466	ZINC02294593	558	0.07847783785773962	NO	-
467	ZINC00635377	61	0.07847135469790077	NO	-
468	ZINC03333902	775	0.07845203414061955	NO	-
469	ZINC03857915	1079	0.07845056512755601	NO	-
470	ZINC03859928	1098	0.07842395203246558	NO	-
471	ZINC01051054	356	0.07839954192755084	NO	-
472	ZINC01206417	387	0.07837531695398084	NO	-
473	ZINC04316996	1322	0.0783752467608952	NO	-
474	ZINC00850201	250	0.07833213785297186	NO	-
475	ZINC03388980	831	0.07833165022232826	NO	-
476	ZINC00763475	120	0.07831215680604332	NO	-
477	ZINC04170593	1290	0.07830469505098038	NO	-
478	ZINC01894401	488	0.07827424052353114	NO	-
479	ZINC02219657	528	0.07826951036560727	NO	-
480	ZINC03858518	1085	0.07826490594903344	NO	-
481	ZINC04470423	1385	0.07826490594903344	NO	-
482	ZINC03867742	1127	0.07822504369431715	NO	-
483	ZINC03945853	1167	0.07820075294168238	NO	-
484	ZINC00778939	145	0.07817776149175983	NO	-
485	ZINC03859929	1099	0.07814469770412615	NO	-
486	ZINC01628288	467	0.07814168304462542	NO	-
487	ZINC03889942	1149	0.07811919823271248	NO	-
488	ZINC03854411	1056	0.0781131329296301	NO	-
489	ZINC00915818	302	0.07803853394874033	NO	-
490	ZINC04059679	1256	0.07802870366152938	NO	-
491	ZINC03945847	1165	0.07800154627864049	NO	-
492	ZINC00946168	306	0.07800008788197862	NO	-
493	ZINC00838114	234	0.07799853231465427	NO	-
494	ZINC00593205	16	0.07794123105683176	NO	-
495	ZINC00593205	17	0.07792325719271882	NO	-
496	ZINC00633224	55	0.07792173130810376	NO	-
497	ZINC03341986	777	0.07790681528391127	NO	-
498	ZINC03418854	865	0.07790574758313866	NO	-
499	ZINC00633224	54	0.0779017219914341	NO	-
500	ZINC03494917	929	0.07787419118476065	NO	-
501	ZINC00778944	158	0.07787214542171671	NO	-
502	ZINC01074875	363	0.07785336755775031	NO	-
503	ZINC00778942	151	0.07782255274768966	NO	-
504	ZINC01931549	491	0.07781231413785038	NO	-
505	ZINC03857521	1066	0.07780817822861467	NO	-
506	ZINC03546414	983	0.07774976095836955	NO	-
507	ZINC02430544	603	0.07774339152166328	NO	-
508	ZINC02339239	581	0.07773745665495924	NO	-
509	ZINC03859928	1097	0.07766914343261011	NO	-
510	ZINC00946169	307	0.07764420140204968	NO	-
511	ZINC03302579	762	0.07762442324971831	NO	-
512	ZINC03317693	771	0.07757553756617272	NO	-
513	ZINC00633233	56	0.07757525654675798	NO	-
514	ZINC01778967	469	0.07756415967114531	NO	-
515	ZINC03387611	822	0.07755555973749907	NO	-
516	ZINC03398884	852	0.07755286878444123	NO	-
517	ZINC03867810	1133	0.07752383932997103	NO	-
518	ZINC02788563	690	0.07752196734294127	NO	-
519	ZINC01135678	382	0.0774845719929066	NO	-
520	ZINC03873755	1142	0.07747676308260379	NO	-
521	ZINC00625913	33	0.07747551959973614	NO	-
522	ZINC00850893	251	0.07742144653120504	NO	-
523	ZINC00593200	15	0.07741700595368177	NO	-
524	ZINC03857520	1064	0.07740491332562381	NO	-
525	ZINC04043061	1253	0.07735932813396493	NO	-
526	ZINC04043061	1254	0.07732307409786397	NO	-
527	ZINC02491939	618	0.07730605006840896	NO	-
528	ZINC03889940	1148	0.0773017034593706	NO	-
529	ZINC03945847	1166	0.07729706353348521	NO	-
530	ZINC00633289	59	0.07726712343133589	NO	-
531	ZINC02294592	557	0.07726672086746143	NO	-
532	ZINC00850903	254	0.07726345951475634	NO	-
533	ZINC00627209	43	0.07726013687055976	NO	-
534	ZINC04316996	1321	0.07716795615794207	NO	-
535	ZINC03469215	910	0.07716507206456226	NO	-
536	ZINC00989131	328	0.0771441243172988	NO	-
537	ZINC03331541	774	0.07713483805743768	NO	-
538	ZINC02859715	699	0.07712569864258847	NO	-
539	ZINC03858415	1082	0.07711999038158944	NO	-
540	ZINC03982840	1221	0.07706721480921488	NO	-
541	ZINC02662214	660	0.07706503627367269	NO	-
542	ZINC01051052	355	0.07703473807470881	NO	-
543	ZINC00706151	108	0.07701018829497767	NO	-
544	ZINC00625910	31	0.07698292476568869	NO	-
545	ZINC00781596	208	0.07698092115179678	NO	-
546	ZINC00778939	146	0.0769717089248885	NO	-
547	ZINC03420510	870	0.07696168708774223	NO	-
548	ZINC03302581	763	0.07695457154799833	NO	-
549	ZINC03387710	828	0.07692511558751482	NO	-
550	ZINC02952803	713	0.07691747454283104	NO	-
551	ZINC03446374	881	0.07691212016883897	NO	-
552	ZINC03605834	1005	0.07690896236090738	NO	-
553	ZINC00706150	107	0.0769039110866504	NO	-
554	ZINC03387610	821	0.0768675444218057	NO	-
555	ZINC03273258	754	0.07686182541263994	NO	-
556	ZINC00850200	249	0.0768264849690751	NO	-
557	ZINC00625913	32	0.07679683330420019	NO	-
558	ZINC03296191	760	0.07679102385712841	NO	-
559	ZINC00841587	240	0.0767797925847041	NO	-
560	ZINC00625910	30	0.07676512097440123	NO	-
561	ZINC03605833	1004	0.07673611319191666	NO	-
562	ZINC03382688	817	0.07671730914043637	NO	-
563	ZINC02433926	609	0.07666885112217002	NO	-
564	ZINC03453070	890	0.07665012882537288	NO	-
565	ZINC02129516	513	0.07664381817915018	NO	-
566	ZINC00864379	261	0.07663642789052837	NO	-
567	ZINC00637687	73	0.07661362562782607	NO	-
568	ZINC04126203	1270	0.07650285351244317	NO	-
569	ZINC01076498	365	0.07648644759369391	NO	-
570	ZINC03498435	941	0.07647269282748431	NO	-
571	ZINC03453074	891	0.07645311627461382	NO	-
572	ZINC03858023	1081	0.07645000357665092	NO	-
573	ZINC00637613	71	0.07641095291014557	NO	-
574	ZINC00778946	165	0.07638891304450378	NO	-
575	ZINC04126203	1272	0.07635768916727985	NO	-
576	ZINC00593200	14	0.07635721299685883	NO	-
577	ZINC03385704	819	0.07631782944002664	NO	-
578	ZINC03387639	827	0.07631171085602256	NO	-
579	ZINC03851833	1048	0.07628939134360642	NO	-
580	ZINC04465264	1371	0.07628939134360642	NO	-
581	ZINC00778942	152	0.07628696102568379	NO	-
582	ZINC04035536	1248	0.07627533887437649	NO	-
583	ZINC03472811	914	0.07625391755427985	NO	-
584	ZINC03858415	1084	0.07616754829432183	NO	-
585	ZINC00637687	72	0.0761640395656608	NO	-
586	ZINC02129514	512	0.07611986169213919	NO	-
587	ZINC03461563	905	0.07609702918940937	NO	-
588	ZINC03605836	1006	0.07608632695221361	NO	-
589	ZINC00850893	252	0.07607188237707152	NO	-
590	ZINC04606773	1410	0.07606361027997051	NO	-
591	ZINC03445943	880	0.07597662174788873	NO	-
592	ZINC03498437	942	0.07580788102101653	NO	-
593	ZINC02344580	584	0.0758027672786032	NO	-
594	ZINC00633233	57	0.0757800969137847	NO	-
595	ZINC03362619	785	0.07576565905438643	NO	-
596	ZINC01423558	428	0.07575868777232106	NO	-
597	ZINC02242542	546	0.0757535619095585	NO	-
598	ZINC04031759	1247	0.07574907733930833	NO	-
599	ZINC02694773	668	0.07574103127000888	NO	-
600	ZINC00625939	34	0.07568212994144907	NO	-
601	ZINC02762914	684	0.07567742802135516	NO	-
602	ZINC03453029	889	0.07566907619062482	NO	-
603	ZINC01253780	392	0.0756410945244955	NO	-
604	ZINC03451887	888	0.07556237990584715	NO	-
605	ZINC00781597	209	0.0755516802511166	NO	-
606	ZINC00850903	253	0.07550356668248102	NO	-
607	ZINC02056379	498	0.07547066345400945	NO	-
608	ZINC01076502	367	0.07541710376605594	NO	-
609	ZINC00915816	301	0.07541435685380891	NO	-
610	ZINC00651132	78	0.07539942262538255	NO	-
611	ZINC00994671	334	0.07539918814735617	NO	-
612	ZINC01065571	360	0.07538083827296392	NO	-
613	ZINC01516860	449	0.07537624228340234	NO	-
614	ZINC01076500	366	0.07535812824961967	NO	-
615	ZINC02056380	499	0.07532078188979727	NO	-
616	ZINC01076495	364	0.0753135258841264	NO	-
617	ZINC03867810	1134	0.07530816657129256	NO	-
618	ZINC00637613	70	0.07527634566474808	NO	-
619	ZINC03980247	1219	0.0752321137560438	NO	-
620	ZINC03289521	758	0.07512530964576102	NO	-
621	ZINC02792971	691	0.07511909951321895	NO	-
622	ZINC03511245	954	0.0751017085353143	NO	-
623	ZINC02221422	529	0.07508159757992164	NO	-
624	ZINC03444109	877	0.07506342022305572	NO	-
625	ZINC00729536	111	0.07506299842409825	NO	-
626	ZINC00633289	58	0.07504639341846546	NO	-
627	ZINC00588719	6	0.07503162812169557	NO	-
628	ZINC03472808	913	0.07501826048529622	NO	-
629	ZINC00778941	150	0.07498904580149601	NO	-
630	ZINC02654217	649	0.07497900622120587	NO	-
631	ZINC01897885	489	0.07495930146123504	NO	-
632	ZINC03780981	1018	0.07494127669187242	NO	-
633	ZINC03280084	755	0.0749039735612933	NO	-
634	ZINC04459262	1367	0.07486078481394771	NO	-
635	ZINC03369279	800	0.07484284808538501	NO	-
636	ZINC03387763	829	0.07483266573879503	NO	-
637	ZINC00778941	148	0.07483043313752591	NO	-
638	ZINC03293924	759	0.07482805616240798	NO	-
639	ZINC00778942	153	0.07480649984672522	NO	-
640	ZINC03377104	808	0.07479138794057254	NO	-
641	ZINC02884310	704	0.07473961219990545	NO	-
642	ZINC00778939	147	0.07472447897105822	NO	-
643	ZINC00828770	229	0.07469000096839062	NO	-
644	ZINC04494256	1389	0.07468564908190549	NO	-
645	ZINC00778975	198	0.07465381660651502	NO	-
646	ZINC03490304	928	0.07465203131002505	NO	-
647	ZINC03519732	957	0.0746099988920593	NO	-
648	ZINC03020000	719	0.0746072265842899	NO	-
649	ZINC01426764	430	0.07458734762423244	NO	-
650	ZINC03534221	963	0.0745341798826725	NO	-
651	ZINC04469328	1379	0.07450978528391704	NO	-
652	ZINC03780981	1019	0.07449964559744285	NO	-
653	ZINC03362621	786	0.0744667653674497	NO	-
654	ZINC03320627	772	0.07446291751553238	NO	-
655	ZINC03498439	943	0.0744610265138597	NO	-
656	ZINC04169590	1286	0.07443027293459285	NO	-
657	ZINC02410742	598	0.07441769446651998	NO	-
658	ZINC00778941	149	0.0744110942560972	NO	-
659	ZINC00881475	280	0.07440295006194417	NO	-
660	ZINC03387616	824	0.07439562673993846	NO	-
661	ZINC03857936	1080	0.07437442923610985	NO	-
662	ZINC01899255	490	0.07434253477207955	NO	-
663	ZINC02414778	599	0.07430649545322708	NO	-
664	ZINC00864457	263	0.0742628668764226	NO	-
665	ZINC03892202	1153	0.07424365674377073	NO	-
666	ZINC00864459	269	0.07423863204838665	NO	-
667	ZINC02295070	560	0.07420947985279301	NO	-
668	ZINC00864458	267	0.07419552997898729	NO	-
669	ZINC00864458	266	0.07418582227112218	NO	-
670	ZINC01434174	433	0.07416492079971909	NO	-
671	ZINC04490591	1387	0.07416154122450459	NO	-
672	ZINC03498463	946	0.0741451960175981	NO	-
673	ZINC03498403	938	0.07410870514830545	NO	-
674	ZINC00864457	264	0.07406505025568623	NO	-
675	ZINC03906599	1157	0.07405665783634942	NO	-
676	ZINC03854219	1054	0.07398305154372728	NO	-
677	ZINC04316729	1319	0.07395122735924385	NO	-
678	ZINC00864459	270	0.07392390874613007	NO	-
679	ZINC00902808	289	0.07391567616145676	NO	-
680	ZINC00775483	122	0.07390284042455128	NO	-
681	ZINC03858415	1083	0.0736327441523502	NO	-
682	ZINC03369187	797	0.07362676244821333	NO	-
683	ZINC04522068	1404	0.07361297214913233	NO	-
684	ZINC02358643	592	0.07360714419789269	NO	-
685	ZINC00864458	265	0.07352247213348218	NO	-
686	ZINC02208658	525	0.07348096392659471	NO	-
687	ZINC03606987	1008	0.07347650825431026	NO	-
688	ZINC03930357	1161	0.0734529762508262	NO	-
689	ZINC04500641	1391	0.07343393803295602	NO	-
690	ZINC00828769	227	0.07341100856222842	NO	-
691	ZINC02464126	612	0.0733632983968059	NO	-
692	ZINC00864457	262	0.0733554708859782	NO	-
693	ZINC02096366	505	0.0733516620363308	NO	-
694	ZINC00729537	112	0.07334323565758963	NO	-
695	ZINC02736357	677	0.07334086334693325	NO	-
696	ZINC04117052	1268	0.07333631973657961	NO	-
697	ZINC02888648	708	0.07333528204580751	NO	-
698	ZINC04507981	1397	0.0733302432564824	NO	-
699	ZINC00706130	105	0.07331772092690984	NO	-
700	ZINC00864459	268	0.07329406899133566	NO	-
701	ZINC04469485	1381	0.0732932268956071	NO	-
702	ZINC03498304	933	0.0732870334217454	NO	-
703	ZINC02888646	707	0.07325704191121896	NO	-
704	ZINC00994670	333	0.07325243027962236	NO	-
705	ZINC03851206	1043	0.07325174272037749	NO	-
706	ZINC02631797	632	0.07321726893262306	NO	-
707	ZINC00590911	13	0.07321695069931063	NO	-
708	ZINC03386064	820	0.07321551466001194	NO	-
709	ZINC02329862	570	0.07319279064132986	NO	-
710	ZINC00778976	201	0.07316353748640422	NO	-
711	ZINC02401200	595	0.07314784225873952	NO	-
712	ZINC00778977	204	0.07314775428414604	NO	-
713	ZINC03498442	944	0.07314581688557681	NO	-
714	ZINC04316729	1320	0.07312254220853266	NO	-
715	ZINC02684681	667	0.07307535070300349	NO	-
716	ZINC04424136	1361	0.07293572601208721	NO	-
717	ZINC03448915	882	0.0728631770707597	NO	-
718	ZINC03485915	925	0.07282334985360929	NO	-
719	ZINC02654432	650	0.07282011297229392	NO	-
720	ZINC02626268	629	0.07280471998707785	NO	-
721	ZINC00963411	324	0.07277090778103901	NO	-
722	ZINC01324354	404	0.07276978947105837	NO	-
723	ZINC03219640	733	0.07273840677650281	NO	-
724	ZINC00828796	231	0.07273530175400485	NO	-
725	ZINC00778935	142	0.07270638479674926	NO	-
726	ZINC00778977	203	0.07269907519043767	NO	-
727	ZINC02886217	706	0.07268514835805202	NO	-
728	ZINC00599752	22	0.07267573210457992	NO	-
729	ZINC04500800	1395	0.07258952489838269	NO	-
730	ZINC02208658	524	0.07252889291856499	NO	-
731	ZINC00759165	117	0.07251425528100526	NO	-
732	ZINC03851206	1042	0.07251371680223463	NO	-
733	ZINC00678538	89	0.07249897948259976	NO	-
734	ZINC04621355	1414	0.07249246038208448	NO	-
735	ZINC01085872	371	0.07248443139624887	NO	-
736	ZINC00823008	223	0.07248085283552848	NO	-
737	ZINC02728252	673	0.07247462553560499	NO	-
738	ZINC03982842	1223	0.07244939145029089	NO	-
739	ZINC04622972	1419	0.07244213263494553	NO	-
740	ZINC03451741	887	0.07241660150656418	NO	-
741	ZINC00778975	196	0.07235606634828536	NO	-
742	ZINC03780981	1017	0.0722791658569378	NO	-
743	ZINC00963410	323	0.0722727289278117	NO	-
744	ZINC01426753	429	0.07226658619457361	NO	-
745	ZINC04500746	1392	0.07224327541562617	NO	-
746	ZINC00828770	228	0.07219173922618302	NO	-
747	ZINC00828796	230	0.07217827257668631	NO	-
748	ZINC00678542	91	0.07216099324379911	NO	-
749	ZINC00823007	222	0.07214614025062381	NO	-
750	ZINC01042618	345	0.07213795614348018	NO	-
751	ZINC03857692	1072	0.07208509454241811	NO	-
752	ZINC03369295	803	0.07205907672306167	NO	-
753	ZINC00678538	88	0.07204614353895925	NO	-
754	ZINC00588053	5	0.07202480261155277	NO	-
755	ZINC03906586	1156	0.07201083773938027	NO	-
756	ZINC00678542	90	0.07197762712237869	NO	-
757	ZINC01806189	472	0.07193413360742322	NO	-
758	ZINC03544232	970	0.07192947399400731	NO	-
759	ZINC00630538	53	0.07191754463978704	NO	-
760	ZINC00759164	116	0.07190309463673723	NO	-
761	ZINC00828769	226	0.07186534814725042	NO	-
762	ZINC00706131	106	0.07186312243375606	NO	-
763	ZINC00881483	281	0.07185203521057074	NO	-
764	ZINC03525940	959	0.07177437772469486	NO	-
765	ZINC03851379	1045	0.07174051664717884	NO	-
766	ZINC04457508	1365	0.07167428532430715	NO	-
767	ZINC02353222	590	0.07166810805308958	NO	-
768	ZINC04303987	1313	0.0716400646644551	NO	-
769	ZINC00902843	290	0.07161691334742079	NO	-
770	ZINC00678546	95	0.07161293327678217	NO	-
771	ZINC03380302	812	0.0715779837922393	NO	-
772	ZINC00778935	143	0.07157137620917631	NO	-
773	ZINC04621355	1413	0.07154419068311442	NO	-
774	ZINC00778976	199	0.07150294330926087	NO	-
775	ZINC04273744	1307	0.07149341850960916	NO	-
776	ZINC01429836	432	0.07145277158842281	NO	-
777	ZINC03399872	854	0.07145198746588961	NO	-
778	ZINC04100953	1263	0.07143777175898021	NO	-
779	ZINC03857545	1069	0.07138037022809962	NO	-
780	ZINC00625682	29	0.07133432811743026	NO	-
781	ZINC00778975	197	0.0713068329516145	NO	-
782	ZINC02762030	683	0.07129599134750463	NO	-
783	ZINC00637224	65	0.07129430113211647	NO	-
784	ZINC04415909	1357	0.0712923655923931	NO	-
785	ZINC03868162	1136	0.07127120839228716	NO	-
786	ZINC02402005	596	0.07124864735787854	NO	-
787	ZINC03544235	971	0.07124048443712035	NO	-
788	ZINC04040492	1250	0.07123650275983467	NO	-
789	ZINC03397720	851	0.07122270354695706	NO	-
790	ZINC03605829	1003	0.07121764519878167	NO	-
791	ZINC00778977	202	0.07117194807164165	NO	-
792	ZINC02199913	521	0.07116491724377591	NO	-
793	ZINC03451648	885	0.0711393985770838	NO	-
794	ZINC01141761	383	0.07108251534755988	NO	-
795	ZINC03356313	780	0.07107547525691112	NO	-
796	ZINC00588723	7	0.07107237648510797	NO	-
797	ZINC04405861	1349	0.07106417485113585	NO	-
798	ZINC00026851	1	0.07102026548237574	NO	-
799	ZINC03543031	966	0.07101855901468655	NO	-
800	ZINC02748642	682	0.07100331695034089	NO	-
801	ZINC04166942	1284	0.07100253542166486	NO	-
802	ZINC03418792	864	0.0709800427243454	NO	-
803	ZINC00963409	322	0.07097621093854074	NO	-
804	ZINC03544236	972	0.0709747623312062	NO	-
805	ZINC00778978	205	0.07097047394258646	NO	-
806	ZINC01364172	410	0.07096704148718214	NO	-
807	ZINC02636305	635	0.07095001591946665	NO	-
808	ZINC03563325	989	0.0709479365268311	NO	-
809	ZINC02338989	574	0.07093836602991153	NO	-
810	ZINC03420475	869	0.07093301373398328	NO	-
811	ZINC03365505	792	0.07089874220938787	NO	-
812	ZINC00775670	125	0.0708774974242036	NO	-
813	ZINC00963412	325	0.07086901227475895	NO	-
814	ZINC03355458	779	0.0708121602040995	NO	-
815	ZINC03127929	727	0.07080745155645221	NO	-
816	ZINC03399869	853	0.07080603605595873	NO	-
817	ZINC00634461	60	0.07080139224563421	NO	-
818	ZINC04040492	1251	0.07079418726663557	NO	-
819	ZINC02738348	679	0.0707161270430892	NO	-
820	ZINC00778978	207	0.0707159495605759	NO	-
821	ZINC04421316	1358	0.07071211642827069	NO	-
822	ZINC03461579	907	0.07070951669470757	NO	-
823	ZINC00730075	113	0.07070068594384414	NO	-
824	ZINC03822842	1026	0.07069288861818614	NO	-
825	ZINC03397717	850	0.07068093750099377	NO	-
826	ZINC03822842	1027	0.07066510390569203	NO	-
827	ZINC03857544	1068	0.07064026288639766	NO	-
828	ZINC03461576	906	0.0706316941246026	NO	-
829	ZINC02952408	712	0.07062732811433793	NO	-
830	ZINC00678544	93	0.07062650373394928	NO	-
831	ZINC02728251	672	0.07060763768794742	NO	-
832	ZINC02430504	602	0.07056757347734453	NO	-
833	ZINC03544231	969	0.07055914326384359	NO	-
834	ZINC02273510	552	0.07053466306676315	NO	-
835	ZINC03853812	1053	0.07049168083790004	NO	-
836	ZINC03857545	1070	0.07046627346790717	NO	-
837	ZINC03860081	1110	0.07046257763963097	NO	-
838	ZINC01535832	450	0.07045435728498074	NO	-
839	ZINC03369275	799	0.07045156716211047	NO	-
840	ZINC00778935	144	0.07041892916162115	NO	-
841	ZINC04102939	1266	0.07039651517141783	NO	-
842	ZINC02650011	646	0.07038374683428691	NO	-
843	ZINC03857544	1067	0.07038338690510193	NO	-
844	ZINC00678544	92	0.0703729358516023	NO	-
845	ZINC03857871	1078	0.07033451978656914	NO	-
846	ZINC03331501	773	0.07027887595136495	NO	-
847	ZINC03860081	1109	0.07027210592423494	NO	-
848	ZINC02324001	564	0.07025136692941475	NO	-
849	ZINC04500780	1393	0.07023268638057298	NO	-
850	ZINC03671410	1016	0.07021488267665771	NO	-
851	ZINC02338989	575	0.07020044255780783	NO	-
852	ZINC02338989	576	0.07020044255780783	NO	-
853	ZINC02353221	589	0.07019733279396267	NO	-
854	ZINC02484509	617	0.07016806727440725	NO	-
855	ZINC00904571	300	0.07016682668220894	NO	-
856	ZINC02965009	717	0.07016109683454924	NO	-
857	ZINC02728250	671	0.07009000908444075	NO	-
858	ZINC03594110	1001	0.07004466101583402	NO	-
859	ZINC03970242	1187	0.07000064233446998	NO	-
860	ZINC02338991	578	0.0699934383518713	NO	-
861	ZINC02338991	579	0.06997297042109922	NO	-
862	ZINC03982841	1222	0.06995883498259313	NO	-
863	ZINC02239079	540	0.0698863121281204	NO	-
864	ZINC02239079	541	0.06987471663693656	NO	-
865	ZINC02239079	542	0.06986323529599837	NO	-
866	ZINC03543232	967	0.0698501037314136	NO	-
867	ZINC03857691	1071	0.06982401782828984	NO	-
868	ZINC04122039	1269	0.06980654345285975	NO	-
869	ZINC01311404	403	0.06979010453838516	NO	-
870	ZINC04494047	1388	0.06978970413115154	NO	-
871	ZINC01085873	372	0.06977178683571506	NO	-
872	ZINC03867777	1128	0.06977122221985067	NO	-
873	ZINC02664097	662	0.06975694785678557	NO	-
874	ZINC03445858	879	0.069693363068345	NO	-
875	ZINC00839782	238	0.06967191833721234	NO	-
876	ZINC04412856	1353	0.06965804737577705	NO	-
877	ZINC04361044	1344	0.06965645737172406	NO	-
878	ZINC03451651	886	0.06964832204569082	NO	-
879	ZINC02324003	565	0.06960657137214271	NO	-
880	ZINC04092656	1262	0.06958111528015597	NO	-
881	ZINC02701515	669	0.06953478968041527	NO	-
882	ZINC02464602	613	0.06951303463779149	NO	-
883	ZINC02236597	535	0.06950425992010742	NO	-
884	ZINC03867778	1131	0.06946623586949553	NO	-
885	ZINC02314369	563	0.06946100358775094	NO	-
886	ZINC03867777	1129	0.06945404109981809	NO	-
887	ZINC03509760	953	0.0694332647707956	NO	-
888	ZINC02239076	538	0.06942095066987002	NO	-
889	ZINC02239076	539	0.06942095066987002	NO	-
890	ZINC02118242	507	0.0694009207047811	NO	-
891	ZINC02118244	508	0.06939219043182675	NO	-
892	ZINC03972568	1210	0.06938305577439835	NO	-
893	ZINC03445855	878	0.06936074024652011	NO	-
894	ZINC00706078	102	0.06934028241222813	NO	-
895	ZINC02338991	577	0.06933671014267721	NO	-
896	ZINC01364194	414	0.06933459807896668	NO	-
897	ZINC04092656	1261	0.06931560475318194	NO	-
898	ZINC03498412	939	0.06930520280686264	NO	-
899	ZINC03483801	924	0.0692808705921681	NO	-
900	ZINC03858563	1086	0.0692808444985971	NO	-
901	ZINC00778976	200	0.06924403973409522	NO	-
902	ZINC02636305	636	0.06920296299656106	NO	-
903	ZINC02728249	670	0.06920105322234585	NO	-
904	ZINC04294873	1312	0.06919711244182135	NO	-
905	ZINC02239076	537	0.06913994062541125	NO	-
906	ZINC04102939	1267	0.06913890326203219	NO	-
907	ZINC03543020	965	0.06913473090338122	NO	-
908	ZINC04332823	1334	0.06911924977569367	NO	-
909	ZINC03543019	964	0.06908348735045966	NO	-
910	ZINC03313215	766	0.06907296841939498	NO	-
911	ZINC03526500	960	0.06906627975265074	NO	-
912	ZINC03852848	1052	0.06905746323046254	NO	-
913	ZINC01218774	389	0.0690407868548472	NO	-
914	ZINC02660322	658	0.06902807950493074	NO	-
915	ZINC00778978	206	0.06900947105495206	NO	-
916	ZINC03245087	741	0.06898862457216413	NO	-
917	ZINC04508701	1398	0.06897762703248095	NO	-
918	ZINC00639701	75	0.06897435949745562	NO	-
919	ZINC03480144	920	0.06896126185420434	NO	-
920	ZINC03498473	949	0.06895185031172985	NO	-
921	ZINC03867495	1125	0.06893611576014026	NO	-
922	ZINC04406421	1350	0.06893273483093808	NO	-
923	ZINC03237425	740	0.06891163021852352	NO	-
924	ZINC03970211	1185	0.06891154102784976	NO	-
925	ZINC02636305	637	0.0689101765173207	NO	-
926	ZINC01032779	342	0.0688924351005578	NO	-
927	ZINC00897895	288	0.06884202641131858	NO	-
928	ZINC02621671	623	0.06883249985977571	NO	-
929	ZINC03365482	791	0.06882826918091421	NO	-
930	ZINC00598589	21	0.0688226588156967	NO	-
931	ZINC00678546	94	0.06882041136349129	NO	-
932	ZINC03273040	753	0.06881636998713324	NO	-
933	ZINC02673176	663	0.06879924665820822	NO	-
934	ZINC03859905	1095	0.06877332850710698	NO	-
935	ZINC03337644	776	0.06873589450425578	NO	-
936	ZINC01062369	359	0.06870802851819674	NO	-
937	ZINC03498108	930	0.06868310297022953	NO	-
938	ZINC04311273	1317	0.06863408013675547	NO	-
939	ZINC01933351	492	0.06857348374566519	NO	-
940	ZINC02208595	523	0.06850280341830561	NO	-
941	ZINC03970242	1186	0.0684567353632014	NO	-
942	ZINC00678741	96	0.06845351698947086	NO	-
943	ZINC04422729	1359	0.06844043231983261	NO	-
944	ZINC04365100	1347	0.06841171956991005	NO	-
945	ZINC03867778	1130	0.06840869504401559	NO	-
946	ZINC02480421	615	0.06838731870550553	NO	-
947	ZINC04043019	1252	0.06838122710933828	NO	-
948	ZINC04161095	1281	0.06837682575571191	NO	-
949	ZINC03461422	904	0.06837644988517073	NO	-
950	ZINC00887428	282	0.06836963216199787	NO	-
951	ZINC03483664	921	0.06833368597473431	NO	-
952	ZINC03498301	932	0.06830526684055124	NO	-
953	ZINC01867307	482	0.06826582264591538	NO	-
954	ZINC01094181	373	0.06824123560630423	NO	-
955	ZINC03365523	794	0.06819753566703231	NO	-
956	ZINC00796309	214	0.06818699875410886	NO	-
957	ZINC02237323	536	0.06816371638660063	NO	-
958	ZINC00775700	126	0.06814896692903082	NO	-
959	ZINC03859905	1096	0.06814547691007859	NO	-
960	ZINC02641042	640	0.06812684315844418	NO	-
961	ZINC00825376	224	0.06810603580525103	NO	-
962	ZINC01886022	484	0.06810548966902763	NO	-
963	ZINC00650185	77	0.06810515137542153	NO	-
964	ZINC03237424	739	0.06809717382585771	NO	-
965	ZINC03411976	860	0.06807766089464869	NO	-
966	ZINC03365476	790	0.06806463772651278	NO	-
967	ZINC03890582	1152	0.06786408745466774	NO	-
968	ZINC04162816	1283	0.06783575799729363	NO	-
969	ZINC00887432	284	0.06783300631103752	NO	-
970	ZINC00994214	332	0.06781851611979806	NO	-
971	ZINC03938216	1163	0.06781808385130612	NO	-
972	ZINC01655361	468	0.06781079409564708	NO	-
973	ZINC03563250	988	0.06780797386533442	NO	-
974	ZINC03543233	968	0.0677903730542279	NO	-
975	ZINC03483666	922	0.06774599286209332	NO	-
976	ZINC01438912	434	0.06768795443853691	NO	-
977	ZINC01223017	390	0.06766943797431314	NO	-
978	ZINC03859904	1094	0.06761579078104832	NO	-
979	ZINC04161095	1282	0.06761550017707559	NO	-
980	ZINC03400486	855	0.06757122295432874	NO	-
981	ZINC00688852	100	0.06757102230546967	NO	-
982	ZINC04422729	1360	0.06756096084074274	NO	-
983	ZINC03396337	849	0.0675278475149342	NO	-
984	ZINC04467489	1377	0.06749428367583811	NO	-
985	ZINC00629994	49	0.06743758710331198	NO	-
986	ZINC03487905	926	0.06742423393697025	NO	-
987	ZINC01044305	348	0.06742090309722248	NO	-
988	ZINC04317194	1325	0.06742010899171333	NO	-
989	ZINC02438087	610	0.06740371367142264	NO	-
990	ZINC03906551	1155	0.06740316696921085	NO	-
991	ZINC00887430	283	0.06738579767239523	NO	-
992	ZINC01462487	435	0.06733559022912021	NO	-
993	ZINC03479788	918	0.06727119593928953	NO	-
994	ZINC03859904	1093	0.06719050930188102	NO	-
995	ZINC02624714	627	0.06718663229111789	NO	-
996	ZINC01044306	350	0.06718370902533824	NO	-
997	ZINC01933351	493	0.06715237218580346	NO	-
998	ZINC00962356	319	0.0671094631080161	NO	-
999	ZINC03868161	1135	0.06709016109831105	NO	-
1000	ZINC00862616	260	0.06706345987301626	NO	-
1001	ZINC03505670	952	0.06702668055216439	NO	-
1002	ZINC02336737	573	0.06702601127736921	NO	-
1003	ZINC03851266	1044	0.06702239237696796	NO	-
1004	ZINC04465134	1370	0.06702239237696796	NO	-
1005	ZINC00887434	285	0.06698570756928188	NO	-
1006	ZINC04467489	1376	0.06697571396522406	NO	-
1007	ZINC03498386	937	0.06696823154996617	NO	-
1008	ZINC04331803	1332	0.0669204200415504	NO	-
1009	ZINC00793615	210	0.06690847285865735	NO	-
1010	ZINC03987982	1231	0.06689411605581748	NO	-
1011	ZINC04509085	1399	0.06688936063500957	NO	-
1012	ZINC03087628	724	0.06688851077518126	NO	-
1013	ZINC02586935	620	0.06685813302438535	NO	-
1014	ZINC03857696	1073	0.06685537074699344	NO	-
1015	ZINC02957709	716	0.06682662227611329	NO	-
1016	ZINC03498350	935	0.06677395839649693	NO	-
1017	ZINC03479780	917	0.06674904129415149	NO	-
1018	ZINC03594109	1000	0.06667810127212345	NO	-
1019	ZINC02624715	628	0.06659584605194392	NO	-
1020	ZINC03479778	916	0.06659460658999164	NO	-
1021	ZINC03411974	859	0.06657285694432069	NO	-
1022	ZINC03850822	1041	0.06656588998961926	NO	-
1023	ZINC02652931	648	0.06649446328344313	NO	-
1024	ZINC04317194	1323	0.06649399442476239	NO	-
1025	ZINC03088414	725	0.06648932913808056	NO	-
1026	ZINC04287909	1310	0.06648495185737859	NO	-
1027	ZINC02252120	547	0.06646646479603503	NO	-
1028	ZINC03474605	915	0.06644928390245762	NO	-
1029	ZINC03867495	1124	0.06640908511429769	NO	-
1030	ZINC00852259	255	0.06637410142991358	NO	-
1031	ZINC02628392	631	0.06632495769709547	NO	-
1032	ZINC03052121	721	0.06629397691962857	NO	-
1033	ZINC01072231	362	0.0662729298872362	NO	-
1034	ZINC01192428	385	0.06626708054768975	NO	-
1035	ZINC02628391	630	0.06618121543285263	NO	-
1036	ZINC03483788	923	0.06611597813729837	NO	-
1037	ZINC01044306	351	0.0660708751741685	NO	-
1038	ZINC01044305	349	0.0660531158728562	NO	-
1039	ZINC01386577	426	0.06604755223528885	NO	-
1040	ZINC04317194	1324	0.06598387622487023	NO	-
1041	ZINC03866911	1114	0.06597300091967198	NO	-
1042	ZINC03850822	1040	0.06596448784300506	NO	-
1043	ZINC04522054	1403	0.06593025336428907	NO	-
1044	ZINC01076531	370	0.06592076379221457	NO	-
1045	ZINC01076526	368	0.06585283203556393	NO	-
1046	ZINC02885106	705	0.0658142563279885	NO	-
1047	ZINC03993102	1239	0.06576112638243806	NO	-
1048	ZINC04317641	1327	0.06574959914417486	NO	-
1049	ZINC03859957	1103	0.06574949512879184	NO	-
1050	ZINC03859956	1102	0.06572643206851335	NO	-
1051	ZINC02339003	580	0.06567958524332435	NO	-
1052	ZINC00774334	121	0.06567705782604619	NO	-
1053	ZINC03859956	1101	0.06567424934788661	NO	-
1054	ZINC00629994	50	0.06564990163188292	NO	-
1055	ZINC00937496	305	0.06560838434630759	NO	-
1056	ZINC03987982	1232	0.06559182634983489	NO	-
1057	ZINC03992899	1238	0.06558605017266067	NO	-
1058	ZINC03527235	961	0.0655859554363657	NO	-
1059	ZINC03859957	1104	0.06553346817143012	NO	-
1060	ZINC00630010	52	0.06549539219279754	NO	-
1061	ZINC01386576	425	0.06532435886599894	NO	-
1062	ZINC00681576	99	0.06530316928955465	NO	-
1063	ZINC00867922	272	0.06529037422752679	NO	-
1064	ZINC04413900	1356	0.06528814101346905	NO	-
1065	ZINC02294814	559	0.06527797703608768	NO	-
1066	ZINC03459488	902	0.06524012842244768	NO	-
1067	ZINC01364680	421	0.06516707596333018	NO	-
1068	ZINC01076530	369	0.06513837572723864	NO	-
1069	ZINC00880817	273	0.06512446864319965	NO	-
1070	ZINC02632167	633	0.0651084183260537	NO	-
1071	ZINC04362236	1346	0.06510783205557873	NO	-
1072	ZINC02915493	709	0.06510177186328446	NO	-
1073	ZINC01877310	483	0.06504829248474302	NO	-
1074	ZINC02663574	661	0.06504823944779933	NO	-
1075	ZINC03450736	884	0.065035810707266	NO	-
1076	ZINC03219420	732	0.06499567333416875	NO	-
1077	ZINC03171293	731	0.06494560739445336	NO	-
1078	ZINC03463029	908	0.06493330430754084	NO	-
1079	ZINC01831233	479	0.06490017482468491	NO	-
1080	ZINC03003929	718	0.06489036480079409	NO	-
1081	ZINC03415603	863	0.06482610314863732	NO	-
1082	ZINC00630010	51	0.0647972645131018	NO	-
1083	ZINC02881343	703	0.06473978114658335	NO	-
1084	ZINC04345280	1340	0.06470349565491755	NO	-
1085	ZINC03857287	1062	0.06470213632320411	NO	-
1086	ZINC03979685	1218	0.06466782176656476	NO	-
1087	ZINC04365111	1348	0.06465708705899913	NO	-
1088	ZINC03365534	795	0.0646540230093083	NO	-
1089	ZINC03459258	900	0.06465062588445798	NO	-
1090	ZINC00887593	287	0.06464737039490169	NO	-
1091	ZINC03379529	810	0.06459505982298977	NO	-
1092	ZINC03564088	994	0.06457908976458275	NO	-
1093	ZINC03837410	1029	0.06453623130808717	NO	-
1094	ZINC03596588	1002	0.06451857045887766	NO	-
1095	ZINC00880817	274	0.06450915363774348	NO	-
1096	ZINC03890342	1151	0.0644177249861696	NO	-
1097	ZINC03505381	951	0.06440839087890998	NO	-
1098	ZINC04331857	1333	0.0644057335082552	NO	-
1099	ZINC01258865	394	0.06436362288992613	NO	-
1100	ZINC03866912	1115	0.06435467660708379	NO	-
1101	ZINC03359436	781	0.06434337174810995	NO	-
1102	ZINC01258867	395	0.06431704519530539	NO	-
1103	ZINC03816677	1021	0.06426797279703017	NO	-
1104	ZINC01267198	398	0.0641002983031534	NO	-
1105	ZINC02308573	562	0.06407907296481768	NO	-
1106	ZINC00590106	10	0.06407526446837068	NO	-
1107	ZINC03857859	1077	0.06405795345982926	NO	-
1108	ZINC03459563	903	0.06401379608580599	NO	-
1109	ZINC02305269	561	0.06398410141398246	NO	-
1110	ZINC03859486	1092	0.06395126510964062	NO	-
1111	ZINC02684146	665	0.06393495456836933	NO	-
1112	ZINC02396249	594	0.06392789627625829	NO	-
1113	ZINC02684146	666	0.06380737100455246	NO	-
1114	ZINC03369357	805	0.06379048436502119	NO	-
1115	ZINC03868280	1139	0.0637732467016243	NO	-
1116	ZINC04465956	1375	0.0637732467016243	NO	-
1117	ZINC03363482	788	0.06375249620374485	NO	-
1118	ZINC03419091	866	0.0636937350147484	NO	-
1119	ZINC00867922	271	0.06365455236284465	NO	-
1120	ZINC00960510	309	0.06363692668925906	NO	-
1121	ZINC00629981	48	0.06362104882375917	NO	-
1122	ZINC03456293	897	0.06358469391559819	NO	-
1123	ZINC03859312	1090	0.0635263192016794	NO	-
1124	ZINC00880879	276	0.06352587391601892	NO	-
1125	ZINC04274504	1308	0.06352236551896517	NO	-
1126	ZINC01542061	451	0.06348137398629343	NO	-
1127	ZINC00880883	279	0.06343151309087991	NO	-
1128	ZINC02622084	626	0.06340670366271764	NO	-
1129	ZINC01406502	427	0.06333216284034798	NO	-
1130	ZINC03837328	1028	0.06330212671833017	NO	-
1131	ZINC03857859	1076	0.06327899108198444	NO	-
1132	ZINC03917304	1159	0.0632670720037688	NO	-
1133	ZINC02636049	634	0.06324675177437564	NO	-
1134	ZINC03546156	976	0.06315711291608458	NO	-
1135	ZINC04200103	1293	0.06312488754600916	NO	-
1136	ZINC04257748	1304	0.06311343961126573	NO	-
1137	ZINC03459485	901	0.06308043732522914	NO	-
1138	ZINC03859312	1091	0.06307569898951713	NO	-
1139	ZINC03970897	1191	0.06306832019742781	NO	-
1140	ZINC04467861	1378	0.06306832019742781	NO	-
1141	ZINC00928708	303	0.06306521951332078	NO	-
1142	ZINC02784632	689	0.063059295986434	NO	-
1143	ZINC03976040	1214	0.06304576631813341	NO	-
1144	ZINC02648054	645	0.06303507722351084	NO	-
1145	ZINC03987675	1229	0.06303025932132589	NO	-
1146	ZINC03379531	811	0.0629872264824022	NO	-
1147	ZINC04317641	1326	0.06296649020431593	NO	-
1148	ZINC03382875	818	0.06290625031463623	NO	-
1149	ZINC04159299	1280	0.06288497174678473	NO	-
1150	ZINC02656259	653	0.06286934962072246	NO	-
1151	ZINC03247998	745	0.0628582701874347	NO	-
1152	ZINC01119424	379	0.0628526456286787	NO	-
1153	ZINC03569242	995	0.06283019071145944	NO	-
1154	ZINC02655884	651	0.0627171021932475	NO	-
1155	ZINC03976040	1213	0.0627151161126075	NO	-
1156	ZINC03590727	999	0.06268016578252533	NO	-
1157	ZINC03546159	979	0.06258908774503535	NO	-
1158	ZINC03365510	793	0.0625887689833874	NO	-
1159	ZINC02646273	642	0.06254182528685885	NO	-
1160	ZINC03059457	722	0.06251885121291854	NO	-
1161	ZINC03987674	1228	0.06246322133512464	NO	-
1162	ZINC02646274	643	0.062419015099731155	NO	-
1163	ZINC00880883	278	0.06235582685744562	NO	-
1164	ZINC02656260	654	0.062321264395572604	NO	-
1165	ZINC02952806	714	0.06230266639190906	NO	-
1166	ZINC03546158	978	0.06222733240192358	NO	-
1167	ZINC00932508	304	0.06216023590248003	NO	-
1168	ZINC00962353	316	0.06213753851570563	NO	-
1169	ZINC04413587	1355	0.06209062082958406	NO	-
1170	ZINC00962351	314	0.062084679418439224	NO	-
1171	ZINC03852530	1049	0.06201874456684657	NO	-
1172	ZINC02656912	655	0.06201737973329696	NO	-
1173	ZINC02862344	701	0.06200774775959859	NO	-
1174	ZINC03546163	981	0.06198815171013816	NO	-
1175	ZINC01546132	452	0.061976198024578696	NO	-
1176	ZINC00887437	286	0.0619690248516851	NO	-
1177	ZINC00657977	81	0.061945034664439846	NO	-
1178	ZINC00962352	315	0.06191533167102008	NO	-
1179	ZINC00961324	312	0.06183224384667184	NO	-
1180	ZINC04619908	1411	0.061830397650247074	NO	-
1181	ZINC04248356	1295	0.06176052931991471	NO	-
1182	ZINC03479805	919	0.061752740467906214	NO	-
1183	ZINC04248356	1296	0.06172575555765596	NO	-
1184	ZINC03968984	1180	0.06167096063706547	NO	-
1185	ZINC01485730	440	0.061652607085749635	NO	-
1186	ZINC00746549	115	0.06164599531716302	NO	-
1187	ZINC03360526	782	0.061626586322497554	NO	-
1188	ZINC01002336	338	0.06161310356246816	NO	-
1189	ZINC02729782	674	0.06161232622644645	NO	-
1190	ZINC03857286	1061	0.061586562840313226	NO	-
1191	ZINC00961171	311	0.06156554831447499	NO	-
1192	ZINC03288104	757	0.06146263614824037	NO	-
1193	ZINC03852530	1050	0.06141339257661897	NO	-
1194	ZINC03851408	1047	0.06141307232270244	NO	-
1195	ZINC00590109	11	0.06137037695609885	NO	-
1196	ZINC04287864	1309	0.061311155607636676	NO	-
1197	ZINC02190859	519	0.06128834579459396	NO	-
1198	ZINC04046413	1255	0.06121959381428647	NO	-
1199	ZINC03624474	1009	0.06116273507418484	NO	-
1200	ZINC03976116	1215	0.06113910699599278	NO	-
1201	ZINC03546157	977	0.06113667994531696	NO	-
1202	ZINC03948778	1169	0.06104678062316994	NO	-
1203	ZINC03976118	1216	0.06101347239241025	NO	-
1204	ZINC02182382	518	0.060996194790694944	NO	-
1205	ZINC03917304	1160	0.06098125227203555	NO	-
1206	ZINC00962355	318	0.060886738459435895	NO	-
1207	ZINC03546162	980	0.060877989663377666	NO	-
1208	ZINC04361228	1345	0.06083864516113501	NO	-
1209	ZINC04469437	1380	0.060815505779602465	NO	-
1210	ZINC04622536	1416	0.060756272671129624	NO	-
1211	ZINC04000981	1244	0.0605668699741693	NO	-
1212	ZINC02805112	693	0.060517578867939535	NO	-
1213	ZINC01055150	358	0.060483532095022816	NO	-
1214	ZINC00880840	275	0.06043173504387182	NO	-
1215	ZINC01044024	347	0.060376860508592624	NO	-
1216	ZINC00880879	277	0.06037670740394867	NO	-
1217	ZINC02618622	621	0.06035079451917177	NO	-
1218	ZINC00588941	8	0.06027258426470571	NO	-
1219	ZINC03456379	898	0.06022412321492515	NO	-
1220	ZINC00588941	9	0.060212653216142366	NO	-
1221	ZINC03851408	1046	0.06020632236183692	NO	-
1222	ZINC03816595	1020	0.06020461233502675	NO	-
1223	ZINC04638689	1423	0.060070888415072715	NO	-
1224	ZINC01364189	412	0.06006772978432781	NO	-
1225	ZINC03980824	1220	0.06006198003793794	NO	-
1226	ZINC03849874	1034	0.06000076080748166	NO	-
1227	ZINC00825381	225	0.05999556801776703	NO	-
1228	ZINC03867013	1116	0.05998012016945463	NO	-
1229	ZINC04465337	1372	0.05998012016945463	NO	-
1230	ZINC03887128	1143	0.05996981018833549	NO	-
1231	ZINC04000904	1243	0.05994300554982269	NO	-
1232	ZINC02351224	588	0.05991182613489579	NO	-
1233	ZINC00996324	335	0.05989155031460419	NO	-
1234	ZINC02622075	624	0.05980517079285336	NO	-
1235	ZINC02950212	711	0.05980353268009662	NO	-
1236	ZINC03969634	1183	0.05974135946822382	NO	-
1237	ZINC02422353	600	0.05960543467853981	NO	-
1238	ZINC00962354	317	0.05952375370597294	NO	-
1239	ZINC03857734	1075	0.05949260221000258	NO	-
1240	ZINC04135227	1276	0.05946223788942607	NO	-
1241	ZINC03976184	1217	0.059451589098360104	NO	-
1242	ZINC01781034	470	0.05942343149509675	NO	-
1243	ZINC01384325	424	0.0593691972618867	NO	-
1244	ZINC02281154	555	0.05933035594776904	NO	-
1245	ZINC04135227	1275	0.05923371589175418	NO	-
1246	ZINC02483817	616	0.059228113510122936	NO	-
1247	ZINC03308786	765	0.05922738155819299	NO	-
1248	ZINC02657056	656	0.059148241695439786	NO	-
1249	ZINC01475261	438	0.05909352639908815	NO	-
1250	ZINC01825620	476	0.05907072022980348	NO	-
1251	ZINC04355343	1342	0.059034175142980344	NO	-
1252	ZINC03857725	1074	0.059026633742867936	NO	-
1253	ZINC03443410	876	0.059008966552439174	NO	-
1254	ZINC02659731	657	0.05898340181933063	NO	-
1255	ZINC04361012	1343	0.058976621390272536	NO	-
1256	ZINC04293479	1311	0.05897612415797582	NO	-
1257	ZINC03421387	872	0.05896035591740334	NO	-
1258	ZINC01475261	439	0.058943324945706525	NO	-
1259	ZINC00962357	320	0.05891755982369121	NO	-
1260	ZINC00962358	321	0.05886420574783494	NO	-
1261	ZINC02201618	522	0.058862067555520044	NO	-
1262	ZINC03414816	862	0.05878506092978635	NO	-
1263	ZINC01822405	475	0.05876724319293177	NO	-
1264	ZINC03857156	1060	0.05864969724122236	NO	-
1265	ZINC03431465	874	0.05860229021738173	NO	-
1266	ZINC04307928	1315	0.05858843752661819	NO	-
1267	ZINC03221380	735	0.05857067847982131	NO	-
1268	ZINC03527502	962	0.05848757132445874	NO	-
1269	ZINC01835020	480	0.05846763916929894	NO	-
1270	ZINC03958704	1170	0.058440338203005274	NO	-
1271	ZINC03849874	1033	0.05841724583492062	NO	-
1272	ZINC04314082	1318	0.058332934083214424	NO	-
1273	ZINC03854336	1055	0.058330425152484586	NO	-
1274	ZINC04257022	1303	0.05828916366690831	NO	-
1275	ZINC03449235	883	0.05827467826461504	NO	-
1276	ZINC02650239	647	0.058219110648714135	NO	-
1277	ZINC02348241	587	0.058138973014696296	NO	-
1278	ZINC03490266	927	0.05812284523969199	NO	-
1279	ZINC04317959	1328	0.058097269645395404	NO	-
1280	ZINC01300867	400	0.05808619725476683	NO	-
1281	ZINC03940840	1164	0.058077965886483306	NO	-
1282	ZINC02479123	614	0.058045488917128935	NO	-
1283	ZINC04061401	1257	0.05804202554897468	NO	-
1284	ZINC01272702	399	0.0580281807895181	NO	-
1285	ZINC04331802	1331	0.057984696552326465	NO	-
1286	ZINC01364258	419	0.05797871236242799	NO	-
1287	ZINC02260831	550	0.05785880183133953	NO	-
1288	ZINC01070264	361	0.05785512121629521	NO	-
1289	ZINC04410288	1352	0.057820052447529226	NO	-
1290	ZINC04345182	1339	0.057738618052744925	NO	-
1291	ZINC04500784	1394	0.05771516272244013	NO	-
1292	ZINC04135223	1273	0.05770123737131763	NO	-
1293	ZINC02620268	622	0.05769908922846723	NO	-
1294	ZINC01364190	413	0.057697179265059934	NO	-
1295	ZINC00641294	76	0.05769464586145238	NO	-
1296	ZINC03369342	804	0.057666291731964005	NO	-
1297	ZINC03347382	778	0.05762587014161272	NO	-
1298	ZINC00639395	74	0.05762321588173196	NO	-
1299	ZINC00998604	336	0.05758678563479107	NO	-
1300	ZINC00607410	27	0.057576684848812634	NO	-
1301	ZINC03911228	1158	0.057556662218387	NO	-
1302	ZINC02818115	696	0.05754487410385341	NO	-
1303	ZINC03988633	1233	0.05750306471524791	NO	-
1304	ZINC00840188	239	0.05749972400704389	NO	-
1305	ZINC02324963	566	0.05738388086456335	NO	-
1306	ZINC03573977	996	0.05732420966165968	NO	-
1307	ZINC03377220	809	0.05729359280701902	NO	-
1308	ZINC02794982	692	0.057262554776674045	NO	-
1309	ZINC02334434	572	0.057248948435295925	NO	-
1310	ZINC04621038	1412	0.057213476260244964	NO	-
1311	ZINC01364184	411	0.05719463884716029	NO	-
1312	ZINC03864015	1112	0.05707829754895822	NO	-
1313	ZINC03819817	1023	0.056987628055203465	NO	-
1314	ZINC04135223	1274	0.05696841484988586	NO	-
1315	ZINC03424396	873	0.05696140999590598	NO	-
1316	ZINC04338546	1337	0.05685237751252711	NO	-
1317	ZINC02324965	567	0.05684938185062507	NO	-
1318	ZINC03969635	1184	0.0567780739926044	NO	-
1319	ZINC04568575	1405	0.056765523058419746	NO	-
1320	ZINC03248304	746	0.05674207413722506	NO	-
1321	ZINC01364236	417	0.05669257983465369	NO	-
1322	ZINC00607410	28	0.056679387600455294	NO	-
1323	ZINC01364233	416	0.0566447455436665	NO	-
1324	ZINC03889933	1147	0.056632055123581465	NO	-
1325	ZINC03864014	1111	0.05661382850195819	NO	-
1326	ZINC04597014	1409	0.056459699314672415	NO	-
1327	ZINC01475227	437	0.056390469172970206	NO	-
1328	ZINC03859216	1088	0.05637996780685579	NO	-
1329	ZINC03545726	973	0.056362177516332566	NO	-
1330	ZINC00636631	63	0.0563601433429703	NO	-
1331	ZINC03454349	894	0.05625839669198032	NO	-
1332	ZINC02339527	583	0.056183420829877595	NO	-
1333	ZINC00862615	259	0.05616371690207873	NO	-
1334	ZINC03369282	801	0.056150876997853344	NO	-
1335	ZINC01475227	436	0.056124302022133005	NO	-
1336	ZINC02922629	710	0.05605384627786443	NO	-
1337	ZINC04597014	1408	0.056013636433634724	NO	-
1338	ZINC02334433	571	0.05597788034464356	NO	-
1339	ZINC02403661	597	0.05588813622031796	NO	-
1340	ZINC00961099	310	0.05586433339714609	NO	-
1341	ZINC01152629	384	0.055851013801391264	NO	-
1342	ZINC04338546	1335	0.055811734671221705	NO	-
1343	ZINC01364232	415	0.05562286893501819	NO	-
1344	ZINC04500377	1390	0.05561751251550482	NO	-
1345	ZINC03988636	1234	0.055460488399618306	NO	-
1346	ZINC02339526	582	0.05544134944136237	NO	-
1347	ZINC04338546	1336	0.05537787579650936	NO	-
1348	ZINC04459056	1366	0.05537143003581937	NO	-
1349	ZINC03221384	736	0.055284431246714706	NO	-
1350	ZINC02425100	601	0.05522395480613752	NO	-
1351	ZINC04346915	1341	0.055174720910442274	NO	-
1352	ZINC02294101	556	0.0549608328234246	NO	-
1353	ZINC03500367	950	0.054947245624500506	NO	-
1354	ZINC03859216	1089	0.05491776320279834	NO	-
1355	ZINC00357560	3	0.05488526113477726	NO	-
1356	ZINC03375217	806	0.054818275233247234	NO	-
1357	ZINC01552243	454	0.05461886101615294	NO	-
1358	ZINC02733220	676	0.05454539739725758	NO	-
1359	ZINC04169241	1285	0.05451973192970733	NO	-
1360	ZINC02447912	611	0.054470448443986325	NO	-
1361	ZINC03387896	830	0.05413400879337807	NO	-
1362	ZINC04307890	1314	0.05393557863765549	NO	-
1363	ZINC03850775	1039	0.05389101609604077	NO	-
1364	ZINC01364237	418	0.05380312819515952	NO	-
1365	ZINC00775834	128	0.05380193858110795	NO	-
1366	ZINC04586985	1406	0.05372497167284419	NO	-
1367	ZINC00607394	26	0.05369703610153256	NO	-
1368	ZINC03271596	750	0.053651823269183996	NO	-
1369	ZINC01001901	337	0.053518810855247935	NO	-
1370	ZINC01356052	407	0.05339375265339974	NO	-
1371	ZINC03850775	1038	0.053158778850371215	NO	-
1372	ZINC02252548	548	0.05314467173845414	NO	-
1373	ZINC04142986	1278	0.05312450819803415	NO	-
1374	ZINC04102812	1265	0.05307811092771002	NO	-
1375	ZINC03998887	1241	0.05293868836421331	NO	-
1376	ZINC03850619	1037	0.052847612196379255	NO	-
1377	ZINC04102812	1264	0.05284144717797187	NO	-
1378	ZINC02261813	551	0.05280299920552039	NO	-
1379	ZINC03545906	974	0.052721016612901746	NO	-
1380	ZINC01368352	423	0.052615291725092224	NO	-
1381	ZINC03414050	861	0.052600474170707796	NO	-
1382	ZINC01893091	487	0.052450337435377824	NO	-
1383	ZINC02805367	694	0.052329870243669925	NO	-
1384	ZINC03299559	761	0.05209588512412913	NO	-
1385	ZINC03850619	1036	0.05206697695583965	NO	-
1386	ZINC03545907	975	0.051621226127421004	NO	-
1387	ZINC01364259	420	0.051607927397998396	NO	-
1388	ZINC03522718	958	0.05147661513251139	NO	-
1389	ZINC03576667	998	0.051267205422021775	NO	-
1390	ZINC01040273	344	0.05117615838940848	NO	-
1391	ZINC00985035	327	0.0506330754255894	NO	-
1392	ZINC00653248	80	0.050508763665553874	NO	-
1393	ZINC04622773	1418	0.050252361889258496	NO	-
1394	ZINC03574048	997	0.05020880277437808	NO	-
1395	ZINC04587038	1407	0.050163165512481164	NO	-
1396	ZINC03819817	1024	0.05003988654723254	NO	-
1397	ZINC03819817	1025	0.05003988654723254	NO	-
1398	ZINC04000768	1242	0.05000351618734955	NO	-
1399	ZINC04475739	1386	0.04978911091092278	NO	-
1400	ZINC00717926	110	0.04977056895179868	NO	-
1401	ZINC00961326	313	0.049700086019993324	NO	-
1402	ZINC04512184	1400	0.04969869018386768	NO	-
1403	ZINC03849411	1031	0.049654842003837844	NO	-
1404	ZINC02732481	675	0.049558353014434786	NO	-
1405	ZINC01800281	471	0.04954700690482925	NO	-
1406	ZINC00775851	129	0.04928105073863411	NO	-
1407	ZINC01217911	388	0.0490858581606429	NO	-
1408	ZINC01012016	339	0.048572535398071444	NO	-
1409	ZINC03849411	1030	0.04848747023251603	NO	-
1410	ZINC02001610	494	0.048433288569938025	NO	-
1411	ZINC00598228	19	0.048395004524702745	NO	-
1412	ZINC00963446	326	0.04834483261037003	NO	-
1413	ZINC03150605	729	0.04823107215824478	NO	-
1414	ZINC03892752	1154	0.047933079105803085	NO	-
1415	ZINC00598228	20	0.04756726954824266	NO	-
1416	ZINC04622664	1417	0.04747352455659238	NO	-
1417	ZINC03987903	1230	0.047280333485813994	NO	-
1418	ZINC00674324	86	0.047024149454901305	NO	-
1419	ZINC02680302	664	0.04700211095769889	NO	-
1420	ZINC01325785	405	0.04669506822485506	NO	-
1421	ZINC02661197	659	0.046281327637715836	NO	-
1422	ZINC00743799	114	0.04625101408017178	NO	-
1423	ZINC03307091	764	0.04594402338853803	NO	-
1424	ZINC04176410	1291	0.04590793913375469	NO	-
1425	ZINC04629396	1421	0.04558732992185252	NO	-
1426	ZINC03971731	1205	0.04552343095616395	NO	-
1427	ZINC04469535	1382	0.04552343095616395	NO	-
1428	ZINC02781010	686	0.045420501048393534	NO	-
1429	ZINC02644820	641	0.04542013801423419	NO	-
1430	ZINC04621373	1415	0.04501609686118586	NO	-
1431	ZINC00636927	64	0.04485478622007879	NO	-
1432	ZINC00835969	233	0.04479410600302196	NO	-
1433	ZINC03968796	1178	0.04469308895186133	NO	-
1434	ZINC02782986	688	0.04466189149587642	NO	-
1435	ZINC00855471	256	0.0444700884386755	NO	-
1436	ZINC00651782	79	0.04428798035321505	NO	-
1437	ZINC02781011	687	0.04410117277014354	NO	-
1438	ZINC00835969	232	0.04396962818039087	NO	-
1439	ZINC02861324	700	0.043838817637434246	NO	-
1440	ZINC03868327	1140	0.04371239078349947	NO	-
1441	ZINC00657980	82	0.04299416448637458	NO	-
1442	ZINC00695983	101	0.042522735257020376	NO	-
1443	ZINC00839635	237	0.041472652168607634	NO	-
1444	ZINC00605280	24	0.0402535720223463	NO	-
1445	ZINC03993202	1240	0.03990837731619733	NO	-
1446	ZINC04469909	1383	0.03990837731619733	NO	-
1447	ZINC00605280	25	0.03971782404752578	NO	-
1448	ZINC01028343	340	0.038567254930796595	NO	-
