# Supplementary material for: 4D Flexible Atom-Pairs: An efficient probabilistic conformational space comparison for ligand-based virtual screening
Source: J Cheminform. 2011 Jul 6;3:23. doi: 10.1186/1758-2946-3-23 (PMC3156737; doi:10.1186/1758-2946-3-23)
Supplement: Additional file 1 — Archive of the 4D FAPOA result files. This is a Gzip compressed Tar archive containing the result files of the 4D FAPOA on the filtered DUD data sets. The result files are tab-separated plain text files including the following information: method name, active data set with size, cluster information and the distribution of the active molecules over the clusters, decoy data set with size, ratio active:decoy, AUC, awAUC, BEDROC scores for predefined alpha values as suggested by Truchon and Bayly [43], enrichment factors, relative enrichment factor [41], ROC enrichments, awROC enrichments at predefined false positive fractions, chemotype enrichment, ROC and awROC data points, and the ranking of each structure to compute other VS metrics. [file 1758-2946-3-23-S1.GZ › 4DFAPOA_hsp90_BW_ResultStatistic.dat]

###################################################################################################
# Screening Result File
# Method used: 4DFAPOA
> <Method_Name>
4DFAPOA
# Data set information
#	Query data set:	./hsp90/hsp90_query_CS_BW_300.0_T_GMM.sdf
#	Active data set: ./hsp90/hsp90_clustered_3D_MM_CS_BW_300.0_T_GMM.sdf with cluster information
#		Size: 23 molecules
#		Number of clusters: 4
#		Cluster Summery:
#			Cluster number	# molecules	% of actives
#			1		10		43.478
#			2		8		34.783
#			3		2		8.696
#			4		3		13.043
#	Decoy data set: ./hsp90/DUD_hsp90_decoys_ID_pass_MWPass_I_MM_CS_BW_300.0_T_GMM.sdf
#		Size: 975 molecules
#	Ratio actives : decoys
#		1.0 : 42.3913
> <AUC>
#	 ROC AUC
	0.8630100334448161
> <awAUC>
#	 ROC awAUC
	0.8742628205128204
> <BEDROC Scores>
#	Alpha Values	BEDROC Scores
	160.9	0.7527
	100.0	0.6458
	53.6	0.5498
	50.0	0.5421
	32.2	0.5043
	20.0	0.4847
	16.1	0.4851
	10.0	0.5137
	8.0	0.541
> <Enrichment Factors>
#	Fraction dataset	Enrichment factor
	0.0010	NaN
	0.01	32.971014492753625
	0.02	22.311212814645305
	0.05	8.65128660159716
	0.1	4.281949934123847
	0.2	2.982302818440026
	0.25	2.723939235201676
> <Relative enrichment factor>
#	Fraction dataset	Enrichment factor
	0.0010	0.0
	0.01	70.14028056112224
	0.02	50.100200400801604
	0.05	43.47826086956522
	0.1	43.47826086956522
	0.2	60.869565217391305
	0.25	69.56521739130434
> <ROC Enrichments>
#	True decoy fraction	Enrichment
	0.1	296.7391304347826
	0.5	67.82608695652173
	1.0	42.391304347826086
	2.0	21.195652173913043
	5.0	8.65128660159716
	10.0	4.32564330079858
> <awROC Enrichments>
#	Decoy fraction	Enrichment
	0.1	304.6875
	0.5	85.3125
	1.0	48.75
	2.0	24.375
	5.0	9.948979591836736
	10.0	4.974489795918368
> <Chemotype enrichment>
#	% data set	% active cluster
	0.0	0.0
	0.1	0.0
	0.1	25.0
	0.601	25.0
	0.601	50.0
	17.836	50.0
	17.836	75.0
	23.647	75.0
	23.647	100.0
	100.0	100.0
> <ROC curve data>
#	False positive rate	true positive rate
	0.0	0.0
	0.0	0.3043
	0.0021	0.3043
	0.0021	0.3478
	0.0072	0.3478
	0.0072	0.3913
	0.0082	0.3913
	0.0082	0.4348
	0.1713	0.4348
	0.1713	0.4783
	0.1774	0.4783
	0.1774	0.5217
	0.1785	0.5217
	0.1785	0.5652
	0.1795	0.5652
	0.1795	0.6087
	0.2267	0.6087
	0.2267	0.6522
	0.239	0.6522
	0.239	0.6957
	0.2605	0.6957
	0.2605	0.7391
	0.2656	0.7391
	0.2656	0.7826
	0.2677	0.7826
	0.2677	0.8696
	0.2851	0.8696
	0.2851	0.913
	0.3056	0.913
	0.3056	0.9565
	0.3087	0.9565
	0.3087	1.0
	1.0	1.0
> <awROC curve data>
#	False positive rate	true positive rate
	0.0	0.0
	0.0	0.3125
	0.0021	0.3125
	0.0021	0.4375
	0.0072	0.4375
	0.0072	0.4688
	0.0082	0.4688
	0.0082	0.5
	0.1713	0.5
	0.1713	0.525
	0.1774	0.525
	0.1774	0.55
	0.1785	0.55
	0.1785	0.575
	0.1795	0.575
	0.1795	0.6
	0.2267	0.6
	0.2267	0.6833
	0.239	0.6833
	0.239	0.7083
	0.2605	0.7083
	0.2605	0.7333
	0.2656	0.7333
	0.2656	0.7583
	0.2677	0.7583
	0.2677	0.8667
	0.2851	0.8667
	0.2851	0.8917
	0.3056	0.8917
	0.3056	0.975
	0.3087	0.975
	0.3087	1.0
	1.0	1.0
> <Screening Table>
# Rank	Mol name	Index in data set	Similarity 2 query	Active	Cluster number
1	ZINC03832013	16	0.7393820126643132	YES	2
2	ZINC03832016	12	0.37453258814466694	YES	2
3	ZINC03832020	17	0.3491965981780778	YES	2
4	ZINC03832014	13	0.34759018892217025	YES	2
5	ZINC03832018	14	0.34143178128835183	YES	2
6	ZINC03832017	19	0.32548280454568734	YES	3
7	ZINC03833892	18	0.30910193940778447	YES	2
8	ZINC02628760	408	0.2800047965007409	NO	-
9	ZINC02288986	351	0.2732119550572637	NO	-
10	ZINC03833895	20	0.27261264807770197	YES	3
11	ZINC00716754	148	0.26779608289396434	NO	-
12	ZINC00716753	147	0.2632924439151222	NO	-
13	ZINC02288985	350	0.25950207670721925	NO	-
14	ZINC00580098	102	0.2576877280100292	NO	-
15	ZINC03191611	457	0.2435310367087866	NO	-
16	ZINC03833893	11	0.24287218849996547	YES	2
17	ZINC03850864	685	0.22868208876520346	NO	-
18	ZINC03833894	15	0.22035575737669813	YES	2
19	ZINC04468440	959	0.21807132269951593	NO	-
20	ZINC03890316	761	0.21686210588695484	NO	-
21	ZINC00722719	152	0.21299565005982452	NO	-
22	ZINC03853412	689	0.21130099327648846	NO	-
23	ZINC02838595	435	0.21083574513914144	NO	-
24	ZINC02838596	437	0.21051694653226954	NO	-
25	ZINC02838595	436	0.20783888036769615	NO	-
26	ZINC02908146	442	0.20741382886285628	NO	-
27	ZINC02838596	438	0.20541197384052665	NO	-
28	ZINC02854079	440	0.20330255539436154	NO	-
29	ZINC00593300	106	0.2013679484027708	NO	-
30	ZINC04413452	923	0.20108241029012766	NO	-
31	ZINC03868681	749	0.20007235505421228	NO	-
32	ZINC00027351	6	0.19908840464854943	NO	-
33	ZINC01106927	231	0.1988029624168417	NO	-
34	ZINC00593300	105	0.19663509110319868	NO	-
35	ZINC00027351	5	0.1953929481597937	NO	-
36	ZINC00027351	7	0.1953641456361875	NO	-
37	ZINC03576397	634	0.19365158285890494	NO	-
38	ZINC00593300	107	0.19294418497116894	NO	-
39	ZINC00809496	182	0.19239781333155784	NO	-
40	ZINC01143732	237	0.19206843625422287	NO	-
41	ZINC02163665	330	0.18995162973191226	NO	-
42	ZINC02163665	329	0.18727564908686603	NO	-
43	ZINC00809497	184	0.18632142178006691	NO	-
44	ZINC00557867	101	0.1849473159577437	NO	-
45	ZINC03858211	717	0.17977795447479641	NO	-
46	ZINC04470083	964	0.17977795447479641	NO	-
47	ZINC02437177	373	0.17924307572346992	NO	-
48	ZINC00806335	176	0.17727168647417405	NO	-
49	ZINC00803113	172	0.17699746651364623	NO	-
50	ZINC00806335	175	0.17588185473643986	NO	-
51	ZINC01504514	282	0.17575189900992236	NO	-
52	ZINC00809406	177	0.1752017039359917	NO	-
53	ZINC02163668	331	0.17367007144297467	NO	-
54	ZINC00803112	171	0.17199938304439846	NO	-
55	ZINC00809407	179	0.17174401903070902	NO	-
56	ZINC01026230	218	0.1701745848208457	NO	-
57	ZINC04413510	924	0.16920773360424618	NO	-
58	ZINC00809406	178	0.1690648239682552	NO	-
59	ZINC00203813	40	0.16839338431331285	NO	-
60	ZINC03378047	520	0.1678443411289078	NO	-
61	ZINC01026230	219	0.1673684050756521	NO	-
62	ZINC02163668	332	0.1668544792013438	NO	-
63	ZINC00207318	48	0.16678372909041717	NO	-
64	ZINC00809497	185	0.16667429717752083	NO	-
65	ZINC00203814	41	0.16587506709436628	NO	-
66	ZINC00809407	180	0.16576474167330582	NO	-
67	ZINC01504518	283	0.165639985604538	NO	-
68	ZINC00809496	183	0.1654514794596291	NO	-
69	ZINC00546324	97	0.16453072095997054	NO	-
70	ZINC04117159	861	0.1627835893131092	NO	-
71	ZINC00754012	158	0.16228675785395508	NO	-
72	ZINC03860088	725	0.16221600657938215	NO	-
73	ZINC00590361	104	0.1609974033614893	NO	-
74	ZINC00800372	170	0.1600780033492436	NO	-
75	ZINC01446220	269	0.15978482560752047	NO	-
76	ZINC02502645	388	0.15953675371383888	NO	-
77	ZINC00719145	149	0.1591136246639707	NO	-
78	ZINC02235611	342	0.1581508432962572	NO	-
79	ZINC02495376	386	0.15715073369893875	NO	-
80	ZINC02502658	389	0.15560436405743855	NO	-
81	ZINC01315272	257	0.15546144867227316	NO	-
82	ZINC02126377	323	0.1549135754720052	NO	-
83	ZINC00719145	150	0.1529234608733919	NO	-
84	ZINC04466141	951	0.1523591686741051	NO	-
85	ZINC02502659	390	0.1520036406668391	NO	-
86	ZINC02163695	336	0.1514260331900596	NO	-
87	ZINC04103979	860	0.14894067791913634	NO	-
88	ZINC00552477	98	0.14774567441300432	NO	-
89	ZINC00602916	109	0.1474446338373979	NO	-
90	ZINC01516389	286	0.14659287077512448	NO	-
91	ZINC02163683	333	0.14638248283421354	NO	-
92	ZINC03819621	670	0.14590539810305644	NO	-
93	ZINC03568132	630	0.14561183909689177	NO	-
94	ZINC00642632	130	0.1454505564175663	NO	-
95	ZINC00900145	193	0.14534053341396583	NO	-
96	ZINC00724051	153	0.14499447341612348	NO	-
97	ZINC03854666	696	0.1445291806889055	NO	-
98	ZINC00642633	131	0.14402474637997914	NO	-
99	ZINC04460249	941	0.1435127072958635	NO	-
100	ZINC02163693	335	0.14328799610155354	NO	-
101	ZINC00160866	33	0.14322437702544358	NO	-
102	ZINC00557513	100	0.14301958872960469	NO	-
103	ZINC01617169	287	0.14277613085827218	NO	-
104	ZINC03568132	632	0.1424405392177381	NO	-
105	ZINC04374976	915	0.14216697091847993	NO	-
106	ZINC04387006	920	0.1417968246121366	NO	-
107	ZINC00759645	159	0.14174990105606158	NO	-
108	ZINC04387006	919	0.14145171495424283	NO	-
109	ZINC04451074	933	0.14140441344203156	NO	-
110	ZINC03985211	826	0.14122245103217215	NO	-
111	ZINC02213593	339	0.14116756274973052	NO	-
112	ZINC00759646	160	0.14100415018371487	NO	-
113	ZINC04170650	868	0.14088945596560276	NO	-
114	ZINC00925163	199	0.14086235631507588	NO	-
115	ZINC04355893	914	0.14082699370886298	NO	-
116	ZINC04451074	934	0.14064536779018166	NO	-
117	ZINC02213593	338	0.14057571632298188	NO	-
118	ZINC03850674	682	0.14017767894657973	NO	-
119	ZINC00939014	203	0.13978974706971997	NO	-
120	ZINC02163686	334	0.13961139292160268	NO	-
121	ZINC02128707	326	0.13924242229765638	NO	-
122	ZINC00140707	31	0.13864980815045	NO	-
123	ZINC00613669	120	0.1386191969419838	NO	-
124	ZINC04317187	911	0.13831964880799666	NO	-
125	ZINC01446220	268	0.13822790552050568	NO	-
126	ZINC00724051	154	0.13756672392669791	NO	-
127	ZINC04502865	970	0.1372907906484364	NO	-
128	ZINC00925163	198	0.13722763403820248	NO	-
129	ZINC03858547	718	0.13655881664913674	NO	-
130	ZINC01144900	239	0.13639979235095556	NO	-
131	ZINC00013885	2	0.13626862208882348	NO	-
132	ZINC02227227	341	0.13580780371632414	NO	-
133	ZINC00092029	16	0.1356495882212565	NO	-
134	ZINC01144898	238	0.13564821616694964	NO	-
135	ZINC02502638	387	0.13556992842532217	NO	-
136	ZINC00620845	122	0.13516415051247638	NO	-
137	ZINC03316189	493	0.13440828407924912	NO	-
138	ZINC03359505	513	0.13423428576051885	NO	-
139	ZINC02090392	322	0.1341362110055598	NO	-
140	ZINC01633087	288	0.13383281501283648	NO	-
141	ZINC00434653	78	0.13370686138379964	NO	-
142	ZINC03568132	631	0.1333136468080893	NO	-
143	ZINC04176095	869	0.1328759854546374	NO	-
144	ZINC03684813	658	0.13255283592401632	NO	-
145	ZINC03684813	657	0.13153750027085104	NO	-
146	ZINC00190506	35	0.13136676163721045	NO	-
147	ZINC04628691	974	0.13102184234903536	NO	-
148	ZINC04470435	966	0.13090843823139217	NO	-
149	ZINC04317187	909	0.1308641716255126	NO	-
150	ZINC02334233	360	0.1306560564288409	NO	-
151	ZINC00434653	77	0.13010976536226598	NO	-
152	ZINC00970022	204	0.13005227897939545	NO	-
153	ZINC01197382	244	0.1294660153111692	NO	-
154	ZINC02334233	361	0.12892326364732748	NO	-
155	ZINC01679432	293	0.1287930891417693	NO	-
156	ZINC02128710	327	0.12875847899617143	NO	-
157	ZINC04387002	918	0.12801378345488842	NO	-
158	ZINC04464867	945	0.1274706188161839	NO	-
159	ZINC04306274	902	0.12741951756033837	NO	-
160	ZINC00870401	190	0.1264931593290217	NO	-
161	ZINC04193507	872	0.1258369198043833	NO	-
162	ZINC03684800	655	0.12548688998141724	NO	-
163	ZINC03855459	700	0.1245230890105588	NO	-
164	ZINC03684800	656	0.12421822338384214	NO	-
165	ZINC00632664	123	0.12394615747380731	NO	-
166	ZINC03684800	653	0.1222335804274531	NO	-
167	ZINC03867239	738	0.12172775832048895	NO	-
168	ZINC00589466	103	0.12162443316658235	NO	-
169	ZINC04387002	917	0.12152535430863672	NO	-
170	ZINC00939013	202	0.12151570767625536	NO	-
171	ZINC03684800	654	0.12148534871696262	NO	-
172	ZINC03819467	668	0.12145536402648176	NO	-
173	ZINC00480399	87	0.12120759917795944	NO	-
174	ZINC04317187	910	0.12110360750885389	NO	-
175	ZINC00291631	58	0.1210043556366154	NO	-
176	ZINC00753986	157	0.12073773088790574	NO	-
177	ZINC03851430	686	0.1204216635204006	NO	-
178	ZINC04312704	2	0.12018718615736827	YES	1
179	ZINC04387002	916	0.11987584626722032	NO	-
180	ZINC00178348	34	0.11907720013812834	NO	-
181	ZINC01003588	212	0.11867585087050202	NO	-
182	ZINC03817995	667	0.11856625348737332	NO	-
183	ZINC03855594	708	0.11854543485977487	NO	-
184	ZINC01504513	281	0.11821789781411332	NO	-
185	ZINC04617888	3	0.11809263829714621	YES	1
186	ZINC04305981	894	0.11804690245762389	NO	-
187	ZINC00239698	1	0.11796473316221734	YES	1
188	ZINC02340546	364	0.11768559374465586	NO	-
189	ZINC04617887	4	0.11703139211462518	YES	1
190	ZINC02837728	434	0.11690180828246771	NO	-
191	ZINC01223586	250	0.1164473924023245	NO	-
192	ZINC00867970	189	0.11618759875824645	NO	-
193	ZINC03819467	669	0.11608806383244485	NO	-
194	ZINC01223587	251	0.11557608914838921	NO	-
195	ZINC03867239	737	0.1154859079771608	NO	-
196	ZINC02325924	359	0.11535408623846	NO	-
197	ZINC02300303	357	0.11534750995017523	NO	-
198	ZINC02340544	363	0.11529555395444809	NO	-
199	ZINC03970493	800	0.1145529050976883	NO	-
200	ZINC03858008	714	0.11432405930148808	NO	-
201	ZINC02296899	354	0.11431616227646721	NO	-
202	ZINC02296899	356	0.11431616227646721	NO	-
203	ZINC02354328	369	0.11425834738930629	NO	-
204	ZINC00883069	192	0.11392289137236838	NO	-
205	ZINC00632673	124	0.1132348144277817	NO	-
206	ZINC00124282	27	0.11312784588305039	NO	-
207	ZINC03911680	768	0.11302354566088728	NO	-
208	ZINC02296899	353	0.11292359136307255	NO	-
209	ZINC02826730	433	0.11276019908238598	NO	-
210	ZINC00542446	96	0.11233197806323303	NO	-
211	ZINC00867970	188	0.11188315193332944	NO	-
212	ZINC03069113	452	0.11126828700473654	NO	-
213	ZINC04306201	900	0.11101771842329583	NO	-
214	ZINC00642493	127	0.11097854440836447	NO	-
215	ZINC00036871	10	0.11079665736616627	NO	-
216	ZINC02201898	337	0.11067459886521788	NO	-
217	ZINC02354327	368	0.1106345776678765	NO	-
218	ZINC04468463	960	0.1106328972181343	NO	-
219	ZINC02128451	324	0.1105297934698608	NO	-
220	ZINC00609680	111	0.11047368578082979	NO	-
221	ZINC03316197	495	0.11046721519996099	NO	-
222	ZINC02650873	415	0.1104546750853774	NO	-
223	ZINC04502843	969	0.11033548036928102	NO	-
224	ZINC01018145	214	0.11026298562448432	NO	-
225	ZINC03316197	494	0.11018966330923048	NO	-
226	ZINC03542986	588	0.1101889649205155	NO	-
227	ZINC02568525	399	0.10960183686894794	NO	-
228	ZINC02362449	370	0.10922994850577522	NO	-
229	ZINC00477228	84	0.1088937411814905	NO	-
230	ZINC00883050	191	0.10855102964070386	NO	-
231	ZINC02296899	355	0.10851903565239007	NO	-
232	ZINC04436262	927	0.10824295930791163	NO	-
233	ZINC02128453	325	0.10819488012464468	NO	-
234	ZINC01053479	224	0.10817552805772569	NO	-
235	ZINC04387006	921	0.10802591375193028	NO	-
236	ZINC00630526	23	0.10787261755163105	YES	4
237	ZINC00642494	128	0.10772519297146806	NO	-
238	ZINC02662213	419	0.10748999957985728	NO	-
239	ZINC03817839	664	0.10735768812109993	NO	-
240	ZINC04000929	850	0.10731165359174347	NO	-
241	ZINC00784488	168	0.10722847686055197	NO	-
242	ZINC04400045	922	0.10687642069208173	NO	-
243	ZINC02362451	371	0.1067796843320255	NO	-
244	ZINC02236764	343	0.10659949468112011	NO	-
245	ZINC03817995	666	0.106542402319013	NO	-
246	ZINC01933339	312	0.10646047136629828	NO	-
247	ZINC04001154	853	0.10643491005078119	NO	-
248	ZINC04305978	893	0.10637177724442766	NO	-
249	ZINC04617890	6	0.10617375595229561	YES	1
250	ZINC01422528	261	0.10592820270148569	NO	-
251	ZINC01076933	230	0.10581124038446077	NO	-
252	ZINC01485427	275	0.10580216829308162	NO	-
253	ZINC03855577	703	0.10573141001143677	NO	-
254	ZINC00472489	81	0.10562864371086457	NO	-
255	ZINC00418005	74	0.10551615557099558	NO	-
256	ZINC03817845	665	0.10519121415874375	NO	-
257	ZINC03851430	687	0.10510919776987494	NO	-
258	ZINC04001093	852	0.10487087399150621	NO	-
259	ZINC03977220	818	0.1043445755344671	NO	-
260	ZINC03528689	580	0.10433639284175038	NO	-
261	ZINC00200626	37	0.10430301264413337	NO	-
262	ZINC03855577	702	0.10417018777564839	NO	-
263	ZINC04468250	958	0.10411645922936656	NO	-
264	ZINC03451575	558	0.10404329646682485	NO	-
265	ZINC01902225	307	0.10367166621074783	NO	-
266	ZINC00803982	174	0.10348220742420916	NO	-
267	ZINC01429572	263	0.10343265973542909	NO	-
268	ZINC03970212	796	0.1033999279306173	NO	-
269	ZINC03165160	456	0.10321694525625018	NO	-
270	ZINC01447482	270	0.10312244343946939	NO	-
271	ZINC04617892	9	0.10308399782621222	YES	1
272	ZINC01933339	311	0.10292790600784504	NO	-
273	ZINC03855545	701	0.10267415935050951	NO	-
274	ZINC04464814	944	0.10263795073525692	NO	-
275	ZINC03824971	671	0.10252488394780467	NO	-
276	ZINC02728265	423	0.10167493649689392	NO	-
277	ZINC04617893	8	0.10154095586323172	YES	1
278	ZINC03970212	795	0.10152052658493609	NO	-
279	ZINC03263444	471	0.10128949119406358	NO	-
280	ZINC04617889	5	0.10108295771716243	YES	1
281	ZINC00245648	21	0.10099099597169563	YES	4
282	ZINC00202170	38	0.10096137144818297	NO	-
283	ZINC01425931	262	0.10090657910477925	NO	-
284	ZINC04442587	932	0.1008558591862592	NO	-
285	ZINC04469720	962	0.1008558591862592	NO	-
286	ZINC03509822	573	0.10071489577660904	NO	-
287	ZINC01415833	260	0.10059610759982852	NO	-
288	ZINC04000988	851	0.10049104229341563	NO	-
289	ZINC02637648	410	0.10048218898261795	NO	-
290	ZINC00231980	55	0.10032809771185787	NO	-
291	ZINC03528687	579	0.10024388680963527	NO	-
292	ZINC01508772	284	0.10023191619532387	NO	-
293	ZINC03495848	568	0.10015790500111998	NO	-
294	ZINC00609862	112	0.10014820464838932	NO	-
295	ZINC03334474	499	0.0998316680227612	NO	-
296	ZINC04136483	866	0.0992831776073362	NO	-
297	ZINC02216447	340	0.09885034815887898	NO	-
298	ZINC03854061	691	0.09871834263188044	NO	-
299	ZINC04617891	7	0.09851000354956037	YES	1
300	ZINC03854082	694	0.09833341422401211	NO	-
301	ZINC04306121	897	0.09788227948160798	NO	-
302	ZINC03991965	839	0.0978486415937363	NO	-
303	ZINC03789780	660	0.09777958311468243	NO	-
304	ZINC03991512	838	0.09758722953814788	NO	-
305	ZINC00477788	85	0.09758687975680069	NO	-
306	ZINC04306374	906	0.09756031954162192	NO	-
307	ZINC04305975	892	0.09753643283991474	NO	-
308	ZINC03984304	825	0.09732770054996932	NO	-
309	ZINC04454767	936	0.09714167089611798	NO	-
310	ZINC00663785	135	0.09713424876732694	NO	-
311	ZINC03903097	763	0.09712811936642182	NO	-
312	ZINC03863798	726	0.0971093587327628	NO	-
313	ZINC04305974	891	0.09701423843969957	NO	-
314	ZINC03997186	842	0.09696938251541427	NO	-
315	ZINC04136483	865	0.09694566871867712	NO	-
316	ZINC03296575	487	0.09692768945835875	NO	-
317	ZINC01933353	314	0.09666457850391158	NO	-
318	ZINC03903097	764	0.09656451939201276	NO	-
319	ZINC03903097	765	0.09656451939201276	NO	-
320	ZINC04617886	22	0.09652102845821718	YES	4
321	ZINC00503364	92	0.09647130261310408	NO	-
322	ZINC01049914	222	0.09646447510898057	NO	-
323	ZINC03456090	562	0.09645679827592465	NO	-
324	ZINC04617894	10	0.09641333015711295	YES	1
325	ZINC03252695	469	0.096390951829538	NO	-
326	ZINC01019851	216	0.09637028855329773	NO	-
327	ZINC02464064	382	0.09634157544076985	NO	-
328	ZINC01429634	265	0.09623844813560047	NO	-
329	ZINC04305949	890	0.09620710368978863	NO	-
330	ZINC04001225	854	0.09617263067154277	NO	-
331	ZINC01429633	264	0.09616542905506988	NO	-
332	ZINC03855578	704	0.09616092791133588	NO	-
333	ZINC03997187	845	0.09611573057365254	NO	-
334	ZINC04467883	956	0.09611573057365254	NO	-
335	ZINC00763640	164	0.0960815227132209	NO	-
336	ZINC03904154	766	0.0958387202267194	NO	-
337	ZINC04000898	849	0.09580492671621448	NO	-
338	ZINC03848933	675	0.09561407733546883	NO	-
339	ZINC03994627	840	0.09547031884354537	NO	-
340	ZINC03953462	782	0.095409549218445	NO	-
341	ZINC03246454	466	0.0950480881004163	NO	-
342	ZINC03855613	709	0.09494944390587524	NO	-
343	ZINC04252168	883	0.09483901214300808	NO	-
344	ZINC03348448	510	0.09480210054740788	NO	-
345	ZINC03433947	539	0.09461895986346638	NO	-
346	ZINC02568517	398	0.0946141476817484	NO	-
347	ZINC00027440	8	0.09423764990436656	NO	-
348	ZINC02245171	346	0.0940952267381813	NO	-
349	ZINC03854060	690	0.09398292378412475	NO	-
350	ZINC01019851	215	0.09395443810316026	NO	-
351	ZINC04248907	882	0.09394847551157941	NO	-
352	ZINC00928787	201	0.09393154129527397	NO	-
353	ZINC03869013	752	0.0936243696113906	NO	-
354	ZINC04306213	901	0.09362014724350065	NO	-
355	ZINC01485420	273	0.09356153148697512	NO	-
356	ZINC01485420	274	0.09356153148697512	NO	-
357	ZINC03866741	729	0.09339704612855734	NO	-
358	ZINC03850808	683	0.09336703424948034	NO	-
359	ZINC01749961	297	0.09332270553092856	NO	-
360	ZINC03855134	699	0.09326867577238895	NO	-
361	ZINC00103787	19	0.09321668858663644	NO	-
362	ZINC00459779	80	0.09320142472896432	NO	-
363	ZINC04248907	880	0.09317859799974754	NO	-
364	ZINC03347667	509	0.09315392984188774	NO	-
365	ZINC03451255	547	0.0931363563259834	NO	-
366	ZINC00644449	132	0.09304596338539785	NO	-
367	ZINC01933353	313	0.09298295063024475	NO	-
368	ZINC03867797	743	0.09277399733096192	NO	-
369	ZINC02245170	345	0.09273754050422557	NO	-
370	ZINC03854077	693	0.09257850204677855	NO	-
371	ZINC03508543	572	0.09252595309922265	NO	-
372	ZINC03373956	519	0.09249627883388295	NO	-
373	ZINC03977220	819	0.09245125441794777	NO	-
374	ZINC03855134	698	0.09245073323401531	NO	-
375	ZINC04000554	847	0.09239247691266247	NO	-
376	ZINC03428816	536	0.09210845627809236	NO	-
377	ZINC00479619	86	0.09204355053401499	NO	-
378	ZINC03817267	663	0.09188122388577703	NO	-
379	ZINC03283330	485	0.0918655732454719	NO	-
380	ZINC03596845	640	0.09180408042957183	NO	-
381	ZINC00501849	91	0.09180204399918444	NO	-
382	ZINC00497287	90	0.09179081726871731	NO	-
383	ZINC03451645	559	0.09171849883707331	NO	-
384	ZINC01019851	217	0.09159606301419108	NO	-
385	ZINC02490472	384	0.09146118215708181	NO	-
386	ZINC03987650	828	0.09134425444125643	NO	-
387	ZINC02535932	395	0.09125182899549217	NO	-
388	ZINC03857987	713	0.09121744270250937	NO	-
389	ZINC04248907	881	0.09120158285841481	NO	-
390	ZINC03384605	522	0.09109612410285123	NO	-
391	ZINC02352472	367	0.09107560593830329	NO	-
392	ZINC03991386	830	0.09102630236902534	NO	-
393	ZINC03251168	468	0.09083791928628539	NO	-
394	ZINC04306111	896	0.09077334470659813	NO	-
395	ZINC03271630	474	0.09039012897466375	NO	-
396	ZINC03977220	817	0.0903239203785039	NO	-
397	ZINC02604103	401	0.09013862423423934	NO	-
398	ZINC01485427	276	0.09007448833777947	NO	-
399	ZINC01485427	277	0.09007448833777947	NO	-
400	ZINC00417907	73	0.0899477371453411	NO	-
401	ZINC04000724	848	0.08987855789478759	NO	-
402	ZINC03867736	741	0.08985925715985062	NO	-
403	ZINC00765697	165	0.08980920382184815	NO	-
404	ZINC01263962	253	0.08978184196916061	NO	-
405	ZINC00662824	134	0.08976988487323717	NO	-
406	ZINC03907213	767	0.08956539788473009	NO	-
407	ZINC03867797	742	0.08939439541160474	NO	-
408	ZINC00902725	194	0.08938966613751932	NO	-
409	ZINC01148703	241	0.08935854100359474	NO	-
410	ZINC01148705	242	0.08919682657249811	NO	-
411	ZINC03856445	710	0.0891943299042115	NO	-
412	ZINC03991383	829	0.08911287349104562	NO	-
413	ZINC01485420	272	0.08903843345190296	NO	-
414	ZINC01331337	258	0.08903617723442495	NO	-
415	ZINC00377510	70	0.08886145162049058	NO	-
416	ZINC04306149	899	0.08875490579099049	NO	-
417	ZINC03849380	677	0.08871377867904685	NO	-
418	ZINC03997187	846	0.08868103691278126	NO	-
419	ZINC04467883	955	0.08868103691278126	NO	-
420	ZINC04306131	898	0.088621144188136	NO	-
421	ZINC03997186	841	0.08855426104862783	NO	-
422	ZINC02652804	416	0.08855215505784934	NO	-
423	ZINC00024303	3	0.08825642516307601	NO	-
424	ZINC03860012	724	0.08815903189224827	NO	-
425	ZINC02616973	403	0.08815219864869504	NO	-
426	ZINC03859953	722	0.08811250668555147	NO	-
427	ZINC02352470	366	0.08810501535821327	NO	-
428	ZINC00377509	69	0.08804038136458987	NO	-
429	ZINC00554738	99	0.08803294103808695	NO	-
430	ZINC00721641	151	0.08793410772204237	NO	-
431	ZINC02335666	362	0.08788769679014996	NO	-
432	ZINC00205700	44	0.08758292313364202	NO	-
433	ZINC01921444	308	0.08754242603649436	NO	-
434	ZINC03925993	777	0.08752218524985361	NO	-
435	ZINC03925993	775	0.08743923820704215	NO	-
436	ZINC03925993	776	0.08743723559244691	NO	-
437	ZINC00008862	1	0.08741926704852793	NO	-
438	ZINC02281331	349	0.08736233401579098	NO	-
439	ZINC00419946	75	0.08716965737262894	NO	-
440	ZINC00038397	11	0.08697729760860327	NO	-
441	ZINC04623049	973	0.08694789189260352	NO	-
442	ZINC00610403	114	0.08670835774463861	NO	-
443	ZINC00762712	162	0.08655412435996296	NO	-
444	ZINC03869013	751	0.0864237491956531	NO	-
445	ZINC00928787	200	0.08641502927403266	NO	-
446	ZINC03387930	523	0.08639027936904006	NO	-
447	ZINC03337368	500	0.08638123409754977	NO	-
448	ZINC00231444	54	0.08637085412940235	NO	-
449	ZINC00762883	163	0.086248064008541	NO	-
450	ZINC02346333	365	0.08611026532803287	NO	-
451	ZINC01487632	279	0.08608180786275772	NO	-
452	ZINC02460796	379	0.0859331667132985	NO	-
453	ZINC04305919	888	0.08588157713493112	NO	-
454	ZINC03233795	459	0.08578298347468645	NO	-
455	ZINC03987647	827	0.08575284543950969	NO	-
456	ZINC03950118	781	0.08574597920518309	NO	-
457	ZINC04316980	908	0.08571519736005948	NO	-
458	ZINC03849380	676	0.08559221432666947	NO	-
459	ZINC00636887	126	0.08547620749050729	NO	-
460	ZINC01801667	302	0.0852420904916184	NO	-
461	ZINC03277114	479	0.08521909069883529	NO	-
462	ZINC00024303	4	0.0851701042749913	NO	-
463	ZINC00847775	187	0.08507456296795572	NO	-
464	ZINC04465480	948	0.08492543010876039	NO	-
465	ZINC00223660	52	0.08467189925950148	NO	-
466	ZINC03768044	659	0.08465524378426705	NO	-
467	ZINC04306345	905	0.08462182418421378	NO	-
468	ZINC02679227	422	0.08453701826752433	NO	-
469	ZINC00902725	195	0.084486383045803	NO	-
470	ZINC04305902	886	0.0842341155013106	NO	-
471	ZINC03597834	644	0.08421296652864203	NO	-
472	ZINC03855585	705	0.08420398139069371	NO	-
473	ZINC04305909	887	0.08413511781166468	NO	-
474	ZINC04485562	967	0.08403556053623024	NO	-
475	ZINC04461458	942	0.08371261674819908	NO	-
476	ZINC03850808	684	0.08355142592582382	NO	-
477	ZINC01444277	267	0.08355081893848393	NO	-
478	ZINC03269612	473	0.08329086744372251	NO	-
479	ZINC03312289	490	0.0832799306623445	NO	-
480	ZINC02846921	439	0.08321694143321655	NO	-
481	ZINC03365833	517	0.08310800676241129	NO	-
482	ZINC03597834	643	0.08309813118880074	NO	-
483	ZINC02649491	414	0.08306929757553182	NO	-
484	ZINC04628692	975	0.08290706511440223	NO	-
485	ZINC03997187	844	0.08289200041906256	NO	-
486	ZINC04467883	954	0.08289200041906256	NO	-
487	ZINC02458349	377	0.08285734547444411	NO	-
488	ZINC02458357	378	0.08272655955866937	NO	-
489	ZINC03867034	731	0.0826812170490744	NO	-
490	ZINC03855586	707	0.08265984015841815	NO	-
491	ZINC03997186	843	0.08263591985472324	NO	-
492	ZINC01125907	235	0.08254805184728915	NO	-
493	ZINC03545071	624	0.08248103922839536	NO	-
494	ZINC03854062	692	0.08247058382929581	NO	-
495	ZINC02607001	402	0.08213773886973633	NO	-
496	ZINC00112720	21	0.08207571701649398	NO	-
497	ZINC02807219	432	0.08207023064381239	NO	-
498	ZINC04413901	925	0.08190087787872302	NO	-
499	ZINC03277114	480	0.08173259279877129	NO	-
500	ZINC00976804	205	0.08169116599609498	NO	-
501	ZINC03962079	786	0.08154982513556028	NO	-
502	ZINC00635292	125	0.08139642696603004	NO	-
503	ZINC00539474	95	0.08136705578326706	NO	-
504	ZINC03450388	541	0.08126761502678052	NO	-
505	ZINC00112720	22	0.08105870723093891	NO	-
506	ZINC03018547	451	0.08093302019858249	NO	-
507	ZINC04305936	889	0.08075343370140975	NO	-
508	ZINC04033708	856	0.08074405908094301	NO	-
509	ZINC04306344	904	0.08072177370789552	NO	-
510	ZINC00205700	46	0.08064698749398032	NO	-
511	ZINC04454771	937	0.08037533777884888	NO	-
512	ZINC03345624	506	0.08027175701330916	NO	-
513	ZINC03647388	652	0.08016637574608015	NO	-
514	ZINC03346440	508	0.07994934900015963	NO	-
515	ZINC03857518	712	0.07989018999127673	NO	-
516	ZINC03451443	552	0.07976726837213297	NO	-
517	ZINC03312289	489	0.0796824950301878	NO	-
518	ZINC03849642	680	0.0795882286279223	NO	-
519	ZINC03915881	772	0.07949856807102688	NO	-
520	ZINC00205663	43	0.07949321980428163	NO	-
521	ZINC03572379	633	0.07923117022254104	NO	-
522	ZINC00230813	53	0.07880936006692248	NO	-
523	ZINC04316980	907	0.07859941088075487	NO	-
524	ZINC04286742	885	0.07854866486858714	NO	-
525	ZINC03859953	723	0.07852895588672476	NO	-
526	ZINC03848773	674	0.07852495451138497	NO	-
527	ZINC03598149	646	0.07821497936980963	NO	-
528	ZINC03855585	706	0.07810072139786779	NO	-
529	ZINC03859511	721	0.07793519823697215	NO	-
530	ZINC03278787	481	0.07793310360003022	NO	-
531	ZINC02005264	316	0.07792752799976808	NO	-
532	ZINC04033708	855	0.07785754780588863	NO	-
533	ZINC00809456	181	0.07760531863887374	NO	-
534	ZINC03313289	491	0.07752899907298508	NO	-
535	ZINC01430708	266	0.07746807166333175	NO	-
536	ZINC00117919	24	0.07741905205393385	NO	-
537	ZINC02479533	383	0.0773990510609975	NO	-
538	ZINC00209530	49	0.07707200612407741	NO	-
539	ZINC03337441	501	0.0769552580608873	NO	-
540	ZINC03625097	651	0.07694673713992457	NO	-
541	ZINC03991459	837	0.07675736304296639	NO	-
542	ZINC03598147	645	0.07667152963588841	NO	-
543	ZINC01248214	252	0.07646970915246347	NO	-
544	ZINC04466203	952	0.07636256315166404	NO	-
545	ZINC00761983	161	0.07628233446579784	NO	-
546	ZINC04306340	903	0.07622011869698907	NO	-
547	ZINC03971508	801	0.07615653066082484	NO	-
548	ZINC02504066	391	0.07615444577721277	NO	-
549	ZINC00197386	36	0.07613433166401978	NO	-
550	ZINC02295307	352	0.07588017344246276	NO	-
551	ZINC04225278	876	0.075834990146293	NO	-
552	ZINC03384168	521	0.07576258930710786	NO	-
553	ZINC04465475	947	0.0757606234474013	NO	-
554	ZINC03867037	735	0.07570872533160194	NO	-
555	ZINC02270859	348	0.07568742569729635	NO	-
556	ZINC03808110	662	0.0756817379848283	NO	-
557	ZINC02245091	344	0.07561401108613851	NO	-
558	ZINC03278788	484	0.07561182875472876	NO	-
559	ZINC02504066	392	0.0755567267324954	NO	-
560	ZINC04620257	972	0.0755533942901758	NO	-
561	ZINC00904448	196	0.07545740066012306	NO	-
562	ZINC00112716	20	0.07528278459569118	NO	-
563	ZINC03450425	545	0.07527130259459408	NO	-
564	ZINC00099041	18	0.07510824413319912	NO	-
565	ZINC03234684	461	0.07506744716856315	NO	-
566	ZINC03234684	462	0.07506744716856315	NO	-
567	ZINC03278787	482	0.07483519320525547	NO	-
568	ZINC02490475	385	0.07483002892558656	NO	-
569	ZINC03346126	507	0.0745738822013019	NO	-
570	ZINC02323661	358	0.07439273307379574	NO	-
571	ZINC01487632	278	0.07427909055483924	NO	-
572	ZINC03450375	540	0.07413561610025464	NO	-
573	ZINC03420637	535	0.07411210251648107	NO	-
574	ZINC02535918	394	0.07404228894946593	NO	-
575	ZINC04441466	929	0.07399917574494064	NO	-
576	ZINC02535933	396	0.07387982259444542	NO	-
577	ZINC03850015	681	0.07371339098353326	NO	-
578	ZINC00505204	93	0.0737078516800292	NO	-
579	ZINC00205700	45	0.07369017130687813	NO	-
580	ZINC01159464	243	0.0736563510107167	NO	-
581	ZINC03278788	483	0.07353255029811458	NO	-
582	ZINC03968681	791	0.07347718023814004	NO	-
583	ZINC00596539	108	0.07321912674943475	NO	-
584	ZINC04502764	968	0.07320275299764285	NO	-
585	ZINC03455580	561	0.07304707488005774	NO	-
586	ZINC03991423	835	0.07303318060286144	NO	-
587	ZINC03597831	641	0.07298907672363228	NO	-
588	ZINC03450399	543	0.07298459171646925	NO	-
589	ZINC04131230	863	0.0729843721330765	NO	-
590	ZINC01205578	245	0.07269956753569304	NO	-
591	ZINC03885631	758	0.07268748849348955	NO	-
592	ZINC02636918	409	0.07255448142116898	NO	-
593	ZINC03866740	728	0.07247267829499796	NO	-
594	ZINC04225278	875	0.07242707523931173	NO	-
595	ZINC03464215	566	0.07234444062327584	NO	-
596	ZINC03088903	453	0.0721911858610667	NO	-
597	ZINC00120711	26	0.07200851470496135	NO	-
598	ZINC03450477	546	0.07199308314013476	NO	-
599	ZINC03968681	790	0.07189066411908068	NO	-
600	ZINC03597831	642	0.07149114254326475	NO	-
601	ZINC00223650	50	0.0713204805176673	NO	-
602	ZINC03273134	476	0.07127137244795743	NO	-
603	ZINC03867059	736	0.07109252167139847	NO	-
604	ZINC04465411	946	0.07109252167139847	NO	-
605	ZINC00223650	51	0.07104690903110121	NO	-
606	ZINC03451436	550	0.07103966967053241	NO	-
607	ZINC03867036	733	0.07100958330544496	NO	-
608	ZINC02504066	393	0.07100879236070125	NO	-
609	ZINC00068253	13	0.0710031298467999	NO	-
610	ZINC03962078	785	0.07094023846327935	NO	-
611	ZINC01922492	309	0.07064529150322152	NO	-
612	ZINC00068254	14	0.07045358723730108	NO	-
613	ZINC03854084	695	0.07032661565498194	NO	-
614	ZINC03531498	582	0.07011794309477958	NO	-
615	ZINC00341101	60	0.07006370246693985	NO	-
616	ZINC04305996	895	0.07003312620308207	NO	-
617	ZINC03450413	544	0.07002353243116051	NO	-
618	ZINC03968680	789	0.06989773967685874	NO	-
619	ZINC00412405	72	0.06987560269840276	NO	-
620	ZINC03856525	711	0.06961957893711349	NO	-
621	ZINC00375577	66	0.06960481188582114	NO	-
622	ZINC03848773	673	0.06959324091265479	NO	-
623	ZINC03991415	833	0.06937954219478898	NO	-
624	ZINC00375578	67	0.06903313347044857	NO	-
625	ZINC03450392	542	0.0687593862800374	NO	-
626	ZINC00642598	129	0.0686553337353407	NO	-
627	ZINC03969858	794	0.06859810033105804	NO	-
628	ZINC01788293	298	0.06857790269239354	NO	-
629	ZINC00529936	94	0.06857225386688123	NO	-
630	ZINC01950932	315	0.0684728325832818	NO	-
631	ZINC00472534	82	0.06844767734842151	NO	-
632	ZINC02444207	374	0.06826012150142424	NO	-
633	ZINC00202215	39	0.0680268678244073	NO	-
634	ZINC03315546	492	0.06794996058825979	NO	-
635	ZINC02655311	417	0.06781689691307576	NO	-
636	ZINC04468217	957	0.06775751946967154	NO	-
637	ZINC01468095	271	0.06755590814085896	NO	-
638	ZINC03915881	773	0.06737219725721569	NO	-
639	ZINC03915881	774	0.06737219725721569	NO	-
640	ZINC03389417	524	0.06701992675471022	NO	-
641	ZINC03889130	759	0.06686771065148842	NO	-
642	ZINC03968680	788	0.06662878509852446	NO	-
643	ZINC00472535	83	0.06657540483379452	NO	-
644	ZINC01147728	240	0.06642512800888319	NO	-
645	ZINC03854697	697	0.06628825621933139	NO	-
646	ZINC03991425	836	0.06614731570703164	NO	-
647	ZINC03991387	831	0.06589851300566471	NO	-
648	ZINC04131230	864	0.06572506845118828	NO	-
649	ZINC03345179	505	0.06570469374585222	NO	-
650	ZINC04469812	963	0.0656244039782542	NO	-
651	ZINC03234684	460	0.06559681717580881	NO	-
652	ZINC03798959	661	0.06547902983534022	NO	-
653	ZINC03867037	734	0.06528140998116351	NO	-
654	ZINC03858134	715	0.06519539875634592	NO	-
655	ZINC02662513	421	0.06510860744893769	NO	-
656	ZINC01741172	296	0.06489077054082672	NO	-
657	ZINC03511165	574	0.06435084511826585	NO	-
658	ZINC03867036	732	0.06424202409204745	NO	-
659	ZINC01652790	290	0.06407587261443112	NO	-
660	ZINC01205580	246	0.06391093558436112	NO	-
661	ZINC00803466	173	0.06388944574175506	NO	-
662	ZINC03970340	798	0.06382855518485758	NO	-
663	ZINC03991390	832	0.06377162575620955	NO	-
664	ZINC03970340	797	0.06371505893911443	NO	-
665	ZINC02461461	381	0.0636758265767098	NO	-
666	ZINC00095240	17	0.06366400724897747	NO	-
667	ZINC00379091	71	0.0635075200273514	NO	-
668	ZINC04155435	867	0.0632305639546979	NO	-
669	ZINC03321616	496	0.06305204661154723	NO	-
670	ZINC03991416	834	0.06297973447302418	NO	-
671	ZINC03321618	497	0.06285007919225093	NO	-
672	ZINC01410375	259	0.06277696687061181	NO	-
673	ZINC03577192	635	0.06253313656781607	NO	-
674	ZINC03970340	799	0.06251524716528546	NO	-
675	ZINC04229218	878	0.06234508783702793	NO	-
676	ZINC03528611	578	0.062290058578034574	NO	-
677	ZINC03535764	583	0.06224859399259826	NO	-
678	ZINC03868354	747	0.062185876414185826	NO	-
679	ZINC00422019	76	0.062079618678394254	NO	-
680	ZINC03864226	727	0.06204559493430377	NO	-
681	ZINC03311868	488	0.061947473048234336	NO	-
682	ZINC03868355	748	0.061828179766900866	NO	-
683	ZINC00481760	88	0.061547560154363225	NO	-
684	ZINC00354329	61	0.06136912707561766	NO	-
685	ZINC03451573	557	0.06132678822046704	NO	-
686	ZINC00116231	23	0.061239279420461416	NO	-
687	ZINC02644437	412	0.06114305577936688	NO	-
688	ZINC04229218	877	0.060988866564491845	NO	-
689	ZINC03962037	784	0.06096982898722575	NO	-
690	ZINC00668724	137	0.060763001188904174	NO	-
691	ZINC00657085	133	0.060636234643041076	NO	-
692	ZINC01223406	249	0.06042781588590618	NO	-
693	ZINC03273132	475	0.060313966482832236	NO	-
694	ZINC01002240	211	0.06026441441761204	NO	-
695	ZINC01072059	229	0.060212124788787735	NO	-
696	ZINC03243041	465	0.060111507854047674	NO	-
697	ZINC03915332	771	0.059849371051588655	NO	-
698	ZINC00204309	42	0.059721974431932535	NO	-
699	ZINC03938260	778	0.05966242712344375	NO	-
700	ZINC00996309	208	0.05959832205322194	NO	-
701	ZINC04081566	858	0.05953177768002466	NO	-
702	ZINC00232118	56	0.059479690286008385	NO	-
703	ZINC00995024	206	0.059310734768740256	NO	-
704	ZINC03546795	629	0.05896774869503968	NO	-
705	ZINC03978975	821	0.058630480303429953	NO	-
706	ZINC03848307	672	0.05846748424835601	NO	-
707	ZINC03275446	478	0.05840510226876391	NO	-
708	ZINC03543924	615	0.058401293692742516	NO	-
709	ZINC04434623	926	0.05837403527242788	NO	-
710	ZINC03505574	570	0.058246239339898975	NO	-
711	ZINC00778548	166	0.05816886791094906	NO	-
712	ZINC03867959	744	0.0581456009365642	NO	-
713	ZINC03535821	587	0.05792772674816234	NO	-
714	ZINC00778549	167	0.05792136037100298	NO	-
715	ZINC03343277	504	0.05785818734749029	NO	-
716	ZINC03265560	472	0.057682186462833226	NO	-
717	ZINC03605510	647	0.057667705241396264	NO	-
718	ZINC00668601	136	0.057613875972569194	NO	-
719	ZINC03362632	516	0.057602842737117466	NO	-
720	ZINC02622457	406	0.05743238612481133	NO	-
721	ZINC02647894	413	0.05734722431197994	NO	-
722	ZINC04467877	953	0.05721837289111521	NO	-
723	ZINC03543254	592	0.05712498596590078	NO	-
724	ZINC03451425	549	0.056993392622482285	NO	-
725	ZINC04469593	961	0.05697857785311036	NO	-
726	ZINC03867440	739	0.0569239176614761	NO	-
727	ZINC03507946	571	0.05683459638867379	NO	-
728	ZINC03451438	551	0.056814468747286455	NO	-
729	ZINC03976645	814	0.05662933000813331	NO	-
730	ZINC03867441	740	0.05658772294622364	NO	-
731	ZINC04465568	949	0.05658772294622364	NO	-
732	ZINC02626432	407	0.056498097604501286	NO	-
733	ZINC01287026	255	0.05648455094961157	NO	-
734	ZINC00995909	207	0.05643791517982401	NO	-
735	ZINC03868352	745	0.056361016546499255	NO	-
736	ZINC03451420	548	0.05629782181919635	NO	-
737	ZINC03543921	612	0.05619693962389449	NO	-
738	ZINC03956580	783	0.056190335703812225	NO	-
739	ZINC01287224	256	0.056134168598015934	NO	-
740	ZINC03417290	532	0.05611656541664781	NO	-
741	ZINC03543298	603	0.05608899561918027	NO	-
742	ZINC03976706	816	0.05605105613291184	NO	-
743	ZINC04177545	871	0.056047380955420265	NO	-
744	ZINC02622456	405	0.05604688799244503	NO	-
745	ZINC04058838	857	0.05563606091964535	NO	-
746	ZINC00672787	141	0.05561071708095443	NO	-
747	ZINC03868707	750	0.05554522847699182	NO	-
748	ZINC03543926	617	0.055533176496830705	NO	-
749	ZINC03419853	534	0.05551593659204231	NO	-
750	ZINC03543925	616	0.05542278461173818	NO	-
751	ZINC02957303	450	0.05535266243156125	NO	-
752	ZINC02795644	429	0.0551765202867984	NO	-
753	ZINC03868353	746	0.05516400335547945	NO	-
754	ZINC03543919	611	0.05512107998628646	NO	-
755	ZINC02622181	404	0.05511815258882513	NO	-
756	ZINC03535818	584	0.055112665156037216	NO	-
757	ZINC01287015	254	0.05502818334554836	NO	-
758	ZINC03535820	586	0.054888173246671994	NO	-
759	ZINC03866775	730	0.054799610031184644	NO	-
760	ZINC00669214	139	0.05471084937088075	NO	-
761	ZINC00118945	25	0.054566841988893604	NO	-
762	ZINC03581120	639	0.054524935918574206	NO	-
763	ZINC02795643	428	0.054428770176552725	NO	-
764	ZINC02364815	372	0.05436316399023605	NO	-
765	ZINC03454137	560	0.054064215080540295	NO	-
766	ZINC03581117	638	0.054061560068673485	NO	-
767	ZINC01217588	247	0.05395876159504091	NO	-
768	ZINC02957102	447	0.05393920568235954	NO	-
769	ZINC02461453	380	0.053871046549932564	NO	-
770	ZINC03978975	822	0.0538470254304315	NO	-
771	ZINC03543922	613	0.05362977048157541	NO	-
772	ZINC03417293	533	0.05351641523833497	NO	-
773	ZINC03535819	585	0.053354887823450305	NO	-
774	ZINC02052064	318	0.05335460199506888	NO	-
775	ZINC03977550	820	0.05316744162885281	NO	-
776	ZINC00296381	59	0.05306926294303383	NO	-
777	ZINC03115466	454	0.05303911537732133	NO	-
778	ZINC03342737	503	0.05291434674836038	NO	-
779	ZINC03605594	648	0.05285422701087339	NO	-
780	ZINC03543304	604	0.0527807417921222	NO	-
781	ZINC03523894	575	0.05267247492885167	NO	-
782	ZINC03543253	591	0.052555738336077996	NO	-
783	ZINC00998370	209	0.052542576390699314	NO	-
784	ZINC01217589	248	0.05249015821411549	NO	-
785	ZINC00669215	140	0.052437815443851905	NO	-
786	ZINC02957299	449	0.05243287046393066	NO	-
787	ZINC02802716	431	0.05242201706128448	NO	-
788	ZINC03451502	554	0.05240015172690754	NO	-
789	ZINC03543923	614	0.052046047621832923	NO	-
790	ZINC03543290	599	0.05196681363703027	NO	-
791	ZINC02551803	397	0.051698821382425264	NO	-
792	ZINC04087173	859	0.05167535883141336	NO	-
793	ZINC01055805	226	0.051656066183811016	NO	-
794	ZINC03362479	515	0.051598532105648014	NO	-
795	ZINC02955294	444	0.05154115073919892	NO	-
796	ZINC03458750	564	0.05139138269699794	NO	-
797	ZINC04455842	940	0.05136885817999072	NO	-
798	ZINC03605629	649	0.05123938711557836	NO	-
799	ZINC03530039	581	0.051224758623966686	NO	-
800	ZINC03523895	576	0.05115989025409395	NO	-
801	ZINC02957106	448	0.05109180338435635	NO	-
802	ZINC03429020	538	0.05105763676351353	NO	-
803	ZINC03451549	556	0.05101008507834876	NO	-
804	ZINC03504099	569	0.05091886279239984	NO	-
805	ZINC04455842	939	0.05090816788113857	NO	-
806	ZINC02956803	445	0.050803605271887854	NO	-
807	ZINC03543288	597	0.05063396244767522	NO	-
808	ZINC03976659	815	0.050603690831433006	NO	-
809	ZINC03543297	602	0.0505652048015775	NO	-
810	ZINC03487168	567	0.05032626876486813	NO	-
811	ZINC03543914	610	0.050294206906643005	NO	-
812	ZINC00844921	186	0.050279924127250346	NO	-
813	ZINC03543270	593	0.0502428779588447	NO	-
814	ZINC00610933	118	0.0502100218880151	NO	-
815	ZINC04455842	938	0.050173628102032734	NO	-
816	ZINC04123388	862	0.05015501960675363	NO	-
817	ZINC03543358	608	0.050127088957971536	NO	-
818	ZINC01052411	223	0.05012569753976834	NO	-
819	ZINC01054225	225	0.05011151190361248	NO	-
820	ZINC03451541	555	0.050104937763723975	NO	-
821	ZINC00687824	144	0.050081046685816956	NO	-
822	ZINC02662222	420	0.05003947353315804	NO	-
823	ZINC00206419	47	0.0499955949649316	NO	-
824	ZINC02655324	418	0.049962919914118366	NO	-
825	ZINC04441827	931	0.04994761102635916	NO	-
826	ZINC03325639	498	0.04978082118658927	NO	-
827	ZINC03543282	595	0.04975933152650143	NO	-
828	ZINC03544242	621	0.04971779462234993	NO	-
829	ZINC01677127	292	0.049596837433060106	NO	-
830	ZINC03138355	455	0.049595822153674536	NO	-
831	ZINC03885471	754	0.04941424615477662	NO	-
832	ZINC03938262	779	0.04939236794254823	NO	-
833	ZINC03393662	525	0.04937742562599971	NO	-
834	ZINC03275446	477	0.049287059103963866	NO	-
835	ZINC03543281	594	0.049269040972815877	NO	-
836	ZINC03976628	812	0.04923890829363417	NO	-
837	ZINC00615926	121	0.04918222807899934	NO	-
838	ZINC01636524	289	0.04911434197018113	NO	-
839	ZINC03543289	598	0.049010943035784835	NO	-
840	ZINC03393667	526	0.048988713603053465	NO	-
841	ZINC03543287	596	0.04897186123269718	NO	-
842	ZINC03544258	623	0.04878944659391689	NO	-
843	ZINC03849630	678	0.048652632628556416	NO	-
844	ZINC03849632	679	0.04852589828944586	NO	-
845	ZINC03362477	514	0.04844453099714713	NO	-
846	ZINC03969806	792	0.04842188836426009	NO	-
847	ZINC03458745	563	0.04822179732263832	NO	-
848	ZINC03885475	757	0.04820118833529379	NO	-
849	ZINC03371688	518	0.048130978449132375	NO	-
850	ZINC03544257	622	0.04808095283849219	NO	-
851	ZINC00376157	68	0.04803585383427834	NO	-
852	ZINC03354949	511	0.047996857136395885	NO	-
853	ZINC00695999	146	0.04792600372818244	NO	-
854	ZINC03979408	823	0.04779241783054996	NO	-
855	ZINC03859062	719	0.04773776837347067	NO	-
856	ZINC00147100	32	0.0476685869170822	NO	-
857	ZINC00368908	62	0.047542692978733855	NO	-
858	ZINC01677127	291	0.04748283138663282	NO	-
859	ZINC00687822	143	0.04738740519318522	NO	-
860	ZINC03976599	810	0.047356525566530146	NO	-
861	ZINC03976632	813	0.047299514682198965	NO	-
862	ZINC03544241	620	0.04724508394122642	NO	-
863	ZINC03459288	565	0.04721470007050488	NO	-
864	ZINC03885471	756	0.04700981876294921	NO	-
865	ZINC00373321	65	0.04694839449377479	NO	-
866	ZINC00373316	64	0.04692937484880787	NO	-
867	ZINC00138499	29	0.0468960492263639	NO	-
868	ZINC03976610	811	0.04688981484806514	NO	-
869	ZINC04247278	879	0.04687882189598783	NO	-
870	ZINC03543294	601	0.04675950591299666	NO	-
871	ZINC00035353	9	0.046693840481023374	NO	-
872	ZINC04465805	950	0.04658709373751869	NO	-
873	ZINC03543293	600	0.046582887159718554	NO	-
874	ZINC03581075	637	0.04655383951776124	NO	-
875	ZINC02956807	446	0.04652415947326417	NO	-
876	ZINC03543913	609	0.04648674213750935	NO	-
877	ZINC03581071	636	0.046434564567524934	NO	-
878	ZINC03938263	780	0.046414774390511136	NO	-
879	ZINC03543357	607	0.04601793577725645	NO	-
880	ZINC00725532	156	0.04595670940673662	NO	-
881	ZINC03859062	720	0.04591267100602836	NO	-
882	ZINC03544217	618	0.045902009699837334	NO	-
883	ZINC03543224	589	0.045866458707413515	NO	-
884	ZINC00606142	110	0.04564189764673152	NO	-
885	ZINC01490039	280	0.045587674250098416	NO	-
886	ZINC00725532	155	0.045559538742630634	NO	-
887	ZINC00459455	79	0.04554845238633751	NO	-
888	ZINC03340016	502	0.0454714383660323	NO	-
889	ZINC03429018	537	0.045454444736383826	NO	-
890	ZINC04354241	913	0.045445680248488655	NO	-
891	ZINC00790654	169	0.04520771405425542	NO	-
892	ZINC03885471	755	0.04512385559431152	NO	-
893	ZINC00138502	30	0.04498261376892433	NO	-
894	ZINC03543351	605	0.04468615732315143	NO	-
895	ZINC02052066	319	0.044674446988128634	NO	-
896	ZINC03354950	512	0.04464265987421338	NO	-
897	ZINC00610899	117	0.044596975314763164	NO	-
898	ZINC01700086	294	0.0444993544446704	NO	-
899	ZINC00907931	197	0.04444519589685814	NO	-
900	ZINC04441824	930	0.04437060392020582	NO	-
901	ZINC03971594	802	0.04435669868489985	NO	-
902	ZINC03969807	793	0.04426035016162038	NO	-
903	ZINC04194673	874	0.044078195874842074	NO	-
904	ZINC02799660	430	0.044059025316739525	NO	-
905	ZINC03617101	650	0.04392018074932458	NO	-
906	ZINC03885471	753	0.04379902675367892	NO	-
907	ZINC00610814	116	0.04364897773981339	NO	-
908	ZINC04454698	935	0.04337982685972808	NO	-
909	ZINC04176890	870	0.04320953163713959	NO	-
910	ZINC00086200	15	0.043052646171633874	NO	-
911	ZINC00695996	145	0.04297422533151058	NO	-
912	ZINC00668872	138	0.04222210235734306	NO	-
913	ZINC03971599	803	0.04218825638837382	NO	-
914	ZINC04470216	965	0.04218825638837382	NO	-
915	ZINC01509539	285	0.042105813267840964	NO	-
916	ZINC01930633	310	0.04208010058894241	NO	-
917	ZINC02641931	411	0.042070419093667426	NO	-
918	ZINC02454017	376	0.04189870422336032	NO	-
919	ZINC01871022	304	0.04181309832761533	NO	-
920	ZINC03971747	805	0.04177567927591535	NO	-
921	ZINC01140654	236	0.04173404147640515	NO	-
922	ZINC03912804	769	0.0416210178786027	NO	-
923	ZINC03543352	606	0.041495234793196306	NO	-
924	ZINC00067591	12	0.04143429563130667	NO	-
925	ZINC03415256	530	0.04111332145814187	NO	-
926	ZINC03975065	806	0.04105579510642121	NO	-
927	ZINC01788415	300	0.041009683809969694	NO	-
928	ZINC03415262	531	0.040995319999170624	NO	-
929	ZINC01871018	303	0.040961569448990834	NO	-
930	ZINC01788413	299	0.04094289066307402	NO	-
931	ZINC04194502	873	0.04092583466523022	NO	-
932	ZINC01048187	221	0.04059734097102625	NO	-
933	ZINC03975067	807	0.04046792802377352	NO	-
934	ZINC04517021	971	0.04045661716714033	NO	-
935	ZINC03546392	627	0.040178004378334055	NO	-
936	ZINC03971746	804	0.04013167891696383	NO	-
937	ZINC03400441	528	0.03991150377614282	NO	-
938	ZINC00138042	28	0.039800908554865115	NO	-
939	ZINC03241427	464	0.03975916364133622	NO	-
940	ZINC03451461	553	0.0397309251187143	NO	-
941	ZINC04439822	928	0.03956376494155698	NO	-
942	ZINC01738994	295	0.03947512952977296	NO	-
943	ZINC03398403	527	0.03943173246930527	NO	-
944	ZINC02595251	400	0.03932283736875769	NO	-
945	ZINC02448311	375	0.03932177243648826	NO	-
946	ZINC03525556	577	0.03912769685500233	NO	-
947	ZINC00998384	210	0.039072508330500036	NO	-
948	ZINC03889755	760	0.038926980883351385	NO	-
949	ZINC03858168	716	0.0388856642554513	NO	-
950	ZINC03400444	529	0.03877623780185229	NO	-
951	ZINC03982894	824	0.038719579372030924	NO	-
952	ZINC03544218	619	0.03869369385628706	NO	-
953	ZINC04462052	943	0.038687505159922315	NO	-
954	ZINC01056649	228	0.03858131158149	NO	-
955	ZINC01792924	301	0.03857980282362546	NO	-
956	ZINC03241426	463	0.038509484774903145	NO	-
957	ZINC03546393	628	0.03843889494925074	NO	-
958	ZINC02064740	321	0.03805198711345588	NO	-
959	ZINC04280317	884	0.03778236496084538	NO	-
960	ZINC03963079	787	0.037713788217072865	NO	-
961	ZINC02050813	317	0.03763403235612659	NO	-
962	ZINC03546391	626	0.03731858044104922	NO	-
963	ZINC03543225	590	0.03711104256806166	NO	-
964	ZINC01056646	227	0.03698402383212722	NO	-
965	ZINC00272991	57	0.03689379837410992	NO	-
966	ZINC02064738	320	0.03670448361416335	NO	-
967	ZINC03546390	625	0.036540620399349404	NO	-
968	ZINC02747175	425	0.03625733642498859	NO	-
969	ZINC03852764	688	0.03612348887914213	NO	-
970	ZINC01896455	305	0.036022560792439325	NO	-
971	ZINC01026325	220	0.03566253275842708	NO	-
972	ZINC01896455	306	0.035442494056866086	NO	-
973	ZINC01009042	213	0.03498907635920766	NO	-
974	ZINC02944920	443	0.03465463228406834	NO	-
975	ZINC03253469	470	0.03458703468301437	NO	-
976	ZINC03289236	486	0.034054939925085896	NO	-
977	ZINC00370871	63	0.034030077461264636	NO	-
978	ZINC03976592	809	0.0316298556919328	NO	-
979	ZINC02880012	441	0.0315784449645473	NO	-
980	ZINC00483853	89	0.030882172200616134	NO	-
981	ZINC03976393	808	0.030565131103011445	NO	-
982	ZINC00611298	119	0.030066457947166735	NO	-
983	ZINC01120092	233	0.029422197636465922	NO	-
984	ZINC01120094	234	0.02903547771044504	NO	-
985	ZINC02785804	427	0.028912659580511098	NO	-
986	ZINC03913124	770	0.028832039979915156	NO	-
987	ZINC02263915	347	0.028080326610301565	NO	-
988	ZINC02736025	424	0.0272559093037183	NO	-
989	ZINC03204496	458	0.02681371295377495	NO	-
990	ZINC00610659	115	0.026469477342247843	NO	-
991	ZINC03899903	762	0.026232169331951695	NO	-
992	ZINC01117575	232	0.02492635592485466	NO	-
993	ZINC00610242	113	0.024781157285626042	NO	-
994	ZINC03247891	467	0.023883518521884056	NO	-
995	ZINC02748536	426	0.02336520428897759	NO	-
996	ZINC00676471	142	0.018964192204249945	NO	-
997	ZINC02137081	328	0.017885353471321506	NO	-
998	ZINC04347637	912	0.011111391313287367	NO	-
