# Supplementary material for: 4D Flexible Atom-Pairs: An efficient probabilistic conformational space comparison for ligand-based virtual screening
Source: J Cheminform. 2011 Jul 6;3:23. doi: 10.1186/1758-2946-3-23 (PMC3156737; doi:10.1186/1758-2946-3-23)
Supplement: Additional file 1 — Archive of the 4D FAPOA result files. This is a Gzip compressed Tar archive containing the result files of the 4D FAPOA on the filtered DUD data sets. The result files are tab-separated plain text files including the following information: method name, active data set with size, cluster information and the distribution of the active molecules over the clusters, decoy data set with size, ratio active:decoy, AUC, awAUC, BEDROC scores for predefined alpha values as suggested by Truchon and Bayly [43], enrichment factors, relative enrichment factor [41], ROC enrichments, awROC enrichments at predefined false positive fractions, chemotype enrichment, ROC and awROC data points, and the ranking of each structure to compute other VS metrics. [file 1758-2946-3-23-S1.GZ › 4DFAPOA_inha_BW_ResultStatistic.dat]

###################################################################################################
# Screening Result File
# Method used: 4DFAPOA
> <Method_Name>
4DFAPOA
# Data set information
#	Query data set:	./inha/inha_query_CS_BW_300.0_T_GMM.sdf
#	Active data set: ./inha/inha_clustered_3D_MM_CS_BW_300.0_T_GMM.sdf with cluster information
#		Size: 57 molecules
#		Number of clusters: 23
#		Cluster Summery:
#			Cluster number	# molecules	% of actives
#			1		1		1.754
#			2		2		3.509
#			3		2		3.509
#			4		4		7.018
#			5		11		19.298
#			6		3		5.263
#			7		1		1.754
#			8		1		1.754
#			9		9		15.789
#			10		1		1.754
#			11		1		1.754
#			12		3		5.263
#			13		1		1.754
#			14		1		1.754
#			15		1		1.754
#			16		2		3.509
#			17		1		1.754
#			18		1		1.754
#			19		1		1.754
#			20		1		1.754
#			21		1		1.754
#			22		1		1.754
#			23		7		12.281
#	Decoy data set: ./inha/DUD_inha_decoys_ID_pass_MWPass_I_MM_CS_BW_300.0_T_GMM.sdf
#		Size: 2707 molecules
#	Ratio actives : decoys
#		1.0 : 47.4912
> <AUC>
#	 ROC AUC
	0.6570619381849527
> <awAUC>
#	 ROC awAUC
	0.6096686659077241
> <BEDROC Scores>
#	Alpha Values	BEDROC Scores
	160.9	0.7877
	100.0	0.6832
	53.6	0.5886
	50.0	0.5812
	32.2	0.5458
	20.0	0.5254
	16.1	0.5206
	10.0	0.5186
	8.0	0.5218
> <Enrichment Factors>
#	Fraction dataset	Enrichment factor
	0.0010	47.49122807017544
	0.01	40.45549057829759
	0.02	22.450398724082934
	0.05	9.291762013729977
	0.1	4.817950673785914
	0.2	2.581045003813882
	0.25	2.130576078401503
> <Relative enrichment factor>
#	Fraction dataset	Enrichment factor
	0.0010	72.3589001447178
	0.01	83.21273516642547
	0.02	47.03328509406657
	0.05	47.36842105263158
	0.1	49.12280701754386
	0.2	52.63157894736842
	0.25	54.3859649122807
> <ROC Enrichments>
#	True decoy fraction	Enrichment
	0.1	364.09941520467834
	0.5	88.19799498746868
	1.0	44.09899749373434
	2.0	22.450398724082934
	5.0	9.777605779153767
	10.0	5.08208713666084
> <awROC Enrichments>
#	Decoy fraction	Enrichment
	0.1	222.3140096618357
	0.5	58.847826086956516
	1.0	29.423913043478258
	2.0	14.979446640316203
	5.0	7.788682864450129
	10.0	4.343012995347345
> <Chemotype enrichment>
#	% data set	% active cluster
	0.0	0.0
	0.036	0.0
	0.036	4.348
	0.217	4.348
	0.217	8.696
	0.543	8.696
	0.543	13.043
	0.579	13.043
	0.579	17.391
	0.615	17.391
	0.615	21.739
	0.832	21.739
	0.832	26.087
	1.049	26.087
	1.049	30.435
	3.401	30.435
	3.401	34.783
	5.174	34.783
	5.174	39.13
	10.601	39.13
	10.601	43.478
	18.307	43.478
	18.307	47.826
	24.276	47.826
	24.276	52.174
	32.091	52.174
	32.091	56.522
	44.718	56.522
	44.718	60.87
	45.333	60.87
	45.333	65.217
	54.74	65.217
	54.74	69.565
	60.203	69.565
	60.203	73.913
	62.808	73.913
	62.808	78.261
	67.004	78.261
	67.004	82.609
	79.703	82.609
	79.703	86.957
	96.671	86.957
	96.671	91.304
	98.698	91.304
	98.698	95.652
	99.964	95.652
	99.964	100.0
	100.0	100.0
> <ROC curve data>
#	False positive rate	true positive rate
	0.0	0.0
	0.0	0.3158
	4.0E-4	0.3158
	4.0E-4	0.4035
	0.0018	0.4035
	0.0018	0.4211
	0.0030	0.4211
	0.0030	0.4386
	0.0048	0.4386
	0.0048	0.4561
	0.0248	0.4561
	0.0248	0.4737
	0.0425	0.4737
	0.0425	0.4912
	0.0975	0.4912
	0.0975	0.5088
	0.1758	0.5088
	0.1758	0.5263
	0.2364	0.5263
	0.2364	0.5439
	0.3158	0.5439
	0.3158	0.5614
	0.4444	0.5614
	0.4444	0.5789
	0.4503	0.5789
	0.4503	0.5965
	0.4677	0.5965
	0.4677	0.614
	0.5453	0.614
	0.5453	0.6491
	0.5534	0.6491
	0.5534	0.6667
	0.6003	0.6667
	0.6003	0.6842
	0.6265	0.6842
	0.6265	0.7018
	0.662	0.7018
	0.662	0.7193
	0.6686	0.7193
	0.6686	0.7368
	0.6805	0.7368
	0.6805	0.7544
	0.7473	0.7544
	0.7473	0.7719
	0.7525	0.7719
	0.7525	0.7895
	0.7662	0.7895
	0.7662	0.807
	0.7965	0.807
	0.7965	0.8246
	0.8389	0.8246
	0.8389	0.8421
	0.8888	0.8421
	0.8888	0.8596
	0.8892	0.8596
	0.8892	0.8772
	0.9402	0.8772
	0.9402	0.9123
	0.9424	0.9123
	0.9424	0.9298
	0.9435	0.9298
	0.9435	0.9474
	0.9668	0.9474
	0.9668	0.9649
	0.9871	0.9649
	0.9871	0.9825
	0.9996	0.9825
	0.9996	1.0
	1.0	1.0
> <awROC curve data>
#	False positive rate	true positive rate
	0.0	0.0
	0.0	0.1643
	4.0E-4	0.1643
	4.0E-4	0.2464
	0.0018	0.2464
	0.0018	0.2681
	0.0030	0.2681
	0.0030	0.2826
	0.0048	0.2826
	0.0048	0.3043
	0.0248	0.3043
	0.0248	0.3478
	0.0425	0.3478
	0.0425	0.3913
	0.0975	0.3913
	0.0975	0.4348
	0.1758	0.4348
	0.1758	0.4387
	0.2364	0.4387
	0.2364	0.4822
	0.3158	0.4822
	0.3158	0.504
	0.4444	0.504
	0.4444	0.5474
	0.4503	0.5474
	0.4503	0.5909
	0.4677	0.5909
	0.4677	0.5949
	0.5453	0.5949
	0.5453	0.6206
	0.5534	0.6206
	0.5534	0.6423
	0.6003	0.6423
	0.6003	0.6858
	0.6265	0.6858
	0.6265	0.6966
	0.662	0.6966
	0.662	0.7006
	0.6686	0.7006
	0.6686	0.7441
	0.6805	0.7441
	0.6805	0.7549
	0.7473	0.7549
	0.7473	0.7589
	0.7525	0.7589
	0.7525	0.7628
	0.7662	0.7628
	0.7662	0.7668
	0.7965	0.7668
	0.7965	0.8103
	0.8389	0.8103
	0.8389	0.8211
	0.8888	0.8211
	0.8888	0.8251
	0.8892	0.8251
	0.8892	0.8291
	0.9402	0.8291
	0.9402	0.837
	0.9424	0.837
	0.9424	0.8478
	0.9435	0.8478
	0.9435	0.8696
	0.9668	0.8696
	0.9668	0.913
	0.9871	0.913
	0.9871	0.9565
	0.9996	0.9565
	0.9996	1.0
	1.0	1.0
> <Screening Table>
# Rank	Mol name	Index in data set	Similarity 2 query	Active	Cluster number
1	ZINC03833947	51	0.6292493377798558	YES	23
2	ZINC03591551	53	0.6126803559122725	YES	23
3	ZINC03833949	54	0.6107084869173511	YES	23
4	ZINC03833899	52	0.6096255713738502	YES	23
5	ZINC03591568	56	0.6074749376301897	YES	23
6	ZINC03832027	26	0.5966253284033859	YES	9
7	ZINC03591572	57	0.593328493682545	YES	23
8	ZINC03832028	31	0.5874947545153336	YES	9
9	ZINC03832033	30	0.5764171492192887	YES	9
10	ZINC03833948	55	0.5494189151871394	YES	23
11	ZINC03832031	32	0.5488258243513603	YES	9
12	ZINC03832030	28	0.5486314777093655	YES	9
13	ZINC03832029	29	0.5443844831234889	YES	9
14	ZINC03832034	33	0.5016969693501556	YES	9
15	ZINC03833921	37	0.4924152198526725	YES	12
16	ZINC03833920	22	0.4778936123922372	YES	6
17	ZINC03833927	49	0.4772373027739229	YES	21
18	ZINC03833925	39	0.4636938915712888	YES	12
19	ZINC02643481	1362	0.4606409328298781	NO	-
20	ZINC03833929	38	0.4574013982012282	YES	12
21	ZINC03833923	27	0.4250219375632215	YES	9
22	ZINC03833919	23	0.4134264957193165	YES	6
23	ZINC03833922	50	0.3965394787840752	YES	22
24	ZINC03833917	34	0.38921738488017654	YES	9
25	ZINC03018352	1632	0.38151420421484855	NO	-
26	ZINC02119981	1144	0.38097163601771106	NO	-
27	ZINC02118904	1143	0.3809129197730062	NO	-
28	ZINC02119987	1145	0.3778408633349503	NO	-
29	ZINC03833926	3	0.37706647151162853	YES	2
30	ZINC01042161	635	0.37239721262551234	NO	-
31	ZINC02198913	1157	0.37085267154980056	NO	-
32	ZINC00681778	248	0.3638697634910876	NO	-
33	ZINC03833928	21	0.3561869090999204	YES	6
34	ZINC02359928	1227	0.35193020840574274	NO	-
35	ZINC00738415	299	0.35125820156767856	NO	-
36	ZINC02114322	1142	0.3474716165261664	NO	-
37	ZINC01170309	844	0.3470365949650533	NO	-
38	ZINC04304123	2561	0.3458019894509968	NO	-
39	ZINC03833924	2	0.3455936427622148	YES	2
40	ZINC04497319	2685	0.3445791247868402	NO	-
41	ZINC04304127	2562	0.34408628205178876	NO	-
42	ZINC01341245	929	0.342130464065225	NO	-
43	ZINC00780474	324	0.33625468694161825	NO	-
44	ZINC04304174	2564	0.33477082671714053	NO	-
45	ZINC01025792	599	0.33091755504891524	NO	-
46	ZINC00780466	323	0.3293056038132795	NO	-
47	ZINC01073570	703	0.3257422851250367	NO	-
48	ZINC00950595	556	0.32486552761158033	NO	-
49	ZINC00780403	322	0.3241163596594739	NO	-
50	ZINC00780491	325	0.3238619758444245	NO	-
51	ZINC04304117	2560	0.3237996758087088	NO	-
52	ZINC01059163	664	0.3236090139065552	NO	-
53	ZINC02809238	1509	0.32340865715203476	NO	-
54	ZINC01491191	1022	0.3209380636824095	NO	-
55	ZINC02867583	1531	0.32027602188296306	NO	-
56	ZINC04334508	2573	0.3195900483582359	NO	-
57	ZINC01487109	1018	0.31849116539401046	NO	-
58	ZINC03025477	1634	0.31507859544343325	NO	-
59	ZINC00796555	361	0.31437468275355845	NO	-
60	ZINC04156217	2492	0.3139581107633101	NO	-
61	ZINC04156217	2491	0.3138779069005486	NO	-
62	ZINC00784014	335	0.31349103823092095	NO	-
63	ZINC04111522	2471	0.31294579814885404	NO	-
64	ZINC01073396	700	0.31286381254828943	NO	-
65	ZINC00819397	397	0.31223995641330643	NO	-
66	ZINC01487109	1015	0.31163689207132733	NO	-
67	ZINC01073867	707	0.31116249252984607	NO	-
68	ZINC02503081	1318	0.3111036525725514	NO	-
69	ZINC00694634	262	0.30965306850026036	NO	-
70	ZINC01059163	665	0.30961895323774036	NO	-
71	ZINC03868054	2276	0.30908722260341503	NO	-
72	ZINC03868056	2278	0.3089390390767948	NO	-
73	ZINC00834609	407	0.3084551417392879	NO	-
74	ZINC04304199	2565	0.3070231588760573	NO	-
75	ZINC01487109	1016	0.30693369318234465	NO	-
76	ZINC01487109	1017	0.30693369318234465	NO	-
77	ZINC04156217	2493	0.30637421829032907	NO	-
78	ZINC03349987	1762	0.30581948081294164	NO	-
79	ZINC00864932	432	0.305576632386722	NO	-
80	ZINC03867234	2249	0.3038400865041707	NO	-
81	ZINC03328129	1739	0.30330462825072113	NO	-
82	ZINC04304144	2563	0.3031360004133084	NO	-
83	ZINC01072328	699	0.3011163621556044	NO	-
84	ZINC01345753	933	0.30110908405626624	NO	-
85	ZINC00648589	220	0.29836597077529037	NO	-
86	ZINC01498579	1038	0.29764815599283734	NO	-
87	ZINC03868055	2277	0.29710218216245426	NO	-
88	ZINC03014856	1630	0.2967028558305654	NO	-
89	ZINC01498675	1040	0.29657363810159976	NO	-
90	ZINC01498551	1037	0.29646611632539505	NO	-
91	ZINC01498604	1039	0.2963188413794715	NO	-
92	ZINC03981741	2369	0.2959784652019084	NO	-
93	ZINC01498729	1042	0.2959047334377754	NO	-
94	ZINC03833918	47	0.2950625476507526	YES	19
95	ZINC03868057	2279	0.29466422504578443	NO	-
96	ZINC04595593	2695	0.29452537738218126	NO	-
97	ZINC02792524	1491	0.2930778108879094	NO	-
98	ZINC03211069	1673	0.29294529730347574	NO	-
99	ZINC01498703	1041	0.29267430769328	NO	-
100	ZINC03890125	2294	0.29251645071604576	NO	-
101	ZINC03853825	2087	0.2924593862820019	NO	-
102	ZINC02500128	1307	0.29228132972389204	NO	-
103	ZINC04412507	2607	0.29214452045671324	NO	-
104	ZINC00643362	198	0.2920458304343423	NO	-
105	ZINC01072327	698	0.2919691497399087	NO	-
106	ZINC02500128	1309	0.2908420233546304	NO	-
107	ZINC02926065	1574	0.29062211991514136	NO	-
108	ZINC04126233	2481	0.2902182487168339	NO	-
109	ZINC02401156	1240	0.2893707764590036	NO	-
110	ZINC00752647	301	0.2892451184265186	NO	-
111	ZINC00864933	433	0.28908195588851954	NO	-
112	ZINC00784163	336	0.2885566176418002	NO	-
113	ZINC02938104	1580	0.28802281362561066	NO	-
114	ZINC03049763	1650	0.2875262372041848	NO	-
115	ZINC01054797	650	0.2874974153358875	NO	-
116	ZINC02397691	1238	0.2861544371682907	NO	-
117	ZINC04157149	2497	0.2854440560174769	NO	-
118	ZINC00408908	79	0.2851443248268714	NO	-
119	ZINC01185429	861	0.28501194576584543	NO	-
120	ZINC03399571	1806	0.28407502118307526	NO	-
121	ZINC02630197	1346	0.28365413730287187	NO	-
122	ZINC02500128	1310	0.2834708636326057	NO	-
123	ZINC03187627	1669	0.28301621937910676	NO	-
124	ZINC03907161	2307	0.28285386693743947	NO	-
125	ZINC01509721	1056	0.282696781819495	NO	-
126	ZINC03853825	2088	0.28216990146710424	NO	-
127	ZINC03301267	1723	0.2820973208124701	NO	-
128	ZINC00310240	57	0.2819140652231617	NO	-
129	ZINC02500128	1308	0.28188448663878696	NO	-
130	ZINC02724187	1432	0.2818215292190988	NO	-
131	ZINC01076710	713	0.2817614334907977	NO	-
132	ZINC00587676	154	0.2811496777035689	NO	-
133	ZINC02724755	1459	0.2810534888153564	NO	-
134	ZINC02724781	1463	0.2807792541317178	NO	-
135	ZINC00819409	399	0.28007335341893363	NO	-
136	ZINC00595551	161	0.27987660067934056	NO	-
137	ZINC01028471	601	0.2798641431991558	NO	-
138	ZINC01044210	637	0.27983839859973364	NO	-
139	ZINC00461938	124	0.2798135419765661	NO	-
140	ZINC01054799	651	0.2796108180095017	NO	-
141	ZINC03860097	2224	0.2794730081215018	NO	-
142	ZINC02239818	1187	0.2792811655163574	NO	-
143	ZINC03833914	35	0.2785108494872732	YES	10
144	ZINC01068326	689	0.278453115888714	NO	-
145	ZINC04475140	2667	0.27843826676194183	NO	-
146	ZINC03545826	1926	0.27790138274841586	NO	-
147	ZINC02849808	1517	0.2769249131603462	NO	-
148	ZINC03864297	2229	0.27686688717523567	NO	-
149	ZINC00864934	434	0.27640605980231703	NO	-
150	ZINC01510484	1059	0.27521614831586894	NO	-
151	ZINC02724165	1428	0.2751997784125163	NO	-
152	ZINC00864931	431	0.2749719114140545	NO	-
153	ZINC01136855	813	0.2748044624528093	NO	-
154	ZINC00815344	385	0.2745765604953546	NO	-
155	ZINC04628264	2703	0.27442886261481414	NO	-
156	ZINC03397527	1802	0.27433870122278486	NO	-
157	ZINC01033298	608	0.274280189523277	NO	-
158	ZINC01127627	798	0.2741611408121152	NO	-
159	ZINC03683915	1976	0.27393569119935435	NO	-
160	ZINC03948698	2314	0.2737625352473634	NO	-
161	ZINC04369511	2594	0.2737559778101006	NO	-
162	ZINC00756466	310	0.27371901330704534	NO	-
163	ZINC01388831	951	0.2736537770949232	NO	-
164	ZINC00807625	371	0.27350576396746035	NO	-
165	ZINC04036990	2442	0.2731109682438848	NO	-
166	ZINC03622691	1967	0.27303741082676836	NO	-
167	ZINC01252099	899	0.27298544436873373	NO	-
168	ZINC04156760	2496	0.27286191428542805	NO	-
169	ZINC03851071	2013	0.27275181689271394	NO	-
170	ZINC03849202	1992	0.27266953803359173	NO	-
171	ZINC00802642	364	0.27264031581765785	NO	-
172	ZINC01114132	771	0.27242087593072084	NO	-
173	ZINC03850658	2005	0.2722942355856996	NO	-
174	ZINC01116433	784	0.2721206780518388	NO	-
175	ZINC03855944	2148	0.2718748705479027	NO	-
176	ZINC00868783	437	0.27110401262340605	NO	-
177	ZINC04461882	2629	0.27101397406597066	NO	-
178	ZINC00727198	291	0.27077789889006854	NO	-
179	ZINC01131401	807	0.27069873748086404	NO	-
180	ZINC04368855	2593	0.2705843066096538	NO	-
181	ZINC00689349	258	0.270193945103911	NO	-
182	ZINC00525330	127	0.2701915508315255	NO	-
183	ZINC04477419	2669	0.27016207012211846	NO	-
184	ZINC03582272	1942	0.2699580346286274	NO	-
185	ZINC01454340	997	0.26988541794237203	NO	-
186	ZINC03864134	2227	0.2696879961388092	NO	-
187	ZINC02862154	1528	0.2694775873520872	NO	-
188	ZINC01116833	785	0.26924418764840463	NO	-
189	ZINC00595553	162	0.26871381482034834	NO	-
190	ZINC03290669	1713	0.2686028055954971	NO	-
191	ZINC00857577	428	0.2685461488154361	NO	-
192	ZINC01163400	839	0.2684766642170922	NO	-
193	ZINC01049541	641	0.26798456567695267	NO	-
194	ZINC00704398	272	0.26786257352290815	NO	-
195	ZINC03025712	1635	0.2672058084707433	NO	-
196	ZINC02414923	1257	0.2670770669606463	NO	-
197	ZINC03853836	2091	0.26684894952105703	NO	-
198	ZINC02352828	1219	0.2667282459764134	NO	-
199	ZINC03516693	1905	0.26671592027985613	NO	-
200	ZINC01068285	688	0.2666935087296226	NO	-
201	ZINC02724209	1438	0.26664165926176064	NO	-
202	ZINC01181709	856	0.2663482305831765	NO	-
203	ZINC02791752	1490	0.2662780933779312	NO	-
204	ZINC03971866	2361	0.2656421361398403	NO	-
205	ZINC03961480	2321	0.2653631082244524	NO	-
206	ZINC03181444	1666	0.2653193243984284	NO	-
207	ZINC00929791	516	0.26528275846630683	NO	-
208	ZINC00585863	152	0.26526283692426805	NO	-
209	ZINC03853213	2074	0.2649700439091506	NO	-
210	ZINC02388169	1235	0.2647772192207453	NO	-
211	ZINC00696894	263	0.26470768019706004	NO	-
212	ZINC01148991	825	0.26466063883877516	NO	-
213	ZINC03955812	2315	0.2646561553423092	NO	-
214	ZINC03853837	2094	0.2646067455447217	NO	-
215	ZINC02873803	1539	0.26459239575534915	NO	-
216	ZINC02909773	1551	0.2644759815160845	NO	-
217	ZINC03864128	2226	0.26446576625867285	NO	-
218	ZINC01158185	834	0.2644368524000102	NO	-
219	ZINC01129826	805	0.264340239894255	NO	-
220	ZINC03968170	2325	0.2642433533497886	NO	-
221	ZINC02724188	1433	0.26422766510392787	NO	-
222	ZINC04355349	2582	0.2640147634027492	NO	-
223	ZINC02724748	1456	0.2638114316872219	NO	-
224	ZINC03821151	1984	0.263744971351934	NO	-
225	ZINC00668116	233	0.26370821583244386	NO	-
226	ZINC04194204	2509	0.2636493566368324	NO	-
227	ZINC03979397	2367	0.26364818857361355	NO	-
228	ZINC00668113	232	0.2636473007884102	NO	-
229	ZINC03855943	2147	0.2633926777057145	NO	-
230	ZINC03859630	2210	0.26300926196685986	NO	-
231	ZINC01073558	702	0.26295104529211194	NO	-
232	ZINC03854301	2109	0.262941786277236	NO	-
233	ZINC04059434	2449	0.2629303610435246	NO	-
234	ZINC03516692	1904	0.2627759129309254	NO	-
235	ZINC00461798	123	0.26250263385605366	NO	-
236	ZINC03821151	1985	0.2622618452699291	NO	-
237	ZINC02724727	1453	0.26226125405187967	NO	-
238	ZINC03561894	1936	0.2622188987867699	NO	-
239	ZINC01504136	1051	0.26192319185873014	NO	-
240	ZINC03249270	1699	0.2614603864274902	NO	-
241	ZINC03967893	2323	0.26132931383695673	NO	-
242	ZINC02724568	1444	0.2611208762036292	NO	-
243	ZINC02184321	1154	0.26110650884315306	NO	-
244	ZINC01510487	1060	0.2609703653691183	NO	-
245	ZINC01168533	843	0.2609366254234565	NO	-
246	ZINC02221048	1176	0.26092624069445197	NO	-
247	ZINC02221048	1177	0.2609233133970815	NO	-
248	ZINC01441762	990	0.2608880657500871	NO	-
249	ZINC03851098	2015	0.2608136798954124	NO	-
250	ZINC02724752	1458	0.26070546622295204	NO	-
251	ZINC01068231	686	0.2604278121291568	NO	-
252	ZINC03301359	1724	0.26024103732830417	NO	-
253	ZINC02724723	1451	0.26019627317177835	NO	-
254	ZINC01142505	819	0.2601612311564775	NO	-
255	ZINC03858730	2198	0.2592705687966011	NO	-
256	ZINC03858863	2201	0.25878995080084294	NO	-
257	ZINC01070104	695	0.25874424262637946	NO	-
258	ZINC01182185	859	0.2584796495806698	NO	-
259	ZINC03873666	2287	0.2583556969595856	NO	-
260	ZINC00990904	586	0.25826791222905643	NO	-
261	ZINC02977640	1619	0.2582505629763404	NO	-
262	ZINC01497081	1033	0.2581712717843358	NO	-
263	ZINC03853837	2093	0.2580733425020469	NO	-
264	ZINC02593888	1329	0.2579919840774754	NO	-
265	ZINC01503545	1050	0.25785833290569	NO	-
266	ZINC00773428	314	0.25771170341576166	NO	-
267	ZINC03983187	2375	0.2574248799661834	NO	-
268	ZINC04033635	2438	0.25720575823100456	NO	-
269	ZINC03857887	2169	0.2570234940140019	NO	-
270	ZINC03851060	2012	0.25692404301460614	NO	-
271	ZINC03482312	1869	0.2567134912340194	NO	-
272	ZINC01195739	871	0.2566594332965525	NO	-
273	ZINC04033633	2437	0.25655349832989904	NO	-
274	ZINC01195741	872	0.256551605799102	NO	-
275	ZINC01499137	1044	0.2562294672676422	NO	-
276	ZINC02724724	1452	0.256176911099293	NO	-
277	ZINC04249114	2529	0.25609264002409393	NO	-
278	ZINC03854303	2111	0.255989075058267	NO	-
279	ZINC02724576	1448	0.25565743344876296	NO	-
280	ZINC03967893	2324	0.2556021241491926	NO	-
281	ZINC02239711	1185	0.25554757025513514	NO	-
282	ZINC03853836	2092	0.2554426261900028	NO	-
283	ZINC02977643	1622	0.25535527692275406	NO	-
284	ZINC01928004	1107	0.25530720596910605	NO	-
285	ZINC02724571	1445	0.2551726500264742	NO	-
286	ZINC01178447	854	0.2551460035867775	NO	-
287	ZINC01499136	1043	0.25512647843110703	NO	-
288	ZINC02724166	1429	0.2546558635157155	NO	-
289	ZINC01175910	848	0.25464036361963716	NO	-
290	ZINC00849424	420	0.25455791227529995	NO	-
291	ZINC00310110	56	0.25445794982201636	NO	-
292	ZINC00752639	300	0.25439118157411494	NO	-
293	ZINC03832025	45	0.2539884382790179	YES	17
294	ZINC02783453	1483	0.253927970893864	NO	-
295	ZINC03858016	2182	0.2536912823237483	NO	-
296	ZINC04468120	2655	0.2536912823237483	NO	-
297	ZINC03857462	2161	0.2536257583740712	NO	-
298	ZINC01142505	820	0.25358501717333465	NO	-
299	ZINC02661816	1371	0.2532721645820018	NO	-
300	ZINC03175189	1665	0.25323570550437347	NO	-
301	ZINC03942840	2313	0.25290596158886186	NO	-
302	ZINC03561872	1935	0.25280780928406443	NO	-
303	ZINC01073797	706	0.25273468416931444	NO	-
304	ZINC03228150	1685	0.2527342453802901	NO	-
305	ZINC03984335	2377	0.2526093706065499	NO	-
306	ZINC00635356	191	0.25252348954000703	NO	-
307	ZINC01195450	870	0.25220386603933126	NO	-
308	ZINC03857630	2162	0.25217519752876805	NO	-
309	ZINC02724239	1441	0.2521626030632303	NO	-
310	ZINC04356388	2584	0.25215526677286254	NO	-
311	ZINC01303400	916	0.2521502374757662	NO	-
312	ZINC03853528	2083	0.2517278664721151	NO	-
313	ZINC00795841	360	0.2516108416684449	NO	-
314	ZINC01031574	606	0.25147582843210853	NO	-
315	ZINC00849886	421	0.2513988931055394	NO	-
316	ZINC02724756	1460	0.25116214141293114	NO	-
317	ZINC03337749	1750	0.25083279949563025	NO	-
318	ZINC02724205	1436	0.2506938326486895	NO	-
319	ZINC01039985	617	0.25063420094819566	NO	-
320	ZINC03851098	2016	0.2504077631591838	NO	-
321	ZINC03549108	1928	0.2503125012897918	NO	-
322	ZINC01060755	669	0.25026860372706017	NO	-
323	ZINC01418480	973	0.2502569170261225	NO	-
324	ZINC01060761	670	0.2501518613993764	NO	-
325	ZINC02724575	1447	0.25004924057098177	NO	-
326	ZINC04268868	2538	0.24980728706758115	NO	-
327	ZINC01060767	672	0.24970019021661452	NO	-
328	ZINC02941688	1582	0.2495618361346867	NO	-
329	ZINC01502403	1047	0.24946218547639012	NO	-
330	ZINC01175930	849	0.2494394890024167	NO	-
331	ZINC03296676	1720	0.2494253478641342	NO	-
332	ZINC02464029	1296	0.24933782549402553	NO	-
333	ZINC00680612	245	0.24931842965471956	NO	-
334	ZINC04360685	2591	0.24928524412913758	NO	-
335	ZINC02724782	1464	0.24926837823700265	NO	-
336	ZINC01281205	909	0.24925137266688047	NO	-
337	ZINC03851057	2011	0.24907751521451035	NO	-
338	ZINC01060762	671	0.24896271353522045	NO	-
339	ZINC03859938	2221	0.2488933573055271	NO	-
340	ZINC04192678	2508	0.24881570455010513	NO	-
341	ZINC02874591	1543	0.24878908209787293	NO	-
342	ZINC00615522	173	0.24869995761823432	NO	-
343	ZINC03438330	1842	0.24856485131723507	NO	-
344	ZINC01114132	772	0.24850358650876056	NO	-
345	ZINC03854302	2110	0.24848735446144266	NO	-
346	ZINC01497074	1032	0.24836597740078006	NO	-
347	ZINC01100441	747	0.2483413617851212	NO	-
348	ZINC02724728	1454	0.24833309978307436	NO	-
349	ZINC03868676	2286	0.2483198651629309	NO	-
350	ZINC03851071	2014	0.2482276546340457	NO	-
351	ZINC03022932	1633	0.2481028785810686	NO	-
352	ZINC02788841	1486	0.24807718037772025	NO	-
353	ZINC01073640	704	0.24798428280371093	NO	-
354	ZINC03857960	2177	0.2478867254734746	NO	-
355	ZINC03850667	2007	0.2478132904603629	NO	-
356	ZINC02358907	1224	0.24763134939336506	NO	-
357	ZINC00998722	591	0.24758414955435762	NO	-
358	ZINC00758038	311	0.24750863365244208	NO	-
359	ZINC04156760	2495	0.24739621039823412	NO	-
360	ZINC01549947	1066	0.24735681341799667	NO	-
361	ZINC01103823	752	0.24733751816992458	NO	-
362	ZINC03860035	2223	0.24716546236210407	NO	-
363	ZINC04468665	2657	0.24716546236210407	NO	-
364	ZINC03604565	1953	0.24704343674166773	NO	-
365	ZINC00915695	502	0.24703063563711136	NO	-
366	ZINC02724202	1435	0.24696333199681592	NO	-
367	ZINC00788124	339	0.24677096730123316	NO	-
368	ZINC03621759	1966	0.24624699279011336	NO	-
369	ZINC00819408	398	0.24605740099677684	NO	-
370	ZINC02942716	1587	0.24603655578464917	NO	-
371	ZINC03857959	2176	0.24601707001775308	NO	-
372	ZINC03851515	2023	0.24590427513837043	NO	-
373	ZINC01269532	905	0.24582196825024408	NO	-
374	ZINC03851512	2022	0.2457795065769968	NO	-
375	ZINC01103953	754	0.2454315306670206	NO	-
376	ZINC03854881	2130	0.2452278237722068	NO	-
377	ZINC00655729	225	0.24510574497518864	NO	-
378	ZINC02255919	1190	0.24506739755991053	NO	-
379	ZINC04239146	2519	0.24477092191227745	NO	-
380	ZINC03968980	2329	0.24475365737331517	NO	-
381	ZINC01090885	737	0.24471438313477273	NO	-
382	ZINC03850665	2006	0.24453958351022745	NO	-
383	ZINC02172757	1153	0.24450602033704316	NO	-
384	ZINC01460048	998	0.24448737975407947	NO	-
385	ZINC03983097	2373	0.2444752684351082	NO	-
386	ZINC04479467	2672	0.24437891358885044	NO	-
387	ZINC03859893	2219	0.24437757103468874	NO	-
388	ZINC03852585	2046	0.24437377717997846	NO	-
389	ZINC04512162	2691	0.24433206287112663	NO	-
390	ZINC03852952	2060	0.24415677293945764	NO	-
391	ZINC01499614	1045	0.24411553210016432	NO	-
392	ZINC00583040	151	0.2441060743553591	NO	-
393	ZINC04061637	2451	0.2436746059510891	NO	-
394	ZINC00915700	503	0.24365107877805223	NO	-
395	ZINC01040046	621	0.24364142055486931	NO	-
396	ZINC02941742	1585	0.2436322194368779	NO	-
397	ZINC03857321	2160	0.2435960489228785	NO	-
398	ZINC01040027	618	0.2435316430573231	NO	-
399	ZINC01516335	1064	0.24352386327755476	NO	-
400	ZINC01040046	620	0.24350835287840403	NO	-
401	ZINC01114740	777	0.24349193990270135	NO	-
402	ZINC03858767	2199	0.24342816477570298	NO	-
403	ZINC00615523	174	0.24339547973954226	NO	-
404	ZINC00593639	159	0.24316145241219828	NO	-
405	ZINC01040027	619	0.24310738287837766	NO	-
406	ZINC02938033	1579	0.24287677489217332	NO	-
407	ZINC02795443	1500	0.24280436442283312	NO	-
408	ZINC01060787	674	0.24272392177738944	NO	-
409	ZINC03839458	1986	0.24263518227019365	NO	-
410	ZINC01060782	673	0.24262647725919717	NO	-
411	ZINC01171850	845	0.24259496053080487	NO	-
412	ZINC01114129	770	0.24258677786088717	NO	-
413	ZINC02739717	1474	0.24255211923207354	NO	-
414	ZINC02321913	1201	0.24243500853441005	NO	-
415	ZINC03657646	1972	0.2423985632194746	NO	-
416	ZINC04101736	2462	0.24219206061914436	NO	-
417	ZINC01101095	748	0.24181368175854506	NO	-
418	ZINC00646801	218	0.24178623929126677	NO	-
419	ZINC03510009	1892	0.241762023951306	NO	-
420	ZINC02794659	1493	0.24175099537601805	NO	-
421	ZINC03858729	2197	0.24172771626803363	NO	-
422	ZINC01115438	781	0.24168841326558427	NO	-
423	ZINC00857339	427	0.2416234084629578	NO	-
424	ZINC01116244	783	0.2415876490221931	NO	-
425	ZINC00788126	340	0.24157677745549264	NO	-
426	ZINC00223936	42	0.24156852494973055	NO	-
427	ZINC01116239	782	0.24150546993738475	NO	-
428	ZINC04033085	2419	0.2414524074829549	NO	-
429	ZINC02724747	1455	0.24117976171909455	NO	-
430	ZINC01114129	769	0.24116563818198006	NO	-
431	ZINC04249043	2528	0.2410520391160017	NO	-
432	ZINC02724751	1457	0.24104604111344086	NO	-
433	ZINC00955622	565	0.24104009275705127	NO	-
434	ZINC03858001	2180	0.24103959516620507	NO	-
435	ZINC04126233	2480	0.240979187970417	NO	-
436	ZINC01503491	1049	0.2409214065997936	NO	-
437	ZINC01115269	779	0.2409106145182379	NO	-
438	ZINC03313190	1733	0.2408772726689643	NO	-
439	ZINC02724572	1446	0.2406771960235731	NO	-
440	ZINC04420125	2610	0.24066482683873955	NO	-
441	ZINC00635354	190	0.24047788718565527	NO	-
442	ZINC00843792	413	0.24047704200871106	NO	-
443	ZINC00954858	561	0.24045431031992762	NO	-
444	ZINC00223936	41	0.2403267773993919	NO	-
445	ZINC03857631	2163	0.24027783527696758	NO	-
446	ZINC01441763	992	0.24022341031137734	NO	-
447	ZINC00905562	488	0.2399792201487233	NO	-
448	ZINC02978026	1623	0.23994153629657666	NO	-
449	ZINC01502404	1048	0.23991986071925453	NO	-
450	ZINC03852883	2057	0.23991104262145282	NO	-
451	ZINC03858002	2181	0.2399090157682636	NO	-
452	ZINC00645318	204	0.23982080503308967	NO	-
453	ZINC00854997	425	0.23956391289811055	NO	-
454	ZINC00951848	557	0.2395161229114444	NO	-
455	ZINC02427742	1269	0.23947170013318284	NO	-
456	ZINC00290115	51	0.23920313865674175	NO	-
457	ZINC04356020	2583	0.2390856155305415	NO	-
458	ZINC03856103	2151	0.23897939391199816	NO	-
459	ZINC03602632	1950	0.23894848904670554	NO	-
460	ZINC02794712	1495	0.23890968365377707	NO	-
461	ZINC03853220	2075	0.23888048149673743	NO	-
462	ZINC02724167	1430	0.23878038336293353	NO	-
463	ZINC02168987	1151	0.23849805613260425	NO	-
464	ZINC01114737	775	0.23839548600128185	NO	-
465	ZINC00784656	338	0.23832863655590292	NO	-
466	ZINC02748762	1476	0.23830104445092534	NO	-
467	ZINC01497039	1031	0.23828657712347887	NO	-
468	ZINC02973111	1616	0.23809451106844168	NO	-
469	ZINC03855192	2143	0.2380096968322273	NO	-
470	ZINC03856103	2150	0.2378459664283901	NO	-
471	ZINC02458015	1293	0.2377957685114784	NO	-
472	ZINC01441764	994	0.2375338881981316	NO	-
473	ZINC03854394	2117	0.2374337323495454	NO	-
474	ZINC00812118	383	0.23734640787764513	NO	-
475	ZINC01249663	898	0.23734240603611156	NO	-
476	ZINC02724674	1449	0.2373377473516869	NO	-
477	ZINC03341824	1754	0.23725974384171516	NO	-
478	ZINC00869165	439	0.23724469806951712	NO	-
479	ZINC01743033	1079	0.23714130084525267	NO	-
480	ZINC03854599	2127	0.2371292436437484	NO	-
481	ZINC03854487	2123	0.2370890605524383	NO	-
482	ZINC03235644	1691	0.23704771091788682	NO	-
483	ZINC03854291	2108	0.23690000630031774	NO	-
484	ZINC03817896	1982	0.2368988308106331	NO	-
485	ZINC02943158	1591	0.23687235281537966	NO	-
486	ZINC01497227	1036	0.23643837808788998	NO	-
487	ZINC03376965	1789	0.23643192017257642	NO	-
488	ZINC03858530	2195	0.23639458701744295	NO	-
489	ZINC04470429	2664	0.23639458701744295	NO	-
490	ZINC00003613	3	0.2362924517100971	NO	-
491	ZINC00420005	95	0.23625060172572643	NO	-
492	ZINC01085154	732	0.2361020018217728	NO	-
493	ZINC01961446	1119	0.2360957331604544	NO	-
494	ZINC02227622	1182	0.23601263286572294	NO	-
495	ZINC02347533	1213	0.23596108546026545	NO	-
496	ZINC03857954	2174	0.23574282191936843	NO	-
497	ZINC01438265	988	0.23569976397027648	NO	-
498	ZINC03482324	1871	0.2355703801391774	NO	-
499	ZINC02931587	1576	0.23556135658278987	NO	-
500	ZINC02201238	1159	0.23549911820974828	NO	-
501	ZINC00773427	313	0.23547454443120472	NO	-
502	ZINC04251235	2530	0.23543867357706358	NO	-
503	ZINC03817896	1981	0.23543752900418816	NO	-
504	ZINC02717954	1396	0.2352794439740123	NO	-
505	ZINC02717954	1398	0.2352794439740123	NO	-
506	ZINC03833937	14	0.23518581290688712	YES	5
507	ZINC04033085	2420	0.23508321757876213	NO	-
508	ZINC01438262	985	0.23487415755156218	NO	-
509	ZINC04282926	2554	0.2348589488668916	NO	-
510	ZINC04278474	2545	0.23459291063899518	NO	-
511	ZINC00418191	92	0.23436054216558294	NO	-
512	ZINC03045002	1645	0.23435211463056918	NO	-
513	ZINC03851819	2036	0.23434264598586857	NO	-
514	ZINC03389077	1791	0.23434060902408213	NO	-
515	ZINC00577223	148	0.23432484076727983	NO	-
516	ZINC01103823	753	0.23430815997905893	NO	-
517	ZINC03359428	1771	0.23426623761597923	NO	-
518	ZINC01103954	755	0.2342081776680943	NO	-
519	ZINC04348627	2578	0.23402913126080338	NO	-
520	ZINC03509904	1889	0.23397776657807018	NO	-
521	ZINC03852660	2051	0.2338439483057278	NO	-
522	ZINC03852816	2055	0.23366327420174504	NO	-
523	ZINC00536617	137	0.23358521391478856	NO	-
524	ZINC03857955	2175	0.23344291272215692	NO	-
525	ZINC02221048	1175	0.23326479388156682	NO	-
526	ZINC01034867	611	0.23312194497181604	NO	-
527	ZINC02265465	1193	0.23310533571664618	NO	-
528	ZINC01253254	900	0.23308836292788682	NO	-
529	ZINC03857145	2155	0.2329268333704191	NO	-
530	ZINC02347531	1212	0.232900624286817	NO	-
531	ZINC04000933	2391	0.23288031689289038	NO	-
532	ZINC03600826	1949	0.23271706594582695	NO	-
533	ZINC02483655	1304	0.2327014703894509	NO	-
534	ZINC04148795	2487	0.23253908936148834	NO	-
535	ZINC00534523	136	0.23236961877665757	NO	-
536	ZINC04164917	2502	0.23210722289915764	NO	-
537	ZINC01140261	816	0.23207746207945298	NO	-
538	ZINC03857146	2156	0.23204267416050905	NO	-
539	ZINC02621637	1336	0.23202839007659012	NO	-
540	ZINC01050062	642	0.23201019302877593	NO	-
541	ZINC01040199	630	0.23200262149288728	NO	-
542	ZINC02467175	1302	0.23185167940060764	NO	-
543	ZINC00856423	426	0.2318500093203871	NO	-
544	ZINC01079316	718	0.23176630820217345	NO	-
545	ZINC03854032	2097	0.2316574749531431	NO	-
546	ZINC00988099	584	0.23138045842796723	NO	-
547	ZINC01581698	1068	0.23130581660529403	NO	-
548	ZINC04001067	2399	0.2311800088420758	NO	-
549	ZINC02663874	1372	0.2308881352423856	NO	-
550	ZINC03854420	2121	0.23087389620098886	NO	-
551	ZINC03860016	2222	0.23083255544588677	NO	-
552	ZINC01181711	858	0.2308179694956079	NO	-
553	ZINC04307090	2567	0.23067463187182147	NO	-
554	ZINC00577223	149	0.23062698435615503	NO	-
555	ZINC03859875	2218	0.23054663536915682	NO	-
556	ZINC00003289	1	0.2305260994618503	NO	-
557	ZINC01114740	776	0.23051830175364454	NO	-
558	ZINC00426371	110	0.2305106879584536	NO	-
559	ZINC03858768	2200	0.23049837000104678	NO	-
560	ZINC01090886	738	0.23043051157698038	NO	-
561	ZINC00003289	2	0.23042888363825295	NO	-
562	ZINC03848547	1990	0.23042436658119397	NO	-
563	ZINC02977641	1620	0.23038875423892047	NO	-
564	ZINC03657694	1973	0.2302862866912596	NO	-
565	ZINC01181710	857	0.23025487454417126	NO	-
566	ZINC03802693	1978	0.2301383865120547	NO	-
567	ZINC03851456	2020	0.23009533415024955	NO	-
568	ZINC03850109	1996	0.23005562556167122	NO	-
569	ZINC01040284	633	0.22995767015195437	NO	-
570	ZINC04386454	2605	0.22970995631604088	NO	-
571	ZINC04621470	2701	0.2296713092014312	NO	-
572	ZINC01928003	1106	0.22958529385920495	NO	-
573	ZINC04497523	2686	0.2295825514021811	NO	-
574	ZINC04091495	2460	0.22951746765059927	NO	-
575	ZINC00862695	430	0.22949032055042443	NO	-
576	ZINC03975973	2364	0.22946546231094667	NO	-
577	ZINC01058137	661	0.22945897994921502	NO	-
578	ZINC03348335	1761	0.22912537377701725	NO	-
579	ZINC02724760	1462	0.22906851597731748	NO	-
580	ZINC02724567	1443	0.22892616629718163	NO	-
581	ZINC01418481	974	0.2287844372768264	NO	-
582	ZINC03854285	2105	0.2287765112308806	NO	-
583	ZINC00754231	303	0.22875873359779222	NO	-
584	ZINC03482111	1867	0.22871103530854692	NO	-
585	ZINC01040284	634	0.2286901667739431	NO	-
586	ZINC02622415	1337	0.2286694955156316	NO	-
587	ZINC04001006	2393	0.2284848736447888	NO	-
588	ZINC03853090	2071	0.2284555692158586	NO	-
589	ZINC04001068	2400	0.22840697392452985	NO	-
590	ZINC01502085	1046	0.22837702936666893	NO	-
591	ZINC00424484	108	0.22837584186939253	NO	-
592	ZINC03244705	1696	0.22834085743302374	NO	-
593	ZINC04633710	2707	0.22820671158638342	NO	-
594	ZINC04465224	2643	0.2281291051520974	NO	-
595	ZINC01737976	1074	0.2280395476419391	NO	-
596	ZINC01738119	1076	0.2280223431193489	NO	-
597	ZINC03409543	1810	0.227818756633909	NO	-
598	ZINC00716250	279	0.2277041793012307	NO	-
599	ZINC01090884	736	0.22763529735805998	NO	-
600	ZINC00930740	520	0.2276118398055548	NO	-
601	ZINC02724206	1437	0.2275876512677004	NO	-
602	ZINC03455868	1855	0.22757825646447857	NO	-
603	ZINC03850358	2000	0.22757084894521337	NO	-
604	ZINC00773581	315	0.22751645587504654	NO	-
605	ZINC00779328	321	0.22737532553979764	NO	-
606	ZINC00067119	20	0.22733808767778355	NO	-
607	ZINC03337747	1749	0.22728155895101018	NO	-
608	ZINC00945352	547	0.22717274455486533	NO	-
609	ZINC03040844	1643	0.2270670369378454	NO	-
610	ZINC02688970	1377	0.22704233894334358	NO	-
611	ZINC03971864	2360	0.22695236626809007	NO	-
612	ZINC02724210	1439	0.22694627774863677	NO	-
613	ZINC00809784	381	0.22684581376814197	NO	-
614	ZINC03313393	1734	0.22684000476811098	NO	-
615	ZINC01040190	626	0.2268341098459157	NO	-
616	ZINC00803269	367	0.22669534060597424	NO	-
617	ZINC01366864	943	0.2266950793521516	NO	-
618	ZINC01427142	983	0.22666697116725598	NO	-
619	ZINC02941702	1584	0.22660208622130137	NO	-
620	ZINC01497220	1035	0.22645775554701866	NO	-
621	ZINC03902733	2305	0.2262677280417139	NO	-
622	ZINC01107360	762	0.2262443016637884	NO	-
623	ZINC01438264	987	0.22617741595009636	NO	-
624	ZINC02943170	1592	0.22609976476431243	NO	-
625	ZINC01509727	1057	0.22603372120639176	NO	-
626	ZINC02795307	1497	0.22598011725860082	NO	-
627	ZINC01269534	906	0.22594288589874006	NO	-
628	ZINC03857320	2159	0.22593999910771037	NO	-
629	ZINC00869165	440	0.2259066873629637	NO	-
630	ZINC01040190	627	0.2257748192241259	NO	-
631	ZINC02861755	1525	0.22574450180611605	NO	-
632	ZINC00806855	370	0.22572487623388002	NO	-
633	ZINC04292049	2556	0.22568735795099995	NO	-
634	ZINC03857654	2164	0.2256840587466845	NO	-
635	ZINC00705335	274	0.2256625146945789	NO	-
636	ZINC01928007	1109	0.22559117694014666	NO	-
637	ZINC03866726	2233	0.2254078315358741	NO	-
638	ZINC01073985	708	0.2253951908005666	NO	-
639	ZINC03818696	1983	0.22537911809176342	NO	-
640	ZINC01283468	910	0.22535814833174891	NO	-
641	ZINC04033109	2425	0.22529801285209247	NO	-
642	ZINC04278474	2546	0.2252499347182846	NO	-
643	ZINC02941746	1586	0.22481195540444437	NO	-
644	ZINC03867098	2242	0.22469269185528654	NO	-
645	ZINC01056937	659	0.22452620824227376	NO	-
646	ZINC01160737	838	0.2244956439207874	NO	-
647	ZINC01928006	1108	0.22445726876226296	NO	-
648	ZINC00545046	143	0.22444334727686938	NO	-
649	ZINC01197386	873	0.22441951941397828	NO	-
650	ZINC00840297	409	0.22432438162799115	NO	-
651	ZINC02627475	1344	0.22431863665336274	NO	-
652	ZINC04209177	2510	0.22431808282888063	NO	-
653	ZINC00693117	260	0.2241943031007954	NO	-
654	ZINC03850027	1995	0.22418223441953955	NO	-
655	ZINC00646329	209	0.22409657373944122	NO	-
656	ZINC04001066	2398	0.22397882643006484	NO	-
657	ZINC01080787	728	0.22393503748079188	NO	-
658	ZINC01069120	691	0.22391745917387834	NO	-
659	ZINC03854406	2118	0.22391679523779956	NO	-
660	ZINC04033146	2429	0.2238859219640608	NO	-
661	ZINC04001065	2397	0.22375884452275055	NO	-
662	ZINC02138375	1147	0.22353930400273803	NO	-
663	ZINC04306774	2566	0.22347056166616172	NO	-
664	ZINC03850151	1997	0.2234627370341197	NO	-
665	ZINC04224229	2517	0.2233445443020728	NO	-
666	ZINC02139080	1149	0.22327109908550832	NO	-
667	ZINC03856459	2154	0.22326183190038107	NO	-
668	ZINC04470165	2662	0.22326183190038107	NO	-
669	ZINC04033105	2424	0.22317090080481924	NO	-
670	ZINC04292051	2557	0.22312439796933203	NO	-
671	ZINC03833915	25	0.22307802408737026	YES	8
672	ZINC02713098	1386	0.22301889592794774	NO	-
673	ZINC02410947	1253	0.22296806740312014	NO	-
674	ZINC03854287	2107	0.22285555702200713	NO	-
675	ZINC01040197	629	0.22283391464281332	NO	-
676	ZINC02351896	1218	0.22282491525862658	NO	-
677	ZINC01385336	946	0.2228156835318706	NO	-
678	ZINC03040699	1640	0.2227402646108761	NO	-
679	ZINC02724154	1427	0.22271713199675747	NO	-
680	ZINC03857655	2165	0.22265151978478348	NO	-
681	ZINC01114737	774	0.22247161871459054	NO	-
682	ZINC03366905	1785	0.2223337668985805	NO	-
683	ZINC03411944	1821	0.22227687340278582	NO	-
684	ZINC02794695	1494	0.22221419545917506	NO	-
685	ZINC02203870	1162	0.2222132636216093	NO	-
686	ZINC03859856	2215	0.22220754979897406	NO	-
687	ZINC00952210	559	0.2222028258292637	NO	-
688	ZINC03864174	2228	0.22217191459423993	NO	-
689	ZINC04033105	2423	0.22216566224294806	NO	-
690	ZINC00652560	222	0.2220980681562895	NO	-
691	ZINC02724240	1442	0.2220901123956491	NO	-
692	ZINC03975929	2363	0.22205196108017428	NO	-
693	ZINC00952209	558	0.22201291088897993	NO	-
694	ZINC01074202	709	0.22199451278990598	NO	-
695	ZINC03855192	2142	0.22195418322672844	NO	-
696	ZINC04033143	2428	0.22195348289911146	NO	-
697	ZINC02620533	1333	0.22189236431749684	NO	-
698	ZINC00818337	392	0.22187415903641258	NO	-
699	ZINC01065253	681	0.2216580300699253	NO	-
700	ZINC03802693	1977	0.22162847730996177	NO	-
701	ZINC03852698	2053	0.22156566702725844	NO	-
702	ZINC03520146	1914	0.22152272410235843	NO	-
703	ZINC02795355	1499	0.22151614101742084	NO	-
704	ZINC04443561	2623	0.22137132758378894	NO	-
705	ZINC01158204	835	0.22136548998751107	NO	-
706	ZINC03039918	1639	0.22135395324703933	NO	-
707	ZINC03956282	2318	0.22131477650538275	NO	-
708	ZINC00063384	18	0.22123729490900493	NO	-
709	ZINC04275935	2543	0.22122266063698787	NO	-
710	ZINC01115164	778	0.22116720141185994	NO	-
711	ZINC02947610	1593	0.22098900854908815	NO	-
712	ZINC00807885	377	0.22093025770390143	NO	-
713	ZINC03850171	1998	0.22088955687127731	NO	-
714	ZINC03216976	1681	0.22084482246258602	NO	-
715	ZINC00600412	164	0.2207999046811583	NO	-
716	ZINC03854409	2119	0.2207916370518185	NO	-
717	ZINC01040197	628	0.2207106370535157	NO	-
718	ZINC03854378	2114	0.2206544458791337	NO	-
719	ZINC03418151	1828	0.22061591141265952	NO	-
720	ZINC02977642	1621	0.22043499200582198	NO	-
721	ZINC00957885	576	0.2204106685696513	NO	-
722	ZINC01063645	680	0.2203415247715248	NO	-
723	ZINC02434210	1273	0.22018558645840733	NO	-
724	ZINC01738113	1075	0.21993769751895034	NO	-
725	ZINC03604546	1951	0.2199290020539216	NO	-
726	ZINC01737963	1073	0.21992859083836994	NO	-
727	ZINC02843220	1515	0.2198477986446037	NO	-
728	ZINC03482287	1868	0.21983170687349748	NO	-
729	ZINC03850272	1999	0.21982785747632655	NO	-
730	ZINC04001084	2401	0.21981470437454087	NO	-
731	ZINC02707417	1381	0.21972520415132557	NO	-
732	ZINC02502470	1316	0.21962073233397308	NO	-
733	ZINC00801899	363	0.21960510742026626	NO	-
734	ZINC01090887	739	0.21942014018747757	NO	-
735	ZINC04033098	2422	0.21940539537409826	NO	-
736	ZINC04465360	2647	0.21938374671260383	NO	-
737	ZINC01077049	714	0.21936614626965792	NO	-
738	ZINC03509952	1890	0.2192856368330222	NO	-
739	ZINC03857814	2167	0.21917108847274266	NO	-
740	ZINC04464594	2637	0.21917108847274266	NO	-
741	ZINC04088569	2458	0.21914957103361346	NO	-
742	ZINC02623224	1339	0.21914506961885513	NO	-
743	ZINC04001085	2402	0.2191359657653444	NO	-
744	ZINC02388183	1236	0.2190383660570446	NO	-
745	ZINC03472498	1861	0.2190371263460747	NO	-
746	ZINC03851389	2018	0.21902770260867416	NO	-
747	ZINC01115435	780	0.2189725897818764	NO	-
748	ZINC02717957	1400	0.2188828061717499	NO	-
749	ZINC02717957	1402	0.2188828061717499	NO	-
750	ZINC03854286	2106	0.21887856150590632	NO	-
751	ZINC04001061	2395	0.21885398172065806	NO	-
752	ZINC03217400	1682	0.21879286269042836	NO	-
753	ZINC00956590	574	0.21873716231091922	NO	-
754	ZINC01123340	794	0.2185478295913831	NO	-
755	ZINC00317993	59	0.21848573590935494	NO	-
756	ZINC01034872	612	0.2183257098332228	NO	-
757	ZINC02717896	1392	0.21825401205669862	NO	-
758	ZINC02717896	1394	0.21825401205669862	NO	-
759	ZINC01341260	930	0.2182498257107372	NO	-
760	ZINC04628595	2704	0.21819973486111302	NO	-
761	ZINC03868674	2285	0.2180825697785822	NO	-
762	ZINC02688967	1376	0.21806791406654288	NO	-
763	ZINC01924271	1097	0.2180344054880653	NO	-
764	ZINC03301499	1725	0.2179403198463321	NO	-
765	ZINC02992967	1627	0.21786164850269246	NO	-
766	ZINC02795590	1502	0.2178609578588901	NO	-
767	ZINC03971202	2351	0.2177894783004912	NO	-
768	ZINC03409545	1811	0.21766797740217259	NO	-
769	ZINC01055091	654	0.21765727053785047	NO	-
770	ZINC03853038	2061	0.2175828156662933	NO	-
771	ZINC02872102	1535	0.21755958077754806	NO	-
772	ZINC03851392	2019	0.21753724906855393	NO	-
773	ZINC04176178	2506	0.2175170015553352	NO	-
774	ZINC03867164	2244	0.21746411999014653	NO	-
775	ZINC01438263	986	0.217404948536481	NO	-
776	ZINC02234319	1183	0.21740050703947225	NO	-
777	ZINC00807631	372	0.217385366911944	NO	-
778	ZINC03851052	2010	0.2173201330230974	NO	-
779	ZINC01055835	656	0.21730507117800715	NO	-
780	ZINC00952345	560	0.21727187882817844	NO	-
781	ZINC03857973	2179	0.217237918643979	NO	-
782	ZINC02941695	1583	0.21723213300834698	NO	-
783	ZINC00418191	89	0.2171563606595536	NO	-
784	ZINC01127917	804	0.21714564569544975	NO	-
785	ZINC03857972	2178	0.21712828670580184	NO	-
786	ZINC03513744	1902	0.21710410582905476	NO	-
787	ZINC03854039	2101	0.21709131567318582	NO	-
788	ZINC03854419	2120	0.21706582891023257	NO	-
789	ZINC03482322	1870	0.21703013983980946	NO	-
790	ZINC03858033	2183	0.21696269607267402	NO	-
791	ZINC00679750	243	0.21687613154423188	NO	-
792	ZINC00804231	369	0.2168153039865965	NO	-
793	ZINC01069115	690	0.21680557143703802	NO	-
794	ZINC01491052	1020	0.21669934759836745	NO	-
795	ZINC01386180	948	0.2165985518692577	NO	-
796	ZINC00784654	337	0.21654615852030915	NO	-
797	ZINC04033146	2430	0.21653383027536324	NO	-
798	ZINC03853832	2090	0.21649869893315013	NO	-
799	ZINC00840297	408	0.21634834074187115	NO	-
800	ZINC01065350	682	0.21628836729567727	NO	-
801	ZINC03453399	1854	0.21625790109715154	NO	-
802	ZINC03389094	1793	0.21624112459019368	NO	-
803	ZINC03969497	2337	0.21622720511210466	NO	-
804	ZINC01444708	996	0.21618028843141093	NO	-
805	ZINC02620015	1331	0.21615537700025797	NO	-
806	ZINC01440538	989	0.21595633946749518	NO	-
807	ZINC00885951	472	0.21589851197705476	NO	-
808	ZINC01393396	956	0.2158927327138396	NO	-
809	ZINC01493705	1025	0.21587287374174696	NO	-
810	ZINC03296665	1719	0.21581687653295176	NO	-
811	ZINC01166048	842	0.21576307905110162	NO	-
812	ZINC01405043	962	0.21567696049180082	NO	-
813	ZINC03858034	2184	0.21561418349347286	NO	-
814	ZINC03864381	2231	0.215595473970715	NO	-
815	ZINC01240552	894	0.21549481335353077	NO	-
816	ZINC04148795	2486	0.2154742438444109	NO	-
817	ZINC01207877	878	0.21540392320400914	NO	-
818	ZINC03859471	2209	0.2153801163710032	NO	-
819	ZINC00664950	229	0.21534270890631302	NO	-
820	ZINC03851458	2021	0.21528455627898532	NO	-
821	ZINC04001062	2396	0.2152389746360598	NO	-
822	ZINC02438431	1278	0.21521470548614005	NO	-
823	ZINC01510420	1058	0.21520920346174902	NO	-
824	ZINC03050069	1651	0.21519750121136194	NO	-
825	ZINC02941679	1581	0.21508069280338754	NO	-
826	ZINC02440957	1280	0.21483219769159786	NO	-
827	ZINC00536987	138	0.21470094812107623	NO	-
828	ZINC04443409	2622	0.2146689747399069	NO	-
829	ZINC04107409	2468	0.21465190324175243	NO	-
830	ZINC02719672	1415	0.21462127485283308	NO	-
831	ZINC00915669	501	0.21440717691358205	NO	-
832	ZINC02245861	1188	0.214393153725153	NO	-
833	ZINC01491052	1021	0.21438796256126771	NO	-
834	ZINC03853089	2070	0.21434971169309128	NO	-
835	ZINC00600412	165	0.21428840306983887	NO	-
836	ZINC00600412	166	0.21428840306983887	NO	-
837	ZINC04063013	2452	0.21399031028579532	NO	-
838	ZINC03857896	2172	0.21397128672739912	NO	-
839	ZINC04057033	2444	0.21396383475175557	NO	-
840	ZINC02852573	1519	0.21395129432684706	NO	-
841	ZINC02724759	1461	0.2139170804561172	NO	-
842	ZINC03347217	1758	0.21384648250693064	NO	-
843	ZINC00957829	575	0.21382462804949645	NO	-
844	ZINC00902494	479	0.2137434446197967	NO	-
845	ZINC03969498	2338	0.21371932511074362	NO	-
846	ZINC02099931	1141	0.21367224815042496	NO	-
847	ZINC02686316	1375	0.213670510072521	NO	-
848	ZINC02621628	1335	0.21359842170712767	NO	-
849	ZINC03851283	2017	0.21359747022215286	NO	-
850	ZINC00877898	455	0.21349197508425827	NO	-
851	ZINC02146444	1150	0.21346398098524208	NO	-
852	ZINC03389538	1797	0.21339405480210785	NO	-
853	ZINC00670654	235	0.2133352454408797	NO	-
854	ZINC00794012	352	0.2132148293614362	NO	-
855	ZINC03854371	2113	0.21317041668865153	NO	-
856	ZINC03854787	2129	0.21309394357738776	NO	-
857	ZINC03039898	1638	0.21299534442491722	NO	-
858	ZINC02724168	1431	0.21293110353453154	NO	-
859	ZINC04374633	2601	0.21275642479046225	NO	-
860	ZINC04475736	2668	0.2127155970548304	NO	-
861	ZINC01405065	965	0.21266667626442334	NO	-
862	ZINC00640114	193	0.21252764014739403	NO	-
863	ZINC00885425	466	0.2124412623742662	NO	-
864	ZINC03853832	2089	0.2123669044317273	NO	-
865	ZINC01185989	864	0.21236560162826185	NO	-
866	ZINC04434167	2613	0.21219970395100526	NO	-
867	ZINC01365236	940	0.21219953736529862	NO	-
868	ZINC04356680	2585	0.21206679271291143	NO	-
869	ZINC00641103	194	0.21205281258752623	NO	-
870	ZINC01961440	1118	0.21204160045431403	NO	-
871	ZINC03971354	2356	0.21191590603206525	NO	-
872	ZINC03816039	1979	0.211782739398626	NO	-
873	ZINC03234357	1689	0.2117054239042156	NO	-
874	ZINC03335803	1745	0.2116725812557493	NO	-
875	ZINC00422766	99	0.21156335744031957	NO	-
876	ZINC00847212	419	0.211424195902692	NO	-
877	ZINC00612175	172	0.2114127884910988	NO	-
878	ZINC00642882	197	0.21137653740073245	NO	-
879	ZINC00449678	122	0.2110874960734073	NO	-
880	ZINC04001146	2405	0.21099104075834088	NO	-
881	ZINC00948787	552	0.21089154143081024	NO	-
882	ZINC01276563	908	0.2108607736883156	NO	-
883	ZINC04107347	2467	0.2108564296687207	NO	-
884	ZINC03252569	1702	0.21078322289490112	NO	-
885	ZINC00934392	521	0.2107723998666884	NO	-
886	ZINC02172280	1152	0.2107507487044321	NO	-
887	ZINC03832023	43	0.21075064429352727	YES	16
888	ZINC00580793	150	0.21074972095044356	NO	-
889	ZINC04001005	2392	0.21074775457869158	NO	-
890	ZINC01127912	802	0.21067673773519147	NO	-
891	ZINC01230788	891	0.2105852163137608	NO	-
892	ZINC02943147	1590	0.21057771407139997	NO	-
893	ZINC03582289	1943	0.21055157424106252	NO	-
894	ZINC03858203	2187	0.2104746097693729	NO	-
895	ZINC02942933	1588	0.2103542483399507	NO	-
896	ZINC04412851	2608	0.21021198700881527	NO	-
897	ZINC03610559	1959	0.2101582176699741	NO	-
898	ZINC02887438	1546	0.21011594013327484	NO	-
899	ZINC03852570	2045	0.21007008510040218	NO	-
900	ZINC04156760	2494	0.21005196667862458	NO	-
901	ZINC04033143	2427	0.21002864793751158	NO	-
902	ZINC01058092	660	0.2099634791583408	NO	-
903	ZINC04001031	2394	0.2099531028251147	NO	-
904	ZINC02942944	1589	0.20981060321614386	NO	-
905	ZINC00755360	305	0.2097640533531717	NO	-
906	ZINC00937703	534	0.209748932147713	NO	-
907	ZINC03372506	1787	0.20965534976039488	NO	-
908	ZINC01835312	1088	0.20965005880608104	NO	-
909	ZINC01342713	931	0.20941639716223148	NO	-
910	ZINC02965687	1611	0.20935147401684992	NO	-
911	ZINC04488452	2674	0.20922122166099436	NO	-
912	ZINC01491052	1019	0.20920483553274363	NO	-
913	ZINC03850987	2008	0.2087549374190115	NO	-
914	ZINC04146910	2485	0.20875386284789757	NO	-
915	ZINC04036990	2440	0.20874070118972662	NO	-
916	ZINC02868399	1532	0.20873096445337022	NO	-
917	ZINC03359426	1770	0.20872429360113143	NO	-
918	ZINC00875068	444	0.2086707393313491	NO	-
919	ZINC00802934	366	0.20855240810522496	NO	-
920	ZINC01980377	1124	0.20851415407438284	NO	-
921	ZINC00956577	573	0.20849650601203865	NO	-
922	ZINC00645317	203	0.20846092620387335	NO	-
923	ZINC00645827	208	0.20836765257231687	NO	-
924	ZINC02435834	1276	0.2083428121284718	NO	-
925	ZINC03236169	1692	0.2083105442474918	NO	-
926	ZINC04443112	2620	0.20822849573280355	NO	-
927	ZINC03868505	2282	0.20818504197201726	NO	-
928	ZINC04033149	2431	0.20811874086103033	NO	-
929	ZINC00818333	389	0.20810724369747338	NO	-
930	ZINC02280221	1195	0.20809911000084627	NO	-
931	ZINC02444554	1281	0.20805216670354537	NO	-
932	ZINC03853039	2062	0.20778292884814772	NO	-
933	ZINC03851869	2037	0.2077751076020739	NO	-
934	ZINC03970856	2347	0.20767157218389762	NO	-
935	ZINC02795344	1498	0.207539918523059	NO	-
936	ZINC01073541	701	0.2075202635735252	NO	-
937	ZINC01050298	643	0.20735760278713208	NO	-
938	ZINC03855111	2131	0.20732357147948313	NO	-
939	ZINC02904376	1549	0.2072609740643426	NO	-
940	ZINC01441764	995	0.2072525192241747	NO	-
941	ZINC00766376	312	0.20717931934263123	NO	-
942	ZINC03356675	1768	0.2070707991793674	NO	-
943	ZINC04292047	2555	0.20706025091832675	NO	-
944	ZINC04129900	2482	0.20702991373869145	NO	-
945	ZINC01035725	615	0.20689167130856218	NO	-
946	ZINC04363624	2592	0.20686200796875084	NO	-
947	ZINC02865355	1529	0.2068490912179161	NO	-
948	ZINC03366878	1784	0.20679156663485204	NO	-
949	ZINC04326752	2572	0.20678368951946102	NO	-
950	ZINC00667807	231	0.20669577696367494	NO	-
951	ZINC01051584	644	0.20660194631954545	NO	-
952	ZINC00851893	422	0.20650242981132183	NO	-
953	ZINC02213915	1174	0.20649795051047184	NO	-
954	ZINC01006919	596	0.2064374519837336	NO	-
955	ZINC03854272	2103	0.20631016062386012	NO	-
956	ZINC00905707	489	0.2062224633486184	NO	-
957	ZINC01065410	684	0.20617683396601832	NO	-
958	ZINC03174129	1664	0.2060710232490348	NO	-
959	ZINC02621627	1334	0.20594610760374818	NO	-
960	ZINC02793572	1492	0.20591067449204026	NO	-
961	ZINC03517228	1906	0.20584216522878654	NO	-
962	ZINC00955621	564	0.20583006587954508	NO	-
963	ZINC02239805	1186	0.20566524105884695	NO	-
964	ZINC03868019	2273	0.205654945728022	NO	-
965	ZINC00432942	120	0.20561260529387215	NO	-
966	ZINC04308452	2569	0.2054857371140239	NO	-
967	ZINC00954859	562	0.20547676166239712	NO	-
968	ZINC03852010	2040	0.2054237384009348	NO	-
969	ZINC04224144	2516	0.20534239840036275	NO	-
970	ZINC03340835	1753	0.2053226819846697	NO	-
971	ZINC00905713	492	0.20513647368821095	NO	-
972	ZINC00846559	418	0.20509986256149768	NO	-
973	ZINC01207436	877	0.2049894387979658	NO	-
974	ZINC03288587	1712	0.20498859430580366	NO	-
975	ZINC03117237	1662	0.20497928540638066	NO	-
976	ZINC03858197	2185	0.20493337453099575	NO	-
977	ZINC02407922	1250	0.20489587606666515	NO	-
978	ZINC03853683	2084	0.2048439581460347	NO	-
979	ZINC04437769	2617	0.20471442100321624	NO	-
980	ZINC03971202	2349	0.20468616216171964	NO	-
981	ZINC00936139	524	0.2046216995026739	NO	-
982	ZINC04059358	2448	0.20456596165600327	NO	-
983	ZINC01073795	705	0.20447047106257382	NO	-
984	ZINC02325224	1202	0.20442435704721615	NO	-
985	ZINC03867614	2264	0.20441419684644513	NO	-
986	ZINC04058639	2445	0.20441014492881465	NO	-
987	ZINC03867945	2272	0.20437656547451608	NO	-
988	ZINC00843793	414	0.20433369051271114	NO	-
989	ZINC01097090	745	0.20433303851518653	NO	-
990	ZINC01101096	749	0.20430856376687048	NO	-
991	ZINC02452275	1291	0.20426354242756375	NO	-
992	ZINC02349141	1217	0.20415240636307413	NO	-
993	ZINC04088390	2457	0.20403924226759607	NO	-
994	ZINC04033162	2433	0.20397115511665043	NO	-
995	ZINC03509954	1891	0.20389130305664058	NO	-
996	ZINC00782909	332	0.20376233999396554	NO	-
997	ZINC02250223	1189	0.20375036211452185	NO	-
998	ZINC04103147	2464	0.20372175519613253	NO	-
999	ZINC04442888	2619	0.20372087711552572	NO	-
1000	ZINC02635116	1350	0.20363280159789632	NO	-
1001	ZINC03566579	1939	0.20360104355288655	NO	-
1002	ZINC02197016	1155	0.203526855386282	NO	-
1003	ZINC01101584	751	0.20349870246936125	NO	-
1004	ZINC03366580	1776	0.20348598294188155	NO	-
1005	ZINC03851819	2035	0.20332578852168315	NO	-
1006	ZINC04384594	2604	0.20331553526603197	NO	-
1007	ZINC02763289	1480	0.20326569956745172	NO	-
1008	ZINC03857164	2157	0.20326080511860095	NO	-
1009	ZINC01331285	927	0.20321256462668058	NO	-
1010	ZINC03610561	1960	0.20320508805553938	NO	-
1011	ZINC03851869	2038	0.2032027621286348	NO	-
1012	ZINC04372136	2599	0.20317125705918854	NO	-
1013	ZINC01071171	697	0.2031400658702601	NO	-
1014	ZINC04033162	2434	0.20312736714874582	NO	-
1015	ZINC00930736	519	0.20310437679549045	NO	-
1016	ZINC03859086	2205	0.20308428445450633	NO	-
1017	ZINC00936139	523	0.20300819823341787	NO	-
1018	ZINC04492782	2681	0.20289727486155987	NO	-
1019	ZINC04103147	2463	0.2027991209102619	NO	-
1020	ZINC02787786	1485	0.20274896071996534	NO	-
1021	ZINC03189508	1670	0.20266853419926326	NO	-
1022	ZINC02797588	1504	0.202584778664064	NO	-
1023	ZINC04036990	2441	0.20255296243569632	NO	-
1024	ZINC00724736	289	0.20238359274589982	NO	-
1025	ZINC03366632	1778	0.20234689424054308	NO	-
1026	ZINC00905715	494	0.2023115545702922	NO	-
1027	ZINC04275417	2542	0.2022727387183581	NO	-
1028	ZINC01113429	767	0.20220774973716002	NO	-
1029	ZINC02638776	1355	0.20200082877950373	NO	-
1030	ZINC00912377	500	0.20193858154209787	NO	-
1031	ZINC01273384	907	0.20193757594072215	NO	-
1032	ZINC03040821	1642	0.2017766303426795	NO	-
1033	ZINC03908001	2309	0.2017669415749499	NO	-
1034	ZINC03867549	2259	0.20172420057211274	NO	-
1035	ZINC03971354	2357	0.20163587964601332	NO	-
1036	ZINC03975978	2365	0.20157465827320675	NO	-
1037	ZINC04135502	2483	0.2015315989641557	NO	-
1038	ZINC02965730	1612	0.20140360006732314	NO	-
1039	ZINC00131122	27	0.2013998174987789	NO	-
1040	ZINC03853269	2077	0.2012929275520752	NO	-
1041	ZINC04001132	2403	0.20127471739686592	NO	-
1042	ZINC03867351	2255	0.20125663673636654	NO	-
1043	ZINC03513609	1898	0.20120622136140995	NO	-
1044	ZINC03582748	1944	0.20114634091615613	NO	-
1045	ZINC04116100	2474	0.20111155528645636	NO	-
1046	ZINC03855111	2132	0.2010160003821774	NO	-
1047	ZINC00887730	474	0.20100364817694158	NO	-
1048	ZINC03350252	1763	0.20097250046622095	NO	-
1049	ZINC03854274	2104	0.20095092076731974	NO	-
1050	ZINC03477329	1864	0.20094893746794046	NO	-
1051	ZINC00902497	481	0.2009073227222464	NO	-
1052	ZINC03351248	1764	0.20083153951844485	NO	-
1053	ZINC01175530	847	0.20081680444767314	NO	-
1054	ZINC02978734	1624	0.20067024702731717	NO	-
1055	ZINC03908021	2310	0.2005476493833334	NO	-
1056	ZINC03418144	1825	0.20045999661185757	NO	-
1057	ZINC01743021	1078	0.2004321986945232	NO	-
1058	ZINC04448193	2624	0.20042482788392177	NO	-
1059	ZINC00808154	378	0.20041335372689822	NO	-
1060	ZINC02737680	1471	0.20014526085785156	NO	-
1061	ZINC02099721	1139	0.20013484993204494	NO	-
1062	ZINC03854307	2112	0.200108271378184	NO	-
1063	ZINC00290118	52	0.2000524406409845	NO	-
1064	ZINC03867164	2243	0.20004471041358204	NO	-
1065	ZINC04001133	2404	0.1999393392626722	NO	-
1066	ZINC03867326	2253	0.19982875168131645	NO	-
1067	ZINC02203872	1163	0.19980252831566156	NO	-
1068	ZINC02138460	1148	0.19978391237749463	NO	-
1069	ZINC00626250	178	0.19971015985151735	NO	-
1070	ZINC03851585	2028	0.19964994715406345	NO	-
1071	ZINC02724236	1440	0.19963486199261188	NO	-
1072	ZINC03971202	2352	0.1995762963933169	NO	-
1073	ZINC04622925	2702	0.19953264341864246	NO	-
1074	ZINC03296402	1718	0.19949309597068332	NO	-
1075	ZINC02937518	1577	0.1994730599947157	NO	-
1076	ZINC01497193	1034	0.199448371228445	NO	-
1077	ZINC01164752	841	0.19942980633847443	NO	-
1078	ZINC04281763	2553	0.19939718356454988	NO	-
1079	ZINC03482372	1872	0.19933064001126338	NO	-
1080	ZINC02546642	1327	0.1992576986157706	NO	-
1081	ZINC03854380	2115	0.1990878261584064	NO	-
1082	ZINC04249033	2527	0.1990441632593521	NO	-
1083	ZINC01001808	594	0.19898247401072097	NO	-
1084	ZINC01178512	855	0.19880031659139571	NO	-
1085	ZINC01117224	786	0.1987092855554196	NO	-
1086	ZINC04116100	2473	0.1986526575228095	NO	-
1087	ZINC04005336	2412	0.1985960941333986	NO	-
1088	ZINC04597916	2698	0.19848740801436945	NO	-
1089	ZINC02654392	1367	0.1984865708975769	NO	-
1090	ZINC00905712	491	0.19846586894594598	NO	-
1091	ZINC01255753	902	0.198438522018448	NO	-
1092	ZINC03857907	2173	0.19835166808200472	NO	-
1093	ZINC00877938	457	0.19832435313287872	NO	-
1094	ZINC02465994	1301	0.19827127418649823	NO	-
1095	ZINC01054862	652	0.1980802792650337	NO	-
1096	ZINC03866726	2232	0.19807627062600228	NO	-
1097	ZINC00655465	224	0.19784832749784456	NO	-
1098	ZINC01980523	1126	0.19782818622452922	NO	-
1099	ZINC03619457	1963	0.1977814787702947	NO	-
1100	ZINC03467749	1859	0.19770539375404575	NO	-
1101	ZINC00319304	60	0.1977032017853329	NO	-
1102	ZINC03854621	2128	0.1976392335468768	NO	-
1103	ZINC03851638	2031	0.1974485947276902	NO	-
1104	ZINC00416665	85	0.19740412193376147	NO	-
1105	ZINC03467318	1858	0.1973210710893943	NO	-
1106	ZINC00718298	284	0.19726288202532902	NO	-
1107	ZINC03854381	2116	0.19724708093218676	NO	-
1108	ZINC01127917	803	0.19717003399585606	NO	-
1109	ZINC01040130	623	0.19712750150026032	NO	-
1110	ZINC01331282	926	0.19710426457872288	NO	-
1111	ZINC00684909	253	0.19708664375926027	NO	-
1112	ZINC00917177	509	0.19706067298027616	NO	-
1113	ZINC04169847	2505	0.19703390593220588	NO	-
1114	ZINC04106935	2466	0.19703152906325508	NO	-
1115	ZINC03389092	1792	0.19698326627092494	NO	-
1116	ZINC02872636	1538	0.1969620475441056	NO	-
1117	ZINC00877630	449	0.19686947339732783	NO	-
1118	ZINC01121395	790	0.19672955139244916	NO	-
1119	ZINC03433241	1840	0.1966103803885362	NO	-
1120	ZINC03560803	1934	0.19648482105112788	NO	-
1121	ZINC03853212	2073	0.1963355003776131	NO	-
1122	ZINC03988832	2380	0.1962525620685998	NO	-
1123	ZINC00076804	22	0.19618510249080756	NO	-
1124	ZINC02652540	1366	0.19617643778331853	NO	-
1125	ZINC00141985	28	0.19617047492685152	NO	-
1126	ZINC03049697	1649	0.19613938383721535	NO	-
1127	ZINC00877285	447	0.1961112930909933	NO	-
1128	ZINC01060797	675	0.19609824865185882	NO	-
1129	ZINC02717895	1388	0.1960546171850641	NO	-
1130	ZINC02717895	1390	0.1960546171850641	NO	-
1131	ZINC03971593	2359	0.19602707819271725	NO	-
1132	ZINC00792969	345	0.19602409232412182	NO	-
1133	ZINC00418191	90	0.1960197837122102	NO	-
1134	ZINC03853466	2079	0.19598993692472447	NO	-
1135	ZINC04146910	2484	0.19596376417294345	NO	-
1136	ZINC02099722	1140	0.19590787593915668	NO	-
1137	ZINC03853198	2072	0.19584373772479122	NO	-
1138	ZINC04515786	2692	0.1957722415660577	NO	-
1139	ZINC00829533	406	0.1957605027151986	NO	-
1140	ZINC00773599	316	0.19564837544891592	NO	-
1141	ZINC03604555	1952	0.19563868491216432	NO	-
1142	ZINC02349139	1216	0.19551957149612398	NO	-
1143	ZINC03859938	2220	0.19538867489964123	NO	-
1144	ZINC00541108	141	0.19526433926822617	NO	-
1145	ZINC00803271	368	0.19520378066844696	NO	-
1146	ZINC00885469	468	0.1951660872567944	NO	-
1147	ZINC03853505	2081	0.1951318677277937	NO	-
1148	ZINC00412464	82	0.19504285512761924	NO	-
1149	ZINC01127912	801	0.19496282933747724	NO	-
1150	ZINC04033109	2426	0.19488589989066782	NO	-
1151	ZINC01040130	622	0.19479702669183693	NO	-
1152	ZINC00541109	142	0.19463894098272816	NO	-
1153	ZINC03862790	2225	0.19441398915925806	NO	-
1154	ZINC03181960	1667	0.19439680135437182	NO	-
1155	ZINC00738260	296	0.19437730929729216	NO	-
1156	ZINC04033149	2432	0.19436434683779227	NO	-
1157	ZINC02413496	1256	0.19432173327545513	NO	-
1158	ZINC03561952	1937	0.1943199678128171	NO	-
1159	ZINC00563590	146	0.19429143531822027	NO	-
1160	ZINC00937575	530	0.19426937622810295	NO	-
1161	ZINC01163459	840	0.19403254878103987	NO	-
1162	ZINC00974721	581	0.19398388136467426	NO	-
1163	ZINC00877896	454	0.193820746775752	NO	-
1164	ZINC03855135	2135	0.19379973373661022	NO	-
1165	ZINC03060485	1657	0.19379200491396914	NO	-
1166	ZINC01079790	722	0.19376026395207607	NO	-
1167	ZINC01332986	928	0.19372575169887957	NO	-
1168	ZINC01127860	800	0.19365506253668524	NO	-
1169	ZINC00873273	443	0.19355264163656205	NO	-
1170	ZINC03867614	2263	0.1935349347099249	NO	-
1171	ZINC01117226	787	0.19343561098650489	NO	-
1172	ZINC00268443	48	0.19340431476965195	NO	-
1173	ZINC00738294	298	0.19335281998505197	NO	-
1174	ZINC03853981	2096	0.19331838521010147	NO	-
1175	ZINC00640050	192	0.19328130394309764	NO	-
1176	ZINC00530520	134	0.19324379150719775	NO	-
1177	ZINC00198425	39	0.19321938788952125	NO	-
1178	ZINC03531049	1918	0.19316249257574483	NO	-
1179	ZINC03941646	2312	0.19315805526402324	NO	-
1180	ZINC00250205	46	0.1930603811410434	NO	-
1181	ZINC02724201	1434	0.19300458525960584	NO	-
1182	ZINC00840740	411	0.19298020496840884	NO	-
1183	ZINC00840740	412	0.19298020496840884	NO	-
1184	ZINC03867192	2246	0.19281115844903107	NO	-
1185	ZINC02402547	1242	0.1927561642116881	NO	-
1186	ZINC04223295	2511	0.19275086561698723	NO	-
1187	ZINC04492722	2678	0.19270542084123887	NO	-
1188	ZINC01407294	967	0.19262204728158205	NO	-
1189	ZINC04035124	2439	0.19251788608376733	NO	-
1190	ZINC00684910	254	0.19249595526948934	NO	-
1191	ZINC00885472	470	0.19247642332123813	NO	-
1192	ZINC03852591	2048	0.19247068695264632	NO	-
1193	ZINC00418191	91	0.19241548150924712	NO	-
1194	ZINC00947724	549	0.19240067980359474	NO	-
1195	ZINC04414352	2609	0.19238779263726155	NO	-
1196	ZINC00877785	451	0.19235786225467727	NO	-
1197	ZINC02402548	1243	0.1922200166274602	NO	-
1198	ZINC01052408	646	0.1921780846219014	NO	-
1199	ZINC02972103	1615	0.19206144428006522	NO	-
1200	ZINC03310997	1732	0.1920576847274225	NO	-
1201	ZINC01153201	829	0.19194181844578656	NO	-
1202	ZINC04224025	2513	0.191887536763454	NO	-
1203	ZINC03578168	1941	0.1918790663044567	NO	-
1204	ZINC00738259	295	0.19179823680457447	NO	-
1205	ZINC00693414	261	0.19177819866196047	NO	-
1206	ZINC01492047	1024	0.19173796134987342	NO	-
1207	ZINC00728428	294	0.1917302319715443	NO	-
1208	ZINC00877895	453	0.19170324504978628	NO	-
1209	ZINC02973225	1617	0.19168502625608716	NO	-
1210	ZINC01155329	833	0.1916777347312682	NO	-
1211	ZINC00892841	475	0.19162232344754854	NO	-
1212	ZINC00470700	125	0.19161897174152	NO	-
1213	ZINC02057665	1130	0.19147734492625632	NO	-
1214	ZINC03418149	1827	0.1914600829251734	NO	-
1215	ZINC04470454	2665	0.1913689778366438	NO	-
1216	ZINC02631220	1347	0.19136043176365253	NO	-
1217	ZINC01208457	879	0.19134738707440388	NO	-
1218	ZINC04124493	2479	0.19129164660632597	NO	-
1219	ZINC03216069	1679	0.19128698854573167	NO	-
1220	ZINC04465228	2644	0.1912836742891662	NO	-
1221	ZINC01320994	919	0.1912792990956068	NO	-
1222	ZINC02200899	1158	0.19124630716211272	NO	-
1223	ZINC01085428	734	0.19117169432110195	NO	-
1224	ZINC00937576	531	0.1911079918170587	NO	-
1225	ZINC02208624	1166	0.19107035248132317	NO	-
1226	ZINC03651768	1971	0.1910385694351278	NO	-
1227	ZINC00604402	167	0.19103762699076215	NO	-
1228	ZINC02371326	1233	0.19100044871365096	NO	-
1229	ZINC01514520	1063	0.19090128007314988	NO	-
1230	ZINC03215474	1677	0.1908837088920227	NO	-
1231	ZINC03859724	2211	0.19086557934453427	NO	-
1232	ZINC03517229	1907	0.19081229662937838	NO	-
1233	ZINC03962417	2322	0.19067184550404667	NO	-
1234	ZINC00902496	480	0.19057801032658814	NO	-
1235	ZINC00779150	319	0.19055064366894373	NO	-
1236	ZINC03833911	41	0.19048532098525445	YES	14
1237	ZINC04247929	2526	0.19040682245926674	NO	-
1238	ZINC00896955	477	0.19035272633828013	NO	-
1239	ZINC01206883	875	0.19035061858248115	NO	-
1240	ZINC03852591	2049	0.19031232668350045	NO	-
1241	ZINC00948020	550	0.19024055052335315	NO	-
1242	ZINC01062043	678	0.19023749943322152	NO	-
1243	ZINC03298149	1721	0.19022137802735828	NO	-
1244	ZINC04348480	2577	0.19021713078802507	NO	-
1245	ZINC01243741	895	0.1901678089204338	NO	-
1246	ZINC01077049	715	0.1901470509806287	NO	-
1247	ZINC01407295	968	0.18997547902727932	NO	-
1248	ZINC03849458	1993	0.18993682503363857	NO	-
1249	ZINC04005336	2413	0.1898940552989128	NO	-
1250	ZINC01249661	897	0.18987299752892386	NO	-
1251	ZINC02910840	1552	0.18983258812504708	NO	-
1252	ZINC01496985	1030	0.1898009689620806	NO	-
1253	ZINC00162027	24	0.18956556737552407	YES	7
1254	ZINC03851944	2039	0.18952378387708166	NO	-
1255	ZINC04077624	2456	0.18947517028163705	NO	-
1256	ZINC00802914	365	0.18946288346443196	NO	-
1257	ZINC00702611	264	0.18932059459807518	NO	-
1258	ZINC04427983	2612	0.18927539742113353	NO	-
1259	ZINC02861756	1526	0.1891703581581366	NO	-
1260	ZINC02830563	1513	0.1891477125025899	NO	-
1261	ZINC02519867	1322	0.1890470221520146	NO	-
1262	ZINC01415872	971	0.1890231989070435	NO	-
1263	ZINC03316389	1736	0.1889676497545216	NO	-
1264	ZINC04357936	2589	0.1889594121141732	NO	-
1265	ZINC00418191	94	0.18895040539538688	NO	-
1266	ZINC02224692	1181	0.18888775323054854	NO	-
1267	ZINC03171876	1663	0.18880878964345787	NO	-
1268	ZINC00190483	35	0.18875774556468633	NO	-
1269	ZINC00038066	12	0.18867976153242058	NO	-
1270	ZINC03061145	1658	0.18852063268048763	NO	-
1271	ZINC03866856	2236	0.18846788097469083	NO	-
1272	ZINC00989986	585	0.18845114556569628	NO	-
1273	ZINC00428319	113	0.18841798038526222	NO	-
1274	ZINC02005456	1129	0.18837545148544102	NO	-
1275	ZINC00321735	62	0.18836648979705117	NO	-
1276	ZINC03232031	1687	0.18833029658403802	NO	-
1277	ZINC03857221	2158	0.18829322784302693	NO	-
1278	ZINC04088571	2459	0.18815025817013484	NO	-
1279	ZINC03216567	1680	0.18811492194080523	NO	-
1280	ZINC03412012	1822	0.18811327409359144	NO	-
1281	ZINC01207341	876	0.18809045335001676	NO	-
1282	ZINC03638359	1970	0.1878757841824577	NO	-
1283	ZINC00828054	405	0.18785066215357735	NO	-
1284	ZINC02523152	1323	0.1878389270419729	NO	-
1285	ZINC00752953	302	0.18782053202356372	NO	-
1286	ZINC00416866	86	0.18779116553663242	NO	-
1287	ZINC03310985	1731	0.1875813308073043	NO	-
1288	ZINC00738293	297	0.18756409087139142	NO	-
1289	ZINC01405053	964	0.18755654620081258	NO	-
1290	ZINC00428318	112	0.187528080468256	NO	-
1291	ZINC03292663	1715	0.1874446334134788	NO	-
1292	ZINC04460379	2628	0.18725042992340588	NO	-
1293	ZINC00754333	304	0.18720335634666568	NO	-
1294	ZINC03852013	2042	0.18708749211257453	NO	-
1295	ZINC00593640	160	0.1870708700610499	NO	-
1296	ZINC03889498	2291	0.1870467076499293	NO	-
1297	ZINC04032557	2416	0.18700577264081197	NO	-
1298	ZINC01255754	903	0.18691898548738473	NO	-
1299	ZINC01139158	815	0.1869119580622841	NO	-
1300	ZINC03265213	1705	0.18682631800574948	NO	-
1301	ZINC03591544	16	0.18675955495385696	YES	5
1302	ZINC03100236	1660	0.18672602237269165	NO	-
1303	ZINC01927637	1105	0.18671966041195073	NO	-
1304	ZINC03247274	1698	0.1866727348761689	NO	-
1305	ZINC01152153	826	0.1866544319919826	NO	-
1306	ZINC02665236	1373	0.18664604187969963	NO	-
1307	ZINC04004675	2407	0.1865516540719953	NO	-
1308	ZINC02438375	1277	0.18650580875517989	NO	-
1309	ZINC04278475	2549	0.18647447481802593	NO	-
1310	ZINC02327554	1205	0.18640020225387588	NO	-
1311	ZINC03854485	2122	0.1863145547215229	NO	-
1312	ZINC03497686	1883	0.1860945159251783	NO	-
1313	ZINC00783170	333	0.18608410817557855	NO	-
1314	ZINC01441762	991	0.1860738530818175	NO	-
1315	ZINC04276834	2544	0.18599884461259564	NO	-
1316	ZINC02424007	1263	0.18599834955851585	NO	-
1317	ZINC04451875	2625	0.18588218803361212	NO	-
1318	ZINC00756261	309	0.1858051837564329	NO	-
1319	ZINC03969213	2330	0.1856538124099185	NO	-
1320	ZINC00885471	469	0.18564644107757905	NO	-
1321	ZINC03346964	1757	0.18555348239320318	NO	-
1322	ZINC03859277	2208	0.18547920396134104	NO	-
1323	ZINC01258016	904	0.18544233947518232	NO	-
1324	ZINC03852615	2050	0.18543452692935927	NO	-
1325	ZINC02504173	1321	0.1854214872110683	NO	-
1326	ZINC00017742	5	0.1853948291954301	NO	-
1327	ZINC00017742	7	0.1853948291954301	NO	-
1328	ZINC01441763	993	0.1852663794870973	NO	-
1329	ZINC00840740	410	0.18525376342753674	NO	-
1330	ZINC03868504	2281	0.1852291982016164	NO	-
1331	ZINC02937967	1578	0.18517540122613102	NO	-
1332	ZINC03867098	2241	0.18508468505618553	NO	-
1333	ZINC03347349	1759	0.18504248142681934	NO	-
1334	ZINC00727262	292	0.18501501733952164	NO	-
1335	ZINC04266324	2536	0.18497373360643476	NO	-
1336	ZINC00321799	63	0.18494638867590873	NO	-
1337	ZINC03303722	1726	0.18487712622794097	NO	-
1338	ZINC04075768	2455	0.18487529459680954	NO	-
1339	ZINC00258285	47	0.18483048476275962	NO	-
1340	ZINC01081678	730	0.18481551062947327	NO	-
1341	ZINC03043451	1644	0.18481140194117626	NO	-
1342	ZINC04442234	2618	0.18479144120808416	NO	-
1343	ZINC03852585	2047	0.18478590375432544	NO	-
1344	ZINC04161027	2498	0.18473285476011883	NO	-
1345	ZINC00896952	476	0.1845823505034865	NO	-
1346	ZINC02427110	1268	0.18457852762918336	NO	-
1347	ZINC01980451	1125	0.1844320799315057	NO	-
1348	ZINC02465681	1300	0.18438213871726894	NO	-
1349	ZINC03867646	2267	0.18436721750954405	NO	-
1350	ZINC03330282	1741	0.18417687920372658	NO	-
1351	ZINC01139157	814	0.1841324938440929	NO	-
1352	ZINC01085388	733	0.18411646084038114	NO	-
1353	ZINC01070382	696	0.18411275512715197	NO	-
1354	ZINC02957285	1610	0.18407013835679265	NO	-
1355	ZINC00428366	115	0.1840642354429551	NO	-
1356	ZINC01253327	901	0.18403841108352514	NO	-
1357	ZINC04354833	2581	0.18399640562855388	NO	-
1358	ZINC03983389	2376	0.18395665063335884	NO	-
1359	ZINC02639711	1357	0.18387722590201178	NO	-
1360	ZINC00885428	467	0.18386011970592261	NO	-
1361	ZINC03518709	1909	0.18385770517290992	NO	-
1362	ZINC03238827	1694	0.18372257190663915	NO	-
1363	ZINC01074888	710	0.18364567958323677	NO	-
1364	ZINC03329395	1740	0.18363776445090974	NO	-
1365	ZINC03249913	1700	0.18341315606956862	NO	-
1366	ZINC00973910	580	0.1833928065172555	NO	-
1367	ZINC01204186	874	0.1833558064821738	NO	-
1368	ZINC03867945	2271	0.18329838162684114	NO	-
1369	ZINC03040723	1641	0.18328315565733616	NO	-
1370	ZINC00665485	230	0.1832664232318586	NO	-
1371	ZINC03351941	1765	0.183247532266621	NO	-
1372	ZINC03851638	2030	0.1831884368354239	NO	-
1373	ZINC03849458	1994	0.18318567382809653	NO	-
1374	ZINC00049734	16	0.18310897070047297	NO	-
1375	ZINC02795735	1503	0.18304120686878791	NO	-
1376	ZINC04501002	2687	0.18300099856595423	NO	-
1377	ZINC02861976	1527	0.18296877582127408	NO	-
1378	ZINC03993104	2386	0.18289267353096542	NO	-
1379	ZINC03513605	1896	0.18283769545187864	NO	-
1380	ZINC02500140	1312	0.18283238011774952	NO	-
1381	ZINC01062046	679	0.18282738761669837	NO	-
1382	ZINC02405475	1247	0.18279785531775905	NO	-
1383	ZINC03867192	2245	0.18270879340267868	NO	-
1384	ZINC03495860	1876	0.18267856857860804	NO	-
1385	ZINC04162974	2500	0.18267218985436953	NO	-
1386	ZINC03416342	1824	0.18261709455707759	NO	-
1387	ZINC00675666	239	0.18259979340756557	NO	-
1388	ZINC01384543	945	0.18252026705610702	NO	-
1389	ZINC02789691	1488	0.18252014372242703	NO	-
1390	ZINC00818338	393	0.18250983246760838	NO	-
1391	ZINC02904111	1548	0.18248195301663112	NO	-
1392	ZINC00017742	6	0.18225575722607162	NO	-
1393	ZINC02503188	1320	0.18223188178916702	NO	-
1394	ZINC00641103	195	0.18223142675517232	NO	-
1395	ZINC03851519	2024	0.18223137878515538	NO	-
1396	ZINC00609729	169	0.1822213769499727	NO	-
1397	ZINC03519341	1912	0.18209483254209574	NO	-
1398	ZINC03893148	2298	0.18208768451703172	NO	-
1399	ZINC00712308	275	0.18208343786327547	NO	-
1400	ZINC00081340	23	0.18204357152778208	NO	-
1401	ZINC02616515	1330	0.18194952975820947	NO	-
1402	ZINC01412545	970	0.18193670843832813	NO	-
1403	ZINC04033098	2421	0.1817194582018387	NO	-
1404	ZINC03859085	2203	0.18171347244224026	NO	-
1405	ZINC03245294	1697	0.1817056412485124	NO	-
1406	ZINC04470069	2661	0.18164060182183392	NO	-
1407	ZINC02795564	1501	0.18162541617018582	NO	-
1408	ZINC02422469	1261	0.18157975520515998	NO	-
1409	ZINC02861711	1524	0.18150377157645142	NO	-
1410	ZINC02651699	1365	0.18145295899940686	NO	-
1411	ZINC01113046	766	0.18143939731926617	NO	-
1412	ZINC01079989	723	0.1814134937693032	NO	-
1413	ZINC00342521	67	0.1814054563619708	NO	-
1414	ZINC01986879	1127	0.18134725694771386	NO	-
1415	ZINC00703564	271	0.18126693998345103	NO	-
1416	ZINC01301403	915	0.18123526173598367	NO	-
1417	ZINC03533935	1920	0.18121495009498706	NO	-
1418	ZINC01208664	881	0.18117144126998957	NO	-
1419	ZINC01067713	685	0.18115448132367787	NO	-
1420	ZINC01721140	1072	0.18107696449629784	NO	-
1421	ZINC00684912	256	0.18099360594708122	NO	-
1422	ZINC03816042	1980	0.1809603337121203	NO	-
1423	ZINC00809558	380	0.1809403222702946	NO	-
1424	ZINC02426971	1266	0.18075696311047493	NO	-
1425	ZINC03853466	2078	0.180745393252516	NO	-
1426	ZINC00352154	73	0.18070442983283339	NO	-
1427	ZINC03969365	2334	0.1806937990400851	NO	-
1428	ZINC03571165	1940	0.18067420687270055	NO	-
1429	ZINC00780619	331	0.18056343451442738	NO	-
1430	ZINC03855699	2145	0.1805170598142933	NO	-
1431	ZINC03855699	2146	0.1805170598142933	NO	-
1432	ZINC00534079	135	0.18049468689503473	NO	-
1433	ZINC02820141	1511	0.18047497208891228	NO	-
1434	ZINC00818336	391	0.18042804971327336	NO	-
1435	ZINC00955006	563	0.1804245296498112	NO	-
1436	ZINC03478956	1865	0.18039762244203786	NO	-
1437	ZINC04114308	2472	0.18036192542722493	NO	-
1438	ZINC03868023	2274	0.1803083865888889	NO	-
1439	ZINC03854492	2124	0.18029911859779593	NO	-
1440	ZINC02357978	1222	0.1802759039675012	NO	-
1441	ZINC03851671	2033	0.18025989466948217	NO	-
1442	ZINC02872247	1537	0.1801981047127927	NO	-
1443	ZINC02334868	1209	0.18011581416102024	NO	-
1444	ZINC00411519	80	0.18010972506160958	NO	-
1445	ZINC03518751	1910	0.18008336823884785	NO	-
1446	ZINC00780616	328	0.18006268124255484	NO	-
1447	ZINC02718028	1407	0.18001944933470052	NO	-
1448	ZINC02718028	1409	0.18001944933470052	NO	-
1449	ZINC03968892	2327	0.1800008546781819	NO	-
1450	ZINC03851671	2032	0.1799455776589209	NO	-
1451	ZINC02872246	1536	0.1799336471119223	NO	-
1452	ZINC04033166	2436	0.17993102396284713	NO	-
1453	ZINC03855116	2134	0.1799166416395258	NO	-
1454	ZINC00780617	329	0.17990207222312038	NO	-
1455	ZINC03969380	2336	0.17989839736966484	NO	-
1456	ZINC03858200	2186	0.1797936709282451	NO	-
1457	ZINC04477750	2670	0.17977264405256546	NO	-
1458	ZINC01030978	605	0.17951554995764	NO	-
1459	ZINC00887630	473	0.1794288692583244	NO	-
1460	ZINC03237324	1693	0.17941108139456574	NO	-
1461	ZINC00428367	116	0.1793372377325126	NO	-
1462	ZINC03418146	1826	0.17931251855009317	NO	-
1463	ZINC02426972	1267	0.17928906681797	NO	-
1464	ZINC04292236	2558	0.17923091089244664	NO	-
1465	ZINC03008323	1629	0.17917311475863792	NO	-
1466	ZINC02708303	1384	0.17915237999787653	NO	-
1467	ZINC03885569	2289	0.17910914708758827	NO	-
1468	ZINC04380242	2603	0.1788336018230784	NO	-
1469	ZINC01152394	828	0.17879695102174578	NO	-
1470	ZINC03517253	1908	0.17879296266356734	NO	-
1471	ZINC00421748	97	0.17874070516119478	NO	-
1472	ZINC01079996	724	0.1787345841701531	NO	-
1473	ZINC01427125	982	0.17868718392032634	NO	-
1474	ZINC02338328	1211	0.17868623245739976	NO	-
1475	ZINC04274721	2539	0.17865380513321838	NO	-
1476	ZINC01056405	657	0.17862936789593623	NO	-
1477	ZINC04224139	2515	0.17858088036994876	NO	-
1478	ZINC01211759	884	0.17857431782774258	NO	-
1479	ZINC00793969	350	0.178554633384095	NO	-
1480	ZINC03364823	1773	0.1785173954826506	NO	-
1481	ZINC03269003	1706	0.17851037419475266	NO	-
1482	ZINC01491987	1023	0.17847852976488843	NO	-
1483	ZINC04070804	2454	0.17844913058938786	NO	-
1484	ZINC03621637	1965	0.1783880962472551	NO	-
1485	ZINC03513753	1903	0.17827620959313786	NO	-
1486	ZINC02446347	1283	0.17824113109677062	NO	-
1487	ZINC01518429	1065	0.17820804905363774	NO	-
1488	ZINC03867646	2268	0.17811585982309014	NO	-
1489	ZINC02209399	1168	0.17803789606155634	NO	-
1490	ZINC01366029	941	0.1778652548649526	NO	-
1491	ZINC04278475	2550	0.1778084473689319	NO	-
1492	ZINC03853521	2082	0.17780726075142975	NO	-
1493	ZINC03424286	1830	0.17779562694028025	NO	-
1494	ZINC02768984	1482	0.177775336000473	NO	-
1495	ZINC03364823	1774	0.17774257782350264	NO	-
1496	ZINC04033166	2435	0.17770020610831383	NO	-
1497	ZINC00671274	237	0.17768566462120614	NO	-
1498	ZINC01131650	808	0.17767138959883427	NO	-
1499	ZINC02432169	1271	0.17764667500598322	NO	-
1500	ZINC03269059	1707	0.17764606293834626	NO	-
1501	ZINC02762464	1479	0.1776418342323381	NO	-
1502	ZINC01496596	1029	0.1775870301303966	NO	-
1503	ZINC01326396	923	0.17758562381974097	NO	-
1504	ZINC03364823	1775	0.17755565256032918	NO	-
1505	ZINC01425625	976	0.17754214360064155	NO	-
1506	ZINC02308790	1200	0.17749258948815724	NO	-
1507	ZINC04241834	2522	0.17724207856390473	NO	-
1508	ZINC03264059	1704	0.17717355751486835	NO	-
1509	ZINC03389279	1794	0.1771709777739579	NO	-
1510	ZINC03991393	2381	0.1771146645096813	NO	-
1511	ZINC00417626	87	0.17703017751806327	NO	-
1512	ZINC03833931	17	0.1769721203552845	YES	5
1513	ZINC03565391	5	0.17693314702188773	YES	3
1514	ZINC03549215	1929	0.1769157734489147	NO	-
1515	ZINC03993111	2388	0.17685839007340304	NO	-
1516	ZINC04469707	2660	0.17685839007340304	NO	-
1517	ZINC00418191	93	0.17683806405778432	NO	-
1518	ZINC01214858	886	0.17680040838203248	NO	-
1519	ZINC04274733	2540	0.17677182262567873	NO	-
1520	ZINC02642780	1360	0.17670423458294052	NO	-
1521	ZINC02209564	1169	0.17669903874651569	NO	-
1522	ZINC01398195	957	0.17665008839095558	NO	-
1523	ZINC00017742	4	0.17650793519440322	NO	-
1524	ZINC03859085	2204	0.1764810701086693	NO	-
1525	ZINC01152393	827	0.17640270436342653	NO	-
1526	ZINC03958803	2319	0.17639813970457474	NO	-
1527	ZINC03855116	2133	0.17634114945538767	NO	-
1528	ZINC03850987	2009	0.17610493156269766	NO	-
1529	ZINC02402475	1241	0.17609683566093287	NO	-
1530	ZINC04465026	2639	0.1760412957975058	NO	-
1531	ZINC03599923	1948	0.1759701638658027	NO	-
1532	ZINC02500140	1313	0.17593390569404907	NO	-
1533	ZINC01978995	1123	0.1759011386956334	NO	-
1534	ZINC04281708	2552	0.17579453783453827	NO	-
1535	ZINC03045303	1647	0.17575760464179	NO	-
1536	ZINC03833901	44	0.17570504592520303	YES	16
1537	ZINC02204697	1164	0.17531501857676038	NO	-
1538	ZINC00780615	327	0.17524817942032972	NO	-
1539	ZINC00034429	11	0.17519463621060843	NO	-
1540	ZINC03855188	2140	0.17508610393654592	NO	-
1541	ZINC04278474	2547	0.1750811398448376	NO	-
1542	ZINC04501939	2689	0.1750721470237962	NO	-
1543	ZINC00793961	347	0.1750331728951001	NO	-
1544	ZINC02263584	1192	0.17496620487579728	NO	-
1545	ZINC01357272	936	0.17495680753201368	NO	-
1546	ZINC02444576	1282	0.1749487100735833	NO	-
1547	ZINC00034428	10	0.17492156465724124	NO	-
1548	ZINC00948817	553	0.174822618830476	NO	-
1549	ZINC04294654	2559	0.17470697320537856	NO	-
1550	ZINC01389438	952	0.17466559474740953	NO	-
1551	ZINC00646422	212	0.174654508989914	NO	-
1552	ZINC00727188	290	0.1745833542024524	NO	-
1553	ZINC00930733	518	0.17453192737446716	NO	-
1554	ZINC02860724	1522	0.1743993257138803	NO	-
1555	ZINC02718028	1408	0.17438960228813535	NO	-
1556	ZINC00646418	210	0.17438073925509476	NO	-
1557	ZINC01208529	880	0.17431661512505225	NO	-
1558	ZINC01924436	1103	0.17429913406638925	NO	-
1559	ZINC00684911	255	0.1741883230711841	NO	-
1560	ZINC01924270	1096	0.1741788510397444	NO	-
1561	ZINC00068411	21	0.17414612746884492	NO	-
1562	ZINC00096497	25	0.17414291331061357	NO	-
1563	ZINC04164065	2501	0.1741314728377811	NO	-
1564	ZINC02718364	1414	0.1741067811416821	NO	-
1565	ZINC03604574	1954	0.17404876393009266	NO	-
1566	ZINC04464374	2635	0.17404468505968865	NO	-
1567	ZINC00807865	373	0.17403632735404884	NO	-
1568	ZINC00425654	109	0.17403573616966675	NO	-
1569	ZINC01936710	1111	0.1740093681673833	NO	-
1570	ZINC03401446	1808	0.17399478764689244	NO	-
1571	ZINC01059138	662	0.17396399698832202	NO	-
1572	ZINC03235061	1690	0.17395741700191927	NO	-
1573	ZINC04633485	2706	0.17387282555104847	NO	-
1574	ZINC04032557	2415	0.17384058417708653	NO	-
1575	ZINC02789690	1487	0.17383664157766435	NO	-
1576	ZINC02449781	1286	0.1737720917767219	NO	-
1577	ZINC00428148	111	0.17373539941112115	NO	-
1578	ZINC04266561	2537	0.1736959171465248	NO	-
1579	ZINC01784865	1082	0.17360731388069253	NO	-
1580	ZINC00905711	490	0.17352514023260723	NO	-
1581	ZINC03060389	1656	0.1734125837721933	NO	-
1582	ZINC02211311	1172	0.1734009202355711	NO	-
1583	ZINC03854036	2099	0.17324090043910687	NO	-
1584	ZINC02451018	1290	0.1732294076674325	NO	-
1585	ZINC00423731	107	0.1732282169960927	NO	-
1586	ZINC00567874	147	0.17320134568834195	NO	-
1587	ZINC02915795	1560	0.17319953924053585	NO	-
1588	ZINC00684616	252	0.17319887828154512	NO	-
1589	ZINC04437656	2616	0.17319441962735146	NO	-
1590	ZINC01363108	938	0.173159776301198	NO	-
1591	ZINC01364754	939	0.17315702541008401	NO	-
1592	ZINC02871747	1534	0.17315321204066952	NO	-
1593	ZINC01860385	1089	0.1731385015531691	NO	-
1594	ZINC04443157	2621	0.1730869418297277	NO	-
1595	ZINC00955871	568	0.1730833636385274	NO	-
1596	ZINC02857612	1520	0.17294663646555264	NO	-
1597	ZINC00793967	349	0.17288963217890735	NO	-
1598	ZINC00877105	446	0.1728838856892177	NO	-
1599	ZINC01210625	883	0.1727288822543124	NO	-
1600	ZINC04004675	2406	0.17267806734211924	NO	-
1601	ZINC01386174	947	0.172589487514324	NO	-
1602	ZINC01185704	863	0.17257189308223808	NO	-
1603	ZINC03635745	1969	0.17253772970149409	NO	-
1604	ZINC03855155	2137	0.17242382946697785	NO	-
1605	ZINC02348559	1215	0.17239731995101032	NO	-
1606	ZINC01131652	809	0.17235046778204263	NO	-
1607	ZINC00716812	283	0.1722802130230225	NO	-
1608	ZINC02430229	1270	0.17227799147592843	NO	-
1609	ZINC02404098	1245	0.1722687821154267	NO	-
1610	ZINC00915721	505	0.1721989577927773	NO	-
1611	ZINC03029341	1636	0.17212214871787965	NO	-
1612	ZINC00679906	244	0.17208235140617784	NO	-
1613	ZINC04308418	2568	0.17202399738375151	NO	-
1614	ZINC00623775	175	0.17201603463902868	NO	-
1615	ZINC02627931	1345	0.17196456734802446	NO	-
1616	ZINC03856231	2153	0.1719195905040921	NO	-
1617	ZINC01363079	937	0.17188383457553966	NO	-
1618	ZINC03982944	2370	0.17186508188322855	NO	-
1619	ZINC01784880	1084	0.17182181556685733	NO	-
1620	ZINC03352292	1766	0.1716774511358742	NO	-
1621	ZINC00940451	538	0.17162762266950732	NO	-
1622	ZINC00645509	205	0.17157709279573674	NO	-
1623	ZINC03868356	2280	0.1715728382607297	NO	-
1624	ZINC00778479	318	0.17153529625535602	NO	-
1625	ZINC00539181	139	0.17148839382892736	NO	-
1626	ZINC02419847	1260	0.17146277401504736	NO	-
1627	ZINC01176657	850	0.1714588933382354	NO	-
1628	ZINC03855188	2141	0.17137626419421864	NO	-
1629	ZINC00937561	528	0.17137446010778082	NO	-
1630	ZINC03657695	1974	0.17129450671574484	NO	-
1631	ZINC02623373	1340	0.171239947701856	NO	-
1632	ZINC00852679	424	0.1711685335890974	NO	-
1633	ZINC00794850	358	0.17116336383896494	NO	-
1634	ZINC04370308	2597	0.17115635458217207	NO	-
1635	ZINC00634482	188	0.17112308077566918	NO	-
1636	ZINC00644742	202	0.1711088930863655	NO	-
1637	ZINC00807867	374	0.1711060989349192	NO	-
1638	ZINC02911043	1557	0.1709325302060117	NO	-
1639	ZINC01079997	725	0.17085314422539258	NO	-
1640	ZINC00668940	234	0.17068253025239954	NO	-
1641	ZINC00940455	540	0.17067731994352858	NO	-
1642	ZINC03475656	1862	0.17065221171593792	NO	-
1643	ZINC02364001	1230	0.17061070632113867	NO	-
1644	ZINC04061611	2450	0.17042736328722072	NO	-
1645	ZINC04464961	2638	0.17040460366484447	NO	-
1646	ZINC03625374	1968	0.17037735815770197	NO	-
1647	ZINC00423727	106	0.17037085582481828	NO	-
1648	ZINC03200462	1672	0.17036737442688069	NO	-
1649	ZINC00780618	330	0.17029805281398105	NO	-
1650	ZINC03852908	2059	0.17025332562008014	NO	-
1651	ZINC01035140	613	0.17024665002020625	NO	-
1652	ZINC00703557	265	0.17019026007277843	NO	-
1653	ZINC02718034	1413	0.17015410620848148	NO	-
1654	ZINC03851712	2034	0.17013731922995634	NO	-
1655	ZINC02724675	1450	0.17011309188819407	NO	-
1656	ZINC01914648	1094	0.17006712486184591	NO	-
1657	ZINC00591295	155	0.17006646423652794	NO	-
1658	ZINC00609729	170	0.17003975917937197	NO	-
1659	ZINC03907650	2308	0.17003848879643751	NO	-
1660	ZINC02659071	1370	0.17002818597329963	NO	-
1661	ZINC00944357	546	0.1700094075326883	NO	-
1662	ZINC03854038	2100	0.16996696348652252	NO	-
1663	ZINC02789692	1489	0.1698917206633197	NO	-
1664	ZINC03815670	40	0.16987750657224412	YES	13
1665	ZINC04437087	2615	0.16987447006563483	NO	-
1666	ZINC00422818	100	0.1698663523615947	NO	-
1667	ZINC02914408	1558	0.16986420636951133	NO	-
1668	ZINC02410780	1252	0.16976541231326678	NO	-
1669	ZINC03300386	1722	0.1697283903823402	NO	-
1670	ZINC03968684	2326	0.16968061911813787	NO	-
1671	ZINC03857798	2166	0.16966954359718692	NO	-
1672	ZINC03337612	1748	0.1696608583916743	NO	-
1673	ZINC03904609	2306	0.16962841646256044	NO	-
1674	ZINC02736755	1470	0.1696144563441753	NO	-
1675	ZINC00807869	375	0.1695922619259512	NO	-
1676	ZINC03389363	1796	0.16955958266650345	NO	-
1677	ZINC01076351	712	0.16951076254012026	NO	-
1678	ZINC03389360	1795	0.16949822992679398	NO	-
1679	ZINC00815577	386	0.16939405146599598	NO	-
1680	ZINC02947855	1597	0.1693648371677206	NO	-
1681	ZINC00868698	436	0.16935685507197876	NO	-
1682	ZINC00940456	541	0.16933333335624606	NO	-
1683	ZINC04354057	2580	0.16926745551202252	NO	-
1684	ZINC02209757	1171	0.16922929986954968	NO	-
1685	ZINC02874553	1542	0.16917517220019154	NO	-
1686	ZINC01226656	889	0.169144404782267	NO	-
1687	ZINC00915724	506	0.1691338664100705	NO	-
1688	ZINC02465678	1299	0.16905117858587268	NO	-
1689	ZINC00975418	582	0.16902098012618533	NO	-
1690	ZINC03853229	2076	0.16899853841182663	NO	-
1691	ZINC02718033	1411	0.16893287403329943	NO	-
1692	ZINC04422547	2611	0.16891436582004543	NO	-
1693	ZINC00677428	240	0.16890103913611992	NO	-
1694	ZINC04063069	2453	0.16888231113207006	NO	-
1695	ZINC01185524	862	0.16887915104562623	NO	-
1696	ZINC00937562	529	0.16886799160836824	NO	-
1697	ZINC02500140	1311	0.16886237103878723	NO	-
1698	ZINC02725790	1465	0.16884226176850325	NO	-
1699	ZINC03288419	1711	0.1688360729429474	NO	-
1700	ZINC01509452	1055	0.168715012401037	NO	-
1701	ZINC00773806	317	0.16864215716144693	NO	-
1702	ZINC01125185	795	0.1685533383332281	NO	-
1703	ZINC04240084	2520	0.1684856943932141	NO	-
1704	ZINC00722847	286	0.1684212571229854	NO	-
1705	ZINC00629454	187	0.16840574737889671	NO	-
1706	ZINC01106045	761	0.16838774064671916	NO	-
1707	ZINC02642779	1359	0.16836922416944874	NO	-
1708	ZINC03537285	1921	0.16822131809840235	NO	-
1709	ZINC00935962	522	0.16814275785815658	NO	-
1710	ZINC04188163	2507	0.1681136391255321	NO	-
1711	ZINC04595871	2696	0.1680319995068334	NO	-
1712	ZINC01326395	922	0.16799849360816704	NO	-
1713	ZINC00937577	532	0.1679467204005334	NO	-
1714	ZINC04371562	2598	0.16788866490162402	NO	-
1715	ZINC00148404	30	0.16785561011947353	NO	-
1716	ZINC04342135	2575	0.1678299964486922	NO	-
1717	ZINC00714287	276	0.16781496616973116	NO	-
1718	ZINC03899115	2304	0.16781468462295288	NO	-
1719	ZINC02917498	1570	0.16771652868905212	NO	-
1720	ZINC03867538	2258	0.16769327029264156	NO	-
1721	ZINC02551016	1328	0.1676631174381599	NO	-
1722	ZINC03993030	2385	0.16755719478836917	NO	-
1723	ZINC00792984	346	0.16745377865454256	NO	-
1724	ZINC03513607	1897	0.1674500986650682	NO	-
1725	ZINC02909736	1550	0.1673830030984244	NO	-
1726	ZINC00716811	282	0.16728544918648877	NO	-
1727	ZINC02717954	1397	0.16723610197233493	NO	-
1728	ZINC00955872	569	0.16716566635658256	NO	-
1729	ZINC03219273	1683	0.16716178733542855	NO	-
1730	ZINC03868516	2283	0.16711067576958055	NO	-
1731	ZINC03859732	2213	0.16704749297825927	NO	-
1732	ZINC00411605	81	0.16701524244891278	NO	-
1733	ZINC03969379	2335	0.16701499421288413	NO	-
1734	ZINC00937704	535	0.16695860743120458	NO	-
1735	ZINC03873718	2288	0.16691811037504845	NO	-
1736	ZINC03833907	6	0.1668936736911456	YES	4
1737	ZINC00646423	213	0.16676435301595988	NO	-
1738	ZINC02209755	1170	0.16673760583461833	NO	-
1739	ZINC03852660	2052	0.16673386247705396	NO	-
1740	ZINC04341978	2574	0.1666697629074919	NO	-
1741	ZINC02128517	1146	0.16645202369851428	NO	-
1742	ZINC02655281	1368	0.16642835562446762	NO	-
1743	ZINC03852701	2054	0.16634525166968983	NO	-
1744	ZINC03911582	2311	0.16634124858040153	NO	-
1745	ZINC00279346	50	0.16631190608494217	NO	-
1746	ZINC00916526	508	0.16625953943764296	NO	-
1747	ZINC00646419	211	0.1661898909723633	NO	-
1748	ZINC02947857	1598	0.16616308488386813	NO	-
1749	ZINC04492427	2675	0.16615506398528895	NO	-
1750	ZINC01249085	896	0.16614600777893082	NO	-
1751	ZINC02423425	1262	0.16610958502176085	NO	-
1752	ZINC02451017	1289	0.16608844052371935	NO	-
1753	ZINC01040279	631	0.16607445727665893	NO	-
1754	ZINC00703558	266	0.1660608933908908	NO	-
1755	ZINC02642865	1361	0.16605557802629234	NO	-
1756	ZINC03366583	1777	0.16604899952317112	NO	-
1757	ZINC03969216	2332	0.1659652596064271	NO	-
1758	ZINC00915720	504	0.16595396236460871	NO	-
1759	ZINC03867570	2260	0.16586832335346918	NO	-
1760	ZINC04241834	2524	0.16581933936766727	NO	-
1761	ZINC01436440	984	0.16576501569348365	NO	-
1762	ZINC02859451	1521	0.1657616115346575	NO	-
1763	ZINC02768468	1481	0.16573644398043794	NO	-
1764	ZINC02722895	1423	0.16571831585334088	NO	-
1765	ZINC02947617	1594	0.1656865056394516	NO	-
1766	ZINC03993105	2387	0.16565423093280626	NO	-
1767	ZINC04469703	2659	0.16565423093280626	NO	-
1768	ZINC00681083	247	0.1656385899014623	NO	-
1769	ZINC02639548	1356	0.16553390563624548	NO	-
1770	ZINC01153888	831	0.16549421100292894	NO	-
1771	ZINC01040279	632	0.16547327479387877	NO	-
1772	ZINC03555555	1931	0.16544651993644086	NO	-
1773	ZINC00721931	285	0.1654460386246293	NO	-
1774	ZINC00794835	355	0.16543192276431087	NO	-
1775	ZINC02646191	1363	0.16539917348933442	NO	-
1776	ZINC00904220	485	0.16539127072492132	NO	-
1777	ZINC02481019	1303	0.16537126409973424	NO	-
1778	ZINC01426486	980	0.1653460332853077	NO	-
1779	ZINC01971243	1122	0.16532406183216386	NO	-
1780	ZINC02717957	1401	0.1653121405763548	NO	-
1781	ZINC00645522	206	0.16531167092505825	NO	-
1782	ZINC02722942	1424	0.16529869486914606	NO	-
1783	ZINC02713089	1385	0.16528568157498122	NO	-
1784	ZINC00414793	84	0.16522330520912906	NO	-
1785	ZINC00807871	376	0.16521364398147934	NO	-
1786	ZINC03224841	1684	0.16511865425876604	NO	-
1787	ZINC04517385	2693	0.16510999450894215	NO	-
1788	ZINC03854034	2098	0.16510613834314913	NO	-
1789	ZINC00937578	533	0.1650915753594222	NO	-
1790	ZINC03858552	2196	0.16502017518571518	NO	-
1791	ZINC03404855	1809	0.16499488634402082	NO	-
1792	ZINC00724310	287	0.1649327245371174	NO	-
1793	ZINC02364979	1231	0.16488533213353943	NO	-
1794	ZINC02221378	1178	0.16486052457793077	NO	-
1795	ZINC00626474	183	0.1647477567763625	NO	-
1796	ZINC02360087	1228	0.16472347019335856	NO	-
1797	ZINC00352154	74	0.16470008177084908	NO	-
1798	ZINC01233311	893	0.16462181221856412	NO	-
1799	ZINC00917456	512	0.1646020365735623	NO	-
1800	ZINC04121826	2476	0.16456874252138923	NO	-
1801	ZINC01055529	655	0.16442917992424003	NO	-
1802	ZINC00656865	226	0.16424562718097896	NO	-
1803	ZINC03855160	2138	0.1642440395911762	NO	-
1804	ZINC00826020	404	0.16419446865254161	NO	-
1805	ZINC03853087	2069	0.16419387766966378	NO	-
1806	ZINC02800619	1508	0.16418504588717836	NO	-
1807	ZINC00678154	241	0.16411093815097086	NO	-
1808	ZINC00530334	133	0.16409571646791812	NO	-
1809	ZINC04224081	2514	0.16405395354001323	NO	-
1810	ZINC02825770	1512	0.16393401126858861	NO	-
1811	ZINC04464374	2634	0.1639149055795907	NO	-
1812	ZINC01126126	796	0.16390820000574338	NO	-
1813	ZINC03854598	2126	0.16386004343950716	NO	-
1814	ZINC03309716	1730	0.16383892471191783	NO	-
1815	ZINC00756245	308	0.16382018542258847	NO	-
1816	ZINC03242858	1695	0.1637811975211636	NO	-
1817	ZINC02722943	1425	0.1637530229857688	NO	-
1818	ZINC03866853	2235	0.16369630236497726	NO	-
1819	ZINC02910993	1556	0.16368887002799795	NO	-
1820	ZINC00755694	306	0.163643236479271	NO	-
1821	ZINC00780614	326	0.16358132731904054	NO	-
1822	ZINC00811576	382	0.16357554956109147	NO	-
1823	ZINC02717895	1387	0.16352454647841483	NO	-
1824	ZINC01425625	977	0.16350564927572328	NO	-
1825	ZINC03956139	2316	0.16350422778230037	NO	-
1826	ZINC00793962	348	0.16346285600245666	NO	-
1827	ZINC03467752	1860	0.16335853441079443	NO	-
1828	ZINC03971202	2353	0.16333857181906125	NO	-
1829	ZINC02411280	1254	0.16333839372235798	NO	-
1830	ZINC04470367	2663	0.16327022912547842	NO	-
1831	ZINC03513718	1901	0.163265834178864	NO	-
1832	ZINC03606020	1955	0.16321765768633495	NO	-
1833	ZINC03591546	19	0.16315540576332715	YES	5
1834	ZINC04596002	2697	0.16310439516207992	NO	-
1835	ZINC03857888	2170	0.163051562349566	NO	-
1836	ZINC00930029	517	0.16302294235507833	NO	-
1837	ZINC00423675	105	0.1630047742839723	NO	-
1838	ZINC00693018	259	0.1629267849768673	NO	-
1839	ZINC01508388	1052	0.16291719785835557	NO	-
1840	ZINC02284824	1197	0.1629078244442524	NO	-
1841	ZINC04459492	2626	0.16282794869828943	NO	-
1842	ZINC01075193	711	0.1627336201193547	NO	-
1843	ZINC02717973	1405	0.16273247515971523	NO	-
1844	ZINC02722795	1420	0.16270798717337087	NO	-
1845	ZINC03971202	2350	0.16269283269140739	NO	-
1846	ZINC02953658	1609	0.16263383527548067	NO	-
1847	ZINC03854598	2125	0.16257247401395508	NO	-
1848	ZINC00940452	539	0.16252326830749883	NO	-
1849	ZINC00193877	37	0.1625166139929408	NO	-
1850	ZINC01613762	1069	0.16246196792051656	NO	-
1851	ZINC01936709	1110	0.1624487294814181	NO	-
1852	ZINC03832026	46	0.16241301269396632	YES	18
1853	ZINC02403521	1244	0.16238845195737484	NO	-
1854	ZINC00304220	54	0.16234265355404248	NO	-
1855	ZINC01065398	683	0.16223372595264757	NO	-
1856	ZINC04224010	2512	0.1622157116597095	NO	-
1857	ZINC01296651	913	0.1621713481383794	NO	-
1858	ZINC00791091	344	0.16211071399363838	NO	-
1859	ZINC00682879	250	0.16195158584349056	NO	-
1860	ZINC00166137	31	0.16194082857417721	NO	-
1861	ZINC01090889	741	0.1618780556930103	NO	-
1862	ZINC01398862	959	0.16185149681245087	NO	-
1863	ZINC04278475	2548	0.16175681265109154	NO	-
1864	ZINC03853087	2068	0.16165430320978882	NO	-
1865	ZINC00193874	36	0.16160007008687244	NO	-
1866	ZINC00944356	545	0.16142270094174907	NO	-
1867	ZINC03292685	1716	0.16140120879298472	NO	-
1868	ZINC02917051	1566	0.16129732458664567	NO	-
1869	ZINC03867538	2257	0.1612511327344942	NO	-
1870	ZINC00799092	362	0.16123441325817997	NO	-
1871	ZINC03980816	2368	0.16080469255450935	NO	-
1872	ZINC02503088	1319	0.16071093513821258	NO	-
1873	ZINC03889518	2293	0.16068886705328878	NO	-
1874	ZINC02679170	1374	0.16062595906377117	NO	-
1875	ZINC02982441	1625	0.1606137779214305	NO	-
1876	ZINC01090888	740	0.16057291255207204	NO	-
1877	ZINC00591295	156	0.16052821783461965	NO	-
1878	ZINC02329763	1206	0.16045639320327307	NO	-
1879	ZINC02411281	1255	0.16043567458500615	NO	-
1880	ZINC00704928	273	0.16039159753434554	NO	-
1881	ZINC03851579	2027	0.1603893259029616	NO	-
1882	ZINC04119063	2475	0.16036109043623226	NO	-
1883	ZINC00655013	223	0.16024475018185397	NO	-
1884	ZINC01055012	653	0.16021448180974815	NO	-
1885	ZINC03833908	7	0.160192009894038	YES	4
1886	ZINC03969214	2331	0.16012728182085692	NO	-
1887	ZINC03864300	2230	0.1601233892845319	NO	-
1888	ZINC02910920	1553	0.16012030031049634	NO	-
1889	ZINC00794829	353	0.16008187996631124	NO	-
1890	ZINC00904230	486	0.15993570378934036	NO	-
1891	ZINC00955868	567	0.15981510300439722	NO	-
1892	ZINC03291488	1714	0.15979143632883855	NO	-
1893	ZINC00818354	395	0.15974156322019264	NO	-
1894	ZINC01104464	758	0.15974105441159314	NO	-
1895	ZINC00826018	403	0.159706480970524	NO	-
1896	ZINC01296653	914	0.15970629492040805	NO	-
1897	ZINC02910975	1554	0.15970505091021786	NO	-
1898	ZINC03475682	1863	0.1596437961432133	NO	-
1899	ZINC01398863	961	0.15958996641743242	NO	-
1900	ZINC04370308	2596	0.15947694205674146	NO	-
1901	ZINC03452949	1851	0.15947349435697541	NO	-
1902	ZINC03337500	1747	0.15943587674704354	NO	-
1903	ZINC01034353	610	0.15943361416582474	NO	-
1904	ZINC01212952	885	0.15929793353646904	NO	-
1905	ZINC04004981	2410	0.15917084469246806	NO	-
1906	ZINC02948006	1606	0.15914727900219455	NO	-
1907	ZINC04104150	2465	0.15898200117476335	NO	-
1908	ZINC01784868	1083	0.1588769150972406	NO	-
1909	ZINC04494960	2682	0.15887231218023792	NO	-
1910	ZINC03053542	1652	0.158754276925338	NO	-
1911	ZINC03559698	1933	0.1587271261106949	NO	-
1912	ZINC03857895	2171	0.15870252733906934	NO	-
1913	ZINC01104475	760	0.15869546249354496	NO	-
1914	ZINC01130586	806	0.158658783514825	NO	-
1915	ZINC02718028	1406	0.15865533850094118	NO	-
1916	ZINC03497742	1884	0.15864706364767076	NO	-
1917	ZINC04465178	2641	0.15851181644662268	NO	-
1918	ZINC01079781	719	0.15841541693109393	NO	-
1919	ZINC02947940	1605	0.15838855059479953	NO	-
1920	ZINC00643857	200	0.1583535428354278	NO	-
1921	ZINC02223012	1179	0.15831381096683025	NO	-
1922	ZINC03513595	1895	0.15828146940003798	NO	-
1923	ZINC03867326	2254	0.15818367829346544	NO	-
1924	ZINC00882828	458	0.1581731088696477	NO	-
1925	ZINC00352134	71	0.15811050151974135	NO	-
1926	ZINC00352134	72	0.15809388397873902	NO	-
1927	ZINC03272050	1708	0.15804617527740583	NO	-
1928	ZINC02458015	1292	0.15801359254149722	NO	-
1929	ZINC00703561	269	0.1579795762379274	NO	-
1930	ZINC03314416	1735	0.1579656629959431	NO	-
1931	ZINC04370308	2595	0.1579409031028641	NO	-
1932	ZINC01320989	918	0.15784756415687343	NO	-
1933	ZINC03453002	1853	0.15779756137541637	NO	-
1934	ZINC02922839	1573	0.1577754912718322	NO	-
1935	ZINC03868600	2284	0.1576454706960407	NO	-
1936	ZINC01090893	743	0.157621856743102	NO	-
1937	ZINC04492782	2680	0.1575926619716559	NO	-
1938	ZINC03982991	2371	0.15757256717456217	NO	-
1939	ZINC01421460	975	0.15753888488371603	NO	-
1940	ZINC03853466	2080	0.15751122375097812	NO	-
1941	ZINC02917050	1565	0.15747756956126543	NO	-
1942	ZINC01109344	763	0.1574730533752574	NO	-
1943	ZINC01226658	890	0.15745890007599894	NO	-
1944	ZINC03866946	2237	0.15736039150279074	NO	-
1945	ZINC04465213	2642	0.15736039150279074	NO	-
1946	ZINC00634781	189	0.15733883423191714	NO	-
1947	ZINC01468122	1009	0.15717695693474235	NO	-
1948	ZINC02434241	1274	0.15709598954667994	NO	-
1949	ZINC02947881	1599	0.1570869667582524	NO	-
1950	ZINC02915797	1561	0.1570773435910771	NO	-
1951	ZINC00628719	185	0.15701722771268709	NO	-
1952	ZINC03356527	1767	0.15701166023861018	NO	-
1953	ZINC03853063	2063	0.156971933806834	NO	-
1954	ZINC03606026	1958	0.15687695735506282	NO	-
1955	ZINC01398862	958	0.1568765440697974	NO	-
1956	ZINC03338223	1751	0.15681836618901826	NO	-
1957	ZINC02915800	1562	0.15680788909735408	NO	-
1958	ZINC04246552	2525	0.15668789454031118	NO	-
1959	ZINC03430355	1837	0.1565303895952555	NO	-
1960	ZINC01035725	614	0.15649660368769408	NO	-
1961	ZINC01371516	944	0.1564818510082146	NO	-
1962	ZINC03983063	2372	0.15645456290527457	NO	-
1963	ZINC04460273	2627	0.15645456290527457	NO	-
1964	ZINC03859825	2214	0.15644498186540673	NO	-
1965	ZINC00716809	280	0.15642054470451974	NO	-
1966	ZINC01061841	676	0.1564053176632131	NO	-
1967	ZINC03858528	2194	0.15640082307132755	NO	-
1968	ZINC01936718	1112	0.15638114329325217	NO	-
1969	ZINC01756057	1080	0.15635984998594388	NO	-
1970	ZINC03853077	2064	0.1563476239196893	NO	-
1971	ZINC01005044	595	0.1562785171668144	NO	-
1972	ZINC02308300	1199	0.15624407949835967	NO	-
1973	ZINC03852907	2058	0.1562352768939527	NO	-
1974	ZINC03956147	2317	0.15614147057928643	NO	-
1975	ZINC02917165	1567	0.1560532238589474	NO	-
1976	ZINC02062109	1132	0.15597387365454196	NO	-
1977	ZINC02918094	1571	0.15596025333382293	NO	-
1978	ZINC03851572	2026	0.15591299483323048	NO	-
1979	ZINC02211340	1173	0.1558728706993472	NO	-
1980	ZINC01088343	735	0.15583040574763418	NO	-
1981	ZINC01079999	727	0.1558230657933995	NO	-
1982	ZINC04342144	2576	0.15580751440833743	NO	-
1983	ZINC01104457	756	0.15576981424490535	NO	-
1984	ZINC01101255	750	0.15576425684027662	NO	-
1985	ZINC02279829	1194	0.15572228543386082	NO	-
1986	ZINC01061844	677	0.1557142872388054	NO	-
1987	ZINC00877873	452	0.15562588548223177	NO	-
1988	ZINC03045223	1646	0.15555033186015155	NO	-
1989	ZINC00146381	29	0.15554298351397808	NO	-
1990	ZINC01495142	1026	0.15550025940979262	NO	-
1991	ZINC03859153	2207	0.15548018942137723	NO	-
1992	ZINC00716810	281	0.1554696063099529	NO	-
1993	ZINC04004981	2411	0.15546674570190896	NO	-
1994	ZINC02062110	1133	0.15546597178881302	NO	-
1995	ZINC01462271	999	0.15545814550229137	NO	-
1996	ZINC01079787	721	0.15543800629842205	NO	-
1997	ZINC01040137	625	0.1554341097663497	NO	-
1998	ZINC01114605	773	0.15531989540120966	NO	-
1999	ZINC00877936	456	0.15507452642235048	NO	-
2000	ZINC02395338	1237	0.15506577152543546	NO	-
2001	ZINC03971590	2358	0.15496155930668074	NO	-
2002	ZINC03513594	1894	0.15494885984876036	NO	-
2003	ZINC02503071	1317	0.15489809243659083	NO	-
2004	ZINC00783395	334	0.15489139147229455	NO	-
2005	ZINC00375397	76	0.15488129823954333	NO	-
2006	ZINC01090892	742	0.15485722250679967	NO	-
2007	ZINC01126419	797	0.1547892591963529	NO	-
2008	ZINC02532672	1325	0.15477358144974732	NO	-
2009	ZINC04056371	2443	0.1547480565599923	NO	-
2010	ZINC00915726	507	0.1547124245809832	NO	-
2011	ZINC01104461	757	0.1545463783975227	NO	-
2012	ZINC03866853	2234	0.15450037468017655	NO	-
2013	ZINC03305322	1728	0.15448120182352015	NO	-
2014	ZINC00905714	493	0.1544214354337722	NO	-
2015	ZINC00955867	566	0.15440811091299203	NO	-
2016	ZINC01971189	1121	0.15432460603802	NO	-
2017	ZINC03867574	2262	0.15430908178498612	NO	-
2018	ZINC01467350	1006	0.15428142342708773	NO	-
2019	ZINC02416638	1258	0.15423847440317706	NO	-
2020	ZINC03859153	2206	0.1541789978631332	NO	-
2021	ZINC00341054	65	0.15416654594887746	NO	-
2022	ZINC01495583	1027	0.15416082881150595	NO	-
2023	ZINC02889241	1547	0.15413211584489797	NO	-
2024	ZINC01471245	1014	0.15397047387908094	NO	-
2025	ZINC02636182	1354	0.15390732979627408	NO	-
2026	ZINC00421213	96	0.15381601415979934	NO	-
2027	ZINC01924311	1098	0.15371635864358543	NO	-
2028	ZINC01508391	1053	0.15370902727971889	NO	-
2029	ZINC01032887	607	0.15363241793182641	NO	-
2030	ZINC01924313	1100	0.1535017748248652	NO	-
2031	ZINC03853078	2065	0.15345933970654085	NO	-
2032	ZINC02917336	1569	0.15344951881027524	NO	-
2033	ZINC00319463	61	0.15342515293579603	NO	-
2034	ZINC03992740	2383	0.15337942845604705	NO	-
2035	ZINC04464416	2636	0.15337942845604705	NO	-
2036	ZINC01971188	1120	0.1533141156264107	NO	-
2037	ZINC01000647	592	0.153176971537967	NO	-
2038	ZINC00526887	128	0.1531697897258727	NO	-
2039	ZINC02348536	1214	0.1531643518106158	NO	-
2040	ZINC02206663	1165	0.1530110270286606	NO	-
2041	ZINC01030340	603	0.15291704679564502	NO	-
2042	ZINC02326332	1203	0.15286349085686007	NO	-
2043	ZINC00970538	579	0.1528450962976048	NO	-
2044	ZINC03992727	2382	0.15277528517963285	NO	-
2045	ZINC01284982	911	0.1527614697902795	NO	-
2046	ZINC00825437	402	0.15275408065361426	NO	-
2047	ZINC03544898	1923	0.15270212128819846	NO	-
2048	ZINC03998900	2389	0.15269055114501212	NO	-
2049	ZINC04241834	2523	0.15258268872841899	NO	-
2050	ZINC02326335	1204	0.15255029069279283	NO	-
2051	ZINC00644201	201	0.1525222130490301	NO	-
2052	ZINC02329765	1207	0.15251218805747885	NO	-
2053	ZINC03852105	2043	0.15243193838064686	NO	-
2054	ZINC04465402	2649	0.15243193838064686	NO	-
2055	ZINC03513717	1900	0.15243114585407944	NO	-
2056	ZINC00643849	199	0.1523987666754408	NO	-
2057	ZINC00412475	83	0.152265367591218	NO	-
2058	ZINC01651045	1071	0.1522400316414486	NO	-
2059	ZINC00983415	583	0.15197756260505904	NO	-
2060	ZINC02947823	1595	0.15195271011740755	NO	-
2061	ZINC03890891	2296	0.15194727658299098	NO	-
2062	ZINC04465175	2640	0.15194727658299098	NO	-
2063	ZINC02948008	1607	0.15187774902822945	NO	-
2064	ZINC04357741	2586	0.1517785916255068	NO	-
2065	ZINC03858496	2193	0.1516814357681587	NO	-
2066	ZINC01467348	1004	0.1516754815631522	NO	-
2067	ZINC03591540	20	0.1516265538127732	YES	5
2068	ZINC00852678	423	0.1515771834424049	NO	-
2069	ZINC01986982	1128	0.15156681519084172	NO	-
2070	ZINC02722797	1421	0.15149683017509696	NO	-
2071	ZINC00808488	379	0.1514946903347121	NO	-
2072	ZINC01136458	812	0.15140175224868868	NO	-
2073	ZINC02800106	1505	0.1512183629906713	NO	-
2074	ZINC00627119	184	0.15121763142984168	NO	-
2075	ZINC01223303	887	0.15119960696900234	NO	-
2076	ZINC00645523	207	0.15113248800931262	NO	-
2077	ZINC02874120	1540	0.15104329319066298	NO	-
2078	ZINC01387355	949	0.15102797532942883	NO	-
2079	ZINC03077663	1659	0.15098974734572995	NO	-
2080	ZINC00546636	144	0.15097272023179642	NO	-
2081	ZINC03338787	1752	0.1509652987864461	NO	-
2082	ZINC03832022	10	0.1509261572144075	YES	5
2083	ZINC04610752	2699	0.15090429053192714	NO	-
2084	ZINC00948477	551	0.1508995131301745	NO	-
2085	ZINC02755834	1478	0.1508896274787343	NO	-
2086	ZINC00728342	293	0.15086509949058827	NO	-
2087	ZINC01417689	972	0.1508374814592845	NO	-
2088	ZINC01495583	1028	0.15074496816683375	NO	-
2089	ZINC04464324	2633	0.1506829096932911	NO	-
2090	ZINC01914642	1093	0.15066695791059379	NO	-
2091	ZINC01030504	604	0.1505190471067667	NO	-
2092	ZINC00526887	129	0.15051545251645723	NO	-
2093	ZINC03419990	1829	0.15047649206868435	NO	-
2094	ZINC01039194	616	0.1503460746661708	NO	-
2095	ZINC00793970	351	0.15034291164897542	NO	-
2096	ZINC04357931	2588	0.15032675211125515	NO	-
2097	ZINC03984436	2378	0.15021666694979538	NO	-
2098	ZINC03359595	1772	0.15013988562461536	NO	-
2099	ZINC03233713	1688	0.15010864587107992	NO	-
2100	ZINC00066695	19	0.15010035174746808	NO	-
2101	ZINC01468122	1008	0.15008574896738244	NO	-
2102	ZINC01040137	624	0.1499737398179268	NO	-
2103	ZINC01910873	1092	0.14996824223702765	NO	-
2104	ZINC01121417	791	0.14994306294403045	NO	-
2105	ZINC02947886	1601	0.14991483973441608	NO	-
2106	ZINC01389448	953	0.14976939984724097	NO	-
2107	ZINC02448711	1284	0.14969313694641617	NO	-
2108	ZINC01349238	935	0.14966707660350143	NO	-
2109	ZINC00794850	357	0.14962337148611524	NO	-
2110	ZINC00646438	216	0.1494903487232282	NO	-
2111	ZINC00818355	396	0.14939297829913384	NO	-
2112	ZINC00950577	554	0.1493388680261125	NO	-
2113	ZINC00592546	157	0.14933636415436266	NO	-
2114	ZINC00818335	390	0.14932385459607078	NO	-
2115	ZINC03452619	1845	0.14926487920534373	NO	-
2116	ZINC03399496	1805	0.1492635285750603	NO	-
2117	ZINC03606022	1956	0.14925956511802527	NO	-
2118	ZINC03849127	1991	0.14925104317024857	NO	-
2119	ZINC02874121	1541	0.14920620249276736	NO	-
2120	ZINC03833902	11	0.1492002093383817	YES	5
2121	ZINC02868743	1533	0.1491860602348066	NO	-
2122	ZINC01405049	963	0.1491236962347039	NO	-
2123	ZINC01146509	822	0.14908456232788855	NO	-
2124	ZINC04487103	2673	0.14907594918972708	NO	-
2125	ZINC00062092	17	0.14901140817800396	NO	-
2126	ZINC00846530	416	0.14900373330994235	NO	-
2127	ZINC03518793	1911	0.148915886903608	NO	-
2128	ZINC02059597	1131	0.1487610396893336	NO	-
2129	ZINC02947939	1604	0.14866613117781224	NO	-
2130	ZINC03867571	2261	0.1486583863247804	NO	-
2131	ZINC04059309	2446	0.14863208581533147	NO	-
2132	ZINC02947909	1602	0.14862158783817472	NO	-
2133	ZINC03850585	2004	0.14861412346065503	NO	-
2134	ZINC03004551	1628	0.14854610660836753	NO	-
2135	ZINC02910978	1555	0.14842110614775875	NO	-
2136	ZINC01142317	818	0.14840507851468013	NO	-
2137	ZINC04348691	2579	0.14840118343088507	NO	-
2138	ZINC03444451	1844	0.14837395106813508	NO	-
2139	ZINC01048264	639	0.14835702193312417	NO	-
2140	ZINC02256387	1191	0.148341340213525	NO	-
2141	ZINC02634868	1349	0.14830020557810222	NO	-
2142	ZINC00656865	227	0.14828125533293174	NO	-
2143	ZINC03055666	1653	0.1482082198299613	NO	-
2144	ZINC02717973	1403	0.14814660179915984	NO	-
2145	ZINC03292906	1717	0.14811006593970757	NO	-
2146	ZINC03337498	1746	0.1480590506695481	NO	-
2147	ZINC03959965	2320	0.1480442112503625	NO	-
2148	ZINC02722946	1426	0.1479840128308466	NO	-
2149	ZINC00924427	513	0.14788807276195334	NO	-
2150	ZINC00994840	590	0.14787248782423545	NO	-
2151	ZINC02494671	1306	0.1478581226074207	NO	-
2152	ZINC03851585	2029	0.147733626250983	NO	-
2153	ZINC02846695	1516	0.1477267443658128	NO	-
2154	ZINC02718033	1410	0.14764999405834534	NO	-
2155	ZINC01127860	799	0.14763936535435823	NO	-
2156	ZINC02358421	1223	0.14763934227165623	NO	-
2157	ZINC02717896	1393	0.14759761153166978	NO	-
2158	ZINC02623094	1338	0.14758373028574148	NO	-
2159	ZINC01190563	865	0.14753823062465182	NO	-
2160	ZINC01910871	1091	0.1475111161603865	NO	-
2161	ZINC02461832	1295	0.1474509890555261	NO	-
2162	ZINC03606024	1957	0.14744784113210507	NO	-
2163	ZINC00429108	117	0.14740447843047036	NO	-
2164	ZINC00917190	511	0.14739564532138963	NO	-
2165	ZINC03545575	1925	0.14737673126339498	NO	-
2166	ZINC04251279	2531	0.14734058870236222	NO	-
2167	ZINC00818326	387	0.14725558510190087	NO	-
2168	ZINC01056841	658	0.14724239859580934	NO	-
2169	ZINC02500519	1314	0.14722403760773384	NO	-
2170	ZINC03853079	2066	0.14717476496791587	NO	-
2171	ZINC01468185	1013	0.14715905558949505	NO	-
2172	ZINC03867226	2247	0.1471566047977572	NO	-
2173	ZINC01398863	960	0.14696166810218708	NO	-
2174	ZINC03971207	2354	0.14693727191194195	NO	-
2175	ZINC00904188	484	0.14686157455280494	NO	-
2176	ZINC01098788	746	0.14683186665560613	NO	-
2177	ZINC03254196	1703	0.14672351759918992	NO	-
2178	ZINC04373647	2600	0.14671803827641758	NO	-
2179	ZINC03366717	1780	0.14670248966194763	NO	-
2180	ZINC02360088	1229	0.1466916022190792	NO	-
2181	ZINC03855160	2139	0.1466147719389263	NO	-
2182	ZINC00423633	104	0.14654670230331535	NO	-
2183	ZINC03215593	1678	0.14653323740732885	NO	-
2184	ZINC03283420	1709	0.1463650145488519	NO	-
2185	ZINC02717973	1404	0.14633630196647543	NO	-
2186	ZINC01468125	1010	0.1463088182302527	NO	-
2187	ZINC01405081	966	0.1462835064660606	NO	-
2188	ZINC03971207	2355	0.14628278034704653	NO	-
2189	ZINC00599731	163	0.14626437735664033	NO	-
2190	ZINC00818331	388	0.14620861987814274	NO	-
2191	ZINC01326394	921	0.14620233708286345	NO	-
2192	ZINC00682813	249	0.14618146998471904	NO	-
2193	ZINC03856110	2152	0.14612705923645686	NO	-
2194	ZINC02720887	1418	0.14609302945385896	NO	-
2195	ZINC02800560	1507	0.14595428349109402	NO	-
2196	ZINC03357307	1769	0.1459429260299307	NO	-
2197	ZINC03998901	2390	0.1459336732374612	NO	-
2198	ZINC01210623	882	0.1459210123377467	NO	-
2199	ZINC01026532	600	0.14574397765571373	NO	-
2200	ZINC03855136	2136	0.1456815666481351	NO	-
2201	ZINC04169847	2504	0.1455768886248581	NO	-
2202	ZINC01938090	1114	0.1455738763869044	NO	-
2203	ZINC03833913	36	0.14556828525432908	YES	11
2204	ZINC03016368	1631	0.14550030205282788	NO	-
2205	ZINC00795104	359	0.14534247880756135	NO	-
2206	ZINC02400123	1239	0.1453049373690776	NO	-
2207	ZINC02720649	1416	0.14527045278291226	NO	-
2208	ZINC01938087	1113	0.14513651984126275	NO	-
2209	ZINC00197803	38	0.14511764782149306	NO	-
2210	ZINC00184267	33	0.14503731509326565	NO	-
2211	ZINC02708025	1383	0.1450304869227911	NO	-
2212	ZINC03889517	2292	0.14500333282685499	NO	-
2213	ZINC00818346	394	0.14498584013716928	NO	-
2214	ZINC02197229	1156	0.1449847511406172	NO	-
2215	ZINC03409665	1813	0.14497743051830717	NO	-
2216	ZINC03543191	1922	0.14491156579802952	NO	-
2217	ZINC03850585	2003	0.14490959049127533	NO	-
2218	ZINC00882846	460	0.1449057425979364	NO	-
2219	ZINC03851525	2025	0.14485237798070053	NO	-
2220	ZINC02720886	1417	0.14485141489249276	NO	-
2221	ZINC00659430	228	0.14481618083329395	NO	-
2222	ZINC00790386	342	0.14480612930759756	NO	-
2223	ZINC02947825	1596	0.14476985305308576	NO	-
2224	ZINC00703562	270	0.14476813704577915	NO	-
2225	ZINC01326393	920	0.14475560583298763	NO	-
2226	ZINC02700291	1378	0.14458176578402643	NO	-
2227	ZINC01054009	649	0.14446969009820348	NO	-
2228	ZINC00671250	236	0.14446190883785365	NO	-
2229	ZINC00956236	571	0.14443939360261232	NO	-
2230	ZINC03366714	1779	0.14443498152467488	NO	-
2231	ZINC02449783	1288	0.1444296757035517	NO	-
2232	ZINC01509218	1054	0.14442203597159237	NO	-
2233	ZINC03318225	1737	0.14441118031893785	NO	-
2234	ZINC02627417	1343	0.1443983917717585	NO	-
2235	ZINC04059313	2447	0.1442588890877438	NO	-
2236	ZINC01326418	925	0.14411208657973068	NO	-
2237	ZINC03519400	1913	0.14409375243162698	NO	-
2238	ZINC00017742	8	0.14406605597740313	NO	-
2239	ZINC02982548	1626	0.14403589942344538	NO	-
2240	ZINC00779162	320	0.1440283989506494	NO	-
2241	ZINC03545413	1924	0.1440054389368487	NO	-
2242	ZINC01326416	924	0.143843244317237	NO	-
2243	ZINC00872909	442	0.14383624284213017	NO	-
2244	ZINC00885480	471	0.14381449039993577	NO	-
2245	ZINC00940450	537	0.14379200486210553	NO	-
2246	ZINC04494997	2683	0.14374836208088262	NO	-
2247	ZINC01192454	869	0.1436897463256197	NO	-
2248	ZINC03424707	1833	0.14367456893542316	NO	-
2249	ZINC00379018	77	0.14363565155441413	NO	-
2250	ZINC00907303	496	0.14360127875102646	NO	-
2251	ZINC01078606	716	0.14351386027887542	NO	-
2252	ZINC02407696	1249	0.14348818960684107	NO	-
2253	ZINC03100320	1661	0.14332345438904176	NO	-
2254	ZINC00884416	465	0.1432906087475424	NO	-
2255	ZINC00755712	307	0.14325638549180492	NO	-
2256	ZINC01938189	1116	0.14323874695531452	NO	-
2257	ZINC00540033	140	0.14319122612488383	NO	-
2258	ZINC00993634	588	0.14317838982667808	NO	-
2259	ZINC02283525	1196	0.14315517791286	NO	-
2260	ZINC00956237	572	0.14314958123905383	NO	-
2261	ZINC04501197	2688	0.1431218212469091	NO	-
2262	ZINC03287831	1710	0.14311959719126474	NO	-
2263	ZINC01053467	647	0.14307998654288634	NO	-
2264	ZINC02882730	1545	0.14296445701080707	NO	-
2265	ZINC02717895	1389	0.1429485524311281	NO	-
2266	ZINC02404888	1246	0.14286536291689786	NO	-
2267	ZINC02465636	1297	0.14282377007588562	NO	-
2268	ZINC01069897	693	0.1428068278143331	NO	-
2269	ZINC03497685	1882	0.14265280616911363	NO	-
2270	ZINC01033298	609	0.142558842502697	NO	-
2271	ZINC01387980	950	0.14253595134997887	NO	-
2272	ZINC00529804	132	0.1425090252192222	NO	-
2273	ZINC03366797	1783	0.14250329884441568	NO	-
2274	ZINC02449782	1287	0.14246222061394956	NO	-
2275	ZINC02725791	1466	0.14237792565209986	NO	-
2276	ZINC03844459	1987	0.14234785153320542	NO	-
2277	ZINC01185390	860	0.1422861297082594	NO	-
2278	ZINC01069899	694	0.1422533762985105	NO	-
2279	ZINC03510069	1893	0.14222391799905992	NO	-
2280	ZINC00715346	277	0.14222021310251337	NO	-
2281	ZINC01079784	720	0.14221363408944884	NO	-
2282	ZINC02650396	1364	0.14220901941601635	NO	-
2283	ZINC02717957	1399	0.1422035646793058	NO	-
2284	ZINC02544604	1326	0.14213291105934323	NO	-
2285	ZINC00794835	356	0.14194064302461787	NO	-
2286	ZINC03424828	1835	0.1419034070802486	NO	-
2287	ZINC03984437	2379	0.14177726596013965	NO	-
2288	ZINC02465639	1298	0.1417289127061076	NO	-
2289	ZINC03850447	2002	0.14168074089160665	NO	-
2290	ZINC02425434	1265	0.1416617490157133	NO	-
2291	ZINC04610757	2700	0.14163347591672903	NO	-
2292	ZINC02201351	1160	0.14158688568690656	NO	-
2293	ZINC00950578	555	0.1415349823760068	NO	-
2294	ZINC03437336	1841	0.1415106495540641	NO	-
2295	ZINC00959030	577	0.1414610729398214	NO	-
2296	ZINC02915792	1559	0.14141116751767058	NO	-
2297	ZINC02800558	1506	0.1413907965709001	NO	-
2298	ZINC03513673	1899	0.14136337609108598	NO	-
2299	ZINC04031736	2414	0.14126522268267794	NO	-
2300	ZINC01159702	837	0.14122577409490494	NO	-
2301	ZINC01029924	602	0.14122255838971726	NO	-
2302	ZINC02435024	1275	0.14119581372796705	NO	-
2303	ZINC00342969	68	0.1411375859446347	NO	-
2304	ZINC03347966	1760	0.1410996276826438	NO	-
2305	ZINC00249681	45	0.14098127332359012	NO	-
2306	ZINC03970903	2348	0.14095611375416478	NO	-
2307	ZINC04357879	2587	0.14088766156169694	NO	-
2308	ZINC02947885	1600	0.1406860370279338	NO	-
2309	ZINC00703560	268	0.14065073233539016	NO	-
2310	ZINC00423602	103	0.14063997913453852	NO	-
2311	ZINC02458015	1294	0.14059139066735085	NO	-
2312	ZINC03366788	1782	0.1402829083784284	NO	-
2313	ZINC00607947	168	0.14020476748259955	NO	-
2314	ZINC03852841	2056	0.14019270080799684	NO	-
2315	ZINC03409893	1819	0.14000558986944867	NO	-
2316	ZINC03366786	1781	0.13994184378106436	NO	-
2317	ZINC04240240	2521	0.1399124716534866	NO	-
2318	ZINC01177675	853	0.1399103166379153	NO	-
2319	ZINC03833896	8	0.13980839207906778	YES	4
2320	ZINC02073583	1134	0.13976308839678697	NO	-
2321	ZINC00592547	158	0.13976274548040438	NO	-
2322	ZINC03559292	1932	0.13974262269635562	NO	-
2323	ZINC00903059	482	0.1397267846108046	NO	-
2324	ZINC00646439	217	0.1397040870639229	NO	-
2325	ZINC04492722	2677	0.1396936952505128	NO	-
2326	ZINC00107241	26	0.13967163490240103	NO	-
2327	ZINC04155402	2490	0.1396073069200396	NO	-
2328	ZINC02717954	1395	0.13959065103187537	NO	-
2329	ZINC02086821	1135	0.13958970180065863	NO	-
2330	ZINC04281599	2551	0.1395638427090188	NO	-
2331	ZINC00846531	417	0.13946785295836603	NO	-
2332	ZINC01123086	792	0.1394050895309155	NO	-
2333	ZINC03852570	2044	0.13939261134058037	NO	-
2334	ZINC03867245	2250	0.13933510622682974	NO	-
2335	ZINC02487976	1305	0.13930952739234667	NO	-
2336	ZINC00822536	400	0.13928316455612139	NO	-
2337	ZINC00422534	98	0.13927670118460497	NO	-
2338	ZINC03398357	1803	0.13923025891618185	NO	-
2339	ZINC04435957	2614	0.1391668576569097	NO	-
2340	ZINC04275375	2541	0.1390843858125464	NO	-
2341	ZINC02918102	1572	0.1389429248684284	NO	-
2342	ZINC03853080	2067	0.13882680129143826	NO	-
2343	ZINC04091631	2461	0.13879795440560172	NO	-
2344	ZINC00184268	34	0.1387784792900896	NO	-
2345	ZINC01111764	765	0.1387648639333401	NO	-
2346	ZINC02408212	1251	0.1387411262110799	NO	-
2347	ZINC01059140	663	0.1385614815872839	NO	-
2348	ZINC00992648	587	0.13854975395065786	NO	-
2349	ZINC02718034	1412	0.13850131983969324	NO	-
2350	ZINC00360604	75	0.13845757634174635	NO	-
2351	ZINC00611792	171	0.1383846692303	NO	-
2352	ZINC03452924	1849	0.1383606561491098	NO	-
2353	ZINC02337125	1210	0.13835646916428893	NO	-
2354	ZINC02722794	1419	0.1383440281627285	NO	-
2355	ZINC00937464	526	0.1383332652051448	NO	-
2356	ZINC01924427	1102	0.13826949631933566	NO	-
2357	ZINC04492722	2676	0.13819930758006002	NO	-
2358	ZINC03974514	2362	0.1381501639835619	NO	-
2359	ZINC04469529	2658	0.1381501639835619	NO	-
2360	ZINC04464289	2632	0.13812407866784038	NO	-
2361	ZINC02917320	1568	0.13805639574629472	NO	-
2362	ZINC01938190	1117	0.1379618892824605	NO	-
2363	ZINC00683380	251	0.1377330885753158	NO	-
2364	ZINC04108175	2470	0.137638859418043	NO	-
2365	ZINC01426435	979	0.137579462742788	NO	-
2366	ZINC04123961	2478	0.13754099072650683	NO	-
2367	ZINC00044408	13	0.13744888345302675	NO	-
2368	ZINC00715365	278	0.13732592622321096	NO	-
2369	ZINC02449780	1285	0.13726482078388644	NO	-
2370	ZINC03859731	2212	0.13724251934899673	NO	-
2371	ZINC04004936	2409	0.13721182078526462	NO	-
2372	ZINC01561287	1067	0.1372103558759551	NO	-
2373	ZINC00944310	544	0.13715246358343097	NO	-
2374	ZINC03033008	1637	0.13709154441145696	NO	-
2375	ZINC03859864	2217	0.13703802376744395	NO	-
2376	ZINC01078609	717	0.1369705528633038	NO	-
2377	ZINC00305387	55	0.1369464449845103	NO	-
2378	ZINC00629454	186	0.1369225962832173	NO	-
2379	ZINC01147069	823	0.1368900062551738	NO	-
2380	ZINC03983168	2374	0.13685984883911867	NO	-
2381	ZINC01177023	851	0.13683744065176762	NO	-
2382	ZINC01924312	1099	0.13680969448361438	NO	-
2383	ZINC02707666	1382	0.13680563939870402	NO	-
2384	ZINC00882904	464	0.13674118066339122	NO	-
2385	ZINC04155402	2488	0.13674031980657025	NO	-
2386	ZINC03850447	2001	0.1367069579117894	NO	-
2387	ZINC04465271	2646	0.13669197327076132	NO	-
2388	ZINC00937463	525	0.13654864853143803	NO	-
2389	ZINC01079998	726	0.13653017039216472	NO	-
2390	ZINC03480811	1866	0.13650227044861968	NO	-
2391	ZINC01938139	1115	0.136443344100363	NO	-
2392	ZINC02700295	1379	0.1363399245615983	NO	-
2393	ZINC02947911	1603	0.13633641237655203	NO	-
2394	ZINC01081028	729	0.13630697002687503	NO	-
2395	ZINC01232241	892	0.13624111721939788	NO	-
2396	ZINC03393033	1798	0.13622149849152032	NO	-
2397	ZINC02524287	1324	0.13621776460026047	NO	-
2398	ZINC03398454	1804	0.1362055099321529	NO	-
2399	ZINC04471956	2666	0.13617206050926559	NO	-
2400	ZINC00235785	44	0.1360772350404795	NO	-
2401	ZINC02086822	1136	0.1360379277037686	NO	-
2402	ZINC02970281	1614	0.1359281599522563	NO	-
2403	ZINC02209360	1167	0.13589327043939756	NO	-
2404	ZINC00529094	131	0.13577270954215864	NO	-
2405	ZINC02238633	1184	0.13574137608241196	NO	-
2406	ZINC03867097	2240	0.13570121595708495	NO	-
2407	ZINC04510175	2690	0.13565463320898646	NO	-
2408	ZINC04496457	2684	0.13559092989050306	NO	-
2409	ZINC02717896	1391	0.1355613377829227	NO	-
2410	ZINC03867626	2266	0.13548181334778656	NO	-
2411	ZINC01466556	1000	0.1353297009980316	NO	-
2412	ZINC03183831	1668	0.13525760792598665	NO	-
2413	ZINC03852010	2041	0.13519106621368113	NO	-
2414	ZINC03322455	1738	0.13513920214163028	NO	-
2415	ZINC02722882	1422	0.13508822278030552	NO	-
2416	ZINC03867626	2265	0.13489614349768497	NO	-
2417	ZINC02424511	1264	0.13488173176867765	NO	-
2418	ZINC00473854	126	0.1348642274814765	NO	-
2419	ZINC00625891	177	0.1348162325093618	NO	-
2420	ZINC01059747	668	0.13480608734376764	NO	-
2421	ZINC04492782	2679	0.13470216404400132	NO	-
2422	ZINC02752758	1477	0.13469553830670697	NO	-
2423	ZINC00882843	459	0.13466163383600346	NO	-
2424	ZINC00959031	578	0.13461648620573805	NO	-
2425	ZINC01053468	648	0.13460024464681575	NO	-
2426	ZINC03977203	2366	0.13459638310757893	NO	-
2427	ZINC03409663	1812	0.13459459547461203	NO	-
2428	ZINC02787332	1484	0.1345528848814016	NO	-
2429	ZINC01111761	764	0.13445895592927168	NO	-
2430	ZINC03497744	1885	0.13441283736527115	NO	-
2431	ZINC03229446	1686	0.1343874210953552	NO	-
2432	ZINC04374706	2602	0.1343629165606582	NO	-
2433	ZINC01104473	759	0.13421872940421417	NO	-
2434	ZINC00235783	43	0.1340798647640302	NO	-
2435	ZINC00941361	542	0.13406024993950535	NO	-
2436	ZINC00956206	570	0.1339758533291724	NO	-
2437	ZINC03452927	1850	0.13395289679799377	NO	-
2438	ZINC03332182	1742	0.13388937973413959	NO	-
2439	ZINC00903075	483	0.13383462882570607	NO	-
2440	ZINC03547603	1927	0.13377072171601653	NO	-
2441	ZINC03853822	2086	0.13375533446996207	NO	-
2442	ZINC02728561	1469	0.13357211795719892	NO	-
2443	ZINC04162197	2499	0.13349276687572187	NO	-
2444	ZINC02700630	1380	0.1333973417182354	NO	-
2445	ZINC02860918	1523	0.13328664822316447	NO	-
2446	ZINC03867226	2248	0.1331984730158439	NO	-
2447	ZINC01633779	1070	0.13317901374744975	NO	-
2448	ZINC00652429	221	0.1331133849504644	NO	-
2449	ZINC00993658	589	0.13307778181082558	NO	-
2450	ZINC03495554	1875	0.1330549011462755	NO	-
2451	ZINC02865835	1530	0.1330377069271826	NO	-
2452	ZINC02916081	1563	0.1330240219307447	NO	-
2453	ZINC00907548	497	0.13283776854306456	NO	-
2454	ZINC03856100	2149	0.13266623264493643	NO	-
2455	ZINC03833904	12	0.13253078682619268	YES	5
2456	ZINC01159701	836	0.13228823393646505	NO	-
2457	ZINC03591536	18	0.13214004046293568	YES	5
2458	ZINC00882903	463	0.13204934861758919	NO	-
2459	ZINC03853789	2085	0.13203092425349527	NO	-
2460	ZINC00912365	499	0.13184335714584358	NO	-
2461	ZINC03424849	1836	0.13172824652198886	NO	-
2462	ZINC03506089	1886	0.1317112248639425	NO	-
2463	ZINC01466636	1003	0.1316531452554931	NO	-
2464	ZINC02926873	1575	0.13162310665900945	NO	-
2465	ZINC00626464	181	0.1314895042913288	NO	-
2466	ZINC02635253	1352	0.13143171469657303	NO	-
2467	ZINC00314249	58	0.1310034226962068	NO	-
2468	ZINC00917184	510	0.1309978166119	NO	-
2469	ZINC03848478	1989	0.1309844812038126	NO	-
2470	ZINC04004936	2408	0.13091732112486676	NO	-
2471	ZINC00086034	24	0.1308551252532322	NO	-
2472	ZINC02836719	1514	0.13085458204963105	NO	-
2473	ZINC04123921	2477	0.13056500823307474	NO	-
2474	ZINC01467349	1005	0.13048664621171557	NO	-
2475	ZINC00440118	121	0.13048059576412374	NO	-
2476	ZINC03393166	1800	0.13046345205537963	NO	-
2477	ZINC00794829	354	0.13041548793837085	NO	-
2478	ZINC03213853	1676	0.13041299682179625	NO	-
2479	ZINC02624740	1341	0.13025419558991455	NO	-
2480	ZINC03621608	1964	0.13016810807076828	NO	-
2481	ZINC03853898	2095	0.13004494338278952	NO	-
2482	ZINC03452875	1848	0.1300320969129204	NO	-
2483	ZINC03890722	2295	0.1299439768773556	NO	-
2484	ZINC03867097	2239	0.12991175418411582	NO	-
2485	ZINC00626453	179	0.12988280636367341	NO	-
2486	ZINC03431317	1838	0.12981633867667028	NO	-
2487	ZINC03848478	1988	0.1298047665237122	NO	-
2488	ZINC04326576	2570	0.12977710891085995	NO	-
2489	ZINC03424768	1834	0.12970500830446519	NO	-
2490	ZINC00724353	288	0.12966270081899395	NO	-
2491	ZINC01782233	1081	0.12956365692301244	NO	-
2492	ZINC00869052	438	0.12938712111133252	NO	-
2493	ZINC00648326	219	0.129253000276347	NO	-
2494	ZINC01426434	978	0.12922526237056828	NO	-
2495	ZINC02977415	1618	0.12919282210601132	NO	-
2496	ZINC02366129	1232	0.12905456734338755	NO	-
2497	ZINC01390941	955	0.1288816763407976	NO	-
2498	ZINC03395141	1801	0.12867828195362355	NO	-
2499	ZINC03495970	1877	0.1285639208687814	NO	-
2500	ZINC00882901	462	0.12854189272267402	NO	-
2501	ZINC02419361	1259	0.1285306590210645	NO	-
2502	ZINC00790386	343	0.12852805339751225	NO	-
2503	ZINC02201803	1161	0.1285199999262524	NO	-
2504	ZINC01118141	788	0.12843263438102187	NO	-
2505	ZINC02969391	1613	0.12801497440739448	NO	-
2506	ZINC01923995	1095	0.12770167141483843	NO	-
2507	ZINC04233401	2518	0.12762233737801582	NO	-
2508	ZINC03416218	1823	0.1276049010329788	NO	-
2509	ZINC02624741	1342	0.12759405189107387	NO	-
2510	ZINC01833495	1086	0.12751707113263977	NO	-
2511	ZINC01411721	969	0.1275091750619526	NO	-
2512	ZINC01175142	846	0.12740621515267317	NO	-
2513	ZINC00680653	246	0.1273776658357492	NO	-
2514	ZINC02356688	1220	0.1273695937300325	NO	-
2515	ZINC03344550	1755	0.12734924400668848	NO	-
2516	ZINC01134162	811	0.12734168137959687	NO	-
2517	ZINC00641709	196	0.1272960762826201	NO	-
2518	ZINC02372927	1234	0.12705321256703714	NO	-
2519	ZINC02087059	1138	0.12702737036653397	NO	-
2520	ZINC03898151	2299	0.12695527329103273	NO	-
2521	ZINC03384035	1790	0.12693742994090673	NO	-
2522	ZINC01049491	640	0.1269098836788261	NO	-
2523	ZINC00877783	450	0.12689650488481857	NO	-
2524	ZINC00417658	88	0.1267846145525978	NO	-
2525	ZINC02953137	1608	0.12662228037765905	NO	-
2526	ZINC00624025	176	0.1266191058609974	NO	-
2527	ZINC00940449	536	0.12658276828884246	NO	-
2528	ZINC04465247	2645	0.1265071409566576	NO	-
2529	ZINC00429800	118	0.12634118312674825	NO	-
2530	ZINC04032978	2418	0.12625995880790614	NO	-
2531	ZINC04462930	2631	0.12623635244037504	NO	-
2532	ZINC01741106	1077	0.12621477710702403	NO	-
2533	ZINC01466635	1002	0.12615562904416597	NO	-
2534	ZINC04108167	2469	0.12596355855287575	NO	-
2535	ZINC03444448	1843	0.1258975011980165	NO	-
2536	ZINC03616027	1962	0.12588337227951552	NO	-
2537	ZINC01318607	917	0.12579577557111069	NO	-
2538	ZINC00428349	114	0.12563967631442813	NO	-
2539	ZINC01466557	1001	0.1253531064770343	NO	-
2540	ZINC04155402	2489	0.12527514250399593	NO	-
2541	ZINC01154159	832	0.12522983690664694	NO	-
2542	ZINC00646425	215	0.1251926032665171	NO	-
2543	ZINC03858452	2191	0.12515526265406404	NO	-
2544	ZINC03858453	2192	0.12510092745731236	NO	-
2545	ZINC03867525	2256	0.1250134414630896	NO	-
2546	ZINC03506138	1887	0.1248399791307822	NO	-
2547	ZINC00703559	267	0.12482491245058905	NO	-
2548	ZINC02916084	1564	0.12477624734663617	NO	-
2549	ZINC01123088	793	0.12460275344766412	NO	-
2550	ZINC03400390	1807	0.12454931272591914	NO	-
2551	ZINC00626454	180	0.12447223544213415	NO	-
2552	ZINC00626467	182	0.12446647306403513	NO	-
2553	ZINC01468185	1012	0.12446229534555592	NO	-
2554	ZINC02726718	1467	0.12444909921150928	NO	-
2555	ZINC03409768	1815	0.12437537728488647	NO	-
2556	ZINC03672617	1975	0.1241717875784033	NO	-
2557	ZINC03213811	1675	0.1240697018105603	NO	-
2558	ZINC00687273	257	0.12405393411839777	NO	-
2559	ZINC01513329	1062	0.12399092899528781	NO	-
2560	ZINC03867249	2251	0.12391067605434278	NO	-
2561	ZINC04467531	2650	0.12386519000294997	NO	-
2562	ZINC03968926	2328	0.12373430244755305	NO	-
2563	ZINC00168916	32	0.12371824160655578	NO	-
2564	ZINC01177665	852	0.12357187608322083	NO	-
2565	ZINC03899028	2300	0.12348885675110527	NO	-
2566	ZINC00646424	214	0.12340859817620191	NO	-
2567	ZINC00941362	543	0.12340025621476869	NO	-
2568	ZINC01467351	1007	0.12334485906215675	NO	-
2569	ZINC00897332	478	0.12331233603926396	NO	-
2570	ZINC03857856	2168	0.12329408874354199	NO	-
2571	ZINC03487204	1874	0.12297110157329336	NO	-
2572	ZINC01292046	912	0.12285266255761519	NO	-
2573	ZINC03867937	2269	0.12282943033037046	NO	-
2574	ZINC03855699	2144	0.1227567469416938	NO	-
2575	ZINC03305320	1727	0.12266977401812121	NO	-
2576	ZINC01791415	1085	0.12258955091388744	NO	-
2577	ZINC03487202	1873	0.12256855620583336	NO	-
2578	ZINC01924437	1104	0.12256067470358031	NO	-
2579	ZINC02432956	1272	0.12251223610612988	NO	-
2580	ZINC01924426	1101	0.12247718671136155	NO	-
2581	ZINC01468125	1011	0.12236332001997562	NO	-
2582	ZINC02818690	1510	0.12234799134671312	NO	-
2583	ZINC01068233	687	0.1223455299123517	NO	-
2584	ZINC04479457	2671	0.12228830980631156	NO	-
2585	ZINC00812730	384	0.12226928568450442	NO	-
2586	ZINC02635285	1353	0.12219787200661021	NO	-
2587	ZINC00846529	415	0.122140502301929	NO	-
2588	ZINC01833496	1087	0.12209091053080434	NO	-
2589	ZINC03194344	1671	0.12207422613450201	NO	-
2590	ZINC03970782	2342	0.12206820248029049	NO	-
2591	ZINC02356690	1221	0.12206785461361105	NO	-
2592	ZINC02794784	1496	0.12206299697218312	NO	-
2593	ZINC03393164	1799	0.12198006474272972	NO	-
2594	ZINC01113928	768	0.12190270313952406	NO	-
2595	ZINC02851591	1518	0.12190088232901428	NO	-
2596	ZINC03833900	15	0.1218717619086306	YES	5
2597	ZINC03591542	13	0.12178900716984474	YES	5
2598	ZINC00822584	401	0.12169941286102834	NO	-
2599	ZINC03889242	2290	0.12133958605037082	NO	-
2600	ZINC03055670	1654	0.1212919627915342	NO	-
2601	ZINC01133921	810	0.12128342859673585	NO	-
2602	ZINC04467812	2654	0.12127818628272061	NO	-
2603	ZINC01426486	981	0.12111440901640157	NO	-
2604	ZINC03833909	9	0.1211121778208259	YES	4
2605	ZINC01899143	1090	0.12100185647492497	NO	-
2606	ZINC01059278	666	0.12096088696747108	NO	-
2607	ZINC03891090	2297	0.1208536646842537	NO	-
2608	ZINC03833906	4	0.12081313444447139	YES	3
2609	ZINC01191129	868	0.12076712946680547	NO	-
2610	ZINC03868024	2275	0.12070275983250227	NO	-
2611	ZINC03410269	1820	0.12047008932033426	NO	-
2612	ZINC01052183	645	0.12040514302328502	NO	-
2613	ZINC00882893	461	0.12030120025450204	NO	-
2614	ZINC02224495	1180	0.12021277694769548	NO	-
2615	ZINC03055672	1655	0.11997137124694598	NO	-
2616	ZINC00341049	64	0.11986364783855724	NO	-
2617	ZINC03858409	2188	0.11975129602079664	NO	-
2618	ZINC01191124	867	0.11970328597727943	NO	-
2619	ZINC02642192	1358	0.11961024011461917	NO	-
2620	ZINC03452651	1847	0.11949590782159306	NO	-
2621	ZINC03497229	1878	0.11934601711441417	NO	-
2622	ZINC02635162	1351	0.11921962586280054	NO	-
2623	ZINC03452987	1852	0.11917084987354139	NO	-
2624	ZINC01047527	638	0.11903994085666661	NO	-
2625	ZINC01018649	598	0.11903587967501307	NO	-
2626	ZINC03858871	2202	0.11902262541519724	NO	-
2627	ZINC04032978	2417	0.11890867435809788	NO	-
2628	ZINC04467558	2651	0.11884647272950426	NO	-
2629	ZINC00947671	548	0.11879557465101584	NO	-
2630	ZINC00678521	242	0.11879095646575435	NO	-
2631	ZINC03854099	2102	0.1187629693372836	NO	-
2632	ZINC00046988	14	0.11868220037186515	NO	-
2633	ZINC03497636	1881	0.11859164049815211	NO	-
2634	ZINC03305932	1729	0.11854130037662036	NO	-
2635	ZINC00587186	153	0.11844792477297586	NO	-
2636	ZINC03867938	2270	0.11837742860501166	NO	-
2637	ZINC03344553	1756	0.11831448607866979	NO	-
2638	ZINC03497632	1879	0.11774804635451158	NO	-
2639	ZINC00046988	15	0.11770651678663396	NO	-
2640	ZINC00345007	70	0.11755026462949761	NO	-
2641	ZINC00345003	69	0.11754425163445133	NO	-
2642	ZINC01342953	932	0.11752895005927955	NO	-
2643	ZINC04358041	2590	0.11749164527047828	NO	-
2644	ZINC03497634	1880	0.11740178249404036	NO	-
2645	ZINC01390938	954	0.11721673883716686	NO	-
2646	ZINC01084872	731	0.11689652034323242	NO	-
2647	ZINC03970781	2341	0.11684602032317395	NO	-
2648	ZINC03045371	1648	0.11669294631545246	NO	-
2649	ZINC03970784	2344	0.11656302714413583	NO	-
2650	ZINC03506140	1888	0.11651602898268797	NO	-
2651	ZINC03970794	2346	0.11638013846538132	NO	-
2652	ZINC03992945	2384	0.11627918360702269	NO	-
2653	ZINC03616024	1961	0.11623969324646774	NO	-
2654	ZINC03424521	1832	0.11617925097683951	NO	-
2655	ZINC00790262	341	0.11617054926317245	NO	-
2656	ZINC03859863	2216	0.116133440746428	NO	-
2657	ZINC00937467	527	0.11588514436107987	NO	-
2658	ZINC03522950	1915	0.11581477239569232	NO	-
2659	ZINC04394745	2606	0.1158083557332495	NO	-
2660	ZINC02086824	1137	0.11570319483645775	NO	-
2661	ZINC04518391	2694	0.11566253281927394	NO	-
2662	ZINC00406384	78	0.11564207018557966	NO	-
2663	ZINC04468235	2656	0.11556121239308358	NO	-
2664	ZINC00675663	238	0.11483893606186726	NO	-
2665	ZINC01069602	692	0.11483423349308232	NO	-
2666	ZINC00551078	145	0.1148244940398298	NO	-
2667	ZINC00429800	119	0.11457020407308871	NO	-
2668	ZINC03530962	1917	0.11407087593616731	NO	-
2669	ZINC00868438	435	0.11405031168795031	NO	-
2670	ZINC04326594	2571	0.11380945590766818	NO	-
2671	ZINC03452649	1846	0.1137177877265337	NO	-
2672	ZINC03833910	48	0.11351558924652981	YES	20
2673	ZINC01143107	821	0.11328571530237352	NO	-
2674	ZINC00342003	66	0.11320051925975438	NO	-
2675	ZINC03409837	1818	0.11292750251145013	NO	-
2676	ZINC03970783	2343	0.11291089323139447	NO	-
2677	ZINC04462900	2630	0.11280052573860036	NO	-
2678	ZINC03213326	1674	0.11259488334062155	NO	-
2679	ZINC03564209	1938	0.11246779130894839	NO	-
2680	ZINC00906840	495	0.11229683840661171	NO	-
2681	ZINC01513325	1061	0.11218319380214041	NO	-
2682	ZINC03970793	2345	0.11211499233920783	NO	-
2683	ZINC02878226	1544	0.11181396093775264	NO	-
2684	ZINC02284905	1198	0.1113535644347825	NO	-
2685	ZINC03522951	1916	0.11134868263949856	NO	-
2686	ZINC04167555	2503	0.1107336508125	NO	-
2687	ZINC01006921	597	0.11050611413087204	NO	-
2688	ZINC00862017	429	0.11033805396805911	NO	-
2689	ZINC01000665	593	0.10988676360342071	NO	-
2690	ZINC00422893	101	0.10982809466151176	NO	-
2691	ZINC03858410	2189	0.10967976399305798	NO	-
2692	ZINC02631824	1348	0.10960128949937485	NO	-
2693	ZINC00279344	49	0.10898622547578797	NO	-
2694	ZINC03970412	2340	0.10877909283096696	NO	-
2695	ZINC03531752	1919	0.10839388705338175	NO	-
2696	ZINC03432920	1839	0.10811448594372788	NO	-
2697	ZINC02331296	1208	0.10795897105248758	NO	-
2698	ZINC02359878	1225	0.10769640048724909	NO	-
2699	ZINC01059661	667	0.10745220317761374	NO	-
2700	ZINC02738622	1472	0.10644316234308064	NO	-
2701	ZINC03593613	1946	0.10596012341508104	NO	-
2702	ZINC00223744	40	0.10559274208701724	NO	-
2703	ZINC01190639	866	0.10510437013946305	NO	-
2704	ZINC02738624	1473	0.1050838742621738	NO	-
2705	ZINC03593614	1947	0.10501629872068335	NO	-
2706	ZINC03409805	1816	0.10494446517953016	NO	-
2707	ZINC02359880	1226	0.10481549496174278	NO	-
2708	ZINC03867022	2238	0.10414495562383203	NO	-
2709	ZINC04465370	2648	0.10414495562383203	NO	-
2710	ZINC04467718	2653	0.10371211345399839	NO	-
2711	ZINC02439427	1279	0.10298894781428952	NO	-
2712	ZINC01346752	934	0.10288864585485971	NO	-
2713	ZINC03899028	2302	0.10262511371534577	NO	-
2714	ZINC03409766	1814	0.10251953578253381	NO	-
2715	ZINC03252170	1701	0.10240388479097311	NO	-
2716	ZINC04256180	2534	0.10240307072528892	NO	-
2717	ZINC01043465	636	0.10201490884729351	NO	-
2718	ZINC04633453	2705	0.10181129017127455	NO	-
2719	ZINC04256179	2532	0.10164420415983476	NO	-
2720	ZINC02501965	1315	0.10160279372694161	NO	-
2721	ZINC00870536	441	0.10141273929988907	NO	-
2722	ZINC04467637	2652	0.10126627231570534	NO	-
2723	ZINC01092520	744	0.10106589248594945	NO	-
2724	ZINC03370469	1786	0.10038596337309984	NO	-
2725	ZINC03899028	2301	0.1001050493000092	NO	-
2726	ZINC03899028	2303	0.10002053637355598	NO	-
2727	ZINC00907558	498	0.0997696868100494	NO	-
2728	ZINC03833932	42	0.09937491300492568	YES	15
2729	ZINC00905423	487	0.09936750594168495	NO	-
2730	ZINC00303204	53	0.09924855880316714	NO	-
2731	ZINC00876297	445	0.09890933609019946	NO	-
2732	ZINC00925059	515	0.09863299657870618	NO	-
2733	ZINC03333257	1744	0.09848364501387324	NO	-
2734	ZINC03858411	2190	0.09840480392793424	NO	-
2735	ZINC00925058	514	0.0981974210566023	NO	-
2736	ZINC02406514	1248	0.0981444394150845	NO	-
2737	ZINC00422894	102	0.09789465775183519	NO	-
2738	ZINC01153552	830	0.09743962975788387	NO	-
2739	ZINC02728560	1468	0.09738075889936879	NO	-
2740	ZINC03424518	1831	0.09719643569991239	NO	-
2741	ZINC01148395	824	0.09673701155692176	NO	-
2742	ZINC03333254	1743	0.09643815944469965	NO	-
2743	ZINC03550516	1930	0.09571828780449552	NO	-
2744	ZINC00877417	448	0.09555504582367644	NO	-
2745	ZINC03372928	1788	0.09478965486255382	NO	-
2746	ZINC03969317	2333	0.09457636609790591	NO	-
2747	ZINC01141428	817	0.09394810126280165	NO	-
2748	ZINC02620257	1332	0.09372530973531851	NO	-
2749	ZINC03867250	2252	0.09362682740969608	NO	-
2750	ZINC02657457	1369	0.0930131435873148	NO	-
2751	ZINC03970406	2339	0.09226652147885972	NO	-
2752	ZINC01366461	942	0.09133798727287053	NO	-
2753	ZINC03593611	1945	0.09010631175945945	NO	-
2754	ZINC01120739	789	0.08856647253534942	NO	-
2755	ZINC01225066	888	0.08704780439177168	NO	-
2756	ZINC04256180	2535	0.08416718075079695	NO	-
2757	ZINC03466207	1857	0.08369509772559278	NO	-
2758	ZINC03409834	1817	0.08363562091123365	NO	-
2759	ZINC04256179	2533	0.08357875128864342	NO	-
2760	ZINC00033020	9	0.08340633090124962	NO	-
2761	ZINC00527238	130	0.08216475677129484	NO	-
2762	ZINC03466203	1856	0.0820993106044353	NO	-
2763	ZINC03833905	1	0.08082595260471112	YES	1
2764	ZINC02741003	1475	0.07828888849136544	NO	-
