# Supplementary material for: 4D Flexible Atom-Pairs: An efficient probabilistic conformational space comparison for ligand-based virtual screening
Source: J Cheminform. 2011 Jul 6;3:23. doi: 10.1186/1758-2946-3-23 (PMC3156737; doi:10.1186/1758-2946-3-23)
Supplement: Additional file 1 — Archive of the 4D FAPOA result files. This is a Gzip compressed Tar archive containing the result files of the 4D FAPOA on the filtered DUD data sets. The result files are tab-separated plain text files including the following information: method name, active data set with size, cluster information and the distribution of the active molecules over the clusters, decoy data set with size, ratio active:decoy, AUC, awAUC, BEDROC scores for predefined alpha values as suggested by Truchon and Bayly [43], enrichment factors, relative enrichment factor [41], ROC enrichments, awROC enrichments at predefined false positive fractions, chemotype enrichment, ROC and awROC data points, and the ranking of each structure to compute other VS metrics. [file 1758-2946-3-23-S1.GZ › 4DFAPOA_mr_BW_ResultStatistic.dat]

###################################################################################################
# Screening Result File
# Method used: 4DFAPOA
> <Method_Name>
4DFAPOA
# Data set information
#	Query data set:	./mr/mr_query_CS_BW_300.0_T_GMM.sdf
#	Active data set: ./mr/mr_clustered_3D_MM_CS_BW_300.0_T_GMM.sdf with cluster information
#		Size: 13 molecules
#		Number of clusters: 2
#		Cluster Summery:
#			Cluster number	# molecules	% of actives
#			1		12		92.308
#			2		1		7.692
#	Decoy data set: ./mr/DUD_mr_decoys_ID_pass_MWPass_I_MM_CS_BW_300.0_T_GMM.sdf
#		Size: 636 molecules
#	Ratio actives : decoys
#		1.0 : 48.9231
> <AUC>
#	 ROC AUC
	0.9794388001935171
> <awAUC>
#	 ROC awAUC
	0.9290487421383647
> <BEDROC Scores>
#	Alpha Values	BEDROC Scores
	160.9	0.7116
	100.0	0.7037
	53.6	0.7179
	50.0	0.7216
	32.2	0.7535
	20.0	0.7975
	16.1	0.8188
	10.0	0.864
	8.0	0.8834
> <Enrichment Factors>
#	Fraction dataset	Enrichment factor
	0.0010	NaN
	0.01	32.61538461538461
	0.02	32.61538461538461
	0.05	16.817307692307693
	0.1	9.173076923076923
	0.2	4.930232558139535
	0.25	3.925925925925926
> <Relative enrichment factor>
#	Fraction dataset	Enrichment factor
	0.0010	0.0
	0.01	61.633281972265024
	0.02	61.633281972265024
	0.05	84.61538461538461
	0.1	92.3076923076923
	0.2	100.0
	0.25	100.0
> <ROC Enrichments>
#	True decoy fraction	Enrichment
	0.1	48.92307692307692
	0.5	97.84615384615384
	1.0	55.91208791208792
	2.0	30.10650887573965
	5.0	18.346153846153847
	10.0	9.173076923076923
> <awROC Enrichments>
#	Decoy fraction	Enrichment
	0.1	26.499999999999996
	0.5	52.99999999999999
	1.0	30.285714285714285
	2.0	16.307692307692307
	5.0	9.9375
	10.0	4.96875
> <Chemotype enrichment>
#	% data set	% active cluster
	0.0	0.0
	0.154	0.0
	0.154	50.0
	14.792	50.0
	14.792	100.0
	100.0	100.0
> <ROC curve data>
#	False positive rate	true positive rate
	0.0	0.0
	0.0	0.0769
	0.0016	0.0769
	0.0016	0.3077
	0.0031	0.3077
	0.0031	0.6154
	0.0204	0.6154
	0.0204	0.6923
	0.0252	0.6923
	0.0252	0.8462
	0.0487	0.8462
	0.0487	0.9231
	0.1305	0.9231
	0.1305	1.0
	1.0	1.0
> <awROC curve data>
#	False positive rate	true positive rate
	0.0	0.0
	0.0	0.0417
	0.0016	0.0417
	0.0016	0.1667
	0.0031	0.1667
	0.0031	0.3333
	0.0204	0.3333
	0.0204	0.375
	0.0252	0.375
	0.0252	0.4583
	0.0487	0.4583
	0.0487	0.5
	0.1305	0.5
	0.1305	1.0
	1.0	1.0
> <Screening Table>
# Rank	Mol name	Index in data set	Similarity 2 query	Active	Cluster number
1	ZINC03833824	10	0.7467088228998459	YES	1
2	ZINC02557303	287	0.6652319830153106	NO	-
3	ZINC03833822	9	0.5694520716584864	YES	1
4	ZINC03833953	3	0.5484695341398009	YES	1
5	ZINC03833823	7	0.5482175334992374	YES	1
6	ZINC00518125	74	0.5470477081635515	NO	-
7	ZINC03833952	2	0.5462997937027189	YES	1
8	ZINC03833954	4	0.5462195771014566	YES	1
9	ZINC03814383	1	0.5459087417702597	YES	1
10	ZINC03833821	8	0.5440677714852673	YES	1
11	ZINC00600270	88	0.5259068324178917	NO	-
12	ZINC00005796	2	0.5064863422614839	NO	-
13	ZINC03978418	546	0.4996658316989265	NO	-
14	ZINC01318473	191	0.49501687334408745	NO	-
15	ZINC02563521	289	0.4857104058859646	NO	-
16	ZINC02049026	232	0.48232349241088546	NO	-
17	ZINC00404503	57	0.48218278615863086	NO	-
18	ZINC02564653	291	0.47867039880142664	NO	-
19	ZINC03923526	504	0.47226993700668396	NO	-
20	ZINC03923499	503	0.47226220929840773	NO	-
21	ZINC00000511	1	0.46997432931006683	NO	-
22	ZINC03833819	11	0.4685435386543507	YES	1
23	ZINC01320244	195	0.4649149008460356	NO	-
24	ZINC04025036	566	0.4521685661497161	NO	-
25	ZINC02114289	246	0.4483221103293165	NO	-
26	ZINC04199917	5	0.44728497464254124	YES	1
27	ZINC04199918	6	0.44728497464254124	YES	1
28	ZINC02114293	249	0.4470525303242796	NO	-
29	ZINC02114292	248	0.44673697957046626	NO	-
30	ZINC02114290	247	0.44666292215115716	NO	-
31	ZINC00403932	56	0.4452151987535039	NO	-
32	ZINC01318255	190	0.44486517704808215	NO	-
33	ZINC04429072	621	0.4403423950266407	NO	-
34	ZINC01482659	216	0.43362077891421313	NO	-
35	ZINC03922964	502	0.433620778914213	NO	-
36	ZINC00487849	69	0.433251932749016	NO	-
37	ZINC03897196	490	0.42743718072543313	NO	-
38	ZINC02158594	264	0.4258513664205459	NO	-
39	ZINC04401122	620	0.424736484459375	NO	-
40	ZINC00537834	85	0.42070688892884983	NO	-
41	ZINC02563206	288	0.41647545259614077	NO	-
42	ZINC02563596	290	0.41143906372617745	NO	-
43	ZINC03833820	12	0.4102150043343481	YES	1
44	ZINC02126034	255	0.40231320682478633	NO	-
45	ZINC00022300	5	0.40215412352050117	NO	-
46	ZINC02126033	254	0.4021232647866192	NO	-
47	ZINC02522689	285	0.40107317632608236	NO	-
48	ZINC02126036	256	0.4010556607823893	NO	-
49	ZINC00227818	36	0.3992789899464825	NO	-
50	ZINC00487537	68	0.396148228416145	NO	-
51	ZINC04214048	590	0.3937765927961968	NO	-
52	ZINC03930731	506	0.3867444121899384	NO	-
53	ZINC03930731	507	0.3867444121899384	NO	-
54	ZINC03954030	510	0.3796317415403492	NO	-
55	ZINC00835439	141	0.3772159316577094	NO	-
56	ZINC03945214	509	0.3772074024031804	NO	-
57	ZINC00597207	87	0.3716041020539385	NO	-
58	ZINC00603925	91	0.37078096970483093	NO	-
59	ZINC00238499	38	0.368769079918548	NO	-
60	ZINC00526015	82	0.368769079918548	NO	-
61	ZINC00526157	83	0.368769079918548	NO	-
62	ZINC02153038	261	0.3657932408001842	NO	-
63	ZINC02115605	250	0.3632113384662575	NO	-
64	ZINC02115607	251	0.3631798338617373	NO	-
65	ZINC01319507	193	0.3623549386060916	NO	-
66	ZINC02153043	263	0.3621612453414391	NO	-
67	ZINC00621885	95	0.36214634341417185	NO	-
68	ZINC02034820	230	0.3621092554018765	NO	-
69	ZINC03897191	489	0.3619437138543849	NO	-
70	ZINC00689648	106	0.36194347726456283	NO	-
71	ZINC02153035	260	0.36103396889257533	NO	-
72	ZINC02153040	262	0.360742424127689	NO	-
73	ZINC00688118	105	0.3598841847088647	NO	-
74	ZINC03640328	414	0.3597270530105699	NO	-
75	ZINC00403784	54	0.35851374160730193	NO	-
76	ZINC00024781	7	0.3545907971572026	NO	-
77	ZINC03912359	500	0.352697022561384	NO	-
78	ZINC04063192	572	0.349931235025957	NO	-
79	ZINC04429074	622	0.34968794719115637	NO	-
80	ZINC02048890	231	0.34874517430424395	NO	-
81	ZINC00608226	93	0.3486561320474001	NO	-
82	ZINC03646116	416	0.34863107478319927	NO	-
83	ZINC00625064	96	0.3470543803802705	NO	-
84	ZINC00399065	51	0.34570575129463804	NO	-
85	ZINC03054976	338	0.3394797244408132	NO	-
86	ZINC01629606	226	0.33532219985455686	NO	-
87	ZINC02087530	235	0.3348569679212782	NO	-
88	ZINC02112360	245	0.3346680622768752	NO	-
89	ZINC02112349	244	0.33465194066870463	NO	-
90	ZINC00403790	55	0.33369445208324655	NO	-
91	ZINC00607747	92	0.3249285691770771	NO	-
92	ZINC04292874	604	0.32167841061451474	NO	-
93	ZINC04605239	635	0.3186913554708409	NO	-
94	ZINC00517803	72	0.3164536576537418	NO	-
95	ZINC00600910	89	0.3134197438227998	NO	-
96	ZINC03833825	13	0.3116161388797993	YES	2
97	ZINC00896494	148	0.31016739135355365	NO	-
98	ZINC01618595	223	0.3063135689014632	NO	-
99	ZINC01318524	192	0.30574869342644784	NO	-
100	ZINC00839692	142	0.2924494154104523	NO	-
101	ZINC00839693	143	0.2923849573422159	NO	-
102	ZINC01619668	224	0.29053426147209466	NO	-
103	ZINC01619668	225	0.29035048289729326	NO	-
104	ZINC03645549	415	0.28556166085338003	NO	-
105	ZINC03197426	344	0.28357325583658294	NO	-
106	ZINC00689761	107	0.2782866998836589	NO	-
107	ZINC00898035	149	0.27006091176818275	NO	-
108	ZINC03986946	548	0.26153923740875396	NO	-
109	ZINC03858617	465	0.26015117870893384	NO	-
110	ZINC03858617	466	0.26015117870893384	NO	-
111	ZINC03858617	467	0.26015117870893384	NO	-
112	ZINC03858617	468	0.26015117870893384	NO	-
113	ZINC00689789	110	0.25881265368702305	NO	-
114	ZINC03986938	547	0.2567755624286773	NO	-
115	ZINC00402924	53	0.25511283392023865	NO	-
116	ZINC03652198	417	0.24087736663143922	NO	-
117	ZINC00689783	109	0.23743779899196038	NO	-
118	ZINC00402851	52	0.2299475686216241	NO	-
119	ZINC02124026	253	0.22676990985016737	NO	-
120	ZINC03963806	512	0.22663553940110281	NO	-
121	ZINC01576670	222	0.2257304076540912	NO	-
122	ZINC02090873	237	0.2241755989043922	NO	-
123	ZINC02090872	236	0.22417559890439215	NO	-
124	ZINC00522903	77	0.22011936949380181	NO	-
125	ZINC02123971	252	0.2198515735593228	NO	-
126	ZINC04025001	565	0.2182351531920906	NO	-
127	ZINC04081955	575	0.21462122246670312	NO	-
128	ZINC04027520	567	0.21420045249514805	NO	-
129	ZINC04259958	597	0.21326676595100078	NO	-
130	ZINC04259952	596	0.21322271023057934	NO	-
131	ZINC02095058	240	0.21017208866974105	NO	-
132	ZINC04005227	553	0.20769896861288978	NO	-
133	ZINC04005227	554	0.20769896861288978	NO	-
134	ZINC01103267	180	0.20587967106962177	NO	-
135	ZINC02097632	241	0.20522535620254423	NO	-
136	ZINC02996843	336	0.20320339793370662	NO	-
137	ZINC00088523	15	0.20204841004388413	NO	-
138	ZINC03882527	478	0.19986031788117858	NO	-
139	ZINC00780227	120	0.19836235339713543	NO	-
140	ZINC01319840	194	0.1935033553012626	NO	-
141	ZINC03970180	532	0.19242160934823854	NO	-
142	ZINC03970180	533	0.19242160934823854	NO	-
143	ZINC03970181	534	0.19242160934823854	NO	-
144	ZINC03970181	536	0.19242160934823854	NO	-
145	ZINC03970181	537	0.19242160934823854	NO	-
146	ZINC00792936	122	0.19213226375500922	NO	-
147	ZINC00780233	121	0.19197320139368734	NO	-
148	ZINC00150871	22	0.190617032785382	NO	-
149	ZINC02692995	305	0.18952491933377955	NO	-
150	ZINC03890020	481	0.1894493833414796	NO	-
151	ZINC00689771	108	0.18875660659716376	NO	-
152	ZINC03856319	452	0.18796718569810264	NO	-
153	ZINC03856321	454	0.18796441754482643	NO	-
154	ZINC03856322	455	0.18793619218627228	NO	-
155	ZINC03856320	453	0.18793619218627217	NO	-
156	ZINC00518064	73	0.18756196414638057	NO	-
157	ZINC03969842	517	0.18404373093158066	NO	-
158	ZINC00662884	100	0.18388475189862583	NO	-
159	ZINC03969842	518	0.18335609697094504	NO	-
160	ZINC03969842	516	0.18256908756030774	NO	-
161	ZINC00916029	154	0.18126843856837171	NO	-
162	ZINC01408512	196	0.18124493321834015	NO	-
163	ZINC03969898	521	0.18047359053537143	NO	-
164	ZINC03969841	514	0.18040210826245498	NO	-
165	ZINC03969898	520	0.1803164407305669	NO	-
166	ZINC03969898	519	0.18020642602573453	NO	-
167	ZINC03969841	513	0.17989620741357326	NO	-
168	ZINC03969841	515	0.17989204284259128	NO	-
169	ZINC03463222	376	0.179584797646342	NO	-
170	ZINC03516721	384	0.17622206171657248	NO	-
171	ZINC01460181	210	0.17535654064814582	NO	-
172	ZINC04308274	612	0.1742083636679264	NO	-
173	ZINC04488897	633	0.17083375858484878	NO	-
174	ZINC03518026	386	0.16952849989040478	NO	-
175	ZINC04488891	632	0.16951376316874833	NO	-
176	ZINC02105606	242	0.16927752663069914	NO	-
177	ZINC03970283	538	0.16860443849144968	NO	-
178	ZINC03970284	542	0.16860443849144968	NO	-
179	ZINC04101742	579	0.16841820963118062	NO	-
180	ZINC03891048	485	0.16777572435916838	NO	-
181	ZINC03891047	484	0.16771959771295902	NO	-
182	ZINC03970149	529	0.16689430438544398	NO	-
183	ZINC03970148	525	0.16638179301323572	NO	-
184	ZINC03970149	527	0.1662353669228877	NO	-
185	ZINC00492451	70	0.16566199610991755	NO	-
186	ZINC00408381	58	0.16560313078705924	NO	-
187	ZINC03271352	352	0.16548912587394404	NO	-
188	ZINC03970148	522	0.1649584983252416	NO	-
189	ZINC04098189	578	0.16481848667378765	NO	-
190	ZINC03970149	526	0.16475798994074853	NO	-
191	ZINC03970148	523	0.16450403607160163	NO	-
192	ZINC00924552	155	0.16408630766028734	NO	-
193	ZINC03970148	524	0.16312822066813484	NO	-
194	ZINC03073413	339	0.16306447842469457	NO	-
195	ZINC00670891	102	0.1627636773691385	NO	-
196	ZINC03970149	528	0.162714641230549	NO	-
197	ZINC00670889	101	0.16270317847754873	NO	-
198	ZINC00841931	144	0.162239580276346	NO	-
199	ZINC04488875	631	0.1620785509207736	NO	-
200	ZINC03905810	498	0.1619545385090674	NO	-
201	ZINC03901422	492	0.16192758840271498	NO	-
202	ZINC03905810	499	0.16165317738635065	NO	-
203	ZINC03905810	497	0.161417635673298	NO	-
204	ZINC03892116	486	0.16129685991095752	NO	-
205	ZINC03901422	491	0.1611584597882486	NO	-
206	ZINC03892117	487	0.16079990637310987	NO	-
207	ZINC03901422	493	0.16064287549394915	NO	-
208	ZINC01101653	179	0.1605316039017147	NO	-
209	ZINC03901422	494	0.1604914589178362	NO	-
210	ZINC01101652	178	0.16000154743231063	NO	-
211	ZINC03392852	368	0.15783874842357654	NO	-
212	ZINC03392851	367	0.15768032422570125	NO	-
213	ZINC03370070	364	0.1575386971278809	NO	-
214	ZINC03370063	361	0.15741791158021934	NO	-
215	ZINC03392846	365	0.1570530207558693	NO	-
216	ZINC03527668	393	0.15669062032990008	NO	-
217	ZINC03532919	395	0.15666658981785728	NO	-
218	ZINC03392848	366	0.15666568428100552	NO	-
219	ZINC03532918	394	0.1565716827619791	NO	-
220	ZINC00727472	114	0.15650783166899404	NO	-
221	ZINC03527667	392	0.15648899612221967	NO	-
222	ZINC00900253	151	0.15638491581733002	NO	-
223	ZINC03370068	363	0.15620887515098245	NO	-
224	ZINC03370066	362	0.15614038799413862	NO	-
225	ZINC04287908	603	0.15583462134991358	NO	-
226	ZINC04059991	571	0.1551970091570885	NO	-
227	ZINC04143819	585	0.15518017506470094	NO	-
228	ZINC03463179	375	0.15495637058877423	NO	-
229	ZINC00727473	115	0.15494790101375314	NO	-
230	ZINC04469409	627	0.1549395553191875	NO	-
231	ZINC02659113	301	0.1537576364353924	NO	-
232	ZINC04144597	586	0.15349703350564145	NO	-
233	ZINC01630836	227	0.15332068842487917	NO	-
234	ZINC02659116	303	0.15331539389342488	NO	-
235	ZINC02659115	302	0.15312551990834186	NO	-
236	ZINC04488919	634	0.1530847462345818	NO	-
237	ZINC04469478	629	0.15207788143702258	NO	-
238	ZINC03913393	501	0.15198563665407241	NO	-
239	ZINC04059991	570	0.1515147021013685	NO	-
240	ZINC04059991	569	0.15150867377249597	NO	-
241	ZINC00900253	150	0.15141178450324044	NO	-
242	ZINC01061332	169	0.15133947683065654	NO	-
243	ZINC02092442	238	0.1501690017858526	NO	-
244	ZINC04308235	611	0.149822433251512	NO	-
245	ZINC03339945	357	0.14953304398679731	NO	-
246	ZINC03527644	391	0.14912273253809147	NO	-
247	ZINC04279357	598	0.14909572316217892	NO	-
248	ZINC02648065	296	0.14903242469073252	NO	-
249	ZINC03322949	354	0.14900142750949935	NO	-
250	ZINC03408295	369	0.1485543224132599	NO	-
251	ZINC03522029	388	0.14792474046431375	NO	-
252	ZINC03522030	389	0.14764579514860843	NO	-
253	ZINC04005227	552	0.14718262208048266	NO	-
254	ZINC03505367	380	0.1467468546716648	NO	-
255	ZINC00818769	139	0.14635448974529036	NO	-
256	ZINC03463328	377	0.1461324576839701	NO	-
257	ZINC04005227	551	0.14603183633600653	NO	-
258	ZINC02469396	278	0.14566073743316277	NO	-
259	ZINC03516722	385	0.1455380049641549	NO	-
260	ZINC01476211	215	0.14548921856436775	NO	-
261	ZINC01563929	221	0.14461420828693416	NO	-
262	ZINC03903532	496	0.14437362391223893	NO	-
263	ZINC02759251	312	0.1442733393723475	NO	-
264	ZINC02759252	313	0.14373705940182208	NO	-
265	ZINC04469426	628	0.14370702004563252	NO	-
266	ZINC00727468	113	0.14365265815514838	NO	-
267	ZINC04258175	595	0.1430976682532513	NO	-
268	ZINC02621001	293	0.14234420398734524	NO	-
269	ZINC04015623	561	0.14221238491803093	NO	-
270	ZINC04015623	563	0.14185673178836747	NO	-
271	ZINC03516421	383	0.14178940079947178	NO	-
272	ZINC04015623	564	0.14167585726175036	NO	-
273	ZINC03903523	495	0.14157067049861138	NO	-
274	ZINC04015623	562	0.14131725554927235	NO	-
275	ZINC01009625	163	0.1396617499004081	NO	-
276	ZINC04385906	618	0.13958224701940258	NO	-
277	ZINC03533207	398	0.1393967869723245	NO	-
278	ZINC01009624	162	0.13939607321825806	NO	-
279	ZINC02174611	265	0.13927004968626605	NO	-
280	ZINC03610266	413	0.1391550448943232	NO	-
281	ZINC00111603	19	0.1391073093616045	NO	-
282	ZINC03533208	399	0.1389142206165738	NO	-
283	ZINC03533209	400	0.1388775653629955	NO	-
284	ZINC03462980	374	0.1388284944625039	NO	-
285	ZINC03533206	397	0.13848744655147488	NO	-
286	ZINC02658141	300	0.13823431369282727	NO	-
287	ZINC03462976	373	0.13800081371543638	NO	-
288	ZINC03867651	477	0.1371027288485152	NO	-
289	ZINC03867651	476	0.13660962819261507	NO	-
290	ZINC00894610	147	0.13654812980839479	NO	-
291	ZINC01413605	198	0.1362188178159028	NO	-
292	ZINC03940600	508	0.1357615827607484	NO	-
293	ZINC02499815	283	0.13567398725002106	NO	-
294	ZINC04319340	614	0.1356221160889458	NO	-
295	ZINC02499815	282	0.13542416796634565	NO	-
296	ZINC00427670	64	0.13526651969806655	NO	-
297	ZINC00427669	63	0.1351403525807443	NO	-
298	ZINC01085004	175	0.13507115172298997	NO	-
299	ZINC00978559	160	0.13500164661077957	NO	-
300	ZINC01139890	186	0.13495494632492008	NO	-
301	ZINC00804244	125	0.13494672879860775	NO	-
302	ZINC00804246	126	0.1349401579676539	NO	-
303	ZINC01139888	185	0.13482730944216545	NO	-
304	ZINC00978558	159	0.13473860254281414	NO	-
305	ZINC03550853	402	0.13445234700158928	NO	-
306	ZINC00290912	43	0.13422973752710993	NO	-
307	ZINC00290917	44	0.13420058141878402	NO	-
308	ZINC01085003	174	0.13406649646014274	NO	-
309	ZINC03521990	387	0.13367753234257768	NO	-
310	ZINC02078727	234	0.13358985860298908	NO	-
311	ZINC02770625	318	0.13291308891030187	NO	-
312	ZINC00792937	123	0.13250879078968314	NO	-
313	ZINC01095625	176	0.13248879534014008	NO	-
314	ZINC02758423	311	0.1324883640496432	NO	-
315	ZINC02758422	310	0.13243171313337257	NO	-
316	ZINC01095625	177	0.1323852549968817	NO	-
317	ZINC00629093	97	0.13220678789868762	NO	-
318	ZINC00629094	98	0.13220154110721408	NO	-
319	ZINC00682747	103	0.13215462603717415	NO	-
320	ZINC01252965	188	0.13194171542534527	NO	-
321	ZINC00682748	104	0.13181942197802343	NO	-
322	ZINC01448302	207	0.1315599911916902	NO	-
323	ZINC03432066	370	0.13146600123736787	NO	-
324	ZINC00037398	9	0.13115912420037934	NO	-
325	ZINC03212122	346	0.13096141304133155	NO	-
326	ZINC03212122	345	0.13095810686080844	NO	-
327	ZINC03212124	348	0.13095630106251815	NO	-
328	ZINC03212124	347	0.130952025576113	NO	-
329	ZINC00536614	84	0.13058868924675124	NO	-
330	ZINC01448301	206	0.13052168453106078	NO	-
331	ZINC04013281	560	0.13048867628551702	NO	-
332	ZINC00632629	99	0.1303849972922124	NO	-
333	ZINC03605046	412	0.130176942689332	NO	-
334	ZINC04013281	559	0.13014057605499924	NO	-
335	ZINC00809392	135	0.12955273829534167	NO	-
336	ZINC03970181	535	0.1294575718882548	NO	-
337	ZINC03970180	531	0.12880427532247327	NO	-
338	ZINC03970180	530	0.12829203837272854	NO	-
339	ZINC04284887	602	0.12802352989439908	NO	-
340	ZINC04284887	601	0.12798214358610124	NO	-
341	ZINC00706510	112	0.12785744935509405	NO	-
342	ZINC00204284	32	0.1278482062017092	NO	-
343	ZINC00706509	111	0.12759801272588528	NO	-
344	ZINC01065966	170	0.12731125565304613	NO	-
345	ZINC00204284	33	0.12710589145273907	NO	-
346	ZINC00521078	76	0.12708922193624445	NO	-
347	ZINC02442597	277	0.12662753311497338	NO	-
348	ZINC00096411	16	0.12638272293297909	NO	-
349	ZINC01413557	197	0.1262906454153875	NO	-
350	ZINC02499788	280	0.12613271045185295	NO	-
351	ZINC04005283	555	0.12603213073024327	NO	-
352	ZINC03334219	355	0.12594130735227266	NO	-
353	ZINC02499788	281	0.1259236225619888	NO	-
354	ZINC04005283	556	0.12574148743702504	NO	-
355	ZINC04005283	557	0.12574148725906253	NO	-
356	ZINC04005283	558	0.12574148725906248	NO	-
357	ZINC03970283	539	0.12548022515242208	NO	-
358	ZINC03970283	540	0.12548022515242208	NO	-
359	ZINC03970283	541	0.12548022515242208	NO	-
360	ZINC03970284	543	0.12548022515242208	NO	-
361	ZINC03970284	544	0.12548022515242208	NO	-
362	ZINC03970284	545	0.12548022515242208	NO	-
363	ZINC03683406	418	0.12494398163440922	NO	-
364	ZINC04070122	573	0.12455923651668852	NO	-
365	ZINC02411330	275	0.12418217458919215	NO	-
366	ZINC03505751	382	0.12407389922355354	NO	-
367	ZINC00818649	137	0.12329933683755098	NO	-
368	ZINC03505745	381	0.12314118599943874	NO	-
369	ZINC03532931	396	0.12270811562032673	NO	-
370	ZINC02952706	334	0.12266608787382308	NO	-
371	ZINC00818650	138	0.12236380141391921	NO	-
372	ZINC02770638	319	0.12195132830512706	NO	-
373	ZINC02304864	273	0.1219291893403485	NO	-
374	ZINC02770132	315	0.12122589214375301	NO	-
375	ZINC02770639	320	0.12095561153126456	NO	-
376	ZINC00413613	59	0.1206038694266381	NO	-
377	ZINC00372255	49	0.12004518620858394	NO	-
378	ZINC04249394	592	0.11975986862356833	NO	-
379	ZINC02770537	317	0.11900574467463026	NO	-
380	ZINC02247157	271	0.11900224390723821	NO	-
381	ZINC02247156	270	0.11890484614783371	NO	-
382	ZINC01461158	212	0.11852078882566532	NO	-
383	ZINC01461157	211	0.11850079117124983	NO	-
384	ZINC04209374	589	0.11838518433563801	NO	-
385	ZINC03862032	474	0.11827733046573422	NO	-
386	ZINC00371877	48	0.11806188145028598	NO	-
387	ZINC02884183	330	0.1179984957675654	NO	-
388	ZINC02358336	274	0.11789666917396752	NO	-
389	ZINC02770536	316	0.11725075376287492	NO	-
390	ZINC03577809	410	0.11623782698058963	NO	-
391	ZINC02503471	284	0.11548650828639749	NO	-
392	ZINC03577808	409	0.11500136859920393	NO	-
393	ZINC02915572	331	0.11487768855840107	NO	-
394	ZINC00109625	18	0.1148671741183492	NO	-
395	ZINC03491115	379	0.11428741480119838	NO	-
396	ZINC03684706	419	0.1142601671561221	NO	-
397	ZINC01471234	214	0.11309818794747367	NO	-
398	ZINC01471233	213	0.11309399983043786	NO	-
399	ZINC00153750	23	0.1125520612278831	NO	-
400	ZINC01452011	208	0.11243632583598133	NO	-
401	ZINC02763028	314	0.11236824380384862	NO	-
402	ZINC04488744	630	0.1112707885012477	NO	-
403	ZINC00978788	161	0.110378931461764	NO	-
404	ZINC03572951	408	0.1099562657287562	NO	-
405	ZINC00814679	136	0.10985590769874434	NO	-
406	ZINC00751859	116	0.10914686848919757	NO	-
407	ZINC03522078	390	0.10878896056986478	NO	-
408	ZINC02543471	286	0.10767538443427685	NO	-
409	ZINC00236385	37	0.1075537519479283	NO	-
410	ZINC01686969	228	0.10667724678181416	NO	-
411	ZINC04341284	616	0.10561620272189495	NO	-
412	ZINC03962670	511	0.10496454218130796	NO	-
413	ZINC04249489	593	0.10486289572506248	NO	-
414	ZINC02231243	266	0.10442225914360369	NO	-
415	ZINC02231245	267	0.10441177183462254	NO	-
416	ZINC02231249	269	0.1043820914108412	NO	-
417	ZINC02231247	268	0.10436655192223114	NO	-
418	ZINC04435832	623	0.10423609700185292	NO	-
419	ZINC03592794	411	0.1042005431881621	NO	-
420	ZINC02789147	323	0.10357391350000072	NO	-
421	ZINC00284468	41	0.10298148068665383	NO	-
422	ZINC04251102	594	0.10287344902933347	NO	-
423	ZINC01080665	173	0.10285480167656054	NO	-
424	ZINC03838390	422	0.10222503865265073	NO	-
425	ZINC04295745	605	0.10173004386636218	NO	-
426	ZINC00223146	35	0.10081229318994771	NO	-
427	ZINC04325414	615	0.10043260707742936	NO	-
428	ZINC00016907	4	0.10039832637270339	NO	-
429	ZINC03339746	356	0.10021798662931668	NO	-
430	ZINC02657420	299	0.09992697216208712	NO	-
431	ZINC03551997	403	0.09985073642678369	NO	-
432	ZINC01432507	201	0.09974408856764302	NO	-
433	ZINC00603426	90	0.09932592210312427	NO	-
434	ZINC02730326	306	0.09780952580234004	NO	-
435	ZINC02928237	332	0.0976658397562285	NO	-
436	ZINC03566469	407	0.09763719581484821	NO	-
437	ZINC03891013	482	0.09712644132458112	NO	-
438	ZINC00419102	61	0.09712343488108081	NO	-
439	ZINC00845754	145	0.09695114248179941	NO	-
440	ZINC00845754	146	0.0967457449689483	NO	-
441	ZINC03853207	450	0.09670977837274518	NO	-
442	ZINC03853208	451	0.09663485786063222	NO	-
443	ZINC03110775	340	0.09655046261684745	NO	-
444	ZINC04102734	581	0.09650434074459409	NO	-
445	ZINC03891015	483	0.0963394235315804	NO	-
446	ZINC04102734	583	0.09603372999997997	NO	-
447	ZINC02497062	279	0.09569624945964945	NO	-
448	ZINC00794383	124	0.09563585646167812	NO	-
449	ZINC00429554	66	0.095404707847068	NO	-
450	ZINC01155976	187	0.09525847101387946	NO	-
451	ZINC03849659	440	0.09522098729627326	NO	-
452	ZINC03844141	424	0.09520869201722308	NO	-
453	ZINC03848702	431	0.0950451376953213	NO	-
454	ZINC04031111	568	0.0950097987122612	NO	-
455	ZINC03844141	423	0.09498918191103241	NO	-
456	ZINC04102734	582	0.09487550943071531	NO	-
457	ZINC04102734	580	0.09480029630676473	NO	-
458	ZINC03849659	439	0.09446415726284611	NO	-
459	ZINC03849659	441	0.09441487567944551	NO	-
460	ZINC03849659	442	0.0944148538097587	NO	-
461	ZINC03848702	434	0.09435216415075089	NO	-
462	ZINC03848702	433	0.09426570532310274	NO	-
463	ZINC02664616	304	0.09426191067732966	NO	-
464	ZINC03486256	378	0.09425311735548098	NO	-
465	ZINC00223143	34	0.09416116294602159	NO	-
466	ZINC03848702	432	0.09377115996119469	NO	-
467	ZINC03844141	426	0.09304896369558736	NO	-
468	ZINC02297917	272	0.09299684279064656	NO	-
469	ZINC01491589	218	0.09267265157645156	NO	-
470	ZINC03844141	425	0.09255749768032172	NO	-
471	ZINC03544467	401	0.09250267634297858	NO	-
472	ZINC02804182	329	0.09245435360105617	NO	-
473	ZINC00125757	20	0.09220160904783176	NO	-
474	ZINC00519062	75	0.09195782491368329	NO	-
475	ZINC00912972	153	0.09153213820095402	NO	-
476	ZINC03858380	464	0.09128618333165263	NO	-
477	ZINC01025817	164	0.09127880192365466	NO	-
478	ZINC03850909	449	0.0910760905694481	NO	-
479	ZINC01432508	202	0.09092319877316596	NO	-
480	ZINC03850909	448	0.09085914071488158	NO	-
481	ZINC01423903	200	0.09062740204974262	NO	-
482	ZINC03848663	430	0.09048398469171913	NO	-
483	ZINC00912053	152	0.09025985113274013	NO	-
484	ZINC03848663	428	0.09023505386240425	NO	-
485	ZINC03848663	429	0.0899936876686002	NO	-
486	ZINC02642678	295	0.08995640015814256	NO	-
487	ZINC00428658	65	0.08981594336928053	NO	-
488	ZINC02065584	233	0.08970826069671256	NO	-
489	ZINC01136735	184	0.08966352783480205	NO	-
490	ZINC04370886	617	0.08936225867188426	NO	-
491	ZINC02106616	243	0.08929796343464241	NO	-
492	ZINC03848663	427	0.08902654289022557	NO	-
493	ZINC00192121	31	0.08851198983512815	NO	-
494	ZINC03849507	438	0.08847459092051536	NO	-
495	ZINC03850476	445	0.08844787364521337	NO	-
496	ZINC00517586	71	0.08825326447442908	NO	-
497	ZINC04166134	588	0.0880973085129867	NO	-
498	ZINC03849507	437	0.08808704269491305	NO	-
499	ZINC03850476	444	0.08795229345511535	NO	-
500	ZINC01069245	172	0.08754140030363691	NO	-
501	ZINC03849705	443	0.08735476483694804	NO	-
502	ZINC00023052	6	0.08706968184994217	NO	-
503	ZINC03859676	473	0.08694718074860731	NO	-
504	ZINC01057930	167	0.08662620933006118	NO	-
505	ZINC01057930	168	0.08662620933006118	NO	-
506	ZINC01116942	183	0.08657723109878723	NO	-
507	ZINC00192121	30	0.08642593470300938	NO	-
508	ZINC01907885	229	0.08632652019831656	NO	-
509	ZINC04001800	550	0.08631851424720947	NO	-
510	ZINC00523765	80	0.0863149766607482	NO	-
511	ZINC00426586	62	0.08628159083318847	NO	-
512	ZINC01069241	171	0.08618445178909616	NO	-
513	ZINC00523764	79	0.08605908397800678	NO	-
514	ZINC02961206	335	0.08585457646366697	NO	-
515	ZINC00523764	78	0.08583762089952798	NO	-
516	ZINC00044135	13	0.08574313592321547	NO	-
517	ZINC04622507	636	0.08569019784179457	NO	-
518	ZINC03849401	436	0.08550646135262963	NO	-
519	ZINC00523765	81	0.08547711737715565	NO	-
520	ZINC01487091	217	0.08544940630662573	NO	-
521	ZINC00044135	12	0.08538717013331633	NO	-
522	ZINC01057930	166	0.08537290536212383	NO	-
523	ZINC00180630	28	0.08533969219343367	NO	-
524	ZINC01255771	189	0.08532104458489555	NO	-
525	ZINC00180630	29	0.08522142605695394	NO	-
526	ZINC03849401	435	0.08512323798377369	NO	-
527	ZINC00824766	140	0.08510581994844754	NO	-
528	ZINC04001800	549	0.08495815320475092	NO	-
529	ZINC04095311	576	0.08489857729309067	NO	-
530	ZINC00026268	8	0.08473970858355506	NO	-
531	ZINC00042947	10	0.08457607104522788	NO	-
532	ZINC00479837	67	0.08431820348019672	NO	-
533	ZINC00042947	11	0.08409602600451975	NO	-
534	ZINC00808482	130	0.08352697614770178	NO	-
535	ZINC04095311	577	0.0833908086548622	NO	-
536	ZINC00808482	129	0.08326766720704401	NO	-
537	ZINC00808481	128	0.08322648794423507	NO	-
538	ZINC00808485	134	0.08304279720935337	NO	-
539	ZINC03857651	459	0.08301465418201721	NO	-
540	ZINC03857650	456	0.08272171813857945	NO	-
541	ZINC03857650	457	0.08270858375717398	NO	-
542	ZINC03863326	475	0.0826253693228883	NO	-
543	ZINC00808481	127	0.08237487086905752	NO	-
544	ZINC03857652	460	0.08234926915404528	NO	-
545	ZINC04386499	619	0.08229319182498593	NO	-
546	ZINC03857653	462	0.08214705261125632	NO	-
547	ZINC00808483	132	0.08211607121086222	NO	-
548	ZINC00808483	131	0.08208172230787553	NO	-
549	ZINC00808485	133	0.08208172230786667	NO	-
550	ZINC03857652	461	0.08199908727581393	NO	-
551	ZINC03857653	463	0.08198559098715205	NO	-
552	ZINC03857651	458	0.08160388178512477	NO	-
553	ZINC00249298	39	0.08157932376911124	NO	-
554	ZINC00170410	25	0.08156053908322618	NO	-
555	ZINC00170410	27	0.08123697350237297	NO	-
556	ZINC04466700	626	0.08117699146142524	NO	-
557	ZINC02651857	297	0.08103311577313153	NO	-
558	ZINC00170410	26	0.08037378177897152	NO	-
559	ZINC04466700	625	0.08030684875161544	NO	-
560	ZINC00170410	24	0.08020217527110189	NO	-
561	ZINC03893542	488	0.08008222853299583	NO	-
562	ZINC04309192	613	0.07982810292565432	NO	-
563	ZINC00609316	94	0.07944329071461342	NO	-
564	ZINC03216188	349	0.07906923926609731	NO	-
565	ZINC02802975	324	0.07905969244109289	NO	-
566	ZINC00128938	21	0.07897798563001121	NO	-
567	ZINC03859281	469	0.07878048943606457	NO	-
568	ZINC03859281	470	0.0787804893989076	NO	-
569	ZINC03193412	343	0.07868871560691963	NO	-
570	ZINC02930764	333	0.07850287222820679	NO	-
571	ZINC03193410	342	0.078433480247827	NO	-
572	ZINC02803939	326	0.07823204164881388	NO	-
573	ZINC02803938	325	0.07821926636279208	NO	-
574	ZINC02755226	309	0.07803833417982899	NO	-
575	ZINC02804161	327	0.07785253740542282	NO	-
576	ZINC00928725	157	0.07780558872871621	NO	-
577	ZINC02804162	328	0.07779428655700565	NO	-
578	ZINC00306141	45	0.0777235073450744	NO	-
579	ZINC04280320	599	0.07768959821713972	NO	-
580	ZINC00928725	156	0.0773223183644091	NO	-
581	ZINC03850595	447	0.07712623944237933	NO	-
582	ZINC03191426	341	0.07684647665926408	NO	-
583	ZINC02773161	321	0.07668571789399134	NO	-
584	ZINC03850595	446	0.07663468242773971	NO	-
585	ZINC02570770	292	0.07659922550362733	NO	-
586	ZINC01106706	182	0.07637295100012263	NO	-
587	ZINC02416207	276	0.07598854148999248	NO	-
588	ZINC01029947	165	0.0759404159108698	NO	-
589	ZINC00382630	50	0.07532211040584777	NO	-
590	ZINC03346232	358	0.07532128119203456	NO	-
591	ZINC01103337	181	0.0750205311430028	NO	-
592	ZINC04306250	609	0.07448828604692076	NO	-
593	ZINC01542804	219	0.07422492294020282	NO	-
594	ZINC03360613	359	0.07372169188797699	NO	-
595	ZINC04306068	607	0.0733326429268692	NO	-
596	ZINC03360615	360	0.07303306962260199	NO	-
597	ZINC01542805	220	0.07270579912360889	NO	-
598	ZINC03020839	337	0.07235299421878053	NO	-
599	ZINC00576822	86	0.07176886373628752	NO	-
600	ZINC04306254	610	0.07170401572587116	NO	-
601	ZINC04452527	624	0.0711485804483646	NO	-
602	ZINC00306610	46	0.07034620453217998	NO	-
603	ZINC01438791	203	0.06985362914981852	NO	-
604	ZINC01438792	204	0.06960594886785408	NO	-
605	ZINC02092916	239	0.0693710307696766	NO	-
606	ZINC02140146	257	0.06912479007029597	NO	-
607	ZINC01438793	205	0.06905430968977644	NO	-
608	ZINC02140151	259	0.06892460461675007	NO	-
609	ZINC02140149	258	0.06891852216907896	NO	-
610	ZINC04280322	600	0.06645274543196542	NO	-
611	ZINC00942148	158	0.06588579073590067	NO	-
612	ZINC03241740	351	0.0654119007291033	NO	-
613	ZINC03885465	479	0.06480201133725451	NO	-
614	ZINC03222502	350	0.06442228805378905	NO	-
615	ZINC04117514	584	0.0637326525079327	NO	-
616	ZINC03887465	480	0.06331456530350286	NO	-
617	ZINC00776282	119	0.06305410223232917	NO	-
618	ZINC00775968	118	0.06303504091757306	NO	-
619	ZINC04158831	587	0.06283902315556802	NO	-
620	ZINC00309282	47	0.06283446130891658	NO	-
621	ZINC03859515	471	0.06224408594246468	NO	-
622	ZINC03859515	472	0.06152678113475532	NO	-
623	ZINC03552471	404	0.06137258756784259	NO	-
624	ZINC01422771	199	0.06104212974752974	NO	-
625	ZINC03443620	372	0.060913108363434575	NO	-
626	ZINC04074768	574	0.060518768573051974	NO	-
627	ZINC00417751	60	0.06004199797934795	NO	-
628	ZINC03826127	420	0.059885592091906206	NO	-
629	ZINC03826130	421	0.05950187410380351	NO	-
630	ZINC00055320	14	0.05934600023611052	NO	-
631	ZINC02781263	322	0.058727827502057406	NO	-
632	ZINC02656707	298	0.057357571019708224	NO	-
633	ZINC04305955	606	0.05690447294814821	NO	-
634	ZINC00012190	3	0.056431030534402966	NO	-
635	ZINC01459895	209	0.05611514382183458	NO	-
636	ZINC03289594	353	0.05571005355022105	NO	-
637	ZINC00106666	17	0.05568402107913993	NO	-
638	ZINC02637641	294	0.055160181323694546	NO	-
639	ZINC03564324	405	0.054791570635047276	NO	-
640	ZINC00250096	40	0.0547828705898357	NO	-
641	ZINC03566289	406	0.05421571190421896	NO	-
642	ZINC04306243	608	0.05216336653752078	NO	-
643	ZINC04223088	591	0.05004357467948522	NO	-
644	ZINC00755212	117	0.04993999905300795	NO	-
645	ZINC03930023	505	0.04932154318313922	NO	-
646	ZINC02742317	307	0.047437512313620936	NO	-
647	ZINC02754365	308	0.04670109552049992	NO	-
648	ZINC03442098	371	0.03678619233470448	NO	-
649	ZINC00289558	42	0.03241032298195205	NO	-
