# Supplementary material for: 4D Flexible Atom-Pairs: An efficient probabilistic conformational space comparison for ligand-based virtual screening
Source: J Cheminform. 2011 Jul 6;3:23. doi: 10.1186/1758-2946-3-23 (PMC3156737; doi:10.1186/1758-2946-3-23)
Supplement: Additional file 1 — Archive of the 4D FAPOA result files. This is a Gzip compressed Tar archive containing the result files of the 4D FAPOA on the filtered DUD data sets. The result files are tab-separated plain text files including the following information: method name, active data set with size, cluster information and the distribution of the active molecules over the clusters, decoy data set with size, ratio active:decoy, AUC, awAUC, BEDROC scores for predefined alpha values as suggested by Truchon and Bayly [43], enrichment factors, relative enrichment factor [41], ROC enrichments, awROC enrichments at predefined false positive fractions, chemotype enrichment, ROC and awROC data points, and the ranking of each structure to compute other VS metrics. [file 1758-2946-3-23-S1.GZ › 4DFAPOA_na_BW_ResultStatistic.dat]

###################################################################################################
# Screening Result File
# Method used: 4DFAPOA
> <Method_Name>
4DFAPOA
# Data set information
#	Query data set:	./na/na_query_CS_BW_300.0_T_GMM.sdf
#	Active data set: ./na/na_clustered_3D_MM_CS_BW_300.0_T_GMM.sdf with cluster information
#		Size: 49 molecules
#		Number of clusters: 7
#		Cluster Summery:
#			Cluster number	# molecules	% of actives
#			1		42		85.714
#			2		1		2.041
#			3		1		2.041
#			4		1		2.041
#			5		1		2.041
#			6		2		4.082
#			7		1		2.041
#	Decoy data set: ./na/DUD_na_decoys_ID_pass_MWPass_I_MM_CS_BW_300.0_T_GMM.sdf
#		Size: 1713 molecules
#	Ratio actives : decoys
#		1.0 : 34.9592
> <AUC>
#	 ROC AUC
	0.9707161323373482
> <awAUC>
#	 ROC awAUC
	0.9479510426470646
> <BEDROC Scores>
#	Alpha Values	BEDROC Scores
	160.9	0.692
	100.0	0.6569
	53.6	0.686
	50.0	0.6927
	32.2	0.7412
	20.0	0.7955
	16.1	0.8184
	10.0	0.8625
	8.0	0.8802
> <Enrichment Factors>
#	Fraction dataset	Enrichment factor
	0.0010	34.95918367346939
	0.01	20.56422569027611
	0.02	18.977842565597665
	0.05	16.685064935064936
	0.1	9.137059369202225
	0.2	4.667845547309833
	0.25	3.813729128014842
> <Relative enrichment factor>
#	Fraction dataset	Enrichment factor
	0.0010	56.75368898978434
	0.01	56.75368898978433
	0.02	53.91600454029511
	0.05	85.71428571428571
	0.1	93.87755102040816
	0.2	95.91836734693878
	0.25	97.95918367346938
> <ROC Enrichments>
#	True decoy fraction	Enrichment
	0.1	157.31632653061226
	0.5	50.49659863945578
	1.0	44.67006802721089
	2.0	39.9533527696793
	5.0	18.292596108210727
	10.0	9.349549121974372
> <awROC Enrichments>
#	Decoy fraction	Enrichment
	0.1	26.21938775510204
	0.5	8.41609977324263
	1.0	7.445011337868485
	2.0	20.309620991253638
	5.0	14.092074038917891
	10.0	8.468794494542003
> <Chemotype enrichment>
#	% data set	% active cluster
	0.0	0.0
	0.057	0.0
	0.057	14.286
	2.894	14.286
	2.894	28.571
	3.575	28.571
	3.575	42.857
	4.597	42.857
	4.597	57.143
	5.392	57.143
	5.392	71.429
	7.889	71.429
	7.889	85.714
	22.247	85.714
	22.247	100.0
	100.0	100.0
> <ROC curve data>
#	False positive rate	true positive rate
	0.0	0.0
	0.0	0.1224
	6.0E-4	0.1224
	6.0E-4	0.1837
	0.0029	0.1837
	0.0029	0.2041
	0.0041	0.2041
	0.0041	0.2449
	0.0047	0.2449
	0.0047	0.2653
	0.0058	0.2653
	0.0058	0.2857
	0.0082	0.2857
	0.0082	0.3265
	0.0088	0.3265
	0.0088	0.3673
	0.0093	0.3673
	0.0093	0.4082
	0.0099	0.4082
	0.0099	0.4694
	0.0111	0.4694
	0.0111	0.4898
	0.0123	0.4898
	0.0123	0.5714
	0.0128	0.5714
	0.0128	0.6327
	0.0134	0.6327
	0.0134	0.6531
	0.014	0.6531
	0.014	0.6735
	0.0146	0.6735
	0.0146	0.7755
	0.0152	0.7755
	0.0152	0.7959
	0.0158	0.7959
	0.0158	0.8163
	0.0234	0.8163
	0.0234	0.8571
	0.0298	0.8571
	0.0298	0.898
	0.0333	0.898
	0.0333	0.9184
	0.0543	0.9184
	0.0543	0.9388
	0.1436	0.9388
	0.1436	0.9592
	0.2008	0.9592
	0.2008	0.9796
	0.561	0.9796
	0.561	1.0
	1.0	1.0
> <awROC curve data>
#	False positive rate	true positive rate
	0.0	0.0
	0.0	0.0204
	6.0E-4	0.0204
	6.0E-4	0.0306
	0.0029	0.0306
	0.0029	0.034
	0.0041	0.034
	0.0041	0.0408
	0.0047	0.0408
	0.0047	0.0442
	0.0058	0.0442
	0.0058	0.0476
	0.0082	0.0476
	0.0082	0.0544
	0.0088	0.0544
	0.0088	0.0612
	0.0093	0.0612
	0.0093	0.068
	0.0099	0.068
	0.0099	0.0782
	0.0111	0.0782
	0.0111	0.0816
	0.0123	0.0816
	0.0123	0.0952
	0.0128	0.0952
	0.0128	0.2449
	0.0134	0.2449
	0.0134	0.2483
	0.014	0.2483
	0.014	0.2517
	0.0146	0.2517
	0.0146	0.4082
	0.0152	0.4082
	0.0152	0.4116
	0.0158	0.4116
	0.0158	0.415
	0.0234	0.415
	0.0234	0.4898
	0.0298	0.4898
	0.0298	0.7041
	0.0333	0.7041
	0.0333	0.7075
	0.0543	0.7075
	0.0543	0.8503
	0.1436	0.8503
	0.1436	0.8537
	0.2008	0.8537
	0.2008	0.9966
	0.561	0.9966
	0.561	1.0
	1.0	1.0
> <Screening Table>
# Rank	Mol name	Index in data set	Similarity 2 query	Active	Cluster number
1	ZINC04134500	38	0.4319268477480258	YES	1
2	ZINC04134492	15	0.4207933953819716	YES	1
3	ZINC04134496	36	0.3771404840443767	YES	1
4	ZINC04134493	29	0.37280882974786084	YES	1
5	ZINC04134494	34	0.35313183899286976	YES	1
6	ZINC04134501	22	0.34601635860827207	YES	1
7	ZINC03597564	1090	0.3415460702755526	NO	-
8	ZINC04134499	26	0.33508203266368775	YES	1
9	ZINC04134495	35	0.3347713059177189	YES	1
10	ZINC03833957	8	0.31635838187170773	YES	1
11	ZINC03597362	1080	0.29310839999886573	NO	-
12	ZINC03591676	1065	0.279804925826376	NO	-
13	ZINC03946402	1520	0.2711078517947516	NO	-
14	ZINC03946403	1521	0.2603786351896159	NO	-
15	ZINC03833958	3	0.2601427599670618	YES	1
16	ZINC03850716	1244	0.25789563356737005	NO	-
17	ZINC03591673	1064	0.25648818307193183	NO	-
18	ZINC03581157	13	0.25612120391749543	YES	1
19	ZINC04134481	5	0.24212305026142916	YES	1
20	ZINC03591677	1066	0.24087488037626836	NO	-
21	ZINC04134486	18	0.23956150797482134	YES	1
22	ZINC03597562	1089	0.23874474706605903	NO	-
23	ZINC03597555	1085	0.23567523969572873	NO	-
24	ZINC01703370	24	0.23462283729650324	YES	1
25	ZINC03597559	1088	0.23149226632844797	NO	-
26	ZINC03591718	1078	0.23050466105419423	NO	-
27	ZINC03597553	1084	0.22824628363267585	NO	-
28	ZINC03597548	1082	0.2261353908475026	NO	-
29	ZINC03581100	2	0.2196667807372464	YES	1
30	ZINC03581156	14	0.2185650654811457	YES	1
31	ZINC03597550	1083	0.21609433476329357	NO	-
32	ZINC04134483	12	0.21285020014043282	YES	1
33	ZINC04134485	17	0.20970774648571539	YES	1
34	ZINC03923554	1490	0.2095861810941222	NO	-
35	ZINC03833961	21	0.20052291435702474	YES	1
36	ZINC04134484	16	0.1969772943478649	YES	1
37	ZINC03597558	1087	0.19581541899584654	NO	-
38	ZINC03833955	6	0.19347087413387382	YES	1
39	ZINC04134487	20	0.1909613217084786	YES	1
40	ZINC02047891	23	0.1909477888242063	YES	1
41	ZINC03591711	1075	0.18890159905053786	NO	-
42	ZINC03581680	1054	0.18823972576387854	NO	-
43	ZINC04134490	30	0.18667219090331094	YES	1
44	ZINC03597365	1081	0.1856066262564883	NO	-
45	ZINC03591713	1076	0.18554036070050323	NO	-
46	ZINC04134482	10	0.18475445236724175	YES	1
47	ZINC03833968	7	0.18381495924061017	YES	1
48	ZINC03929509	19	0.18268589209806801	YES	1
49	ZINC04134488	32	0.18168966881349863	YES	1
50	ZINC03923554	1492	0.18073775567490594	NO	-
51	ZINC03833963	43	0.17924572442997475	YES	2
52	ZINC03581099	1	0.17805184611633826	YES	1
53	ZINC04134497	28	0.17774055175231257	YES	1
54	ZINC03597556	1086	0.17744683309069278	NO	-
55	ZINC03833956	37	0.17573455535974344	YES	1
56	ZINC03581780	1056	0.17431479778310488	NO	-
57	ZINC03833960	9	0.17422031068346383	YES	1
58	ZINC03923554	1491	0.17369740120306695	NO	-
59	ZINC04134489	31	0.1731728676673853	YES	1
60	ZINC04646290	33	0.17023757675462903	YES	1
61	ZINC04646291	39	0.17023726364876335	YES	1
62	ZINC04646292	40	0.16055686787239767	YES	1
63	ZINC03833964	44	0.15975477910430036	YES	3
64	ZINC03591707	1073	0.15896581912360497	NO	-
65	ZINC04646293	41	0.15876482779636397	YES	1
66	ZINC03960775	1536	0.15789469769366168	NO	-
67	ZINC04646294	42	0.15769049500350618	YES	1
68	ZINC03591695	1070	0.15509294539803972	NO	-
69	ZINC03941204	1514	0.15395495554861813	NO	-
70	ZINC03591714	1077	0.15120055892721918	NO	-
71	ZINC00597841	205	0.15002255683077648	NO	-
72	ZINC03591702	1072	0.14995903625412846	NO	-
73	ZINC02576991	674	0.14781409814044502	NO	-
74	ZINC03974847	1554	0.1469058212986763	NO	-
75	ZINC03591684	1068	0.14588232123560815	NO	-
76	ZINC03002766	784	0.14438835179068416	NO	-
77	ZINC03923558	1493	0.1443674210636908	NO	-
78	ZINC03581777	1055	0.14386702478454755	NO	-
79	ZINC04196645	1661	0.14227691523195496	NO	-
80	ZINC04204632	1664	0.14078176718729118	NO	-
81	ZINC03833962	47	0.13891039517197576	YES	6
82	ZINC03833967	25	0.13882920204856364	YES	1
83	ZINC01448964	268	0.1382804732615985	NO	-
84	ZINC03591693	1069	0.1377515985795675	NO	-
85	ZINC00608420	207	0.1377297068771987	NO	-
86	ZINC03923558	1494	0.13729359191083296	NO	-
87	ZINC01730677	408	0.13633822671407664	NO	-
88	ZINC01448962	267	0.13529271366284137	NO	-
89	ZINC03591699	1071	0.13489365376557466	NO	-
90	ZINC01721676	399	0.1337132715144407	NO	-
91	ZINC03868997	1421	0.1333900565234092	NO	-
92	ZINC03981685	1560	0.1332442133887382	NO	-
93	ZINC00488434	158	0.13264451308412598	NO	-
94	ZINC03833965	48	0.13251848809569564	YES	6
95	ZINC04134491	46	0.13235130165887657	YES	5
96	ZINC03838438	1224	0.13229518484013378	NO	-
97	ZINC01697458	390	0.13215047348248019	NO	-
98	ZINC04212351	1665	0.1320788193805362	NO	-
99	ZINC01448961	266	0.13181574950201794	NO	-
100	ZINC01679068	383	0.1316704071344591	NO	-
101	ZINC02585822	682	0.13134614121607688	NO	-
102	ZINC04134498	27	0.1311205480577144	YES	1
103	ZINC03650226	1150	0.13078240378431463	NO	-
104	ZINC03923558	1495	0.129802948197284	NO	-
105	ZINC00242331	92	0.12970956481974524	NO	-
106	ZINC03591680	1067	0.12963532234562172	NO	-
107	ZINC03322352	879	0.12888052798304453	NO	-
108	ZINC04228130	1680	0.1288595507642474	NO	-
109	ZINC03143808	798	0.12855852433881074	NO	-
110	ZINC03591709	1074	0.12838221718917986	NO	-
111	ZINC00000720	2	0.12768871634805373	NO	-
112	ZINC00056325	56	0.12718973703969574	NO	-
113	ZINC03779715	1178	0.12698926936240704	NO	-
114	ZINC02778577	752	0.126444074116546	NO	-
115	ZINC03953194	1530	0.1261620431119981	NO	-
116	ZINC03862601	1349	0.12495023996441072	NO	-
117	ZINC00408400	130	0.12486684553950071	NO	-
118	ZINC02005303	459	0.12434638036547464	NO	-
119	ZINC00978692	235	0.12405957338009209	NO	-
120	ZINC02522541	632	0.1231576183077205	NO	-
121	ZINC01649515	373	0.12298972352028623	NO	-
122	ZINC00852525	225	0.12162856586903864	NO	-
123	ZINC02767845	748	0.12108953856256661	NO	-
124	ZINC03897450	1458	0.12047379591785207	NO	-
125	ZINC02387116	586	0.12032118191027062	NO	-
126	ZINC03534041	1032	0.12021627919183558	NO	-
127	ZINC00517738	165	0.12019870377034497	NO	-
128	ZINC03863339	1381	0.12016882742124228	NO	-
129	ZINC00011142	15	0.1201381983526584	NO	-
130	ZINC02562300	664	0.12011488403665606	NO	-
131	ZINC00395029	125	0.1198935801187277	NO	-
132	ZINC02130177	497	0.11974333490637845	NO	-
133	ZINC03953192	1529	0.11971048179121943	NO	-
134	ZINC01664993	376	0.11965307784500367	NO	-
135	ZINC03853556	1252	0.11959040063612612	NO	-
136	ZINC01570214	345	0.11951947106352642	NO	-
137	ZINC03545891	1046	0.11944545134798176	NO	-
138	ZINC00610865	208	0.11930633082957061	NO	-
139	ZINC03833966	49	0.11905521938981757	YES	7
140	ZINC00798249	212	0.11892935189178691	NO	-
141	ZINC02713944	738	0.11879972448613423	NO	-
142	ZINC02101897	478	0.11874765756122652	NO	-
143	ZINC01514783	288	0.11860550632187344	NO	-
144	ZINC00104951	65	0.11856296058428475	NO	-
145	ZINC03545890	1045	0.11851397557736285	NO	-
146	ZINC01696818	389	0.11782142023148959	NO	-
147	ZINC02651393	720	0.11715500293400259	NO	-
148	ZINC02637284	706	0.11638319300213706	NO	-
149	ZINC03830462	1221	0.11583597784588831	NO	-
150	ZINC02772848	749	0.11581390245041787	NO	-
151	ZINC02572690	671	0.11547853533846904	NO	-
152	ZINC00262421	94	0.11544806339245778	NO	-
153	ZINC04236118	1682	0.11541198134759936	NO	-
154	ZINC03320848	878	0.11493932583505648	NO	-
155	ZINC03572911	1050	0.1148999955765895	NO	-
156	ZINC03651110	1153	0.11487364153091234	NO	-
157	ZINC01026106	239	0.11484447295092205	NO	-
158	ZINC02087242	471	0.11436179338637233	NO	-
159	ZINC02689482	729	0.11430100345738294	NO	-
160	ZINC03626986	1126	0.11424656070685497	NO	-
161	ZINC03791081	1185	0.11385001105743588	NO	-
162	ZINC03000260	783	0.11381314832489976	NO	-
163	ZINC03431689	949	0.1137569837034958	NO	-
164	ZINC01880290	442	0.11348008915481672	NO	-
165	ZINC00028212	38	0.11345014267573816	NO	-
166	ZINC02145392	508	0.11276180050105639	NO	-
167	ZINC02656340	722	0.11267594501214392	NO	-
168	ZINC00376902	121	0.1125470380283425	NO	-
169	ZINC03862613	1350	0.11235916859366857	NO	-
170	ZINC03626352	1120	0.1121550474237085	NO	-
171	ZINC02431335	600	0.11179896253398351	NO	-
172	ZINC03645570	1146	0.11142747425314224	NO	-
173	ZINC02689475	728	0.11140531227095893	NO	-
174	ZINC03862010	1312	0.11137852831262249	NO	-
175	ZINC01464284	270	0.1110540295341596	NO	-
176	ZINC01203468	249	0.11078942407672364	NO	-
177	ZINC02545148	648	0.11064302838176379	NO	-
178	ZINC01675885	381	0.11058698416669975	NO	-
179	ZINC03201337	814	0.1103822600507568	NO	-
180	ZINC03951975	1527	0.11035602593530283	NO	-
181	ZINC02642670	713	0.11010024055969078	NO	-
182	ZINC03784242	1180	0.10988976865127502	NO	-
183	ZINC02165013	516	0.10982351522531088	NO	-
184	ZINC03862283	1330	0.10978572603787791	NO	-
185	ZINC03503488	1006	0.10972154120127187	NO	-
186	ZINC02130357	498	0.10919673948782771	NO	-
187	ZINC02338377	561	0.10912438292043271	NO	-
188	ZINC03863047	1364	0.10883719995517675	NO	-
189	ZINC02944798	776	0.10819744510553425	NO	-
190	ZINC03853563	1253	0.10808226947141385	NO	-
191	ZINC02972325	779	0.10808056331980494	NO	-
192	ZINC01486217	272	0.10796005996426714	NO	-
193	ZINC03086380	792	0.10785199015227331	NO	-
194	ZINC03546174	1047	0.1077561398959782	NO	-
195	ZINC04179596	1654	0.10758705075374601	NO	-
196	ZINC01730499	407	0.1075640053213564	NO	-
197	ZINC03581785	1057	0.10751529821980169	NO	-
198	ZINC03325148	881	0.1074185204567985	NO	-
199	ZINC03839685	1227	0.10739489643031776	NO	-
200	ZINC04222751	1678	0.10722018428882461	NO	-
201	ZINC03486978	996	0.10716616202101331	NO	-
202	ZINC01554593	335	0.10685478867802131	NO	-
203	ZINC03852310	1248	0.10667570483582971	NO	-
204	ZINC00112982	69	0.10657411588607613	NO	-
205	ZINC00362136	115	0.10650228564595847	NO	-
206	ZINC03853154	1251	0.1064505659361824	NO	-
207	ZINC03155337	801	0.10638571710101893	NO	-
208	ZINC03645371	1142	0.10608743286514158	NO	-
209	ZINC03325146	880	0.10603591089806838	NO	-
210	ZINC03490270	998	0.10595724929430055	NO	-
211	ZINC04024255	1602	0.1057573061818656	NO	-
212	ZINC03862282	1329	0.10570312248048065	NO	-
213	ZINC03269047	844	0.10568420155914723	NO	-
214	ZINC03856497	1267	0.10565242453839783	NO	-
215	ZINC04000940	1583	0.10556532432403092	NO	-
216	ZINC03258513	838	0.10552481324591566	NO	-
217	ZINC03942204	1518	0.10549422353300252	NO	-
218	ZINC03247491	834	0.10548861416151019	NO	-
219	ZINC03818088	1205	0.10546950563825945	NO	-
220	ZINC02129343	495	0.10535490889444701	NO	-
221	ZINC03800276	1190	0.1053205725316505	NO	-
222	ZINC03863801	1399	0.10520722333172751	NO	-
223	ZINC03857062	1275	0.10510473364950793	NO	-
224	ZINC03862523	1348	0.10508909545391514	NO	-
225	ZINC03965323	1541	0.10506084223140481	NO	-
226	ZINC00413969	134	0.10502179450656673	NO	-
227	ZINC00053379	51	0.10498577287714357	NO	-
228	ZINC03201339	815	0.10477034933277789	NO	-
229	ZINC03887981	1442	0.10473596950181355	NO	-
230	ZINC03421229	937	0.10470399565093479	NO	-
231	ZINC00104953	66	0.10459307633337088	NO	-
232	ZINC02202882	525	0.10454121724981108	NO	-
233	ZINC03490275	1000	0.10439864749914333	NO	-
234	ZINC02634447	699	0.10404845050101467	NO	-
235	ZINC02006393	460	0.10404788228668872	NO	-
236	ZINC04222734	1675	0.10388594942117423	NO	-
237	ZINC00236579	86	0.10386000981140901	NO	-
238	ZINC01549327	322	0.1038111456154422	NO	-
239	ZINC00461041	152	0.10368519124478834	NO	-
240	ZINC03287027	856	0.10360566251913389	NO	-
241	ZINC03086379	791	0.10355773371071965	NO	-
242	ZINC03869000	1422	0.103146528052753	NO	-
243	ZINC02564623	665	0.10286050083913553	NO	-
244	ZINC02226450	534	0.10285209825710731	NO	-
245	ZINC03503256	1004	0.10276922415260095	NO	-
246	ZINC02136484	504	0.1027072286034074	NO	-
247	ZINC03361067	910	0.10258989429765118	NO	-
248	ZINC01752923	415	0.10258434914843072	NO	-
249	ZINC03863055	1366	0.10257900522346028	NO	-
250	ZINC03490273	999	0.10246504881142635	NO	-
251	ZINC03356035	908	0.10229479966038532	NO	-
252	ZINC03201336	813	0.10221088630880291	NO	-
253	ZINC02095865	474	0.10219942572509211	NO	-
254	ZINC03831470	1223	0.10195513223855561	NO	-
255	ZINC00897606	230	0.10180335143326726	NO	-
256	ZINC03913740	1483	0.10168026142529661	NO	-
257	ZINC03201389	816	0.10122751031521804	NO	-
258	ZINC01320127	257	0.10118516230997297	NO	-
259	ZINC02634449	701	0.1008851820609538	NO	-
260	ZINC02408375	594	0.10080243140554909	NO	-
261	ZINC03636015	1131	0.10052057592836337	NO	-
262	ZINC02057753	470	0.10036954117479048	NO	-
263	ZINC02755700	744	0.10033133686883293	NO	-
264	ZINC03420361	936	0.10025583922934632	NO	-
265	ZINC03993763	1580	0.09988085552987998	NO	-
266	ZINC03925303	1497	0.09946854183249512	NO	-
267	ZINC03284776	853	0.09920686467745041	NO	-
268	ZINC03789380	1184	0.09912251256251024	NO	-
269	ZINC03361123	911	0.09908690907320065	NO	-
270	ZINC03861877	1296	0.0989595107959902	NO	-
271	ZINC03974847	1555	0.09891215513317439	NO	-
272	ZINC03808818	1196	0.09877406257402566	NO	-
273	ZINC00396940	126	0.09858213326234265	NO	-
274	ZINC02535410	638	0.09857273536520919	NO	-
275	ZINC03055254	788	0.09856408521684182	NO	-
276	ZINC02634446	698	0.09853801583627761	NO	-
277	ZINC03299837	864	0.0985220029786133	NO	-
278	ZINC03863810	1401	0.0984773354148845	NO	-
279	ZINC03862281	1328	0.09840736306840409	NO	-
280	ZINC01547782	317	0.09834210903782432	NO	-
281	ZINC03626354	1121	0.09806573210485525	NO	-
282	ZINC03387713	920	0.09794207318309354	NO	-
283	ZINC02641242	711	0.09781888404470167	NO	-
284	ZINC03245387	832	0.0976030660265273	NO	-
285	ZINC04213610	1666	0.09758391815872416	NO	-
286	ZINC03778451	1177	0.09757588667729077	NO	-
287	ZINC03906699	1477	0.09756580589170755	NO	-
288	ZINC02522543	633	0.09755871459129625	NO	-
289	ZINC03895839	1456	0.09751313001856114	NO	-
290	ZINC03906698	1476	0.09728322469102606	NO	-
291	ZINC03909137	1478	0.09718041784568326	NO	-
292	ZINC01074244	242	0.0970903756184214	NO	-
293	ZINC03581810	4	0.0969560437949441	YES	1
294	ZINC01530596	292	0.09693621334882606	NO	-
295	ZINC01888467	444	0.09680291612542864	NO	-
296	ZINC02419057	599	0.09672204043026972	NO	-
297	ZINC03808817	1195	0.09665649884153356	NO	-
298	ZINC03863148	1373	0.09660064127386202	NO	-
299	ZINC03414991	931	0.09640674810042978	NO	-
300	ZINC03370361	917	0.09628226595103873	NO	-
301	ZINC02252036	539	0.0960889146526862	NO	-
302	ZINC03433673	950	0.09606931026403355	NO	-
303	ZINC03155666	802	0.09584610817568137	NO	-
304	ZINC03343203	901	0.09559009710922155	NO	-
305	ZINC02167191	518	0.09542702766562754	NO	-
306	ZINC00005363	6	0.09534592968049863	NO	-
307	ZINC02517172	630	0.09534162068511491	NO	-
308	ZINC03780614	1179	0.09530147390648731	NO	-
309	ZINC02697492	731	0.09521067135709158	NO	-
310	ZINC03848106	1233	0.09517820181475152	NO	-
311	ZINC01530597	293	0.09517370249886632	NO	-
312	ZINC03985065	1571	0.09513488461789162	NO	-
313	ZINC00531028	173	0.09510205829799748	NO	-
314	ZINC00005868	8	0.09504578683790472	NO	-
315	ZINC03546378	1048	0.09501302769900312	NO	-
316	ZINC01511133	283	0.09481532761222271	NO	-
317	ZINC03640740	1133	0.09474992003847994	NO	-
318	ZINC01554804	337	0.09471860562699878	NO	-
319	ZINC00077954	59	0.09463751938261364	NO	-
320	ZINC02618279	685	0.09454732373295456	NO	-
321	ZINC03862443	1339	0.09441925636401527	NO	-
322	ZINC04097500	1624	0.0943824289969229	NO	-
323	ZINC03437799	953	0.09421376042676788	NO	-
324	ZINC04222742	1677	0.09407689585080814	NO	-
325	ZINC03862323	1332	0.09404626409754277	NO	-
326	ZINC02698064	733	0.09401205153634587	NO	-
327	ZINC03522742	1018	0.09394767010801244	NO	-
328	ZINC00479881	156	0.09389417715615152	NO	-
329	ZINC03390775	923	0.09389131431481186	NO	-
330	ZINC00615610	209	0.09360310919396694	NO	-
331	ZINC00863333	226	0.0935079656225511	NO	-
332	ZINC00077960	60	0.09341226776487505	NO	-
333	ZINC02697493	732	0.09338394532363925	NO	-
334	ZINC04177079	1651	0.09320022699730425	NO	-
335	ZINC03245388	833	0.0931727087235343	NO	-
336	ZINC01684694	386	0.09312406471317164	NO	-
337	ZINC01588283	351	0.09291529222964394	NO	-
338	ZINC00413970	135	0.09282401228532515	NO	-
339	ZINC00005825	7	0.09280825668462765	NO	-
340	ZINC03605654	1096	0.0927836585165223	NO	-
341	ZINC03863779	1395	0.09277964825753937	NO	-
342	ZINC03818522	1209	0.09268665633101321	NO	-
343	ZINC03941359	1515	0.09268192973058721	NO	-
344	ZINC00487960	157	0.09260076880907915	NO	-
345	ZINC03965327	1542	0.09254953843883824	NO	-
346	ZINC01683110	384	0.09249176131773038	NO	-
347	ZINC03861854	1295	0.09238573172449131	NO	-
348	ZINC03503335	1005	0.09238402525819324	NO	-
349	ZINC02698065	734	0.09235227329675183	NO	-
350	ZINC02379569	574	0.09226316103902144	NO	-
351	ZINC02638913	709	0.0922051438795287	NO	-
352	ZINC03993932	1581	0.09219774021152029	NO	-
353	ZINC03122280	796	0.09208653932872872	NO	-
354	ZINC02517157	629	0.09207410627660313	NO	-
355	ZINC02414312	597	0.09205385159957019	NO	-
356	ZINC04177082	1652	0.09204396486452812	NO	-
357	ZINC03309015	871	0.09203127512118418	NO	-
358	ZINC02517179	631	0.09198934596996093	NO	-
359	ZINC04023117	1601	0.09192678234933907	NO	-
360	ZINC03309014	870	0.0917929778640044	NO	-
361	ZINC03261578	840	0.09175997538299366	NO	-
362	ZINC03309004	868	0.09173919297737962	NO	-
363	ZINC01659666	375	0.09168500801235084	NO	-
364	ZINC03240561	831	0.09160776043253498	NO	-
365	ZINC03478704	979	0.09155379462956702	NO	-
366	ZINC03434395	952	0.09155120904197687	NO	-
367	ZINC00413967	133	0.0915356419677688	NO	-
368	ZINC02100696	477	0.09151218783376223	NO	-
369	ZINC02128122	492	0.09150476050759554	NO	-
370	ZINC03862723	1353	0.09144702942692816	NO	-
371	ZINC02207727	526	0.0914214482670885	NO	-
372	ZINC03086378	790	0.09138849023548325	NO	-
373	ZINC03583503	1062	0.09136085022129134	NO	-
374	ZINC03275515	846	0.09125321082586964	NO	-
375	ZINC02625161	689	0.09125221642570183	NO	-
376	ZINC02138171	506	0.09121971334916423	NO	-
377	ZINC03956434	1534	0.0911612701273185	NO	-
378	ZINC03861878	1297	0.09105084580441117	NO	-
379	ZINC02527979	636	0.0910435247221677	NO	-
380	ZINC03963235	1538	0.09100975608754153	NO	-
381	ZINC00022728	28	0.09092588513522576	NO	-
382	ZINC03983516	1563	0.0908441915897846	NO	-
383	ZINC01707744	393	0.09082950804256248	NO	-
384	ZINC01957419	457	0.09080665065531442	NO	-
385	ZINC00009139	13	0.09072212247701775	NO	-
386	ZINC00046995	49	0.09065893983380449	NO	-
387	ZINC03863642	1389	0.09062630397641223	NO	-
388	ZINC03863070	1367	0.09050972737619002	NO	-
389	ZINC02622380	687	0.09036270558191997	NO	-
390	ZINC03309013	869	0.09034715804292195	NO	-
391	ZINC02697414	730	0.09032619322993447	NO	-
392	ZINC03832036	45	0.09004479978681655	YES	4
393	ZINC03649067	1149	0.09000169821392111	NO	-
394	ZINC02375605	568	0.08993180330204989	NO	-
395	ZINC03399713	926	0.08987472612762755	NO	-
396	ZINC02785732	755	0.08986061098404248	NO	-
397	ZINC01713362	394	0.08985317646963321	NO	-
398	ZINC00016618	21	0.0897909340545157	NO	-
399	ZINC03862873	1358	0.08967944067897643	NO	-
400	ZINC01609206	360	0.08966952578425612	NO	-
401	ZINC03899547	1462	0.08962346548703046	NO	-
402	ZINC01849559	433	0.0896017922117481	NO	-
403	ZINC03852909	1250	0.08955035036969666	NO	-
404	ZINC03491295	1001	0.08953488291883001	NO	-
405	ZINC01705659	392	0.08951266894496646	NO	-
406	ZINC03818089	1206	0.08944694567723807	NO	-
407	ZINC03650597	1152	0.08944367107289831	NO	-
408	ZINC02579073	675	0.08944031088195606	NO	-
409	ZINC03808820	1197	0.08931324543984459	NO	-
410	ZINC03941368	1517	0.08928900020330384	NO	-
411	ZINC02128547	494	0.08917496651127928	NO	-
412	ZINC03607196	1105	0.0891115565150338	NO	-
413	ZINC03424054	939	0.08906194080949793	NO	-
414	ZINC03862471	1345	0.08901253893309403	NO	-
415	ZINC03583503	1060	0.08900763055528212	NO	-
416	ZINC00539232	181	0.08896675224616458	NO	-
417	ZINC02753838	743	0.08889843740454417	NO	-
418	ZINC03645179	1141	0.08889239979243428	NO	-
419	ZINC03583503	1061	0.08888676478808215	NO	-
420	ZINC03451477	972	0.08881291288633995	NO	-
421	ZINC03862444	1340	0.0887630025484441	NO	-
422	ZINC03263725	842	0.08874034598879298	NO	-
423	ZINC03670067	1164	0.08873614722521746	NO	-
424	ZINC02301253	551	0.0887264834303206	NO	-
425	ZINC03862336	1335	0.08826302479226925	NO	-
426	ZINC03866759	1410	0.08819472502610708	NO	-
427	ZINC02151201	509	0.08812864038882627	NO	-
428	ZINC03861891	1303	0.08812789468801227	NO	-
429	ZINC00900241	231	0.08798139952809456	NO	-
430	ZINC03869000	1423	0.08788430202852797	NO	-
431	ZINC03339655	897	0.08784418101031226	NO	-
432	ZINC02535413	639	0.0878347653043352	NO	-
433	ZINC03434270	951	0.08782266036863337	NO	-
434	ZINC03862445	1341	0.08776666378341684	NO	-
435	ZINC03607770	1107	0.08773466697895882	NO	-
436	ZINC03223006	822	0.08765558622538486	NO	-
437	ZINC02928259	774	0.08759939117175766	NO	-
438	ZINC03863616	1386	0.08758183651141542	NO	-
439	ZINC03607198	1106	0.08746588822867146	NO	-
440	ZINC04222740	1676	0.08746148637443467	NO	-
441	ZINC03896917	1457	0.08730035446324665	NO	-
442	ZINC03343201	900	0.08719308291454383	NO	-
443	ZINC01199551	248	0.08718912144504026	NO	-
444	ZINC03288711	857	0.08709016994185959	NO	-
445	ZINC00910037	232	0.08707602966384663	NO	-
446	ZINC03387674	919	0.087038267465641	NO	-
447	ZINC03863832	1405	0.08702989118154006	NO	-
448	ZINC03857733	1280	0.08702675903309791	NO	-
449	ZINC03259325	839	0.08691480717727772	NO	-
450	ZINC03297635	862	0.08689742568571189	NO	-
451	ZINC01734469	412	0.08687996696915311	NO	-
452	ZINC02303172	553	0.08687908736902063	NO	-
453	ZINC03848105	1232	0.0868147411794424	NO	-
454	ZINC03862446	1342	0.0867960467178199	NO	-
455	ZINC03775148	1172	0.08679530651805441	NO	-
456	ZINC00602573	206	0.08672326448597288	NO	-
457	ZINC04247723	1687	0.08661100148295303	NO	-
458	ZINC04016132	1589	0.08650701884511311	NO	-
459	ZINC03857509	1279	0.0865003679789683	NO	-
460	ZINC03581215	1053	0.08644655679964915	NO	-
461	ZINC03867701	1418	0.08640172682970847	NO	-
462	ZINC02187382	521	0.0863531763912824	NO	-
463	ZINC01717999	396	0.08632821193873617	NO	-
464	ZINC03856625	1271	0.08632299871739665	NO	-
465	ZINC03963237	1539	0.08619769759714326	NO	-
466	ZINC00243722	93	0.08619156286727812	NO	-
467	ZINC03448241	961	0.086157026931348	NO	-
468	ZINC03309019	872	0.08615454367123236	NO	-
469	ZINC03258202	837	0.08614023214369049	NO	-
470	ZINC03147643	799	0.08604448572956391	NO	-
471	ZINC03839683	1226	0.08593412746908409	NO	-
472	ZINC03451477	973	0.08592768211058288	NO	-
473	ZINC03974847	1553	0.08583562927173063	NO	-
474	ZINC03869001	1425	0.08581730271277539	NO	-
475	ZINC03863838	1406	0.08580631009711423	NO	-
476	ZINC03863048	1365	0.08579932872963415	NO	-
477	ZINC00053534	55	0.08577486197108229	NO	-
478	ZINC03856237	1263	0.08576993304695738	NO	-
479	ZINC00397544	127	0.08576162727381056	NO	-
480	ZINC02558245	654	0.08568769047855737	NO	-
481	ZINC01821695	429	0.08568123092474808	NO	-
482	ZINC03605669	1097	0.08552014540932396	NO	-
483	ZINC00544355	188	0.08547971017970422	NO	-
484	ZINC01511130	282	0.08547373200777598	NO	-
485	ZINC03223006	821	0.08537301486779557	NO	-
486	ZINC01856860	435	0.08535131785701158	NO	-
487	ZINC01203595	250	0.08522411324546404	NO	-
488	ZINC03968800	1543	0.08518678735485515	NO	-
489	ZINC03862451	1343	0.08517365438055435	NO	-
490	ZINC01891916	447	0.08513706315595061	NO	-
491	ZINC03295480	860	0.08508710681639761	NO	-
492	ZINC00057265	58	0.08495947352031655	NO	-
493	ZINC03861888	1300	0.08482668537123199	NO	-
494	ZINC01204694	251	0.08475541914876746	NO	-
495	ZINC03848102	1231	0.08471125007544429	NO	-
496	ZINC02104066	479	0.08465905160560157	NO	-
497	ZINC03310468	875	0.08457147033300849	NO	-
498	ZINC00410873	131	0.08455450375911228	NO	-
499	ZINC00236587	87	0.08454644066731994	NO	-
500	ZINC04077421	1607	0.08439468727140505	NO	-
501	ZINC02196700	522	0.08429192715440213	NO	-
502	ZINC03478668	978	0.08425749235194287	NO	-
503	ZINC01717999	395	0.08419677060654507	NO	-
504	ZINC03486436	991	0.08417333103999805	NO	-
505	ZINC00139343	75	0.08416568206982071	NO	-
506	ZINC03969014	1545	0.08413198497980902	NO	-
507	ZINC03524593	1020	0.08412534415184109	NO	-
508	ZINC02599506	684	0.08404610931533778	NO	-
509	ZINC03857147	1276	0.08399486654781738	NO	-
510	ZINC03824130	1219	0.08397363362089098	NO	-
511	ZINC03471643	977	0.08391867461476214	NO	-
512	ZINC01552523	328	0.0838924199466668	NO	-
513	ZINC02376615	571	0.08374973778960072	NO	-
514	ZINC03862700	1352	0.08371606147540092	NO	-
515	ZINC02301254	552	0.08368216526281566	NO	-
516	ZINC03954446	1531	0.0836765793675107	NO	-
517	ZINC02133534	501	0.08362734647362546	NO	-
518	ZINC03977655	1558	0.08362710412963537	NO	-
519	ZINC04215886	1667	0.08353385476063464	NO	-
520	ZINC02574202	672	0.08352072648258359	NO	-
521	ZINC03862988	1362	0.083506525608924	NO	-
522	ZINC03220919	819	0.08347543023787778	NO	-
523	ZINC01595764	354	0.08344248583207499	NO	-
524	ZINC04222732	1674	0.08342610673886984	NO	-
525	ZINC02511553	626	0.08340328533267088	NO	-
526	ZINC02477405	618	0.08327977501466914	NO	-
527	ZINC02244323	538	0.08319151734298492	NO	-
528	ZINC03486028	984	0.08310027653519787	NO	-
529	ZINC00030903	41	0.08307503233703147	NO	-
530	ZINC03859669	1291	0.08303413275337121	NO	-
531	ZINC01542832	311	0.0830286955263675	NO	-
532	ZINC03863502	1384	0.08296881866971718	NO	-
533	ZINC03500153	1003	0.08291042630066489	NO	-
534	ZINC00543469	187	0.08289216829246844	NO	-
535	ZINC03985065	1570	0.08288429105750622	NO	-
536	ZINC03842171	1229	0.0828325918916091	NO	-
537	ZINC02509729	624	0.08276649551035453	NO	-
538	ZINC03864086	1409	0.08274376096510125	NO	-
539	ZINC03339146	896	0.08267238369031576	NO	-
540	ZINC03581797	1058	0.08263257869437406	NO	-
541	ZINC02046933	468	0.08262318394899014	NO	-
542	ZINC01557753	339	0.08259854259134455	NO	-
543	ZINC01530583	291	0.08256728678375994	NO	-
544	ZINC01547980	318	0.08252200775859155	NO	-
545	ZINC03806186	1192	0.08251747980870493	NO	-
546	ZINC03863628	1388	0.08243804522035468	NO	-
547	ZINC00454623	151	0.08227061225553581	NO	-
548	ZINC03863077	1368	0.08226968820829496	NO	-
549	ZINC04065159	1606	0.08223793392204107	NO	-
550	ZINC02115944	484	0.08219375610010334	NO	-
551	ZINC01554527	333	0.08215992605497553	NO	-
552	ZINC03767957	1171	0.08207699019139998	NO	-
553	ZINC02631360	695	0.08199125210170057	NO	-
554	ZINC03617881	1110	0.0817320636075413	NO	-
555	ZINC03890779	1454	0.08169732082268259	NO	-
556	ZINC03339145	895	0.08169228261781365	NO	-
557	ZINC00619536	210	0.08167507012933366	NO	-
558	ZINC03811562	1198	0.08154885565708545	NO	-
559	ZINC03295482	861	0.08151688916872983	NO	-
560	ZINC00413966	132	0.0814856894884054	NO	-
561	ZINC03524591	1019	0.08148215197836675	NO	-
562	ZINC02379568	573	0.08147369234909013	NO	-
563	ZINC03786334	1181	0.08140558556330726	NO	-
564	ZINC03861889	1301	0.0813786584994628	NO	-
565	ZINC00433757	148	0.08137576263099901	NO	-
566	ZINC03889992	1450	0.08134369771036447	NO	-
567	ZINC04011873	1588	0.0811841590123108	NO	-
568	ZINC02656418	723	0.08115046419157025	NO	-
569	ZINC03867656	1414	0.08110864965888077	NO	-
570	ZINC03863601	1385	0.08108878770178297	NO	-
571	ZINC03944126	1519	0.08095048592325982	NO	-
572	ZINC02525706	634	0.08092450426043585	NO	-
573	ZINC04004135	1585	0.08090380835374474	NO	-
574	ZINC02384984	582	0.08086704780268275	NO	-
575	ZINC03862901	1360	0.08069766569767851	NO	-
576	ZINC02158083	511	0.08065251728545898	NO	-
577	ZINC00519120	166	0.08059562448700927	NO	-
578	ZINC02390894	589	0.08058075129681821	NO	-
579	ZINC03869001	1424	0.08041264375405768	NO	-
580	ZINC03937178	1504	0.08041095662842143	NO	-
581	ZINC02151203	510	0.0802947988195552	NO	-
582	ZINC03388810	921	0.08028563025839798	NO	-
583	ZINC03863797	1398	0.08026845928371695	NO	-
584	ZINC01609206	362	0.0802508218476566	NO	-
585	ZINC02279346	547	0.08013796654877131	NO	-
586	ZINC00022727	27	0.0801271682599419	NO	-
587	ZINC02641636	712	0.08005177892329594	NO	-
588	ZINC03425609	940	0.08003316577364349	NO	-
589	ZINC03898625	1460	0.08002284397342678	NO	-
590	ZINC03855462	1259	0.07999635385109789	NO	-
591	ZINC03420248	935	0.07993554170032424	NO	-
592	ZINC04266125	1712	0.0798977086364413	NO	-
593	ZINC00526715	168	0.0798307251791919	NO	-
594	ZINC00119326	70	0.07968770764923816	NO	-
595	ZINC02556665	651	0.07968356810187784	NO	-
596	ZINC03874369	1434	0.07968189510349293	NO	-
597	ZINC03890777	1452	0.07968067774830952	NO	-
598	ZINC03838566	1225	0.07965019271026902	NO	-
599	ZINC03903326	1472	0.07964823851692096	NO	-
600	ZINC03421754	938	0.07964201702452961	NO	-
601	ZINC03276895	847	0.07956240871896836	NO	-
602	ZINC03540163	1038	0.07952206134636049	NO	-
603	ZINC03619864	1112	0.07945276855296153	NO	-
604	ZINC00014007	18	0.07943836344050764	NO	-
605	ZINC03808642	1194	0.07943505087622145	NO	-
606	ZINC03863627	1387	0.079429912002834	NO	-
607	ZINC04216115	1668	0.07937912901799352	NO	-
608	ZINC01339779	258	0.07937533556418752	NO	-
609	ZINC02656419	724	0.07927528495275961	NO	-
610	ZINC02558030	652	0.07923263368708747	NO	-
611	ZINC03156870	808	0.07919961338289049	NO	-
612	ZINC03938308	1511	0.0791210206945815	NO	-
613	ZINC02402699	592	0.0790467554065629	NO	-
614	ZINC02575210	673	0.07898733048138507	NO	-
615	ZINC01608691	359	0.07898332416226805	NO	-
616	ZINC03233172	829	0.07894428130035833	NO	-
617	ZINC03355866	907	0.07885589797637603	NO	-
618	ZINC03363521	913	0.0788171605879142	NO	-
619	ZINC03888297	1444	0.07878714190825069	NO	-
620	ZINC02029048	467	0.07866610489711492	NO	-
621	ZINC04240416	1686	0.0786557627875272	NO	-
622	ZINC03862189	1320	0.07863305868417529	NO	-
623	ZINC03861887	1299	0.07856102886737437	NO	-
624	ZINC04176283	1650	0.07854561044023614	NO	-
625	ZINC02135353	502	0.07852581814665448	NO	-
626	ZINC03863150	1374	0.07848621612831251	NO	-
627	ZINC00221736	85	0.07848468308999162	NO	-
628	ZINC02380096	575	0.07837591522985494	NO	-
629	ZINC03862277	1326	0.0782302192418289	NO	-
630	ZINC03862111	1318	0.07813229503378666	NO	-
631	ZINC03604287	1093	0.07808242990218074	NO	-
632	ZINC03511560	1010	0.0780742434592218	NO	-
633	ZINC02235783	535	0.07805035221341348	NO	-
634	ZINC02115372	483	0.07803437892270922	NO	-
635	ZINC00015911	19	0.07794445757439394	NO	-
636	ZINC03862190	1321	0.07790238660451212	NO	-
637	ZINC01891325	446	0.07784953000710455	NO	-
638	ZINC01532129	295	0.07779974878728471	NO	-
639	ZINC00180718	78	0.07779462289280127	NO	-
640	ZINC01463595	269	0.0777774188717059	NO	-
641	ZINC04218851	1672	0.07776603469970862	NO	-
642	ZINC01834824	431	0.07774142174621812	NO	-
643	ZINC03621323	1113	0.07771968522573586	NO	-
644	ZINC02930779	775	0.07771487173960274	NO	-
645	ZINC00348452	112	0.0776919644181077	NO	-
646	ZINC03862335	1334	0.0775747173243417	NO	-
647	ZINC03968801	1544	0.077506818832765	NO	-
648	ZINC04216736	1669	0.07745196487624209	NO	-
649	ZINC03867621	1412	0.07741195605241567	NO	-
650	ZINC03831126	1222	0.07733286786008386	NO	-
651	ZINC03426963	946	0.07724167946456155	NO	-
652	ZINC03652220	1158	0.0772345549899858	NO	-
653	ZINC02803647	757	0.0772190520827375	NO	-
654	ZINC00034887	44	0.07715689053451695	NO	-
655	ZINC03652099	1157	0.07710927007015753	NO	-
656	ZINC02845660	762	0.07709670666183092	NO	-
657	ZINC01529223	289	0.07703569825647946	NO	-
658	ZINC01812466	427	0.07695255692577853	NO	-
659	ZINC03863497	1383	0.07690903850481326	NO	-
660	ZINC03856180	1262	0.07690437295667507	NO	-
661	ZINC02417811	598	0.07682280810080276	NO	-
662	ZINC02385592	583	0.07681890606751007	NO	-
663	ZINC03861886	1298	0.07680239426043212	NO	-
664	ZINC03856108	1261	0.07663900702487804	NO	-
665	ZINC03310752	876	0.07660021780220029	NO	-
666	ZINC01318518	256	0.07658067702804056	NO	-
667	ZINC03856622	1268	0.07649519921033483	NO	-
668	ZINC04222755	1679	0.07649410541402568	NO	-
669	ZINC03869570	1426	0.07645534205304327	NO	-
670	ZINC02093496	472	0.07639331672228855	NO	-
671	ZINC03858260	1286	0.07636113808991711	NO	-
672	ZINC03863202	1377	0.07633438000529925	NO	-
673	ZINC03812007	1199	0.07632430377363532	NO	-
674	ZINC03273519	845	0.0763081307435091	NO	-
675	ZINC01491853	277	0.07619010977463712	NO	-
676	ZINC03509430	1008	0.07617883796190585	NO	-
677	ZINC02160380	513	0.0761334930207494	NO	-
678	ZINC03863151	1375	0.07607788643094616	NO	-
679	ZINC01505980	281	0.07603058406950923	NO	-
680	ZINC03956444	1535	0.07600334060954161	NO	-
681	ZINC02160575	514	0.07599166454424741	NO	-
682	ZINC03878827	1439	0.0759331000203272	NO	-
683	ZINC03646900	1147	0.07591045297705885	NO	-
684	ZINC03676950	1169	0.0757300477083566	NO	-
685	ZINC02560663	656	0.07564429241338053	NO	-
686	ZINC03524860	1025	0.07560025621447537	NO	-
687	ZINC03861893	1305	0.07553599410441467	NO	-
688	ZINC03856626	1272	0.07549680794762174	NO	-
689	ZINC01733856	411	0.07536715553810125	NO	-
690	ZINC03418486	934	0.07521983265875604	NO	-
691	ZINC03442007	958	0.07519417264161009	NO	-
692	ZINC02750162	742	0.07516212422883536	NO	-
693	ZINC04096596	1621	0.07515345196288807	NO	-
694	ZINC03863203	1378	0.0750580555762261	NO	-
695	ZINC03602024	1091	0.07502008801928002	NO	-
696	ZINC03848883	1239	0.07499214990838554	NO	-
697	ZINC03647299	1148	0.07494100504874661	NO	-
698	ZINC00850233	224	0.07490414595114667	NO	-
699	ZINC02560698	658	0.07483369636440669	NO	-
700	ZINC00386192	124	0.07476609930800093	NO	-
701	ZINC01816335	428	0.07475482350747044	NO	-
702	ZINC03862774	1357	0.07470417627037573	NO	-
703	ZINC03806190	1193	0.07467724245306807	NO	-
704	ZINC03625493	1119	0.07465952096041688	NO	-
705	ZINC03652409	1159	0.0746503101192691	NO	-
706	ZINC01554528	334	0.07463282383989907	NO	-
707	ZINC03798786	1188	0.07455402289797916	NO	-
708	ZINC00532655	177	0.07455103172443633	NO	-
709	ZINC03862205	1322	0.07451207196104927	NO	-
710	ZINC02583574	679	0.07449865822694803	NO	-
711	ZINC03969017	1548	0.07448518583220735	NO	-
712	ZINC01569745	344	0.07443597385391403	NO	-
713	ZINC03450652	967	0.07435194715152413	NO	-
714	ZINC01914308	452	0.07426421596500947	NO	-
715	ZINC00539200	180	0.07426167038185631	NO	-
716	ZINC03863825	1403	0.07425003578354318	NO	-
717	ZINC03425730	941	0.0742167130069941	NO	-
718	ZINC03888297	1445	0.0742010702095526	NO	-
719	ZINC03862989	1363	0.07419439214254406	NO	-
720	ZINC00305384	103	0.07409670547135806	NO	-
721	ZINC00420141	144	0.07407975318463268	NO	-
722	ZINC01999887	458	0.07406736899570944	NO	-
723	ZINC03528857	1027	0.07398154923062257	NO	-
724	ZINC03995933	1582	0.07396929773473668	NO	-
725	ZINC03500139	1002	0.0739642627368232	NO	-
726	ZINC03309122	873	0.07394274976309673	NO	-
727	ZINC03904211	1475	0.07389931128721895	NO	-
728	ZINC03890778	1453	0.07386842047073484	NO	-
729	ZINC00017089	23	0.07385569162446452	NO	-
730	ZINC01728774	406	0.0738353718619083	NO	-
731	ZINC03861892	1304	0.07383194174785772	NO	-
732	ZINC03856067	1260	0.07382439424066779	NO	-
733	ZINC03524863	1026	0.07381140243896137	NO	-
734	ZINC01795304	423	0.0737756267576577	NO	-
735	ZINC03855462	1258	0.07374634666942262	NO	-
736	ZINC02136320	503	0.0737053804007246	NO	-
737	ZINC03890776	1451	0.0736604756998715	NO	-
738	ZINC02022675	465	0.07363722791172524	NO	-
739	ZINC03867621	1413	0.07348842105794452	NO	-
740	ZINC03862206	1323	0.07347425551133292	NO	-
741	ZINC03862112	1319	0.07336886303619529	NO	-
742	ZINC02235784	536	0.0732863176490005	NO	-
743	ZINC03359166	909	0.07325798960409663	NO	-
744	ZINC03856627	1273	0.07325592409364841	NO	-
745	ZINC02541685	645	0.07325299906819008	NO	-
746	ZINC03983496	1562	0.07320705592982656	NO	-
747	ZINC00011970	17	0.07318049087592676	NO	-
748	ZINC03641835	1137	0.0731648855885645	NO	-
749	ZINC03861914	1306	0.07314852536925306	NO	-
750	ZINC03862646	1351	0.07312209244941643	NO	-
751	ZINC01600131	356	0.07307294087383856	NO	-
752	ZINC03775208	1173	0.07306364808339434	NO	-
753	ZINC00469715	153	0.07306009693841184	NO	-
754	ZINC04084659	1608	0.0730552124614117	NO	-
755	ZINC03938307	1510	0.07294634856151523	NO	-
756	ZINC03618186	1111	0.07294509157135895	NO	-
757	ZINC01755845	417	0.0729383972554145	NO	-
758	ZINC03540167	1039	0.07292957575333951	NO	-
759	ZINC03856623	1269	0.07292703286102312	NO	-
760	ZINC00804621	216	0.07289088058270739	NO	-
761	ZINC03862762	1354	0.07283680151167711	NO	-
762	ZINC02381661	578	0.07283571540262364	NO	-
763	ZINC00022074	25	0.07280780479064827	NO	-
764	ZINC00006384	11	0.07280478829449515	NO	-
765	ZINC02759477	747	0.0728033616845041	NO	-
766	ZINC00136666	74	0.07279174258198062	NO	-
767	ZINC01532730	297	0.07276327985260712	NO	-
768	ZINC03862470	1344	0.0727340767985136	NO	-
769	ZINC00819676	221	0.07270501344556429	NO	-
770	ZINC02159755	512	0.07260585478370875	NO	-
771	ZINC03676949	1168	0.0725251668086671	NO	-
772	ZINC00420140	143	0.07245619957946109	NO	-
773	ZINC03941367	1516	0.07244190691451094	NO	-
774	ZINC04146589	1641	0.07242486919590871	NO	-
775	ZINC03859380	1288	0.07235595235359905	NO	-
776	ZINC00380572	123	0.07233239587976024	NO	-
777	ZINC03778156	1176	0.07232237356795135	NO	-
778	ZINC03431652	948	0.07231794071849025	NO	-
779	ZINC00804620	215	0.07219314976127873	NO	-
780	ZINC03607188	1104	0.07215435436158465	NO	-
781	ZINC02457763	613	0.07214186762205016	NO	-
782	ZINC02127131	490	0.07213170229070263	NO	-
783	ZINC03953188	1528	0.0720205716785436	NO	-
784	ZINC03524856	1024	0.07201743226816384	NO	-
785	ZINC00180718	77	0.07200382348987715	NO	-
786	ZINC03848156	1234	0.07198596298585941	NO	-
787	ZINC03825190	1220	0.07196418792854314	NO	-
788	ZINC03903325	1471	0.071947743681102	NO	-
789	ZINC03878460	1438	0.07192823717504614	NO	-
790	ZINC03862906	1361	0.0718593032545547	NO	-
791	ZINC03630021	1129	0.07185123742674537	NO	-
792	ZINC00023368	29	0.0718344498254308	NO	-
793	ZINC01635678	367	0.07180900920448288	NO	-
794	ZINC03863806	1400	0.0718023846030421	NO	-
795	ZINC01491853	273	0.07178170656069643	NO	-
796	ZINC03923593	1496	0.07176341831775362	NO	-
797	ZINC01549543	323	0.07173735578855851	NO	-
798	ZINC01570819	346	0.07173209675724954	NO	-
799	ZINC03572730	1049	0.07171272389555569	NO	-
800	ZINC00345626	108	0.07145106721390591	NO	-
801	ZINC04182026	1657	0.07143533373278103	NO	-
802	ZINC00402169	128	0.0714050224718657	NO	-
803	ZINC03862025	1316	0.07133847840542999	NO	-
804	ZINC03297712	863	0.07130193172699892	NO	-
805	ZINC03629242	1127	0.0712579489382249	NO	-
806	ZINC02820231	758	0.07123317366699808	NO	-
807	ZINC01886507	443	0.07121068453825487	NO	-
808	ZINC03450857	970	0.07120303035097701	NO	-
809	ZINC03848156	1235	0.07120135262512008	NO	-
810	ZINC03442006	956	0.07119292855841561	NO	-
811	ZINC01537412	303	0.0710957656316983	NO	-
812	ZINC01754808	416	0.07104420456780124	NO	-
813	ZINC00104975	67	0.07102822795180296	NO	-
814	ZINC03449523	966	0.07099396118019574	NO	-
815	ZINC03605693	1098	0.07089820622161441	NO	-
816	ZINC01609206	361	0.07087871749702909	NO	-
817	ZINC04218205	1671	0.07081180208437748	NO	-
818	ZINC02470781	616	0.07079832672781751	NO	-
819	ZINC00420169	145	0.0707057900254378	NO	-
820	ZINC02125997	487	0.07070518522077665	NO	-
821	ZINC00619845	211	0.070637567825413	NO	-
822	ZINC03590177	1063	0.07060187197238295	NO	-
823	ZINC03225333	823	0.07057722509666388	NO	-
824	ZINC03863203	1379	0.07050282619310652	NO	-
825	ZINC01529923	290	0.07045967442560039	NO	-
826	ZINC03937178	1505	0.07040747465141306	NO	-
827	ZINC03937178	1506	0.07040747465141306	NO	-
828	ZINC03047986	787	0.0703341515665117	NO	-
829	ZINC00429086	147	0.07029873095798585	NO	-
830	ZINC00053532	53	0.07028045053944677	NO	-
831	ZINC03874323	1433	0.0702237926575064	NO	-
832	ZINC03822116	1218	0.07022289427608283	NO	-
833	ZINC03867698	1417	0.07022176831287887	NO	-
834	ZINC03281328	851	0.07016055782377471	NO	-
835	ZINC02389632	588	0.07010909789845764	NO	-
836	ZINC03032878	785	0.07009301713503538	NO	-
837	ZINC02922239	772	0.0700445787409181	NO	-
838	ZINC01750406	414	0.07002941250721954	NO	-
839	ZINC03340801	899	0.06998736797782587	NO	-
840	ZINC03861890	1302	0.06981657060397624	NO	-
841	ZINC03362742	912	0.06979483655772736	NO	-
842	ZINC03816986	1200	0.06978696992741817	NO	-
843	ZINC01003765	237	0.06974658871336743	NO	-
844	ZINC01535245	299	0.06973045685198226	NO	-
845	ZINC00528253	170	0.06964919584289313	NO	-
846	ZINC03203067	817	0.06961146469733082	NO	-
847	ZINC03863752	1392	0.06957183847436135	NO	-
848	ZINC03643567	1138	0.069552301966	NO	-
849	ZINC02561105	662	0.06953606495990435	NO	-
850	ZINC00010793	14	0.06947250076289502	NO	-
851	ZINC03156672	806	0.06944239522618587	NO	-
852	ZINC04019805	1596	0.06935047685105108	NO	-
853	ZINC03848878	1238	0.06929521335419704	NO	-
854	ZINC03306185	867	0.06922301376511893	NO	-
855	ZINC00158458	76	0.06913778301466653	NO	-
856	ZINC02625127	688	0.06909265215891323	NO	-
857	ZINC02646184	716	0.06909030810231456	NO	-
858	ZINC00967888	233	0.06901962881280957	NO	-
859	ZINC02712788	736	0.06901437527404979	NO	-
860	ZINC03226599	824	0.06896239739124577	NO	-
861	ZINC03863742	1391	0.06893423743655322	NO	-
862	ZINC03484254	980	0.06890981087215173	NO	-
863	ZINC03969016	1547	0.06883817995567484	NO	-
864	ZINC03352885	904	0.06881434013994943	NO	-
865	ZINC03644877	1139	0.06880176206328692	NO	-
866	ZINC00541323	185	0.06879917153070936	NO	-
867	ZINC03651524	1154	0.06879847309536846	NO	-
868	ZINC03962757	1537	0.0687359162191438	NO	-
869	ZINC04160846	1646	0.06873363258985997	NO	-
870	ZINC00003739	3	0.06853931347493979	NO	-
871	ZINC03328038	891	0.06851311623008798	NO	-
872	ZINC02585466	680	0.06851242197779239	NO	-
873	ZINC03888037	1443	0.06850965704185435	NO	-
874	ZINC03971827	1552	0.06850149814112026	NO	-
875	ZINC03629623	1128	0.06839399961350423	NO	-
876	ZINC01554525	332	0.06838822716554388	NO	-
877	ZINC02395838	590	0.06836181434788015	NO	-
878	ZINC03651870	1156	0.0683522805719725	NO	-
879	ZINC03970013	1550	0.06832344322639901	NO	-
880	ZINC00531171	174	0.06830903086219817	NO	-
881	ZINC02408915	595	0.06829493604822845	NO	-
882	ZINC02296080	550	0.06818086234745394	NO	-
883	ZINC02028996	466	0.06817423990948676	NO	-
884	ZINC04222228	1673	0.06811807223060218	NO	-
885	ZINC01598455	355	0.0681075876646918	NO	-
886	ZINC03368995	916	0.06810202069453154	NO	-
887	ZINC02137694	505	0.06808632215331853	NO	-
888	ZINC03331521	894	0.06807439916455431	NO	-
889	ZINC03920334	1489	0.06805343314643608	NO	-
890	ZINC00531613	175	0.06800303736432572	NO	-
891	ZINC03291707	858	0.06796780147027054	NO	-
892	ZINC02922190	771	0.06795879584522241	NO	-
893	ZINC02444450	603	0.06788099748490994	NO	-
894	ZINC00489430	159	0.0678627007604554	NO	-
895	ZINC01569744	343	0.0678274880175837	NO	-
896	ZINC02508280	623	0.06772922215332074	NO	-
897	ZINC02384941	580	0.06770522373285606	NO	-
898	ZINC01870088	439	0.06769308324877132	NO	-
899	ZINC01864227	438	0.06767433172619182	NO	-
900	ZINC01748297	413	0.06763025776883327	NO	-
901	ZINC03486504	992	0.06761926657112398	NO	-
902	ZINC03856239	1265	0.06757338470293511	NO	-
903	ZINC03517387	1013	0.06754919816016834	NO	-
904	ZINC03310466	874	0.06751939510693553	NO	-
905	ZINC02444907	605	0.06750418294949466	NO	-
906	ZINC02384943	581	0.06743597193817591	NO	-
907	ZINC01696300	388	0.06740818818031791	NO	-
908	ZINC01914305	451	0.06738596594515185	NO	-
909	ZINC01109918	246	0.06738269011810802	NO	-
910	ZINC02585467	681	0.06734181767905245	NO	-
911	ZINC03792009	1186	0.06733580261098882	NO	-
912	ZINC02328411	559	0.06733526683090227	NO	-
913	ZINC04096596	1623	0.06733486006075606	NO	-
914	ZINC02275272	546	0.06730195770811426	NO	-
915	ZINC03971826	1551	0.06729811543028431	NO	-
916	ZINC01923452	455	0.06715658406695765	NO	-
917	ZINC02619161	686	0.06714472412917262	NO	-
918	ZINC03869574	1427	0.06713481992303744	NO	-
919	ZINC00030836	40	0.06704532797479093	NO	-
920	ZINC03858259	1284	0.06701768848578854	NO	-
921	ZINC03524855	1023	0.06695576184400288	NO	-
922	ZINC03915883	1485	0.06692551990720834	NO	-
923	ZINC03915883	1486	0.06692551990720834	NO	-
924	ZINC03915883	1484	0.06689337181343073	NO	-
925	ZINC02640896	710	0.06685674488528827	NO	-
926	ZINC02634448	700	0.06683268635207697	NO	-
927	ZINC03848156	1236	0.06683224198849483	NO	-
928	ZINC03524596	1022	0.06682957299406848	NO	-
929	ZINC01059130	240	0.06681334744676443	NO	-
930	ZINC02558156	653	0.06674372628963644	NO	-
931	ZINC03862319	1331	0.06673882830841127	NO	-
932	ZINC00005008	4	0.06672897988873382	NO	-
933	ZINC03863824	1402	0.0666755326704052	NO	-
934	ZINC03486090	985	0.0666149009945784	NO	-
935	ZINC04152787	1644	0.06658947909844391	NO	-
936	ZINC03992772	1578	0.0665744476108259	NO	-
937	ZINC00011837	16	0.06655219970038403	NO	-
938	ZINC00967891	234	0.06646095483949994	NO	-
939	ZINC04199552	1663	0.06642944778603965	NO	-
940	ZINC00022075	26	0.06637966845992611	NO	-
941	ZINC03325751	883	0.06636002107878004	NO	-
942	ZINC03862021	1315	0.06632600786155393	NO	-
943	ZINC03524595	1021	0.06624732428721211	NO	-
944	ZINC02583531	678	0.06616596126877414	NO	-
945	ZINC03531497	1031	0.0661639986176781	NO	-
946	ZINC03862279	1327	0.06615625013772641	NO	-
947	ZINC03635594	1130	0.06613412428651044	NO	-
948	ZINC00420170	146	0.06609534212262914	NO	-
949	ZINC00529870	171	0.06608928607531443	NO	-
950	ZINC02892008	766	0.066074859614462	NO	-
951	ZINC03903326	1473	0.06600471712160638	NO	-
952	ZINC02407512	593	0.06597199982476991	NO	-
953	ZINC03521764	1016	0.06596550244003246	NO	-
954	ZINC02569283	669	0.06596073537635266	NO	-
955	ZINC04177171	1653	0.06594246840152396	NO	-
956	ZINC03141601	797	0.06591837919115691	NO	-
957	ZINC03484318	982	0.06589728772678717	NO	-
958	ZINC02097677	475	0.065884541604275	NO	-
959	ZINC02121357	486	0.06583524873855005	NO	-
960	ZINC03820301	1212	0.06578323692017393	NO	-
961	ZINC00023374	30	0.0657356588548424	NO	-
962	ZINC02381542	577	0.06564260889256474	NO	-
963	ZINC02759477	746	0.06560720560944538	NO	-
964	ZINC02649912	718	0.06559447695541651	NO	-
965	ZINC03889009	1446	0.0654995156361456	NO	-
966	ZINC00527027	169	0.06549659706167583	NO	-
967	ZINC00000079	1	0.06547735325241173	NO	-
968	ZINC02098866	476	0.06544806969197664	NO	-
969	ZINC03325751	882	0.06542310778757868	NO	-
970	ZINC03605697	1099	0.06541046200349722	NO	-
971	ZINC01548548	320	0.06532695325515783	NO	-
972	ZINC04096596	1622	0.06528709857939165	NO	-
973	ZINC03873261	1431	0.06528386197385183	NO	-
974	ZINC03969015	1546	0.06523578386673055	NO	-
975	ZINC03955580	1532	0.06511848285720573	NO	-
976	ZINC02654027	721	0.06511332165083199	NO	-
977	ZINC03486426	988	0.06511062674398989	NO	-
978	ZINC00850233	223	0.06509161574744024	NO	-
979	ZINC03926055	1499	0.06508890450127414	NO	-
980	ZINC03898651	1461	0.06505463520244692	NO	-
981	ZINC02126784	489	0.06502872064886127	NO	-
982	ZINC03863829	1404	0.06497912434904617	NO	-
983	ZINC02869384	765	0.06497536945100314	NO	-
984	ZINC04138983	1639	0.06496530444339975	NO	-
985	ZINC00414344	136	0.06485319716518799	NO	-
986	ZINC01551863	326	0.06484712720163024	NO	-
987	ZINC00053533	54	0.0648321435502869	NO	-
988	ZINC03792396	1187	0.06473779835418153	NO	-
989	ZINC01554523	330	0.06473105615606814	NO	-
990	ZINC02385633	584	0.06469580533154344	NO	-
991	ZINC03442006	957	0.06469009973290753	NO	-
992	ZINC01543308	312	0.06466319909865591	NO	-
993	ZINC03442007	959	0.06462250341607577	NO	-
994	ZINC01552230	327	0.06461490872535527	NO	-
995	ZINC03798786	1189	0.06454111266087961	NO	-
996	ZINC03230671	828	0.06443879323307809	NO	-
997	ZINC00053531	52	0.0644113111740727	NO	-
998	ZINC03874386	1435	0.06439693136878138	NO	-
999	ZINC03487964	997	0.06436248816154858	NO	-
1000	ZINC00479501	155	0.06434174685831659	NO	-
1001	ZINC02130707	500	0.0643415080873158	NO	-
1002	ZINC03229200	827	0.06428738037894456	NO	-
1003	ZINC01619201	365	0.06428568488715103	NO	-
1004	ZINC00578248	203	0.06414427250908197	NO	-
1005	ZINC04181001	1655	0.06413406969898663	NO	-
1006	ZINC00798654	213	0.0641172617005859	NO	-
1007	ZINC03531341	1030	0.06409800086722611	NO	-
1008	ZINC01579648	349	0.0640621973384347	NO	-
1009	ZINC04004135	1586	0.06405812540665486	NO	-
1010	ZINC03833959	11	0.06404578589892646	YES	1
1011	ZINC03858259	1283	0.06402495135181283	NO	-
1012	ZINC02825994	759	0.06401470897320688	NO	-
1013	ZINC02225750	533	0.06399953765688784	NO	-
1014	ZINC00539980	183	0.06398195535496402	NO	-
1015	ZINC00023461	32	0.06388741018182766	NO	-
1016	ZINC02128362	493	0.06388170803621773	NO	-
1017	ZINC03983050	1561	0.06383756437365246	NO	-
1018	ZINC00532369	176	0.06378206941323092	NO	-
1019	ZINC03856628	1274	0.06370096969988986	NO	-
1020	ZINC03521765	1017	0.06368607212915388	NO	-
1021	ZINC03248521	835	0.06367822952475846	NO	-
1022	ZINC01075999	243	0.06362776780554814	NO	-
1023	ZINC02901838	769	0.06362062065357384	NO	-
1024	ZINC02363433	566	0.0635701579234023	NO	-
1025	ZINC03156890	809	0.06355869662636637	NO	-
1026	ZINC03276897	848	0.06353798236246909	NO	-
1027	ZINC03861975	1308	0.06353506845886622	NO	-
1028	ZINC01683188	385	0.06350912559592314	NO	-
1029	ZINC03856624	1270	0.06349610310946147	NO	-
1030	ZINC02259245	540	0.06348119331641545	NO	-
1031	ZINC02643003	715	0.06335930535701169	NO	-
1032	ZINC03776999	1175	0.06334886295424655	NO	-
1033	ZINC02457597	612	0.06334358671627424	NO	-
1034	ZINC02457788	614	0.06332610093779924	NO	-
1035	ZINC00804624	217	0.06324382234980913	NO	-
1036	ZINC03352885	903	0.06314042435965121	NO	-
1037	ZINC02922855	773	0.06312841856989937	NO	-
1038	ZINC03787422	1182	0.06301471114844052	NO	-
1039	ZINC04093567	1614	0.06297648711365081	NO	-
1040	ZINC01728422	405	0.06297503442284165	NO	-
1041	ZINC03903325	1470	0.06295599953959341	NO	-
1042	ZINC04236391	1683	0.06292980009184511	NO	-
1043	ZINC02633029	696	0.06291193500787694	NO	-
1044	ZINC02664290	727	0.06289586330281083	NO	-
1045	ZINC00417998	141	0.06287949204847332	NO	-
1046	ZINC03414402	930	0.0628684801461179	NO	-
1047	ZINC02341510	562	0.06285529723727684	NO	-
1048	ZINC02636567	702	0.06282664129587588	NO	-
1049	ZINC02351361	564	0.06278543043157678	NO	-
1050	ZINC02223612	530	0.06278060621519164	NO	-
1051	ZINC03450854	968	0.06277893288549813	NO	-
1052	ZINC00017512	24	0.06276363079615417	NO	-
1053	ZINC03095237	794	0.06273026953447641	NO	-
1054	ZINC02161048	515	0.06272450185140982	NO	-
1055	ZINC02225744	532	0.06269563446984516	NO	-
1056	ZINC00547952	196	0.06267934904622323	NO	-
1057	ZINC03415918	932	0.06264808484618747	NO	-
1058	ZINC04182277	1658	0.06264273035294217	NO	-
1059	ZINC03654588	1161	0.0626401855613181	NO	-
1060	ZINC03818556	1210	0.06263849413728398	NO	-
1061	ZINC03605752	1101	0.06259914066264134	NO	-
1062	ZINC00545277	189	0.06258137122513777	NO	-
1063	ZINC01554784	336	0.06257839166713172	NO	-
1064	ZINC00804625	218	0.06256781297721722	NO	-
1065	ZINC04004135	1584	0.06250755556494576	NO	-
1066	ZINC02381478	576	0.062419832248160736	NO	-
1067	ZINC03863755	1393	0.06240633794128152	NO	-
1068	ZINC03121506	795	0.06238846710546068	NO	-
1069	ZINC00472309	154	0.062249432344468725	NO	-
1070	ZINC02093547	473	0.0622420179253561	NO	-
1071	ZINC04095252	1615	0.062199963236436076	NO	-
1072	ZINC01491853	278	0.062167630029230245	NO	-
1073	ZINC03849514	1241	0.06216373412706298	NO	-
1074	ZINC00547981	197	0.062144701093729424	NO	-
1075	ZINC02130666	499	0.0620879178329744	NO	-
1076	ZINC01565211	341	0.0620358031734974	NO	-
1077	ZINC03933249	1501	0.06203575661419908	NO	-
1078	ZINC03506056	1007	0.06202521914816492	NO	-
1079	ZINC00196732	82	0.062007395701287445	NO	-
1080	ZINC03352885	905	0.062005391369571464	NO	-
1081	ZINC04236454	1685	0.06200443321766231	NO	-
1082	ZINC03521662	1015	0.06200335149677555	NO	-
1083	ZINC03868577	1419	0.06183325221044197	NO	-
1084	ZINC02560971	661	0.06181272877528977	NO	-
1085	ZINC01542313	310	0.06172205343006006	NO	-
1086	ZINC03268557	843	0.06169938288919862	NO	-
1087	ZINC03233193	830	0.0616655591056487	NO	-
1088	ZINC02638912	708	0.06165227120801282	NO	-
1089	ZINC03671133	1166	0.06158054064177279	NO	-
1090	ZINC00125019	71	0.061535731277272604	NO	-
1091	ZINC03853997	1254	0.061505847025922204	NO	-
1092	ZINC03862334	1333	0.06145623506100037	NO	-
1093	ZINC02842319	760	0.061429764013831115	NO	-
1094	ZINC01555718	338	0.06139406961174307	NO	-
1095	ZINC02387019	585	0.061363579642210855	NO	-
1096	ZINC00380572	122	0.06129449715792341	NO	-
1097	ZINC03339656	898	0.061288184323992745	NO	-
1098	ZINC03983524	1564	0.06126597167779314	NO	-
1099	ZINC03484322	983	0.06123313392690157	NO	-
1100	ZINC01491853	276	0.06117413741026951	NO	-
1101	ZINC03854519	1256	0.0611526347507858	NO	-
1102	ZINC01719186	397	0.061152219623435415	NO	-
1103	ZINC02846230	763	0.06110500039483673	NO	-
1104	ZINC03975537	1556	0.061104788825274925	NO	-
1105	ZINC02470782	617	0.061022043499895255	NO	-
1106	ZINC02901840	770	0.060999934467085605	NO	-
1107	ZINC03623862	1114	0.06099822228049789	NO	-
1108	ZINC00997138	236	0.060957455284492944	NO	-
1109	ZINC02637204	705	0.060948846709200595	NO	-
1110	ZINC03816989	1201	0.06089122607660267	NO	-
1111	ZINC03440287	954	0.06088819211047336	NO	-
1112	ZINC01536384	301	0.0608416383957907	NO	-
1113	ZINC01491853	274	0.06083725967594996	NO	-
1114	ZINC01491853	275	0.06073879817415839	NO	-
1115	ZINC03857357	1278	0.06073263630960043	NO	-
1116	ZINC03516066	1012	0.06072453907107246	NO	-
1117	ZINC02438095	602	0.060712129271982454	NO	-
1118	ZINC03326085	890	0.06069179751019514	NO	-
1119	ZINC03486962	994	0.060619315204400344	NO	-
1120	ZINC01761457	421	0.060618450501874165	NO	-
1121	ZINC00449680	150	0.06058594132687554	NO	-
1122	ZINC02560897	660	0.060560027778929326	NO	-
1123	ZINC00547875	195	0.06049312121919325	NO	-
1124	ZINC03898180	1459	0.06048712240087677	NO	-
1125	ZINC02749683	741	0.060463076708242136	NO	-
1126	ZINC00006098	9	0.06044334829167455	NO	-
1127	ZINC03226599	825	0.06042192816985016	NO	-
1128	ZINC03986121	1572	0.060403787204460865	NO	-
1129	ZINC04168079	1649	0.06036867188984212	NO	-
1130	ZINC03529259	1028	0.06032454065685668	NO	-
1131	ZINC00193044	80	0.06032096946431456	NO	-
1132	ZINC03863667	1390	0.060311458854813906	NO	-
1133	ZINC03625484	1118	0.0602778663384704	NO	-
1134	ZINC00807770	220	0.06026279595497058	NO	-
1135	ZINC01514757	287	0.060189061541122364	NO	-
1136	ZINC02565407	668	0.06014692122267619	NO	-
1137	ZINC02647570	717	0.060097477809776055	NO	-
1138	ZINC02541965	646	0.0600955377114842	NO	-
1139	ZINC01437236	264	0.060028878013713996	NO	-
1140	ZINC03639078	1132	0.060015951551782194	NO	-
1141	ZINC00285127	98	0.06000394339790222	NO	-
1142	ZINC03970012	1549	0.05992043612852057	NO	-
1143	ZINC02127205	491	0.059880430318687214	NO	-
1144	ZINC02538358	641	0.059863242906064366	NO	-
1145	ZINC03861974	1307	0.05983863942763419	NO	-
1146	ZINC03862370	1336	0.05982516703560258	NO	-
1147	ZINC04260750	1711	0.0597650738085055	NO	-
1148	ZINC04236392	1684	0.05965019616214755	NO	-
1149	ZINC00310841	104	0.05962085238801644	NO	-
1150	ZINC01535926	300	0.059603124689865096	NO	-
1151	ZINC01498443	279	0.059601005412995525	NO	-
1152	ZINC03937885	1509	0.05954451937680086	NO	-
1153	ZINC03536907	1036	0.059543193298472095	NO	-
1154	ZINC03486429	989	0.05953420839358807	NO	-
1155	ZINC01795345	425	0.05946301462866862	NO	-
1156	ZINC03226599	826	0.0594545560081291	NO	-
1157	ZINC00415215	138	0.05944507944308262	NO	-
1158	ZINC04196804	1662	0.059434447204078936	NO	-
1159	ZINC03530602	1029	0.059431571770421215	NO	-
1160	ZINC04266515	1713	0.05942256300467027	NO	-
1161	ZINC02999731	782	0.059410013236155336	NO	-
1162	ZINC03862371	1337	0.05940599663751836	NO	-
1163	ZINC03406060	927	0.05937187240959975	NO	-
1164	ZINC00570817	199	0.059367010229935825	NO	-
1165	ZINC03867678	1416	0.05935678027429502	NO	-
1166	ZINC03849511	1240	0.05934576918755058	NO	-
1167	ZINC02541966	647	0.0593165099620719	NO	-
1168	ZINC03684630	1170	0.05931145543000723	NO	-
1169	ZINC00016776	22	0.05927466849521591	NO	-
1170	ZINC01233816	252	0.0591991304098071	NO	-
1171	ZINC02637203	704	0.059182356944667176	NO	-
1172	ZINC03510246	1009	0.05918156720128608	NO	-
1173	ZINC03486379	987	0.059163427385351235	NO	-
1174	ZINC02486801	619	0.05915716585443654	NO	-
1175	ZINC00340882	106	0.05913578381829304	NO	-
1176	ZINC03861996	1309	0.059129778993295974	NO	-
1177	ZINC03593230	1079	0.05909667733031204	NO	-
1178	ZINC03574896	1051	0.059026516527709155	NO	-
1179	ZINC00025818	36	0.059022359597967686	NO	-
1180	ZINC03858260	1285	0.05900299968017993	NO	-
1181	ZINC03641364	1136	0.058959189922986883	NO	-
1182	ZINC04006044	1587	0.058941174764155974	NO	-
1183	ZINC03450854	969	0.05892218178826219	NO	-
1184	ZINC02401099	591	0.05887869300087668	NO	-
1185	ZINC00305026	102	0.058863096954727336	NO	-
1186	ZINC02384779	579	0.058781986513752264	NO	-
1187	ZINC03861999	1311	0.05875762719926535	NO	-
1188	ZINC02444490	604	0.05869370314515744	NO	-
1189	ZINC03415921	933	0.058570472172727345	NO	-
1190	ZINC03854518	1255	0.05856318163284992	NO	-
1191	ZINC03870376	1428	0.0585630554501181	NO	-
1192	ZINC03449523	965	0.058482133372962694	NO	-
1193	ZINC02326660	557	0.05845969598047607	NO	-
1194	ZINC02326660	558	0.05845969598047607	NO	-
1195	ZINC00007310	12	0.05843441005359793	NO	-
1196	ZINC00208019	83	0.058422219755551334	NO	-
1197	ZINC03935906	1503	0.058375814799335825	NO	-
1198	ZINC01862480	436	0.05827115183826301	NO	-
1199	ZINC04105084	1625	0.05821610055445873	NO	-
1200	ZINC00534844	178	0.058184209780527074	NO	-
1201	ZINC03486962	995	0.05817312339063333	NO	-
1202	ZINC03861997	1310	0.058162103394854364	NO	-
1203	ZINC02660995	726	0.05813745932970578	NO	-
1204	ZINC03281059	850	0.05810761209603417	NO	-
1205	ZINC04095252	1616	0.058106804525954785	NO	-
1206	ZINC03889989	1449	0.05810074326727433	NO	-
1207	ZINC04249663	1695	0.05804160812348855	NO	-
1208	ZINC00034886	43	0.05800967673405647	NO	-
1209	ZINC00034888	45	0.05800820017197696	NO	-
1210	ZINC03095236	793	0.05798488308718096	NO	-
1211	ZINC04156820	1645	0.05795810700080842	NO	-
1212	ZINC00030346	39	0.057892736905844754	NO	-
1213	ZINC03868621	1420	0.05784259024624512	NO	-
1214	ZINC02565407	667	0.05784202145812311	NO	-
1215	ZINC03820301	1213	0.05778199658838261	NO	-
1216	ZINC04195013	1659	0.0577507392821482	NO	-
1217	ZINC03916738	1487	0.05770912815356471	NO	-
1218	ZINC03326080	887	0.057657361039798315	NO	-
1219	ZINC03876928	1436	0.05756038852177432	NO	-
1220	ZINC03513019	1011	0.057521882781832415	NO	-
1221	ZINC00006138	10	0.05750907693072812	NO	-
1222	ZINC02106708	481	0.05743878086637822	NO	-
1223	ZINC03859392	1290	0.057433853856868354	NO	-
1224	ZINC04164866	1648	0.05742639406033958	NO	-
1225	ZINC00079435	63	0.05741738511079283	NO	-
1226	ZINC04108132	1627	0.05739557783317701	NO	-
1227	ZINC03651784	1155	0.057391245213670825	NO	-
1228	ZINC00534931	179	0.05731693173242274	NO	-
1229	ZINC00523942	167	0.057314087051291644	NO	-
1230	ZINC02999673	781	0.05729974916063266	NO	-
1231	ZINC04181011	1656	0.057287983552327344	NO	-
1232	ZINC03863146	1372	0.05727456934003121	NO	-
1233	ZINC00499359	161	0.0572713843053526	NO	-
1234	ZINC03204871	818	0.05719915885657282	NO	-
1235	ZINC00541224	184	0.05716267135125477	NO	-
1236	ZINC03863787	1396	0.05713815034564807	NO	-
1237	ZINC00580528	204	0.05712648175528033	NO	-
1238	ZINC03841811	1228	0.057111624495627906	NO	-
1239	ZINC01779051	422	0.05711070961804235	NO	-
1240	ZINC00547566	192	0.057100753299996795	NO	-
1241	ZINC04249650	1689	0.05704998166542343	NO	-
1242	ZINC00346190	109	0.05702961093108629	NO	-
1243	ZINC00340882	105	0.05702085429393059	NO	-
1244	ZINC01549545	324	0.05701476262501814	NO	-
1245	ZINC03284917	854	0.05700109464591727	NO	-
1246	ZINC03536908	1037	0.056976707509999974	NO	-
1247	ZINC03852172	1247	0.056970581517852344	NO	-
1248	ZINC00547469	190	0.05696013630727924	NO	-
1249	ZINC02712793	737	0.056956131717307464	NO	-
1250	ZINC03787422	1183	0.056926999535084025	NO	-
1251	ZINC00541648	186	0.05690856017330235	NO	-
1252	ZINC03574981	1052	0.05687915325282949	NO	-
1253	ZINC02759477	745	0.0568022564164859	NO	-
1254	ZINC03862273	1325	0.05678138124793161	NO	-
1255	ZINC00407674	129	0.056753792861404674	NO	-
1256	ZINC03625448	1115	0.05673091134795922	NO	-
1257	ZINC00303160	100	0.05670791302978584	NO	-
1258	ZINC04019849	1600	0.05657324816926776	NO	-
1259	ZINC04019749	1591	0.056554240099027694	NO	-
1260	ZINC03858966	1287	0.05650162601286395	NO	-
1261	ZINC00079435	64	0.056479585563222016	NO	-
1262	ZINC03863788	1397	0.05639964836648011	NO	-
1263	ZINC01482377	271	0.05638938983496939	NO	-
1264	ZINC00196732	81	0.056297332545699796	NO	-
1265	ZINC01761457	420	0.05622236595947372	NO	-
1266	ZINC01539731	309	0.056167650044522864	NO	-
1267	ZINC03863081	1369	0.05615392548967556	NO	-
1268	ZINC01704347	391	0.05610018813185606	NO	-
1269	ZINC01560520	340	0.05606093413861414	NO	-
1270	ZINC03540302	1042	0.05605277564117067	NO	-
1271	ZINC03886244	1441	0.05604769111075513	NO	-
1272	ZINC02197800	523	0.05602451471958545	NO	-
1273	ZINC03428029	947	0.05602192587637487	NO	-
1274	ZINC03876928	1437	0.05600238197234699	NO	-
1275	ZINC00801732	214	0.05599902483259458	NO	-
1276	ZINC02379112	572	0.05599701259084787	NO	-
1277	ZINC03891890	1455	0.05599230878041343	NO	-
1278	ZINC03406063	928	0.05598091093025599	NO	-
1279	ZINC03859809	1292	0.055979482627398124	NO	-
1280	ZINC03863082	1370	0.05594538680757646	NO	-
1281	ZINC03863492	1382	0.05585710129762635	NO	-
1282	ZINC02387196	587	0.055816136064837645	NO	-
1283	ZINC01761457	419	0.05581205460370098	NO	-
1284	ZINC03540302	1044	0.05580715040100555	NO	-
1285	ZINC00539505	182	0.055763592870285046	NO	-
1286	ZINC03540302	1043	0.055714233066062435	NO	-
1287	ZINC02528825	637	0.055704054673926195	NO	-
1288	ZINC02565356	666	0.0556639043707951	NO	-
1289	ZINC03486962	993	0.055590720712321226	NO	-
1290	ZINC03605652	1095	0.055543579856630804	NO	-
1291	ZINC01678918	382	0.05553360231976706	NO	-
1292	ZINC03625448	1117	0.055475404793195945	NO	-
1293	ZINC03903478	1474	0.05546910169826257	NO	-
1294	ZINC04249741	1699	0.055454928476836716	NO	-
1295	ZINC02144644	507	0.055308859852714984	NO	-
1296	ZINC03625448	1116	0.05530822517742781	NO	-
1297	ZINC03326084	889	0.0552794943378332	NO	-
1298	ZINC03977050	1557	0.05524443697688324	NO	-
1299	ZINC03821492	1217	0.055219575397674615	NO	-
1300	ZINC02167956	519	0.05517792458896501	NO	-
1301	ZINC02294696	548	0.05517133976175447	NO	-
1302	ZINC04096330	1619	0.05514407046730529	NO	-
1303	ZINC04162691	1647	0.055024768412633714	NO	-
1304	ZINC03867677	1415	0.05500276366654469	NO	-
1305	ZINC03926059	1500	0.05499354802156602	NO	-
1306	ZINC03449520	963	0.05496593634917282	NO	-
1307	ZINC02199789	524	0.054950652078075125	NO	-
1308	ZINC03654617	1162	0.05472939606653049	NO	-
1309	ZINC03801575	1191	0.05471663844383056	NO	-
1310	ZINC03406234	929	0.054700881630967174	NO	-
1311	ZINC02899056	768	0.054641652101572374	NO	-
1312	ZINC04147869	1642	0.05455804315632846	NO	-
1313	ZINC02326660	556	0.05451227070472027	NO	-
1314	ZINC02785477	754	0.0543656071401756	NO	-
1315	ZINC03330559	892	0.054355556253914965	NO	-
1316	ZINC02330059	560	0.05433381178865645	NO	-
1317	ZINC03859809	1293	0.05420678738904967	NO	-
1318	ZINC01719608	398	0.054139841463663414	NO	-
1319	ZINC03449520	964	0.054127991349232164	NO	-
1320	ZINC03867111	1411	0.05410398666192687	NO	-
1321	ZINC00237787	89	0.054018947900278204	NO	-
1322	ZINC01554524	331	0.054015283895360394	NO	-
1323	ZINC03161082	811	0.05396342148430601	NO	-
1324	ZINC03775433	1174	0.05394544653030739	NO	-
1325	ZINC04096330	1618	0.05379317345049715	NO	-
1326	ZINC02517132	628	0.053783650613211054	NO	-
1327	ZINC01668833	379	0.0537137654706735	NO	-
1328	ZINC02273590	542	0.053700683264757104	NO	-
1329	ZINC04249650	1691	0.05351544282381699	NO	-
1330	ZINC03455781	974	0.05345909314826144	NO	-
1331	ZINC03856239	1264	0.05341467723371348	NO	-
1332	ZINC03863145	1371	0.053397065557746856	NO	-
1333	ZINC03863152	1376	0.05337291964344721	NO	-
1334	ZINC00371431	120	0.05337043694192423	NO	-
1335	ZINC03918738	1488	0.05336115464767801	NO	-
1336	ZINC00023459	31	0.053296054062221265	NO	-
1337	ZINC03862014	1314	0.05322651992364937	NO	-
1338	ZINC03614016	1109	0.05321301318294064	NO	-
1339	ZINC03862013	1313	0.05319524205156083	NO	-
1340	ZINC03450857	971	0.05316283347881737	NO	-
1341	ZINC03859392	1289	0.053116879274336656	NO	-
1342	ZINC02636910	703	0.053081855006366016	NO	-
1343	ZINC03993019	1579	0.05304862777995697	NO	-
1344	ZINC03069031	789	0.05300242448200734	NO	-
1345	ZINC02129420	496	0.052880329584258	NO	-
1346	ZINC03645002	1140	0.05277403371602083	NO	-
1347	ZINC03857355	1277	0.05270385390930546	NO	-
1348	ZINC00838656	222	0.05268592925083922	NO	-
1349	ZINC00417996	140	0.05266555374529484	NO	-
1350	ZINC04249919	1700	0.05264706623414739	NO	-
1351	ZINC03862272	1324	0.052604891701099214	NO	-
1352	ZINC03222904	820	0.05258786298030789	NO	-
1353	ZINC03854943	1257	0.05253560353757071	NO	-
1354	ZINC02899055	767	0.05251951047233282	NO	-
1355	ZINC03326082	888	0.052491285369104926	NO	-
1356	ZINC03278644	849	0.052371898817736906	NO	-
1357	ZINC02223927	531	0.05228881127500378	NO	-
1358	ZINC01639000	370	0.05218216965107478	NO	-
1359	ZINC03955655	1533	0.0521566009991172	NO	-
1360	ZINC00507709	162	0.05210340803418928	NO	-
1361	ZINC04195401	1660	0.052082548915711194	NO	-
1362	ZINC03939386	1513	0.0520757488166061	NO	-
1363	ZINC03457131	975	0.052045910440042024	NO	-
1364	ZINC01644612	371	0.05199852693424969	NO	-
1365	ZINC03939382	1512	0.05196822043618359	NO	-
1366	ZINC03484287	981	0.051866009252015656	NO	-
1367	ZINC03425797	944	0.05186001036237129	NO	-
1368	ZINC04127481	1633	0.051803608995014114	NO	-
1369	ZINC01833369	430	0.05172032559062018	NO	-
1370	ZINC02559992	655	0.05169325311533614	NO	-
1371	ZINC04133982	1637	0.05167444195005336	NO	-
1372	ZINC02273592	544	0.05164077214480248	NO	-
1373	ZINC04095724	1617	0.051639103829145536	NO	-
1374	ZINC02658925	725	0.05163779515636262	NO	-
1375	ZINC02375830	569	0.05157334893068138	NO	-
1376	ZINC03862877	1359	0.051542449881138916	NO	-
1377	ZINC04249650	1690	0.051491955098638596	NO	-
1378	ZINC01795349	426	0.051447644837926194	NO	-
1379	ZINC03364531	914	0.051442635673451954	NO	-
1380	ZINC00026864	37	0.051393288942131285	NO	-
1381	ZINC03862502	1346	0.05128000479297598	NO	-
1382	ZINC03606185	1103	0.05125533233088291	NO	-
1383	ZINC03991957	1577	0.05124463656095541	NO	-
1384	ZINC00872514	228	0.05123633237916573	NO	-
1385	ZINC00807196	219	0.05110695269540974	NO	-
1386	ZINC03862503	1347	0.051103235662034285	NO	-
1387	ZINC03486431	990	0.05107720097345974	NO	-
1388	ZINC01732884	410	0.05102625609278659	NO	-
1389	ZINC02217334	528	0.0510189569832646	NO	-
1390	ZINC01546289	313	0.051017165107833946	NO	-
1391	ZINC03862769	1356	0.05098862681119385	NO	-
1392	ZINC00507710	163	0.050942860950981946	NO	-
1393	ZINC03626670	1125	0.050919789792449564	NO	-
1394	ZINC02437358	601	0.050884659438613304	NO	-
1395	ZINC02273593	545	0.05086542378640546	NO	-
1396	ZINC00368004	117	0.050814737629232505	NO	-
1397	ZINC04249741	1698	0.050773732215551724	NO	-
1398	ZINC03426732	945	0.05073535893963586	NO	-
1399	ZINC02525832	635	0.05071257514780194	NO	-
1400	ZINC03963953	1540	0.05071126716045613	NO	-
1401	ZINC01431711	263	0.05070006849692881	NO	-
1402	ZINC02583224	677	0.05065705025747514	NO	-
1403	ZINC03859948	1294	0.050644431040353266	NO	-
1404	ZINC03350330	902	0.05056283565359336	NO	-
1405	ZINC00547843	194	0.05052051193785048	NO	-
1406	ZINC00530174	172	0.0505173711554157	NO	-
1407	ZINC00237787	88	0.05050329287582556	NO	-
1408	ZINC04249663	1694	0.05046411705810837	NO	-
1409	ZINC03156643	805	0.050456752912530864	NO	-
1410	ZINC00237789	91	0.050432654024480515	NO	-
1411	ZINC02627991	692	0.05036236929070571	NO	-
1412	ZINC02580803	676	0.05025658841899167	NO	-
1413	ZINC04249663	1693	0.05009608029168033	NO	-
1414	ZINC04019849	1599	0.0500225775500753	NO	-
1415	ZINC03862089	1317	0.05001955382716272	NO	-
1416	ZINC04127481	1635	0.049985689722803046	NO	-
1417	ZINC03285919	855	0.0499630271767278	NO	-
1418	ZINC03935906	1502	0.0498978871549835	NO	-
1419	ZINC03863759	1394	0.049891380412466824	NO	-
1420	ZINC02957125	777	0.049806954824763466	NO	-
1421	ZINC02630914	694	0.04971365879820348	NO	-
1422	ZINC01546294	314	0.04960879600174194	NO	-
1423	ZINC01616283	363	0.04960809085560619	NO	-
1424	ZINC01536832	302	0.0495814554000714	NO	-
1425	ZINC03645553	1144	0.04954125450827977	NO	-
1426	ZINC02561188	663	0.04949929772347281	NO	-
1427	ZINC02650198	719	0.0494152965625176	NO	-
1428	ZINC01732875	409	0.04930102986824206	NO	-
1429	ZINC01727422	404	0.04922961847483186	NO	-
1430	ZINC04115681	1629	0.049219539531602796	NO	-
1431	ZINC00418000	142	0.04920530922044862	NO	-
1432	ZINC02739565	740	0.04901620385753965	NO	-
1433	ZINC03645555	1145	0.04900511632411375	NO	-
1434	ZINC00516931	164	0.04891521203475013	NO	-
1435	ZINC04127481	1636	0.048895918924457174	NO	-
1436	ZINC04115681	1628	0.048852865421953474	NO	-
1437	ZINC04249663	1692	0.04869517072477175	NO	-
1438	ZINC03864005	1408	0.0486920514094967	NO	-
1439	ZINC02785021	753	0.048670871622055724	NO	-
1440	ZINC04249650	1688	0.04863570640502694	NO	-
1441	ZINC04115681	1630	0.04861921128493924	NO	-
1442	ZINC00304117	101	0.048546950435417784	NO	-
1443	ZINC00415137	137	0.04853538132173267	NO	-
1444	ZINC03445759	960	0.04845325732460731	NO	-
1445	ZINC02273591	543	0.04838292721730816	NO	-
1446	ZINC03325871	884	0.04831256324688866	NO	-
1447	ZINC03987734	1573	0.04830336269112647	NO	-
1448	ZINC00237789	90	0.04828508169578988	NO	-
1449	ZINC00208972	84	0.04822367258208344	NO	-
1450	ZINC00053036	50	0.048125581744976734	NO	-
1451	ZINC03486376	986	0.048116944270745844	NO	-
1452	ZINC04127481	1634	0.04810594037228463	NO	-
1453	ZINC02541296	644	0.048087033796868066	NO	-
1454	ZINC02712764	735	0.048005573648508645	NO	-
1455	ZINC04046404	1605	0.04794805891310051	NO	-
1456	ZINC03263717	841	0.047852702956467784	NO	-
1457	ZINC01566253	342	0.04785226190944394	NO	-
1458	ZINC01581365	350	0.0477884408114599	NO	-
1459	ZINC03852580	1249	0.047762840893923	NO	-
1460	ZINC04087684	1612	0.04776100547612181	NO	-
1461	ZINC03983833	1567	0.04773972555076764	NO	-
1462	ZINC02506543	622	0.047715110699647595	NO	-
1463	ZINC04133982	1638	0.04769088276664973	NO	-
1464	ZINC01548130	319	0.04761660110372247	NO	-
1465	ZINC04029355	1603	0.04760408970139831	NO	-
1466	ZINC03540213	1040	0.04749819124283063	NO	-
1467	ZINC00347734	111	0.047489101688540716	NO	-
1468	ZINC00495625	160	0.047478928458405754	NO	-
1469	ZINC03650547	1151	0.047472162823568545	NO	-
1470	ZINC03331410	893	0.04746574908664898	NO	-
1471	ZINC00347731	110	0.047442784870677414	NO	-
1472	ZINC03353650	906	0.04732559387284524	NO	-
1473	ZINC02774861	750	0.04731044155571383	NO	-
1474	ZINC03862397	1338	0.047171529568196126	NO	-
1475	ZINC03156411	804	0.047013337541579686	NO	-
1476	ZINC03911215	1481	0.04695311935965795	NO	-
1477	ZINC01511495	284	0.046909745613594005	NO	-
1478	ZINC03937876	1508	0.04687655256051364	NO	-
1479	ZINC00368004	116	0.046872908237287604	NO	-
1480	ZINC04249741	1697	0.04682500539672084	NO	-
1481	ZINC03856259	1266	0.046805694614227907	NO	-
1482	ZINC03889280	1447	0.04679281580573114	NO	-
1483	ZINC00184153	79	0.04675222993440239	NO	-
1484	ZINC03517670	1014	0.046732266635782345	NO	-
1485	ZINC03817976	1204	0.04666676081975549	NO	-
1486	ZINC00869651	227	0.046541130719308973	NO	-
1487	ZINC01446087	265	0.04631051244097725	NO	-
1488	ZINC01086208	245	0.04630865858218623	NO	-
1489	ZINC04126697	1631	0.04630490742861847	NO	-
1490	ZINC02457130	611	0.046255785102791915	NO	-
1491	ZINC04249922	1701	0.04623903299142566	NO	-
1492	ZINC03325871	885	0.046182326662853115	NO	-
1493	ZINC03820709	1214	0.046178489447668586	NO	-
1494	ZINC00445894	149	0.046174466021943306	NO	-
1495	ZINC03325871	886	0.04616887638366406	NO	-
1496	ZINC01722800	400	0.04613640464752234	NO	-
1497	ZINC00359908	114	0.046115782873549734	NO	-
1498	ZINC01086208	244	0.04595571813393677	NO	-
1499	ZINC01538207	305	0.04584719656152344	NO	-
1500	ZINC03873579	1432	0.045700341514924775	NO	-
1501	ZINC04249741	1696	0.04565614669589441	NO	-
1502	ZINC03641358	1135	0.04557944688067009	NO	-
1503	ZINC00547790	193	0.045559531546204346	NO	-
1504	ZINC04126697	1632	0.04548188009465779	NO	-
1505	ZINC03156073	803	0.04547855384636646	NO	-
1506	ZINC02272650	541	0.04546680407130698	NO	-
1507	ZINC04105094	1626	0.045385331458174666	NO	-
1508	ZINC02376584	570	0.04534951247854624	NO	-
1509	ZINC04096330	1620	0.04531085615429532	NO	-
1510	ZINC02465947	615	0.04530788565052213	NO	-
1511	ZINC01595427	353	0.04523521572959778	NO	-
1512	ZINC02560750	659	0.0452216678300128	NO	-
1513	ZINC02504147	621	0.04517569373533358	NO	-
1514	ZINC01511498	285	0.045083533128096515	NO	-
1515	ZINC02642692	714	0.04491219397358612	NO	-
1516	ZINC01761446	418	0.04459685376254631	NO	-
1517	ZINC00368006	118	0.04447077152170378	NO	-
1518	ZINC03818444	1207	0.04445728205432249	NO	-
1519	ZINC04141952	1640	0.04443368508058827	NO	-
1520	ZINC01005399	238	0.04442125648638274	NO	-
1521	ZINC02843229	761	0.04416448348859927	NO	-
1522	ZINC03818450	1208	0.04411489107645624	NO	-
1523	ZINC04019753	1593	0.04397450279430752	NO	-
1524	ZINC03645464	1143	0.04394581435281811	NO	-
1525	ZINC02010481	462	0.04379711850982164	NO	-
1526	ZINC02854818	764	0.04374897097758562	NO	-
1527	ZINC04019774	1594	0.043744835560679554	NO	-
1528	ZINC02457081	609	0.04373130266809633	NO	-
1529	ZINC03902861	1469	0.043706108243005665	NO	-
1530	ZINC04087529	1609	0.043686404535781334	NO	-
1531	ZINC01893171	448	0.043683448080837316	NO	-
1532	ZINC00036967	46	0.04365269909278651	NO	-
1533	ZINC01618656	364	0.04364014035519207	NO	-
1534	ZINC04250412	1707	0.043612285940044265	NO	-
1535	ZINC03990081	1576	0.043413106682993585	NO	-
1536	ZINC04019753	1592	0.04317375402627572	NO	-
1537	ZINC00368006	119	0.04313940158316613	NO	-
1538	ZINC01666581	378	0.04312649607502629	NO	-
1539	ZINC01607696	358	0.04309038126199664	NO	-
1540	ZINC00573296	201	0.043058063870583155	NO	-
1541	ZINC01838637	432	0.043010095865439475	NO	-
1542	ZINC00341529	107	0.04300449600040731	NO	-
1543	ZINC00299677	99	0.04298396061891776	NO	-
1544	ZINC02356209	565	0.04295745042700123	NO	-
1545	ZINC00576226	202	0.042859581544642936	NO	-
1546	ZINC03889802	1448	0.042859434456981614	NO	-
1547	ZINC00016502	20	0.04274307349141542	NO	-
1548	ZINC03818629	1211	0.042661680273151266	NO	-
1549	ZINC02538299	640	0.042652859149576706	NO	-
1550	ZINC03817108	1202	0.042645640430483946	NO	-
1551	ZINC01425632	261	0.042589514083474014	NO	-
1552	ZINC00415225	139	0.042576348463462456	NO	-
1553	ZINC02126168	488	0.0425127569032061	NO	-
1554	ZINC03863923	1407	0.04239363221043835	NO	-
1555	ZINC02213657	527	0.04229831722530289	NO	-
1556	ZINC03983971	1568	0.04220031328634587	NO	-
1557	ZINC01551709	325	0.04219998528069635	NO	-
1558	ZINC02560682	657	0.04208605232632678	NO	-
1559	ZINC03389295	922	0.042051861508563305	NO	-
1560	ZINC03881687	1440	0.04195161733913533	NO	-
1561	ZINC03983971	1569	0.04186294006220632	NO	-
1562	ZINC04216952	1670	0.04185986955918517	NO	-
1563	ZINC03670862	1165	0.04184623056705806	NO	-
1564	ZINC03990079	1575	0.04184430138564423	NO	-
1565	ZINC03862765	1355	0.04175453234594893	NO	-
1566	ZINC03305288	866	0.041703865665379675	NO	-
1567	ZINC01878899	441	0.041679169578040354	NO	-
1568	ZINC03425797	943	0.04163644579222525	NO	-
1569	ZINC01538208	306	0.041633844836671846	NO	-
1570	ZINC01071794	241	0.04143943775672698	NO	-
1571	ZINC02179140	520	0.04135056004509968	NO	-
1572	ZINC01281152	253	0.041344114572652024	NO	-
1573	ZINC03911240	1482	0.04131635238300387	NO	-
1574	ZINC03425797	942	0.04120542405727292	NO	-
1575	ZINC03640942	1134	0.041188299574083743	NO	-
1576	ZINC01500097	280	0.04112507142391401	NO	-
1577	ZINC00571853	200	0.04098376129607649	NO	-
1578	ZINC00005081	5	0.0409059528122101	NO	-
1579	ZINC02545761	650	0.04074750757717995	NO	-
1580	ZINC02489358	620	0.04074627337318945	NO	-
1581	ZINC01911762	450	0.040585241886079926	NO	-
1582	ZINC01281152	255	0.0404557687630899	NO	-
1583	ZINC03863257	1380	0.04043203745358839	NO	-
1584	ZINC00024268	33	0.040409219126453594	NO	-
1585	ZINC03901954	1463	0.040291925149947935	NO	-
1586	ZINC02409146	596	0.04028614086765981	NO	-
1587	ZINC01795306	424	0.04024256739377135	NO	-
1588	ZINC01281152	254	0.040212431152805476	NO	-
1589	ZINC01656858	374	0.0399753660664687	NO	-
1590	ZINC03909470	1479	0.03986137111436692	NO	-
1591	ZINC04147871	1643	0.039861053768570014	NO	-
1592	ZINC03440351	955	0.03970519477703794	NO	-
1593	ZINC03902851	1467	0.03967150498186668	NO	-
1594	ZINC03901954	1466	0.03959628855423321	NO	-
1595	ZINC01547250	316	0.03943957882569511	NO	-
1596	ZINC03949159	1524	0.039436179469328196	NO	-
1597	ZINC03605712	1100	0.039322641003999584	NO	-
1598	ZINC01576168	348	0.039320763287673234	NO	-
1599	ZINC04249931	1702	0.0393148036925203	NO	-
1600	ZINC03253097	836	0.03930647333852675	NO	-
1601	ZINC01647198	372	0.03913392975848604	NO	-
1602	ZINC01427443	262	0.039053812084704036	NO	-
1603	ZINC00897471	229	0.03901726063286719	NO	-
1604	ZINC03535505	1035	0.0390059081721815	NO	-
1605	ZINC03448818	962	0.0389521426923702	NO	-
1606	ZINC03459001	976	0.038896425253888395	NO	-
1607	ZINC03901954	1464	0.038502012365879294	NO	-
1608	ZINC03901954	1465	0.038502012365879294	NO	-
1609	ZINC04087531	1610	0.03836339292487519	NO	-
1610	ZINC02457072	607	0.038166622306847496	NO	-
1611	ZINC01899100	449	0.03808839088457568	NO	-
1612	ZINC00567500	198	0.038072993949735075	NO	-
1613	ZINC00024268	34	0.038020161065516575	NO	-
1614	ZINC02457112	610	0.03801687554826162	NO	-
1615	ZINC04087533	1611	0.03798390295878299	NO	-
1616	ZINC02778436	751	0.037931087834255806	NO	-
1617	ZINC01160890	247	0.03780070095259463	NO	-
1618	ZINC04087697	1613	0.03756439120781887	NO	-
1619	ZINC01725268	403	0.03751627955563852	NO	-
1620	ZINC03395890	924	0.0375157579547121	NO	-
1621	ZINC04249999	1705	0.03750389800300127	NO	-
1622	ZINC02572641	670	0.037446365667054164	NO	-
1623	ZINC02730286	739	0.037414687543349825	NO	-
1624	ZINC02105930	480	0.03740274204253537	NO	-
1625	ZINC03909505	1480	0.03732002207375082	NO	-
1626	ZINC04045805	1604	0.0372961339152127	NO	-
1627	ZINC00079428	61	0.03713715931289354	NO	-
1628	ZINC01538206	304	0.03702794696926772	NO	-
1629	ZINC03850176	1242	0.03700784815153609	NO	-
1630	ZINC01530713	294	0.03696753046206758	NO	-
1631	ZINC04228960	1681	0.036918902886763555	NO	-
1632	ZINC03151849	800	0.036732165314584314	NO	-
1633	ZINC01850639	434	0.03666980676062373	NO	-
1634	ZINC01876725	440	0.03660525044852913	NO	-
1635	ZINC01926580	456	0.03656767752355184	NO	-
1636	ZINC02626299	691	0.03655065758133551	NO	-
1637	ZINC03820778	1215	0.03644722051555217	NO	-
1638	ZINC00040813	48	0.03644591128750669	NO	-
1639	ZINC03902860	1468	0.03626868438937734	NO	-
1640	ZINC03626532	1122	0.036216802470575495	NO	-
1641	ZINC00079428	62	0.03607674372091527	NO	-
1642	ZINC02968638	778	0.03606867960886032	NO	-
1643	ZINC03605972	1102	0.03576778455767693	NO	-
1644	ZINC01723941	401	0.035738582225286517	NO	-
1645	ZINC01532364	296	0.03553379079676219	NO	-
1646	ZINC03582669	1059	0.03549625419411564	NO	-
1647	ZINC02107101	482	0.035404717692477466	NO	-
1648	ZINC01549043	321	0.035395707715271056	NO	-
1649	ZINC03156709	807	0.03539189416955322	NO	-
1650	ZINC02790679	756	0.03537729725073444	NO	-
1651	ZINC04249997	1704	0.03530482505618654	NO	-
1652	ZINC03398208	925	0.03521491024819335	NO	-
1653	ZINC03168743	812	0.03520719167288396	NO	-
1654	ZINC01637718	368	0.03507834249025759	NO	-
1655	ZINC01888654	445	0.03502978480728084	NO	-
1656	ZINC01724841	402	0.034986543842173805	NO	-
1657	ZINC01425179	260	0.03497392681922449	NO	-
1658	ZINC03949154	1523	0.03493917783512358	NO	-
1659	ZINC04019774	1595	0.03487810785146073	NO	-
1660	ZINC01538209	307	0.034765478621616115	NO	-
1661	ZINC03848812	1237	0.034742233569640256	NO	-
1662	ZINC01637718	369	0.03473790175620319	NO	-
1663	ZINC03535504	1034	0.03471234383703577	NO	-
1664	ZINC02047362	469	0.03466545698788464	NO	-
1665	ZINC03603942	1092	0.03466312222023826	NO	-
1666	ZINC01916035	453	0.03460164771650065	NO	-
1667	ZINC04019749	1590	0.034543059217154164	NO	-
1668	ZINC01552746	329	0.03442052680817093	NO	-
1669	ZINC03604429	1094	0.03439718151711979	NO	-
1670	ZINC02626298	690	0.03428295367715997	NO	-
1671	ZINC01422279	259	0.034280338520252356	NO	-
1672	ZINC03949161	1526	0.03421116665308487	NO	-
1673	ZINC04019846	1597	0.03405036390485242	NO	-
1674	ZINC03382233	918	0.03401552161271338	NO	-
1675	ZINC03817916	1203	0.033949642265768604	NO	-
1676	ZINC00351008	113	0.03382991407407516	NO	-
1677	ZINC02511793	627	0.033785989539624944	NO	-
1678	ZINC04250454	1708	0.03367056044334238	NO	-
1679	ZINC01538739	308	0.03360848049542781	NO	-
1680	ZINC00031698	42	0.03316327916800478	NO	-
1681	ZINC00025584	35	0.03315554767944595	NO	-
1682	ZINC02509781	625	0.033141142328090026	NO	-
1683	ZINC04249994	1703	0.033111594712195005	NO	-
1684	ZINC04250296	1706	0.03309975041685164	NO	-
1685	ZINC00056328	57	0.03306614425513587	NO	-
1686	ZINC03987906	1574	0.032714642521683664	NO	-
1687	ZINC04019846	1598	0.032707554666051505	NO	-
1688	ZINC00274477	96	0.03267253944180379	NO	-
1689	ZINC02634423	697	0.03264991865482305	NO	-
1690	ZINC03850176	1243	0.03255521067898352	NO	-
1691	ZINC02346903	563	0.03241567356863883	NO	-
1692	ZINC04258207	1710	0.03240220952642737	NO	-
1693	ZINC03612439	1108	0.03237723588222297	NO	-
1694	ZINC03937728	1507	0.0323771939302642	NO	-
1695	ZINC02457067	606	0.03222937438460258	NO	-
1696	ZINC02239969	537	0.032129817508845075	NO	-
1697	ZINC01916038	454	0.031743754806543234	NO	-
1698	ZINC03821475	1216	0.03171702480828601	NO	-
1699	ZINC01513422	286	0.03170530601232435	NO	-
1700	ZINC02167017	517	0.031581345193287286	NO	-
1701	ZINC02539315	642	0.031218090828234905	NO	-
1702	ZINC03926053	1498	0.031216411096861657	NO	-
1703	ZINC03981316	1559	0.031163117274846292	NO	-
1704	ZINC02218658	529	0.031155276638803367	NO	-
1705	ZINC02457073	608	0.03107437011950235	NO	-
1706	ZINC03313755	877	0.03104208358819915	NO	-
1707	ZINC00547472	191	0.030938977432587743	NO	-
1708	ZINC03295170	859	0.030910279968392424	NO	-
1709	ZINC02314876	554	0.030647340033718065	NO	-
1710	ZINC03366294	915	0.030075341476202798	NO	-
1711	ZINC02013779	463	0.029950273672675564	NO	-
1712	ZINC00040813	47	0.02986932656411256	NO	-
1713	ZINC04254814	1709	0.02916227510171193	NO	-
1714	ZINC00110885	68	0.029075075806675274	NO	-
1715	ZINC03983789	1565	0.0287639974411819	NO	-
1716	ZINC03300094	865	0.028745794531783855	NO	-
1717	ZINC03850846	1245	0.02846996803156981	NO	-
1718	ZINC02539375	643	0.027957248492352288	NO	-
1719	ZINC03666896	1163	0.027532573102888955	NO	-
1720	ZINC03983789	1566	0.027505125294843356	NO	-
1721	ZINC02637813	707	0.027326540885972896	NO	-
1722	ZINC02117607	485	0.026976446806914745	NO	-
1723	ZINC01546816	315	0.02684353164127632	NO	-
1724	ZINC03871154	1429	0.02679746706758208	NO	-
1725	ZINC03626650	1124	0.02667829529124522	NO	-
1726	ZINC03535236	1033	0.026667251443973222	NO	-
1727	ZINC02597791	683	0.026623578710707297	NO	-
1728	ZINC02010425	461	0.026279649694288133	NO	-
1729	ZINC01671007	380	0.02624660680161146	NO	-
1730	ZINC01572976	347	0.025812394022238897	NO	-
1731	ZINC03858165	1282	0.025693387375444042	NO	-
1732	ZINC03858165	1281	0.025481944472616994	NO	-
1733	ZINC03850846	1246	0.025474530957025964	NO	-
1734	ZINC03873030	1430	0.025462916700664313	NO	-
1735	ZINC01688113	387	0.02514752597284862	NO	-
1736	ZINC03281617	852	0.025110980930188403	NO	-
1737	ZINC03540300	1041	0.02479186253510213	NO	-
1738	ZINC03653385	1160	0.024695312253606248	NO	-
1739	ZINC03626641	1123	0.02438884555924541	NO	-
1740	ZINC03158400	810	0.02423650179295174	NO	-
1741	ZINC03843284	1230	0.024195738223232715	NO	-
1742	ZINC01533558	298	0.023681486997362552	NO	-
1743	ZINC00274473	95	0.023387503463970404	NO	-
1744	ZINC01665134	377	0.023320469353453523	NO	-
1745	ZINC03033039	786	0.023171836553276662	NO	-
1746	ZINC02014616	464	0.02286842254477662	NO	-
1747	ZINC01628592	366	0.022795810719490477	NO	-
1748	ZINC03948485	1522	0.02252994977528588	NO	-
1749	ZINC02990454	780	0.02243419724172084	NO	-
1750	ZINC02545756	649	0.02240110769651986	NO	-
1751	ZINC00274479	97	0.02216663698105214	NO	-
1752	ZINC00127626	72	0.021803870258372916	NO	-
1753	ZINC02324630	555	0.021045897134703822	NO	-
1754	ZINC01602420	357	0.020774361491911416	NO	-
1755	ZINC03672410	1167	0.01995617956273088	NO	-
1756	ZINC02628702	693	0.01959746194665881	NO	-
1757	ZINC02371060	567	0.017363856113456044	NO	-
1758	ZINC02295291	549	0.015885238131509643	NO	-
1759	ZINC03949160	1525	0.01575559398763201	NO	-
1760	ZINC00128475	73	0.014806571920001387	NO	-
1761	ZINC01592585	352	0.014717668460988445	NO	-
1762	ZINC01863306	437	0.009958030535586254	NO	-
