# Supplementary material for: 4D Flexible Atom-Pairs: An efficient probabilistic conformational space comparison for ligand-based virtual screening
Source: J Cheminform. 2011 Jul 6;3:23. doi: 10.1186/1758-2946-3-23 (PMC3156737; doi:10.1186/1758-2946-3-23)
Supplement: Additional file 1 — Archive of the 4D FAPOA result files. This is a Gzip compressed Tar archive containing the result files of the 4D FAPOA on the filtered DUD data sets. The result files are tab-separated plain text files including the following information: method name, active data set with size, cluster information and the distribution of the active molecules over the clusters, decoy data set with size, ratio active:decoy, AUC, awAUC, BEDROC scores for predefined alpha values as suggested by Truchon and Bayly [43], enrichment factors, relative enrichment factor [41], ROC enrichments, awROC enrichments at predefined false positive fractions, chemotype enrichment, ROC and awROC data points, and the ranking of each structure to compute other VS metrics. [file 1758-2946-3-23-S1.GZ › 4DFAPOA_p38_BW_ResultStatistic.dat]

###################################################################################################
# Screening Result File
# Method used: 4DFAPOA
> <Method_Name>
4DFAPOA
# Data set information
#	Query data set:	./p38/p38_query_CS_BW_300.0_T_GMM.sdf
#	Active data set: ./p38/p38_clustered_3D_MM_CS_BW_300.0_T_GMM.sdf with cluster information
#		Size: 137 molecules
#		Number of clusters: 20
#		Cluster Summery:
#			Cluster number	# molecules	% of actives
#			1		11		8.029
#			2		19		13.869
#			3		4		2.92
#			4		1		0.73
#			5		1		0.73
#			6		1		0.73
#			7		2		1.46
#			8		2		1.46
#			9		61		44.526
#			10		10		7.299
#			11		1		0.73
#			12		5		3.65
#			13		1		0.73
#			14		1		0.73
#			15		9		6.569
#			16		3		2.19
#			17		2		1.46
#			18		1		0.73
#			19		1		0.73
#			20		1		0.73
#	Decoy data set: ./p38/DUD_p38_decoys_ID_pass_MWPass_I_MM_CS_BW_300.0_T_GMM.sdf
#		Size: 6779 molecules
#	Ratio actives : decoys
#		1.0 : 49.4818
> <AUC>
#	 ROC AUC
	0.6809382345435615
> <awAUC>
#	 ROC awAUC
	0.6803990883852592
> <BEDROC Scores>
#	Alpha Values	BEDROC Scores
	160.9	0.0477
	100.0	0.0565
	53.6	0.0738
	50.0	0.0764
	32.2	0.0988
	20.0	0.1377
	16.1	0.1617
	10.0	0.2301
	8.0	0.2698
> <Enrichment Factors>
#	Fraction dataset	Enrichment factor
	0.0010	0.0
	0.01	2.1513805141225006
	0.02	2.868507352163334
	0.05	2.2948058817306674
	0.1	2.148267083566607
	0.2	2.075156620274343
	0.25	1.9174536566007943
> <Relative enrichment factor>
#	Fraction dataset	Enrichment factor
	0.0010	0.0
	0.01	4.3377674956622325
	0.02	5.839416058394161
	0.05	11.678832116788321
	0.1	21.8978102189781
	0.2	42.33576642335766
	0.25	48.90510948905109
> <ROC Enrichments>
#	True decoy fraction	Enrichment
	0.1	0.0
	0.5	2.910691283812795
	1.0	2.1830184628595966
	2.0	3.274527694289395
	5.0	2.335421915035635
	10.0	2.335421915035635
> <awROC Enrichments>
#	Decoy fraction	Enrichment
	0.1	0.0
	0.5	2.2153594771241827
	1.0	1.6615196078431373
	2.0	1.9698045425323634
	5.0	3.0773473560396987
	10.0	2.5050012678933498
> <Chemotype enrichment>
#	% data set	% active cluster
	0.0	0.0
	0.376	0.0
	0.376	5.0
	1.706	5.0
	1.706	10.0
	1.807	10.0
	1.807	15.0
	2.588	15.0
	2.588	20.0
	3.702	20.0
	3.702	25.0
	4.67	25.0
	4.67	30.0
	5.205	30.0
	5.205	35.0
	9.456	35.0
	9.456	40.0
	11.047	40.0
	11.047	45.0
	12.753	45.0
	12.753	50.0
	17.568	50.0
	17.568	55.0
	18.291	55.0
	18.291	60.0
	22.701	60.0
	22.701	65.0
	25.651	65.0
	25.651	70.0
	39.445	70.0
	39.445	75.0
	39.85	75.0
	39.85	80.0
	46.4	80.0
	46.4	85.0
	52.66	85.0
	52.66	90.0
	60.295	90.0
	60.295	95.0
	60.57	95.0
	60.57	100.0
	100.0	100.0
> <ROC curve data>
#	False positive rate	true positive rate
	0.0	0.0
	0.0	0.0
	0.0037	0.0
	0.0037	0.0146
	0.0066	0.0146
	0.0066	0.0219
	0.0103	0.0219
	0.0103	0.0292
	0.0131	0.0292
	0.0131	0.0365
	0.0165	0.0365
	0.0165	0.0438
	0.0174	0.0438
	0.0174	0.0511
	0.0186	0.0511
	0.0186	0.0584
	0.0195	0.0584
	0.0195	0.0657
	0.0227	0.0657
	0.0227	0.073
	0.0248	0.073
	0.0248	0.0803
	0.036	0.0803
	0.036	0.0876
	0.0385	0.0876
	0.0385	0.0949
	0.0395	0.0949
	0.0395	0.1022
	0.0454	0.1022
	0.0454	0.1095
	0.0471	0.1095
	0.0471	0.1168
	0.0506	0.1168
	0.0506	0.1241
	0.0566	0.1241
	0.0566	0.1314
	0.0633	0.1314
	0.0633	0.1387
	0.0679	0.1387
	0.0679	0.146
	0.0696	0.146
	0.0696	0.1533
	0.0724	0.1533
	0.0724	0.1606
	0.0814	0.1606
	0.0814	0.1679
	0.0822	0.1679
	0.0822	0.1752
	0.0838	0.1752
	0.0838	0.1825
	0.085	0.1825
	0.085	0.1898
	0.0863	0.1898
	0.0863	0.1971
	0.0867	0.1971
	0.0867	0.2044
	0.0895	0.2044
	0.0895	0.2117
	0.092	0.2117
	0.092	0.219
	0.0993	0.219
	0.0993	0.2263
	0.0996	0.2263
	0.0996	0.2336
	0.1013	0.2336
	0.1013	0.2409
	0.1019	0.2409
	0.1019	0.2482
	0.1043	0.2482
	0.1043	0.2555
	0.1074	0.2555
	0.1074	0.2701
	0.1108	0.2701
	0.1108	0.2774
	0.1128	0.2774
	0.1128	0.2847
	0.1213	0.2847
	0.1213	0.292
	0.1214	0.292
	0.1214	0.2993
	0.1239	0.2993
	0.1239	0.3066
	0.1261	0.3066
	0.1261	0.3139
	0.1273	0.3139
	0.1273	0.3212
	0.1275	0.3212
	0.1275	0.3285
	0.1404	0.3285
	0.1404	0.3358
	0.1419	0.3358
	0.1419	0.3431
	0.1457	0.3431
	0.1457	0.3504
	0.1491	0.3504
	0.1491	0.3577
	0.1567	0.3577
	0.1567	0.365
	0.1717	0.365
	0.1717	0.3796
	0.1767	0.3796
	0.1767	0.3869
	0.1786	0.3869
	0.1786	0.3942
	0.1788	0.3942
	0.1788	0.4015
	0.1857	0.4015
	0.1857	0.4088
	0.1932	0.4088
	0.1932	0.4161
	0.194	0.4161
	0.194	0.4234
	0.2042	0.4234
	0.2042	0.4307
	0.2046	0.4307
	0.2046	0.438
	0.216	0.438
	0.216	0.4453
	0.2207	0.4453
	0.2207	0.4526
	0.2223	0.4526
	0.2223	0.4599
	0.2227	0.4599
	0.2227	0.4672
	0.2278	0.4672
	0.2278	0.4745
	0.2307	0.4745
	0.2307	0.4818
	0.2434	0.4818
	0.2434	0.4891
	0.249	0.4891
	0.249	0.4964
	0.2503	0.4964
	0.2503	0.5036
	0.2514	0.5036
	0.2514	0.5109
	0.2615	0.5109
	0.2615	0.5182
	0.2655	0.5182
	0.2655	0.5255
	0.2829	0.5255
	0.2829	0.5328
	0.2882	0.5328
	0.2882	0.5401
	0.2931	0.5401
	0.2931	0.5474
	0.3023	0.5474
	0.3023	0.5547
	0.3028	0.5547
	0.3028	0.562
	0.3064	0.562
	0.3064	0.5693
	0.3111	0.5693
	0.3111	0.5766
	0.3158	0.5766
	0.3158	0.5839
	0.316	0.5839
	0.316	0.5912
	0.3207	0.5912
	0.3207	0.5985
	0.322	0.5985
	0.322	0.6058
	0.3405	0.6058
	0.3405	0.6131
	0.3483	0.6131
	0.3483	0.6204
	0.3583	0.6204
	0.3583	0.6277
	0.3667	0.6277
	0.3667	0.635
	0.3669	0.635
	0.3669	0.6423
	0.3753	0.6423
	0.3753	0.6496
	0.3835	0.6496
	0.3835	0.6569
	0.389	0.6569
	0.389	0.6642
	0.3928	0.6642
	0.3928	0.6788
	0.4015	0.6788
	0.4015	0.6861
	0.4194	0.6861
	0.4194	0.6934
	0.4198	0.6934
	0.4198	0.7007
	0.4201	0.7007
	0.4201	0.708
	0.4248	0.708
	0.4248	0.7153
	0.4294	0.7153
	0.4294	0.7226
	0.4422	0.7226
	0.4422	0.7299
	0.4431	0.7299
	0.4431	0.7372
	0.4473	0.7372
	0.4473	0.7445
	0.4582	0.7445
	0.4582	0.7518
	0.4619	0.7518
	0.4619	0.7591
	0.4909	0.7591
	0.4909	0.7664
	0.4989	0.7664
	0.4989	0.7737
	0.4999	0.7737
	0.4999	0.781
	0.5213	0.781
	0.5213	0.7883
	0.5294	0.7883
	0.5294	0.7956
	0.5299	0.7956
	0.5299	0.8029
	0.5607	0.8029
	0.5607	0.8102
	0.5687	0.8102
	0.5687	0.8175
	0.5701	0.8175
	0.5701	0.8248
	0.571	0.8248
	0.571	0.8321
	0.5755	0.8321
	0.5755	0.8394
	0.5793	0.8394
	0.5793	0.8467
	0.5979	0.8467
	0.5979	0.854
	0.6004	0.854
	0.6004	0.8686
	0.6976	0.8686
	0.6976	0.8759
	0.7057	0.8759
	0.7057	0.8832
	0.7544	0.8832
	0.7544	0.8905
	0.7638	0.8905
	0.7638	0.8978
	0.7678	0.8978
	0.7678	0.9051
	0.8037	0.9051
	0.8037	0.9124
	0.8113	0.9124
	0.8113	0.9197
	0.8141	0.9197
	0.8141	0.927
	0.8174	0.927
	0.8174	0.9343
	0.8236	0.9343
	0.8236	0.9416
	0.8256	0.9416
	0.8256	0.9489
	0.8321	0.9489
	0.8321	0.9562
	0.8616	0.9562
	0.8616	0.9635
	0.9115	0.9635
	0.9115	0.9708
	0.9212	0.9708
	0.9212	0.9781
	0.9403	0.9781
	0.9403	0.9854
	0.9684	0.9854
	0.9684	0.9927
	0.976	0.9927
	0.976	1.0
	1.0	1.0
> <awROC curve data>
#	False positive rate	true positive rate
	0.0	0.0
	0.0	0.0
	0.0037	0.0
	0.0037	0.0111
	0.0066	0.0111
	0.0066	0.0167
	0.0103	0.0167
	0.0103	0.0222
	0.0131	0.0222
	0.0131	0.0278
	0.0165	0.0278
	0.0165	0.0286
	0.0174	0.0286
	0.0174	0.0331
	0.0186	0.0331
	0.0186	0.0387
	0.0195	0.0387
	0.0195	0.0395
	0.0227	0.0395
	0.0227	0.0441
	0.0248	0.0441
	0.0248	0.0467
	0.036	0.0467
	0.036	0.0967
	0.0385	0.0967
	0.0385	0.0975
	0.0395	0.0975
	0.0395	0.0983
	0.0454	0.0983
	0.0454	0.1483
	0.0471	0.1483
	0.0471	0.1539
	0.0506	0.1539
	0.0506	0.2039
	0.0566	0.2039
	0.0566	0.2094
	0.0633	0.2094
	0.0633	0.2103
	0.0679	0.2103
	0.0679	0.2111
	0.0696	0.2111
	0.0696	0.2119
	0.0724	0.2119
	0.0724	0.2127
	0.0814	0.2127
	0.0814	0.2135
	0.0822	0.2135
	0.0822	0.2162
	0.0838	0.2162
	0.0838	0.2188
	0.085	0.2188
	0.085	0.2196
	0.0863	0.2196
	0.0863	0.2204
	0.0867	0.2204
	0.0867	0.2213
	0.0895	0.2213
	0.0895	0.2221
	0.092	0.2221
	0.092	0.2471
	0.0993	0.2471
	0.0993	0.2497
	0.0996	0.2497
	0.0996	0.2505
	0.1013	0.2505
	0.1013	0.2514
	0.1019	0.2514
	0.1019	0.2522
	0.1043	0.2522
	0.1043	0.253
	0.1074	0.253
	0.1074	0.2705
	0.1108	0.2705
	0.1108	0.2713
	0.1128	0.2713
	0.1128	0.288
	0.1213	0.288
	0.1213	0.2888
	0.1214	0.2888
	0.1214	0.2914
	0.1239	0.2914
	0.1239	0.3014
	0.1261	0.3014
	0.1261	0.3022
	0.1273	0.3022
	0.1273	0.3031
	0.1275	0.3031
	0.1275	0.3131
	0.1404	0.3131
	0.1404	0.3139
	0.1419	0.3139
	0.1419	0.3147
	0.1457	0.3147
	0.1457	0.3155
	0.1491	0.3155
	0.1491	0.3255
	0.1567	0.3255
	0.1567	0.3263
	0.1717	0.3263
	0.1717	0.3513
	0.1767	0.3513
	0.1767	0.3638
	0.1786	0.3638
	0.1786	0.3688
	0.1788	0.3688
	0.1788	0.3697
	0.1857	0.3697
	0.1857	0.3705
	0.1932	0.3705
	0.1932	0.383
	0.194	0.383
	0.194	0.3838
	0.2042	0.3838
	0.2042	0.3846
	0.2046	0.3846
	0.2046	0.4096
	0.216	0.4096
	0.216	0.4146
	0.2207	0.4146
	0.2207	0.4154
	0.2223	0.4154
	0.2223	0.4654
	0.2227	0.4654
	0.2227	0.4663
	0.2278	0.4663
	0.2278	0.4671
	0.2307	0.4671
	0.2307	0.4679
	0.2434	0.4679
	0.2434	0.4687
	0.249	0.4687
	0.249	0.4695
	0.2503	0.4695
	0.2503	0.4704
	0.2514	0.4704
	0.2514	0.5204
	0.2615	0.5204
	0.2615	0.5259
	0.2655	0.5259
	0.2655	0.5267
	0.2829	0.5267
	0.2829	0.5275
	0.2882	0.5275
	0.2882	0.5284
	0.2931	0.5284
	0.2931	0.5292
	0.3023	0.5292
	0.3023	0.53
	0.3028	0.53
	0.3028	0.5308
	0.3064	0.5308
	0.3064	0.5335
	0.3111	0.5335
	0.3111	0.5343
	0.3158	0.5343
	0.3158	0.5351
	0.316	0.5351
	0.316	0.5377
	0.3207	0.5377
	0.3207	0.5427
	0.322	0.5427
	0.322	0.5436
	0.3405	0.5436
	0.3405	0.5444
	0.3483	0.5444
	0.3483	0.5452
	0.3583	0.5452
	0.3583	0.546
	0.3667	0.546
	0.3667	0.5486
	0.3669	0.5486
	0.3669	0.5495
	0.3753	0.5495
	0.3753	0.5503
	0.3835	0.5503
	0.3835	0.5511
	0.389	0.5511
	0.389	0.6011
	0.3928	0.6011
	0.3928	0.6269
	0.4015	0.6269
	0.4015	0.6296
	0.4194	0.6296
	0.4194	0.6304
	0.4198	0.6304
	0.4198	0.6312
	0.4201	0.6312
	0.4201	0.632
	0.4248	0.632
	0.4248	0.642
	0.4294	0.642
	0.4294	0.6428
	0.4422	0.6428
	0.4422	0.6474
	0.4431	0.6474
	0.4431	0.6724
	0.4473	0.6724
	0.4473	0.675
	0.4582	0.675
	0.4582	0.725
	0.4619	0.725
	0.4619	0.7258
	0.4909	0.7258
	0.4909	0.7285
	0.4989	0.7285
	0.4989	0.7451
	0.4999	0.7451
	0.4999	0.7459
	0.5213	0.7459
	0.5213	0.7709
	0.5294	0.7709
	0.5294	0.7755
	0.5299	0.7755
	0.5299	0.7855
	0.5607	0.7855
	0.5607	0.7881
	0.5687	0.7881
	0.5687	0.7927
	0.5701	0.7927
	0.5701	0.7953
	0.571	0.7953
	0.571	0.7979
	0.5755	0.7979
	0.5755	0.8229
	0.5793	0.8229
	0.5793	0.8256
	0.5979	0.8256
	0.5979	0.8756
	0.6004	0.8756
	0.6004	0.9301
	0.6976	0.9301
	0.6976	0.9347
	0.7057	0.9347
	0.7057	0.9392
	0.7544	0.9392
	0.7544	0.9437
	0.7638	0.9437
	0.7638	0.9464
	0.7678	0.9464
	0.7678	0.9514
	0.8037	0.9514
	0.8037	0.9564
	0.8113	0.9564
	0.8113	0.9614
	0.8141	0.9614
	0.8141	0.964
	0.8174	0.964
	0.8174	0.969
	0.8236	0.969
	0.8236	0.9716
	0.8256	0.9716
	0.8256	0.9766
	0.8321	0.9766
	0.8321	0.9793
	0.8616	0.9793
	0.8616	0.9838
	0.9115	0.9838
	0.9115	0.9888
	0.9212	0.9888
	0.9212	0.9938
	0.9403	0.9938
	0.9403	0.9984
	0.9684	0.9984
	0.9684	0.9992
	0.976	0.9992
	0.976	1.0
	1.0	1.0
> <Screening Table>
# Rank	Mol name	Index in data set	Similarity 2 query	Active	Cluster number
1	ZINC02377626	3302	0.2414470654740215	NO	-
2	ZINC02404619	3332	0.24072953886328236	NO	-
3	ZINC02377628	3303	0.2380843831928394	NO	-
4	ZINC03356527	4721	0.2274972724557265	NO	-
5	ZINC02937971	4274	0.22410264888986922	NO	-
6	ZINC03866724	5696	0.22235498646631122	NO	-
7	ZINC03174740	4472	0.22091087440817478	NO	-
8	ZINC03029409	4407	0.22019109760057473	NO	-
9	ZINC03971866	6011	0.2178082854162875	NO	-
10	ZINC03852821	5230	0.2177535305224626	NO	-
11	ZINC02119981	2988	0.2163114390764428	NO	-
12	ZINC02118904	2987	0.21626510703481028	NO	-
13	ZINC01073570	1859	0.21532743622834521	NO	-
14	ZINC02119987	2989	0.21425616990684898	NO	-
15	ZINC00863015	1143	0.2140237693409491	NO	-
16	ZINC02067128	2949	0.2136912771522009	NO	-
17	ZINC00803413	983	0.21150237870872876	NO	-
18	ZINC00537000	428	0.20908625304971157	NO	-
19	ZINC04334779	6503	0.20837557280384056	NO	-
20	ZINC01116580	2027	0.20791578961008195	NO	-
21	ZINC00735009	860	0.20767899304707976	NO	-
22	ZINC03045002	4433	0.2071979763273132	NO	-
23	ZINC00097934	63	0.20702363649847197	NO	-
24	ZINC02460698	3440	0.20650086071711202	NO	-
25	ZINC04368855	6537	0.2057581488851745	NO	-
26	ZINC03810097	122	0.20557215139065857	YES	15
27	ZINC03815744	123	0.2052330285098579	YES	15
28	ZINC03911631	5915	0.20477949362616998	NO	-
29	ZINC02460547	3436	0.20473433805986138	NO	-
30	ZINC01502414	2709	0.2045712903551969	NO	-
31	ZINC01072328	1854	0.20418997783666162	NO	-
32	ZINC03857497	5498	0.20383450094263547	NO	-
33	ZINC00734587	857	0.20360515013456468	NO	-
34	ZINC03211261	4522	0.20335438553322646	NO	-
35	ZINC02503081	3508	0.20332856137340974	NO	-
36	ZINC04420252	6588	0.2032122825304284	NO	-
37	ZINC03853227	5278	0.20291571322821475	NO	-
38	ZINC00694634	771	0.20285750433869906	NO	-
39	ZINC02114322	2981	0.20280191554510077	NO	-
40	ZINC00657252	688	0.20271289776954038	NO	-
41	ZINC02264702	3151	0.20224628591990282	NO	-
42	ZINC02843051	4035	0.20181586079056366	NO	-
43	ZINC01076710	1876	0.20179757274676727	NO	-
44	ZINC00615535	533	0.20161115020797302	NO	-
45	ZINC01471419	2648	0.20144766006362186	NO	-
46	ZINC01074047	1862	0.20124642839264656	NO	-
47	ZINC02460593	3438	0.2012336115783217	NO	-
48	ZINC03815745	121	0.2011775837855968	YES	15
49	ZINC03545826	4928	0.20081464435126972	NO	-
50	ZINC02702463	3681	0.20064327118085723	NO	-
51	ZINC04224435	6397	0.20061749750384977	NO	-
52	ZINC02397691	3317	0.2005316996781612	NO	-
53	ZINC03211263	4523	0.20049836315396738	NO	-
54	ZINC03854798	5410	0.1999296871443266	NO	-
55	ZINC04595593	6762	0.19917179837082766	NO	-
56	ZINC00408908	248	0.1990088413852281	NO	-
57	ZINC03236169	4556	0.19889591985411856	NO	-
58	ZINC03853213	5272	0.19877131812388626	NO	-
59	ZINC03582175	4952	0.1985645050156384	NO	-
60	ZINC02379363	3304	0.19853698132876685	NO	-
61	ZINC01492361	2673	0.19851045676299936	NO	-
62	ZINC00671633	710	0.19833501215964167	NO	-
63	ZINC03412266	4796	0.1981204659666747	NO	-
64	ZINC04077253	6249	0.19802791223379346	NO	-
65	ZINC02404447	3331	0.19788073633823708	NO	-
66	ZINC04209277	6379	0.19775905012137313	NO	-
67	ZINC03437409	4826	0.19771993301982407	NO	-
68	ZINC04077254	6250	0.19754599154574456	NO	-
69	ZINC02643481	3626	0.19729416677251735	NO	-
70	ZINC04126233	6291	0.197242845045777	NO	-
71	ZINC01073370	1855	0.19717399614939782	NO	-
72	ZINC03851071	5131	0.19710543319893523	NO	-
73	ZINC02184321	3015	0.1969948386331384	NO	-
74	ZINC03815754	126	0.19688086445687403	YES	15
75	ZINC03236168	4555	0.19686488537764044	NO	-
76	ZINC02465994	3449	0.19683308042892272	NO	-
77	ZINC01498656	2695	0.19668456687955116	NO	-
78	ZINC02052453	2941	0.19652189554255095	NO	-
79	ZINC03040844	4427	0.1965042289172976	NO	-
80	ZINC01072327	1853	0.19626209552983412	NO	-
81	ZINC02438233	3390	0.19591200493197472	NO	-
82	ZINC01485966	2654	0.1958948452581894	NO	-
83	ZINC00773428	900	0.1958656545743927	NO	-
84	ZINC02859345	4061	0.1957565987172082	NO	-
85	ZINC03971864	6010	0.19574912099824793	NO	-
86	ZINC01211174	2313	0.1957211731888012	NO	-
87	ZINC04369511	6540	0.19565952943356288	NO	-
88	ZINC00146397	87	0.19553365938424902	NO	-
89	ZINC03911163	5913	0.1954456473326695	NO	-
90	ZINC01414418	2536	0.19543519389347225	NO	-
91	ZINC02867583	4081	0.19527607541751377	NO	-
92	ZINC01660472	2797	0.19517065342266463	NO	-
93	ZINC01341245	2438	0.19509817339014038	NO	-
94	ZINC03815751	125	0.1946188341201621	YES	15
95	ZINC01157171	2159	0.19450555653494545	NO	-
96	ZINC00808154	1000	0.1945046149373126	NO	-
97	ZINC01442617	2607	0.19433603644852177	NO	-
98	ZINC01035725	1712	0.19397894681575356	NO	-
99	ZINC01073396	1856	0.19393340172187087	NO	-
100	ZINC00856423	1131	0.19391662918179275	NO	-
101	ZINC01341256	2440	0.19390071075448337	NO	-
102	ZINC03851098	5133	0.19388049019049144	NO	-
103	ZINC02460583	3437	0.19386131956683167	NO	-
104	ZINC04497319	6746	0.19385043224370663	NO	-
105	ZINC03878792	5841	0.19382245978137463	NO	-
106	ZINC03890125	5860	0.19379796775431982	NO	-
107	ZINC03377109	4753	0.193748590394753	NO	-
108	ZINC02116947	2983	0.19362292557491892	NO	-
109	ZINC00432687	336	0.1935978649342869	NO	-
110	ZINC02628552	3590	0.1935744883340605	NO	-
111	ZINC00441397	345	0.19338297685745454	NO	-
112	ZINC00609564	519	0.19317783383602322	NO	-
113	ZINC01499130	2699	0.19308481147636805	NO	-
114	ZINC02234285	3114	0.19301378395755872	NO	-
115	ZINC04176178	6370	0.19256809570357336	NO	-
116	ZINC03854351	5368	0.1925538681958943	NO	-
117	ZINC01388831	2479	0.1923079049610102	NO	-
118	ZINC04617922	76	0.19226705566153002	YES	9
119	ZINC01341367	2443	0.19219024729237982	NO	-
120	ZINC03967893	5952	0.19203345815514136	NO	-
121	ZINC03900827	5887	0.19192115372421445	NO	-
122	ZINC02799173	3987	0.1918577526748478	NO	-
123	ZINC00200539	114	0.19174195672327765	NO	-
124	ZINC00607279	513	0.19172736994484846	NO	-
125	ZINC03815763	4	0.19169522186879115	YES	1
126	ZINC03851098	5134	0.19169497270564587	NO	-
127	ZINC03337749	4686	0.19154252728787535	NO	-
128	ZINC02979904	4359	0.19137749266139029	NO	-
129	ZINC02052452	2940	0.19116155772600094	NO	-
130	ZINC04355349	6516	0.19111617868900507	NO	-
131	ZINC04457261	6629	0.190863679344425	NO	-
132	ZINC01341252	2439	0.19078663992479475	NO	-
133	ZINC03983729	6050	0.19057293030767028	NO	-
134	ZINC03815764	128	0.19049034385443142	YES	15
135	ZINC03889439	5852	0.19010414954913699	NO	-
136	ZINC01491191	2668	0.19001471727473712	NO	-
137	ZINC04157149	6331	0.18980361606506813	NO	-
138	ZINC01487786	2659	0.1896908983750361	NO	-
139	ZINC03302514	4650	0.18961726469903709	NO	-
140	ZINC04157119	6330	0.18950077319493627	NO	-
141	ZINC03815776	69	0.18938788830530096	YES	9
142	ZINC00849423	1105	0.18928314964290618	NO	-
143	ZINC03867320	5757	0.18925971187095011	NO	-
144	ZINC01491736	2669	0.18922094468359998	NO	-
145	ZINC03235226	4550	0.1891784565592028	NO	-
146	ZINC01068326	1837	0.18914015274980292	NO	-
147	ZINC02116949	2984	0.18910496803518972	NO	-
148	ZINC00784014	934	0.18895169916468157	NO	-
149	ZINC02717957	3750	0.18889781776169282	NO	-
150	ZINC02717957	3752	0.18889781776169282	NO	-
151	ZINC01948923	2896	0.18889038746267794	NO	-
152	ZINC00783951	932	0.18873600918210848	NO	-
153	ZINC02747104	3911	0.18864066029425258	NO	-
154	ZINC03516693	4904	0.18852303623954622	NO	-
155	ZINC02722159	3808	0.18845740553979534	NO	-
156	ZINC00111716	75	0.18832378742423694	NO	-
157	ZINC03851071	5132	0.1883180172801815	NO	-
158	ZINC03301359	4647	0.18830554099030222	NO	-
159	ZINC00779328	914	0.18827572493324327	NO	-
160	ZINC00780474	918	0.18825353416725674	NO	-
161	ZINC01498675	2696	0.188167969233366	NO	-
162	ZINC02629795	3593	0.18806770548674406	NO	-
163	ZINC01519494	2773	0.18795534239620634	NO	-
164	ZINC03815767	5	0.18794123827501666	YES	1
165	ZINC01519489	2770	0.18783707240590872	NO	-
166	ZINC03853221	5277	0.18772235494342557	NO	-
167	ZINC03977701	6030	0.18762148050768754	NO	-
168	ZINC01948924	2897	0.18757392764726288	NO	-
169	ZINC01042164	1745	0.1875710832090802	NO	-
170	ZINC03438512	4828	0.1875640247652695	NO	-
171	ZINC02002200	2934	0.18748979168350374	NO	-
172	ZINC03292923	4634	0.1874140323514354	NO	-
173	ZINC03209318	4517	0.18718724805823378	NO	-
174	ZINC00648589	664	0.1870860838273633	NO	-
175	ZINC02717954	3742	0.18695984135770674	NO	-
176	ZINC02717954	3744	0.18695984135770674	NO	-
177	ZINC03582272	4954	0.18688309965658015	NO	-
178	ZINC02820554	4025	0.18670843545050914	NO	-
179	ZINC03834011	27	0.18669250977585516	YES	2
180	ZINC03557853	4939	0.18668895847883463	NO	-
181	ZINC00615523	532	0.1865983339899364	NO	-
182	ZINC00795841	962	0.18639767579824457	NO	-
183	ZINC01058137	1795	0.18638732939028146	NO	-
184	ZINC01114825	2011	0.18623475636391773	NO	-
185	ZINC00615522	531	0.18617484903967618	NO	-
186	ZINC03516692	4903	0.1861613628515177	NO	-
187	ZINC00995339	1612	0.1861524617382311	NO	-
188	ZINC02942716	4290	0.18613305150667125	NO	-
189	ZINC00200541	115	0.18610918986253744	NO	-
190	ZINC00833500	1071	0.18610359247929573	NO	-
191	ZINC03025477	4397	0.18589149185332857	NO	-
192	ZINC02461584	3441	0.18585975071812438	NO	-
193	ZINC03967893	5953	0.18580861084315534	NO	-
194	ZINC03187627	4493	0.18566095694103268	NO	-
195	ZINC03854507	5391	0.18558559063145835	NO	-
196	ZINC00734953	859	0.1854453671112911	NO	-
197	ZINC02717896	3738	0.18522468997445193	NO	-
198	ZINC02717896	3740	0.18522468997445193	NO	-
199	ZINC03857747	5512	0.18517397621114173	NO	-
200	ZINC00819397	1038	0.18515457248929348	NO	-
201	ZINC02181175	3014	0.18502156478635587	NO	-
202	ZINC03868676	5828	0.18496086736619927	NO	-
203	ZINC00788124	938	0.18476859822235417	NO	-
204	ZINC03858730	5581	0.18472467796554667	NO	-
205	ZINC03855075	5429	0.18472417265578536	NO	-
206	ZINC02688970	3665	0.1847236180953035	NO	-
207	ZINC02941688	4281	0.18469111556475937	NO	-
208	ZINC02982331	4362	0.18465663627639656	NO	-
209	ZINC00453152	360	0.18463574741056857	NO	-
210	ZINC00323965	205	0.18457658349345293	NO	-
211	ZINC03849202	5079	0.18432107525851416	NO	-
212	ZINC03908839	5904	0.1841951617408649	NO	-
213	ZINC00933398	1434	0.18418114146866432	NO	-
214	ZINC00872423	1189	0.18412081474824404	NO	-
215	ZINC00037845	28	0.1841182792986026	NO	-
216	ZINC03852600	5194	0.18407333318478164	NO	-
217	ZINC00689349	764	0.18396835001546347	NO	-
218	ZINC03582193	4953	0.183931564690567	NO	-
219	ZINC03857829	5518	0.1839271965569993	NO	-
220	ZINC02820492	4023	0.18388154002625354	NO	-
221	ZINC02943158	4292	0.18387788258240723	NO	-
222	ZINC04032657	6154	0.18387213030068528	NO	-
223	ZINC01068285	1836	0.18372985235722294	NO	-
224	ZINC04414806	6584	0.1836967753259608	NO	-
225	ZINC01073990	1861	0.18359496215194737	NO	-
226	ZINC03983096	6042	0.1835333261123481	NO	-
227	ZINC03243219	4568	0.18349788774384632	NO	-
228	ZINC04420125	6587	0.18345555120927545	NO	-
229	ZINC01019512	1663	0.18341161801964598	NO	-
230	ZINC00788126	939	0.1833519811148239	NO	-
231	ZINC03604393	4974	0.18329282099282354	NO	-
232	ZINC04515786	6757	0.18321388635634583	NO	-
233	ZINC03853220	5276	0.18317036173691664	NO	-
234	ZINC03363451	4737	0.183148389458893	NO	-
235	ZINC01498534	2691	0.18307227405772972	NO	-
236	ZINC00754028	877	0.18293131864042694	NO	-
237	ZINC00815250	1012	0.1828822758571426	NO	-
238	ZINC03867323	5759	0.18284335980382163	NO	-
239	ZINC03868056	5811	0.18283559525823087	NO	-
240	ZINC02978866	4357	0.18282781476807608	NO	-
241	ZINC03983187	6047	0.18274634441197607	NO	-
242	ZINC00815344	1015	0.18272325518426127	NO	-
243	ZINC02629796	3594	0.18260366614465806	NO	-
244	ZINC01059163	1799	0.18256108271515367	NO	-
245	ZINC01175930	2203	0.18254950290576727	NO	-
246	ZINC02330357	3216	0.18254495993549041	NO	-
247	ZINC01503536	2713	0.18250623115362385	NO	-
248	ZINC02937744	4266	0.182441151890239	NO	-
249	ZINC01103953	1956	0.18235967979681408	NO	-
250	ZINC00933398	1433	0.1823058776013414	NO	-
251	ZINC01506685	2721	0.1823015390304549	NO	-
252	ZINC00841579	1089	0.1822652441071118	NO	-
253	ZINC04437087	6593	0.18223888155138288	NO	-
254	ZINC00446311	348	0.18212513569403102	NO	-
255	ZINC02941690	4282	0.18207527938246393	NO	-
256	ZINC03794499	137	0.18206393085362826	YES	20
257	ZINC03029412	4408	0.18206020476630916	NO	-
258	ZINC00525330	403	0.18194652301706696	NO	-
259	ZINC03851109	5137	0.18174261954601342	NO	-
260	ZINC03008153	4383	0.18173838812460805	NO	-
261	ZINC01495439	2679	0.18168161725763207	NO	-
262	ZINC03659828	5017	0.18163533446192395	NO	-
263	ZINC00780466	917	0.1815318972410637	NO	-
264	ZINC03848973	5077	0.18150885977691295	NO	-
265	ZINC02779026	3941	0.18137554104275821	NO	-
266	ZINC03851112	5139	0.18132513285423557	NO	-
267	ZINC02500700	3502	0.18127178244874523	NO	-
268	ZINC02926065	4253	0.18121447909470623	NO	-
269	ZINC03868054	5809	0.181185532123266	NO	-
270	ZINC03018352	4392	0.1811801549908632	NO	-
271	ZINC04356388	6517	0.18109818455640078	NO	-
272	ZINC04094602	6262	0.1810306370554172	NO	-
273	ZINC01168211	2181	0.1808776865813123	NO	-
274	ZINC03832115	59	0.18086423471348687	YES	9
275	ZINC00774843	908	0.18082043620070848	NO	-
276	ZINC04033776	6213	0.1807269332790884	NO	-
277	ZINC01103954	1957	0.18066307070423104	NO	-
278	ZINC03018679	4394	0.1805207294435135	NO	-
279	ZINC01498551	2692	0.18044525955126406	NO	-
280	ZINC01495448	2680	0.18038944065611837	NO	-
281	ZINC02809238	4008	0.1802260777178031	NO	-
282	ZINC03815775	55	0.1802120428525555	YES	9
283	ZINC03857274	5489	0.18020076826766343	NO	-
284	ZINC02803028	3996	0.18013589475307112	NO	-
285	ZINC02500125	3489	0.1800896495054715	NO	-
286	ZINC04223127	6380	0.1800531757758807	NO	-
287	ZINC01797763	2825	0.18001151478670643	NO	-
288	ZINC00432942	338	0.1799705889422209	NO	-
289	ZINC02717956	3746	0.179898268672037	NO	-
290	ZINC02717956	3748	0.179898268672037	NO	-
291	ZINC03008115	4381	0.17970767073979102	NO	-
292	ZINC03907161	5899	0.17959347548144378	NO	-
293	ZINC00872422	1188	0.17959130212503713	NO	-
294	ZINC00444939	346	0.17957675489538083	NO	-
295	ZINC03851103	5135	0.17957419144586517	NO	-
296	ZINC00918450	1360	0.1795261488426256	NO	-
297	ZINC03855116	5438	0.17949576287586974	NO	-
298	ZINC03850151	5094	0.17937183673832602	NO	-
299	ZINC02942680	4289	0.17927229129599107	NO	-
300	ZINC02433627	3383	0.1792204747932568	NO	-
301	ZINC00837959	1078	0.17906538493896268	NO	-
302	ZINC01242631	2364	0.17906458374128073	NO	-
303	ZINC03867216	5740	0.1790158815164218	NO	-
304	ZINC03854406	5381	0.1790070574334603	NO	-
305	ZINC02620367	3555	0.1789724146718691	NO	-
306	ZINC00754029	878	0.1789121578984151	NO	-
307	ZINC01175910	2202	0.17886989968075823	NO	-
308	ZINC01071887	1852	0.17868816179366234	NO	-
309	ZINC01457018	2621	0.17868342775033746	NO	-
310	ZINC02938059	4277	0.17867381019323633	NO	-
311	ZINC00843953	1095	0.17860161297325267	NO	-
312	ZINC03863550	5681	0.17856859396218644	NO	-
313	ZINC04033776	6214	0.17855386619218863	NO	-
314	ZINC03851109	5138	0.17854912030198516	NO	-
315	ZINC00773798	904	0.17851847427939174	NO	-
316	ZINC01155836	2150	0.17850632313489795	NO	-
317	ZINC03867234	5746	0.17838849340335303	NO	-
318	ZINC03854472	5384	0.1783339446764509	NO	-
319	ZINC02713098	3700	0.17832686080191498	NO	-
320	ZINC00564211	451	0.1782014600421827	NO	-
321	ZINC03947948	5926	0.17819142586669448	NO	-
322	ZINC03864128	5682	0.17817242251216736	NO	-
323	ZINC03815785	120	0.17817007723405343	YES	14
324	ZINC03853228	5279	0.17813932168606095	NO	-
325	ZINC01216622	2326	0.1781359732426954	NO	-
326	ZINC00432688	337	0.17813474557670206	NO	-
327	ZINC00918448	1359	0.1780938898134028	NO	-
328	ZINC02101875	2973	0.17804254702882116	NO	-
329	ZINC02688967	3664	0.17796733941383122	NO	-
330	ZINC02534728	3522	0.17795840335808785	NO	-
331	ZINC03947948	5925	0.1778733117191826	NO	-
332	ZINC01070104	1847	0.17784676087770132	NO	-
333	ZINC00585182	471	0.17782167185915482	NO	-
334	ZINC03228727	4542	0.17779918597722508	NO	-
335	ZINC03815769	124	0.17773157905652445	YES	15
336	ZINC03858767	5583	0.1777177498147114	NO	-
337	ZINC02662800	3652	0.17769484438417982	NO	-
338	ZINC02722020	3804	0.1776502961887506	NO	-
339	ZINC01385336	2465	0.17764915634074768	NO	-
340	ZINC02338233	3232	0.17764108899002287	NO	-
341	ZINC00784163	935	0.17753255521838604	NO	-
342	ZINC03852660	5205	0.17748890114436908	NO	-
343	ZINC00773340	897	0.17744773933818658	NO	-
344	ZINC01054799	1783	0.17741052278635033	NO	-
345	ZINC04223295	6383	0.17731037664545285	NO	-
346	ZINC04074826	6247	0.17729931899052986	NO	-
347	ZINC01499128	2698	0.17723410984934368	NO	-
348	ZINC00780491	919	0.1771775074226234	NO	-
349	ZINC03859856	5646	0.17715373554280323	NO	-
350	ZINC03977700	6029	0.1771049564472196	NO	-
351	ZINC03906442	5893	0.17709048406460917	NO	-
352	ZINC04126233	6290	0.17708820696420222	NO	-
353	ZINC01502403	2707	0.1770716304684568	NO	-
354	ZINC00631759	578	0.17702068926259965	NO	-
355	ZINC02941742	4285	0.17699893407078798	NO	-
356	ZINC03868057	5812	0.17695876316171544	NO	-
357	ZINC01498579	2693	0.1768922665141056	NO	-
358	ZINC04361837	6532	0.1768338944276418	NO	-
359	ZINC04072269	6245	0.1768268790538075	NO	-
360	ZINC03810104	119	0.17682166974116428	YES	13
361	ZINC00773581	901	0.17681403696617728	NO	-
362	ZINC00957885	1547	0.17673800299619266	NO	-
363	ZINC01892233	2854	0.1767117238080816	NO	-
364	ZINC02488516	3480	0.176705719786444	NO	-
365	ZINC00534523	422	0.17668446974433022	NO	-
366	ZINC02488514	3479	0.17668248633078804	NO	-
367	ZINC02380995	3307	0.17656901442044848	NO	-
368	ZINC01171850	2191	0.17655198333828412	NO	-
369	ZINC04074816	6246	0.17650359106206392	NO	-
370	ZINC03912815	5919	0.17649338419548888	NO	-
371	ZINC00895407	1287	0.17646303765887905	NO	-
372	ZINC01039985	1723	0.1763869041878704	NO	-
373	ZINC02219321	3067	0.1763298894502494	NO	-
374	ZINC03853145	5264	0.17631179458901858	NO	-
375	ZINC00693117	769	0.1762632359557363	NO	-
376	ZINC03337747	4685	0.17619251067655634	NO	-
377	ZINC00655729	679	0.17615819806165978	NO	-
378	ZINC00038066	29	0.17614143314883712	NO	-
379	ZINC00681779	743	0.17612730384112796	NO	-
380	ZINC01073558	1858	0.1761007556257896	NO	-
381	ZINC01242630	2363	0.17606330417302893	NO	-
382	ZINC03399571	4777	0.1760459600943576	NO	-
383	ZINC02485409	3475	0.17599860495497413	NO	-
384	ZINC03854292	5360	0.1759618089437511	NO	-
385	ZINC00708857	804	0.17592705638689354	NO	-
386	ZINC00756466	888	0.17581159259874163	NO	-
387	ZINC00752647	867	0.17576082220615294	NO	-
388	ZINC04033773	6211	0.17569999002155529	NO	-
389	ZINC01657897	2796	0.1756498895475295	NO	-
390	ZINC01499136	2701	0.17562751232599522	NO	-
391	ZINC03855123	5439	0.17561800734063257	NO	-
392	ZINC01068282	1835	0.17557577944053587	NO	-
393	ZINC00680612	738	0.1755045824672314	NO	-
394	ZINC03307242	4655	0.17549366708500855	NO	-
395	ZINC01033298	1698	0.17544774166121196	NO	-
396	ZINC02985823	4369	0.1754204686209417	NO	-
397	ZINC00848914	1104	0.17539513846764382	NO	-
398	ZINC00134344	85	0.1753867700173641	NO	-
399	ZINC03867216	5741	0.1753829896706565	NO	-
400	ZINC01497081	2685	0.17536393516500945	NO	-
401	ZINC04038723	6219	0.17533572900130973	NO	-
402	ZINC03815765	129	0.17530615928686302	YES	15
403	ZINC02941680	4280	0.17525333558957587	NO	-
404	ZINC02659447	3649	0.1752377000158878	NO	-
405	ZINC01498604	2694	0.17522895016185763	NO	-
406	ZINC03188087	4494	0.17520870700582292	NO	-
407	ZINC00843792	1093	0.17520308317534516	NO	-
408	ZINC02659341	3648	0.1750864836362713	NO	-
409	ZINC02361207	3280	0.17503236978018227	NO	-
410	ZINC02502470	3506	0.1749720132531439	NO	-
411	ZINC04167043	6342	0.1749424654190176	NO	-
412	ZINC01552722	2778	0.1748961517798333	NO	-
413	ZINC04033770	6209	0.17488963640535868	NO	-
414	ZINC03857098	5482	0.17473538557790136	NO	-
415	ZINC01101095	1947	0.17471529918351156	NO	-
416	ZINC03857954	5529	0.17468664192712186	NO	-
417	ZINC03437411	4827	0.1745945783303271	NO	-
418	ZINC00321795	191	0.1745517649576074	NO	-
419	ZINC01054797	1782	0.174547656791702	NO	-
420	ZINC03506991	4889	0.17439620173612638	NO	-
421	ZINC00541264	430	0.1743738499478422	NO	-
422	ZINC01016723	1657	0.17431905573420217	NO	-
423	ZINC02820490	4022	0.17428911018714516	NO	-
424	ZINC03602632	4972	0.174281343482542	NO	-
425	ZINC01121151	2047	0.17420814621588188	NO	-
426	ZINC01103823	1954	0.1742045170078008	NO	-
427	ZINC03857145	5483	0.17418986005325407	NO	-
428	ZINC00648868	665	0.17418139805308522	NO	-
429	ZINC02705614	3682	0.17403054657659314	NO	-
430	ZINC00623680	539	0.1740292002832724	NO	-
431	ZINC00681778	742	0.17401436746022594	NO	-
432	ZINC04320262	6495	0.17400317437312443	NO	-
433	ZINC01139374	2118	0.1739975010930876	NO	-
434	ZINC03873666	5838	0.17397415764797183	NO	-
435	ZINC03409543	4786	0.17396445676105884	NO	-
436	ZINC04005011	6132	0.17395415592470795	NO	-
437	ZINC03867543	5773	0.17391338705596965	NO	-
438	ZINC03854351	5367	0.17389017775581803	NO	-
439	ZINC00799067	968	0.1738505767307939	NO	-
440	ZINC03968980	5961	0.17384270963592025	NO	-
441	ZINC00623238	537	0.1738367494323878	NO	-
442	ZINC02867470	4080	0.17382891683976553	NO	-
443	ZINC02942676	4287	0.17377370256825422	NO	-
444	ZINC03854815	5411	0.17362488669686113	NO	-
445	ZINC01103823	1955	0.17360419744822747	NO	-
446	ZINC01928004	2880	0.17353265198723877	NO	-
447	ZINC02625358	3580	0.17349410312597718	NO	-
448	ZINC03815761	101	0.1734649506940549	YES	9
449	ZINC03301267	4646	0.1734637030491272	NO	-
450	ZINC03341825	4693	0.17342794531916905	NO	-
451	ZINC03858001	5537	0.17342598200663908	NO	-
452	ZINC00796555	964	0.17336082630358443	NO	-
453	ZINC01549947	2777	0.17331643099439484	NO	-
454	ZINC00773405	898	0.1732866289748959	NO	-
455	ZINC03983169	6046	0.1732494131940984	NO	-
456	ZINC03857078	5479	0.17321072411660837	NO	-
457	ZINC04477419	6721	0.1731615053977911	NO	-
458	ZINC00656270	683	0.1731608206658969	NO	-
459	ZINC03977697	6028	0.17312420793510438	NO	-
460	ZINC00290115	168	0.17305490280737648	NO	-
461	ZINC03857321	5493	0.17282854804302725	NO	-
462	ZINC03355138	4719	0.17281309741080594	NO	-
463	ZINC03561894	4945	0.17278920616243754	NO	-
464	ZINC01269532	2385	0.17275819702338882	NO	-
465	ZINC03858863	5589	0.17274403032418856	NO	-
466	ZINC01162455	2172	0.1726981399453674	NO	-
467	ZINC02750117	3915	0.17268724816627987	NO	-
468	ZINC04094602	6263	0.172684759907988	NO	-
469	ZINC03852734	5222	0.17265887923385187	NO	-
470	ZINC04621470	6770	0.17262724499159865	NO	-
471	ZINC03025494	4398	0.17262530187603561	NO	-
472	ZINC03852906	5235	0.1726210606404815	NO	-
473	ZINC00178936	99	0.17257293702962773	NO	-
474	ZINC02717895	3734	0.17250033533832423	NO	-
475	ZINC02717895	3735	0.17250033533832423	NO	-
476	ZINC03857320	5492	0.17237264821734677	NO	-
477	ZINC03858002	5538	0.1723370825189133	NO	-
478	ZINC01277725	2393	0.17222268945278815	NO	-
479	ZINC00998722	1618	0.17217662341647216	NO	-
480	ZINC03815689	47	0.17215376303448054	YES	9
481	ZINC00945459	1491	0.17210980456314648	NO	-
482	ZINC01030657	1689	0.17208275573432888	NO	-
483	ZINC01519377	2764	0.17204975808216816	NO	-
484	ZINC03561639	4944	0.1720430315211268	NO	-
485	ZINC01519382	2769	0.17196681872833233	NO	-
486	ZINC02750844	3917	0.17194813086360378	NO	-
487	ZINC02199946	3027	0.17193388854516334	NO	-
488	ZINC02199946	3028	0.17193388854516334	NO	-
489	ZINC02943170	4293	0.17190496913470912	NO	-
490	ZINC02212816	3056	0.171880740817254	NO	-
491	ZINC03857896	5525	0.1718548085985762	NO	-
492	ZINC02500417	3500	0.1718256238568877	NO	-
493	ZINC03815724	60	0.17182411312891166	YES	9
494	ZINC01209654	2304	0.17181097785882848	NO	-
495	ZINC03857955	5530	0.17178625680184953	NO	-
496	ZINC00774844	909	0.17163325730577164	NO	-
497	ZINC02794064	3966	0.1716169023070189	NO	-
498	ZINC04004533	6120	0.17153689501334599	NO	-
499	ZINC00542003	433	0.17153345723044755	NO	-
500	ZINC01499132	2700	0.17149461639530653	NO	-
501	ZINC03397527	4771	0.1714777781794621	NO	-
502	ZINC03857986	5536	0.17142730282362983	NO	-
503	ZINC04458380	6630	0.17142730282362983	NO	-
504	ZINC02408546	3344	0.1714106807677957	NO	-
505	ZINC03853485	5299	0.1713795573457774	NO	-
506	ZINC03854630	5404	0.17134507305132343	NO	-
507	ZINC02524039	3520	0.17127045681307584	NO	-
508	ZINC03850066	5088	0.17125239292577354	NO	-
509	ZINC03857814	5516	0.17121072085181263	NO	-
510	ZINC04464594	6654	0.17121072085181263	NO	-
511	ZINC02630197	3595	0.17118742731246064	NO	-
512	ZINC02847547	4040	0.1711735711592938	NO	-
513	ZINC03815693	45	0.17115645497154697	YES	9
514	ZINC03820143	5067	0.17109436088154517	NO	-
515	ZINC00081340	58	0.17108717619044564	NO	-
516	ZINC01992658	2933	0.17097543122522363	NO	-
517	ZINC02942668	4286	0.17096396976908948	NO	-
518	ZINC04304174	6475	0.17094884497703128	NO	-
519	ZINC00848691	1101	0.1709435780901653	NO	-
520	ZINC03868679	5829	0.1709373260474133	NO	-
521	ZINC04356652	6519	0.17092307114782213	NO	-
522	ZINC03211069	4521	0.17089401509173946	NO	-
523	ZINC03868055	5810	0.17088663464976545	NO	-
524	ZINC03854409	5382	0.17084949606837355	NO	-
525	ZINC01503570	2715	0.17083737538111973	NO	-
526	ZINC02509645	3516	0.17082267311302432	NO	-
527	ZINC03117237	4457	0.17080825311835976	NO	-
528	ZINC01497039	2683	0.17071034099523708	NO	-
529	ZINC02414923	3357	0.17063483544549427	NO	-
530	ZINC03853825	5327	0.17058192421552912	NO	-
531	ZINC03351273	4711	0.17054075014486375	NO	-
532	ZINC02561994	3529	0.17051521284433654	NO	-
533	ZINC04442657	6604	0.17045539889789346	NO	-
534	ZINC03867077	5719	0.17038666535807725	NO	-
535	ZINC02375815	3300	0.17034413442085738	NO	-
536	ZINC02631220	3596	0.17026385459950102	NO	-
537	ZINC01059163	1800	0.17023962622520142	NO	-
538	ZINC02794511	3970	0.17023091501336057	NO	-
539	ZINC02204611	3040	0.1702074071310987	NO	-
540	ZINC03857146	5484	0.17020523842340032	NO	-
541	ZINC02937766	4268	0.17017794099120123	NO	-
542	ZINC01456430	2619	0.170147255345388	NO	-
543	ZINC04033770	6210	0.17012883047880384	NO	-
544	ZINC03663229	5025	0.1701094441658013	NO	-
545	ZINC01502404	2708	0.17010718329538757	NO	-
546	ZINC02227806	3095	0.1700943183300523	NO	-
547	ZINC00064522	45	0.17008305367185544	NO	-
548	ZINC03341824	4692	0.17006422400378632	NO	-
549	ZINC02333573	3223	0.17004043243751643	NO	-
550	ZINC03851060	5130	0.17003544218846797	NO	-
551	ZINC04249016	6408	0.16999894940147792	NO	-
552	ZINC00642662	623	0.16996699536058574	NO	-
553	ZINC02101875	2974	0.1699370462229758	NO	-
554	ZINC03604565	4979	0.16990516802019953	NO	-
555	ZINC03851515	5153	0.1698908527804369	NO	-
556	ZINC00734671	858	0.1698574223960053	NO	-
557	ZINC00464352	371	0.16981601445101166	NO	-
558	ZINC00595171	496	0.16981348352035153	NO	-
559	ZINC02717880	3728	0.16980047772902263	NO	-
560	ZINC00321802	195	0.16978840394681166	NO	-
561	ZINC03858841	5587	0.16977006044081883	NO	-
562	ZINC03892410	5873	0.16971274222086433	NO	-
563	ZINC02616515	3543	0.16968384522149474	NO	-
564	ZINC03520146	4917	0.16966703387417412	NO	-
565	ZINC03820143	5066	0.16966526705512341	NO	-
566	ZINC04223129	6381	0.16960264864740146	NO	-
567	ZINC04356595	6518	0.1695921630847902	NO	-
568	ZINC02982863	4367	0.16957814192410567	NO	-
569	ZINC01110326	1986	0.16955775397794562	NO	-
570	ZINC01249663	2372	0.1694584610334374	NO	-
571	ZINC03858729	5580	0.16940003605497814	NO	-
572	ZINC00856579	1132	0.16928576685925242	NO	-
573	ZINC02750117	3916	0.1692713739157959	NO	-
574	ZINC03816037	5046	0.16925589042720696	NO	-
575	ZINC03815735	46	0.16918928893874352	YES	9
576	ZINC04459206	6631	0.1691763129145867	NO	-
577	ZINC03855116	5437	0.16916907854714217	NO	-
578	ZINC04191495	6374	0.1690893605185142	NO	-
579	ZINC02917675	4209	0.16902534667605368	NO	-
580	ZINC00693414	770	0.16901538127874044	NO	-
581	ZINC03833980	22	0.1690018806837701	YES	2
582	ZINC02405371	3335	0.16899440153957626	NO	-
583	ZINC04470106	6695	0.16898165015088723	NO	-
584	ZINC00998552	1617	0.1689813660494193	NO	-
585	ZINC04350855	6512	0.1688939556117544	NO	-
586	ZINC00857577	1136	0.16887304456019878	NO	-
587	ZINC03851512	5152	0.1688493021118332	NO	-
588	ZINC02717958	3754	0.16884828030002622	NO	-
589	ZINC02717958	3756	0.16884828030002622	NO	-
590	ZINC00824760	1043	0.16882666311516828	NO	-
591	ZINC02795443	3978	0.16882391712801956	NO	-
592	ZINC00602766	511	0.16878203749505635	NO	-
593	ZINC03833993	30	0.16875481210243834	YES	2
594	ZINC03961480	5946	0.16873553274668215	NO	-
595	ZINC04304199	6476	0.16872116227496153	NO	-
596	ZINC02265465	3152	0.16868340566177745	NO	-
597	ZINC03858464	5558	0.16864656492012808	NO	-
598	ZINC01499137	2702	0.16856741935276984	NO	-
599	ZINC01498822	2697	0.16855331918417815	NO	-
600	ZINC00223922	137	0.16853997676670376	NO	-
601	ZINC01114511	2005	0.16852594266997395	NO	-
602	ZINC03815747	93	0.16851408684825342	YES	9
603	ZINC01519521	2774	0.1684803010038816	NO	-
604	ZINC00602723	510	0.1684428688647231	NO	-
605	ZINC02717802	3711	0.16844164081645208	NO	-
606	ZINC02717802	3713	0.16844164081645208	NO	-
607	ZINC02239711	3121	0.16842864791306544	NO	-
608	ZINC00646329	645	0.16842547783588294	NO	-
609	ZINC04209177	6378	0.16828801127164983	NO	-
610	ZINC03868674	5827	0.16827575866902153	NO	-
611	ZINC02236391	3119	0.16821288417506094	NO	-
612	ZINC04617902	49	0.1681842631476796	YES	9
613	ZINC00796557	965	0.16815399516574572	NO	-
614	ZINC03853214	5273	0.16815247588191093	NO	-
615	ZINC00189404	106	0.16811264101213672	NO	-
616	ZINC03832128	42	0.16808756217761897	YES	9
617	ZINC01031574	1692	0.16808598553966106	NO	-
618	ZINC01418480	2544	0.1680520915873302	NO	-
619	ZINC00595548	497	0.1680172506743239	NO	-
620	ZINC02914776	4156	0.16800608569369968	NO	-
621	ZINC00003533	1	0.16800270022218924	NO	-
622	ZINC00385350	235	0.16794903953482584	NO	-
623	ZINC04103147	6266	0.1679256601872489	NO	-
624	ZINC04372136	6545	0.16790060859162603	NO	-
625	ZINC00422992	300	0.16782534324724277	NO	-
626	ZINC00995718	1615	0.16778505742651345	NO	-
627	ZINC03851952	5176	0.16773158504977198	NO	-
628	ZINC01182185	2231	0.16770485961161755	NO	-
629	ZINC00780403	916	0.1676339918966397	NO	-
630	ZINC03907650	5900	0.16760907320405752	NO	-
631	ZINC04360034	6530	0.1676023640778654	NO	-
632	ZINC03859606	5623	0.16759755651076017	NO	-
633	ZINC04075768	6248	0.16757521983719184	NO	-
634	ZINC01001808	1630	0.1675212900418473	NO	-
635	ZINC04434167	6589	0.1674958138705531	NO	-
636	ZINC03832073	67	0.16747144748617668	YES	9
637	ZINC00646798	659	0.16746200241691614	NO	-
638	ZINC01043475	1750	0.1674108545736049	NO	-
639	ZINC02797367	3983	0.16741063661510733	NO	-
640	ZINC03867272	5754	0.1674030523929314	NO	-
641	ZINC00021917	17	0.16738904608051583	NO	-
642	ZINC00021917	18	0.16738904608051583	NO	-
643	ZINC03820302	5069	0.16738696356589802	NO	-
644	ZINC01210847	2312	0.16735117549628453	NO	-
645	ZINC01178447	2217	0.167340057205938	NO	-
646	ZINC00595553	499	0.16729058120880863	NO	-
647	ZINC00885951	1266	0.16728274538587767	NO	-
648	ZINC01114716	2006	0.16728014173351463	NO	-
649	ZINC01519491	2772	0.16725006866245756	NO	-
650	ZINC04320262	6494	0.16724753489760888	NO	-
651	ZINC03853591	5308	0.1672315414734228	NO	-
652	ZINC00848911	1103	0.16723031779088537	NO	-
653	ZINC02937872	4269	0.16720185903820783	NO	-
654	ZINC03832170	38	0.16718397110783306	YES	7
655	ZINC01405043	2509	0.16715808934498727	NO	-
656	ZINC04281762	6455	0.16714141418860343	NO	-
657	ZINC03910014	5912	0.1671154768671038	NO	-
658	ZINC02722048	3805	0.16709551449619534	NO	-
659	ZINC04492163	6730	0.16709192683094493	NO	-
660	ZINC02399846	3318	0.1670804792695776	NO	-
661	ZINC02619669	3549	0.1670434902497815	NO	-
662	ZINC03854302	5363	0.1670303709083174	NO	-
663	ZINC04249033	6410	0.16702378719729935	NO	-
664	ZINC01209488	2303	0.16701896317443152	NO	-
665	ZINC01435816	2568	0.16686709024019156	NO	-
666	ZINC00766375	895	0.16682524500706028	NO	-
667	ZINC03351248	4710	0.1667935282356842	NO	-
668	ZINC03280844	4617	0.16678251719218146	NO	-
669	ZINC02917673	4208	0.16678175872961656	NO	-
670	ZINC01042157	1742	0.16676302914554217	NO	-
671	ZINC00918446	1358	0.16674058347830117	NO	-
672	ZINC02500128	3491	0.16670624185066155	NO	-
673	ZINC03604490	4975	0.16670601546264738	NO	-
674	ZINC00773709	902	0.16669627108220078	NO	-
675	ZINC03856097	5460	0.1666723057151025	NO	-
676	ZINC03025712	4399	0.16664265142705392	NO	-
677	ZINC01131401	2099	0.16656713942042067	NO	-
678	ZINC01138762	2114	0.16654627792014154	NO	-
679	ZINC01303400	2412	0.1664620197737705	NO	-
680	ZINC04103147	6265	0.1664556244221288	NO	-
681	ZINC01497074	2684	0.16644267926034975	NO	-
682	ZINC02308659	3187	0.1663872672206144	NO	-
683	ZINC04032657	6155	0.16635032833988042	NO	-
684	ZINC00643361	626	0.1663400298072369	NO	-
685	ZINC00187505	105	0.16631719512989174	NO	-
686	ZINC03409545	4787	0.16630458737361822	NO	-
687	ZINC04320291	6496	0.16629217546797692	NO	-
688	ZINC00773784	903	0.1662895081855351	NO	-
689	ZINC01405065	2511	0.16627863539784443	NO	-
690	ZINC03190143	4499	0.16625201168280224	NO	-
691	ZINC03854990	5421	0.16625028171550207	NO	-
692	ZINC01068231	1832	0.1662299026297722	NO	-
693	ZINC03049763	4439	0.16617893017661933	NO	-
694	ZINC02717740	3707	0.16616665143475276	NO	-
695	ZINC02717740	3709	0.16616665143475276	NO	-
696	ZINC02499578	3487	0.16606870330411844	NO	-
697	ZINC03858538	5571	0.16604684969179034	NO	-
698	ZINC03854487	5388	0.16601665311561345	NO	-
699	ZINC01191894	2260	0.16598850819358837	NO	-
700	ZINC03604546	4976	0.1659786188012355	NO	-
701	ZINC02909773	4119	0.16595595596288948	NO	-
702	ZINC03566579	4949	0.16594931371078267	NO	-
703	ZINC02500128	3493	0.16591210847542912	NO	-
704	ZINC03834000	28	0.16586574196045023	YES	2
705	ZINC03775586	5041	0.16583905192137258	NO	-
706	ZINC04304127	6473	0.1658230972684291	NO	-
707	ZINC03815758	88	0.16581972105733098	YES	9
708	ZINC03582289	4956	0.165811142963332	NO	-
709	ZINC01499614	2703	0.1657903858140266	NO	-
710	ZINC04033045	6165	0.16579018467828938	NO	-
711	ZINC02643383	3625	0.1657733702067582	NO	-
712	ZINC03509995	4892	0.1657669924883675	NO	-
713	ZINC04159109	6332	0.16575965352387265	NO	-
714	ZINC01519326	2763	0.16570976801337825	NO	-
715	ZINC02460426	3434	0.1656656169006813	NO	-
716	ZINC00023707	19	0.165629940464377	NO	-
717	ZINC03771382	5040	0.1655245806715296	NO	-
718	ZINC03858530	5569	0.16545662727210844	NO	-
719	ZINC04470429	6711	0.16545662727210844	NO	-
720	ZINC03815746	95	0.16542904083603488	YES	9
721	ZINC00021917	16	0.16541418060828822	NO	-
722	ZINC03850272	5096	0.1654118151318582	NO	-
723	ZINC02791752	3960	0.16540807626261622	NO	-
724	ZINC02941702	4284	0.16540585223026083	NO	-
725	ZINC03815741	77	0.16537370036830273	YES	9
726	ZINC04443408	6618	0.1653685462496046	NO	-
727	ZINC01519490	2771	0.16528188827828558	NO	-
728	ZINC03195907	4508	0.16525852299267185	NO	-
729	ZINC01386190	2472	0.16525814805451444	NO	-
730	ZINC00203496	121	0.1652351660324862	NO	-
731	ZINC03857191	5487	0.16522193397985008	NO	-
732	ZINC04265175	6429	0.16517102955238308	NO	-
733	ZINC01017561	1659	0.1651604805423877	NO	-
734	ZINC03852816	5228	0.16507814922154362	NO	-
735	ZINC00536987	427	0.16503171349737422	NO	-
736	ZINC00321917	199	0.1650292261777586	NO	-
737	ZINC03852606	5198	0.16498741106692602	NO	-
738	ZINC04442656	6603	0.1649478617778656	NO	-
739	ZINC01988110	2928	0.16494346606911725	NO	-
740	ZINC00774580	907	0.16491311943438525	NO	-
741	ZINC01906903	2859	0.16486002491723112	NO	-
742	ZINC03832165	63	0.1648406008469033	YES	9
743	ZINC00467436	373	0.16483976182970966	NO	-
744	ZINC02465678	3448	0.16483302378806966	NO	-
745	ZINC00060171	41	0.16482495985505868	NO	-
746	ZINC01113429	1998	0.1647583047642806	NO	-
747	ZINC00892051	1283	0.16473911560477783	NO	-
748	ZINC02856681	4051	0.16473516380046113	NO	-
749	ZINC00489072	387	0.16471529074146427	NO	-
750	ZINC01512393	2748	0.16469496676484008	NO	-
751	ZINC00815267	1013	0.16467748382130623	NO	-
752	ZINC00853353	1117	0.1646742181657633	NO	-
753	ZINC00629190	567	0.1646249172723202	NO	-
754	ZINC00595551	498	0.16458522685838275	NO	-
755	ZINC03960476	5945	0.16457400851710835	NO	-
756	ZINC03889438	5851	0.1645507370310854	NO	-
757	ZINC04268868	6443	0.1645294065419083	NO	-
758	ZINC02627475	3583	0.1644993894805215	NO	-
759	ZINC00951848	1506	0.1644769542481639	NO	-
760	ZINC02941695	4283	0.16441473271890475	NO	-
761	ZINC00801792	972	0.16440810693265195	NO	-
762	ZINC00463362	369	0.16438777134631813	NO	-
763	ZINC02904376	4117	0.16434802858012923	NO	-
764	ZINC03815768	130	0.164333462938697	YES	16
765	ZINC03832090	92	0.16432321769606162	YES	9
766	ZINC00954858	1521	0.1643197605038413	NO	-
767	ZINC03854303	5364	0.16431131508084237	NO	-
768	ZINC03858529	5568	0.1643065362491648	NO	-
769	ZINC02973111	4344	0.16430131275091966	NO	-
770	ZINC03857975	5535	0.16426423251893751	NO	-
771	ZINC02623130	3571	0.16426412920810532	NO	-
772	ZINC03455922	4852	0.16425596392550887	NO	-
773	ZINC03850987	5125	0.16423544553258249	NO	-
774	ZINC03665075	5028	0.16418400571580588	NO	-
775	ZINC03853824	5326	0.16416394938195125	NO	-
776	ZINC02656974	3644	0.16415766413412214	NO	-
777	ZINC01393396	2486	0.1640604513402988	NO	-
778	ZINC02942678	4288	0.16403981279558974	NO	-
779	ZINC04033098	6178	0.16402890710681425	NO	-
780	ZINC03859049	5595	0.1640165208631604	NO	-
781	ZINC03854629	5403	0.16400246275575334	NO	-
782	ZINC00691531	767	0.16399866186116388	NO	-
783	ZINC00461938	366	0.16397617291657648	NO	-
784	ZINC00924655	1423	0.16394294590696074	NO	-
785	ZINC03854792	5409	0.16394068442993667	NO	-
786	ZINC00712857	814	0.1639003106091439	NO	-
787	ZINC03852952	5239	0.16386299754059794	NO	-
788	ZINC04187454	6372	0.16385927701227807	NO	-
789	ZINC03832064	44	0.16385779600071826	YES	9
790	ZINC04512162	6756	0.16382029310751567	NO	-
791	ZINC01121152	2048	0.16381725538381245	NO	-
792	ZINC00427358	322	0.16380606970715156	NO	-
793	ZINC04441821	6600	0.163763440660513	NO	-
794	ZINC00252339	153	0.1637257284281748	NO	-
795	ZINC03856527	5478	0.16368329434795745	NO	-
796	ZINC04304123	6472	0.16364167967429646	NO	-
797	ZINC03859084	5599	0.1636178834321559	NO	-
798	ZINC00444939	347	0.1634805698256189	NO	-
799	ZINC01519321	2758	0.16347161185254427	NO	-
800	ZINC03858600	5577	0.1634536214935622	NO	-
801	ZINC03170562	4469	0.16344904081252284	NO	-
802	ZINC01068409	1839	0.16344465391556778	NO	-
803	ZINC03854301	5362	0.16344443311033208	NO	-
804	ZINC03815713	131	0.16335173255850938	YES	16
805	ZINC01539994	2776	0.1633488454998194	NO	-
806	ZINC00685820	753	0.16334378175546926	NO	-
807	ZINC00857578	1137	0.16334058045815564	NO	-
808	ZINC00834609	1072	0.16332825967729714	NO	-
809	ZINC02338473	3233	0.1632904548374529	NO	-
810	ZINC00722929	838	0.1632846776822075	NO	-
811	ZINC03858763	5582	0.16326956301236342	NO	-
812	ZINC04364180	6536	0.16322170150972373	NO	-
813	ZINC02341598	3239	0.16319985534298181	NO	-
814	ZINC02500125	3490	0.16317765755879102	NO	-
815	ZINC01209091	2301	0.16315465683628524	NO	-
816	ZINC03857974	5534	0.16313712303476358	NO	-
817	ZINC00156944	92	0.1631344046629841	NO	-
818	ZINC03623906	4993	0.16304992919312428	NO	-
819	ZINC03906511	5898	0.1630244066316148	NO	-
820	ZINC04053015	6224	0.16301981764212636	NO	-
821	ZINC02914630	4150	0.16301026465025642	NO	-
822	ZINC01079316	1883	0.16299521356746965	NO	-
823	ZINC04442897	6607	0.1629855985145186	NO	-
824	ZINC01295332	2401	0.16298533559820622	NO	-
825	ZINC00911871	1324	0.16298104236651217	NO	-
826	ZINC00593405	489	0.16297869039471224	NO	-
827	ZINC02797366	3982	0.16296681478022987	NO	-
828	ZINC00643362	627	0.16293387840020598	NO	-
829	ZINC03622691	4991	0.16293375141455996	NO	-
830	ZINC01235306	2354	0.1629199488278582	NO	-
831	ZINC03232031	4544	0.16291867489274162	NO	-
832	ZINC03377848	4754	0.16291652199536427	NO	-
833	ZINC02319829	3199	0.16288296235803	NO	-
834	ZINC02424076	3371	0.16286969207086777	NO	-
835	ZINC03852677	5209	0.16285492730471013	NO	-
836	ZINC00929791	1427	0.16284008007962492	NO	-
837	ZINC04412636	6582	0.16278066856144321	NO	-
838	ZINC03983549	6049	0.16276015833213386	NO	-
839	ZINC03906442	5894	0.16275764435299495	NO	-
840	ZINC00304220	177	0.16271994436045606	NO	-
841	ZINC04111522	6278	0.1626900911797997	NO	-
842	ZINC03816038	5047	0.16267144560853075	NO	-
843	ZINC03351138	4709	0.16264751150934564	NO	-
844	ZINC00936617	1441	0.16264019013816636	NO	-
845	ZINC03849458	5080	0.1626374418766225	NO	-
846	ZINC02642910	3624	0.16259745321068111	NO	-
847	ZINC01405079	2513	0.1625905416407082	NO	-
848	ZINC01235308	2355	0.16257450310216784	NO	-
849	ZINC00208690	127	0.16255410489013822	NO	-
850	ZINC00203502	122	0.16253917592403638	NO	-
851	ZINC04088394	6255	0.16252195273275985	NO	-
852	ZINC01016721	1656	0.16250353788994207	NO	-
853	ZINC03853825	5328	0.16247859084756416	NO	-
854	ZINC01111461	1989	0.16245633931761538	NO	-
855	ZINC03859018	5594	0.16241801310596898	NO	-
856	ZINC02199946	3026	0.1623590763303445	NO	-
857	ZINC02914631	4151	0.16233576874597408	NO	-
858	ZINC03393184	4769	0.16232997507202632	NO	-
859	ZINC02137948	2995	0.16232559347016015	NO	-
860	ZINC00023707	20	0.16231244021836752	NO	-
861	ZINC03859893	5653	0.16230802745276152	NO	-
862	ZINC04617912	75	0.16230305057901406	YES	9
863	ZINC03206231	4514	0.16228909894032625	NO	-
864	ZINC03834002	29	0.16228544588800434	YES	2
865	ZINC02842253	4034	0.16225085378274523	NO	-
866	ZINC03821151	5071	0.16222679527767578	NO	-
867	ZINC02198913	3024	0.16221408486731909	NO	-
868	ZINC03275451	4612	0.16216522939073505	NO	-
869	ZINC00646801	660	0.1621464689460341	NO	-
870	ZINC02446515	3410	0.1621311431136661	NO	-
871	ZINC00203496	120	0.16209202673941642	NO	-
872	ZINC02973363	4346	0.1620854082816721	NO	-
873	ZINC03857522	5499	0.16207924366879076	NO	-
874	ZINC03851456	5148	0.1620615130070734	NO	-
875	ZINC02794712	3973	0.16203878068071484	NO	-
876	ZINC02546642	3524	0.16199734505520358	NO	-
877	ZINC04307090	6479	0.16195647559472187	NO	-
878	ZINC02698644	3670	0.16195293864186588	NO	-
879	ZINC02628515	3589	0.1619193942779512	NO	-
880	ZINC00541870	432	0.16191913629975663	NO	-
881	ZINC00593639	491	0.16191466047710038	NO	-
882	ZINC00602269	115	0.16190181181162275	YES	12
883	ZINC00704361	791	0.16185113390814165	NO	-
884	ZINC04033045	6166	0.16184194166143215	NO	-
885	ZINC00289536	167	0.1618173776279644	NO	-
886	ZINC00461798	364	0.16181616201290855	NO	-
887	ZINC03176703	4476	0.16181521785571792	NO	-
888	ZINC01516335	2752	0.1617978585928548	NO	-
889	ZINC04059252	6228	0.16178872721252843	NO	-
890	ZINC03821151	5070	0.16174437379817844	NO	-
891	ZINC03857910	5527	0.16174265217912254	NO	-
892	ZINC04496742	6745	0.16172081307600958	NO	-
893	ZINC04001072	6100	0.16169863959181296	NO	-
894	ZINC03849458	5081	0.16169011209134676	NO	-
895	ZINC03853528	5306	0.16168562981130355	NO	-
896	ZINC00613016	527	0.16165145463730285	NO	-
897	ZINC02325991	3210	0.1616358081446219	NO	-
898	ZINC03815771	48	0.161611069855385	YES	9
899	ZINC03853486	5300	0.16158902101516237	NO	-
900	ZINC01197386	2273	0.16157530090580782	NO	-
901	ZINC01386155	2466	0.1615177526365678	NO	-
902	ZINC02352828	3258	0.1615058449807498	NO	-
903	ZINC03854363	5373	0.16149446511589194	NO	-
904	ZINC04001251	6112	0.16148129494679733	NO	-
905	ZINC00864932	1149	0.1614761456751033	NO	-
906	ZINC03853824	5325	0.16147204063855325	NO	-
907	ZINC03832140	61	0.16145532961785114	YES	9
908	ZINC01269534	2386	0.16142924838757008	NO	-
909	ZINC03815774	117	0.1614013524022394	YES	12
910	ZINC03867472	5769	0.16139055587448106	NO	-
911	ZINC03857654	5505	0.1613582245277343	NO	-
912	ZINC02937733	4265	0.16129328443661936	NO	-
913	ZINC02455967	3423	0.16126496494612125	NO	-
914	ZINC03612622	4986	0.1612591476665484	NO	-
915	ZINC01436582	2570	0.16115909066373663	NO	-
916	ZINC00753617	874	0.16115255294804534	NO	-
917	ZINC01429207	2564	0.16114603327538932	NO	-
918	ZINC02405321	3334	0.16110299428344013	NO	-
919	ZINC01004190	1634	0.16108984443530647	NO	-
920	ZINC04399446	6572	0.16107757275561385	NO	-
921	ZINC03890896	5867	0.1610656644374146	NO	-
922	ZINC01444708	2613	0.1610656108668485	NO	-
923	ZINC02982467	4364	0.1610264156458007	NO	-
924	ZINC01447711	2616	0.16096993502606824	NO	-
925	ZINC02931587	4259	0.16094631286288347	NO	-
926	ZINC00664102	691	0.16093235595637606	NO	-
927	ZINC01447603	2615	0.16091120851251967	NO	-
928	ZINC01928006	2881	0.16086731404048135	NO	-
929	ZINC02778927	3940	0.1608223363829721	NO	-
930	ZINC01415857	2538	0.16080169083092802	NO	-
931	ZINC02629062	3591	0.1607987735958455	NO	-
932	ZINC03263727	4598	0.16079859427792234	NO	-
933	ZINC01301975	2411	0.16076094968925853	NO	-
934	ZINC04465360	6668	0.1607081452219362	NO	-
935	ZINC03857909	5526	0.16070458992431635	NO	-
936	ZINC03858216	5549	0.1606663096357773	NO	-
937	ZINC01115490	2018	0.16065147301042865	NO	-
938	ZINC03853269	5283	0.1606297219543682	NO	-
939	ZINC01371031	2457	0.16060614650284402	NO	-
940	ZINC00321925	201	0.16059284312250563	NO	-
941	ZINC02937746	4267	0.16058858308527918	NO	-
942	ZINC03868505	5822	0.16058193033404042	NO	-
943	ZINC03853135	5263	0.16055857327054437	NO	-
944	ZINC03858359	5552	0.16054524957857463	NO	-
945	ZINC01123340	2059	0.1605082383002102	NO	-
946	ZINC02991003	4372	0.16047640970734903	NO	-
947	ZINC04279835	6452	0.16046675302562785	NO	-
948	ZINC01030784	1690	0.1604649867912289	NO	-
949	ZINC02938033	4275	0.16046330135823128	NO	-
950	ZINC01088750	1920	0.16045855522236416	NO	-
951	ZINC01024577	1668	0.1604474069959032	NO	-
952	ZINC02795590	3981	0.16043214589364385	NO	-
953	ZINC01399935	2499	0.16041210483392165	NO	-
954	ZINC03852627	5204	0.1604066617429819	NO	-
955	ZINC03851389	5144	0.16039464205129783	NO	-
956	ZINC00815356	1016	0.16033180330558117	NO	-
957	ZINC01928007	2882	0.16033141391628317	NO	-
958	ZINC03867214	5738	0.1603221538295189	NO	-
959	ZINC00203502	123	0.16030483531509426	NO	-
960	ZINC00321918	200	0.16020999997704177	NO	-
961	ZINC01986714	2919	0.16018600252698512	NO	-
962	ZINC02726745	3893	0.16018551374909923	NO	-
963	ZINC01024258	1667	0.160172576421146	NO	-
964	ZINC02359928	3277	0.16016386697978094	NO	-
965	ZINC02424795	3372	0.16016236466449077	NO	-
966	ZINC02697211	3669	0.16012604227585026	NO	-
967	ZINC00321936	203	0.16011943343688737	NO	-
968	ZINC03854380	5377	0.1600982369164746	NO	-
969	ZINC04001491	6114	0.16009535230609553	NO	-
970	ZINC00779046	912	0.16008510672097387	NO	-
971	ZINC00321793	190	0.16006154043257656	NO	-
972	ZINC01928003	2879	0.16004314328499958	NO	-
973	ZINC03326323	4672	0.16001891734361087	NO	-
974	ZINC01497227	2689	0.16000647152785788	NO	-
975	ZINC03854904	5417	0.16000000516864263	NO	-
976	ZINC02868399	4083	0.15998858034276162	NO	-
977	ZINC03857655	5506	0.15998393558476753	NO	-
978	ZINC02748830	3914	0.15995716474440555	NO	-
979	ZINC02204107	3039	0.15994403252003062	NO	-
980	ZINC02914544	4141	0.15991925212404	NO	-
981	ZINC03890898	5868	0.15989437758628902	NO	-
982	ZINC02404712	3333	0.15985146662252706	NO	-
983	ZINC02957828	4326	0.15976766802408796	NO	-
984	ZINC03246102	4570	0.1597410985777396	NO	-
985	ZINC00414606	265	0.15971797641283803	NO	-
986	ZINC02115339	2982	0.15971359539572397	NO	-
987	ZINC04169853	6365	0.15970341361749443	NO	-
988	ZINC02388169	3308	0.15970170188462515	NO	-
989	ZINC02221533	3071	0.15967453144603141	NO	-
990	ZINC02652540	3640	0.15964385188964272	NO	-
991	ZINC03867192	5734	0.15963196528317175	NO	-
992	ZINC00222506	135	0.1595877727006378	NO	-
993	ZINC03263729	4599	0.15955881686960927	NO	-
994	ZINC04169847	6361	0.15954283554776516	NO	-
995	ZINC03968109	5954	0.15953648152915392	NO	-
996	ZINC01195737	2269	0.159532481895936	NO	-
997	ZINC04101736	6264	0.15951239897456831	NO	-
998	ZINC03815752	52	0.15951102830123737	YES	9
999	ZINC01249765	2376	0.15950682253179882	NO	-
1000	ZINC04475140	6718	0.1594874912990748	NO	-
1001	ZINC03854358	5370	0.15948311496903994	NO	-
1002	ZINC02995095	4375	0.15947931939275822	NO	-
1003	ZINC03854576	5398	0.159477888933107	NO	-
1004	ZINC02644474	3627	0.1594521705864569	NO	-
1005	ZINC03851392	5145	0.1594497965163159	NO	-
1006	ZINC03290669	4629	0.15944774953817747	NO	-
1007	ZINC00754007	876	0.15943217528901174	NO	-
1008	ZINC01988100	2925	0.15941495658538127	NO	-
1009	ZINC03815727	94	0.15940861866505157	YES	9
1010	ZINC01194627	2262	0.15937908770122486	NO	-
1011	ZINC02321913	3201	0.1593619349416385	NO	-
1012	ZINC03354500	4717	0.15934665282606938	NO	-
1013	ZINC03354500	4718	0.15934665282606938	NO	-
1014	ZINC02500128	3494	0.15933674020087965	NO	-
1015	ZINC00915696	1332	0.15932742379064793	NO	-
1016	ZINC00664950	692	0.15931455643113995	NO	-
1017	ZINC01988102	2927	0.1593124737367399	NO	-
1018	ZINC00464352	372	0.15930510501802098	NO	-
1019	ZINC00915698	1333	0.15929746210042034	NO	-
1020	ZINC01113046	1996	0.1592942653487132	NO	-
1021	ZINC02820552	4024	0.1592330366420447	NO	-
1022	ZINC01209091	2302	0.15921137817004175	NO	-
1023	ZINC03858895	5591	0.15920451696305987	NO	-
1024	ZINC04001061	6096	0.15918861089148678	NO	-
1025	ZINC00802642	976	0.159187496177708	NO	-
1026	ZINC00312379	184	0.15917675677257304	NO	-
1027	ZINC04001085	6102	0.15917035401704663	NO	-
1028	ZINC03858956	5593	0.15916735625039402	NO	-
1029	ZINC00110101	73	0.15916324966531822	NO	-
1030	ZINC03188430	4496	0.15914827736139503	NO	-
1031	ZINC02406641	3337	0.1591391714251073	NO	-
1032	ZINC02627973	3588	0.15911392993753504	NO	-
1033	ZINC02620015	3552	0.1590995919062723	NO	-
1034	ZINC01124396	2062	0.15909313574922904	NO	-
1035	ZINC04228373	6398	0.15906488634745902	NO	-
1036	ZINC04617916	83	0.1590157356690706	YES	9
1037	ZINC02941679	4279	0.15895339136038122	NO	-
1038	ZINC02802736	3994	0.15893180334530768	NO	-
1039	ZINC03854273	5351	0.1589277442904847	NO	-
1040	ZINC00938152	1457	0.1588977164431359	NO	-
1041	ZINC03565994	4948	0.15889257063127246	NO	-
1042	ZINC01246723	2367	0.1588834507127531	NO	-
1043	ZINC03991623	6070	0.15881565446354956	NO	-
1044	ZINC00640140	619	0.15881151020315462	NO	-
1045	ZINC04470106	6696	0.15880959776349043	NO	-
1046	ZINC04169848	6362	0.1588041179012935	NO	-
1047	ZINC01061773	1813	0.15879888979819204	NO	-
1048	ZINC01896457	2855	0.1587941414747018	NO	-
1049	ZINC04442877	6605	0.15878835751750073	NO	-
1050	ZINC02201238	3033	0.15878441810994962	NO	-
1051	ZINC00952209	1511	0.1587798357096883	NO	-
1052	ZINC00809539	1003	0.15876194978585143	NO	-
1053	ZINC00541369	431	0.15872833044646453	NO	-
1054	ZINC02710520	3697	0.15872609856775213	NO	-
1055	ZINC03867945	5803	0.15871934159393328	NO	-
1056	ZINC03867053	5716	0.15869926061711465	NO	-
1057	ZINC00623240	538	0.15866983618102498	NO	-
1058	ZINC03859274	5606	0.15865090715227936	NO	-
1059	ZINC00533449	418	0.1586454471939497	NO	-
1060	ZINC03815784	118	0.158607394673181	YES	12
1061	ZINC01079823	1891	0.15860376063650727	NO	-
1062	ZINC04032488	6149	0.15859993925421045	NO	-
1063	ZINC03552656	4937	0.15859355608589423	NO	-
1064	ZINC00562783	445	0.15858958648970245	NO	-
1065	ZINC03850569	5101	0.1585892579569738	NO	-
1066	ZINC00849424	1106	0.15858313045491262	NO	-
1067	ZINC03004657	4380	0.15857118632479536	NO	-
1068	ZINC04001006	6090	0.15855878138033172	NO	-
1069	ZINC03237105	4561	0.15855157401661185	NO	-
1070	ZINC03854294	5361	0.15854743972526214	NO	-
1071	ZINC03857523	5500	0.15853243863626348	NO	-
1072	ZINC03853508	5303	0.15852546972752318	NO	-
1073	ZINC02636714	3607	0.1584709316639421	NO	-
1074	ZINC03190143	4500	0.1584562040342443	NO	-
1075	ZINC03378183	4755	0.15845494691028505	NO	-
1076	ZINC03859630	5630	0.15844037448823906	NO	-
1077	ZINC01074202	1864	0.15835151596883745	NO	-
1078	ZINC00433385	339	0.15834748970838472	NO	-
1079	ZINC02718030	3776	0.15832857882366827	NO	-
1080	ZINC02431909	3380	0.1583174676308316	NO	-
1081	ZINC01269632	2388	0.15831726756496178	NO	-
1082	ZINC02717956	3747	0.15830553710341444	NO	-
1083	ZINC00367903	225	0.15828997421872085	NO	-
1084	ZINC04249038	6411	0.1582693789408997	NO	-
1085	ZINC03853554	5307	0.15826778267632338	NO	-
1086	ZINC04001084	6101	0.15822424048440675	NO	-
1087	ZINC01365236	2454	0.15822153321792412	NO	-
1088	ZINC00534007	420	0.1582186076867091	NO	-
1089	ZINC00109653	70	0.15819512424709026	NO	-
1090	ZINC01170310	2187	0.1581310855497531	NO	-
1091	ZINC00006643	5	0.15812329776883277	NO	-
1092	ZINC03856097	5461	0.15811661060887397	NO	-
1093	ZINC03856459	5476	0.15811541675016313	NO	-
1094	ZINC04470165	6699	0.15811541675016313	NO	-
1095	ZINC03366034	4740	0.1581127519540583	NO	-
1096	ZINC03632895	5004	0.15811210471714288	NO	-
1097	ZINC03849619	5084	0.15808833242708037	NO	-
1098	ZINC03303722	4652	0.1580632970914889	NO	-
1099	ZINC02714415	3701	0.1580414983793116	NO	-
1100	ZINC02347531	3249	0.15803976364913633	NO	-
1101	ZINC01035725	1711	0.15801664877045618	NO	-
1102	ZINC03854286	5357	0.15801523292792782	NO	-
1103	ZINC02873803	4095	0.15800736532934534	NO	-
1104	ZINC00642882	624	0.15800456539225816	NO	-
1105	ZINC01249687	2374	0.1580034503187434	NO	-
1106	ZINC01195450	2266	0.1579989818507374	NO	-
1107	ZINC02718028	3769	0.1579812294771271	NO	-
1108	ZINC02718028	3771	0.1579812294771271	NO	-
1109	ZINC04370827	6544	0.1579640603131321	NO	-
1110	ZINC02431906	3379	0.15795087640212052	NO	-
1111	ZINC03816039	5048	0.15795086917713547	NO	-
1112	ZINC04617909	58	0.15793385088966747	YES	9
1113	ZINC03853837	5336	0.15791967074439245	NO	-
1114	ZINC02846592	4038	0.15789679930051498	NO	-
1115	ZINC00587676	475	0.15788867213603536	NO	-
1116	ZINC01396614	2489	0.15786820567754278	NO	-
1117	ZINC03228150	4541	0.1578390574320007	NO	-
1118	ZINC02227302	3088	0.15782997125548262	NO	-
1119	ZINC00873672	1192	0.15782108057817	NO	-
1120	ZINC03851057	5129	0.15781408806342362	NO	-
1121	ZINC00076804	57	0.15780289892537502	NO	-
1122	ZINC03651768	5013	0.15776869272369703	NO	-
1123	ZINC04389229	6570	0.15775140822606104	NO	-
1124	ZINC00411875	254	0.15774918418038142	NO	-
1125	ZINC00390657	245	0.15774901262037583	NO	-
1126	ZINC03857560	5501	0.15772797819012951	NO	-
1127	ZINC03857593	5502	0.15771957921246232	NO	-
1128	ZINC01456442	2620	0.15771491936004325	NO	-
1129	ZINC00536541	426	0.1577083533279743	NO	-
1130	ZINC01254581	2381	0.15770379550631333	NO	-
1131	ZINC04512016	6755	0.1576873430086758	NO	-
1132	ZINC01243600	2365	0.15768423311021912	NO	-
1133	ZINC04001062	6097	0.1576790320337631	NO	-
1134	ZINC02790106	3959	0.15767044963791213	NO	-
1135	ZINC01415881	2542	0.1576694006939627	NO	-
1136	ZINC02803950	4000	0.15766560782227002	NO	-
1137	ZINC02255919	3145	0.1576529018545137	NO	-
1138	ZINC03853837	5335	0.15764398132748234	NO	-
1139	ZINC00009076	6	0.15762420551982304	NO	-
1140	ZINC02938050	4276	0.15761596697692878	NO	-
1141	ZINC02401156	3321	0.15760441785960377	NO	-
1142	ZINC03851985	5179	0.1575948753390612	NO	-
1143	ZINC00596582	500	0.15758932164557896	NO	-
1144	ZINC01376450	2459	0.1575750380626556	NO	-
1145	ZINC02423829	3369	0.15757228440505394	NO	-
1146	ZINC03993104	6074	0.1575253708644041	NO	-
1147	ZINC00607670	514	0.15751432627909417	NO	-
1148	ZINC01029454	1680	0.15751062449688255	NO	-
1149	ZINC04468665	6687	0.15750405209740662	NO	-
1150	ZINC01167852	2180	0.15749948810240477	NO	-
1151	ZINC04223674	6384	0.15749214494574443	NO	-
1152	ZINC04618196	6769	0.15743579999997023	NO	-
1153	ZINC04633710	6778	0.15741303846173513	NO	-
1154	ZINC02446515	3409	0.15738159856916736	NO	-
1155	ZINC03851350	5142	0.1573739918085132	NO	-
1156	ZINC00712290	812	0.15731004523951228	NO	-
1157	ZINC03853769	5321	0.15726968825168533	NO	-
1158	ZINC02373396	3298	0.15722662773150997	NO	-
1159	ZINC01460048	2626	0.15720306065950043	NO	-
1160	ZINC00009339	8	0.1571803910154937	NO	-
1161	ZINC03857411	5495	0.15716157287217375	NO	-
1162	ZINC02400155	3320	0.15713951320275837	NO	-
1163	ZINC02861997	4075	0.15711696262953517	NO	-
1164	ZINC00936617	1442	0.1571080449885297	NO	-
1165	ZINC00843793	1094	0.157096891953457	NO	-
1166	ZINC04441818	6599	0.1570854376772933	NO	-
1167	ZINC03851952	5177	0.15706261504647603	NO	-
1168	ZINC04127039	6294	0.15705883119205852	NO	-
1169	ZINC03858768	5584	0.15705600429948183	NO	-
1170	ZINC03324955	4668	0.15700546371022056	NO	-
1171	ZINC03391775	4765	0.15697153310672696	NO	-
1172	ZINC02856432	4050	0.15696945459705372	NO	-
1173	ZINC02916419	4193	0.15696487549487975	NO	-
1174	ZINC02782508	3943	0.15696227823567394	NO	-
1175	ZINC02859734	4067	0.15692106411976375	NO	-
1176	ZINC02452275	3418	0.15690101958507421	NO	-
1177	ZINC02793696	3964	0.1568913850883997	NO	-
1178	ZINC03851348	5141	0.15687510384117456	NO	-
1179	ZINC01423144	2552	0.15686017216861606	NO	-
1180	ZINC03859471	5613	0.15684698791795068	NO	-
1181	ZINC03859268	5605	0.1568297693204012	NO	-
1182	ZINC00222192	132	0.15680664640693268	NO	-
1183	ZINC00545445	436	0.1567754540732846	NO	-
1184	ZINC04005003	6131	0.15677319472361823	NO	-
1185	ZINC03298879	4642	0.1567469197981267	NO	-
1186	ZINC03969498	5973	0.15673190143257623	NO	-
1187	ZINC00955006	1523	0.15671530135841408	NO	-
1188	ZINC02500128	3492	0.15666403141253948	NO	-
1189	ZINC02916374	4190	0.15664107505309866	NO	-
1190	ZINC03217400	4532	0.15661366854595377	NO	-
1191	ZINC03854281	5355	0.15660730544736562	NO	-
1192	ZINC02858641	4057	0.15658294692555874	NO	-
1193	ZINC02227580	3090	0.1565799875488732	NO	-
1194	ZINC03952182	5932	0.15656410257031225	NO	-
1195	ZINC01042159	1743	0.15653899036067434	NO	-
1196	ZINC02263584	3149	0.15652900436407421	NO	-
1197	ZINC03176697	4474	0.15652234639253373	NO	-
1198	ZINC03969497	5972	0.15650605276643034	NO	-
1199	ZINC01519378	2765	0.15650012513438452	NO	-
1200	ZINC01519381	2768	0.1564942932185796	NO	-
1201	ZINC01029783	1682	0.1564866860140229	NO	-
1202	ZINC03225664	4538	0.15644419260519593	NO	-
1203	ZINC00753988	875	0.15642876301750083	NO	-
1204	ZINC01988128	2930	0.15642470240539014	NO	-
1205	ZINC03854291	5359	0.15639746366115675	NO	-
1206	ZINC03042515	4430	0.15639506966691363	NO	-
1207	ZINC03261494	4591	0.15637337486908043	NO	-
1208	ZINC01114132	2003	0.1563590019900593	NO	-
1209	ZINC03867098	5726	0.15631910025814313	NO	-
1210	ZINC01510385	2742	0.15630118535783888	NO	-
1211	ZINC01127627	2076	0.1562966159195551	NO	-
1212	ZINC00108730	65	0.1562549061317109	NO	-
1213	ZINC03853766	5319	0.15621916528460056	NO	-
1214	ZINC01296001	2402	0.15620747247915281	NO	-
1215	ZINC03815711	31	0.1561995729002065	YES	3
1216	ZINC03815707	32	0.15613313330470685	YES	3
1217	ZINC04001066	6099	0.1560917610335765	NO	-
1218	ZINC02795307	3977	0.15607788098723216	NO	-
1219	ZINC00843003	1092	0.15605002144629274	NO	-
1220	ZINC01504136	2718	0.15602026703720095	NO	-
1221	ZINC01069120	1842	0.15598622862450642	NO	-
1222	ZINC00108735	66	0.15597678346636418	NO	-
1223	ZINC03852597	5192	0.15596550994097186	NO	-
1224	ZINC00667807	699	0.1559562074647857	NO	-
1225	ZINC02914551	4144	0.1559552854125284	NO	-
1226	ZINC00991383	1591	0.1559340574016666	NO	-
1227	ZINC03950538	5930	0.15592074844813478	NO	-
1228	ZINC04356680	6520	0.15591816636205894	NO	-
1229	ZINC00668940	703	0.155915837294641	NO	-
1230	ZINC02956136	4320	0.15591034974996137	NO	-
1231	ZINC03859897	5654	0.15590764060649187	NO	-
1232	ZINC04443364	6613	0.15586646102240492	NO	-
1233	ZINC00868783	1177	0.15585346065497274	NO	-
1234	ZINC01421063	2548	0.1558531448430264	NO	-
1235	ZINC01382840	2462	0.15584352972903628	NO	-
1236	ZINC03853508	5304	0.15581937535223445	NO	-
1237	ZINC04001065	6098	0.15581761709910957	NO	-
1238	ZINC00864933	1150	0.1558122592253038	NO	-
1239	ZINC00668116	702	0.15578878098740773	NO	-
1240	ZINC04033088	6172	0.1557829442920889	NO	-
1241	ZINC03854274	5352	0.15577362236871264	NO	-
1242	ZINC03839458	5072	0.15574718557713374	NO	-
1243	ZINC01497198	2687	0.15573647006995986	NO	-
1244	ZINC03860031	5667	0.1557269817942225	NO	-
1245	ZINC02717966	3758	0.1556929353622427	NO	-
1246	ZINC02717966	3760	0.1556929353622427	NO	-
1247	ZINC02099931	2972	0.1556918155156587	NO	-
1248	ZINC00009339	7	0.15565196291267389	NO	-
1249	ZINC03968931	5959	0.155607079309557	NO	-
1250	ZINC03326366	4673	0.15560430805391373	NO	-
1251	ZINC03815748	34	0.15560229684529306	YES	3
1252	ZINC03252569	4585	0.1555793067822969	NO	-
1253	ZINC01101096	1948	0.15552451247344087	NO	-
1254	ZINC00828862	1062	0.1555184283537122	NO	-
1255	ZINC02099929	2971	0.15551598901395985	NO	-
1256	ZINC01109807	1984	0.15545900066188667	NO	-
1257	ZINC01331285	2435	0.15544261557688974	NO	-
1258	ZINC02791970	3961	0.15544203391803907	NO	-
1259	ZINC02138375	2996	0.15542983772257055	NO	-
1260	ZINC01181709	2227	0.1554281652776531	NO	-
1261	ZINC01077049	1879	0.15541535768177903	NO	-
1262	ZINC01503545	2714	0.15540644590661856	NO	-
1263	ZINC01281205	2394	0.1553964054068976	NO	-
1264	ZINC01060784	1808	0.15539541817233826	NO	-
1265	ZINC03832102	111	0.15538222578310115	YES	10
1266	ZINC01631755	2791	0.1553623733303366	NO	-
1267	ZINC03815731	53	0.15535330076802525	YES	9
1268	ZINC01170309	2186	0.15533696479518713	NO	-
1269	ZINC03853826	5329	0.15527673273013495	NO	-
1270	ZINC00952212	1513	0.15526367902135058	NO	-
1271	ZINC00003559	2	0.155260673175166	NO	-
1272	ZINC01110278	1985	0.15525341431488968	NO	-
1273	ZINC04249030	6409	0.15524416532092142	NO	-
1274	ZINC02357451	3266	0.1552419470079134	NO	-
1275	ZINC02307268	3183	0.15522520432005707	NO	-
1276	ZINC02412476	3353	0.15520342639991722	NO	-
1277	ZINC03358129	4726	0.1551994446634828	NO	-
1278	ZINC04009838	6139	0.15516244674028648	NO	-
1279	ZINC03354500	4716	0.1551473189977386	NO	-
1280	ZINC03970856	5998	0.15513934030575552	NO	-
1281	ZINC02434210	3385	0.1551367963176104	NO	-
1282	ZINC00707781	801	0.15512200196003384	NO	-
1283	ZINC02710519	3696	0.15511821749361257	NO	-
1284	ZINC01130703	2095	0.15509167644474958	NO	-
1285	ZINC01652426	2795	0.1550779637373926	NO	-
1286	ZINC01080828	1902	0.15506310179663685	NO	-
1287	ZINC01060786	1809	0.15505987578486383	NO	-
1288	ZINC01341260	2441	0.15503955319634705	NO	-
1289	ZINC00426385	315	0.155035833262263	NO	-
1290	ZINC02779407	3942	0.15502657825132193	NO	-
1291	ZINC01341287	2442	0.1550220092103974	NO	-
1292	ZINC02914555	4145	0.15501737051452882	NO	-
1293	ZINC00321799	193	0.1550028418660616	NO	-
1294	ZINC01988137	2932	0.15500127926114463	NO	-
1295	ZINC01163047	2173	0.15499763184589882	NO	-
1296	ZINC04033085	6169	0.1549904183485577	NO	-
1297	ZINC01005698	1638	0.15498280049037624	NO	-
1298	ZINC03552663	4938	0.15496621046062758	NO	-
1299	ZINC03858197	5547	0.1549472100731807	NO	-
1300	ZINC01108337	1976	0.15492455390889898	NO	-
1301	ZINC03853215	5274	0.15490180020228064	NO	-
1302	ZINC00269549	162	0.15487791718596605	NO	-
1303	ZINC01181712	2230	0.154851480882022	NO	-
1304	ZINC02307267	3182	0.1548471765526535	NO	-
1305	ZINC00656176	682	0.1548270161728878	NO	-
1306	ZINC03303585	4651	0.15481118492284038	NO	-
1307	ZINC03237207	4562	0.1547888916713912	NO	-
1308	ZINC02718028	3770	0.1547879084938127	NO	-
1309	ZINC04004675	6124	0.15478492726767998	NO	-
1310	ZINC02193742	3019	0.15477720886136656	NO	-
1311	ZINC03326015	4671	0.15476818676219475	NO	-
1312	ZINC00872286	1187	0.15472919773737107	NO	-
1313	ZINC03854039	5348	0.15471394491050058	NO	-
1314	ZINC02460596	3439	0.1547087133964777	NO	-
1315	ZINC03832054	68	0.15467505663585038	YES	9
1316	ZINC03854558	5395	0.15467148692798205	NO	-
1317	ZINC03291278	4630	0.1546521583898779	NO	-
1318	ZINC00774579	906	0.15462779644145272	NO	-
1319	ZINC03854285	5356	0.15461827443017137	NO	-
1320	ZINC01438629	2581	0.1546032669415101	NO	-
1321	ZINC00600412	505	0.1545945932672611	NO	-
1322	ZINC04595855	6763	0.154588196638975	NO	-
1323	ZINC01386212	2473	0.15457498533903222	NO	-
1324	ZINC00427580	325	0.1545524865551555	NO	-
1325	ZINC02721997	3803	0.1545317146739451	NO	-
1326	ZINC03855944	5455	0.15451561113986603	NO	-
1327	ZINC03604555	4978	0.1545104039084123	NO	-
1328	ZINC03969213	5963	0.15449575750646796	NO	-
1329	ZINC02717957	3751	0.15447344755936224	NO	-
1330	ZINC03857887	5523	0.15446506754897021	NO	-
1331	ZINC01519322	2759	0.15443138919150537	NO	-
1332	ZINC02947610	4296	0.15440481443151446	NO	-
1333	ZINC03850027	5087	0.15439452866596162	NO	-
1334	ZINC02319354	3196	0.15437953703146723	NO	-
1335	ZINC03854853	5413	0.1543710277975019	NO	-
1336	ZINC00290118	169	0.15436316610250211	NO	-
1337	ZINC01507278	2723	0.15435208296430739	NO	-
1338	ZINC02916372	4189	0.15432600759386386	NO	-
1339	ZINC03854287	5358	0.15429680057986722	NO	-
1340	ZINC00250149	151	0.15428856527887216	NO	-
1341	ZINC03952182	5933	0.15428668386507938	NO	-
1342	ZINC04304144	6474	0.154281208364686	NO	-
1343	ZINC03975929	6022	0.15425987039400932	NO	-
1344	ZINC00804259	984	0.15425896511511147	NO	-
1345	ZINC03867705	5791	0.1542234532385444	NO	-
1346	ZINC00600412	506	0.15420581249905282	NO	-
1347	ZINC00600412	507	0.15420581249905282	NO	-
1348	ZINC04249043	6412	0.15420438101099646	NO	-
1349	ZINC01503578	2716	0.15419095646519057	NO	-
1350	ZINC00252339	152	0.15418597969308864	NO	-
1351	ZINC01170518	2188	0.15417231278465035	NO	-
1352	ZINC00945460	1492	0.15416133030569534	NO	-
1353	ZINC00845062	1096	0.15415440397073274	NO	-
1354	ZINC04061601	6234	0.15413820020548344	NO	-
1355	ZINC04057033	6225	0.1541379889188296	NO	-
1356	ZINC03860033	5669	0.1541321906751683	NO	-
1357	ZINC03853146	5265	0.15412934954680527	NO	-
1358	ZINC04443953	6626	0.15411426550514953	NO	-
1359	ZINC02717958	3755	0.15410575163089693	NO	-
1360	ZINC03860032	5668	0.15409953691047998	NO	-
1361	ZINC04275935	6449	0.15409869585575758	NO	-
1362	ZINC00840590	1085	0.1540912378123098	NO	-
1363	ZINC01062244	1820	0.15407450462295502	NO	-
1364	ZINC02803029	3997	0.15406439419745455	NO	-
1365	ZINC02201003	3032	0.15404617818635166	NO	-
1366	ZINC03867192	5733	0.15402114229054048	NO	-
1367	ZINC03815699	33	0.1539946209388789	YES	3
1368	ZINC00216273	130	0.15399421365795504	NO	-
1369	ZINC00955622	1528	0.15396780602893226	NO	-
1370	ZINC02099721	2969	0.15387780762403525	NO	-
1371	ZINC03857973	5533	0.15381909683806325	NO	-
1372	ZINC03509904	4890	0.1538033995352622	NO	-
1373	ZINC03815779	90	0.15379940729076197	YES	9
1374	ZINC02803030	3998	0.1537905988324383	NO	-
1375	ZINC04033105	6179	0.15375086333102816	NO	-
1376	ZINC04033773	6212	0.15373902577821	NO	-
1377	ZINC03234357	4546	0.15372284068951744	NO	-
1378	ZINC01138844	2116	0.15371497040862991	NO	-
1379	ZINC00068411	52	0.15371302724189623	NO	-
1380	ZINC01068385	1838	0.1536955411260953	NO	-
1381	ZINC00321798	192	0.15368847683482426	NO	-
1382	ZINC00638889	615	0.15368432260146245	NO	-
1383	ZINC03852996	5241	0.15367169873805683	NO	-
1384	ZINC03854307	5365	0.15364886812791353	NO	-
1385	ZINC03858042	5543	0.15361616775276418	NO	-
1386	ZINC01400729	2504	0.15361466146244113	NO	-
1387	ZINC00945352	1489	0.15360808531642978	NO	-
1388	ZINC01098301	1943	0.15359597544682688	NO	-
1389	ZINC03857972	5532	0.15359532421472386	NO	-
1390	ZINC00021916	15	0.15359308643102978	NO	-
1391	ZINC01020466	1664	0.15358449213170836	NO	-
1392	ZINC02218800	3064	0.15358399494211314	NO	-
1393	ZINC00752639	866	0.1535697935604582	NO	-
1394	ZINC03323859	4667	0.1535481752322535	NO	-
1395	ZINC03853767	5320	0.1535476801218225	NO	-
1396	ZINC00886471	1271	0.15350017006407374	NO	-
1397	ZINC02372425	3297	0.15349973029607678	NO	-
1398	ZINC03176704	4477	0.15347997021833124	NO	-
1399	ZINC03510009	4893	0.15347332596429347	NO	-
1400	ZINC01090203	1921	0.15345331734973627	NO	-
1401	ZINC03852623	5202	0.153452989276438	NO	-
1402	ZINC00993650	1606	0.15344131244596793	NO	-
1403	ZINC01584286	2786	0.15343189026711732	NO	-
1404	ZINC03850358	5097	0.15342375409149997	NO	-
1405	ZINC00462803	367	0.15341080693206313	NO	-
1406	ZINC03857934	5528	0.1533906431001127	NO	-
1407	ZINC01386157	2467	0.15337810968640336	NO	-
1408	ZINC03356675	4722	0.15337408561219026	NO	-
1409	ZINC00628707	563	0.15336565776835634	NO	-
1410	ZINC02725940	3892	0.15336253562177157	NO	-
1411	ZINC01175662	2198	0.15335803029948286	NO	-
1412	ZINC00426372	313	0.15333218037382107	NO	-
1413	ZINC03858851	5588	0.153319944524209	NO	-
1414	ZINC03853708	5316	0.15329233528114045	NO	-
1415	ZINC04169848	6363	0.153255450313714	NO	-
1416	ZINC03215474	4526	0.15324645772862389	NO	-
1417	ZINC02718028	3768	0.15324490884231146	NO	-
1418	ZINC03854360	5372	0.15323053141793386	NO	-
1419	ZINC01109180	1981	0.1532128252093957	NO	-
1420	ZINC02347533	3250	0.15319679611637654	NO	-
1421	ZINC03578168	4950	0.1531956649462791	NO	-
1422	ZINC02346864	3248	0.15319286147420094	NO	-
1423	ZINC04443112	6608	0.15319273691440366	NO	-
1424	ZINC03866717	5695	0.15319005684369327	NO	-
1425	ZINC03301501	4649	0.15318796050781974	NO	-
1426	ZINC02787786	3951	0.1531354279029506	NO	-
1427	ZINC01105973	1971	0.15313373857543092	NO	-
1428	ZINC01988136	2931	0.15312477165142005	NO	-
1429	ZINC03599923	4969	0.15312475060941172	NO	-
1430	ZINC04135754	6309	0.1530976743883643	NO	-
1431	ZINC02860448	4068	0.15307426214956785	NO	-
1432	ZINC03867322	5758	0.1530569098775655	NO	-
1433	ZINC03238435	4565	0.15304893725283744	NO	-
1434	ZINC00840740	1087	0.15304503576346207	NO	-
1435	ZINC00840740	1088	0.15304503576346207	NO	-
1436	ZINC02272806	3156	0.15302342948070927	NO	-
1437	ZINC02718461	3784	0.15302006092039394	NO	-
1438	ZINC02229094	3099	0.1530138175211252	NO	-
1439	ZINC02441030	3401	0.15301352355296835	NO	-
1440	ZINC02549965	3525	0.15299731771730019	NO	-
1441	ZINC00577601	464	0.15299122888831343	NO	-
1442	ZINC03971354	6003	0.15299032753811603	NO	-
1443	ZINC04617919	78	0.15297666934157225	YES	9
1444	ZINC02467175	3456	0.1529689201059347	NO	-
1445	ZINC01519325	2762	0.15296719489983018	NO	-
1446	ZINC00815362	1017	0.15293651206600464	NO	-
1447	ZINC03815719	39	0.15293464076321034	YES	7
1448	ZINC03249461	4577	0.15292422252642965	NO	-
1449	ZINC01441206	2593	0.15291910728388045	NO	-
1450	ZINC02241184	3126	0.15288548825933837	NO	-
1451	ZINC04357936	6523	0.1528719251663295	NO	-
1452	ZINC03857482	5497	0.15285306446069244	NO	-
1453	ZINC03854541	5392	0.15285266563108602	NO	-
1454	ZINC03858203	5548	0.1528486174518632	NO	-
1455	ZINC01510420	2743	0.15284117015456064	NO	-
1456	ZINC03134752	4465	0.1528379766549567	NO	-
1457	ZINC04627899	6773	0.15283707078146277	NO	-
1458	ZINC02412475	3352	0.1528354873860626	NO	-
1459	ZINC04033109	6181	0.15280874750779785	NO	-
1460	ZINC00826719	1048	0.1528063549290128	NO	-
1461	ZINC02717958	3753	0.15278975772659328	NO	-
1462	ZINC03857462	5496	0.15278410233158873	NO	-
1463	ZINC02710534	3698	0.1527804000015175	NO	-
1464	ZINC03854394	5380	0.1527734152124969	NO	-
1465	ZINC00685820	754	0.15276799858196355	NO	-
1466	ZINC03852600	5195	0.15276471854758528	NO	-
1467	ZINC03859938	5658	0.15271557249596887	NO	-
1468	ZINC02717892	3730	0.15266236270884692	NO	-
1469	ZINC00869055	1179	0.15265925251735826	NO	-
1470	ZINC03851463	5151	0.15264783806414078	NO	-
1471	ZINC02717954	3743	0.15263606998128687	NO	-
1472	ZINC00915721	1337	0.1526350149289503	NO	-
1473	ZINC04033082	6168	0.1526207769842377	NO	-
1474	ZINC02218616	3062	0.15261870058218227	NO	-
1475	ZINC01040287	1741	0.15261333237848768	NO	-
1476	ZINC00766026	894	0.15260134908288833	NO	-
1477	ZINC03857658	5508	0.15258699989357566	NO	-
1478	ZINC00724736	844	0.15256319872575158	NO	-
1479	ZINC03857688	5510	0.15256208517070716	NO	-
1480	ZINC03358126	4725	0.15256050214661854	NO	-
1481	ZINC01123781	2060	0.15254918482561647	NO	-
1482	ZINC01055012	1785	0.1525458663821972	NO	-
1483	ZINC02717739	3703	0.15254563590287065	NO	-
1484	ZINC02717739	3705	0.15254563590287065	NO	-
1485	ZINC03975973	6023	0.15251012081928167	NO	-
1486	ZINC04239146	6400	0.1524978226344701	NO	-
1487	ZINC02319355	3197	0.15249041268178107	NO	-
1488	ZINC01459400	2622	0.15247128926895315	NO	-
1489	ZINC03274247	4609	0.15247043738892707	NO	-
1490	ZINC02197378	3020	0.15246357262762092	NO	-
1491	ZINC03858041	5542	0.15244215314952533	NO	-
1492	ZINC00952211	1512	0.15244103986171806	NO	-
1493	ZINC00754329	881	0.15244050419557797	NO	-
1494	ZINC03851458	5149	0.1524366874363764	NO	-
1495	ZINC03854032	5343	0.15243539940152132	NO	-
1496	ZINC00580793	468	0.15243492993896515	NO	-
1497	ZINC03854836	5412	0.15243283651044695	NO	-
1498	ZINC02813070	4012	0.15241455696523507	NO	-
1499	ZINC03858155	5545	0.152406634833995	NO	-
1500	ZINC03858033	5540	0.152387088480293	NO	-
1501	ZINC01988114	2929	0.15238546898134847	NO	-
1502	ZINC04464506	6649	0.15238120797555255	NO	-
1503	ZINC04033088	6171	0.15237237514137703	NO	-
1504	ZINC03941646	5923	0.15236366984104147	NO	-
1505	ZINC03867564	5776	0.15233437865673316	NO	-
1506	ZINC03347349	4703	0.15230605084053492	NO	-
1507	ZINC02241641	3131	0.15230601042122666	NO	-
1508	ZINC01163400	2174	0.15228352051146438	NO	-
1509	ZINC04156217	6323	0.15227688202814663	NO	-
1510	ZINC03986896	6054	0.15227676479793806	NO	-
1511	ZINC00109647	69	0.1522765096921726	NO	-
1512	ZINC01144316	2131	0.15226151750244335	NO	-
1513	ZINC03867549	5774	0.15226138974875353	NO	-
1514	ZINC03641522	5007	0.15225075017483358	NO	-
1515	ZINC01743021	2811	0.15221060327237407	NO	-
1516	ZINC01195455	2267	0.15217847330675385	NO	-
1517	ZINC00387055	238	0.15217238506321457	NO	-
1518	ZINC01040046	1726	0.15213983174044368	NO	-
1519	ZINC02717804	3715	0.15212784257349515	NO	-
1520	ZINC02717804	3717	0.15212784257349515	NO	-
1521	ZINC04470067	6693	0.15211910511665935	NO	-
1522	ZINC02444853	3406	0.15209603825031673	NO	-
1523	ZINC03862466	5676	0.15209463157567454	NO	-
1524	ZINC01243741	2366	0.15202046454951557	NO	-
1525	ZINC03815685	109	0.15200769521281748	YES	10
1526	ZINC03215431	4524	0.15197434063292295	NO	-
1527	ZINC01040027	1724	0.15197419907633256	NO	-
1528	ZINC00773425	899	0.15196649909490317	NO	-
1529	ZINC03853836	5333	0.1519458308139596	NO	-
1530	ZINC04292236	6468	0.1519340643837496	NO	-
1531	ZINC04224312	6396	0.15191898908672666	NO	-
1532	ZINC00418191	274	0.15189422772680788	NO	-
1533	ZINC03854599	5401	0.15189091672341432	NO	-
1534	ZINC04107409	6269	0.15187867786601653	NO	-
1535	ZINC03482312	4865	0.15187749112770246	NO	-
1536	ZINC02943147	4291	0.1518409111825767	NO	-
1537	ZINC01017561	1658	0.1518276684732448	NO	-
1538	ZINC04386635	6568	0.151807079650838	NO	-
1539	ZINC03857164	5486	0.15180165170035653	NO	-
1540	ZINC03969827	5978	0.15179722409475155	NO	-
1541	ZINC03858034	5541	0.1517956063336708	NO	-
1542	ZINC00624108	545	0.1517932667329083	NO	-
1543	ZINC03867372	5766	0.15176872268905828	NO	-
1544	ZINC02914774	4155	0.15176744180041277	NO	-
1545	ZINC03866729	5699	0.1517521941451878	NO	-
1546	ZINC00626272	551	0.15173425258375636	NO	-
1547	ZINC04186957	6371	0.15171812396979178	NO	-
1548	ZINC02724187	3828	0.151709564313234	NO	-
1549	ZINC01030655	1688	0.15170623527537577	NO	-
1550	ZINC00723975	840	0.1517051083209145	NO	-
1551	ZINC02718029	3773	0.15170429324316725	NO	-
1552	ZINC02718029	3775	0.15170429324316725	NO	-
1553	ZINC04033105	6180	0.15169477972554582	NO	-
1554	ZINC04061637	6237	0.15167358804254139	NO	-
1555	ZINC00433385	340	0.1516596807262607	NO	-
1556	ZINC04357953	6524	0.15165042066512274	NO	-
1557	ZINC03189744	4498	0.15164426720967064	NO	-
1558	ZINC03815736	43	0.1516417135407725	YES	9
1559	ZINC02914425	4136	0.15163560283356067	NO	-
1560	ZINC00426397	317	0.15163003972054281	NO	-
1561	ZINC02424856	3374	0.15162627557940475	NO	-
1562	ZINC00585863	472	0.1516248227671093	NO	-
1563	ZINC01109179	1979	0.15162376741236752	NO	-
1564	ZINC00676229	724	0.15162354467695385	NO	-
1565	ZINC00412385	257	0.1516224986152374	NO	-
1566	ZINC02936165	4260	0.1515931547468163	NO	-
1567	ZINC03899115	5883	0.15159259025525815	NO	-
1568	ZINC00833315	1070	0.15158650494815246	NO	-
1569	ZINC02168987	3005	0.15157505050850867	NO	-
1570	ZINC03815694	37	0.1515654442234624	YES	6
1571	ZINC01427142	2561	0.15155455838916856	NO	-
1572	ZINC00726264	845	0.15153541593421097	NO	-
1573	ZINC00367925	226	0.1515231426921538	NO	-
1574	ZINC03815757	81	0.15152096056354492	YES	9
1575	ZINC04469707	6691	0.1515123790139936	NO	-
1576	ZINC00321927	202	0.15150139714399907	NO	-
1577	ZINC00896955	1288	0.15149535144625198	NO	-
1578	ZINC04001005	6089	0.15145565373547432	NO	-
1579	ZINC01040046	1727	0.1514077150370119	NO	-
1580	ZINC03858016	5539	0.1514030520680941	NO	-
1581	ZINC04468120	6683	0.1514030520680941	NO	-
1582	ZINC03588137	4960	0.15138828890913064	NO	-
1583	ZINC00577601	465	0.15137717431291342	NO	-
1584	ZINC04033633	6199	0.15137074241672122	NO	-
1585	ZINC03868663	5826	0.15134045882659194	NO	-
1586	ZINC03455868	4851	0.1513286189374071	NO	-
1587	ZINC03972606	6018	0.15131599606309862	NO	-
1588	ZINC04470440	6713	0.15131599606309862	NO	-
1589	ZINC02206190	3042	0.15130733919338948	NO	-
1590	ZINC00184338	104	0.15129846889499052	NO	-
1591	ZINC01124396	2063	0.15128325006021218	NO	-
1592	ZINC00096544	62	0.15127248769787732	NO	-
1593	ZINC00434946	341	0.15125680568620375	NO	-
1594	ZINC03188115	4495	0.15122794848039428	NO	-
1595	ZINC03517103	4906	0.1512068009610496	NO	-
1596	ZINC03867336	5762	0.1511833090778256	NO	-
1597	ZINC02722096	3807	0.15116366649631316	NO	-
1598	ZINC03458863	4854	0.15115619434365277	NO	-
1599	ZINC00385349	234	0.15112659863533032	NO	-
1600	ZINC02724169	3817	0.1510837124718716	NO	-
1601	ZINC01988098	2923	0.15107096288514688	NO	-
1602	ZINC01180307	2223	0.15105375251543082	NO	-
1603	ZINC00577223	463	0.15105199081359258	NO	-
1604	ZINC00936618	1443	0.15101515123852688	NO	-
1605	ZINC04156217	6322	0.15100526223547547	NO	-
1606	ZINC02375817	3301	0.15100129845835691	NO	-
1607	ZINC03909408	5905	0.15099894960953078	NO	-
1608	ZINC01218724	2330	0.15099139946607784	NO	-
1609	ZINC03815759	65	0.15098995454506123	YES	9
1610	ZINC02460541	3435	0.15097794451980762	NO	-
1611	ZINC00721124	833	0.1509670521294778	NO	-
1612	ZINC02708884	3693	0.15096415594681073	NO	-
1613	ZINC03851920	5174	0.15095228307227082	NO	-
1614	ZINC00387599	241	0.15093702420914776	NO	-
1615	ZINC04443564	6623	0.1509307974323968	NO	-
1616	ZINC02284824	3168	0.15092961716913617	NO	-
1617	ZINC04492163	6731	0.15092261665977866	NO	-
1618	ZINC03819559	5058	0.15091575140524954	NO	-
1619	ZINC00531927	413	0.1509099508166775	NO	-
1620	ZINC03851819	5166	0.1509057951561069	NO	-
1621	ZINC01150876	2137	0.15089249350165013	NO	-
1622	ZINC01384129	2463	0.15087653602483966	NO	-
1623	ZINC04638729	6779	0.15083213355204517	NO	-
1624	ZINC02718030	3777	0.1508309604555179	NO	-
1625	ZINC03854365	5375	0.15081547187603037	NO	-
1626	ZINC03892895	5874	0.15079893045585946	NO	-
1627	ZINC04363624	6534	0.15079086964218982	NO	-
1628	ZINC04408012	6580	0.15078558027574882	NO	-
1629	ZINC04475736	6720	0.15076337104179027	NO	-
1630	ZINC03815756	84	0.1507443534145975	YES	9
1631	ZINC02717956	3745	0.15074403623702687	NO	-
1632	ZINC03859988	5661	0.15072900382794344	NO	-
1633	ZINC03244705	4569	0.1507079791170162	NO	-
1634	ZINC02234012	3113	0.1507011501003193	NO	-
1635	ZINC02861106	4070	0.15067807867218913	NO	-
1636	ZINC01390121	2483	0.15067227414052692	NO	-
1637	ZINC03858539	5572	0.1506716603953243	NO	-
1638	ZINC03819559	5057	0.15066380631505358	NO	-
1639	ZINC00936618	1444	0.15065772839417488	NO	-
1640	ZINC04088390	6254	0.1506370905698158	NO	-
1641	ZINC00592363	482	0.15062990075250907	NO	-
1642	ZINC02916805	4195	0.15060480610380564	NO	-
1643	ZINC03856480	5477	0.15055991883471231	NO	-
1644	ZINC04001189	6110	0.15055247500607855	NO	-
1645	ZINC03816230	5049	0.15054952165928687	NO	-
1646	ZINC00189405	107	0.15054788610781097	NO	-
1647	ZINC00593405	490	0.1505400108965415	NO	-
1648	ZINC01130697	2094	0.1505325382325382	NO	-
1649	ZINC03858471	5562	0.15052636054245555	NO	-
1650	ZINC04001146	6105	0.15051102704607952	NO	-
1651	ZINC01142505	2125	0.15051100202130782	NO	-
1652	ZINC03868501	5820	0.15049710841828026	NO	-
1653	ZINC04374633	6547	0.1504922003499243	NO	-
1654	ZINC03389094	4760	0.15048605288815056	NO	-
1655	ZINC01497220	2688	0.15047029506189552	NO	-
1656	ZINC03582274	4955	0.1504598362901108	NO	-
1657	ZINC03854393	5379	0.15045964036925913	NO	-
1658	ZINC02718461	3785	0.150457161596874	NO	-
1659	ZINC01101126	1949	0.1504564628209896	NO	-
1660	ZINC00222294	134	0.15045485850975254	NO	-
1661	ZINC03014856	4388	0.15040634155783203	NO	-
1662	ZINC01040287	1740	0.15038965031465612	NO	-
1663	ZINC03854030	5341	0.15038658373537722	NO	-
1664	ZINC01497193	2686	0.15038085037766533	NO	-
1665	ZINC02758875	3928	0.1503308477360444	NO	-
1666	ZINC02914772	4154	0.15031937757423325	NO	-
1667	ZINC02617425	3546	0.15031270004260588	NO	-
1668	ZINC03851985	5178	0.15029561866912708	NO	-
1669	ZINC02700084	3672	0.15026084765291509	NO	-
1670	ZINC04249114	6416	0.15023803443060757	NO	-
1671	ZINC00984805	1578	0.15022278032905548	NO	-
1672	ZINC00918639	1375	0.15021794243125566	NO	-
1673	ZINC02099722	2970	0.15021107278597395	NO	-
1674	ZINC01028628	1679	0.15019938468712515	NO	-
1675	ZINC02219634	3068	0.15019754916635425	NO	-
1676	ZINC00809784	1004	0.1501974920827963	NO	-
1677	ZINC00886471	1270	0.15019166871703205	NO	-
1678	ZINC01254104	2378	0.15018727196957915	NO	-
1679	ZINC00766376	896	0.15015503990243392	NO	-
1680	ZINC03857878	5522	0.15013532905184698	NO	-
1681	ZINC03867326	5760	0.1501215006317283	NO	-
1682	ZINC02976023	4347	0.15011258083058165	NO	-
1683	ZINC00592363	483	0.15009536029908152	NO	-
1684	ZINC00592363	484	0.15009536029908152	NO	-
1685	ZINC00876251	1207	0.15006760983250506	NO	-
1686	ZINC04033162	6196	0.150047021215914	NO	-
1687	ZINC02234319	3115	0.15002603982215446	NO	-
1688	ZINC00203124	116	0.149996223101931	NO	-
1689	ZINC04362934	6533	0.14999131381022066	NO	-
1690	ZINC01212952	2319	0.14998968237582413	NO	-
1691	ZINC00853353	1116	0.14998342474796214	NO	-
1692	ZINC03867262	5752	0.14998059288512974	NO	-
1693	ZINC03453399	4849	0.14997019782036178	NO	-
1694	ZINC04503062	6750	0.14996905284844203	NO	-
1695	ZINC00635394	594	0.14996857950298317	NO	-
1696	ZINC00945458	1490	0.14996519196101285	NO	-
1697	ZINC03252798	4588	0.14995547144547428	NO	-
1698	ZINC02718461	3786	0.14995049953797085	NO	-
1699	ZINC02718461	3787	0.14995049953797085	NO	-
1700	ZINC04001147	6106	0.14993322221204372	NO	-
1701	ZINC00577223	462	0.14993245047373555	NO	-
1702	ZINC04001190	6111	0.14993005236809773	NO	-
1703	ZINC01400072	2500	0.14992290230448357	NO	-
1704	ZINC01980375	2904	0.14991719549600638	NO	-
1705	ZINC03959319	5942	0.1498386696948676	NO	-
1706	ZINC02916807	4196	0.14983341708048617	NO	-
1707	ZINC01033300	1700	0.14982951913711423	NO	-
1708	ZINC01061776	1814	0.14978689451764576	NO	-
1709	ZINC00566979	452	0.14977853950690767	NO	-
1710	ZINC01414319	2535	0.1497578418407701	NO	-
1711	ZINC00635807	598	0.14975349836222976	NO	-
1712	ZINC02471814	3460	0.1497357125095673	NO	-
1713	ZINC03588009	4959	0.14970978050488126	NO	-
1714	ZINC03848547	5076	0.14970327011801174	NO	-
1715	ZINC00532815	416	0.1496877075898085	NO	-
1716	ZINC03853198	5270	0.14967964667811104	NO	-
1717	ZINC03815710	96	0.14967009634444017	YES	9
1718	ZINC03854378	5376	0.14960561703472902	NO	-
1719	ZINC00222187	131	0.1495975374891837	NO	-
1720	ZINC02199941	3025	0.1495746899107787	NO	-
1721	ZINC03867538	5772	0.14954183542561808	NO	-
1722	ZINC03846490	5075	0.1495364140285994	NO	-
1723	ZINC00530907	411	0.14952927833818905	NO	-
1724	ZINC01071171	1851	0.14952265609683008	NO	-
1725	ZINC04465191	6660	0.14950498687347202	NO	-
1726	ZINC03909919	5909	0.14949214967293095	NO	-
1727	ZINC03857657	5507	0.1494726028825365	NO	-
1728	ZINC02722095	3806	0.14945474291025745	NO	-
1729	ZINC04126300	6292	0.14944023608511975	NO	-
1730	ZINC00390657	244	0.14943966705691178	NO	-
1731	ZINC03851460	5150	0.14942542690379082	NO	-
1732	ZINC04465197	6661	0.14942542690379082	NO	-
1733	ZINC01209693	2305	0.14942318322886503	NO	-
1734	ZINC00644334	633	0.1493969477845432	NO	-
1735	ZINC00853599	1118	0.149384075304641	NO	-
1736	ZINC04156217	6324	0.14938097795127542	NO	-
1737	ZINC03855943	5454	0.14937455404954555	NO	-
1738	ZINC02436017	3387	0.14937156503694923	NO	-
1739	ZINC03296676	4639	0.1493475050688936	NO	-
1740	ZINC03040640	4426	0.14934178136829518	NO	-
1741	ZINC02342907	3243	0.14933666996120135	NO	-
1742	ZINC01491988	2672	0.14932494301337434	NO	-
1743	ZINC03780271	5042	0.14930884311817805	NO	-
1744	ZINC02172757	3006	0.14930429082737598	NO	-
1745	ZINC03851600	5156	0.14929906032763007	NO	-
1746	ZINC04501939	6748	0.14924176343826392	NO	-
1747	ZINC02724154	3812	0.14921167343698852	NO	-
1748	ZINC02139080	2998	0.14920307763168508	NO	-
1749	ZINC03223759	4537	0.1492012802163017	NO	-
1750	ZINC01182568	2236	0.14919690980885733	NO	-
1751	ZINC01415873	2541	0.14917077299505407	NO	-
1752	ZINC01961446	2900	0.14917065651183292	NO	-
1753	ZINC00426370	312	0.14915057537838078	NO	-
1754	ZINC03857687	5509	0.14912253499253453	NO	-
1755	ZINC04464525	6651	0.14912253499253453	NO	-
1756	ZINC03794511	79	0.1491197622549139	YES	9
1757	ZINC01208647	2298	0.14911903359244905	NO	-
1758	ZINC03868504	5821	0.14911470107135366	NO	-
1759	ZINC02803027	3995	0.14911137432032048	NO	-
1760	ZINC04164917	6338	0.14910763430557314	NO	-
1761	ZINC02746475	3909	0.14910130959721163	NO	-
1762	ZINC00321800	194	0.14909092126860735	NO	-
1763	ZINC03215461	4525	0.14908659519575382	NO	-
1764	ZINC00109657	71	0.14907911795387233	NO	-
1765	ZINC00670654	709	0.14907782493548677	NO	-
1766	ZINC04617915	86	0.14906851024635445	YES	9
1767	ZINC00635810	599	0.14905422681999783	NO	-
1768	ZINC03854280	5354	0.1490528296762127	NO	-
1769	ZINC00577613	467	0.14904113890319978	NO	-
1770	ZINC02622584	3566	0.14903947851865057	NO	-
1771	ZINC00416665	267	0.1490279960308195	NO	-
1772	ZINC02325224	3209	0.14902464191975345	NO	-
1773	ZINC01063749	1823	0.14902380038273655	NO	-
1774	ZINC03815738	113	0.14899779347500527	YES	11
1775	ZINC00427563	324	0.14898120607776594	NO	-
1776	ZINC01441205	2591	0.14896153195103856	NO	-
1777	ZINC03867214	5739	0.1489330255402285	NO	-
1778	ZINC01030646	1686	0.14891838584402306	NO	-
1779	ZINC01961682	2901	0.14891767614903173	NO	-
1780	ZINC04107347	6268	0.14890843611987326	NO	-
1781	ZINC01801668	2827	0.14883749212002967	NO	-
1782	ZINC04512014	6754	0.1487892116741158	NO	-
1783	ZINC00480046	386	0.1487841372243536	NO	-
1784	ZINC04108252	6274	0.1487643023288894	NO	-
1785	ZINC02973225	4345	0.14876388209066546	NO	-
1786	ZINC04033085	6170	0.14874111098565046	NO	-
1787	ZINC01311425	2414	0.14872422589536916	NO	-
1788	ZINC01737963	2801	0.1487232371328415	NO	-
1789	ZINC03816334	5050	0.14871718795184682	NO	-
1790	ZINC02254129	3141	0.1486548475501803	NO	-
1791	ZINC03995471	6081	0.14864565041771063	NO	-
1792	ZINC04461448	6634	0.14864565041771063	NO	-
1793	ZINC03622520	4990	0.14864509191016048	NO	-
1794	ZINC03272391	4607	0.14863227673986418	NO	-
1795	ZINC02724781	3888	0.14860688137766037	NO	-
1796	ZINC03853832	5332	0.14856689376877166	NO	-
1797	ZINC04492433	6736	0.1485318575841045	NO	-
1798	ZINC02471919	3465	0.148527722729242	NO	-
1799	ZINC01068235	1834	0.14848831690933217	NO	-
1800	ZINC01040027	1725	0.1484703230570847	NO	-
1801	ZINC00937575	1451	0.1484603708830455	NO	-
1802	ZINC01142505	2126	0.14844728246649214	NO	-
1803	ZINC03235644	4552	0.1484405090474142	NO	-
1804	ZINC03853838	5337	0.14843579891184205	NO	-
1805	ZINC02342909	3244	0.14843051735825968	NO	-
1806	ZINC00828856	1059	0.14840861820689583	NO	-
1807	ZINC00938143	1456	0.14839598233583645	NO	-
1808	ZINC02620384	3556	0.14839221381814616	NO	-
1809	ZINC00812951	1009	0.14839188519845842	NO	-
1810	ZINC01124365	2061	0.14838470650718327	NO	-
1811	ZINC02239805	3122	0.14837421819986293	NO	-
1812	ZINC01324210	2420	0.14835511568967363	NO	-
1813	ZINC04306774	6477	0.14832713662639244	NO	-
1814	ZINC00422766	287	0.1482829627157553	NO	-
1815	ZINC04033082	6167	0.14827025692217935	NO	-
1816	ZINC02369074	3295	0.1482702407231675	NO	-
1817	ZINC00849465	1107	0.14826074572237047	NO	-
1818	ZINC04304061	6471	0.14824191939517814	NO	-
1819	ZINC03853826	5330	0.14823959251784946	NO	-
1820	ZINC03854481	5385	0.14822898044047744	NO	-
1821	ZINC03850109	5091	0.14821244455994814	NO	-
1822	ZINC02046564	2938	0.1481540917136674	NO	-
1823	ZINC01088343	1915	0.1481482673649699	NO	-
1824	ZINC03969874	5983	0.1481161871314757	NO	-
1825	ZINC02847595	4041	0.1480993544500838	NO	-
1826	ZINC03853683	5314	0.14809304213934146	NO	-
1827	ZINC03853212	5271	0.14808365183719113	NO	-
1828	ZINC02623225	3572	0.14803258664210525	NO	-
1829	ZINC00411875	256	0.14801015369915024	NO	-
1830	ZINC00169973	94	0.14800629521417402	NO	-
1831	ZINC02728453	3894	0.147981877242427	NO	-
1832	ZINC03854272	5350	0.1479814429207979	NO	-
1833	ZINC03433239	4822	0.1479809315432983	NO	-
1834	ZINC02663874	3653	0.1479717643288189	NO	-
1835	ZINC03819894	5064	0.147963059624439	NO	-
1836	ZINC03819894	5065	0.147963059624439	NO	-
1837	ZINC02917498	4207	0.14795339678266622	NO	-
1838	ZINC03436516	4824	0.14795250768090193	NO	-
1839	ZINC00665947	694	0.1479360783364635	NO	-
1840	ZINC00803269	981	0.14792858297492303	NO	-
1841	ZINC02067532	2950	0.1479263816332834	NO	-
1842	ZINC00209418	128	0.14791661710047685	NO	-
1843	ZINC00636052	600	0.14791629177316867	NO	-
1844	ZINC03815753	127	0.14790921786989447	YES	15
1845	ZINC03853505	5302	0.1479068702561837	NO	-
1846	ZINC02658502	3646	0.1478982709244658	NO	-
1847	ZINC04166511	6341	0.14789253891401777	NO	-
1848	ZINC00993606	1604	0.1478753017795813	NO	-
1849	ZINC03854470	5383	0.1478744822002515	NO	-
1850	ZINC02364629	3287	0.14786148155453646	NO	-
1851	ZINC00412465	260	0.1477663943865173	NO	-
1852	ZINC04470306	6705	0.1477604352032692	NO	-
1853	ZINC04033162	6195	0.14775880857329757	NO	-
1854	ZINC01175818	2200	0.14775795130666314	NO	-
1855	ZINC02444554	3404	0.14775467083214625	NO	-
1856	ZINC01988099	2924	0.14774477945209621	NO	-
1857	ZINC02334034	3225	0.14773763465385018	NO	-
1858	ZINC00670072	707	0.147737345349563	NO	-
1859	ZINC03866907	5707	0.14772470844096752	NO	-
1860	ZINC03855027	5424	0.14770106888066464	NO	-
1861	ZINC03482324	4867	0.14769088579832856	NO	-
1862	ZINC02200755	3030	0.14768437160830525	NO	-
1863	ZINC01126610	2075	0.14768139474220066	NO	-
1864	ZINC00413688	263	0.14766139377234686	NO	-
1865	ZINC04004099	6119	0.1476420114540206	NO	-
1866	ZINC02956499	4324	0.1476388345675033	NO	-
1867	ZINC03819560	5059	0.1476228860933867	NO	-
1868	ZINC01386180	2471	0.14761093300464903	NO	-
1869	ZINC01185429	2247	0.14760444878047366	NO	-
1870	ZINC00635803	596	0.1475878299707453	NO	-
1871	ZINC03238890	4566	0.1475837374793242	NO	-
1872	ZINC03815772	99	0.14757706818996888	YES	9
1873	ZINC00882097	1243	0.1475676379313369	NO	-
1874	ZINC03909541	5907	0.14756173272568607	NO	-
1875	ZINC03868023	5805	0.14752389742440813	NO	-
1876	ZINC03819566	5061	0.14752198245446352	NO	-
1877	ZINC00918642	1376	0.14750625757722932	NO	-
1878	ZINC01737976	2802	0.14750384277633638	NO	-
1879	ZINC01738119	2804	0.14749044236829814	NO	-
1880	ZINC03452883	4845	0.1474733069506872	NO	-
1881	ZINC02227337	3089	0.14744291426982056	NO	-
1882	ZINC02856874	4053	0.14743564319692012	NO	-
1883	ZINC03855026	5423	0.14742568731516104	NO	-
1884	ZINC00870487	1186	0.14742539728053852	NO	-
1885	ZINC03866908	5708	0.14741105656840778	NO	-
1886	ZINC04386631	6567	0.14739459183764045	NO	-
1887	ZINC00884301	1255	0.14736366895347588	NO	-
1888	ZINC00636291	607	0.1473609906109557	NO	-
1889	ZINC01254927	2382	0.14735440856478335	NO	-
1890	ZINC02794695	3972	0.14734470112407047	NO	-
1891	ZINC02633795	3599	0.1473440510692332	NO	-
1892	ZINC03984335	6051	0.14734062712961604	NO	-
1893	ZINC03657694	5016	0.14732955661002695	NO	-
1894	ZINC01125703	2067	0.14732312695045363	NO	-
1895	ZINC00635804	597	0.14731982925607306	NO	-
1896	ZINC01240848	2359	0.14729981137554532	NO	-
1897	ZINC03603764	4973	0.1472966240219115	NO	-
1898	ZINC01536528	2775	0.14729432609679824	NO	-
1899	ZINC01209695	2306	0.14728167811251244	NO	-
1900	ZINC01003095	1633	0.14727467994146634	NO	-
1901	ZINC02724165	3813	0.14725630757431737	NO	-
1902	ZINC02341597	3238	0.14724284303303709	NO	-
1903	ZINC00886475	1273	0.14724166378901343	NO	-
1904	ZINC00873733	1195	0.14722396017389103	NO	-
1905	ZINC03433241	4823	0.14721479816198424	NO	-
1906	ZINC02867776	4082	0.1471991197944084	NO	-
1907	ZINC03909954	5910	0.14719253174288607	NO	-
1908	ZINC01459838	2625	0.1471858636759261	NO	-
1909	ZINC02702356	3680	0.14718266879444517	NO	-
1910	ZINC03413325	4797	0.1471591564375674	NO	-
1911	ZINC00828861	1061	0.1471558478783613	NO	-
1912	ZINC01331282	2434	0.14713854241615262	NO	-
1913	ZINC02198265	3022	0.14713484499266044	NO	-
1914	ZINC00321941	204	0.1471337106242553	NO	-
1915	ZINC04001133	6104	0.14713259706590615	NO	-
1916	ZINC03482292	4864	0.14710883086210258	NO	-
1917	ZINC03969947	5985	0.14710790690043749	NO	-
1918	ZINC02717957	3749	0.14710142027918008	NO	-
1919	ZINC02395150	3315	0.14709707879968167	NO	-
1920	ZINC01040284	1738	0.14709506275490775	NO	-
1921	ZINC00934390	1435	0.1470879053671622	NO	-
1922	ZINC01040197	1733	0.1470864167546038	NO	-
1923	ZINC03176708	4480	0.1470852804364538	NO	-
1924	ZINC02601707	3542	0.1470838341712537	NO	-
1925	ZINC04381440	6555	0.14707426550740615	NO	-
1926	ZINC00905684	1309	0.147060464909836	NO	-
1927	ZINC03176710	4481	0.14704701162496228	NO	-
1928	ZINC00991271	1587	0.1470202629294844	NO	-
1929	ZINC02471923	3467	0.1470140320124599	NO	-
1930	ZINC01115658	2020	0.1470129084519455	NO	-
1931	ZINC04151270	6318	0.14701283023015374	NO	-
1932	ZINC01108338	1977	0.1470066917954452	NO	-
1933	ZINC04169839	6359	0.14699979581635075	NO	-
1934	ZINC02754340	3919	0.1469851250454662	NO	-
1935	ZINC04001132	6103	0.14698414769220627	NO	-
1936	ZINC04033146	6187	0.14697278553995477	NO	-
1937	ZINC04443362	6612	0.14695979012581317	NO	-
1938	ZINC01198672	2274	0.14695130469722206	NO	-
1939	ZINC01254104	2379	0.14694784577418965	NO	-
1940	ZINC03969700	5977	0.14693248481904497	NO	-
1941	ZINC03205631	4512	0.1469297984581571	NO	-
1942	ZINC02771961	3937	0.14692117205731278	NO	-
1943	ZINC00991272	1588	0.14691996905482146	NO	-
1944	ZINC01116736	2028	0.14691162257070095	NO	-
1945	ZINC02435834	3386	0.14690886084222268	NO	-
1946	ZINC01510484	2744	0.14690787299300204	NO	-
1947	ZINC04443366	6614	0.14688960793531	NO	-
1948	ZINC04032635	6153	0.14688464070081267	NO	-
1949	ZINC01065350	1826	0.14688249431289496	NO	-
1950	ZINC02863869	4076	0.14687636391894354	NO	-
1951	ZINC00756741	890	0.14687508850513742	NO	-
1952	ZINC01000821	1628	0.14685222742624127	NO	-
1953	ZINC01207877	2294	0.1468411156094686	NO	-
1954	ZINC02956498	4323	0.14681537834322703	NO	-
1955	ZINC02708886	3694	0.14680693608604126	NO	-
1956	ZINC02440578	3399	0.1468045480404127	NO	-
1957	ZINC00754210	879	0.14680330238961592	NO	-
1958	ZINC00905707	1312	0.1467919963685322	NO	-
1959	ZINC02710535	3699	0.14678265012329356	NO	-
1960	ZINC00303170	175	0.14676713870396751	NO	-
1961	ZINC01194633	2265	0.14675814921958286	NO	-
1962	ZINC02440577	3398	0.14675781231293356	NO	-
1963	ZINC00557885	444	0.14675509068699558	NO	-
1964	ZINC03344294	4694	0.14672425137530462	NO	-
1965	ZINC00956577	1535	0.14671717109161608	NO	-
1966	ZINC00068524	53	0.14671603676233877	NO	-
1967	ZINC03850070	5089	0.1467071388965911	NO	-
1968	ZINC01444532	2612	0.14670410411942184	NO	-
1969	ZINC03867564	5775	0.14668214720587894	NO	-
1970	ZINC03867076	5717	0.14667952022261022	NO	-
1971	ZINC03858795	5585	0.1466697837020954	NO	-
1972	ZINC03389428	4763	0.14665770565271694	NO	-
1973	ZINC01195743	2272	0.14664854688013104	NO	-
1974	ZINC04443678	6624	0.14664174070739303	NO	-
1975	ZINC02416775	3360	0.14663736939855063	NO	-
1976	ZINC02471928	3470	0.14663585502280277	NO	-
1977	ZINC00841958	1090	0.14660490988830996	NO	-
1978	ZINC03187140	4492	0.14660181762203484	NO	-
1979	ZINC03852913	5238	0.14659136001502865	NO	-
1980	ZINC03174129	4471	0.14656763443704213	NO	-
1981	ZINC01075529	1873	0.14654667653858733	NO	-
1982	ZINC00421595	284	0.1465184550574279	NO	-
1983	ZINC00679751	737	0.14649540501153052	NO	-
1984	ZINC00791101	943	0.14648344685580428	NO	-
1985	ZINC00679750	736	0.14647226541435185	NO	-
1986	ZINC03346036	4700	0.1464715341236831	NO	-
1987	ZINC03853838	5338	0.14645136643538162	NO	-
1988	ZINC02724755	3883	0.14642282633425166	NO	-
1989	ZINC01835312	2834	0.14641928079406308	NO	-
1990	ZINC03820302	5068	0.14641418495590272	NO	-
1991	ZINC04617926	50	0.14640235244363414	YES	9
1992	ZINC04059358	6229	0.1464023262041935	NO	-
1993	ZINC01004685	1635	0.1463993351610568	NO	-
1994	ZINC02914777	4157	0.14639735369311027	NO	-
1995	ZINC00413701	264	0.14639606266106042	NO	-
1996	ZINC03890807	5865	0.14638000985989585	NO	-
1997	ZINC03166739	4467	0.14636368841467184	NO	-
1998	ZINC03853765	5318	0.14636264194950432	NO	-
1999	ZINC04400751	6573	0.14636037468497776	NO	-
2000	ZINC00780596	920	0.14635673887049594	NO	-
2001	ZINC03909740	5908	0.14634802198436891	NO	-
2002	ZINC00707754	799	0.1463382001304574	NO	-
2003	ZINC01402416	2506	0.14633343752972253	NO	-
2004	ZINC00952345	1518	0.1463328404434581	NO	-
2005	ZINC01354449	2452	0.14632389888195843	NO	-
2006	ZINC01492685	2675	0.14630653951873396	NO	-
2007	ZINC03859086	5600	0.14628763579620496	NO	-
2008	ZINC02958624	4327	0.14628624834752438	NO	-
2009	ZINC01927527	2875	0.1462707738976454	NO	-
2010	ZINC02771961	3938	0.14625411477220898	NO	-
2011	ZINC02718029	3774	0.14620475121002252	NO	-
2012	ZINC02914423	4135	0.14620166659174752	NO	-
2013	ZINC01040284	1739	0.1461868135407035	NO	-
2014	ZINC00795697	959	0.14618073795386255	NO	-
2015	ZINC03008147	4382	0.14617730494879383	NO	-
2016	ZINC03272387	4606	0.14616690046562125	NO	-
2017	ZINC00728645	852	0.146154690853091	NO	-
2018	ZINC02915256	4168	0.14615296017765142	NO	-
2019	ZINC01139485	2120	0.1461452903988591	NO	-
2020	ZINC03853504	5301	0.1461414463084567	NO	-
2021	ZINC01398302	2491	0.1461342195598833	NO	-
2022	ZINC03035497	4421	0.14611736255486674	NO	-
2023	ZINC01125706	2069	0.1460908373535195	NO	-
2024	ZINC03853763	5317	0.1460875538040451	NO	-
2025	ZINC04070310	6241	0.14606692966300894	NO	-
2026	ZINC00939291	1458	0.146065218566084	NO	-
2027	ZINC01101702	1952	0.14605606149749017	NO	-
2028	ZINC04617908	87	0.1460553685959841	YES	9
2029	ZINC03518751	4911	0.14604971162919206	NO	-
2030	ZINC00426805	321	0.1460486698434517	NO	-
2031	ZINC03482111	4862	0.14604616622775501	NO	-
2032	ZINC02633764	3598	0.1460315544682172	NO	-
2033	ZINC00714724	818	0.14601632943570525	NO	-
2034	ZINC00867372	1169	0.1460155102368813	NO	-
2035	ZINC03354056	4714	0.14599909981747716	NO	-
2036	ZINC00411875	255	0.1459935955963482	NO	-
2037	ZINC01057650	1794	0.14598664800021346	NO	-
2038	ZINC02406269	3336	0.14596467385246492	NO	-
2039	ZINC01074288	1865	0.1459634130221801	NO	-
2040	ZINC03509952	4891	0.1459590450381663	NO	-
2041	ZINC02500760	3503	0.14592260568946713	NO	-
2042	ZINC01182565	2233	0.14592237610510544	NO	-
2043	ZINC03889917	5858	0.14590198250868688	NO	-
2044	ZINC02707268	3685	0.1458792797927644	NO	-
2045	ZINC03854971	5419	0.1458791690335165	NO	-
2046	ZINC00905683	1308	0.14585803894173374	NO	-
2047	ZINC00557883	443	0.14585300855830924	NO	-
2048	ZINC04033143	6186	0.14584702810464967	NO	-
2049	ZINC03988273	6055	0.14584638710040104	NO	-
2050	ZINC00905713	1315	0.14583324417740048	NO	-
2051	ZINC02471921	3466	0.14582975896453335	NO	-
2052	ZINC00425615	309	0.14581689569180714	NO	-
2053	ZINC00644334	632	0.1458137315456857	NO	-
2054	ZINC03995233	6080	0.14579986708079026	NO	-
2055	ZINC02700095	3674	0.14579532736723005	NO	-
2056	ZINC02718033	3779	0.145770393658281	NO	-
2057	ZINC03853836	5334	0.14575373386403462	NO	-
2058	ZINC01441757	2599	0.145749591186241	NO	-
2059	ZINC01090885	1925	0.14573395122571436	NO	-
2060	ZINC04033146	6188	0.14570422276834857	NO	-
2061	ZINC02461656	3442	0.1457025474040305	NO	-
2062	ZINC04617917	97	0.14569464031151808	YES	9
2063	ZINC03853471	5297	0.14569402671157358	NO	-
2064	ZINC03850665	5108	0.14568755469317116	NO	-
2065	ZINC02700078	3671	0.14566167518539552	NO	-
2066	ZINC00624121	546	0.14565626556202846	NO	-
2067	ZINC03859875	5651	0.14564073406357678	NO	-
2068	ZINC03414318	4798	0.14563667353518187	NO	-
2069	ZINC04001266	6113	0.1456253809242741	NO	-
2070	ZINC02818772	4013	0.14562506074005985	NO	-
2071	ZINC04035124	6216	0.14562461776867522	NO	-
2072	ZINC00063384	43	0.14562137329377411	NO	-
2073	ZINC00509753	396	0.14558003349198906	NO	-
2074	ZINC01394132	2487	0.14557542064808052	NO	-
2075	ZINC02292565	3174	0.14557379637757048	NO	-
2076	ZINC00954859	1522	0.14556916928571137	NO	-
2077	ZINC00803087	978	0.14556248507213573	NO	-
2078	ZINC02915258	4169	0.14553931823126795	NO	-
2079	ZINC03181444	4488	0.14553761044412197	NO	-
2080	ZINC01208457	2296	0.14553125961891758	NO	-
2081	ZINC03853466	5295	0.14552281139114398	NO	-
2082	ZINC03850667	5109	0.14551836362089296	NO	-
2083	ZINC01415882	2543	0.14551315737343884	NO	-
2084	ZINC02230752	3105	0.14549061138665267	NO	-
2085	ZINC02977640	4349	0.14546639736061992	NO	-
2086	ZINC01046646	1755	0.14546339914289103	NO	-
2087	ZINC02916417	4192	0.14540601744743356	NO	-
2088	ZINC02937499	4261	0.14540433374416237	NO	-
2089	ZINC03430536	4816	0.14537107448862832	NO	-
2090	ZINC02724189	3830	0.1453490975713814	NO	-
2091	ZINC02351896	3257	0.1453419610956651	NO	-
2092	ZINC00983705	1576	0.1453266118143764	NO	-
2093	ZINC03906508	5897	0.1453044280812517	NO	-
2094	ZINC02915383	4175	0.14529655186132487	NO	-
2095	ZINC01116240	2023	0.1452738009061671	NO	-
2096	ZINC04063013	6238	0.1452708190570753	NO	-
2097	ZINC03335803	4680	0.1452662855220998	NO	-
2098	ZINC03854276	5353	0.14525387206305132	NO	-
2099	ZINC02967923	4334	0.14525333098360002	NO	-
2100	ZINC03856095	5459	0.14525245700581602	NO	-
2101	ZINC03819560	5060	0.1452449067528831	NO	-
2102	ZINC02794334	3969	0.14524111564546582	NO	-
2103	ZINC02884956	4108	0.14523958000685103	NO	-
2104	ZINC04032490	6151	0.1452354241698674	NO	-
2105	ZINC01509713	2735	0.1452255532025723	NO	-
2106	ZINC00122455	77	0.1452228516713321	NO	-
2107	ZINC03228113	4540	0.14521299783027425	NO	-
2108	ZINC02978734	4356	0.1452059455324614	NO	-
2109	ZINC03866683	5693	0.14518950262238678	NO	-
2110	ZINC01097090	1942	0.14517692079124073	NO	-
2111	ZINC02857612	4055	0.1451689552173001	NO	-
2112	ZINC00920499	1421	0.14516245451688578	NO	-
2113	ZINC02440574	3397	0.14515603955490028	NO	-
2114	ZINC00846559	1098	0.14515447699261375	NO	-
2115	ZINC02859686	4065	0.14512762189448455	NO	-
2116	ZINC01462975	2633	0.14512714825376635	NO	-
2117	ZINC02856861	4052	0.14511979180229975	NO	-
2118	ZINC03853682	5313	0.14510910005568453	NO	-
2119	ZINC03959326	5943	0.14509644549288028	NO	-
2120	ZINC04470398	6709	0.14509644549288028	NO	-
2121	ZINC01122594	2055	0.14509423871389554	NO	-
2122	ZINC00422833	294	0.14508561247572954	NO	-
2123	ZINC02456082	3426	0.1450793801375751	NO	-
2124	ZINC02471822	3463	0.14506079042176684	NO	-
2125	ZINC00833184	80	0.1450488112032478	YES	9
2126	ZINC01441757	2600	0.14504521082785188	NO	-
2127	ZINC00655249	676	0.14504414998265555	NO	-
2128	ZINC02266114	3154	0.14504395085703523	NO	-
2129	ZINC02279849	3162	0.14503187822677352	NO	-
2130	ZINC00020320	54	0.1450260265048259	YES	9
2131	ZINC04443360	6611	0.145004081763827	NO	-
2132	ZINC03329395	4675	0.14500154110921382	NO	-
2133	ZINC04384594	6566	0.14499920851402204	NO	-
2134	ZINC04005336	6134	0.14499771034737052	NO	-
2135	ZINC03852570	5187	0.14499749357830125	NO	-
2136	ZINC00948020	1498	0.14499374956143513	NO	-
2137	ZINC04033098	6177	0.1449877977220361	NO	-
2138	ZINC01906904	2860	0.14495561989401012	NO	-
2139	ZINC02684637	3659	0.14495270752399686	NO	-
2140	ZINC03235224	4549	0.14490087667941795	NO	-
2141	ZINC03366632	4744	0.14488318298002908	NO	-
2142	ZINC00915724	1338	0.14486796626930054	NO	-
2143	ZINC01400107	2501	0.14486345762350428	NO	-
2144	ZINC01405106	2516	0.14485792466811775	NO	-
2145	ZINC00048925	36	0.1448530391183566	NO	-
2146	ZINC01927528	2876	0.1448413347374995	NO	-
2147	ZINC03859723	5633	0.14481150120558564	NO	-
2148	ZINC04468584	6686	0.14481150120558564	NO	-
2149	ZINC03852010	5180	0.1447813864970873	NO	-
2150	ZINC02809240	4010	0.14476834511386938	NO	-
2151	ZINC00828855	1058	0.14474016781762689	NO	-
2152	ZINC03819894	5063	0.1447390185756084	NO	-
2153	ZINC03850987	5126	0.14472920111550636	NO	-
2154	ZINC01063655	1822	0.14469622298338225	NO	-
2155	ZINC03833999	16	0.14469350867850247	YES	2
2156	ZINC00973910	1558	0.14469179729857926	NO	-
2157	ZINC01296651	2403	0.14468770383190885	NO	-
2158	ZINC01129826	2090	0.14468306140619155	NO	-
2159	ZINC00693018	768	0.1446766772987355	NO	-
2160	ZINC00708598	802	0.14465439543963035	NO	-
2161	ZINC03948698	5927	0.14464047127863514	NO	-
2162	ZINC00468499	375	0.1446349245746403	NO	-
2163	ZINC01509721	2737	0.1446237569725863	NO	-
2164	ZINC04292049	6465	0.14461401584395803	NO	-
2165	ZINC00991802	1598	0.1445888101428865	NO	-
2166	ZINC03981741	6036	0.144534118675307	NO	-
2167	ZINC02407995	3342	0.14453093670607023	NO	-
2168	ZINC03216976	4531	0.14452178349778208	NO	-
2169	ZINC00645827	644	0.1445180272971292	NO	-
2170	ZINC01492685	2674	0.14447754333120405	NO	-
2171	ZINC03857724	5511	0.14446646486169806	NO	-
2172	ZINC04464539	6653	0.14446646486169806	NO	-
2173	ZINC00667339	698	0.1444633391532178	NO	-
2174	ZINC01084940	1908	0.14445013232888806	NO	-
2175	ZINC03857255	5488	0.14444952328495622	NO	-
2176	ZINC04464252	6645	0.14444952328495622	NO	-
2177	ZINC00905712	1314	0.14443843999787387	NO	-
2178	ZINC03366055	4741	0.14443071189992668	NO	-
2179	ZINC03867945	5802	0.14439278334131286	NO	-
2180	ZINC02914536	4139	0.14437855374528505	NO	-
2181	ZINC01074696	1866	0.14434607882553416	NO	-
2182	ZINC03176695	4473	0.14431537452696436	NO	-
2183	ZINC03858485	5565	0.14429192638960547	NO	-
2184	ZINC03867538	5771	0.14429178758417968	NO	-
2185	ZINC01184412	2244	0.14428589562282362	NO	-
2186	ZINC00976322	1567	0.14428519673368667	NO	-
2187	ZINC00067304	50	0.14426472608404312	NO	-
2188	ZINC03815704	51	0.1442485349476272	YES	9
2189	ZINC03853110	5258	0.14424724645174675	NO	-
2190	ZINC03298149	4641	0.14424228240447273	NO	-
2191	ZINC01182781	2240	0.14422995432820954	NO	-
2192	ZINC03860016	5664	0.14421592673066835	NO	-
2193	ZINC00533446	417	0.1442069268432043	NO	-
2194	ZINC00577147	460	0.14419305390746315	NO	-
2195	ZINC02914538	4140	0.1441851872827031	NO	-
2196	ZINC02708887	3695	0.14418486154528115	NO	-
2197	ZINC00203135	118	0.14416408973338327	NO	-
2198	ZINC00321916	198	0.14415207047236853	NO	-
2199	ZINC03853318	5284	0.14414504979785792	NO	-
2200	ZINC03853216	5275	0.14414414095772787	NO	-
2201	ZINC02916220	4187	0.14414145228668743	NO	-
2202	ZINC04314960	6484	0.14413839327333733	NO	-
2203	ZINC04248107	6406	0.14411772624815267	NO	-
2204	ZINC02799595	3989	0.14405786303845736	NO	-
2205	ZINC03867391	5767	0.1440383235856326	NO	-
2206	ZINC03026995	4402	0.14400187774214793	NO	-
2207	ZINC02717894	3732	0.1439679922299222	NO	-
2208	ZINC02717880	3727	0.14396544391487617	NO	-
2209	ZINC03858485	5564	0.14392757660170083	NO	-
2210	ZINC02771961	3936	0.14390731821331024	NO	-
2211	ZINC03852134	5184	0.14389985193998667	NO	-
2212	ZINC01065410	1827	0.14388126448786168	NO	-
2213	ZINC02652436	3637	0.1438660149065394	NO	-
2214	ZINC00529674	407	0.14385860820415375	NO	-
2215	ZINC02931513	4258	0.14385338431789904	NO	-
2216	ZINC00991803	1599	0.1438512345027784	NO	-
2217	ZINC02721892	3800	0.14383758300374858	NO	-
2218	ZINC02846494	4036	0.14383413963313726	NO	-
2219	ZINC00974998	1561	0.14382768613372598	NO	-
2220	ZINC00611792	524	0.14379712119969362	NO	-
2221	ZINC03794516	73	0.1437847245096483	YES	9
2222	ZINC02904111	4116	0.14376538687023163	NO	-
2223	ZINC03833974	21	0.1437534417324882	YES	2
2224	ZINC00837622	1077	0.14374879412051597	NO	-
2225	ZINC02494135	3485	0.1437448050697551	NO	-
2226	ZINC02005915	2936	0.1437166258860355	NO	-
2227	ZINC04497523	6747	0.14371516942498136	NO	-
2228	ZINC04467881	6682	0.1437085533698597	NO	-
2229	ZINC01273384	2391	0.14369301235812426	NO	-
2230	ZINC02977641	4350	0.14369128849129056	NO	-
2231	ZINC00728645	853	0.1436862243944095	NO	-
2232	ZINC00422760	286	0.143677679208125	NO	-
2233	ZINC00989986	1586	0.14365349824651027	NO	-
2234	ZINC00205883	124	0.14364583646205817	NO	-
2235	ZINC00203124	117	0.1436284355343592	NO	-
2236	ZINC00915695	1331	0.14361781635421006	NO	-
2237	ZINC02718034	3781	0.14361732127916074	NO	-
2238	ZINC00877901	1230	0.14358741234014516	NO	-
2239	ZINC03969828	5979	0.1435825414105484	NO	-
2240	ZINC02846504	4037	0.14357975015568217	NO	-
2241	ZINC02859710	4066	0.14357887740999836	NO	-
2242	ZINC00122462	78	0.1435661143684074	NO	-
2243	ZINC01152393	2141	0.14353497103947876	NO	-
2244	ZINC01441762	2605	0.14353482964428924	NO	-
2245	ZINC03452841	4842	0.1435320037988062	NO	-
2246	ZINC02342937	3245	0.14351415736210002	NO	-
2247	ZINC03176706	4478	0.14351358599750072	NO	-
2248	ZINC00627631	559	0.1434970365020461	NO	-
2249	ZINC02794792	3975	0.14349465485452575	NO	-
2250	ZINC03819566	5062	0.14348800541965553	NO	-
2251	ZINC04249063	6413	0.14348411493860294	NO	-
2252	ZINC01099994	1945	0.1434585140976309	NO	-
2253	ZINC03855104	5432	0.143444930088142	NO	-
2254	ZINC02763289	3931	0.14343394440021523	NO	-
2255	ZINC02686321	3660	0.14341409158630694	NO	-
2256	ZINC00007453	108	0.14339971622878733	YES	10
2257	ZINC02456694	3430	0.1433930930648767	NO	-
2258	ZINC01040197	1734	0.14338448597655457	NO	-
2259	ZINC01060782	1807	0.14337062856317978	NO	-
2260	ZINC01114132	2004	0.14336692361337908	NO	-
2261	ZINC01060787	1810	0.1433667716930287	NO	-
2262	ZINC02230204	3103	0.1433573738688107	NO	-
2263	ZINC01354431	2450	0.1433419172004922	NO	-
2264	ZINC00999056	1619	0.14333134324815403	NO	-
2265	ZINC02439327	3393	0.1433254869054973	NO	-
2266	ZINC04617911	85	0.14332434601207414	YES	9
2267	ZINC01211627	2314	0.14332163365486528	NO	-
2268	ZINC01207436	2292	0.1433213888259406	NO	-
2269	ZINC00940724	1477	0.14329501908528386	NO	-
2270	ZINC03896474	5877	0.14328645678140836	NO	-
2271	ZINC02978026	4355	0.1432829015635316	NO	-
2272	ZINC00447749	351	0.14327344932486719	NO	-
2273	ZINC03959330	5944	0.14325928075807695	NO	-
2274	ZINC01980377	2905	0.14325595142623887	NO	-
2275	ZINC02235137	3117	0.14324122978131065	NO	-
2276	ZINC01105801	1970	0.14321801444715465	NO	-
2277	ZINC00676345	726	0.14321544906605596	NO	-
2278	ZINC04168316	6352	0.14321515120582048	NO	-
2279	ZINC00530654	410	0.14320289764109337	NO	-
2280	ZINC02794148	3967	0.14318809452382092	NO	-
2281	ZINC01042644	1746	0.14316475302424958	NO	-
2282	ZINC00738415	865	0.14315449547866013	NO	-
2283	ZINC01207897	2295	0.14314318178983823	NO	-
2284	ZINC03983164	6044	0.14312654321456694	NO	-
2285	ZINC02937519	4264	0.14311020381435627	NO	-
2286	ZINC02265587	3153	0.14309099152849064	NO	-
2287	ZINC00451278	354	0.14307717666757275	NO	-
2288	ZINC00989602	1584	0.1430688601792722	NO	-
2289	ZINC00662983	690	0.14306689430589636	NO	-
2290	ZINC03398203	4772	0.14305708883424884	NO	-
2291	ZINC00577147	461	0.14304909666054752	NO	-
2292	ZINC02636748	3608	0.14304518654510262	NO	-
2293	ZINC01152394	2142	0.14304231699153241	NO	-
2294	ZINC01194629	2263	0.1430388536730571	NO	-
2295	ZINC01195739	2270	0.14301282274186142	NO	-
2296	ZINC00756717	889	0.14300811652897943	NO	-
2297	ZINC00709157	805	0.14300222863758608	NO	-
2298	ZINC03975978	6024	0.1429982430926378	NO	-
2299	ZINC02292856	3176	0.14298926634420686	NO	-
2300	ZINC01055091	1786	0.14298860891627183	NO	-
2301	ZINC03867792	5800	0.14298107340623242	NO	-
2302	ZINC02292855	3175	0.142946026533078	NO	-
2303	ZINC01211903	2318	0.14293673761105352	NO	-
2304	ZINC03962417	5947	0.14293401125192903	NO	-
2305	ZINC00886467	1268	0.14288459907913081	NO	-
2306	ZINC03134448	4464	0.14287607659931448	NO	-
2307	ZINC00915700	1334	0.14286520675110587	NO	-
2308	ZINC01125202	2065	0.14286513611749482	NO	-
2309	ZINC03491174	4873	0.14285018443136507	NO	-
2310	ZINC01517087	2755	0.14283383058107696	NO	-
2311	ZINC04292043	6463	0.14282978221058668	NO	-
2312	ZINC02620026	3553	0.14280768600856075	NO	-
2313	ZINC00675666	721	0.14280175107038226	NO	-
2314	ZINC02471918	3464	0.14278152624692753	NO	-
2315	ZINC03076735	4449	0.14276567186985437	NO	-
2316	ZINC01042161	1744	0.14276342178372847	NO	-
2317	ZINC00918483	1363	0.14273902319638346	NO	-
2318	ZINC01487109	2658	0.1427340814628717	NO	-
2319	ZINC02915380	4174	0.14272864345060726	NO	-
2320	ZINC01444251	2610	0.14271209048364963	NO	-
2321	ZINC00677332	727	0.14270931883770577	NO	-
2322	ZINC00934746	1436	0.14270629936825208	NO	-
2323	ZINC04285758	6461	0.14270278720448637	NO	-
2324	ZINC01503579	2717	0.1426874761994333	NO	-
2325	ZINC04596593	6766	0.14268542657401215	NO	-
2326	ZINC01230787	2351	0.14268391243106138	NO	-
2327	ZINC01056156	1788	0.14264907335998012	NO	-
2328	ZINC01178033	2214	0.1426449243667148	NO	-
2329	ZINC03868388	5818	0.14264173370521394	NO	-
2330	ZINC01194631	2264	0.1426372939781976	NO	-
2331	ZINC01195741	2271	0.14263047002985046	NO	-
2332	ZINC00010040	9	0.14261071487508117	NO	-
2333	ZINC04435978	6591	0.14260892163416986	NO	-
2334	ZINC00645317	637	0.14260768700597423	NO	-
2335	ZINC01178512	2218	0.14260660391707386	NO	-
2336	ZINC04381440	6557	0.1425990037449978	NO	-
2337	ZINC02717892	3729	0.14257962682936534	NO	-
2338	ZINC03869118	5835	0.14256904950039379	NO	-
2339	ZINC03189508	4497	0.14254848927267016	NO	-
2340	ZINC04033706	6202	0.14254435443755845	NO	-
2341	ZINC04381440	6556	0.14254327125013308	NO	-
2342	ZINC01000821	1627	0.14252731634361762	NO	-
2343	ZINC01518010	2756	0.14252567433704147	NO	-
2344	ZINC03854621	5402	0.14250338964776058	NO	-
2345	ZINC00870486	1185	0.14250159286770514	NO	-
2346	ZINC04033635	6201	0.1425010285312062	NO	-
2347	ZINC01125202	2066	0.14249274072872753	NO	-
2348	ZINC03415027	4799	0.14247672615507595	NO	-
2349	ZINC01128528	2083	0.1424642778902882	NO	-
2350	ZINC03766583	5038	0.14245823360658544	NO	-
2351	ZINC01205196	2287	0.1424578713373945	NO	-
2352	ZINC01164752	2176	0.14245288011175855	NO	-
2353	ZINC00532478	414	0.14245206328447813	NO	-
2354	ZINC01277723	2392	0.14244006041826224	NO	-
2355	ZINC01209000	2300	0.14243670015989301	NO	-
2356	ZINC04379699	6553	0.14242556194401323	NO	-
2357	ZINC03852912	5237	0.14241930094734187	NO	-
2358	ZINC03854038	5347	0.14240759808697886	NO	-
2359	ZINC03995231	6078	0.14239560741782262	NO	-
2360	ZINC00067304	51	0.1423872723608676	NO	-
2361	ZINC00840297	1084	0.14238155038625697	NO	-
2362	ZINC01166048	2179	0.14237685501420222	NO	-
2363	ZINC02977642	4351	0.14236183648765327	NO	-
2364	ZINC01441758	2601	0.14235999120663215	NO	-
2365	ZINC00529671	406	0.14235786769881426	NO	-
2366	ZINC00387070	239	0.14233875335561894	NO	-
2367	ZINC04443409	6619	0.14233735038602982	NO	-
2368	ZINC01273026	2390	0.14233062526930487	NO	-
2369	ZINC04165748	6339	0.14230848681767846	NO	-
2370	ZINC03766582	5037	0.14230434321150337	NO	-
2371	ZINC03858185	5546	0.14230323934550418	NO	-
2372	ZINC04470069	6694	0.14230323934550418	NO	-
2373	ZINC00958085	1548	0.1422983905261987	NO	-
2374	ZINC00539181	429	0.14228912667791807	NO	-
2375	ZINC00912377	1326	0.14227409996178286	NO	-
2376	ZINC02969852	4336	0.1422641101734086	NO	-
2377	ZINC02982307	4361	0.1422602999089125	NO	-
2378	ZINC04389227	6569	0.14225304332550232	NO	-
2379	ZINC00756773	891	0.1422455656042318	NO	-
2380	ZINC02915367	4171	0.1422286291242349	NO	-
2381	ZINC01090884	1924	0.14221853345872548	NO	-
2382	ZINC00848696	1102	0.14221487876726596	NO	-
2383	ZINC00545046	435	0.14220480053095177	NO	-
2384	ZINC03912206	5916	0.1421928440175247	NO	-
2385	ZINC03860086	5674	0.1421802816908464	NO	-
2386	ZINC03867315	5756	0.1421795592372875	NO	-
2387	ZINC01049541	1766	0.14214170725797354	NO	-
2388	ZINC00593249	488	0.14210387707735792	NO	-
2389	ZINC01868726	2844	0.14208630213798637	NO	-
2390	ZINC00915720	1336	0.14208292866914432	NO	-
2391	ZINC01296653	2404	0.14207447248946892	NO	-
2392	ZINC03815709	89	0.14205369847521682	YES	9
2393	ZINC04443377	6616	0.14202777126172925	NO	-
2394	ZINC02805599	4005	0.1420150286592638	NO	-
2395	ZINC02724184	3825	0.1420146783666783	NO	-
2396	ZINC01493705	2676	0.14200358810624925	NO	-
2397	ZINC02724731	3872	0.14199707858331867	NO	-
2398	ZINC01117839	2034	0.14196121811823464	NO	-
2399	ZINC03249661	4578	0.1419565840914869	NO	-
2400	ZINC04374637	6548	0.14192819686727692	NO	-
2401	ZINC03852723	5221	0.14188943294859374	NO	-
2402	ZINC02820774	4026	0.14188692028368005	NO	-
2403	ZINC03600826	4971	0.14188354128500144	NO	-
2404	ZINC03453472	4850	0.14185755391541938	NO	-
2405	ZINC01630241	2790	0.14185166872303442	NO	-
2406	ZINC03857083	5481	0.1418034635587184	NO	-
2407	ZINC03418130	4802	0.14180106790768085	NO	-
2408	ZINC03952182	5931	0.14178351671556327	NO	-
2409	ZINC04443358	6610	0.14177372338817015	NO	-
2410	ZINC01105801	1969	0.14177021627786207	NO	-
2411	ZINC03852683	5214	0.1417702036533957	NO	-
2412	ZINC04093795	6259	0.14174645900454239	NO	-
2413	ZINC03301499	4648	0.14174528649633097	NO	-
2414	ZINC03857082	5480	0.14174282916275383	NO	-
2415	ZINC00640114	618	0.1417395306831098	NO	-
2416	ZINC04121592	6284	0.14173047204689002	NO	-
2417	ZINC03281626	4618	0.1417146235761973	NO	-
2418	ZINC00577613	466	0.14171051214327635	NO	-
2419	ZINC00387070	240	0.14169186269467235	NO	-
2420	ZINC01033302	1701	0.1416911226182408	NO	-
2421	ZINC01185989	2250	0.14168560386295315	NO	-
2422	ZINC00877938	1233	0.1416805928361502	NO	-
2423	ZINC00988099	1581	0.14167359105107946	NO	-
2424	ZINC01030504	1685	0.1416686004802997	NO	-
2425	ZINC03042676	4431	0.14166102544839332	NO	-
2426	ZINC00428148	326	0.14163049385826895	NO	-
2427	ZINC00636215	605	0.1416297381363049	NO	-
2428	ZINC01083362	1904	0.14157906304889475	NO	-
2429	ZINC00422756	285	0.141571064547462	NO	-
2430	ZINC01988101	2926	0.1415700992968608	NO	-
2431	ZINC02440580	3400	0.1415589112665971	NO	-
2432	ZINC00623230	536	0.1415372083337775	NO	-
2433	ZINC01040049	1728	0.1415303485983295	NO	-
2434	ZINC03816338	5051	0.1415245106749324	NO	-
2435	ZINC04059361	6230	0.1415026640203675	NO	-
2436	ZINC01226700	2343	0.1415007631451904	NO	-
2437	ZINC02717954	3741	0.14149845006689038	NO	-
2438	ZINC02919080	4235	0.1414877236384721	NO	-
2439	ZINC03625374	4996	0.14147704934611374	NO	-
2440	ZINC00067119	49	0.14146713804530797	NO	-
2441	ZINC02642525	3617	0.1414566182830163	NO	-
2442	ZINC01415870	2539	0.14145045789159452	NO	-
2443	ZINC03855099	5430	0.14144879966155485	NO	-
2444	ZINC03660398	5021	0.14140514066406687	NO	-
2445	ZINC01177239	2210	0.14139707849794794	NO	-
2446	ZINC03815680	64	0.14139179406046562	YES	9
2447	ZINC00849887	1109	0.14139129956137464	NO	-
2448	ZINC02202443	3036	0.1413772607121619	NO	-
2449	ZINC00452635	357	0.14137468181846083	NO	-
2450	ZINC04414352	6583	0.14136685278622604	NO	-
2451	ZINC02724748	3876	0.14136009518053633	NO	-
2452	ZINC04001156	6107	0.1413425971349378	NO	-
2453	ZINC00829511	1063	0.14131849221866502	NO	-
2454	ZINC03867196	5736	0.14131009946467252	NO	-
2455	ZINC00636126	602	0.1413073053048436	NO	-
2456	ZINC03472498	4857	0.1412952615793499	NO	-
2457	ZINC04627899	6774	0.14127007903792796	NO	-
2458	ZINC01272733	2389	0.14126932891797728	NO	-
2459	ZINC00424899	305	0.14126914287570852	NO	-
2460	ZINC00629686	573	0.14125892797866968	NO	-
2461	ZINC01074888	1867	0.14125164534691823	NO	-
2462	ZINC02696889	3668	0.14124542381200828	NO	-
2463	ZINC03850431	5098	0.14124071378649877	NO	-
2464	ZINC04001042	6095	0.1412303609486242	NO	-
2465	ZINC01238222	2358	0.14122469127478313	NO	-
2466	ZINC02087164	2963	0.1412206433513564	NO	-
2467	ZINC01079790	1890	0.1412122257868017	NO	-
2468	ZINC01040199	1735	0.14119415225977702	NO	-
2469	ZINC03866950	5713	0.14119305783140026	NO	-
2470	ZINC04465228	6663	0.14119305783140026	NO	-
2471	ZINC03942840	5924	0.14118936187096745	NO	-
2472	ZINC02919081	4236	0.14117688360165245	NO	-
2473	ZINC02914628	4148	0.14116343023122743	NO	-
2474	ZINC03619457	4989	0.14116218489361887	NO	-
2475	ZINC02914629	4149	0.1411247657126	NO	-
2476	ZINC00851893	1112	0.14112423017322528	NO	-
2477	ZINC02958688	4328	0.14111233809287782	NO	-
2478	ZINC03866681	5691	0.1411028038896227	NO	-
2479	ZINC03851638	5158	0.14110181149198214	NO	-
2480	ZINC03902717	5888	0.14109754206852482	NO	-
2481	ZINC00854997	1122	0.14109160746520308	NO	-
2482	ZINC04442236	6602	0.14108902008151658	NO	-
2483	ZINC00676345	725	0.1410846860603458	NO	-
2484	ZINC02909779	4120	0.14108074948630286	NO	-
2485	ZINC03452880	4843	0.1410694614214957	NO	-
2486	ZINC00014805	13	0.14103954039577773	NO	-
2487	ZINC02918058	4212	0.14103261706345646	NO	-
2488	ZINC04129894	6302	0.1410240082314209	NO	-
2489	ZINC02724540	3846	0.14100161189839874	NO	-
2490	ZINC00147475	88	0.14098547958377905	NO	-
2491	ZINC00915670	1328	0.14097836203085445	NO	-
2492	ZINC00634011	589	0.1409783330187321	NO	-
2493	ZINC03850171	5095	0.1409657038916994	NO	-
2494	ZINC01112878	1994	0.14094980304206042	NO	-
2495	ZINC00014805	14	0.14094258168909934	NO	-
2496	ZINC03517104	4907	0.14092939290485532	NO	-
2497	ZINC02977643	4352	0.14090787274557212	NO	-
2498	ZINC01069115	1840	0.14089526343763534	NO	-
2499	ZINC03855020	5422	0.14088460164295752	NO	-
2500	ZINC01163459	2175	0.14088214179247893	NO	-
2501	ZINC00840740	1086	0.14088002531321697	NO	-
2502	ZINC03856093	5457	0.14086716412668876	NO	-
2503	ZINC02466487	3451	0.1408614493242624	NO	-
2504	ZINC04033091	6173	0.1408583538514469	NO	-
2505	ZINC01128343	2081	0.14085553382835767	NO	-
2506	ZINC01441761	2603	0.14084557993346059	NO	-
2507	ZINC04462491	6635	0.14081706457239415	NO	-
2508	ZINC02915795	4178	0.14081692062638207	NO	-
2509	ZINC03864174	5684	0.1408073122348768	NO	-
2510	ZINC01249661	2371	0.1408055831760119	NO	-
2511	ZINC02543508	3523	0.14079494337739587	NO	-
2512	ZINC01738048	2803	0.1407862801521239	NO	-
2513	ZINC00951496	1504	0.140786064390059	NO	-
2514	ZINC03594234	4967	0.1407755823891762	NO	-
2515	ZINC03815705	70	0.14077244825171153	YES	9
2516	ZINC00006437	4	0.140764786718527	NO	-
2517	ZINC02873726	4092	0.14076091518992798	NO	-
2518	ZINC00851712	1111	0.14074484867762269	NO	-
2519	ZINC01871997	2845	0.1407444034489692	NO	-
2520	ZINC01107242	1973	0.140736312006812	NO	-
2521	ZINC02915368	4172	0.14072742635359048	NO	-
2522	ZINC03852710	5219	0.14071796583322851	NO	-
2523	ZINC02410947	3348	0.14070320388076046	NO	-
2524	ZINC04383940	6561	0.14068008218691166	NO	-
2525	ZINC03482287	4863	0.14067624990552638	NO	-
2526	ZINC01980395	2907	0.14066040225567167	NO	-
2527	ZINC01084939	1907	0.14065164689637577	NO	-
2528	ZINC01127917	2080	0.14064378138404027	NO	-
2529	ZINC00937504	1448	0.14062207711563582	NO	-
2530	ZINC00753009	871	0.1406162693563086	NO	-
2531	ZINC03864381	5688	0.14060954074789608	NO	-
2532	ZINC02229728	3102	0.14060898777133726	NO	-
2533	ZINC03852660	5206	0.14060438058715322	NO	-
2534	ZINC01441761	2604	0.14060137651879767	NO	-
2535	ZINC00298344	174	0.1405918038755163	NO	-
2536	ZINC00840297	1083	0.14057902972121736	NO	-
2537	ZINC00181547	101	0.14052953013762426	NO	-
2538	ZINC01513055	2749	0.1405173381670632	NO	-
2539	ZINC03993105	6075	0.1405141669105064	NO	-
2540	ZINC04469703	6690	0.1405141669105064	NO	-
2541	ZINC00422840	295	0.14049115232692602	NO	-
2542	ZINC01501589	2705	0.1404843065868637	NO	-
2543	ZINC01441568	2598	0.1404744850395051	NO	-
2544	ZINC00321912	197	0.14046543514194698	NO	-
2545	ZINC04383940	6563	0.14044498335030406	NO	-
2546	ZINC01128530	2084	0.140442006259752	NO	-
2547	ZINC01073541	1857	0.140435347622177	NO	-
2548	ZINC04032488	6148	0.140433806643932	NO	-
2549	ZINC01644497	2793	0.14043038536316982	NO	-
2550	ZINC02456084	3427	0.1404076051328274	NO	-
2551	ZINC03012957	4387	0.1404046173789565	NO	-
2552	ZINC01121395	2049	0.14039010649327344	NO	-
2553	ZINC00655465	678	0.14038469793435057	NO	-
2554	ZINC03857798	5514	0.1403844411286665	NO	-
2555	ZINC02424007	3370	0.14038419217969061	NO	-
2556	ZINC00512950	398	0.14038151757792316	NO	-
2557	ZINC00609269	518	0.14037742627799013	NO	-
2558	ZINC00455001	361	0.14036693002529407	NO	-
2559	ZINC04464999	6656	0.14035961532130722	NO	-
2560	ZINC03867076	5718	0.1403177312366287	NO	-
2561	ZINC03969216	5965	0.14031711961610124	NO	-
2562	ZINC00203135	119	0.14028730840995438	NO	-
2563	ZINC01400116	2502	0.14028419723968222	NO	-
2564	ZINC01094967	1940	0.14028294327171575	NO	-
2565	ZINC03853633	5312	0.14026943045489915	NO	-
2566	ZINC04436708	6592	0.1402636245566035	NO	-
2567	ZINC00223936	139	0.14023119602660067	NO	-
2568	ZINC01116433	2026	0.14022836985239784	NO	-
2569	ZINC03851052	5127	0.14020895649580714	NO	-
2570	ZINC01415872	2540	0.14020545415233007	NO	-
2571	ZINC00937703	1454	0.1401974288276188	NO	-
2572	ZINC00983418	1575	0.1401888036993532	NO	-
2573	ZINC03834013	19	0.14018046068305742	YES	2
2574	ZINC01114129	2002	0.14017131042622244	NO	-
2575	ZINC04617907	56	0.140152930550745	YES	9
2576	ZINC04267763	6439	0.1401291328627062	NO	-
2577	ZINC03854357	5369	0.14012813407273197	NO	-
2578	ZINC01897495	2856	0.1401230161504179	NO	-
2579	ZINC00131122	81	0.1401175548494842	NO	-
2580	ZINC04033634	6200	0.14011085651090083	NO	-
2581	ZINC00629686	572	0.14010329966515478	NO	-
2582	ZINC04382999	6559	0.1401002216789176	NO	-
2583	ZINC01058615	1796	0.14009960029633323	NO	-
2584	ZINC01509621	2730	0.14007720043876717	NO	-
2585	ZINC00635356	593	0.14007606923071655	NO	-
2586	ZINC00672068	711	0.14006122408827723	NO	-
2587	ZINC04248200	6407	0.1400262467130109	NO	-
2588	ZINC02700090	3673	0.14002601044205623	NO	-
2589	ZINC00905692	1310	0.14001724867792234	NO	-
2590	ZINC01049592	1769	0.14000938155218118	NO	-
2591	ZINC02290573	3171	0.1399845077859975	NO	-
2592	ZINC03854381	5378	0.13997604984431392	NO	-
2593	ZINC03314840	4662	0.13995261437394665	NO	-
2594	ZINC02291898	3173	0.1399511988038311	NO	-
2595	ZINC00999057	1620	0.1399493530636455	NO	-
2596	ZINC03513744	4901	0.139931394793026	NO	-
2597	ZINC04033028	6162	0.13992732550016118	NO	-
2598	ZINC00948817	1500	0.13992230537598113	NO	-
2599	ZINC00222200	133	0.1398953042357627	NO	-
2600	ZINC00794835	954	0.13988908713740894	NO	-
2601	ZINC03855156	5442	0.13988755506846995	NO	-
2602	ZINC03582748	4957	0.13987284880511955	NO	-
2603	ZINC01160497	2169	0.13987132028431717	NO	-
2604	ZINC03853038	5242	0.13983982655213936	NO	-
2605	ZINC02846695	4039	0.13983292492694177	NO	-
2606	ZINC00644204	631	0.13982948199727668	NO	-
2607	ZINC01204211	2286	0.13981617112280217	NO	-
2608	ZINC04148795	6314	0.1398087898703877	NO	-
2609	ZINC02642526	3618	0.13980213630345287	NO	-
2610	ZINC01195557	2268	0.13978273904599287	NO	-
2611	ZINC04442888	6606	0.13977305455751374	NO	-
2612	ZINC03854483	5386	0.1397710620023879	NO	-
2613	ZINC03291488	4631	0.13976918250565815	NO	-
2614	ZINC03482322	4866	0.13972967781206086	NO	-
2615	ZINC02696886	3667	0.13971961430706262	NO	-
2616	ZINC04033143	6185	0.13970280609850963	NO	-
2617	ZINC01487109	2656	0.13970149427734188	NO	-
2618	ZINC01487109	2657	0.13970149427734188	NO	-
2619	ZINC00773806	905	0.1396678561612968	NO	-
2620	ZINC03347966	4704	0.1396604731073077	NO	-
2621	ZINC01961684	2902	0.13966039992108736	NO	-
2622	ZINC01431674	2565	0.13962368837340072	NO	-
2623	ZINC01127912	2078	0.13961983999797234	NO	-
2624	ZINC00918636	1374	0.13960448230264733	NO	-
2625	ZINC01034867	1707	0.1395958686197902	NO	-
2626	ZINC04033722	6203	0.1395875721100878	NO	-
2627	ZINC02919078	4234	0.1395662650850614	NO	-
2628	ZINC00681016	740	0.13956616661365812	NO	-
2629	ZINC00991290	1590	0.13956296752023667	NO	-
2630	ZINC00991289	1589	0.13956258874558453	NO	-
2631	ZINC00312770	186	0.1395250997550281	NO	-
2632	ZINC01153201	2144	0.13948726080402246	NO	-
2633	ZINC03815700	71	0.13947753173266447	YES	9
2634	ZINC04119093	6283	0.13945756264923334	NO	-
2635	ZINC02718358	3782	0.13945548537777236	NO	-
2636	ZINC00815308	1014	0.13941193327570817	NO	-
2637	ZINC02919087	4237	0.13940957394587356	NO	-
2638	ZINC04292051	6466	0.13940818688211656	NO	-
2639	ZINC00795742	961	0.13939779141062417	NO	-
2640	ZINC00317993	187	0.13939651060863295	NO	-
2641	ZINC00457231	363	0.13939006894520187	NO	-
2642	ZINC03249270	4576	0.13938347807506293	NO	-
2643	ZINC04059456	6232	0.1393811984994357	NO	-
2644	ZINC00010040	10	0.13936163625916934	NO	-
2645	ZINC03852591	5190	0.13934877067386803	NO	-
2646	ZINC02915236	4166	0.13933986313976768	NO	-
2647	ZINC03190404	4501	0.13932516649254972	NO	-
2648	ZINC03857816	5517	0.1393250982300558	NO	-
2649	ZINC02275807	3159	0.13930910326536633	NO	-
2650	ZINC01116833	2030	0.13930297250809945	NO	-
2651	ZINC00536442	425	0.13929803905295804	NO	-
2652	ZINC01075502	1870	0.13929621455633942	NO	-
2653	ZINC03852858	5233	0.13928800594627436	NO	-
2654	ZINC03897967	5878	0.1392574010367465	NO	-
2655	ZINC03008159	4384	0.1392541124151567	NO	-
2656	ZINC03856095	5458	0.13925067977051625	NO	-
2657	ZINC00713746	817	0.1392353030436724	NO	-
2658	ZINC00994189	1608	0.13922063771063833	NO	-
2659	ZINC03249664	4579	0.13920773464330388	NO	-
2660	ZINC00629946	575	0.1392023906569664	NO	-
2661	ZINC04161027	6333	0.13919685780042057	NO	-
2662	ZINC00857339	1135	0.13919478117347095	NO	-
2663	ZINC01115164	2015	0.1391543275277765	NO	-
2664	ZINC00530910	412	0.13913889907215507	NO	-
2665	ZINC00624963	548	0.13913686231952319	NO	-
2666	ZINC03018680	4395	0.13912922372309183	NO	-
2667	ZINC00426486	319	0.13909846834234896	NO	-
2668	ZINC02174327	3008	0.13909730916242996	NO	-
2669	ZINC00705335	793	0.13908945114635482	NO	-
2670	ZINC02244620	3132	0.1390883156233304	NO	-
2671	ZINC01070392	1849	0.13908244115378812	NO	-
2672	ZINC02624432	3575	0.13908189355918318	NO	-
2673	ZINC03236100	4554	0.13907838792982644	NO	-
2674	ZINC00779162	913	0.1390763139005654	NO	-
2675	ZINC01025906	1673	0.13905871832033861	NO	-
2676	ZINC01204186	2285	0.13904784581192786	NO	-
2677	ZINC00044933	31	0.13904604029681034	NO	-
2678	ZINC01104205	1958	0.13901964994572732	NO	-
2679	ZINC02483655	3474	0.13900615738623795	NO	-
2680	ZINC02915237	4167	0.13899546086902204	NO	-
2681	ZINC03030177	4409	0.13898918265508584	NO	-
2682	ZINC03399552	4776	0.13898346576434797	NO	-
2683	ZINC02230751	3104	0.13896671448897643	NO	-
2684	ZINC01032938	1696	0.13895851680640395	NO	-
2685	ZINC04032490	6150	0.1389360715485895	NO	-
2686	ZINC00668113	700	0.13893075907509503	NO	-
2687	ZINC00905519	1302	0.13892571098249262	NO	-
2688	ZINC00706213	797	0.13892401199490376	NO	-
2689	ZINC03424286	4808	0.1389205250059938	NO	-
2690	ZINC03815615	98	0.1389163180489598	YES	9
2691	ZINC02718029	3772	0.13891053373723364	NO	-
2692	ZINC01425625	2554	0.13890384580642068	NO	-
2693	ZINC03854036	5346	0.13889163847408223	NO	-
2694	ZINC03852698	5215	0.1388830646352236	NO	-
2695	ZINC01248300	2369	0.13885931582272704	NO	-
2696	ZINC03852842	5232	0.13885747513456734	NO	-
2697	ZINC00709158	806	0.13882223959212187	NO	-
2698	ZINC00847212	1099	0.13881346061778507	NO	-
2699	ZINC00920499	1420	0.1388033720263084	NO	-
2700	ZINC03851920	5173	0.13879664222471955	NO	-
2701	ZINC00672070	712	0.1387882498089823	NO	-
2702	ZINC03359426	4728	0.13877505463009585	NO	-
2703	ZINC00873733	1194	0.13876483043722607	NO	-
2704	ZINC00672752	717	0.13875883979381348	NO	-
2705	ZINC03867636	5784	0.13875126833174548	NO	-
2706	ZINC04470368	6708	0.13875067996341214	NO	-
2707	ZINC01128531	2085	0.13872402954769678	NO	-
2708	ZINC04000605	6087	0.13871645098236055	NO	-
2709	ZINC00223936	138	0.1387139730254751	NO	-
2710	ZINC00904218	1298	0.13870898517753133	NO	-
2711	ZINC03236360	4557	0.13870640482067914	NO	-
2712	ZINC00591295	480	0.1387045859852179	NO	-
2713	ZINC03866856	5704	0.1386730312612412	NO	-
2714	ZINC02622415	3565	0.1386654273820116	NO	-
2715	ZINC02388188	3310	0.13865997174493785	NO	-
2716	ZINC01510374	2741	0.13865544461687454	NO	-
2717	ZINC03852591	5191	0.13865455702891955	NO	-
2718	ZINC02795539	3979	0.13865019784814095	NO	-
2719	ZINC00829533	1065	0.1386326911985098	NO	-
2720	ZINC04285758	6460	0.13862881244647235	NO	-
2721	ZINC02415692	3358	0.13860769913748675	NO	-
2722	ZINC03890270	5861	0.1386024013184233	NO	-
2723	ZINC00636084	601	0.13860043662917643	NO	-
2724	ZINC03988832	6056	0.13857206575313233	NO	-
2725	ZINC00629946	576	0.1385646432816513	NO	-
2726	ZINC01070382	1848	0.1385608064787889	NO	-
2727	ZINC02724710	3860	0.13855706647143265	NO	-
2728	ZINC03815718	36	0.13855154667726466	YES	5
2729	ZINC00905715	1317	0.13855124484081127	NO	-
2730	ZINC03236361	4558	0.13854450449024336	NO	-
2731	ZINC02471926	3469	0.1385304563253587	NO	-
2732	ZINC02790071	3958	0.1385231612647886	NO	-
2733	ZINC04030219	6143	0.13851791552179507	NO	-
2734	ZINC01030649	1687	0.13850449088203665	NO	-
2735	ZINC03970485	5997	0.13850248601465362	NO	-
2736	ZINC00778479	910	0.13849835208770103	NO	-
2737	ZINC01910873	2863	0.1384854347485017	NO	-
2738	ZINC03177623	4484	0.13847858740328473	NO	-
2739	ZINC02819535	4019	0.13846417492171453	NO	-
2740	ZINC02853736	4047	0.1384619687686862	NO	-
2741	ZINC01405145	2518	0.13845169295431028	NO	-
2742	ZINC00881679	1242	0.13844818803387565	NO	-
2743	ZINC04033149	6189	0.13843543925562277	NO	-
2744	ZINC00999059	1621	0.1384303347898813	NO	-
2745	ZINC03855192	5446	0.1384276205648188	NO	-
2746	ZINC03908021	5901	0.13842428544524102	NO	-
2747	ZINC04078375	6253	0.13841882843222256	NO	-
2748	ZINC04271801	6444	0.1384071642630655	NO	-
2749	ZINC00574029	455	0.13839443007494237	NO	-
2750	ZINC01986879	2920	0.13838710996028522	NO	-
2751	ZINC00758706	892	0.1383739425929987	NO	-
2752	ZINC03178351	4486	0.13836656871666184	NO	-
2753	ZINC01510658	2746	0.13836542786325495	NO	-
2754	ZINC01117172	2031	0.1383611836101178	NO	-
2755	ZINC03832156	62	0.13835694291078127	YES	9
2756	ZINC03815723	40	0.1383503690861461	YES	8
2757	ZINC00782909	927	0.13834333607165583	NO	-
2758	ZINC00877898	1228	0.1383364775315692	NO	-
2759	ZINC01394938	2488	0.13833509298259886	NO	-
2760	ZINC00727186	847	0.13833029305638056	NO	-
2761	ZINC00426487	320	0.1383254154497203	NO	-
2762	ZINC01128533	2086	0.13831956788984973	NO	-
2763	ZINC02861711	4073	0.138287516457868	NO	-
2764	ZINC01182778	2237	0.1382873437110472	NO	-
2765	ZINC03858086	5544	0.13825337956282469	NO	-
2766	ZINC04412507	6581	0.13824659897600114	NO	-
2767	ZINC02860649	4069	0.13824537168367773	NO	-
2768	ZINC02762464	3930	0.1382215384311093	NO	-
2769	ZINC00498931	388	0.13820457826150195	NO	-
2770	ZINC03853832	5331	0.1381904503173519	NO	-
2771	ZINC03866683	5692	0.1381725325339589	NO	-
2772	ZINC04360685	6531	0.1381692180080032	NO	-
2773	ZINC02914380	4128	0.13816592723052884	NO	-
2774	ZINC04437769	6594	0.13815941630832815	NO	-
2775	ZINC03610559	4982	0.13815673512020174	NO	-
2776	ZINC02403138	3325	0.13815666182741473	NO	-
2777	ZINC00803084	977	0.1381265152680719	NO	-
2778	ZINC02803949	3999	0.13811337075834915	NO	-
2779	ZINC00669331	704	0.1381128495198772	NO	-
2780	ZINC02919712	4248	0.13810885950327823	NO	-
2781	ZINC03100320	4456	0.13810461593299142	NO	-
2782	ZINC01177618	2211	0.13808597681276547	NO	-
2783	ZINC00918481	1362	0.13806402472669765	NO	-
2784	ZINC01213490	2322	0.13805469623527564	NO	-
2785	ZINC03313393	4660	0.13803827460245816	NO	-
2786	ZINC04129900	6303	0.13803626242515585	NO	-
2787	ZINC00350171	217	0.13803456875107709	NO	-
2788	ZINC02335601	3227	0.13802082997061244	NO	-
2789	ZINC03853039	5243	0.13801756038216512	NO	-
2790	ZINC00574058	456	0.13800690450872788	NO	-
2791	ZINC03851869	5168	0.13798089236353686	NO	-
2792	ZINC03851869	5167	0.13797508749498294	NO	-
2793	ZINC02454143	3420	0.1379722599094452	NO	-
2794	ZINC04306840	6478	0.13797146504427604	NO	-
2795	ZINC03026922	4400	0.1379287478548908	NO	-
2796	ZINC01090886	1926	0.13791557945351748	NO	-
2797	ZINC02388171	3309	0.13791535239381666	NO	-
2798	ZINC02937874	4270	0.13791247142654461	NO	-
2799	ZINC03910014	5911	0.1378952859509989	NO	-
2800	ZINC00940710	1476	0.137894435294136	NO	-
2801	ZINC01350505	2449	0.13789315241849057	NO	-
2802	ZINC01180585	2225	0.13788900759262407	NO	-
2803	ZINC04224229	6392	0.13787720472479253	NO	-
2804	ZINC02424806	3373	0.1378346283818754	NO	-
2805	ZINC00706212	796	0.13783419593098975	NO	-
2806	ZINC01342713	2444	0.13779276505900676	NO	-
2807	ZINC00708621	803	0.13778876706062113	NO	-
2808	ZINC00668115	701	0.13778268215939155	NO	-
2809	ZINC00952227	1516	0.13777926874111826	NO	-
2810	ZINC01325581	2421	0.13777598057019957	NO	-
2811	ZINC01113809	1999	0.13777490235578527	NO	-
2812	ZINC01206883	2290	0.13777054536455194	NO	-
2813	ZINC00420680	281	0.13775170070581083	NO	-
2814	ZINC00952228	1517	0.13774978569086338	NO	-
2815	ZINC01519379	2766	0.13774884174353777	NO	-
2816	ZINC03834003	13	0.13774343281830193	YES	2
2817	ZINC00940709	1475	0.1377303095206072	NO	-
2818	ZINC01029667	1681	0.13772841708671882	NO	-
2819	ZINC03235223	4548	0.13771535693971546	NO	-
2820	ZINC00410650	249	0.13771194979748486	NO	-
2821	ZINC01986982	2921	0.1376617194173937	NO	-
2822	ZINC03178274	4485	0.13766132374788445	NO	-
2823	ZINC00421595	283	0.1376362808988664	NO	-
2824	ZINC04001031	6094	0.13763547192087472	NO	-
2825	ZINC00512862	397	0.13763216538017423	NO	-
2826	ZINC01509552	2729	0.1376222395096023	NO	-
2827	ZINC01323856	2417	0.13760441432019827	NO	-
2828	ZINC02631603	3597	0.13760184754473595	NO	-
2829	ZINC01414319	2533	0.13759436358142388	NO	-
2830	ZINC04370308	6542	0.137587003752659	NO	-
2831	ZINC02438375	3391	0.13757553922741955	NO	-
2832	ZINC00639370	616	0.13755296280000362	NO	-
2833	ZINC00645143	636	0.13755261142981948	NO	-
2834	ZINC02208624	3047	0.1375418616840543	NO	-
2835	ZINC03296402	4637	0.13752932261668954	NO	-
2836	ZINC00754211	880	0.13750085926119948	NO	-
2837	ZINC00991385	1593	0.13749787980486758	NO	-
2838	ZINC01066010	1830	0.1374881816912862	NO	-
2839	ZINC00917756	1345	0.13747083302808272	NO	-
2840	ZINC02717894	3731	0.13746636341099464	NO	-
2841	ZINC04033722	6205	0.137463376250753	NO	-
2842	ZINC01114129	2001	0.13745770036877653	NO	-
2843	ZINC03851112	5140	0.13744511982020052	NO	-
2844	ZINC00655917	680	0.1374381209422666	NO	-
2845	ZINC01040130	1730	0.1374264836451868	NO	-
2846	ZINC04465178	6659	0.1374260986682113	NO	-
2847	ZINC03855111	5435	0.13741956373560127	NO	-
2848	ZINC02523152	3517	0.13740285925228998	NO	-
2849	ZINC02586751	3533	0.13739605470883842	NO	-
2850	ZINC00678495	731	0.137384767751195	NO	-
2851	ZINC00917456	1344	0.1373773733388794	NO	-
2852	ZINC02914419	4134	0.13737005969557062	NO	-
2853	ZINC01489756	2664	0.13736522638770818	NO	-
2854	ZINC01386173	2469	0.13736496368538778	NO	-
2855	ZINC00940687	1472	0.13735353645656934	NO	-
2856	ZINC00828844	1057	0.1373516834721926	NO	-
2857	ZINC01040281	1736	0.13733549038239504	NO	-
2858	ZINC03867351	5763	0.13733088524418857	NO	-
2859	ZINC03982934	6038	0.13732648255962776	NO	-
2860	ZINC04443404	6617	0.13731364110839261	NO	-
2861	ZINC00807865	996	0.1373081234604223	NO	-
2862	ZINC03855111	5436	0.1372928078934002	NO	-
2863	ZINC01519380	2767	0.13728047510338073	NO	-
2864	ZINC04001020	6092	0.13727300433299736	NO	-
2865	ZINC02620533	3559	0.1372563372184651	NO	-
2866	ZINC03278283	4614	0.13725548692507952	NO	-
2867	ZINC03866868	5705	0.13725244000549885	NO	-
2868	ZINC04465026	6657	0.13725244000549885	NO	-
2869	ZINC04033028	6161	0.1372518349549909	NO	-
2870	ZINC02914300	4126	0.13723184835171134	NO	-
2871	ZINC04161627	6334	0.13723083153267776	NO	-
2872	ZINC00881431	1239	0.13722168330577655	NO	-
2873	ZINC02414246	3356	0.1372007615079843	NO	-
2874	ZINC03642305	5009	0.13719466684475015	NO	-
2875	ZINC03859195	5601	0.13718163116389132	NO	-
2876	ZINC00534079	421	0.13717750205818616	NO	-
2877	ZINC00828843	1056	0.137161957105379	NO	-
2878	ZINC03480808	4859	0.1371561835911086	NO	-
2879	ZINC03852013	5182	0.13714506043768132	NO	-
2880	ZINC02872246	4088	0.13713894703147608	NO	-
2881	ZINC04057284	6226	0.1371369810320644	NO	-
2882	ZINC04354833	6515	0.1371319456878985	NO	-
2883	ZINC00713745	816	0.13712807167703375	NO	-
2884	ZINC01910871	2862	0.1371171406741008	NO	-
2885	ZINC01436583	2571	0.13710953375722243	NO	-
2886	ZINC02821512	4027	0.13710075140393238	NO	-
2887	ZINC00193867	108	0.13709998596252454	NO	-
2888	ZINC02724750	3878	0.1370980901309798	NO	-
2889	ZINC01061862	1817	0.1370925358519742	NO	-
2890	ZINC01487109	2655	0.13709013354734764	NO	-
2891	ZINC01156324	2151	0.13707126914706166	NO	-
2892	ZINC01914648	2864	0.1370626171455269	NO	-
2893	ZINC00719970	831	0.13705817813870222	NO	-
2894	ZINC00294855	171	0.1370495081374672	NO	-
2895	ZINC04627899	6772	0.13703017492671252	NO	-
2896	ZINC03662600	5024	0.13702261819163689	NO	-
2897	ZINC00829528	1064	0.13698652229224112	NO	-
2898	ZINC00936558	1440	0.13697048127442935	NO	-
2899	ZINC02809237	4007	0.1369505378036187	NO	-
2900	ZINC02471820	3462	0.13693932149407903	NO	-
2901	ZINC00321790	189	0.13692243988673203	NO	-
2902	ZINC03349987	4707	0.1368745722662234	NO	-
2903	ZINC03969376	5968	0.1368739648377698	NO	-
2904	ZINC01438263	2578	0.13684594549790444	NO	-
2905	ZINC03864160	5683	0.13684110536969618	NO	-
2906	ZINC03518709	4910	0.13679423318620185	NO	-
2907	ZINC00940688	1473	0.1367894902127677	NO	-
2908	ZINC02724167	3815	0.13678884348007925	NO	-
2909	ZINC02137021	2993	0.1367887609381114	NO	-
2910	ZINC02403650	3328	0.13678789147917342	NO	-
2911	ZINC01480005	2651	0.13678003724649612	NO	-
2912	ZINC01980524	2914	0.13677024516615624	NO	-
2913	ZINC03980688	6034	0.13675468778577704	NO	-
2914	ZINC01182779	2238	0.13673963050036558	NO	-
2915	ZINC02916250	4188	0.136724523175401	NO	-
2916	ZINC03853089	5253	0.1367171640356742	NO	-
2917	ZINC01226698	2342	0.13671004648882523	NO	-
2918	ZINC02146444	2999	0.13670819727288402	NO	-
2919	ZINC00956675	1540	0.13670564475524027	NO	-
2920	ZINC02232257	3108	0.13669899622010653	NO	-
2921	ZINC04033722	6204	0.13668838665262206	NO	-
2922	ZINC01576470	2783	0.13668482741796695	NO	-
2923	ZINC01032938	1697	0.1366845971950507	NO	-
2924	ZINC04488452	6727	0.13668213969965484	NO	-
2925	ZINC00350171	216	0.13668185970198027	NO	-
2926	ZINC00818336	1028	0.13668033518056366	NO	-
2927	ZINC03657646	5015	0.1366788879156193	NO	-
2928	ZINC00877941	1235	0.1366751071304079	NO	-
2929	ZINC01414319	2534	0.13666668624612527	NO	-
2930	ZINC01405132	2517	0.13666197191342225	NO	-
2931	ZINC02403649	3327	0.13666051366448473	NO	-
2932	ZINC00623227	535	0.13665962218467645	NO	-
2933	ZINC02818879	4016	0.13664931408710895	NO	-
2934	ZINC01509698	2734	0.13663886616311585	NO	-
2935	ZINC02661816	3651	0.13663495619186639	NO	-
2936	ZINC02259525	3148	0.1366319522025034	NO	-
2937	ZINC03457590	4853	0.13662386942282034	NO	-
2938	ZINC03815617	102	0.13661864852239142	YES	9
2939	ZINC04470443	6714	0.13661662544107497	NO	-
2940	ZINC00993616	1605	0.13661430463389404	NO	-
2941	ZINC02624756	3578	0.1365919374182892	NO	-
2942	ZINC03815770	74	0.1365693418679272	YES	9
2943	ZINC00147521	89	0.13656040370397343	NO	-
2944	ZINC04033091	6174	0.13655690511039592	NO	-
2945	ZINC03815721	91	0.136555033519092	YES	9
2946	ZINC00638108	613	0.13654238804293897	NO	-
2947	ZINC04249064	6414	0.136528751298563	NO	-
2948	ZINC00426376	314	0.13652170712572348	NO	-
2949	ZINC04251628	6422	0.1365182514342934	NO	-
2950	ZINC00915672	1329	0.13651086464037873	NO	-
2951	ZINC03867098	5725	0.13650988623174032	NO	-
2952	ZINC04251209	6420	0.13650832673705343	NO	-
2953	ZINC01096294	1941	0.1364981627370155	NO	-
2954	ZINC02471816	3461	0.13649464290403446	NO	-
2955	ZINC04326752	6499	0.13648874521158658	NO	-
2956	ZINC04492164	6732	0.13648471342645224	NO	-
2957	ZINC00064694	46	0.1364565099821281	NO	-
2958	ZINC01436656	2573	0.13645220721002213	NO	-
2959	ZINC02272807	3157	0.1364427659162614	NO	-
2960	ZINC00232801	145	0.1364419732232308	NO	-
2961	ZINC01438264	2579	0.13643966880662964	NO	-
2962	ZINC00593640	492	0.1364353091569697	NO	-
2963	ZINC04438066	6596	0.13643037787259477	NO	-
2964	ZINC00636267	606	0.1364298958199234	NO	-
2965	ZINC00822102	1041	0.1364265192544184	NO	-
2966	ZINC03902733	5889	0.13642011732037013	NO	-
2967	ZINC00638115	614	0.1364090434407931	NO	-
2968	ZINC03866830	5701	0.13638981125381747	NO	-
2969	ZINC04033109	6182	0.13638219955223674	NO	-
2970	ZINC02636704	3606	0.13638184243244014	NO	-
2971	ZINC04156760	6327	0.1363800534995141	NO	-
2972	ZINC01040281	1737	0.13636875243263524	NO	-
2973	ZINC03517073	4905	0.1363655044225474	NO	-
2974	ZINC02456053	3424	0.13632381374850563	NO	-
2975	ZINC01084292	1905	0.13629992312187292	NO	-
2976	ZINC01175530	2197	0.1362977985105299	NO	-
2977	ZINC00672106	714	0.13629453587128518	NO	-
2978	ZINC03815782	116	0.13629275917200573	YES	12
2979	ZINC03288587	4628	0.13628573643990854	NO	-
2980	ZINC00028435	21	0.13628330790621143	NO	-
2981	ZINC03858303	5551	0.13628021348248123	NO	-
2982	ZINC02916415	4191	0.13627690694086067	NO	-
2983	ZINC03854033	5344	0.1362751935281436	NO	-
2984	ZINC03852776	5223	0.13627310622579158	NO	-
2985	ZINC01090887	1927	0.13626172812959697	NO	-
2986	ZINC03855099	5431	0.13624415355576053	NO	-
2987	ZINC03594233	4966	0.1362361203288022	NO	-
2988	ZINC00655206	672	0.136213309144153	NO	-
2989	ZINC01126157	2073	0.13620744415982589	NO	-
2990	ZINC00784648	936	0.13619586557600064	NO	-
2991	ZINC02396505	3316	0.13619287279475825	NO	-
2992	ZINC02433758	3384	0.13617616647311565	NO	-
2993	ZINC02918065	4213	0.13617494152726486	NO	-
2994	ZINC02250223	3140	0.13617494146853726	NO	-
2995	ZINC02203870	3037	0.13617473753313064	NO	-
2996	ZINC03969682	5975	0.13617158832222523	NO	-
2997	ZINC04469931	6692	0.13617158832222523	NO	-
2998	ZINC04382999	6560	0.136167925222862	NO	-
2999	ZINC04408012	6579	0.13616770336337713	NO	-
3000	ZINC00904189	1297	0.1361535287648214	NO	-
3001	ZINC01961440	2899	0.1361512399354986	NO	-
3002	ZINC02717973	3767	0.13614162848406888	NO	-
3003	ZINC02889942	4112	0.13613241712963148	NO	-
3004	ZINC00795740	960	0.13612962620254235	NO	-
3005	ZINC03450052	4838	0.1361294476083721	NO	-
3006	ZINC03885569	5842	0.1361282639070541	NO	-
3007	ZINC02427742	3377	0.13611935955079688	NO	-
3008	ZINC02717895	3733	0.1361153133760315	NO	-
3009	ZINC03859690	5631	0.13610963240225535	NO	-
3010	ZINC03995359	72	0.13610377390812992	YES	9
3011	ZINC02819154	4017	0.13609888934385142	NO	-
3012	ZINC01503491	2712	0.1360949177630682	NO	-
3013	ZINC02209608	3048	0.13608642251921968	NO	-
3014	ZINC00312768	185	0.13605520367521756	NO	-
3015	ZINC00877105	1210	0.13603111036192897	NO	-
3016	ZINC02724188	3829	0.13602581122302113	NO	-
3017	ZINC02207269	3044	0.136010751900802	NO	-
3018	ZINC04004675	6123	0.13599698322764842	NO	-
3019	ZINC02724758	3886	0.13599364439991188	NO	-
3020	ZINC01040130	1729	0.13598033542592355	NO	-
3021	ZINC00294850	170	0.13596415249356292	NO	-
3022	ZINC01062043	1818	0.13595989895156804	NO	-
3023	ZINC01405071	2512	0.1359597465449582	NO	-
3024	ZINC01134707	2108	0.13594800369664767	NO	-
3025	ZINC02917496	4206	0.13594541166806393	NO	-
3026	ZINC01454328	2617	0.13593667800592296	NO	-
3027	ZINC00877900	1229	0.13593192560168257	NO	-
3028	ZINC00633374	582	0.13593103128650164	NO	-
3029	ZINC00712308	813	0.13592862409965323	NO	-
3030	ZINC03279920	4615	0.13590934694160087	NO	-
3031	ZINC03858550	5573	0.13589416986246586	NO	-
3032	ZINC04470437	6712	0.13589416986246586	NO	-
3033	ZINC03970119	5988	0.13587488751089719	NO	-
3034	ZINC03853471	5298	0.1358616389637728	NO	-
3035	ZINC00976127	1565	0.1358518880178669	NO	-
3036	ZINC00635354	592	0.13583749854769883	NO	-
3037	ZINC03235974	4553	0.13577482942260935	NO	-
3038	ZINC01441567	2596	0.13576815761663938	NO	-
3039	ZINC00864931	1148	0.13576793484275224	NO	-
3040	ZINC02724730	3871	0.13574918071098643	NO	-
3041	ZINC02919719	4249	0.13573274729057963	NO	-
3042	ZINC03867665	5787	0.135732524624142	NO	-
3043	ZINC02757954	3927	0.13572746778904335	NO	-
3044	ZINC03890891	5866	0.13572737273777338	NO	-
3045	ZINC04465175	6658	0.13572737273777338	NO	-
3046	ZINC03854485	5387	0.13571816133067524	NO	-
3047	ZINC00598855	503	0.13571325252774544	NO	-
3048	ZINC00633356	581	0.1356921034219896	NO	-
3049	ZINC00718298	829	0.13565854142371628	NO	-
3050	ZINC03852680	5212	0.13564209559499962	NO	-
3051	ZINC04129901	6304	0.13564125639043972	NO	-
3052	ZINC02112772	2977	0.13562097882035923	NO	-
3053	ZINC00723270	839	0.1356072728507268	NO	-
3054	ZINC00815721	1018	0.13560527715263754	NO	-
3055	ZINC00193870	109	0.13559491516376085	NO	-
3056	ZINC02724173	3820	0.1355752732756913	NO	-
3057	ZINC00645509	639	0.13555873312333352	NO	-
3058	ZINC02788841	3952	0.13551803434284876	NO	-
3059	ZINC00877893	1225	0.13551172898972041	NO	-
3060	ZINC04308452	6481	0.1355070761880798	NO	-
3061	ZINC00450521	353	0.1355070105093323	NO	-
3062	ZINC03389092	4759	0.13550610602045	NO	-
3063	ZINC03867196	5735	0.135498422750151	NO	-
3064	ZINC01440875	2589	0.13549769650677118	NO	-
3065	ZINC04033728	6206	0.13548958533829278	NO	-
3066	ZINC04005336	6133	0.1354773715310639	NO	-
3067	ZINC01460142	2628	0.13547305384067274	NO	-
3068	ZINC04223878	6386	0.13546804657926337	NO	-
3069	ZINC02200497	3029	0.13546746156171746	NO	-
3070	ZINC00947724	1497	0.13545174226167295	NO	-
3071	ZINC02724568	3850	0.13544922614748406	NO	-
3072	ZINC01085154	1909	0.13543261567568798	NO	-
3073	ZINC02918198	4225	0.1354280905379674	NO	-
3074	ZINC03853099	5255	0.1354276034165543	NO	-
3075	ZINC00752925	869	0.13541436948611213	NO	-
3076	ZINC02622781	3569	0.13538403261298942	NO	-
3077	ZINC02724190	3831	0.13538362942513937	NO	-
3078	ZINC03868019	5804	0.13538014487436634	NO	-
3079	ZINC01182780	2239	0.13537978260654435	NO	-
3080	ZINC03980684	6033	0.13536985236859825	NO	-
3081	ZINC02635116	3601	0.13536572360766722	NO	-
3082	ZINC04224081	6387	0.13536269327878103	NO	-
3083	ZINC00991737	1596	0.13534695120297033	NO	-
3084	ZINC01114737	2008	0.1353393694261008	NO	-
3085	ZINC01207575	2293	0.1353265649784872	NO	-
3086	ZINC03860034	5670	0.13532165465062157	NO	-
3087	ZINC02454144	3421	0.13530729372415645	NO	-
3088	ZINC04257350	6426	0.13530596580972415	NO	-
3089	ZINC00991384	1592	0.13530340037012692	NO	-
3090	ZINC01413578	2531	0.13530283237487928	NO	-
3091	ZINC02872247	4089	0.13528197575104875	NO	-
3092	ZINC02915379	4173	0.1352807137723171	NO	-
3093	ZINC00530520	409	0.13527922889602878	NO	-
3094	ZINC00684909	749	0.13527075777775743	NO	-
3095	ZINC00974721	1560	0.1352520460493088	NO	-
3096	ZINC02902477	4115	0.1352517766887614	NO	-
3097	ZINC01412545	2530	0.13525072777457117	NO	-
3098	ZINC00007301	1	0.13524525432615406	YES	1
3099	ZINC03866754	5700	0.13522253054005146	NO	-
3100	ZINC03892234	5872	0.13522202937106928	NO	-
3101	ZINC00791097	942	0.13521883973574217	NO	-
3102	ZINC03171876	4470	0.13521571204366256	NO	-
3103	ZINC02500140	3496	0.13520396715972022	NO	-
3104	ZINC00863666	1146	0.13519605961736608	NO	-
3105	ZINC03815695	41	0.1351780467957477	YES	8
3106	ZINC04070804	6244	0.13517798071718187	NO	-
3107	ZINC02724172	3819	0.1351741368536024	NO	-
3108	ZINC00897327	1289	0.13516906390509353	NO	-
3109	ZINC01206753	2289	0.13516310512239837	NO	-
3110	ZINC02639547	3610	0.13515509860435945	NO	-
3111	ZINC02757931	3925	0.13513647552413655	NO	-
3112	ZINC02291211	3172	0.13513477049880956	NO	-
3113	ZINC03957479	5939	0.13513327081703155	NO	-
3114	ZINC00818333	1026	0.13512806440718791	NO	-
3115	ZINC03867705	5790	0.13511505425091327	NO	-
3116	ZINC03974955	6020	0.13508955807258716	NO	-
3117	ZINC00471086	378	0.13508021585403823	NO	-
3118	ZINC02657161	3645	0.13507752074061283	NO	-
3119	ZINC00321735	188	0.1350765969108963	NO	-
3120	ZINC01110547	1988	0.1350720506901527	NO	-
3121	ZINC03867712	5797	0.13507023982800617	NO	-
3122	ZINC02874553	4098	0.13506174729116036	NO	-
3123	ZINC03858478	5563	0.135058826465466	NO	-
3124	ZINC04470366	6707	0.135058826465466	NO	-
3125	ZINC02724239	3839	0.13505465960287005	NO	-
3126	ZINC01387980	2477	0.135038517466038	NO	-
3127	ZINC03969378	5970	0.13503353632169346	NO	-
3128	ZINC04464374	6647	0.13502761860338094	NO	-
3129	ZINC04157105	6329	0.1350273646252345	NO	-
3130	ZINC02724536	3842	0.13502613546066544	NO	-
3131	ZINC03227180	4539	0.1350229866378574	NO	-
3132	ZINC02341599	3240	0.1350043015645084	NO	-
3133	ZINC03610704	4984	0.13500305682336666	NO	-
3134	ZINC04617906	17	0.1350000628356396	YES	2
3135	ZINC02915139	4164	0.13499795282376853	NO	-
3136	ZINC00471086	380	0.13499769032481992	NO	-
3137	ZINC01114740	2010	0.13499257567719214	NO	-
3138	ZINC00977660	1569	0.13498599069253214	NO	-
3139	ZINC00425627	310	0.1349798436059236	NO	-
3140	ZINC00713079	815	0.13497765468298153	NO	-
3141	ZINC02174244	3007	0.134963244573285	NO	-
3142	ZINC03548284	4931	0.13494337434133158	NO	-
3143	ZINC02220708	3070	0.13494073498920423	NO	-
3144	ZINC02922845	4250	0.1349286842393245	NO	-
3145	ZINC02208464	3046	0.13490006671958368	NO	-
3146	ZINC00940690	1474	0.1348998416489881	NO	-
3147	ZINC03958803	5941	0.13486923529221717	NO	-
3148	ZINC03194267	4504	0.13485743906140532	NO	-
3149	ZINC02724555	3847	0.13484339296972553	NO	-
3150	ZINC01505541	2720	0.1348389800334366	NO	-
3151	ZINC01134708	2109	0.13483581008030848	NO	-
3152	ZINC03857780	5513	0.13481355166240658	NO	-
3153	ZINC04224199	6391	0.13480354363658287	NO	-
3154	ZINC01115269	2016	0.13478324431317978	NO	-
3155	ZINC00840289	1080	0.13476901125276378	NO	-
3156	ZINC02748340	3912	0.1347674662822626	NO	-
3157	ZINC04167407	6343	0.13475685423274064	NO	-
3158	ZINC02621628	3564	0.13473561472089954	NO	-
3159	ZINC00536254	424	0.13473040953507934	NO	-
3160	ZINC01139485	2119	0.13472280594659491	NO	-
3161	ZINC03971354	6004	0.13471401038717504	NO	-
3162	ZINC02652502	3639	0.1346990956569085	NO	-
3163	ZINC02724185	3826	0.13469272879307004	NO	-
3164	ZINC00705651	795	0.134687048051339	NO	-
3165	ZINC04149504	6315	0.13467776588747293	NO	-
3166	ZINC00656162	681	0.13465405164768599	NO	-
3167	ZINC03867357	5765	0.13465361200537862	NO	-
3168	ZINC03855155	5440	0.13464874675671976	NO	-
3169	ZINC03853190	5269	0.13464129423927607	NO	-
3170	ZINC02358907	3273	0.13462400082996287	NO	-
3171	ZINC04114636	6279	0.13461696891014122	NO	-
3172	ZINC00885998	1267	0.13460801491509478	NO	-
3173	ZINC02873725	4091	0.13459188620173007	NO	-
3174	ZINC03857158	5485	0.1345678587745554	NO	-
3175	ZINC04464163	6643	0.1345678587745554	NO	-
3176	ZINC01054862	1784	0.13455366448180667	NO	-
3177	ZINC00918666	1379	0.1345421831157397	NO	-
3178	ZINC00862695	1142	0.13453849134372556	NO	-
3179	ZINC01115438	2017	0.13453636767968272	NO	-
3180	ZINC02717804	3716	0.13451628152891493	NO	-
3181	ZINC00608036	516	0.1345149595989224	NO	-
3182	ZINC03867357	5764	0.13450283865993345	NO	-
3183	ZINC00877630	1218	0.1345010503311119	NO	-
3184	ZINC01115632	2019	0.1344960969563334	NO	-
3185	ZINC01116242	2024	0.13447597985316231	NO	-
3186	ZINC00828054	1052	0.13447457399502893	NO	-
3187	ZINC00422872	299	0.13446417357485127	NO	-
3188	ZINC04060826	6233	0.13445881865619133	NO	-
3189	ZINC02665236	3654	0.13444045866976612	NO	-
3190	ZINC01085425	1910	0.134428057802121	NO	-
3191	ZINC02717880	3726	0.13441029669757762	NO	-
3192	ZINC01514875	2750	0.134378140990432	NO	-
3193	ZINC00418191	271	0.1343169989661926	NO	-
3194	ZINC01191863	2259	0.1343160278420167	NO	-
3195	ZINC01180123	2221	0.1343150877296663	NO	-
3196	ZINC01460142	2629	0.1343118939509675	NO	-
3197	ZINC02222732	3072	0.13430609935166848	NO	-
3198	ZINC01064182	1825	0.13430526182729086	NO	-
3199	ZINC03858681	5579	0.13427928088481142	NO	-
3200	ZINC01010129	1653	0.13427813790142248	NO	-
3201	ZINC00864934	1151	0.13425544366544825	NO	-
3202	ZINC00940455	1463	0.13425480596354125	NO	-
3203	ZINC02962862	4330	0.13425101927002897	NO	-
3204	ZINC01436440	2569	0.13424274823282623	NO	-
3205	ZINC02341568	3236	0.13424145130537254	NO	-
3206	ZINC04033112	6183	0.1342275592328354	NO	-
3207	ZINC03235320	4551	0.1342241892926316	NO	-
3208	ZINC02724727	3868	0.13420158313628608	NO	-
3209	ZINC03815762	136	0.13416907236484285	YES	19
3210	ZINC03866726	5698	0.13415219580422302	NO	-
3211	ZINC01104794	1966	0.1341394411704578	NO	-
3212	ZINC03906457	5895	0.13412118365747	NO	-
3213	ZINC00702158	778	0.1341174493109931	NO	-
3214	ZINC03888009	5846	0.13411139622612997	NO	-
3215	ZINC00799091	969	0.1341051332070862	NO	-
3216	ZINC04033093	6176	0.13410374062963445	NO	-
3217	ZINC00822101	1040	0.13407189096845204	NO	-
3218	ZINC02827223	4028	0.13406126677935298	NO	-
3219	ZINC00356577	218	0.13405926634732593	NO	-
3220	ZINC00704084	790	0.13405528361443358	NO	-
3221	ZINC03971522	6006	0.13405062538468002	NO	-
3222	ZINC01290728	2400	0.13404793201351603	NO	-
3223	ZINC03209364	4518	0.13404431351902896	NO	-
3224	ZINC01066090	1831	0.13403813120035782	NO	-
3225	ZINC02620440	3557	0.13403739283292718	NO	-
3226	ZINC02323220	3204	0.13403529219030083	NO	-
3227	ZINC03262454	4595	0.13402713528579582	NO	-
3228	ZINC01205664	2288	0.13402647573736376	NO	-
3229	ZINC02819374	4018	0.13401125018660454	NO	-
3230	ZINC03858258	5550	0.13398514113220875	NO	-
3231	ZINC03452949	4847	0.13397918727447772	NO	-
3232	ZINC04033151	6192	0.13397902506758924	NO	-
3233	ZINC01927637	2877	0.13397384782039212	NO	-
3234	ZINC01580627	2784	0.13396948972919423	NO	-
3235	ZINC04617900	82	0.13393056526643057	YES	9
3236	ZINC00669332	705	0.1339200572448831	NO	-
3237	ZINC00468004	374	0.13391968324791625	NO	-
3238	ZINC02972115	4342	0.13391088366348905	NO	-
3239	ZINC00574121	459	0.1339010960328027	NO	-
3240	ZINC01518714	2757	0.13388372475863164	NO	-
3241	ZINC01052408	1778	0.13387733200346918	NO	-
3242	ZINC00702158	777	0.1338730868954382	NO	-
3243	ZINC02472631	3472	0.133864375577395	NO	-
3244	ZINC02466525	3452	0.13384932382465972	NO	-
3245	ZINC02620504	3558	0.1338403936702007	NO	-
3246	ZINC03176707	4479	0.133825490331625	NO	-
3247	ZINC00672104	713	0.13381743394993195	NO	-
3248	ZINC01387981	2478	0.1338137635166851	NO	-
3249	ZINC00815904	1021	0.13380506699129144	NO	-
3250	ZINC01048264	1763	0.13379325899501396	NO	-
3251	ZINC02915140	4165	0.13378352390327486	NO	-
3252	ZINC03854882	5415	0.13377634722854842	NO	-
3253	ZINC03852604	5197	0.13376200844246208	NO	-
3254	ZINC01211759	2316	0.13374018593525544	NO	-
3255	ZINC00426390	316	0.1337365937266792	NO	-
3256	ZINC03885571	5843	0.13371240021135486	NO	-
3257	ZINC03029341	4406	0.13370965602142992	NO	-
3258	ZINC00955545	1524	0.133707805360137	NO	-
3259	ZINC03853815	5323	0.1337075552496325	NO	-
3260	ZINC01104795	1967	0.1336861150709985	NO	-
3261	ZINC01491957	2670	0.13368258330539037	NO	-
3262	ZINC01004740	1636	0.13367525846432776	NO	-
3263	ZINC00877895	1226	0.13365751721983543	NO	-
3264	ZINC02889944	4113	0.13364410028302287	NO	-
3265	ZINC03858523	5567	0.1336369238667053	NO	-
3266	ZINC04470427	6710	0.1336369238667053	NO	-
3267	ZINC03856093	5456	0.1336335524044289	NO	-
3268	ZINC00636204	604	0.13362625637347683	NO	-
3269	ZINC01405095	2515	0.13361381389655524	NO	-
3270	ZINC03594665	4968	0.13360221979217346	NO	-
3271	ZINC00705650	794	0.13359270053946254	NO	-
3272	ZINC00975238	1562	0.133583954966868	NO	-
3273	ZINC00807867	997	0.13358202415201836	NO	-
3274	ZINC01182475	2232	0.1335693834929966	NO	-
3275	ZINC00666495	696	0.13356829166168385	NO	-
3276	ZINC01500223	2704	0.133558470256018	NO	-
3277	ZINC03866918	5709	0.13355777391044635	NO	-
3278	ZINC03854364	5374	0.13355269349314738	NO	-
3279	ZINC03519341	4915	0.13354991285806314	NO	-
3280	ZINC03518757	4912	0.13353981223977468	NO	-
3281	ZINC01519324	2761	0.1335374676402354	NO	-
3282	ZINC00303172	176	0.13353414179171239	NO	-
3283	ZINC03181960	4489	0.13352342271891257	NO	-
3284	ZINC03854972	5420	0.13352292983676212	NO	-
3285	ZINC01519323	2760	0.13351770818055808	NO	-
3286	ZINC01980611	2915	0.13351550844230164	NO	-
3287	ZINC01050062	1772	0.13350889404341473	NO	-
3288	ZINC00793967	952	0.13350650823888094	NO	-
3289	ZINC01032887	1695	0.13350210441551214	NO	-
3290	ZINC02078879	2958	0.1334939706320811	NO	-
3291	ZINC01215073	2325	0.13348648427126444	NO	-
3292	ZINC02724177	3823	0.13347609222036688	NO	-
3293	ZINC00915726	1339	0.13346862426429826	NO	-
3294	ZINC01405091	2514	0.13346387172541824	NO	-
3295	ZINC04383940	6562	0.13343796363282126	NO	-
3296	ZINC00882141	1244	0.13343672156944342	NO	-
3297	ZINC02371326	3296	0.13342246994430962	NO	-
3298	ZINC04342135	6506	0.13341810141179056	NO	-
3299	ZINC04511290	6752	0.1334120707251503	NO	-
3300	ZINC01034831	1706	0.1333922549515166	NO	-
3301	ZINC01405049	2510	0.13338244221797366	NO	-
3302	ZINC01156779	2155	0.13338134054726525	NO	-
3303	ZINC01384304	2464	0.13336820398276697	NO	-
3304	ZINC00591295	481	0.13334227682375357	NO	-
3305	ZINC00279346	165	0.13331769951017372	NO	-
3306	ZINC03032931	4412	0.13330017773534095	NO	-
3307	ZINC02859516	4064	0.13326721919303872	NO	-
3308	ZINC01180708	2226	0.13326049390857264	NO	-
3309	ZINC00567874	453	0.13325243268697912	NO	-
3310	ZINC01436655	2572	0.13324800124165895	NO	-
3311	ZINC00805108	987	0.13323388446983825	NO	-
3312	ZINC02402547	3323	0.1332200603019265	NO	-
3313	ZINC02365470	3290	0.13321979134963832	NO	-
3314	ZINC01408768	2526	0.13320413646810159	NO	-
3315	ZINC01162098	2171	0.13319243658941074	NO	-
3316	ZINC04224144	6389	0.13318392681533467	NO	-
3317	ZINC02627825	3587	0.13317894601194993	NO	-
3318	ZINC04032635	6152	0.13316360481268077	NO	-
3319	ZINC01028471	1678	0.13315469392584425	NO	-
3320	ZINC01109179	1980	0.13314716384734726	NO	-
3321	ZINC04369381	6539	0.1331362699962845	NO	-
3322	ZINC04167407	6344	0.13312417760359624	NO	-
3323	ZINC00719970	832	0.13311269040434942	NO	-
3324	ZINC03970445	5996	0.13310688865368547	NO	-
3325	ZINC02717804	3714	0.13308457237735088	NO	-
3326	ZINC01107360	1975	0.133081866835787	NO	-
3327	ZINC01502085	2706	0.13307096648420708	NO	-
3328	ZINC00426468	318	0.13306863125814902	NO	-
3329	ZINC00917177	1341	0.13305807827154217	NO	-
3330	ZINC02621253	3561	0.13304870940252564	NO	-
3331	ZINC04001019	6091	0.13303714109119116	NO	-
3332	ZINC00934747	1437	0.13303593930585178	NO	-
3333	ZINC04448193	6627	0.13301692291519	NO	-
3334	ZINC02724571	3851	0.1330158824781042	NO	-
3335	ZINC01181711	2229	0.13300940559083088	NO	-
3336	ZINC01155329	2149	0.13300495584896918	NO	-
3337	ZINC00993658	1607	0.13300315355748796	NO	-
3338	ZINC02953658	4314	0.13300282515750514	NO	-
3339	ZINC02717802	3712	0.1329924520771418	NO	-
3340	ZINC03132963	4463	0.13299184978109221	NO	-
3341	ZINC03854853	5414	0.13298750401504716	NO	-
3342	ZINC01077049	1880	0.13298732189329948	NO	-
3343	ZINC01208529	2297	0.13298185160790219	NO	-
3344	ZINC00471086	379	0.13292905139694952	NO	-
3345	ZINC00360424	220	0.132926683443068	NO	-
3346	ZINC00784656	937	0.13291971606006256	NO	-
3347	ZINC03854883	5416	0.1329156308267721	NO	-
3348	ZINC03851638	5157	0.13289951797627703	NO	-
3349	ZINC01116244	2025	0.13288043275209122	NO	-
3350	ZINC02322921	3202	0.13287879792679264	NO	-
3351	ZINC03867262	5751	0.13287839030603502	NO	-
3352	ZINC00803091	980	0.13287742963158458	NO	-
3353	ZINC00940451	1461	0.13287203129111444	NO	-
3354	ZINC02919202	4243	0.13283374336783074	NO	-
3355	ZINC03632817	5002	0.1328158957882371	NO	-
3356	ZINC03899531	5885	0.13280879991712036	NO	-
3357	ZINC00826827	1049	0.13280623293425983	NO	-
3358	ZINC03853064	5245	0.13280392368586016	NO	-
3359	ZINC02724538	3844	0.13280089115746468	NO	-
3360	ZINC03858532	5570	0.13278404988742656	NO	-
3361	ZINC00545604	438	0.13277672047639022	NO	-
3362	ZINC00403530	247	0.13276195139194993	NO	-
3363	ZINC00721931	835	0.13275043687517452	NO	-
3364	ZINC02341596	3237	0.132749889778803	NO	-
3365	ZINC00629941	574	0.13274269917713852	NO	-
3366	ZINC04292039	6462	0.13273456646583903	NO	-
3367	ZINC01056405	1791	0.13270415914553974	NO	-
3368	ZINC03990215	6063	0.13269239738770386	NO	-
3369	ZINC00636137	603	0.1326655449151549	NO	-
3370	ZINC02348559	3252	0.1326624952439954	NO	-
3371	ZINC00842154	1091	0.13264838020612052	NO	-
3372	ZINC01181710	2228	0.13264687318458257	NO	-
3373	ZINC01249685	2373	0.1326427829870693	NO	-
3374	ZINC03983097	6043	0.13259721980020103	NO	-
3375	ZINC02708871	3690	0.1325860167527869	NO	-
3376	ZINC00807869	998	0.13258513391188087	NO	-
3377	ZINC04369199	6538	0.13258323933217844	NO	-
3378	ZINC03311447	4658	0.13257178270327627	NO	-
3379	ZINC03851055	5128	0.13256682122544844	NO	-
3380	ZINC01074160	1863	0.13255879576553953	NO	-
3381	ZINC00803088	979	0.13255741602422397	NO	-
3382	ZINC01207341	2291	0.13255540118550974	NO	-
3383	ZINC04224236	6395	0.13253907298481685	NO	-
3384	ZINC02762354	3929	0.13253272226757928	NO	-
3385	ZINC02724575	3853	0.13252623844028816	NO	-
3386	ZINC03853067	5246	0.13251724971071016	NO	-
3387	ZINC00918490	1366	0.132517209410712	NO	-
3388	ZINC00918121	1346	0.13250886610359758	NO	-
3389	ZINC03032992	4414	0.13250819594920865	NO	-
3390	ZINC03216284	4528	0.1325036936793206	NO	-
3391	ZINC01152153	2138	0.13248121331664964	NO	-
3392	ZINC02464029	3444	0.13245049725640093	NO	-
3393	ZINC02110015	2976	0.13244767277026617	NO	-
3394	ZINC00940456	1464	0.13243735543873708	NO	-
3395	ZINC01354437	2451	0.13242931202160158	NO	-
3396	ZINC02403521	3326	0.13242910383356174	NO	-
3397	ZINC00638093	610	0.132417751019797	NO	-
3398	ZINC03855156	5441	0.1324150333818846	NO	-
3399	ZINC01208664	2299	0.13240999480596877	NO	-
3400	ZINC03852627	5203	0.1324001472715595	NO	-
3401	ZINC04441321	6597	0.13239487007663517	NO	-
3402	ZINC04167407	6345	0.13239256010029846	NO	-
3403	ZINC00420007	278	0.1323841216445105	NO	-
3404	ZINC01509629	2732	0.1323790827318528	NO	-
3405	ZINC02523538	3519	0.13237758922712392	NO	-
3406	ZINC00892043	1282	0.1323652507731815	NO	-
3407	ZINC01116239	2022	0.1323610334754232	NO	-
3408	ZINC00877896	1227	0.1323568579914436	NO	-
3409	ZINC02919198	4240	0.132351794855216	NO	-
3410	ZINC00527396	404	0.13233650784668916	NO	-
3411	ZINC04033112	6184	0.13233332880592194	NO	-
3412	ZINC00869054	1178	0.13232620826375233	NO	-
3413	ZINC01405014	2508	0.13231859104822968	NO	-
3414	ZINC03858496	5566	0.13231237632944884	NO	-
3415	ZINC02456713	3431	0.1323123524329533	NO	-
3416	ZINC00815896	1019	0.1323117165717435	NO	-
3417	ZINC00247382	150	0.13230511850689247	NO	-
3418	ZINC02915115	4160	0.13228415193551143	NO	-
3419	ZINC02804071	4002	0.13226373830491217	NO	-
3420	ZINC00944357	1488	0.13224779929710148	NO	-
3421	ZINC01032110	1694	0.1322265946337673	NO	-
3422	ZINC02163832	3004	0.13220448642501276	NO	-
3423	ZINC01498232	2690	0.13220207588166033	NO	-
3424	ZINC03854331	5366	0.13219942414544153	NO	-
3425	ZINC01210373	2308	0.13218716601897754	NO	-
3426	ZINC00952208	1510	0.13218541163271913	NO	-
3427	ZINC02412351	3350	0.13218539109456573	NO	-
3428	ZINC02717740	3708	0.13214826161029244	NO	-
3429	ZINC04348627	6510	0.13214634779980117	NO	-
3430	ZINC01122068	2053	0.13214590864902345	NO	-
3431	ZINC02757427	3924	0.13214287672191796	NO	-
3432	ZINC00422818	290	0.1321402839780609	NO	-
3433	ZINC03834012	20	0.1321321688206024	YES	2
3434	ZINC04148795	6313	0.13211731987845884	NO	-
3435	ZINC00873273	1191	0.1321117734517428	NO	-
3436	ZINC02724191	3832	0.13209556953785004	NO	-
3437	ZINC03867712	5796	0.13209529631435887	NO	-
3438	ZINC00956680	1542	0.1320885030461347	NO	-
3439	ZINC01721140	2799	0.13207618868181892	NO	-
3440	ZINC01502625	2711	0.13207340397786116	NO	-
3441	ZINC01110546	1987	0.13205800343005344	NO	-
3442	ZINC00915674	1330	0.132057595425324	NO	-
3443	ZINC00887630	1279	0.1320520106716168	NO	-
3444	ZINC00905526	1306	0.1320446747005567	NO	-
3445	ZINC01129447	2089	0.1319820932758272	NO	-
3446	ZINC01980401	2909	0.13194247890562708	NO	-
3447	ZINC02717895	3736	0.1319373462216926	NO	-
3448	ZINC03401977	4783	0.13191772305039492	NO	-
3449	ZINC00783556	931	0.1319174183858614	NO	-
3450	ZINC00709345	808	0.13191406321906377	NO	-
3451	ZINC00655204	671	0.13191067330031384	NO	-
3452	ZINC02466046	3450	0.13190897230138976	NO	-
3453	ZINC01182566	2234	0.13190750717441294	NO	-
3454	ZINC01269630	2387	0.13188718202630065	NO	-
3455	ZINC01074969	1868	0.13185868243980506	NO	-
3456	ZINC01509636	2733	0.13185595373949102	NO	-
3457	ZINC01404990	2507	0.13185262138360715	NO	-
3458	ZINC00956679	1541	0.13182540964292613	NO	-
3459	ZINC02051759	2939	0.13181962873154907	NO	-
3460	ZINC02337427	3230	0.1317987418799159	NO	-
3461	ZINC03851411	5146	0.13178793850081028	NO	-
3462	ZINC00702811	779	0.13178688149424617	NO	-
3463	ZINC02138460	2997	0.13177797525065113	NO	-
3464	ZINC03594143	4965	0.13175673579581573	NO	-
3465	ZINC03844459	5074	0.13171259397193388	NO	-
3466	ZINC03859254	5602	0.1317006260771898	NO	-
3467	ZINC00682221	744	0.13170031557078637	NO	-
3468	ZINC00344155	212	0.13169662572574772	NO	-
3469	ZINC00794850	957	0.13167537765724	NO	-
3470	ZINC04442234	6601	0.13167206064942374	NO	-
3471	ZINC01386174	2470	0.1316575020496779	NO	-
3472	ZINC01125703	2068	0.13165592322079425	NO	-
3473	ZINC01025792	1672	0.1316373450414505	NO	-
3474	ZINC03854359	5371	0.13162770415382935	NO	-
3475	ZINC00727188	848	0.13157632718299136	NO	-
3476	ZINC02717966	3759	0.13157592273651117	NO	-
3477	ZINC02717808	3719	0.1315704838752298	NO	-
3478	ZINC00684910	750	0.13156603044343373	NO	-
3479	ZINC00944356	1487	0.1315618100095329	NO	-
3480	ZINC00885425	1261	0.1315567036822888	NO	-
3481	ZINC02393242	3312	0.13154038857221856	NO	-
3482	ZINC04292112	6467	0.13153188006424518	NO	-
3483	ZINC04033151	6191	0.1315310367923866	NO	-
3484	ZINC02686322	3661	0.13152181215234926	NO	-
3485	ZINC01407294	2522	0.13150786752261415	NO	-
3486	ZINC04408012	6578	0.13150115612285626	NO	-
3487	ZINC01088646	1917	0.13149369739341804	NO	-
3488	ZINC03815778	132	0.1314742889163097	YES	16
3489	ZINC02447662	3412	0.13146843066493896	NO	-
3490	ZINC02500076	3488	0.131466920591577	NO	-
3491	ZINC03856103	5464	0.1314631798224733	NO	-
3492	ZINC00646418	646	0.13146313032730758	NO	-
3493	ZINC02438431	3392	0.13146147157396765	NO	-
3494	ZINC00411172	250	0.13144294551353475	NO	-
3495	ZINC02691571	3666	0.13143586024538365	NO	-
3496	ZINC04617913	100	0.13141255089301393	YES	9
3497	ZINC03971527	6007	0.13140878959487629	NO	-
3498	ZINC04470195	6700	0.13140878959487629	NO	-
3499	ZINC02724752	3880	0.13138026563590452	NO	-
3500	ZINC02365473	3291	0.13137680681571945	NO	-
3501	ZINC04470777	6716	0.13137333730181366	NO	-
3502	ZINC03866681	5690	0.13135019420686456	NO	-
3503	ZINC00716250	820	0.13134161385487234	NO	-
3504	ZINC03344346	4695	0.13133738931632322	NO	-
3505	ZINC02331907	3221	0.13133334943022776	NO	-
3506	ZINC02737680	3902	0.1313317300386481	NO	-
3507	ZINC01200580	2278	0.13130353238592626	NO	-
3508	ZINC03533929	4923	0.13129489441075784	NO	-
3509	ZINC03817896	5053	0.13129345006119295	NO	-
3510	ZINC03851870	5169	0.1312800161577506	NO	-
3511	ZINC03236946	4560	0.13127148545898037	NO	-
3512	ZINC04443157	6609	0.13122613942584513	NO	-
3513	ZINC03418791	4807	0.13122507152572002	NO	-
3514	ZINC02873727	4093	0.13121786442874556	NO	-
3515	ZINC03854034	5345	0.13121344397042747	NO	-
3516	ZINC02724722	3863	0.13121333557383583	NO	-
3517	ZINC00918485	1364	0.13120058371364107	NO	-
3518	ZINC03452615	4839	0.1311848955597217	NO	-
3519	ZINC03853707	5315	0.13118367528922084	NO	-
3520	ZINC03491176	4874	0.131179664939347	NO	-
3521	ZINC00919537	1397	0.13117830737617706	NO	-
3522	ZINC02724219	3836	0.13114756835109004	NO	-
3523	ZINC01010005	1648	0.13114694752308	NO	-
3524	ZINC01249763	2375	0.13114476017419616	NO	-
3525	ZINC03868110	5813	0.13114313560624277	NO	-
3526	ZINC02409769	3346	0.13114125399466553	NO	-
3527	ZINC02999285	4379	0.1311401878611715	NO	-
3528	ZINC02919199	4241	0.13113000681163886	NO	-
3529	ZINC02915121	4162	0.13112922424112386	NO	-
3530	ZINC02348536	3251	0.1311188267715938	NO	-
3531	ZINC04224183	6390	0.13111444498861874	NO	-
3532	ZINC00028436	22	0.13108896735896214	NO	-
3533	ZINC01738142	2805	0.1310841018579165	NO	-
3534	ZINC04033149	6190	0.13107832423792956	NO	-
3535	ZINC01462271	2632	0.1310590572590322	NO	-
3536	ZINC03867315	5755	0.13105547266312922	NO	-
3537	ZINC01182567	2235	0.13103220679340274	NO	-
3538	ZINC03235061	4547	0.1310289447218655	NO	-
3539	ZINC00877785	1221	0.13102289664117883	NO	-
3540	ZINC04001030	6093	0.13101609181576057	NO	-
3541	ZINC00919598	1407	0.13101572886100024	NO	-
3542	ZINC00727262	849	0.13101495423199716	NO	-
3543	ZINC04380242	6554	0.13098061925475463	NO	-
3544	ZINC01224434	2337	0.13096057182956752	NO	-
3545	ZINC00980637	1572	0.1309534625309466	NO	-
3546	ZINC04138376	6310	0.13094909363933	NO	-
3547	ZINC02724202	3835	0.13092038473722206	NO	-
3548	ZINC04622895	6771	0.13091254781585085	NO	-
3549	ZINC03642310	5011	0.13090802873704532	NO	-
3550	ZINC01168533	2182	0.13089810132705407	NO	-
3551	ZINC03867614	5781	0.1308978820510342	NO	-
3552	ZINC03859732	5636	0.13089293893071505	NO	-
3553	ZINC04104150	6267	0.13089063025286207	NO	-
3554	ZINC00915703	1335	0.13088710219342364	NO	-
3555	ZINC00834966	1073	0.13086634840586098	NO	-
3556	ZINC00677810	729	0.13086296563252128	NO	-
3557	ZINC02836890	4032	0.1308185841933382	NO	-
3558	ZINC00628612	560	0.13080597571181116	NO	-
3559	ZINC00876275	1208	0.1307818475732831	NO	-
3560	ZINC02789690	3955	0.13077783210222815	NO	-
3561	ZINC01230788	2352	0.13076534564768283	NO	-
3562	ZINC00640050	617	0.1307536302569045	NO	-
3563	ZINC03296665	4638	0.13074750260347273	NO	-
3564	ZINC03513605	4896	0.1307354946629557	NO	-
3565	ZINC01146509	2134	0.13072895025349426	NO	-
3566	ZINC03131364	4460	0.1307223261397351	NO	-
3567	ZINC03452924	4846	0.13071350074237617	NO	-
3568	ZINC03642312	5012	0.13067556364650268	NO	-
3569	ZINC00881518	1241	0.13066795414718246	NO	-
3570	ZINC02724576	3854	0.13065993484308222	NO	-
3571	ZINC00919600	1408	0.13065945266753423	NO	-
3572	ZINC03851103	5136	0.13065487953339605	NO	-
3573	ZINC01033715	1702	0.1306422853807449	NO	-
3574	ZINC03012955	4386	0.13063733046334655	NO	-
3575	ZINC02724723	3864	0.13063545018731235	NO	-
3576	ZINC01389438	2480	0.13063299427448938	NO	-
3577	ZINC03864376	5687	0.1306193096504543	NO	-
3578	ZINC02642663	3619	0.13061004259414022	NO	-
3579	ZINC02916421	4194	0.13060145228046602	NO	-
3580	ZINC00915669	1327	0.13059700702451077	NO	-
3581	ZINC02918163	4223	0.13055924604642324	NO	-
3582	ZINC02717896	3739	0.13054015708851013	NO	-
3583	ZINC03665075	5027	0.13054013039829077	NO	-
3584	ZINC01010130	1654	0.1305022267677256	NO	-
3585	ZINC03851870	5170	0.13049097917197708	NO	-
3586	ZINC02830563	4029	0.1304894630757432	NO	-
3587	ZINC04039417	6221	0.13047501288672955	NO	-
3588	ZINC04341978	6504	0.13045848433870422	NO	-
3589	ZINC02793572	3963	0.13045642727170287	NO	-
3590	ZINC01567141	2782	0.13045164934058634	NO	-
3591	ZINC01046646	1754	0.1304418561286805	NO	-
3592	ZINC03817896	5054	0.1304417716188502	NO	-
3593	ZINC02724756	3884	0.1304199096245377	NO	-
3594	ZINC01129447	2088	0.13041869132532766	NO	-
3595	ZINC03855106	5434	0.13040342987211362	NO	-
3596	ZINC01154134	2145	0.13040311262743612	NO	-
3597	ZINC00937577	1452	0.13039780387514185	NO	-
3598	ZINC03625283	4994	0.13039379653890892	NO	-
3599	ZINC00420301	280	0.13038813641926392	NO	-
3600	ZINC03560803	4943	0.13038656869026988	NO	-
3601	ZINC04033093	6175	0.13038351966195177	NO	-
3602	ZINC01006919	1644	0.13036207327641625	NO	-
3603	ZINC02240601	3123	0.13035951954839645	NO	-
3604	ZINC03449033	4837	0.13034371140919332	NO	-
3605	ZINC04108458	6275	0.1303369395234815	NO	-
3606	ZINC00919571	1404	0.13031088967978505	NO	-
3607	ZINC04292045	6464	0.1302986608626851	NO	-
3608	ZINC03853256	5282	0.13029744492762238	NO	-
3609	ZINC01090893	1931	0.13029371153672786	NO	-
3610	ZINC03452882	4844	0.13028323847111173	NO	-
3611	ZINC03298913	4643	0.13026410379289619	NO	-
3612	ZINC03868366	5817	0.1302611045036888	NO	-
3613	ZINC04466006	6672	0.1302611045036888	NO	-
3614	ZINC02426971	3375	0.1302560796587246	NO	-
3615	ZINC04169833	6357	0.13025505715446944	NO	-
3616	ZINC02220292	3069	0.1302436837553728	NO	-
3617	ZINC02494130	3484	0.13024290770078303	NO	-
3618	ZINC04146910	6312	0.13024082728653907	NO	-
3619	ZINC02686327	3663	0.130238705630773	NO	-
3620	ZINC02874121	4097	0.13023824761503738	NO	-
3621	ZINC01161597	2170	0.1302298380325173	NO	-
3622	ZINC04034028	6215	0.13022555051238155	NO	-
3623	ZINC02335806	3228	0.13022122346482515	NO	-
3624	ZINC03401974	4782	0.1302134362670243	NO	-
3625	ZINC03247274	4574	0.13021051672343323	NO	-
3626	ZINC01514881	2751	0.130196667438436	NO	-
3627	ZINC02217193	3060	0.13018023101356047	NO	-
3628	ZINC01440145	2583	0.130176782968722	NO	-
3629	ZINC04595871	6765	0.13017090669159687	NO	-
3630	ZINC02915800	4180	0.13014927211557895	NO	-
3631	ZINC04124442	6287	0.13013121689745058	NO	-
3632	ZINC02915797	4179	0.1301138234424136	NO	-
3633	ZINC03790549	5043	0.13010478915709658	NO	-
3634	ZINC04033030	6164	0.1301034088595525	NO	-
3635	ZINC00832885	1069	0.13009386674686943	NO	-
3636	ZINC03855060	5425	0.1300774835602267	NO	-
3637	ZINC04266342	6431	0.1300139778194583	NO	-
3638	ZINC01069116	1841	0.13000750180772844	NO	-
3639	ZINC04063077	6239	0.12999845075290123	NO	-
3640	ZINC00726817	846	0.12998280284708477	NO	-
3641	ZINC03859923	5656	0.12997618486090215	NO	-
3642	ZINC03810102	133	0.12996405785947795	YES	17
3643	ZINC04119063	6282	0.12995834682588492	NO	-
3644	ZINC00866688	1163	0.12995059029091904	NO	-
3645	ZINC01010004	1647	0.12992607244168278	NO	-
3646	ZINC00703564	788	0.12992570880454105	NO	-
3647	ZINC04281763	6456	0.1299234679843742	NO	-
3648	ZINC02969864	4337	0.12990735184000957	NO	-
3649	ZINC00594130	493	0.12988164017793463	NO	-
3650	ZINC03858470	5561	0.12987759874261434	NO	-
3651	ZINC04470358	6706	0.12987759874261434	NO	-
3652	ZINC00919538	1398	0.1298719870458362	NO	-
3653	ZINC02380966	3306	0.12986928356366567	NO	-
3654	ZINC02324595	3206	0.12986105735567885	NO	-
3655	ZINC00919568	1403	0.12985752183114885	NO	-
3656	ZINC02324597	3207	0.12985742984623277	NO	-
3657	ZINC00955621	1527	0.1298397421462694	NO	-
3658	ZINC01753251	2816	0.12983398614822075	NO	-
3659	ZINC01051438	1776	0.12980696507764958	NO	-
3660	ZINC03472921	4858	0.12980550153460552	NO	-
3661	ZINC03850914	5120	0.12980049780218825	NO	-
3662	ZINC02240602	3124	0.1297751319417251	NO	-
3663	ZINC02449086	3414	0.1297746719225075	NO	-
3664	ZINC03969906	5984	0.12977075455342157	NO	-
3665	ZINC02327056	3214	0.1297617301792252	NO	-
3666	ZINC01247062	2368	0.12975660148755278	NO	-
3667	ZINC01101547	1950	0.12974723767434024	NO	-
3668	ZINC00181545	100	0.12969270140354364	NO	-
3669	ZINC02724171	3818	0.12968917491819093	NO	-
3670	ZINC03026998	4403	0.1296839753939309	NO	-
3671	ZINC02724537	3843	0.12968224318804034	NO	-
3672	ZINC01427125	2560	0.12967843948371066	NO	-
3673	ZINC03030978	4411	0.12966554049747342	NO	-
3674	ZINC02333781	3224	0.12965347496730634	NO	-
3675	ZINC02724166	3814	0.12963459183528644	NO	-
3676	ZINC01076351	1875	0.1296041785040935	NO	-
3677	ZINC00535876	423	0.12960202452334493	NO	-
3678	ZINC02874120	4096	0.12959483325925528	NO	-
3679	ZINC01491987	2671	0.12956794552773762	NO	-
3680	ZINC00423675	303	0.12954332539781105	NO	-
3681	ZINC02241135	3125	0.12950013599202556	NO	-
3682	ZINC02788950	3954	0.1294987578479759	NO	-
3683	ZINC02652488	3638	0.12949571461189013	NO	-
3684	ZINC04033166	6197	0.12948768033148392	NO	-
3685	ZINC01108542	1978	0.12947316935829176	NO	-
3686	ZINC01050103	1773	0.12947170396482532	NO	-
3687	ZINC01561287	2779	0.12945987419721078	NO	-
3688	ZINC02915118	4161	0.12945800693791737	NO	-
3689	ZINC02686326	3662	0.12945139503290423	NO	-
3690	ZINC02423008	3367	0.12944985514634708	NO	-
3691	ZINC01756057	2820	0.12944116842522194	NO	-
3692	ZINC01440144	2582	0.12941491206279282	NO	-
3693	ZINC00936139	1439	0.1293978497476673	NO	-
3694	ZINC03855192	5445	0.1293926057272255	NO	-
3695	ZINC00645522	640	0.12938970480074535	NO	-
3696	ZINC02724728	3869	0.129374847983307	NO	-
3697	ZINC02919200	4242	0.12937070180465515	NO	-
3698	ZINC03815706	8	0.12935388562546912	YES	1
3699	ZINC03660385	5018	0.1293383395171216	NO	-
3700	ZINC00716955	826	0.12933686095279748	NO	-
3701	ZINC03950536	5929	0.12933595457633082	NO	-
3702	ZINC03815692	114	0.12932309526825175	YES	12
3703	ZINC00791340	945	0.12932156222277236	NO	-
3704	ZINC04223217	6382	0.12931777913083273	NO	-
3705	ZINC01509625	2731	0.12931512515054214	NO	-
3706	ZINC04610757	6768	0.12930825020863237	NO	-
3707	ZINC02724751	3879	0.1293026632505769	NO	-
3708	ZINC01034872	1708	0.12930144245427055	NO	-
3709	ZINC03857638	5504	0.12929996856345757	NO	-
3710	ZINC00643849	628	0.1292861865917284	NO	-
3711	ZINC04363897	6535	0.12927851657180597	NO	-
3712	ZINC04169117	6354	0.12925601944036214	NO	-
3713	ZINC02708873	3691	0.12923521763980256	NO	-
3714	ZINC02416561	3359	0.1292317587208944	NO	-
3715	ZINC02651377	3633	0.12922215363554979	NO	-
3716	ZINC02717973	3765	0.129215465043041	NO	-
3717	ZINC04129888	6301	0.12920139639992495	NO	-
3718	ZINC04375348	6551	0.12920037713824475	NO	-
3719	ZINC02423425	3368	0.1291980098736496	NO	-
3720	ZINC02957285	4325	0.12918630462140027	NO	-
3721	ZINC00919431	1389	0.12917301357010585	NO	-
3722	ZINC03852677	5210	0.12916945470135927	NO	-
3723	ZINC00956739	1546	0.12916490461635555	NO	-
3724	ZINC04146910	6311	0.12914932075507066	NO	-
3725	ZINC02717972	3762	0.1291364361721768	NO	-
3726	ZINC02717972	3764	0.1291364361721768	NO	-
3727	ZINC04266403	6433	0.12913485804766245	NO	-
3728	ZINC04033166	6198	0.12912732960356435	NO	-
3729	ZINC01510487	2745	0.12912259756041636	NO	-
3730	ZINC01438262	2577	0.12910790158221966	NO	-
3731	ZINC03610561	4983	0.12909704414638618	NO	-
3732	ZINC01502503	2710	0.12908463949017576	NO	-
3733	ZINC00477815	385	0.1290715857961656	NO	-
3734	ZINC00546700	440	0.1290421121964935	NO	-
3735	ZINC00428318	327	0.12903649828166674	NO	-
3736	ZINC00919674	1416	0.1290323928608002	NO	-
3737	ZINC00918478	1361	0.12903098597766538	NO	-
3738	ZINC03851368	5143	0.1289945800696289	NO	-
3739	ZINC00877903	1231	0.12898191570774656	NO	-
3740	ZINC00282194	166	0.12897510719970484	NO	-
3741	ZINC00936139	1438	0.1289702637522631	NO	-
3742	ZINC02795564	3980	0.1289636075495397	NO	-
3743	ZINC03983403	6048	0.12895387539484057	NO	-
3744	ZINC02965687	4332	0.128953665673976	NO	-
3745	ZINC01037031	1716	0.1289352491233775	NO	-
3746	ZINC02818791	4014	0.12893366280918458	NO	-
3747	ZINC02402548	3324	0.12892759046177155	NO	-
3748	ZINC03642308	5010	0.12891908906869448	NO	-
3749	ZINC04004712	6125	0.1289150088664668	NO	-
3750	ZINC04464197	6644	0.12890681635737897	NO	-
3751	ZINC04126300	6293	0.12890447093864654	NO	-
3752	ZINC03034885	4420	0.12890193527644608	NO	-
3753	ZINC01438265	2580	0.12890060305677234	NO	-
3754	ZINC00816737	1022	0.12889933488260222	NO	-
3755	ZINC03269059	4601	0.1288986741440507	NO	-
3756	ZINC01924436	2873	0.12886316495393857	NO	-
3757	ZINC00991804	1600	0.12885397506777935	NO	-
3758	ZINC00991801	1597	0.12883984162225368	NO	-
3759	ZINC00882210	1245	0.12882590198151495	NO	-
3760	ZINC04477424	6722	0.12881792638950634	NO	-
3761	ZINC03282807	4621	0.12881752235592211	NO	-
3762	ZINC04357955	6525	0.12881558860559894	NO	-
3763	ZINC01176891	2208	0.1287916710923376	NO	-
3764	ZINC03859938	5657	0.12879028373318246	NO	-
3765	ZINC01101584	1951	0.12878828462350125	NO	-
3766	ZINC02317561	3195	0.12878660571781803	NO	-
3767	ZINC03039918	4425	0.12877739033281746	NO	-
3768	ZINC00070733	54	0.12877241898843675	NO	-
3769	ZINC00816738	1023	0.12876147806665456	NO	-
3770	ZINC02118580	2986	0.12875857486487502	NO	-
3771	ZINC02500140	3497	0.12875392129833543	NO	-
3772	ZINC03854698	5407	0.12874839548326372	NO	-
3773	ZINC04070465	6242	0.12874730748619503	NO	-
3774	ZINC02724729	3870	0.12874530155963626	NO	-
3775	ZINC01131650	2100	0.12874006812313243	NO	-
3776	ZINC04470224	6701	0.12869233591659004	NO	-
3777	ZINC00877425	1212	0.12869157300173625	NO	-
3778	ZINC03851671	5160	0.12868972727532005	NO	-
3779	ZINC03274433	4611	0.12864857862641524	NO	-
3780	ZINC03864384	5689	0.12864831881270494	NO	-
3781	ZINC00854198	1121	0.12864686532885886	NO	-
3782	ZINC03604549	4977	0.12861978669717503	NO	-
3783	ZINC02455175	3422	0.1286106883244982	NO	-
3784	ZINC04077624	6252	0.12860162154913715	NO	-
3785	ZINC01509717	2736	0.12859905503699903	NO	-
3786	ZINC02869310	4086	0.12858308593541243	NO	-
3787	ZINC04124493	6289	0.12857981279614444	NO	-
3788	ZINC00912365	1325	0.1285733095995179	NO	-
3789	ZINC02859451	4063	0.12857192820987806	NO	-
3790	ZINC04275375	6447	0.12856713114068627	NO	-
3791	ZINC01104825	1968	0.12856527502271708	NO	-
3792	ZINC02094398	2967	0.12854726709989364	NO	-
3793	ZINC03849842	5086	0.1285386157938901	NO	-
3794	ZINC02149079	3000	0.1285195652688566	NO	-
3795	ZINC03868631	5825	0.12851679104992142	NO	-
3796	ZINC03855061	5426	0.1285135977409996	NO	-
3797	ZINC04353815	6513	0.1285108917064362	NO	-
3798	ZINC01000878	1629	0.12849935284755537	NO	-
3799	ZINC00918643	1377	0.12849483853622204	NO	-
3800	ZINC01090896	1932	0.12848291872353657	NO	-
3801	ZINC03347217	4702	0.1284769971237923	NO	-
3802	ZINC03269003	4600	0.12847180299864175	NO	-
3803	ZINC01460143	2631	0.12846596354066273	NO	-
3804	ZINC00148404	90	0.12845705630479085	NO	-
3805	ZINC03495860	4879	0.12844432279996776	NO	-
3806	ZINC01152155	2139	0.1284419748122311	NO	-
3807	ZINC01037105	1718	0.12840362473234837	NO	-
3808	ZINC03967669	5951	0.1283741163872395	NO	-
3809	ZINC02937518	4263	0.1283691321173087	NO	-
3810	ZINC04354057	6514	0.12835925588595937	NO	-
3811	ZINC03231065	4543	0.12835564133505345	NO	-
3812	ZINC02585253	3532	0.128345247035292	NO	-
3813	ZINC03210059	4519	0.12834199922875392	NO	-
3814	ZINC02820450	4021	0.12833059313574313	NO	-
3815	ZINC01054086	1781	0.12832895929389573	NO	-
3816	ZINC01079633	1886	0.12832620177500292	NO	-
3817	ZINC02937963	4272	0.12830055320111536	NO	-
3818	ZINC02357165	3264	0.1282797867082937	NO	-
3819	ZINC00341054	209	0.12827618226341359	NO	-
3820	ZINC00875071	1201	0.12826112318389876	NO	-
3821	ZINC00646422	650	0.12823050296816427	NO	-
3822	ZINC01936710	2889	0.12821082792013536	NO	-
3823	ZINC02869309	4085	0.12820710104154528	NO	-
3824	ZINC00422771	288	0.12820286835883432	NO	-
3825	ZINC00429598	331	0.12816760731428356	NO	-
3826	ZINC00429598	332	0.12816760731428356	NO	-
3827	ZINC00463775	370	0.12815154593611577	NO	-
3828	ZINC02327554	3215	0.12814018762052556	NO	-
3829	ZINC01085428	1911	0.12812822091986376	NO	-
3830	ZINC02456692	3429	0.12810842989740412	NO	-
3831	ZINC00684911	751	0.12810839433208576	NO	-
3832	ZINC03969214	5964	0.1281042329408825	NO	-
3833	ZINC03853383	5289	0.12809260383049872	NO	-
3834	ZINC00780283	915	0.12808986798976582	NO	-
3835	ZINC02641444	3616	0.12808892697366395	NO	-
3836	ZINC00840289	1079	0.1280870542120867	NO	-
3837	ZINC02228401	3097	0.12807373623320098	NO	-
3838	ZINC02412455	3351	0.12806847618499598	NO	-
3839	ZINC01025690	1671	0.1280589339446394	NO	-
3840	ZINC02500251	3499	0.12805761904020163	NO	-
3841	ZINC02469041	3457	0.1280556661410473	NO	-
3842	ZINC04129705	6297	0.12804458003575392	NO	-
3843	ZINC03483567	4869	0.12804414460637117	NO	-
3844	ZINC03857895	5524	0.12803945757704344	NO	-
3845	ZINC03873718	5840	0.12803931339194077	NO	-
3846	ZINC02954893	4316	0.12802994564848175	NO	-
3847	ZINC00937578	1453	0.12802224775019222	NO	-
3848	ZINC03857799	5515	0.1280190658737238	NO	-
3849	ZINC00474451	381	0.12801283287247245	NO	-
3850	ZINC03868790	5831	0.12800791966790812	NO	-
3851	ZINC03382492	4756	0.12799623800314586	NO	-
3852	ZINC03247154	4572	0.12799473034625794	NO	-
3853	ZINC00273347	164	0.12799146772265804	NO	-
3854	ZINC01440246	2585	0.12796286510745125	NO	-
3855	ZINC00634781	591	0.12793810009794254	NO	-
3856	ZINC03889093	5847	0.12793293431741487	NO	-
3857	ZINC03866726	5697	0.12792749586275037	NO	-
3858	ZINC00419244	277	0.12792746921968862	NO	-
3859	ZINC03983085	6041	0.1279024319092772	NO	-
3860	ZINC02918138	4221	0.12787908354343278	NO	-
3861	ZINC00752953	870	0.12786832424710165	NO	-
3862	ZINC01034297	1705	0.12786830674369917	NO	-
3863	ZINC03358367	4727	0.12786682933003093	NO	-
3864	ZINC01037859	1720	0.1278629184781008	NO	-
3865	ZINC00919672	1415	0.12786262260945752	NO	-
3866	ZINC01118468	2036	0.12785548952703335	NO	-
3867	ZINC03850634	5106	0.1278550656539933	NO	-
3868	ZINC03851671	5161	0.12785443935694957	NO	-
3869	ZINC00418191	276	0.1278398336601522	NO	-
3870	ZINC01753249	2815	0.12782825741977824	NO	-
3871	ZINC02216190	3059	0.12781626465395513	NO	-
3872	ZINC00940679	1470	0.12781116418324273	NO	-
3873	ZINC02052483	2942	0.12779476830386108	NO	-
3874	ZINC03852615	5200	0.12778587464044666	NO	-
3875	ZINC04151026	6317	0.12777542800236202	NO	-
3876	ZINC02623750	3573	0.12776795929065649	NO	-
3877	ZINC00919434	1390	0.1277558264997664	NO	-
3878	ZINC03853372	5288	0.1277532646725967	NO	-
3879	ZINC02639548	3611	0.12774861613924543	NO	-
3880	ZINC03859815	5640	0.12773488806569253	NO	-
3881	ZINC04443413	6620	0.12770938307242577	NO	-
3882	ZINC03853331	5286	0.12767919333657302	NO	-
3883	ZINC00672109	715	0.12765971954836292	NO	-
3884	ZINC03853174	5268	0.1276576629079649	NO	-
3885	ZINC03864292	5685	0.127640039536019	NO	-
3886	ZINC03176711	4482	0.12763745169945626	NO	-
3887	ZINC02724572	3852	0.12763410570789085	NO	-
3888	ZINC04249088	6415	0.12761353154508745	NO	-
3889	ZINC01059138	1797	0.12757549799074208	NO	-
3890	ZINC01179563	2220	0.12756970890431177	NO	-
3891	ZINC00855420	1124	0.12756252137626817	NO	-
3892	ZINC01980452	2912	0.12755102699937557	NO	-
3893	ZINC02914388	4131	0.12754983350289545	NO	-
3894	ZINC00952207	1509	0.1275449080073042	NO	-
3895	ZINC00014473	11	0.1275353013773946	NO	-
3896	ZINC02794640	3971	0.12752930771301796	NO	-
3897	ZINC02789691	3956	0.12752304057278502	NO	-
3898	ZINC00652429	667	0.12752083574802797	NO	-
3899	ZINC02364979	3288	0.12751696286724876	NO	-
3900	ZINC03969440	5971	0.12751205297968635	NO	-
3901	ZINC04282926	6458	0.1275049712669374	NO	-
3902	ZINC04224139	6388	0.12749878727151212	NO	-
3903	ZINC03969682	5976	0.1274888938373923	NO	-
3904	ZINC03862114	5675	0.1274823316345718	NO	-
3905	ZINC04059434	6231	0.12745428078721824	NO	-
3906	ZINC03041617	4428	0.1274289954949193	NO	-
3907	ZINC01504843	2719	0.12739614738703495	NO	-
3908	ZINC03854029	5340	0.12739357632284193	NO	-
3909	ZINC02757954	3926	0.1273927719292514	NO	-
3910	ZINC01426486	2558	0.12738737462310726	NO	-
3911	ZINC01094361	1937	0.1273743084620741	NO	-
3912	ZINC03833997	14	0.12737413199284933	YES	2
3913	ZINC03851819	5165	0.12737083762704537	NO	-
3914	ZINC00645506	638	0.12737025518800776	NO	-
3915	ZINC01441205	2592	0.12736197650974146	NO	-
3916	ZINC02426972	3376	0.12735926332551495	NO	-
3917	ZINC03853466	5294	0.12735074797831572	NO	-
3918	ZINC03852575	5188	0.12733860715665057	NO	-
3919	ZINC03864371	5686	0.1273357642247438	NO	-
3920	ZINC00919336	1383	0.1273192462376027	NO	-
3921	ZINC03859521	5614	0.12731556423764692	NO	-
3922	ZINC03856103	5463	0.12727783179024324	NO	-
3923	ZINC00937561	1449	0.1272713868145067	NO	-
3924	ZINC01131652	2101	0.12726460754544924	NO	-
3925	ZINC04628123	6775	0.12726288678582492	NO	-
3926	ZINC00905682	1307	0.12725622043280496	NO	-
3927	ZINC00670617	708	0.12724969295334268	NO	-
3928	ZINC03949177	5928	0.12724099348884826	NO	-
3929	ZINC03256809	4589	0.12723899398009997	NO	-
3930	ZINC01441568	2597	0.1272296292164561	NO	-
3931	ZINC00803271	982	0.12721195710918476	NO	-
3932	ZINC03856100	5462	0.1271986022267265	NO	-
3933	ZINC01087398	1913	0.12719546506015023	NO	-
3934	ZINC03433198	4821	0.12719210037824555	NO	-
3935	ZINC02283567	3166	0.12718753351992168	NO	-
3936	ZINC02724725	3866	0.1271865744084535	NO	-
3937	ZINC04223700	6385	0.12718505376019767	NO	-
3938	ZINC04000621	6088	0.1271795673727181	NO	-
3939	ZINC03609851	4981	0.12717636205166158	NO	-
3940	ZINC02359814	3274	0.12715452092334376	NO	-
3941	ZINC03131365	4461	0.12715059216835375	NO	-
3942	ZINC02523379	3518	0.1271185908933405	NO	-
3943	ZINC00428366	330	0.1271148492869823	NO	-
3944	ZINC00624935	547	0.127112156320729	NO	-
3945	ZINC00919561	1401	0.12710798923545488	NO	-
3946	ZINC00652560	668	0.1271078093592312	NO	-
3947	ZINC03200462	4510	0.12709823104837145	NO	-
3948	ZINC01169178	2184	0.1270813745050718	NO	-
3949	ZINC03850634	5107	0.12707258498683408	NO	-
3950	ZINC03852575	5189	0.1270596405530681	NO	-
3951	ZINC02503188	3510	0.12704292126418523	NO	-
3952	ZINC01936706	2885	0.12702006418056005	NO	-
3953	ZINC03853158	5266	0.12701653404256513	NO	-
3954	ZINC03858553	5575	0.12701644307593718	NO	-
3955	ZINC02655438	3642	0.12700556922515313	NO	-
3956	ZINC04108188	6273	0.12699299693466434	NO	-
3957	ZINC00632200	579	0.126990820997793	NO	-
3958	ZINC01398195	2490	0.1269876816100345	NO	-
3959	ZINC01283469	2396	0.1269819267229332	NO	-
3960	ZINC00716954	825	0.12697636423951944	NO	-
3961	ZINC04457165	6628	0.12696852549241658	NO	-
3962	ZINC01229822	2346	0.12695249605194917	NO	-
3963	ZINC01090892	1930	0.12694736526712735	NO	-
3964	ZINC02418836	3365	0.12694689447582425	NO	-
3965	ZINC00198425	113	0.12693589225645108	NO	-
3966	ZINC01581698	2785	0.12692583340127667	NO	-
3967	ZINC03815730	2	0.1269182148990689	YES	1
3968	ZINC02717973	3766	0.12691531312235818	NO	-
3969	ZINC00181549	102	0.12691395158794427	NO	-
3970	ZINC01440242	2584	0.12691339703456458	NO	-
3971	ZINC03909499	5906	0.12689601807392792	NO	-
3972	ZINC02448783	3413	0.12689318751953682	NO	-
3973	ZINC03263661	4597	0.12688703722691114	NO	-
3974	ZINC02918169	4224	0.12688283120778432	NO	-
3975	ZINC00967961	1553	0.12687764433298943	NO	-
3976	ZINC00417626	269	0.1268654896831927	NO	-
3977	ZINC00003613	3	0.12686496670218245	NO	-
3978	ZINC03834001	12	0.12686034441878977	YES	2
3979	ZINC03852704	5217	0.1268585155820148	NO	-
3980	ZINC02322925	3203	0.1268582283165035	NO	-
3981	ZINC00422817	289	0.12681721823182018	NO	-
3982	ZINC03274431	4610	0.12681552122803802	NO	-
3983	ZINC04492433	6737	0.12681172196714602	NO	-
3984	ZINC00732273	856	0.12679814855360233	NO	-
3985	ZINC03834016	15	0.12675941627226942	YES	2
3986	ZINC03859825	5643	0.12674787172760535	NO	-
3987	ZINC02501393	3504	0.12674487239458143	NO	-
3988	ZINC03660400	5023	0.12673148858943958	NO	-
3989	ZINC01127917	2079	0.12672236318704844	NO	-
3990	ZINC03350252	4708	0.1267112766092241	NO	-
3991	ZINC04161701	6336	0.12669036030437525	NO	-
3992	ZINC02859331	4060	0.12668494769533623	NO	-
3993	ZINC04597916	6767	0.12665641885489026	NO	-
3994	ZINC00632202	580	0.12665616183659414	NO	-
3995	ZINC02717823	3725	0.12656263779819735	NO	-
3996	ZINC00412464	259	0.1265602705020168	NO	-
3997	ZINC01129282	2087	0.1265602437933367	NO	-
3998	ZINC03376108	4751	0.12655098217174365	NO	-
3999	ZINC00918272	1356	0.12654068207420285	NO	-
4000	ZINC01283468	2395	0.12653373156773787	NO	-
4001	ZINC03998900	6084	0.12648922558452516	NO	-
4002	ZINC02197857	3021	0.1264879923265059	NO	-
4003	ZINC03389556	4764	0.12648619814210602	NO	-
4004	ZINC00867760	1173	0.1264721326180442	NO	-
4005	ZINC00863300	1145	0.12646849584805686	NO	-
4006	ZINC00684912	752	0.12645400650891478	NO	-
4007	ZINC03851798	5164	0.1264531969523305	NO	-
4008	ZINC01240975	2361	0.1264495248656253	NO	-
4009	ZINC02736755	3901	0.12644288421389194	NO	-
4010	ZINC00753587	873	0.12644236104404036	NO	-
4011	ZINC00342521	211	0.1264298693084796	NO	-
4012	ZINC03249946	4581	0.12642611184222272	NO	-
4013	ZINC04033152	6194	0.12640880466544305	NO	-
4014	ZINC04281708	6454	0.1264031381178077	NO	-
4015	ZINC03852606	5199	0.12640155675753276	NO	-
4016	ZINC03810103	134	0.12639317731911695	YES	17
4017	ZINC03936860	5922	0.12637570141618953	NO	-
4018	ZINC04169833	6355	0.1263511960124172	NO	-
4019	ZINC00951803	1505	0.12634321118212288	NO	-
4020	ZINC01297080	2407	0.12632387974674658	NO	-
4021	ZINC02724782	3889	0.12631922693215347	NO	-
4022	ZINC04271803	6445	0.12631237446706947	NO	-
4023	ZINC02724724	3865	0.12631210888806355	NO	-
4024	ZINC03990216	6066	0.12629833171358154	NO	-
4025	ZINC02918090	4214	0.12629349230389111	NO	-
4026	ZINC02884957	4109	0.12628915018208076	NO	-
4027	ZINC02432169	3381	0.12628125088944972	NO	-
4028	ZINC04315624	6491	0.1262662016931161	NO	-
4029	ZINC00229711	143	0.12625830193580048	NO	-
4030	ZINC01407295	2523	0.12624816020534188	NO	-
4031	ZINC02319444	3198	0.126242482996796	NO	-
4032	ZINC03858820	5586	0.12623961521480326	NO	-
4033	ZINC01460143	2630	0.12622974954847402	NO	-
4034	ZINC03513753	4902	0.1262188327734012	NO	-
4035	ZINC02337617	3231	0.12620993844089703	NO	-
4036	ZINC01130762	2096	0.1262012570535253	NO	-
4037	ZINC03337334	4683	0.12619134061003542	NO	-
4038	ZINC03170274	4468	0.12616591031752747	NO	-
4039	ZINC00635794	595	0.1261611631885417	NO	-
4040	ZINC04108183	6272	0.12614909364467308	NO	-
4041	ZINC00425654	311	0.12613971637654683	NO	-
4042	ZINC01567141	2781	0.1261282439110219	NO	-
4043	ZINC03834010	25	0.1260592043484875	YES	2
4044	ZINC03296097	4636	0.12601593513107479	NO	-
4045	ZINC02914382	4129	0.1260104220740225	NO	-
4046	ZINC01104206	1959	0.1260045652054404	NO	-
4047	ZINC00633405	584	0.12600083369982495	NO	-
4048	ZINC02918094	4216	0.1259998688582012	NO	-
4049	ZINC01460140	2627	0.1259585295416669	NO	-
4050	ZINC02246396	3133	0.1259543093667522	NO	-
4051	ZINC02500251	3498	0.12594853310353443	NO	-
4052	ZINC00907306	1320	0.12592654496007163	NO	-
4053	ZINC01428816	2563	0.12592186800755145	NO	-
4054	ZINC02248097	3139	0.1259045019271557	NO	-
4055	ZINC03292755	4633	0.1259032269099077	NO	-
4056	ZINC03271947	4603	0.12590256164282815	NO	-
4057	ZINC02639711	3613	0.12590172291481166	NO	-
4058	ZINC00869162	1180	0.12589954488012742	NO	-
4059	ZINC00644742	634	0.12589075439251368	NO	-
4060	ZINC02349715	3253	0.1258806022507338	NO	-
4061	ZINC03995220	6076	0.12587362664710203	NO	-
4062	ZINC03482372	4868	0.12586852737792187	NO	-
4063	ZINC00423727	304	0.12585625913686058	NO	-
4064	ZINC02200899	3031	0.12585544486180256	NO	-
4065	ZINC00428319	328	0.12585308992912558	NO	-
4066	ZINC03980427	6031	0.12584362304582408	NO	-
4067	ZINC00643085	625	0.12582753386589007	NO	-
4068	ZINC02820141	4020	0.12582285154381845	NO	-
4069	ZINC01044210	1753	0.12580903433244922	NO	-
4070	ZINC04001176	6109	0.12580736176871693	NO	-
4071	ZINC03852701	5216	0.1258019831823368	NO	-
4072	ZINC00593228	487	0.1257807651039199	NO	-
4073	ZINC01440798	2587	0.12577690715683945	NO	-
4074	ZINC00918155	1349	0.12577336422657703	NO	-
4075	ZINC00884306	1257	0.12577198764094832	NO	-
4076	ZINC02059191	2945	0.12574955308337224	NO	-
4077	ZINC01079632	1885	0.1257461225801608	NO	-
4078	ZINC04468419	6684	0.1257373113560343	NO	-
4079	ZINC04004712	6126	0.1257307523548822	NO	-
4080	ZINC00919395	1386	0.12571669926977372	NO	-
4081	ZINC01444532	2611	0.12570375658733518	NO	-
4082	ZINC02982441	4363	0.12569219829437991	NO	-
4083	ZINC03193938	4503	0.12566754874521593	NO	-
4084	ZINC03955812	5935	0.1256417667770776	NO	-
4085	ZINC03868701	5830	0.1256398167241563	NO	-
4086	ZINC04466219	6674	0.1256398167241563	NO	-
4087	ZINC01088554	1916	0.12563356069629822	NO	-
4088	ZINC03851944	5175	0.1256296365201931	NO	-
4089	ZINC00977616	1568	0.1256194546485379	NO	-
4090	ZINC03852620	5201	0.12560338418477973	NO	-
4091	ZINC01090897	1933	0.12560068224101412	NO	-
4092	ZINC00873803	1196	0.12558911964038894	NO	-
4093	ZINC02246399	3136	0.1255858716502823	NO	-
4094	ZINC03867525	5770	0.12558018878816946	NO	-
4095	ZINC04315399	6487	0.12556247554424127	NO	-
4096	ZINC00919334	1382	0.1255510403204656	NO	-
4097	ZINC01036119	1713	0.12553863191463763	NO	-
4098	ZINC03850761	5110	0.12553011358275734	NO	-
4099	ZINC04464961	6655	0.12553011358275734	NO	-
4100	ZINC00905711	1313	0.12550694724485187	NO	-
4101	ZINC04275417	6448	0.1254924533014423	NO	-
4102	ZINC00799702	970	0.12548969396846515	NO	-
4103	ZINC04166511	6340	0.12545602625872754	NO	-
4104	ZINC01178300	2216	0.12545240008000078	NO	-
4105	ZINC03983168	6045	0.12544967540117788	NO	-
4106	ZINC03859521	5615	0.12544138993608842	NO	-
4107	ZINC04033030	6163	0.12542529041582762	NO	-
4108	ZINC04266397	6432	0.12542288923325	NO	-
4109	ZINC02724749	3877	0.12541248279164155	NO	-
4110	ZINC02990373	4371	0.12541246862480002	NO	-
4111	ZINC03027011	4404	0.125394109072178	NO	-
4112	ZINC00855422	1125	0.12537563343091454	NO	-
4113	ZINC02471924	3468	0.1253745649615744	NO	-
4114	ZINC03867574	5779	0.12536900490773584	NO	-
4115	ZINC03867326	5761	0.125360408816052	NO	-
4116	ZINC02500140	3495	0.1253272740054765	NO	-
4117	ZINC02854575	4048	0.1253267627382778	NO	-
4118	ZINC01425625	2555	0.12532667623716745	NO	-
4119	ZINC02708879	3692	0.12532616562548027	NO	-
4120	ZINC00684905	748	0.1253129473475578	NO	-
4121	ZINC00096497	61	0.12529735326421404	NO	-
4122	ZINC01980523	2913	0.1252766542371364	NO	-
4123	ZINC00793961	950	0.1252695100907213	NO	-
4124	ZINC02965730	4333	0.12526642362353554	NO	-
4125	ZINC02236370	3118	0.12524967396627884	NO	-
4126	ZINC00807871	999	0.1252490202538359	NO	-
4127	ZINC02005456	2935	0.1252359237025206	NO	-
4128	ZINC00132190	83	0.12522170684596148	NO	-
4129	ZINC02334868	3226	0.12521427626466575	NO	-
4130	ZINC02218908	3066	0.12520682933517516	NO	-
4131	ZINC03452731	4840	0.1252029611911454	NO	-
4132	ZINC01175872	2201	0.12520279430687198	NO	-
4133	ZINC00937562	1450	0.1251956952662309	NO	-
4134	ZINC02585210	3531	0.1251894551424521	NO	-
4135	ZINC00677428	728	0.12517897549631124	NO	-
4136	ZINC02914298	4125	0.12517568990068567	NO	-
4137	ZINC00995161	1610	0.12517529333234484	NO	-
4138	ZINC00884298	1254	0.1251738747427808	NO	-
4139	ZINC04001175	6108	0.12511723486867773	NO	-
4140	ZINC00811893	1007	0.12511479700042785	NO	-
4141	ZINC01138850	2117	0.12509977560142482	NO	-
4142	ZINC04135015	6306	0.12509568095728055	NO	-
4143	ZINC00672744	716	0.1250782034693476	NO	-
4144	ZINC03335334	4679	0.12506884784865288	NO	-
4145	ZINC02619953	3550	0.1250510060281205	NO	-
4146	ZINC00856945	1134	0.12502860006176267	NO	-
4147	ZINC01075529	1872	0.12500114353122552	NO	-
4148	ZINC02305340	3180	0.12499914911916547	NO	-
4149	ZINC00644821	635	0.12499583325444388	NO	-
4150	ZINC00422858	297	0.12495711909296096	NO	-
4151	ZINC01507262	2722	0.12495194662490106	NO	-
4152	ZINC02724238	3838	0.124948141667139	NO	-
4153	ZINC01079996	1892	0.12494531921982137	NO	-
4154	ZINC01114740	2009	0.12491927403079128	NO	-
4155	ZINC04342016	6505	0.12491107235904839	NO	-
4156	ZINC01094442	1939	0.12486921631251831	NO	-
4157	ZINC01090889	1929	0.1248404845245235	NO	-
4158	ZINC00818337	1029	0.12483194505420134	NO	-
4159	ZINC01214858	2324	0.12482354973709911	NO	-
4160	ZINC01183416	2243	0.12481760331479172	NO	-
4161	ZINC03018712	4396	0.12479218326712528	NO	-
4162	ZINC00919559	1400	0.12478232768715766	NO	-
4163	ZINC02717739	3704	0.12475634751179865	NO	-
4164	ZINC04470776	6715	0.1247115717849046	NO	-
4165	ZINC01509727	2738	0.12469839725770353	NO	-
4166	ZINC04224233	6394	0.12468334432754652	NO	-
4167	ZINC04469012	6688	0.12467943432994556	NO	-
4168	ZINC03247156	4573	0.12466788485112132	NO	-
4169	ZINC02717896	3737	0.12465967629094335	NO	-
4170	ZINC03834007	35	0.12464141098514493	YES	4
4171	ZINC01056937	1793	0.1246350058685114	NO	-
4172	ZINC02471929	3471	0.1246247466209521	NO	-
4173	ZINC03889955	5859	0.1246193067512369	NO	-
4174	ZINC02053502	2943	0.12461442967755845	NO	-
4175	ZINC02619662	3548	0.12460946985393208	NO	-
4176	ZINC02754843	3920	0.12460602199211172	NO	-
4177	ZINC00425377	308	0.12460128834927589	NO	-
4178	ZINC04264160	6428	0.1245938593015419	NO	-
4179	ZINC04168316	6351	0.12459119792250213	NO	-
4180	ZINC02850905	4042	0.12455181413337012	NO	-
4181	ZINC03867704	5788	0.12455155065611602	NO	-
4182	ZINC02279012	3160	0.1245401499006819	NO	-
4183	ZINC02947617	4298	0.12453902991083589	NO	-
4184	ZINC00793962	951	0.12452983108650335	NO	-
4185	ZINC00916526	1340	0.12450831430227788	NO	-
4186	ZINC00642533	622	0.12448958064828307	NO	-
4187	ZINC04594323	6760	0.12447205224776568	NO	-
4188	ZINC03815726	7	0.1244714304477188	YES	1
4189	ZINC04617903	135	0.12447112850966931	YES	18
4190	ZINC03852841	5231	0.1244671258683908	NO	-
4191	ZINC00793365	949	0.12446507382815197	NO	-
4192	ZINC01386172	2468	0.12444130847499764	NO	-
4193	ZINC01287823	2398	0.12443083948656747	NO	-
4194	ZINC00877431	1215	0.124429002351539	NO	-
4195	ZINC02708303	3689	0.12442063006939641	NO	-
4196	ZINC02407922	3341	0.12442008937159166	NO	-
4197	ZINC00792505	946	0.1244074113102665	NO	-
4198	ZINC01036815	1714	0.12440355275896557	NO	-
4199	ZINC00649919	666	0.12440036714312297	NO	-
4200	ZINC02057665	2944	0.12439942043612882	NO	-
4201	ZINC01510374	2740	0.12439723319579812	NO	-
4202	ZINC01326396	2425	0.12439130515964308	NO	-
4203	ZINC02326332	3211	0.12438820959602404	NO	-
4204	ZINC02504261	3515	0.12437332395835161	NO	-
4205	ZINC00594133	494	0.12436940757805474	NO	-
4206	ZINC04404968	6575	0.12435561540105158	NO	-
4207	ZINC03217527	4533	0.1243381091987634	NO	-
4208	ZINC01065640	1829	0.12433105721631411	NO	-
4209	ZINC04188163	6373	0.12432255347181533	NO	-
4210	ZINC00124860	79	0.12431545430822058	NO	-
4211	ZINC02707274	3686	0.12430577584382287	NO	-
4212	ZINC00919439	1393	0.12430196934890193	NO	-
4213	ZINC02201351	3034	0.12430052641896631	NO	-
4214	ZINC01237359	2356	0.1242900713467669	NO	-
4215	ZINC01102888	1953	0.12428203137672562	NO	-
4216	ZINC00885469	1263	0.12428093907574696	NO	-
4217	ZINC01062046	1819	0.1242771932348981	NO	-
4218	ZINC01063645	1821	0.12426004302893545	NO	-
4219	ZINC01509340	2728	0.12425945407937358	NO	-
4220	ZINC02443907	3403	0.124251704231787	NO	-
4221	ZINC01415148	2537	0.12423965596793549	NO	-
4222	ZINC04167722	6350	0.12422299159624133	NO	-
4223	ZINC01016617	1655	0.12420835320720061	NO	-
4224	ZINC02717802	3710	0.12420437858724213	NO	-
4225	ZINC00545447	437	0.12419943661505631	NO	-
4226	ZINC03306507	4654	0.12419628707461647	NO	-
4227	ZINC02331939	3222	0.12419232541781103	NO	-
4228	ZINC01118621	2039	0.12418312967535053	NO	-
4229	ZINC04031736	6145	0.124182558888213	NO	-
4230	ZINC04173850	6368	0.12417449971747918	NO	-
4231	ZINC02112954	2978	0.1241619902657141	NO	-
4232	ZINC02326335	3212	0.12415248363729908	NO	-
4233	ZINC02494129	3483	0.12414916940195864	NO	-
4234	ZINC02717823	3724	0.12414555315493471	NO	-
4235	ZINC04167492	6347	0.12413932135117353	NO	-
4236	ZINC02639756	3614	0.12413805607242223	NO	-
4237	ZINC02724535	3841	0.12409607406631487	NO	-
4238	ZINC00892476	1285	0.12409511265976948	NO	-
4239	ZINC00991809	1601	0.12409437471560408	NO	-
4240	ZINC01029924	1683	0.12409098009956564	NO	-
4241	ZINC00418191	272	0.12408624804720597	NO	-
4242	ZINC02982548	4365	0.12408471346527795	NO	-
4243	ZINC03293005	4635	0.12406708433338627	NO	-
4244	ZINC00995162	1611	0.12404799955206833	NO	-
4245	ZINC04266919	6434	0.12403858674993849	NO	-
4246	ZINC03852674	5208	0.12401697200767751	NO	-
4247	ZINC00902494	1294	0.12399039808694116	NO	-
4248	ZINC01213290	2321	0.12397670364469054	NO	-
4249	ZINC00827094	1050	0.1239709914196878	NO	-
4250	ZINC03238266	4564	0.12395242063663148	NO	-
4251	ZINC01052236	1777	0.12395061193918991	NO	-
4252	ZINC01056386	1790	0.12394174313927281	NO	-
4253	ZINC01043173	1747	0.12389474318513273	NO	-
4254	ZINC01060856	1811	0.12388994883992716	NO	-
4255	ZINC02832403	4030	0.12385863937349952	NO	-
4256	ZINC03519259	4914	0.12384802567395456	NO	-
4257	ZINC03632809	5000	0.12384286867142855	NO	-
4258	ZINC01237359	2357	0.12382728398470688	NO	-
4259	ZINC00940452	1462	0.1238129948257977	NO	-
4260	ZINC00887730	1280	0.12380857798218325	NO	-
4261	ZINC01936705	2884	0.12377138996696857	NO	-
4262	ZINC02799395	3988	0.1237590846722085	NO	-
4263	ZINC00707759	800	0.12375342456330121	NO	-
4264	ZINC00754556	883	0.12372852311174251	NO	-
4265	ZINC01938087	2892	0.12372348826637174	NO	-
4266	ZINC02724739	3874	0.12372228921379567	NO	-
4267	ZINC00646420	648	0.12370130861099661	NO	-
4268	ZINC00613065	528	0.12369844517311179	NO	-
4269	ZINC02852530	4046	0.12369638493130468	NO	-
4270	ZINC02798743	3985	0.12369224955691768	NO	-
4271	ZINC01126148	2072	0.12366937384314437	NO	-
4272	ZINC00310240	180	0.1236629060617081	NO	-
4273	ZINC01440538	2586	0.12365105445124297	NO	-
4274	ZINC02223096	3077	0.12364182030284028	NO	-
4275	ZINC02918140	4222	0.12361236139399778	NO	-
4276	ZINC00907548	1322	0.12356913016513614	NO	-
4277	ZINC04135502	6308	0.12355730715078216	NO	-
4278	ZINC03438689	4830	0.12355715446387422	NO	-
4279	ZINC03409663	4788	0.12353148596095549	NO	-
4280	ZINC00919655	1411	0.12352199498986458	NO	-
4281	ZINC00704928	792	0.12351284545884314	NO	-
4282	ZINC01323858	2418	0.12350996953970608	NO	-
4283	ZINC00966290	1552	0.12350404191237863	NO	-
4284	ZINC03241557	4567	0.1234960362167618	NO	-
4285	ZINC00587605	474	0.12348720847373347	NO	-
4286	ZINC01332610	2436	0.123483872939506	NO	-
4287	ZINC03262179	4593	0.12347954147776966	NO	-
4288	ZINC00865853	1160	0.12346321682664203	NO	-
4289	ZINC02724757	3885	0.12345769292307829	NO	-
4290	ZINC03546665	4929	0.12343981434597392	NO	-
4291	ZINC01132280	2103	0.12342192534248694	NO	-
4292	ZINC03905839	5892	0.12340538694979351	NO	-
4293	ZINC00918236	1352	0.12339851134473115	NO	-
4294	ZINC00634482	590	0.12335625539611633	NO	-
4295	ZINC01127912	2077	0.12333886946972782	NO	-
4296	ZINC03908251	5903	0.12333028515294099	NO	-
4297	ZINC02296194	3177	0.1233181450993961	NO	-
4298	ZINC00987528	1580	0.12331443776853335	NO	-
4299	ZINC02340238	3234	0.12331347412146419	NO	-
4300	ZINC04477750	6723	0.12330445076005399	NO	-
4301	ZINC04033728	6207	0.12330373131106749	NO	-
4302	ZINC02273271	3158	0.12329956960610217	NO	-
4303	ZINC04342144	6507	0.12328978667954137	NO	-
4304	ZINC04169833	6356	0.1232896923695403	NO	-
4305	ZINC01048299	1764	0.12328643495947003	NO	-
4306	ZINC03853815	5324	0.12327838271175803	NO	-
4307	ZINC03862594	5677	0.12327766020503683	NO	-
4308	ZINC03856135	5468	0.12327093271804972	NO	-
4309	ZINC02755576	3922	0.12326884150058602	NO	-
4310	ZINC02914295	4124	0.12325291252625824	NO	-
4311	ZINC02914375	4127	0.12323552512601323	NO	-
4312	ZINC04162829	6337	0.12322936961181263	NO	-
4313	ZINC00856102	1129	0.12318365875199239	NO	-
4314	ZINC01084764	1906	0.12317737607887243	NO	-
4315	ZINC03418151	4806	0.12316220641384978	NO	-
4316	ZINC02228146	3096	0.12315962313902953	NO	-
4317	ZINC02263639	3150	0.12314036951629719	NO	-
4318	ZINC00127318	80	0.12313672155457213	NO	-
4319	ZINC03363400	4736	0.12312857975864418	NO	-
4320	ZINC01889870	2848	0.12312738634207374	NO	-
4321	ZINC00944347	1484	0.12311986639201472	NO	-
4322	ZINC03866717	5694	0.12311474700980675	NO	-
4323	ZINC03971877	6012	0.12310855614141927	NO	-
4324	ZINC02442893	3402	0.12310692943891126	NO	-
4325	ZINC03018626	4393	0.12307789413724539	NO	-
4326	ZINC03430355	4815	0.12307498886161194	NO	-
4327	ZINC02788950	3953	0.12306559983111823	NO	-
4328	ZINC00918266	1355	0.12306230848540896	NO	-
4329	ZINC00918515	1373	0.12304678458033996	NO	-
4330	ZINC02621627	3563	0.12302742034812708	NO	-
4331	ZINC03399496	4775	0.12302372163209012	NO	-
4332	ZINC02296195	3178	0.1230212178153588	NO	-
4333	ZINC02724599	3855	0.12301711670751189	NO	-
4334	ZINC02639655	3612	0.1229744216724386	NO	-
4335	ZINC00446525	349	0.12296993729679391	NO	-
4336	ZINC00014474	12	0.12295733080531987	NO	-
4337	ZINC00360604	221	0.12293263546781813	NO	-
4338	ZINC04342175	6508	0.12292413511328164	NO	-
4339	ZINC02724754	3882	0.1229190976722279	NO	-
4340	ZINC00905525	1304	0.12290759574759129	NO	-
4341	ZINC00794850	956	0.12289818271745799	NO	-
4342	ZINC03297201	4640	0.12287753891873397	NO	-
4343	ZINC03990216	6067	0.12287028534456805	NO	-
4344	ZINC00679001	734	0.12285984194922353	NO	-
4345	ZINC02776799	3939	0.12285806513372434	NO	-
4346	ZINC03398357	4773	0.12285583184959369	NO	-
4347	ZINC04492542	6739	0.12285451063183363	NO	-
4348	ZINC00869892	1181	0.1228543381021754	NO	-
4349	ZINC03517253	4908	0.1228522008630732	NO	-
4350	ZINC03855104	5433	0.12283730160004752	NO	-
4351	ZINC01495583	2681	0.12282297859733418	NO	-
4352	ZINC00626474	554	0.12280590054373783	NO	-
4353	ZINC02551038	3527	0.12280457410542077	NO	-
4354	ZINC03966939	5950	0.12278882998618022	NO	-
4355	ZINC04466759	6676	0.12278513532053714	NO	-
4356	ZINC00722847	837	0.12277591893251957	NO	-
4357	ZINC00263779	157	0.12277478074613091	NO	-
4358	ZINC00944346	1483	0.12275772927479828	NO	-
4359	ZINC04276834	6450	0.12275263320082905	NO	-
4360	ZINC02768984	3935	0.12275176866655275	NO	-
4361	ZINC01046958	1757	0.12274750283093452	NO	-
4362	ZINC01046958	1758	0.12274750283093452	NO	-
4363	ZINC03908239	5902	0.12274474119913474	NO	-
4364	ZINC02724747	3875	0.12272526958451441	NO	-
4365	ZINC00583040	469	0.12272268780562666	NO	-
4366	ZINC03236945	4559	0.12271984005831384	NO	-
4367	ZINC02809239	4009	0.12270525562230822	NO	-
4368	ZINC01026689	1674	0.12270392986718007	NO	-
4369	ZINC03178352	4487	0.12269743009164293	NO	-
4370	ZINC00633402	583	0.12268887824401195	NO	-
4371	ZINC04003948	6116	0.12266946836714376	NO	-
4372	ZINC01055529	1787	0.12266162380821703	NO	-
4373	ZINC01048166	1762	0.12265991792632971	NO	-
4374	ZINC00918492	1367	0.12265334126315967	NO	-
4375	ZINC02724178	3824	0.12264629095061035	NO	-
4376	ZINC03340835	4690	0.12264626015822412	NO	-
4377	ZINC01109180	1982	0.12262253604623814	NO	-
4378	ZINC00807254	995	0.12260987080304367	NO	-
4379	ZINC04285758	6459	0.12260031737958338	NO	-
4380	ZINC03852680	5211	0.1225878906285769	NO	-
4381	ZINC03433195	4820	0.12257313939551621	NO	-
4382	ZINC03969377	5969	0.12255736985997522	NO	-
4383	ZINC03059759	4444	0.1225573631487961	NO	-
4384	ZINC03851906	5171	0.12255565571697359	NO	-
4385	ZINC00614261	529	0.1225527636669689	NO	-
4386	ZINC00609729	521	0.1225462451844306	NO	-
4387	ZINC03638002	5006	0.12254569818622321	NO	-
4388	ZINC02206663	3043	0.1225420596462937	NO	-
4389	ZINC03587965	4958	0.12254043865060903	NO	-
4390	ZINC02718033	3778	0.12253878237511256	NO	-
4391	ZINC03853130	5262	0.12249888396639862	NO	-
4392	ZINC03852981	5240	0.12249502089713078	NO	-
4393	ZINC00058903	40	0.12248139746353916	NO	-
4394	ZINC03971207	6001	0.12248060909354298	NO	-
4395	ZINC00646440	658	0.12244184930349153	NO	-
4396	ZINC00877873	1223	0.12243890076242119	NO	-
4397	ZINC00919441	1394	0.12243089388732774	NO	-
4398	ZINC02211311	3052	0.1224205193559165	NO	-
4399	ZINC04003948	6115	0.12241564377006561	NO	-
4400	ZINC02708302	3688	0.12239302599508901	NO	-
4401	ZINC03632885	5003	0.12238602749797525	NO	-
4402	ZINC01441206	2594	0.1223830904454955	NO	-
4403	ZINC02374178	3299	0.12236313863964973	NO	-
4404	ZINC03867704	5789	0.1223509961784097	NO	-
4405	ZINC04121826	6285	0.12231175082809324	NO	-
4406	ZINC01240974	2360	0.12230289542157634	NO	-
4407	ZINC02717740	3706	0.1223024762565809	NO	-
4408	ZINC00629535	570	0.12229446918034691	NO	-
4409	ZINC02266855	3155	0.12229227698252385	NO	-
4410	ZINC02638799	3609	0.12228371993386286	NO	-
4411	ZINC01104464	1964	0.12227354084946003	NO	-
4412	ZINC00988152	1582	0.12226660493047338	NO	-
4413	ZINC01342726	2445	0.1222484159487186	NO	-
4414	ZINC02724753	3881	0.12224794289890525	NO	-
4415	ZINC02306644	3181	0.12224204211992819	NO	-
4416	ZINC02724567	3849	0.12223460191677456	NO	-
4417	ZINC01104461	1963	0.1221967941183718	NO	-
4418	ZINC01434273	2567	0.12218261667756203	NO	-
4419	ZINC03660397	5020	0.12217871821539736	NO	-
4420	ZINC00727479	850	0.12217380507132215	NO	-
4421	ZINC01183302	2242	0.12216830410139347	NO	-
4422	ZINC03867391	5768	0.12215773061409378	NO	-
4423	ZINC03219273	4535	0.12215388523513442	NO	-
4424	ZINC00717103	827	0.12214810545564818	NO	-
4425	ZINC01889875	2849	0.12209481392756562	NO	-
4426	ZINC00295525	172	0.12208888000199326	NO	-
4427	ZINC00828365	1053	0.12206632452069395	NO	-
4428	ZINC03990215	6062	0.12205986535381787	NO	-
4429	ZINC02998378	4377	0.12205669931897177	NO	-
4430	ZINC03866853	5703	0.12205293372685559	NO	-
4431	ZINC01755862	2819	0.12201799680567033	NO	-
4432	ZINC00516085	400	0.12201685685738999	NO	-
4433	ZINC01019090	1662	0.12200189237242803	NO	-
4434	ZINC02877009	4099	0.12199841398094075	NO	-
4435	ZINC02745847	3908	0.12199611032771293	NO	-
4436	ZINC03561952	4946	0.12198299308670413	NO	-
4437	ZINC02504260	3514	0.12198206627687952	NO	-
4438	ZINC02451018	3417	0.121965404018796	NO	-
4439	ZINC00627119	556	0.12195774575844524	NO	-
4440	ZINC01479994	2650	0.12194603701957066	NO	-
4441	ZINC03970313	5992	0.12192881219213894	NO	-
4442	ZINC00035371	27	0.12191277247911546	NO	-
4443	ZINC00507733	394	0.12191049296712006	NO	-
4444	ZINC01865396	2840	0.12190929464639126	NO	-
4445	ZINC04033152	6193	0.12190635335757827	NO	-
4446	ZINC01938090	2893	0.12190002128887636	NO	-
4447	ZINC03252160	4583	0.12189346542575583	NO	-
4448	ZINC02234326	3116	0.12188327405867393	NO	-
4449	ZINC03852597	5193	0.12187006079127065	NO	-
4450	ZINC03100236	4453	0.1218620259979962	NO	-
4451	ZINC03998901	6085	0.12185894444802112	NO	-
4452	ZINC03891024	5870	0.1218565197331422	NO	-
4453	ZINC01079997	1893	0.12184993331162726	NO	-
4454	ZINC02972028	4340	0.12182577831929776	NO	-
4455	ZINC01154739	2148	0.12180069463814824	NO	-
4456	ZINC01129887	2091	0.12179069968614468	NO	-
4457	ZINC02914408	4132	0.12178736985340036	NO	-
4458	ZINC02404098	3329	0.1217789895364638	NO	-
4459	ZINC03858428	5555	0.12177789227354441	NO	-
4460	ZINC00818340	1031	0.12177314850565113	NO	-
4461	ZINC00753181	872	0.12176856479067495	NO	-
4462	ZINC00703557	782	0.1217622891346405	NO	-
4463	ZINC00882864	1247	0.12175944659601329	NO	-
4464	ZINC01000647	1622	0.12175937357453372	NO	-
4465	ZINC02125455	2990	0.12169577881762467	NO	-
4466	ZINC01971441	2903	0.12168629169389451	NO	-
4467	ZINC00501421	390	0.12167825980650501	NO	-
4468	ZINC04252222	6423	0.12167604037425632	NO	-
4469	ZINC02914515	4137	0.12166811692763363	NO	-
4470	ZINC00646419	647	0.12166532119396696	NO	-
4471	ZINC01034873	1709	0.12163693520962206	NO	-
4472	ZINC02915123	4163	0.12163551223308544	NO	-
4473	ZINC04039002	6220	0.12163536756877841	NO	-
4474	ZINC00527399	405	0.12162684517900692	NO	-
4475	ZINC01980633	2917	0.12162471693866876	NO	-
4476	ZINC01059823	1804	0.12160047425382693	NO	-
4477	ZINC02730930	3895	0.12159363302983071	NO	-
4478	ZINC04419319	6586	0.1215798086877112	NO	-
4479	ZINC00791103	944	0.1215685454631516	NO	-
4480	ZINC01495583	2682	0.12156456581003121	NO	-
4481	ZINC00820216	1039	0.12156308343863352	NO	-
4482	ZINC03906457	5896	0.12156212607876248	NO	-
4483	ZINC03480811	4860	0.12155605420335173	NO	-
4484	ZINC02364001	3283	0.12154239511978421	NO	-
4485	ZINC03543191	4927	0.12153459379779691	NO	-
4486	ZINC00822536	1042	0.12152105905018361	NO	-
4487	ZINC03308837	4657	0.121514647308132	NO	-
4488	ZINC03867105	5727	0.12150914574301447	NO	-
4489	ZINC02406846	3339	0.12148193136974318	NO	-
4490	ZINC03664237	5026	0.12147403247746509	NO	-
4491	ZINC00919657	1412	0.12146945617016587	NO	-
4492	ZINC02914410	4133	0.12146264702694672	NO	-
4493	ZINC01298782	2408	0.12143148005291148	NO	-
4494	ZINC04108882	6276	0.12139868214606891	NO	-
4495	ZINC02755576	3921	0.1213976157430508	NO	-
4496	ZINC01200584	2280	0.12139586681818249	NO	-
4497	ZINC03128957	4458	0.12137428431098918	NO	-
4498	ZINC02353790	3260	0.1213730863256616	NO	-
4499	ZINC00834969	1074	0.1213704350583356	NO	-
4500	ZINC00659430	689	0.12136920059381093	NO	-
4501	ZINC00955868	1530	0.12135148970965023	NO	-
4502	ZINC00669545	706	0.1213379466970433	NO	-
4503	ZINC00930740	1432	0.12133650601332355	NO	-
4504	ZINC00865297	1152	0.12133442601059867	NO	-
4505	ZINC03889498	5853	0.12132225485581538	NO	-
4506	ZINC01216797	2327	0.12132093206017869	NO	-
4507	ZINC04088579	6257	0.12128934761359124	NO	-
4508	ZINC04496457	6744	0.12127855173608929	NO	-
4509	ZINC00783170	928	0.12126094911941007	NO	-
4510	ZINC00034428	24	0.12125962651413887	NO	-
4511	ZINC01329966	2428	0.12125902348796568	NO	-
4512	ZINC02741282	3906	0.12124576177325942	NO	-
4513	ZINC03968932	5960	0.1212418860163137	NO	-
4514	ZINC03537285	4925	0.1212220464261432	NO	-
4515	ZINC03098775	4452	0.12119738516911423	NO	-
4516	ZINC03993030	6073	0.1211959314185474	NO	-
4517	ZINC02186142	3016	0.12118820697523142	NO	-
4518	ZINC03867222	5743	0.12117081122369958	NO	-
4519	ZINC00837316	1076	0.1211699932259902	NO	-
4520	ZINC00818335	1027	0.12115598093072887	NO	-
4521	ZINC01026692	1675	0.12115027048564166	NO	-
4522	ZINC01000648	1623	0.12113689408690931	NO	-
4523	ZINC03424707	4811	0.12113564902472305	NO	-
4524	ZINC00952202	1508	0.12112701778120658	NO	-
4525	ZINC04267998	6441	0.12111310193516225	NO	-
4526	ZINC01986985	2922	0.12111215772325994	NO	-
4527	ZINC02724168	3816	0.1211096577228389	NO	-
4528	ZINC02717966	3757	0.12110412766326868	NO	-
4529	ZINC02722795	3809	0.12108663523680169	NO	-
4530	ZINC02741280	3905	0.12108134998400842	NO	-
4531	ZINC03968892	5958	0.12106959667357232	NO	-
4532	ZINC00644201	630	0.12106211623309722	NO	-
4533	ZINC04005656	6135	0.12104776881249821	NO	-
4534	ZINC03993027	6072	0.12104327279211659	NO	-
4535	ZINC01936709	2888	0.12103498969702002	NO	-
4536	ZINC01955976	2898	0.12101484097339915	NO	-
4537	ZINC01092934	1935	0.12100852849578171	NO	-
4538	ZINC04487794	6726	0.12100581456950195	NO	-
4539	ZINC02717808	3718	0.12100134123525151	NO	-
4540	ZINC00807038	994	0.12098472493723865	NO	-
4541	ZINC03326578	4674	0.12095369813070386	NO	-
4542	ZINC03867011	5715	0.12094479370769949	NO	-
4543	ZINC01936712	2891	0.12093576080461306	NO	-
4544	ZINC03859068	5597	0.12091545369247668	NO	-
4545	ZINC00704084	789	0.12090970521488674	NO	-
4546	ZINC02241587	3130	0.12089359108071823	NO	-
4547	ZINC01043390	1748	0.12086209614714023	NO	-
4548	ZINC01407527	2525	0.1208601720036991	NO	-
4549	ZINC02445048	3407	0.1208515105792198	NO	-
4550	ZINC02227166	3087	0.12084269740861046	NO	-
4551	ZINC02724192	3833	0.12083782757448137	NO	-
4552	ZINC02725790	3890	0.12079066147840956	NO	-
4553	ZINC02226490	3081	0.12078681317066324	NO	-
4554	ZINC03850762	5111	0.12076156861703032	NO	-
4555	ZINC04308599	6483	0.12073904576710386	NO	-
4556	ZINC04294654	6469	0.12072738481459055	NO	-
4557	ZINC03990209	6059	0.12072648215896145	NO	-
4558	ZINC00875068	1200	0.12072532666684058	NO	-
4559	ZINC02616568	3544	0.12072384137297555	NO	-
4560	ZINC03858592	5576	0.12071494480251148	NO	-
4561	ZINC00463124	368	0.12071262212021977	NO	-
4562	ZINC00695923	774	0.12070955371843015	NO	-
4563	ZINC02639757	3615	0.12069959970571664	NO	-
4564	ZINC00952201	1507	0.12068737954762947	NO	-
4565	ZINC00194715	112	0.12067778613464766	NO	-
4566	ZINC00501420	389	0.12064455910714751	NO	-
4567	ZINC04470153	6697	0.12063528878173597	NO	-
4568	ZINC00884416	1260	0.1206215630455276	NO	-
4569	ZINC01287824	2399	0.12061895607502492	NO	-
4570	ZINC00646423	651	0.12061643119835594	NO	-
4571	ZINC03592559	4964	0.12059339403807383	NO	-
4572	ZINC02724719	3861	0.12059289406161186	NO	-
4573	ZINC01070680	1850	0.1205877413578844	NO	-
4574	ZINC03852683	5213	0.12058673263754682	NO	-
4575	ZINC01158185	2162	0.1205782286947395	NO	-
4576	ZINC03400227	4780	0.12056336056462238	NO	-
4577	ZINC02619034	3547	0.12056329768132433	NO	-
4578	ZINC00637502	608	0.12056082726817216	NO	-
4579	ZINC03889518	5855	0.12055883569970945	NO	-
4580	ZINC04443933	6625	0.12054128946901109	NO	-
4581	ZINC00885428	1262	0.12054043548272377	NO	-
4582	ZINC01049881	1770	0.1205370111592045	NO	-
4583	ZINC01054009	1780	0.1205345731185432	NO	-
4584	ZINC00905697	1311	0.12053020405197654	NO	-
4585	ZINC01125063	2064	0.12052930964296098	NO	-
4586	ZINC00602501	508	0.12049881022439404	NO	-
4587	ZINC03853615	5311	0.1204982161153476	NO	-
4588	ZINC01757032	2821	0.12046678061396807	NO	-
4589	ZINC01924314	2867	0.12046646406493593	NO	-
4590	ZINC04035225	6217	0.12045760831018897	NO	-
4591	ZINC00168916	93	0.1204509845233701	NO	-
4592	ZINC02203872	3038	0.12043363454292957	NO	-
4593	ZINC02998950	4378	0.12043311991890675	NO	-
4594	ZINC03088486	4451	0.12043140578773426	NO	-
4595	ZINC02446347	3408	0.12039873492841774	NO	-
4596	ZINC03768188	5039	0.12038869155528027	NO	-
4597	ZINC01479993	2649	0.12037509006659032	NO	-
4598	ZINC03984436	6052	0.12032325705924436	NO	-
4599	ZINC02679170	3658	0.12031442233208853	NO	-
4600	ZINC01218886	2331	0.12030996188211991	NO	-
4601	ZINC00918277	1357	0.12030579613125404	NO	-
4602	ZINC02954435	4315	0.12029157505814023	NO	-
4603	ZINC00875038	1198	0.1202915520028357	NO	-
4604	ZINC01037104	1717	0.12028728973824328	NO	-
4605	ZINC01128496	2082	0.12027385040013279	NO	-
4606	ZINC00672758	718	0.12024808994388618	NO	-
4607	ZINC00533848	419	0.12024407152319651	NO	-
4608	ZINC01418575	2545	0.12023101920126752	NO	-
4609	ZINC01138264	2112	0.12022920871372025	NO	-
4610	ZINC02878215	4101	0.12022721805073756	NO	-
4611	ZINC01160266	2168	0.12022467720021987	NO	-
4612	ZINC03850762	5112	0.12019201913379086	NO	-
4613	ZINC03851712	5162	0.12016526577306598	NO	-
4614	ZINC01026775	1676	0.12015416051407266	NO	-
4615	ZINC02724240	3840	0.12014555358709189	NO	-
4616	ZINC02990052	4370	0.12013582489230483	NO	-
4617	ZINC00427358	323	0.12012583009830731	NO	-
4618	ZINC00977907	1570	0.12012095206645884	NO	-
4619	ZINC03027048	4405	0.12011235761475979	NO	-
4620	ZINC00272932	163	0.12006233967160322	NO	-
4621	ZINC02635253	3603	0.12004800243973235	NO	-
4622	ZINC03592557	4963	0.12003922805244113	NO	-
4623	ZINC01001968	1632	0.12003858708263648	NO	-
4624	ZINC00885472	1265	0.12002566453693775	NO	-
4625	ZINC01192454	2261	0.12001811137747682	NO	-
4626	ZINC00418191	273	0.12001353074436419	NO	-
4627	ZINC01114737	2007	0.12001351717470216	NO	-
4628	ZINC00679004	735	0.12001155143089227	NO	-
4629	ZINC00729872	855	0.1200083598065476	NO	-
4630	ZINC00422832	293	0.11999341222113545	NO	-
4631	ZINC02878842	4105	0.11997925915294799	NO	-
4632	ZINC00918496	1368	0.11997264559986451	NO	-
4633	ZINC02241584	3127	0.11997234491375196	NO	-
4634	ZINC03966923	5949	0.1199649315558117	NO	-
4635	ZINC00892039	1281	0.11995954464021198	NO	-
4636	ZINC03409768	4790	0.11995849138277824	NO	-
4637	ZINC01093055	1936	0.11994835716421233	NO	-
4638	ZINC00646434	654	0.11994828077207821	NO	-
4639	ZINC01183302	2241	0.11993679683446201	NO	-
4640	ZINC00675912	722	0.119934311727842	NO	-
4641	ZINC02218899	3065	0.11993341969140688	NO	-
4642	ZINC01180183	2222	0.1199210162455398	NO	-
4643	ZINC01176870	2207	0.11990843701622468	NO	-
4644	ZINC00995615	1613	0.11990824302413053	NO	-
4645	ZINC03549431	4933	0.11990700815719349	NO	-
4646	ZINC03050323	4441	0.11986725517416694	NO	-
4647	ZINC00855959	1128	0.11984525388732666	NO	-
4648	ZINC03853229	5280	0.11983565408355609	NO	-
4649	ZINC01177675	2213	0.11982744926066206	NO	-
4650	ZINC02308790	3188	0.11982711411436858	NO	-
4651	ZINC02551016	3526	0.11981196477230066	NO	-
4652	ZINC01312130	2415	0.11980757392718933	NO	-
4653	ZINC01080012	1896	0.11980317396833752	NO	-
4654	ZINC00807037	993	0.11980223336973983	NO	-
4655	ZINC02113602	2980	0.11980120326407416	NO	-
4656	ZINC02212824	3057	0.11978298774324188	NO	-
4657	ZINC02437493	3389	0.11976978029258623	NO	-
4658	ZINC01156835	2156	0.11976500787234225	NO	-
4659	ZINC03346964	4701	0.11975176337218965	NO	-
4660	ZINC01186732	2251	0.11975156415859488	NO	-
4661	ZINC03292663	4632	0.1197413553173053	NO	-
4662	ZINC02915357	4170	0.11973449969508301	NO	-
4663	ZINC04346989	6509	0.11973444217120267	NO	-
4664	ZINC00681083	741	0.11973173204959764	NO	-
4665	ZINC02232895	3109	0.11970217897273733	NO	-
4666	ZINC03857637	5503	0.11967675587493133	NO	-
4667	ZINC03524353	4920	0.11967112330227489	NO	-
4668	ZINC01468122	2643	0.1196577521533243	NO	-
4669	ZINC03855069	5428	0.11962975471751348	NO	-
4670	ZINC00866689	1164	0.11962965591428844	NO	-
4671	ZINC00826017	1045	0.11962144758348758	NO	-
4672	ZINC03971207	6002	0.11959228127423926	NO	-
4673	ZINC00919534	1396	0.1195875607026072	NO	-
4674	ZINC00872909	1190	0.11955478856184451	NO	-
4675	ZINC00646421	649	0.11951660340796555	NO	-
4676	ZINC02419847	3366	0.11951174598156876	NO	-
4677	ZINC00802255	974	0.11950090805065022	NO	-
4678	ZINC00919602	1409	0.11948504178932814	NO	-
4679	ZINC02232226	3107	0.11948425990480792	NO	-
4680	ZINC00686693	756	0.11946443088008145	NO	-
4681	ZINC01820155	2829	0.119461549180384	NO	-
4682	ZINC00877427	1213	0.11945126239118002	NO	-
4683	ZINC00729871	854	0.11945124524967207	NO	-
4684	ZINC01138814	2115	0.11944592769781745	NO	-
4685	ZINC00574121	458	0.11943602911003667	NO	-
4686	ZINC00449678	352	0.11942708655408778	NO	-
4687	ZINC03335211	4678	0.11941698492790159	NO	-
4688	ZINC02718034	3780	0.11941131293213283	NO	-
4689	ZINC02227162	3084	0.11940033441758628	NO	-
4690	ZINC04281803	6457	0.11938890389238235	NO	-
4691	ZINC02971873	4339	0.11938268737671635	NO	-
4692	ZINC00918245	1354	0.11937680714278809	NO	-
4693	ZINC01170221	2185	0.11936720143174645	NO	-
4694	ZINC03971665	6009	0.11935469197553414	NO	-
4695	ZINC02311802	3192	0.11935065496591783	NO	-
4696	ZINC01119607	2040	0.11934001166924565	NO	-
4697	ZINC00688763	762	0.11933507757519135	NO	-
4698	ZINC03205237	4511	0.11933354628186728	NO	-
4699	ZINC03970313	5991	0.1193279189334258	NO	-
4700	ZINC04486983	6725	0.11932065958390607	NO	-
4701	ZINC01784880	2822	0.11931708536178248	NO	-
4702	ZINC04033728	6208	0.11929931792557588	NO	-
4703	ZINC01090888	1928	0.1192974622738099	NO	-
4704	ZINC00919541	1399	0.11926712423006632	NO	-
4705	ZINC01494050	2677	0.1192521305046637	NO	-
4706	ZINC00629535	571	0.11924466176972379	NO	-
4707	ZINC02207269	3045	0.11924374154476217	NO	-
4708	ZINC00267835	160	0.11923566475568528	NO	-
4709	ZINC00623775	541	0.11923194189179404	NO	-
4710	ZINC00420295	279	0.11922845437750916	NO	-
4711	ZINC00918225	1350	0.11922566057640616	NO	-
4712	ZINC03354462	4715	0.11922392355197017	NO	-
4713	ZINC03853159	5267	0.11921743591478913	NO	-
4714	ZINC00919429	1388	0.1192008128601734	NO	-
4715	ZINC00875077	1203	0.119172314689911	NO	-
4716	ZINC02451017	3416	0.11917207849665615	NO	-
4717	ZINC00918488	1365	0.11916148113565316	NO	-
4718	ZINC00598769	502	0.11915939448508325	NO	-
4719	ZINC02623094	3570	0.11913953598692732	NO	-
4720	ZINC00591112	477	0.11913568798028412	NO	-
4721	ZINC01177023	2209	0.11913526587031179	NO	-
4722	ZINC02724539	3845	0.11911852173414095	NO	-
4723	ZINC04460379	6632	0.11911410196191399	NO	-
4724	ZINC03855198	5447	0.11911299804777162	NO	-
4725	ZINC01191124	2257	0.11909259706841968	NO	-
4726	ZINC00638094	611	0.11909098964904843	NO	-
4727	ZINC00980835	1573	0.119083942726143	NO	-
4728	ZINC00884303	1256	0.11907571825631885	NO	-
4729	ZINC04088571	6256	0.11907038723552664	NO	-
4730	ZINC00877652	1219	0.11905359558522081	NO	-
4731	ZINC00132180	82	0.11902943080701578	NO	-
4732	ZINC02724732	3873	0.11902418876540272	NO	-
4733	ZINC02062110	2947	0.1190185168631151	NO	-
4734	ZINC03850839	5115	0.11901097524736468	NO	-
4735	ZINC03867646	5785	0.11900992523734764	NO	-
4736	ZINC01123271	2058	0.11899998535067238	NO	-
4737	ZINC00995616	1614	0.11898674989690691	NO	-
4738	ZINC03840351	5073	0.11898621271216667	NO	-
4739	ZINC03282604	4619	0.11897753952462203	NO	-
4740	ZINC03288419	4627	0.11896353823137096	NO	-
4741	ZINC00703558	783	0.11893589299037434	NO	-
4742	ZINC02406845	3338	0.11892897892054688	NO	-
4743	ZINC03859864	5650	0.11890185906130898	NO	-
4744	ZINC00955867	1529	0.11890034515214004	NO	-
4745	ZINC03852674	5207	0.118889598379632	NO	-
4746	ZINC03622833	4992	0.11888894303181666	NO	-
4747	ZINC00064281	44	0.11886814485286687	NO	-
4748	ZINC01938190	2894	0.11885933282228232	NO	-
4749	ZINC00905714	1316	0.11884669976512607	NO	-
4750	ZINC03850839	5116	0.1188440972127382	NO	-
4751	ZINC00695925	775	0.11884314503596725	NO	-
4752	ZINC02593888	3538	0.11881809125697346	NO	-
4753	ZINC03867646	5786	0.11881745684848209	NO	-
4754	ZINC03852707	5218	0.118806870173624	NO	-
4755	ZINC03893148	5875	0.11880662023243696	NO	-
4756	ZINC00452635	358	0.11879897570034305	NO	-
4757	ZINC03995230	6077	0.11877535855651003	NO	-
4758	ZINC01123008	2057	0.11876482492463915	NO	-
4759	ZINC02858932	4059	0.11875975751411755	NO	-
4760	ZINC02857600	4054	0.1187585287160473	NO	-
4761	ZINC01136067	2110	0.11873667780723113	NO	-
4762	ZINC03971882	6014	0.1187277596362472	NO	-
4763	ZINC04470304	6704	0.1187277596362472	NO	-
4764	ZINC02918092	4215	0.1187241481990374	NO	-
4765	ZINC00919595	1406	0.11869832975168754	NO	-
4766	ZINC01156927	2158	0.11868397797066849	NO	-
4767	ZINC03506073	4885	0.11867320981289517	NO	-
4768	ZINC03858468	5559	0.11866258791395501	NO	-
4769	ZINC03438629	4829	0.1186479731253031	NO	-
4770	ZINC01889888	2850	0.11863890572224789	NO	-
4771	ZINC03853466	5296	0.11863480074062517	NO	-
4772	ZINC02873728	4094	0.11863402896435042	NO	-
4773	ZINC02878359	4103	0.11862407024753376	NO	-
4774	ZINC00897346	1291	0.11859012954057067	NO	-
4775	ZINC01158132	2161	0.11857711558996069	NO	-
4776	ZINC00875073	1202	0.11856150825778554	NO	-
4777	ZINC00648297	661	0.1185561315092599	NO	-
4778	ZINC01144059	2129	0.11854632952259612	NO	-
4779	ZINC04070526	6243	0.11854018592926804	NO	-
4780	ZINC02736111	3898	0.1185349719682429	NO	-
4781	ZINC00937473	1447	0.11853408755397825	NO	-
4782	ZINC00105017	64	0.11851500483703413	NO	-
4783	ZINC03206969	4515	0.1184789846995242	NO	-
4784	ZINC03333719	4676	0.11847060374934078	NO	-
4785	ZINC01190563	2253	0.11846495266523757	NO	-
4786	ZINC03899028	5879	0.11844025903166963	NO	-
4787	ZINC01130586	2093	0.1184208634463119	NO	-
4788	ZINC01113173	1997	0.1183937828698288	NO	-
4789	ZINC03859724	5634	0.11838341381269038	NO	-
4790	ZINC02204697	3041	0.11838020744717563	NO	-
4791	ZINC04061611	6235	0.11837913721602726	NO	-
4792	ZINC03859430	5611	0.11836318774636866	NO	-
4793	ZINC01176792	2206	0.11833391121927324	NO	-
4794	ZINC00626250	550	0.11831833649396789	NO	-
4795	ZINC02724653	3857	0.11831420942075666	NO	-
4796	ZINC03498720	4883	0.11830774471096842	NO	-
4797	ZINC01152621	2143	0.11828372764867952	NO	-
4798	ZINC03858469	5560	0.11828118660455626	NO	-
4799	ZINC03854031	5342	0.11827719213421514	NO	-
4800	ZINC03850832	5114	0.11827710787489484	NO	-
4801	ZINC00034429	25	0.11827273945898976	NO	-
4802	ZINC03866890	5706	0.11827006052610765	NO	-
4803	ZINC03316389	4664	0.11826094806758478	NO	-
4804	ZINC02062109	2946	0.11823880356713387	NO	-
4805	ZINC01107242	1974	0.11822937894001556	NO	-
4806	ZINC03859254	5603	0.11821782661819052	NO	-
4807	ZINC01889889	2851	0.11821609335959338	NO	-
4808	ZINC02937911	4271	0.11821492504944817	NO	-
4809	ZINC03969366	5967	0.11820512408678681	NO	-
4810	ZINC03325142	4670	0.11820012319479954	NO	-
4811	ZINC03857965	5531	0.11818588862319276	NO	-
4812	ZINC00754333	882	0.11817504119447766	NO	-
4813	ZINC03045303	4435	0.11816430417158712	NO	-
4814	ZINC04268857	6442	0.1181521777116022	NO	-
4815	ZINC01168660	2183	0.11812610654786068	NO	-
4816	ZINC03851412	5147	0.11811023028501162	NO	-
4817	ZINC03867179	5732	0.11810368642100154	NO	-
4818	ZINC03315127	4663	0.11809286198984136	NO	-
4819	ZINC02647047	3631	0.11807170780125217	NO	-
4820	ZINC02624431	3574	0.11806855504962843	NO	-
4821	ZINC02246397	3134	0.1180509698702996	NO	-
4822	ZINC03995232	6079	0.11804955213022109	NO	-
4823	ZINC01006515	1639	0.11803710558507732	NO	-
4824	ZINC01039132	1721	0.11803461037972734	NO	-
4825	ZINC00834970	1075	0.11803227581364312	NO	-
4826	ZINC00918670	1380	0.11802679183807838	NO	-
4827	ZINC03280653	4616	0.11802340461268472	NO	-
4828	ZINC02836890	4033	0.11801928984785676	NO	-
4829	ZINC03867570	5777	0.11801010025845897	NO	-
4830	ZINC00051853	38	0.1179962534357014	NO	-
4831	ZINC02080323	2960	0.11799391372111626	NO	-
4832	ZINC00867762	1175	0.11799327899253619	NO	-
4833	ZINC03853407	5290	0.11798738144383467	NO	-
4834	ZINC04308418	6480	0.1179764808705932	NO	-
4835	ZINC01209811	2307	0.11797081221923808	NO	-
4836	ZINC03238246	4563	0.11796865199283646	NO	-
4837	ZINC01079781	1887	0.11796283665924533	NO	-
4838	ZINC01865463	2841	0.11794583946315383	NO	-
4839	ZINC04030232	6144	0.11794133786339046	NO	-
4840	ZINC02409766	3345	0.1179326044868956	NO	-
4841	ZINC02720829	3791	0.11791392262679848	NO	-
4842	ZINC01441567	2595	0.11787676773051468	NO	-
4843	ZINC02353866	3261	0.11786868650581822	NO	-
4844	ZINC02351203	3256	0.11786808780786692	NO	-
4845	ZINC02858712	4058	0.11784566745246931	NO	-
4846	ZINC00530334	408	0.11784335530526702	NO	-
4847	ZINC03325139	4669	0.11783226376981783	NO	-
4848	ZINC00791091	941	0.11781877725653019	NO	-
4849	ZINC03815750	9	0.11781312750786947	YES	1
4850	ZINC04392327	6571	0.11780845109527235	NO	-
4851	ZINC01001928	1631	0.11780279993717896	NO	-
4852	ZINC02724176	3822	0.11778797012953082	NO	-
4853	ZINC02659071	3647	0.11778713685599741	NO	-
4854	ZINC02794158	3968	0.11777641045801236	NO	-
4855	ZINC03972037	6015	0.11777152752574055	NO	-
4856	ZINC00805090	986	0.11775617919689123	NO	-
4857	ZINC01122631	2056	0.11774752166996155	NO	-
4858	ZINC00583046	470	0.1177441374270689	NO	-
4859	ZINC02317077	3194	0.11773993469396912	NO	-
4860	ZINC04315829	6493	0.11773943677078368	NO	-
4861	ZINC02724654	3858	0.11773624937537401	NO	-
4862	ZINC02287978	3170	0.11773163304029212	NO	-
4863	ZINC01910357	2861	0.11771625221723514	NO	-
4864	ZINC02861238	4072	0.11771217515486648	NO	-
4865	ZINC03853605	5310	0.11770985668640709	NO	-
4866	ZINC02210878	3050	0.11770034029166569	NO	-
4867	ZINC02873100	4090	0.11769172328133098	NO	-
4868	ZINC02642780	3621	0.11767000423213918	NO	-
4869	ZINC03859617	5627	0.11766117039666672	NO	-
4870	ZINC02308300	3184	0.11765373850606164	NO	-
4871	ZINC03980427	6032	0.11764629829756482	NO	-
4872	ZINC03033683	4418	0.11764584148405237	NO	-
4873	ZINC02992934	4374	0.11763211626340624	NO	-
4874	ZINC00411873	253	0.11762956425981237	NO	-
4875	ZINC04492368	6733	0.11760604889044121	NO	-
4876	ZINC00918238	1353	0.1175799081274397	NO	-
4877	ZINC00919435	1391	0.11756872858538105	NO	-
4878	ZINC02380855	3305	0.1175652731851521	NO	-
4879	ZINC01185390	2246	0.11754969766075037	NO	-
4880	ZINC00919566	1402	0.11753822409930491	NO	-
4881	ZINC01109344	1983	0.11752318390133464	NO	-
4882	ZINC03889517	5854	0.11751708568379486	NO	-
4883	ZINC03890611	5862	0.11749862530257765	NO	-
4884	ZINC02246398	3135	0.1174780559497945	NO	-
4885	ZINC03519400	4916	0.11747711852554471	NO	-
4886	ZINC04470164	6698	0.11745772425006396	NO	-
4887	ZINC02918339	4226	0.11745674539472767	NO	-
4888	ZINC02353789	3259	0.11745044363707383	NO	-
4889	ZINC02128517	2992	0.11744507023987694	NO	-
4890	ZINC00815903	1020	0.11743911245056672	NO	-
4891	ZINC03467752	4856	0.11742809468514857	NO	-
4892	ZINC04279258	6451	0.11741625175222994	NO	-
4893	ZINC03176727	4483	0.11741254297663141	NO	-
4894	ZINC00645523	641	0.11739251045981686	NO	-
4895	ZINC00695689	772	0.11738722189350337	NO	-
4896	ZINC03855069	5427	0.11736184655722746	NO	-
4897	ZINC03859819	5641	0.11736145052899927	NO	-
4898	ZINC03186336	4491	0.11734211186817674	NO	-
4899	ZINC02914517	4138	0.1173186377722726	NO	-
4900	ZINC00883454	1253	0.11731573014822425	NO	-
4901	ZINC04156760	6326	0.11731089408305845	NO	-
4902	ZINC00930029	1428	0.11729363248462071	NO	-
4903	ZINC01200580	2279	0.11729177541241587	NO	-
4904	ZINC03400125	4778	0.11725620110298376	NO	-
4905	ZINC03815740	6	0.11722859594613208	YES	1
4906	ZINC02619954	3551	0.11722127537208513	NO	-
4907	ZINC03956282	5938	0.11722032692229319	NO	-
4908	ZINC02344478	3247	0.11718944786960363	NO	-
4909	ZINC01407526	2524	0.11716832557588516	NO	-
4910	ZINC03537193	4924	0.11716286073056846	NO	-
4911	ZINC04241834	6403	0.1171549824964654	NO	-
4912	ZINC01116187	2021	0.11714091939338153	NO	-
4913	ZINC01613762	2789	0.1171231878849993	NO	-
4914	ZINC02918922	4230	0.11712018495165785	NO	-
4915	ZINC01332986	2437	0.11711277772221469	NO	-
4916	ZINC03926466	5920	0.11711166309597312	NO	-
4917	ZINC02789692	3957	0.1171104180094883	NO	-
4918	ZINC02476885	3473	0.11709882565351154	NO	-
4919	ZINC00794835	955	0.11708842024966225	NO	-
4920	ZINC02117601	2985	0.11708378231022361	NO	-
4921	ZINC02768468	3934	0.11706158268431194	NO	-
4922	ZINC00709345	809	0.11704881265302493	NO	-
4923	ZINC02503233	3511	0.11704608830061178	NO	-
4924	ZINC02488020	3478	0.11704417512047836	NO	-
4925	ZINC00589172	476	0.1170399483061303	NO	-
4926	ZINC04009838	6138	0.1170325434535374	NO	-
4927	ZINC03852105	5183	0.11702649861596806	NO	-
4928	ZINC04465402	6669	0.11702649861596806	NO	-
4929	ZINC03974208	6019	0.11700073239136158	NO	-
4930	ZINC03506138	4887	0.11699203064769219	NO	-
4931	ZINC02973054	4343	0.11699061838149671	NO	-
4932	ZINC03366580	4742	0.11698820192551296	NO	-
4933	ZINC00866767	1168	0.11691968786894577	NO	-
4934	ZINC03337612	4684	0.11690496539528815	NO	-
4935	ZINC03376111	4752	0.11690248022361628	NO	-
4936	ZINC00983415	1574	0.11689294951677183	NO	-
4937	ZINC02592208	3536	0.11687903324497369	NO	-
4938	ZINC02914549	4143	0.11687454676465847	NO	-
4939	ZINC02919391	4246	0.11686725186584437	NO	-
4940	ZINC02911885	4122	0.11684678344426748	NO	-
4941	ZINC01117224	2032	0.11681934825985292	NO	-
4942	ZINC01112475	1993	0.11680918143864434	NO	-
4943	ZINC03799026	5044	0.11677831074162646	NO	-
4944	ZINC00877439	1217	0.11677167174350234	NO	-
4945	ZINC04224231	6393	0.11672420872811684	NO	-
4946	ZINC01145506	2133	0.11672085436199713	NO	-
4947	ZINC03867010	5714	0.11671781311081807	NO	-
4948	ZINC03034412	4419	0.11670970140782555	NO	-
4949	ZINC01924313	2866	0.11670219735906356	NO	-
4950	ZINC00256269	154	0.11669487166294461	NO	-
4951	ZINC02818792	4015	0.11669303478734053	NO	-
4952	ZINC03176702	4475	0.11669253934434717	NO	-
4953	ZINC03400390	4781	0.11664283406557215	NO	-
4954	ZINC02736617	3899	0.11662274377353408	NO	-
4955	ZINC00047132	35	0.1166013841573434	NO	-
4956	ZINC01158872	2165	0.11659776616542775	NO	-
4957	ZINC04359395	6529	0.11659698560308648	NO	-
4958	ZINC00940732	1479	0.11658736644865392	NO	-
4959	ZINC02955869	4319	0.11657912252054813	NO	-
4960	ZINC03853330	5285	0.11655213566803473	NO	-
4961	ZINC02331421	3220	0.11654979886135765	NO	-
4962	ZINC02341794	3241	0.11653399730104377	NO	-
4963	ZINC01485883	2653	0.11652181296308475	NO	-
4964	ZINC02724201	3834	0.11651927026128937	NO	-
4965	ZINC03891090	5871	0.11650886081188738	NO	-
4966	ZINC02466559	3454	0.11650022151323969	NO	-
4967	ZINC00665485	693	0.11649487095309823	NO	-
4968	ZINC00919573	1405	0.11647210471508339	NO	-
4969	ZINC01158740	2163	0.11645721676119328	NO	-
4970	ZINC02724186	3827	0.1164543293840706	NO	-
4971	ZINC00956237	1534	0.11644259547584383	NO	-
4972	ZINC00386508	237	0.11639041993416843	NO	-
4973	ZINC00738294	864	0.11638520187399425	NO	-
4974	ZINC04266324	6430	0.11638435342565638	NO	-
4975	ZINC01441762	2606	0.11638347671629802	NO	-
4976	ZINC03222097	4536	0.1163771127410302	NO	-
4977	ZINC01044208	1752	0.1163640410478789	NO	-
4978	ZINC02937512	4262	0.11636074666753683	NO	-
4979	ZINC00849781	1108	0.1163546400978935	NO	-
4980	ZINC01076305	1874	0.1163509900592924	NO	-
4981	ZINC03867163	5730	0.11634665669120091	NO	-
4982	ZINC02724759	3887	0.11633932030915059	NO	-
4983	ZINC00885471	1264	0.11633629810937884	NO	-
4984	ZINC01516487	2754	0.11632275172740553	NO	-
4985	ZINC01176657	2205	0.1163227049044719	NO	-
4986	ZINC04094420	6261	0.11631215094960329	NO	-
4987	ZINC01075502	1871	0.11627893379333237	NO	-
4988	ZINC00886475	1272	0.11627461695905067	NO	-
4989	ZINC01924315	2868	0.11627331802903318	NO	-
4990	ZINC03999740	6086	0.11626928022079971	NO	-
4991	ZINC02621261	3562	0.1162649882495576	NO	-
4992	ZINC00792876	948	0.11626276086831563	NO	-
4993	ZINC00702158	776	0.11626008593839907	NO	-
4994	ZINC03854498	5389	0.11625360491247887	NO	-
4995	ZINC01400391	2503	0.11624717002743469	NO	-
4996	ZINC00574121	457	0.1162425441840547	NO	-
4997	ZINC00802334	975	0.1162170919717336	NO	-
4998	ZINC03858887	5590	0.1161832919036278	NO	-
4999	ZINC01094365	1938	0.1161691737520193	NO	-
5000	ZINC03885579	5844	0.11616661669969161	NO	-
5001	ZINC00873676	1193	0.11614552518604934	NO	-
5002	ZINC03859699	5632	0.1161395772461448	NO	-
5003	ZINC01046958	1756	0.11613566578988362	NO	-
5004	ZINC00655013	670	0.11612946107383694	NO	-
5005	ZINC00648326	663	0.11611028935282228	NO	-
5006	ZINC03867722	5799	0.11609844407494796	NO	-
5007	ZINC03894320	5876	0.11609404936795026	NO	-
5008	ZINC03660399	5022	0.11608445363806627	NO	-
5009	ZINC04370308	6543	0.11607992220777628	NO	-
5010	ZINC02955129	4318	0.11606569785637742	NO	-
5011	ZINC01608409	2787	0.11605909771469902	NO	-
5012	ZINC03853063	5244	0.11605861309224001	NO	-
5013	ZINC01326395	2424	0.11605087715554313	NO	-
5014	ZINC03853465	5292	0.11604568837513815	NO	-
5015	ZINC02918924	4231	0.11601778242426078	NO	-
5016	ZINC04299414	6470	0.11601018361068549	NO	-
5017	ZINC01133799	2106	0.11600919188178317	NO	-
5018	ZINC00591112	478	0.11600316657690807	NO	-
5019	ZINC00623129	534	0.11597820360309928	NO	-
5020	ZINC00646438	656	0.1159752768908794	NO	-
5021	ZINC01389448	2481	0.11596398555556169	NO	-
5022	ZINC03971519	6005	0.11595503447021302	NO	-
5023	ZINC02871747	4087	0.1159391977525006	NO	-
5024	ZINC03866949	5712	0.11592918037310211	NO	-
5025	ZINC02500519	3501	0.1159212515525276	NO	-
5026	ZINC02889950	4114	0.11590310768350758	NO	-
5027	ZINC02465424	3445	0.11587046215835554	NO	-
5028	ZINC02724726	3867	0.11586701247556253	NO	-
5029	ZINC02736052	3897	0.1158574564133168	NO	-
5030	ZINC02736618	3900	0.11584428642687343	NO	-
5031	ZINC02919393	4247	0.11584264736558528	NO	-
5032	ZINC01118528	2037	0.11582807321665081	NO	-
5033	ZINC02417658	3362	0.11582018690356079	NO	-
5034	ZINC00738293	863	0.11581378505435104	NO	-
5035	ZINC03077663	4450	0.11581377360966316	NO	-
5036	ZINC00229712	144	0.11580530841922997	NO	-
5037	ZINC04108177	6271	0.1158017803266581	NO	-
5038	ZINC03904609	5891	0.11579110003100115	NO	-
5039	ZINC01079631	1884	0.11578928961397575	NO	-
5040	ZINC01035322	1710	0.11575992962887753	NO	-
5041	ZINC03364287	4738	0.11573751482547098	NO	-
5042	ZINC01006585	1640	0.1157103140471932	NO	-
5043	ZINC00646435	655	0.11570448131704303	NO	-
5044	ZINC00439295	344	0.115670683928381	NO	-
5045	ZINC01059501	1802	0.1156695332215042	NO	-
5046	ZINC00208104	126	0.1156678566900775	NO	-
5047	ZINC02642865	3622	0.1156267838490098	NO	-
5048	ZINC00416866	268	0.11562599185834459	NO	-
5049	ZINC00226587	140	0.11561162065120768	NO	-
5050	ZINC02724721	3862	0.11559948104830066	NO	-
5051	ZINC00918660	1378	0.11559786338478845	NO	-
5052	ZINC00728342	851	0.11559516779458757	NO	-
5053	ZINC02444576	3405	0.11559348514483785	NO	-
5054	ZINC04414997	6585	0.11558097830616915	NO	-
5055	ZINC00869893	1182	0.11557291863041293	NO	-
5056	ZINC02440536	3395	0.11556626928804302	NO	-
5057	ZINC03853105	5256	0.11555748815751263	NO	-
5058	ZINC04443375	6615	0.11555481191445735	NO	-
5059	ZINC04357592	6521	0.11554354741416105	NO	-
5060	ZINC00062092	42	0.11553863607038359	NO	-
5061	ZINC02417998	3364	0.11553044196164797	NO	-
5062	ZINC02634868	3600	0.1155290517782113	NO	-
5063	ZINC01566728	2780	0.11550830828207286	NO	-
5064	ZINC03409921	4794	0.11548956431510306	NO	-
5065	ZINC04383940	6565	0.11548202625524902	NO	-
5066	ZINC02798879	3986	0.11545854963580646	NO	-
5067	ZINC02724174	3821	0.11542397377679751	NO	-
5068	ZINC02918341	4227	0.11541539021012946	NO	-
5069	ZINC03850832	5113	0.11540691203749566	NO	-
5070	ZINC00718895	830	0.11539999847394182	NO	-
5071	ZINC03424849	4814	0.11539367645018425	NO	-
5072	ZINC02977967	4354	0.11535489204263076	NO	-
5073	ZINC00172789	97	0.11533841127623816	NO	-
5074	ZINC03506089	4886	0.11533178272941398	NO	-
5075	ZINC02982552	4366	0.11532943267106752	NO	-
5076	ZINC00955594	1526	0.11532841880004316	NO	-
5077	ZINC01938232	2895	0.11532739488404643	NO	-
5078	ZINC04157070	6328	0.1153249755948019	NO	-
5079	ZINC03641541	5008	0.11531485195174374	NO	-
5080	ZINC02939986	4278	0.11529433383595959	NO	-
5081	ZINC00365484	223	0.11529255466263127	NO	-
5082	ZINC00425136	307	0.1152759718398958	NO	-
5083	ZINC03867614	5780	0.11527172822195794	NO	-
5084	ZINC00945845	1493	0.1152447098259088	NO	-
5085	ZINC02367308	3294	0.11524398804639562	NO	-
5086	ZINC01117226	2033	0.11524267634237921	NO	-
5087	ZINC03903767	5890	0.11522902142672128	NO	-
5088	ZINC00591112	479	0.11522724634580563	NO	-
5089	ZINC02592209	3537	0.11521886972127499	NO	-
5090	ZINC02412328	3349	0.11521709461480231	NO	-
5091	ZINC03990216	6069	0.11520641117742672	NO	-
5092	ZINC03970313	5993	0.11520125691925068	NO	-
5093	ZINC00994840	1609	0.11519588434499378	NO	-
5094	ZINC00968895	1554	0.11519289784524943	NO	-
5095	ZINC02724600	3856	0.11518390355036	NO	-
5096	ZINC02910975	4121	0.11518066253104474	NO	-
5097	ZINC03039898	4423	0.11517745982650937	NO	-
5098	ZINC01080637	1901	0.11517404357314036	NO	-
5099	ZINC00695922	773	0.11516743830044192	NO	-
5100	ZINC00801957	973	0.11515845213951599	NO	-
5101	ZINC02947613	4297	0.11514562217372237	NO	-
5102	ZINC02157632	3001	0.11514478517214505	NO	-
5103	ZINC02914546	4142	0.11512775559335602	NO	-
5104	ZINC01134162	2107	0.11511664386806222	NO	-
5105	ZINC01216866	2328	0.11508975715550226	NO	-
5106	ZINC02227630	3094	0.11508328553162796	NO	-
5107	ZINC03852907	5236	0.11507315779903521	NO	-
5108	ZINC01330000	2430	0.1150683678919016	NO	-
5109	ZINC02642866	3623	0.1150055449988757	NO	-
5110	ZINC00641708	621	0.11499617976044693	NO	-
5111	ZINC00412463	258	0.11496078078085055	NO	-
5112	ZINC00724310	841	0.11491961896162335	NO	-
5113	ZINC01040137	1732	0.1148956615852267	NO	-
5114	ZINC01156772	2154	0.11489418560922282	NO	-
5115	ZINC01136855	2111	0.114883743858821	NO	-
5116	ZINC00986636	1579	0.11485755839026245	NO	-
5117	ZINC01406297	2520	0.11485388712644554	NO	-
5118	ZINC03859358	5610	0.11482248755633553	NO	-
5119	ZINC00796184	963	0.11480470241567056	NO	-
5120	ZINC04479457	6724	0.11480459246019308	NO	-
5121	ZINC00949713	1501	0.11479892489572285	NO	-
5122	ZINC02918097	4217	0.11479120920377289	NO	-
5123	ZINC04058639	6227	0.11479077314232956	NO	-
5124	ZINC03868600	5824	0.11476757824471909	NO	-
5125	ZINC00263783	159	0.11475069632801128	NO	-
5126	ZINC03969365	5966	0.11474932861766118	NO	-
5127	ZINC03990209	6060	0.11474456913323014	NO	-
5128	ZINC02793845	3965	0.11473682662389287	NO	-
5129	ZINC04094420	6260	0.11473318563416231	NO	-
5130	ZINC02320420	3200	0.1147214385233981	NO	-
5131	ZINC00940673	1468	0.11469569475923788	NO	-
5132	ZINC01174934	2192	0.11468424764182229	NO	-
5133	ZINC01485223	2652	0.11467172132066145	NO	-
5134	ZINC03855198	5448	0.11466602790553766	NO	-
5135	ZINC00211075	129	0.11466592742788537	NO	-
5136	ZINC01010003	1646	0.11466021242112431	NO	-
5137	ZINC00641292	620	0.11464963752571969	NO	-
5138	ZINC03312664	4659	0.11464810017009182	NO	-
5139	ZINC02947624	4299	0.11464750209995112	NO	-
5140	ZINC00716811	823	0.11462573011344801	NO	-
5141	ZINC01210625	2311	0.11462231384998817	NO	-
5142	ZINC00940731	1478	0.11462220133699554	NO	-
5143	ZINC02417657	3361	0.11462175827775913	NO	-
5144	ZINC03611963	4985	0.11462005643882342	NO	-
5145	ZINC03853603	5309	0.11461403355644656	NO	-
5146	ZINC04595858	6764	0.11461276600619363	NO	-
5147	ZINC00918227	1351	0.114610152857007	NO	-
5148	ZINC03854954	5418	0.11460798852704335	NO	-
5149	ZINC01787210	2824	0.11460211405370929	NO	-
5150	ZINC00878164	1237	0.11459832686468663	NO	-
5151	ZINC03857833	5519	0.11459801429598056	NO	-
5152	ZINC03851906	5172	0.11459214176708167	NO	-
5153	ZINC04370308	6541	0.1145813507184028	NO	-
5154	ZINC00948477	1499	0.11455499392911082	NO	-
5155	ZINC01157936	2160	0.11454153497446455	NO	-
5156	ZINC02493631	3482	0.11452939958828547	NO	-
5157	ZINC02226492	3082	0.11452106663482174	NO	-
5158	ZINC00508046	395	0.1145165732650971	NO	-
5159	ZINC00940686	1471	0.11450205930983169	NO	-
5160	ZINC00876297	1209	0.11449259262347161	NO	-
5161	ZINC02861966	4074	0.11446652341482173	NO	-
5162	ZINC03416218	4800	0.11446317067897344	NO	-
5163	ZINC02997877	4376	0.1144554819262123	NO	-
5164	ZINC01079787	1889	0.11445506154156576	NO	-
5165	ZINC01820156	2830	0.11442688202418261	NO	-
5166	ZINC03393033	4766	0.1144075094722377	NO	-
5167	ZINC01889903	2852	0.11440472392116137	NO	-
5168	ZINC01098788	1944	0.11437982069878194	NO	-
5169	ZINC01006619	1643	0.11437482229668527	NO	-
5170	ZINC02702076	3679	0.11437356889766692	NO	-
5171	ZINC00877936	1232	0.11437172337813041	NO	-
5172	ZINC03859068	5598	0.1143594138793355	NO	-
5173	ZINC02861237	4071	0.11435255877899224	NO	-
5174	ZINC04168316	6353	0.11430599389667458	NO	-
5175	ZINC02223035	3075	0.11429951815713826	NO	-
5176	ZINC01441758	2602	0.11429265287214717	NO	-
5177	ZINC03860047	5671	0.11427500690764297	NO	-
5178	ZINC04382999	6558	0.11427438039986366	NO	-
5179	ZINC04004981	6129	0.11425469927821182	NO	-
5180	ZINC01296878	2405	0.11424498466680846	NO	-
5181	ZINC01324174	2419	0.11424297735691609	NO	-
5182	ZINC02157635	3002	0.11424152483138263	NO	-
5183	ZINC03850875	5117	0.11423741754325381	NO	-
5184	ZINC02410780	3347	0.11423651435379324	NO	-
5185	ZINC01114851	2012	0.11422710329213087	NO	-
5186	ZINC00648324	662	0.11419696352692932	NO	-
5187	ZINC00414793	266	0.11418139143857099	NO	-
5188	ZINC03969055	5962	0.11417363506427165	NO	-
5189	ZINC03968684	5957	0.11417347885340119	NO	-
5190	ZINC01635171	2792	0.11417200463352196	NO	-
5191	ZINC02189963	3018	0.11416802511545221	NO	-
5192	ZINC03026991	4401	0.11415366638242722	NO	-
5193	ZINC01411721	2529	0.11415215456813016	NO	-
5194	ZINC00389020	243	0.11415141782793677	NO	-
5195	ZINC03997654	6083	0.11412572767412929	NO	-
5196	ZINC00439294	343	0.11411703090545686	NO	-
5197	ZINC02724556	3848	0.11410723815145116	NO	-
5198	ZINC02227624	3092	0.11407851724227368	NO	-
5199	ZINC04464374	6646	0.11407837067551128	NO	-
5200	ZINC03410269	4795	0.1140769269994801	NO	-
5201	ZINC02357165	3265	0.11406319063173302	NO	-
5202	ZINC01889910	2853	0.1140610968744096	NO	-
5203	ZINC00865849	1157	0.11405367338410217	NO	-
5204	ZINC03970313	5994	0.11405349897044971	NO	-
5205	ZINC02365476	3292	0.1140446758612194	NO	-
5206	ZINC01330015	2433	0.11399202507587843	NO	-
5207	ZINC02914620	4146	0.11397993113020373	NO	-
5208	ZINC01440876	2590	0.11397795778143845	NO	-
5209	ZINC03272420	4608	0.11396832160763601	NO	-
5210	ZINC00897332	1290	0.11395828963434768	NO	-
5211	ZINC01284982	2397	0.11394217951404899	NO	-
5212	ZINC01330008	2431	0.11393841350195698	NO	-
5213	ZINC01076951	1878	0.1139312679199038	NO	-
5214	ZINC00919670	1414	0.11393017557778473	NO	-
5215	ZINC01211795	2317	0.11390668180688823	NO	-
5216	ZINC02977966	4353	0.11390437985608545	NO	-
5217	ZINC02909611	4118	0.11388405254586104	NO	-
5218	ZINC00876246	1206	0.11386845551250958	NO	-
5219	ZINC03853121	5261	0.1138379297432947	NO	-
5220	ZINC00806937	992	0.11382915588866846	NO	-
5221	ZINC03195362	4506	0.11380811612326312	NO	-
5222	ZINC03970029	5986	0.11378942053309461	NO	-
5223	ZINC00412475	261	0.11377986983618142	NO	-
5224	ZINC00389017	242	0.11377920114899666	NO	-
5225	ZINC03850880	5118	0.11377179174542555	NO	-
5226	ZINC03912252	5917	0.11375804792352018	NO	-
5227	ZINC01371516	2458	0.11375248525117909	NO	-
5228	ZINC03852604	5196	0.11372278808682099	NO	-
5229	ZINC03859819	5642	0.11370479916537694	NO	-
5230	ZINC03853521	5305	0.11370207226159945	NO	-
5231	ZINC00956737	1545	0.11369896300530902	NO	-
5232	ZINC01140582	2123	0.11369711699903645	NO	-
5233	ZINC04241834	6405	0.11365743196688058	NO	-
5234	ZINC00422821	291	0.11365595563061653	NO	-
5235	ZINC02717739	3702	0.11363239370661443	NO	-
5236	ZINC03810100	3	0.11362801608114774	YES	1
5237	ZINC01111761	1990	0.11361616556844689	NO	-
5238	ZINC02914621	4147	0.11360317787267923	NO	-
5239	ZINC01037522	1719	0.11359708597462495	NO	-
5240	ZINC03559698	4941	0.11359128157357253	NO	-
5241	ZINC00626971	555	0.1135884983011955	NO	-
5242	ZINC00878168	1238	0.11358581259744886	NO	-
5243	ZINC00905519	1301	0.11358110030410955	NO	-
5244	ZINC01420956	2547	0.11357821436837395	NO	-
5245	ZINC00321806	196	0.11353864295379157	NO	-
5246	ZINC02992491	4373	0.11352417795009764	NO	-
5247	ZINC01121876	2052	0.11352189372847063	NO	-
5248	ZINC00877871	1222	0.1135133131098183	NO	-
5249	ZINC03100277	4455	0.1135131504947766	NO	-
5250	ZINC00396057	246	0.11349537668359032	NO	-
5251	ZINC01079999	1895	0.11349358359165505	NO	-
5252	ZINC02919365	4245	0.11347451236884938	NO	-
5253	ZINC00675914	723	0.11346848066798546	NO	-
5254	ZINC00425042	306	0.11344807824878193	NO	-
5255	ZINC02857980	4056	0.11342046844374017	NO	-
5256	ZINC01465855	2636	0.11341702149385868	NO	-
5257	ZINC00918133	1348	0.11339583340573771	NO	-
5258	ZINC02914386	4130	0.11338418073555089	NO	-
5259	ZINC00919676	1417	0.11337675917414276	NO	-
5260	ZINC01242056	2362	0.11337205052612569	NO	-
5261	ZINC03867708	5794	0.11334406125719775	NO	-
5262	ZINC03956147	5936	0.11334281146676985	NO	-
5263	ZINC01211630	2315	0.11333267721030238	NO	-
5264	ZINC03418144	4803	0.11331781546239288	NO	-
5265	ZINC01467350	2640	0.11331650918196659	NO	-
5266	ZINC01143165	2128	0.11330910013641411	NO	-
5267	ZINC00044408	30	0.11328879314394846	NO	-
5268	ZINC02919072	4233	0.11328364400266232	NO	-
5269	ZINC00918510	1370	0.11327878707449476	NO	-
5270	ZINC02436276	3388	0.1132559776062391	NO	-
5271	ZINC03284497	4623	0.11324953142548914	NO	-
5272	ZINC02430229	3378	0.11322817741672198	NO	-
5273	ZINC03816339	5052	0.11322051203209939	NO	-
5274	ZINC02731730	3896	0.11321602138663989	NO	-
5275	ZINC00563962	450	0.11321390508277461	NO	-
5276	ZINC01037019	1715	0.11320507968785942	NO	-
5277	ZINC01225734	2338	0.1131880976011008	NO	-
5278	ZINC02917996	4211	0.1131872583718486	NO	-
5279	ZINC03517686	4909	0.1131760929814241	NO	-
5280	ZINC02594986	3539	0.11316961201210131	NO	-
5281	ZINC00709345	807	0.11315889116111612	NO	-
5282	ZINC01489082	2661	0.11314345381990361	NO	-
5283	ZINC01489082	2662	0.11314345381990361	NO	-
5284	ZINC00956233	1533	0.11311514258015562	NO	-
5285	ZINC00983705	1577	0.11306957990878443	NO	-
5286	ZINC01296879	2406	0.11305627595279479	NO	-
5287	ZINC02413118	3354	0.11305358413609749	NO	-
5288	ZINC01508388	2725	0.11305011001114258	NO	-
5289	ZINC02488017	3477	0.11304821252772704	NO	-
5290	ZINC00797152	966	0.11303865085630714	NO	-
5291	ZINC01421460	2549	0.11303289884446044	NO	-
5292	ZINC04004981	6130	0.11302119496900803	NO	-
5293	ZINC03249913	4580	0.11301854832437161	NO	-
5294	ZINC00628719	564	0.11301072296191504	NO	-
5295	ZINC02440539	3396	0.11301043626040577	NO	-
5296	ZINC00604402	512	0.11300293164778619	NO	-
5297	ZINC00656865	686	0.11298204300906006	NO	-
5298	ZINC02227622	3091	0.11297350017514765	NO	-
5299	ZINC00474452	382	0.11296831686605356	NO	-
5300	ZINC00193874	110	0.1129660892975367	NO	-
5301	ZINC03833996	26	0.11296106755796972	YES	2
5302	ZINC01826610	2831	0.11295688309588145	NO	-
5303	ZINC02919364	4244	0.112953465623328	NO	-
5304	ZINC01467348	2638	0.11295271831487319	NO	-
5305	ZINC00884382	1258	0.11293265639347175	NO	-
5306	ZINC04169847	6360	0.11292297525177936	NO	-
5307	ZINC03195364	4507	0.11288110237875687	NO	-
5308	ZINC00865850	1158	0.11287888901412985	NO	-
5309	ZINC00656804	685	0.1128764337140711	NO	-
5310	ZINC01138317	2113	0.11284649347332407	NO	-
5311	ZINC02917994	4210	0.11283321296927448	NO	-
5312	ZINC01006607	1642	0.1128249170635254	NO	-
5313	ZINC03859907	5655	0.11282122663585929	NO	-
5314	ZINC04502297	6749	0.1128204970272781	NO	-
5315	ZINC00629517	569	0.11281465741068077	NO	-
5316	ZINC02937967	4273	0.11281072897219037	NO	-
5317	ZINC03969873	5982	0.11280995485105029	NO	-
5318	ZINC00940450	1460	0.11280706135925304	NO	-
5319	ZINC04109527	6277	0.11279738464817678	NO	-
5320	ZINC02717821	3720	0.11278444647973591	NO	-
5321	ZINC02646191	3629	0.11278209471923295	NO	-
5322	ZINC00886858	1275	0.1127812975767791	NO	-
5323	ZINC00947663	1495	0.11277424966732681	NO	-
5324	ZINC03217528	4534	0.11275059592465385	NO	-
5325	ZINC04129772	6298	0.11274891092723545	NO	-
5326	ZINC00546636	439	0.11273428537095223	NO	-
5327	ZINC00908109	1323	0.11269661679377883	NO	-
5328	ZINC02284562	3167	0.11268755998693498	NO	-
5329	ZINC03833977	104	0.11268516337583237	YES	10
5330	ZINC03286800	4625	0.1126797011510507	NO	-
5331	ZINC01357272	2453	0.11267312397187851	NO	-
5332	ZINC00623831	543	0.11266418771168447	NO	-
5333	ZINC01080015	1899	0.1126557209975391	NO	-
5334	ZINC02786010	3949	0.1126452154873852	NO	-
5335	ZINC03459138	4855	0.1126451548782419	NO	-
5336	ZINC01421461	2550	0.11264311751379907	NO	-
5337	ZINC02227626	3093	0.1126245601521087	NO	-
5338	ZINC03452987	4848	0.11260066449321497	NO	-
5339	ZINC04443456	6622	0.11259158604362093	NO	-
5340	ZINC04465461	6671	0.11259158604362093	NO	-
5341	ZINC03424768	4812	0.1125830481078838	NO	-
5342	ZINC03984437	6053	0.11258286231475977	NO	-
5343	ZINC03262147	4592	0.11258105898867002	NO	-
5344	ZINC02617198	3545	0.11257980502775304	NO	-
5345	ZINC03971880	6013	0.11257359992974107	NO	-
5346	ZINC00172798	98	0.1125719659635273	NO	-
5347	ZINC00884414	1259	0.11256943822759008	NO	-
5348	ZINC00783395	930	0.11256385063440869	NO	-
5349	ZINC03359658	4731	0.11256191948134699	NO	-
5350	ZINC00345007	214	0.11256013666873878	NO	-
5351	ZINC01073738	1860	0.11255432274405898	NO	-
5352	ZINC00863694	1147	0.1125532292345279	NO	-
5353	ZINC03975048	6021	0.1125247813708456	NO	-
5354	ZINC00798601	967	0.1125231599480112	NO	-
5355	ZINC03366583	4743	0.11252276280705083	NO	-
5356	ZINC01087397	1912	0.11251951570328952	NO	-
5357	ZINC01405420	2519	0.11246741734902647	NO	-
5358	ZINC03885580	5845	0.11246300221266164	NO	-
5359	ZINC03048846	4437	0.11245829412981671	NO	-
5360	ZINC00881499	1240	0.11244095665472535	NO	-
5361	ZINC02836522	4031	0.1124217586835466	NO	-
5362	ZINC00345003	213	0.11241412908190099	NO	-
5363	ZINC02446624	3411	0.11239870019388662	NO	-
5364	ZINC02919071	4232	0.11237425015672056	NO	-
5365	ZINC02493629	3481	0.11236731687535434	NO	-
5366	ZINC01465250	2634	0.11231631048157077	NO	-
5367	ZINC02223037	3076	0.11231108842495709	NO	-
5368	ZINC01076951	1877	0.11229048974325166	NO	-
5369	ZINC00918131	1347	0.1122787879367589	NO	-
5370	ZINC00952213	1514	0.11226823779287076	NO	-
5371	ZINC01080013	1897	0.11224605354659184	NO	-
5372	ZINC00904434	1300	0.1122354845059341	NO	-
5373	ZINC03320283	4666	0.11223179291623211	NO	-
5374	ZINC02365467	3289	0.11221860572309933	NO	-
5375	ZINC01000674	1626	0.11221833146207005	NO	-
5376	ZINC02087712	2965	0.11221581964292891	NO	-
5377	ZINC03852570	5186	0.11220978158752833	NO	-
5378	ZINC01491052	2667	0.1122087109974805	NO	-
5379	ZINC02667851	3657	0.11218332038243664	NO	-
5380	ZINC02642779	3620	0.11217138071771424	NO	-
5381	ZINC00763025	893	0.1121669358541867	NO	-
5382	ZINC00919443	1395	0.1121616352059789	NO	-
5383	ZINC01418585	2546	0.11215903471930865	NO	-
5384	ZINC03660386	5019	0.11215747398317764	NO	-
5385	ZINC04267134	6435	0.11214701133241024	NO	-
5386	ZINC00813644	1011	0.11212820768461129	NO	-
5387	ZINC04050958	6223	0.1121258428364171	NO	-
5388	ZINC01184745	2245	0.11212116266873695	NO	-
5389	ZINC00132192	84	0.11211677880223882	NO	-
5390	ZINC00804782	985	0.11211218304334866	NO	-
5391	ZINC01125706	2070	0.11210556209888223	NO	-
5392	ZINC01119760	2041	0.11208301798740469	NO	-
5393	ZINC00878162	1236	0.11207416083501681	NO	-
5394	ZINC02785655	3947	0.11205357259908381	NO	-
5395	ZINC03045223	4434	0.11205048802123768	NO	-
5396	ZINC00614262	530	0.11204470508191486	NO	-
5397	ZINC03444451	4834	0.1120441781259177	NO	-
5398	ZINC02706999	3684	0.11204395695543669	NO	-
5399	ZINC03867708	5795	0.1120126380733714	NO	-
5400	ZINC03855203	5449	0.11200957322518755	NO	-
5401	ZINC03970891	5999	0.11200629134025034	NO	-
5402	ZINC04467860	6681	0.11200629134025034	NO	-
5403	ZINC01020528	1666	0.11199802450457812	NO	-
5404	ZINC03402653	4784	0.11199147982206875	NO	-
5405	ZINC02717821	3721	0.11199099674221873	NO	-
5406	ZINC02947855	4302	0.11198857777818408	NO	-
5407	ZINC00623829	542	0.11197955852735476	NO	-
5408	ZINC03859968	5660	0.1119785189867823	NO	-
5409	ZINC00687273	757	0.11192684071269737	NO	-
5410	ZINC02706991	3683	0.1119119420638422	NO	-
5411	ZINC02667850	3656	0.11187660161417952	NO	-
5412	ZINC00295527	173	0.11186757041185785	NO	-
5413	ZINC03500596	4884	0.1118635415212493	NO	-
5414	ZINC00919332	1381	0.11184909077439717	NO	-
5415	ZINC01104473	1965	0.11183885431163425	NO	-
5416	ZINC04167492	6346	0.11183662942590042	NO	-
5417	ZINC03030181	4410	0.11183559557911174	NO	-
5418	ZINC00703561	786	0.11181756825825143	NO	-
5419	ZINC01092520	1934	0.11175527899689565	NO	-
5420	ZINC03850880	5119	0.11174887486546732	NO	-
5421	ZINC03424828	4813	0.11174706818141918	NO	-
5422	ZINC01306208	2413	0.11174372727019898	NO	-
5423	ZINC04373647	6546	0.11173091356761951	NO	-
5424	ZINC01121577	2051	0.11172702799517169	NO	-
5425	ZINC03990209	6061	0.11171842425142726	NO	-
5426	ZINC01030340	1684	0.11170447227829484	NO	-
5427	ZINC02916028	4181	0.11169823617159994	NO	-
5428	ZINC02744966	3907	0.11168508501647643	NO	-
5429	ZINC00830105	1067	0.11163752126959621	NO	-
5430	ZINC01152176	2140	0.11163672983276496	NO	-
5431	ZINC03855160	5443	0.11162499170545101	NO	-
5432	ZINC01106045	1972	0.11160838348057536	NO	-
5433	ZINC00722515	836	0.11159808707108487	NO	-
5434	ZINC00919660	1413	0.11159252893799546	NO	-
5435	ZINC01326394	2423	0.11154407081677845	NO	-
5436	ZINC01349238	2448	0.11152246042900112	NO	-
5437	ZINC00952214	1515	0.11152242158372348	NO	-
5438	ZINC03970170	5990	0.1115141191089608	NO	-
5439	ZINC03486494	4870	0.1115126997528119	NO	-
5440	ZINC03100276	4454	0.1115077818998964	NO	-
5441	ZINC00905525	1303	0.11146972338853971	NO	-
5442	ZINC00638091	609	0.11146406940412829	NO	-
5443	ZINC03859891	5652	0.1114625145965037	NO	-
5444	ZINC01171050	2189	0.11145566619605583	NO	-
5445	ZINC02916029	4182	0.11144866896655772	NO	-
5446	ZINC02667849	3655	0.11144539354806508	NO	-
5447	ZINC00552432	441	0.11144503240380348	NO	-
5448	ZINC01301403	2410	0.11143854917431723	NO	-
5449	ZINC01980378	2906	0.11142532902736875	NO	-
5450	ZINC02218165	3061	0.11141809510606664	NO	-
5451	ZINC03867255	5750	0.1114121391787127	NO	-
5452	ZINC00886467	1269	0.11139921341971504	NO	-
5453	ZINC01049552	1767	0.11137255997871377	NO	-
5454	ZINC00610090	523	0.11133536391329431	NO	-
5455	ZINC00051853	37	0.1113148275025092	NO	-
5456	ZINC03849712	5085	0.11127692005936389	NO	-
5457	ZINC01079784	1888	0.11125594233703301	NO	-
5458	ZINC00184267	103	0.1112552562697066	NO	-
5459	ZINC00792506	947	0.11125481251530193	NO	-
5460	ZINC01980634	2918	0.11124647702019728	NO	-
5461	ZINC03968417	5955	0.11124319446383091	NO	-
5462	ZINC02456716	3432	0.11123626444440017	NO	-
5463	ZINC00924427	1422	0.11123086588939772	NO	-
5464	ZINC03990215	6064	0.11120141051746751	NO	-
5465	ZINC03506140	4888	0.11118585665257598	NO	-
5466	ZINC03338787	4689	0.11118491165523874	NO	-
5467	ZINC03669386	5035	0.11118391996547625	NO	-
5468	ZINC00716812	824	0.111179294985786	NO	-
5469	ZINC00596776	501	0.11115960362355513	NO	-
5470	ZINC03867205	5737	0.11114308194391417	NO	-
5471	ZINC00892422	1284	0.11114213779168441	NO	-
5472	ZINC00638096	612	0.1111359242765023	NO	-
5473	ZINC01216999	2329	0.11111445415918617	NO	-
5474	ZINC03513595	4895	0.1111098838596856	NO	-
5475	ZINC03282605	4620	0.11109189400988087	NO	-
5476	ZINC00232803	146	0.11108018676296533	NO	-
5477	ZINC04374706	6549	0.11107327422231635	NO	-
5478	ZINC04315740	6492	0.11105782364590994	NO	-
5479	ZINC02341795	3242	0.11105604163655071	NO	-
5480	ZINC00991826	1602	0.11102510690190326	NO	-
5481	ZINC03899878	5886	0.11102288163229576	NO	-
5482	ZINC03867097	5724	0.11097496332487725	NO	-
5483	ZINC03559292	4940	0.11096687042827412	NO	-
5484	ZINC02722943	3811	0.1109585548251802	NO	-
5485	ZINC00627165	558	0.11094089310034627	NO	-
5486	ZINC00919437	1392	0.11093862323483046	NO	-
5487	ZINC03334459	4677	0.11093851236494612	NO	-
5488	ZINC00109141	67	0.1109075903740082	NO	-
5489	ZINC02721894	3802	0.11089378804811272	NO	-
5490	ZINC02646192	3630	0.11087763869152743	NO	-
5491	ZINC00976127	1566	0.11086550743011067	NO	-
5492	ZINC03856112	5466	0.11085288401943966	NO	-
5493	ZINC03353533	4713	0.11084540140300903	NO	-
5494	ZINC01980451	2911	0.11080560821621059	NO	-
5495	ZINC00655214	673	0.11079504216605754	NO	-
5496	ZINC01726085	2800	0.11078825073397973	NO	-
5497	ZINC01006605	1641	0.11078796593221764	NO	-
5498	ZINC01437616	2576	0.11078602245738983	NO	-
5499	ZINC02330601	3217	0.11076716418374233	NO	-
5500	ZINC00738260	862	0.11076377538806825	NO	-
5501	ZINC02254873	3144	0.11075495122508304	NO	-
5502	ZINC03424299	4809	0.11071754767180518	NO	-
5503	ZINC02099499	2968	0.11070674639259903	NO	-
5504	ZINC03971126	6000	0.11070135933856005	NO	-
5505	ZINC00423602	301	0.11069420954794736	NO	-
5506	ZINC03055655	4442	0.11069031544325895	NO	-
5507	ZINC00919390	1385	0.11069022377592998	NO	-
5508	ZINC00193877	111	0.11066950484815762	NO	-
5509	ZINC02918102	4218	0.11064407164696206	NO	-
5510	ZINC03868029	5808	0.11064390776994337	NO	-
5511	ZINC01025215	1669	0.11062245877195717	NO	-
5512	ZINC03262424	4594	0.11061925275793505	NO	-
5513	ZINC00867762	1174	0.11060845535962012	NO	-
5514	ZINC02313434	3193	0.11060496858923699	NO	-
5515	ZINC02720879	3792	0.11059818041996623	NO	-
5516	ZINC01061841	1815	0.11058163616454333	NO	-
5517	ZINC01030978	1691	0.11056062534815225	NO	-
5518	ZINC01111764	1991	0.11055629898259205	NO	-
5519	ZINC02340490	3235	0.11055286714891513	NO	-
5520	ZINC03890752	5864	0.11054759946347249	NO	-
5521	ZINC01104436	1960	0.11053099819955461	NO	-
5522	ZINC04267278	6437	0.11051946684303073	NO	-
5523	ZINC03563887	4947	0.1105165267884522	NO	-
5524	ZINC04039417	6222	0.11047275277227313	NO	-
5525	ZINC04267751	6438	0.11046135573826983	NO	-
5526	ZINC00047131	34	0.1104556146638281	NO	-
5527	ZINC02720880	3793	0.11042397320686519	NO	-
5528	ZINC00829876	1066	0.11040322733945558	NO	-
5529	ZINC01010006	1649	0.11038613721360443	NO	-
5530	ZINC02717972	3763	0.11038452058111729	NO	-
5531	ZINC01454340	2618	0.1103578991371117	NO	-
5532	ZINC00795104	958	0.11031485865467451	NO	-
5533	ZINC03250725	4582	0.11028923111106187	NO	-
5534	ZINC02877834	4100	0.11027261973020643	NO	-
5535	ZINC01063888	1824	0.11027004548037281	NO	-
5536	ZINC02080321	2959	0.110262628995601	NO	-
5537	ZINC02504116	3512	0.11025358373913699	NO	-
5538	ZINC03513594	4894	0.11023979970671982	NO	-
5539	ZINC02072281	2951	0.11023498580613207	NO	-
5540	ZINC02404327	3330	0.11022370333198325	NO	-
5541	ZINC00710913	810	0.11022236518469614	NO	-
5542	ZINC01426435	2557	0.1102119636801888	NO	-
5543	ZINC04518391	6759	0.11019985857735255	NO	-
5544	ZINC00855506	1127	0.11017289599143358	NO	-
5545	ZINC01190722	2256	0.11017170390856308	NO	-
5546	ZINC03808291	5045	0.11016867646365425	NO	-
5547	ZINC00237457	149	0.11014200407646928	NO	-
5548	ZINC00919652	1410	0.11013903864862648	NO	-
5549	ZINC00974279	1559	0.11013252827640156	NO	-
5550	ZINC00956662	1539	0.11013124188191827	NO	-
5551	ZINC01214469	2323	0.11012339753205057	NO	-
5552	ZINC02724236	3837	0.1101117042047773	NO	-
5553	ZINC00920480	1419	0.11008586896381649	NO	-
5554	ZINC00810600	1005	0.1100844023007164	NO	-
5555	ZINC00959030	1549	0.11008352846952076	NO	-
5556	ZINC02717822	3723	0.11007399499181579	NO	-
5557	ZINC01143107	2127	0.11002293548185893	NO	-
5558	ZINC00873803	1197	0.11000047946765261	NO	-
5559	ZINC03210166	4520	0.10999934367015497	NO	-
5560	ZINC01398862	2493	0.10995240144526486	NO	-
5561	ZINC02721893	3801	0.10994972787721462	NO	-
5562	ZINC04169853	6364	0.10994375552124465	NO	-
5563	ZINC02783177	3944	0.1099368210214198	NO	-
5564	ZINC00855505	1126	0.10993306239727967	NO	-
5565	ZINC02112980	2979	0.10993125799226064	NO	-
5566	ZINC02767304	3933	0.10992593353476449	NO	-
5567	ZINC00628639	562	0.10991815323961943	NO	-
5568	ZINC01399847	2498	0.10991426651344281	NO	-
5569	ZINC03440719	4832	0.10991241388608465	NO	-
5570	ZINC01258016	2383	0.10991136098989744	NO	-
5571	ZINC03496071	4881	0.10990100421773374	NO	-
5572	ZINC02627158	3582	0.10984947260803064	NO	-
5573	ZINC03833975	105	0.1098462274348018	YES	10
5574	ZINC00738259	861	0.10984598319942632	NO	-
5575	ZINC03033008	4415	0.10983689791410373	NO	-
5576	ZINC00907546	1321	0.10983452505072179	NO	-
5577	ZINC01924330	2870	0.10983293293095536	NO	-
5578	ZINC00863293	1144	0.10982815841124471	NO	-
5579	ZINC01040137	1731	0.10981764711129055	NO	-
5580	ZINC02413119	3355	0.10980476805387639	NO	-
5581	ZINC00418191	275	0.10980295844532999	NO	-
5582	ZINC00826020	1047	0.10980151446809074	NO	-
5583	ZINC03867255	5749	0.10979370051441857	NO	-
5584	ZINC03867707	5792	0.10979033896812924	NO	-
5585	ZINC03050069	4440	0.10978774791607318	NO	-
5586	ZINC04135339	6307	0.10978612787088964	NO	-
5587	ZINC00978261	1571	0.10978556982006889	NO	-
5588	ZINC00680943	739	0.10977521690823544	NO	-
5589	ZINC04267837	6440	0.10976701615711218	NO	-
5590	ZINC03853087	5251	0.10976043573090943	NO	-
5591	ZINC03300386	4645	0.10975742738956144	NO	-
5592	ZINC03852713	5220	0.10974613865064316	NO	-
5593	ZINC02956466	4322	0.1097416033074101	NO	-
5594	ZINC03990216	6068	0.10973610755129914	NO	-
5595	ZINC02622636	3567	0.1097290768894504	NO	-
5596	ZINC03868356	5816	0.10972344719551425	NO	-
5597	ZINC02720906	3797	0.10971502377729338	NO	-
5598	ZINC02786009	3948	0.10970577321567417	NO	-
5599	ZINC00905723	1318	0.10965105496118285	NO	-
5600	ZINC01114961	2013	0.10964925620328815	NO	-
5601	ZINC03970169	5989	0.10964404574612521	NO	-
5602	ZINC01126021	2071	0.10964118216248644	NO	-
5603	ZINC00919386	1384	0.1096394539118708	NO	-
5604	ZINC01053467	1779	0.1096364614947559	NO	-
5605	ZINC03581551	4951	0.10962095818614086	NO	-
5606	ZINC01113928	2000	0.10956998895839674	NO	-
5607	ZINC01020508	1665	0.10956936219764604	NO	-
5608	ZINC04492425	6734	0.10952139139370748	NO	-
5609	ZINC03859598	5619	0.10951432677976913	NO	-
5610	ZINC01061844	1816	0.10950394578654608	NO	-
5611	ZINC01326393	2422	0.10950003450646398	NO	-
5612	ZINC03852807	5226	0.10949761341929888	NO	-
5613	ZINC01126419	2074	0.10948942130010282	NO	-
5614	ZINC01080014	1898	0.10946283526125843	NO	-
5615	ZINC03850968	5124	0.1094598567673789	NO	-
5616	ZINC03866853	5702	0.10945048118113598	NO	-
5617	ZINC02466549	3453	0.1094410825286242	NO	-
5618	ZINC00892476	1286	0.10943350073235307	NO	-
5619	ZINC03446116	4835	0.10942795059722818	NO	-
5620	ZINC03862790	5678	0.10940403070867336	NO	-
5621	ZINC04358694	6528	0.10938958077849503	NO	-
5622	ZINC00808877	1002	0.10937100178352194	NO	-
5623	ZINC04061635	6236	0.10936759919813739	NO	-
5624	ZINC03216760	4529	0.10936694778594541	NO	-
5625	ZINC00631101	577	0.10936505560853188	NO	-
5626	ZINC03832074	103	0.1093641948697974	YES	10
5627	ZINC03530873	4921	0.10935738033509546	NO	-
5628	ZINC01437612	2575	0.109348394113913	NO	-
5629	ZINC03850968	5123	0.10932915498689795	NO	-
5630	ZINC03853342	5287	0.10930186937896384	NO	-
5631	ZINC01233311	2353	0.10929663288603735	NO	-
5632	ZINC04463907	6639	0.10928703041644146	NO	-
5633	ZINC00877435	1216	0.10928465465766049	NO	-
5634	ZINC04267135	6436	0.10927644600010496	NO	-
5635	ZINC03850967	5122	0.10926410049074026	NO	-
5636	ZINC02233055	3111	0.10922976366174526	NO	-
5637	ZINC01190721	2255	0.10922497894632435	NO	-
5638	ZINC01075185	1869	0.1092207009214701	NO	-
5639	ZINC01329968	2429	0.10921815586301194	NO	-
5640	ZINC04441535	6598	0.10919849198611815	NO	-
5641	ZINC01787207	2823	0.10919846777370505	NO	-
5642	ZINC00703553	781	0.10919255324590443	NO	-
5643	ZINC02358116	3270	0.10917313345860288	NO	-
5644	ZINC00818338	1030	0.10916754674065966	NO	-
5645	ZINC01924316	2869	0.10915911690421462	NO	-
5646	ZINC03833990	23	0.10915841240364749	YES	2
5647	ZINC03060327	4445	0.1091478782171138	NO	-
5648	ZINC03850967	5121	0.10914719983815639	NO	-
5649	ZINC00423633	302	0.10912830068000129	NO	-
5650	ZINC02700630	3677	0.10910897393336404	NO	-
5651	ZINC00805645	989	0.10910596340623735	NO	-
5652	ZINC00930736	1431	0.10910417368969919	NO	-
5653	ZINC03982975	6039	0.10910258089223449	NO	-
5654	ZINC01742402	2810	0.10910125833797497	NO	-
5655	ZINC00721177	834	0.10910070726629538	NO	-
5656	ZINC00411873	252	0.10906039321904451	NO	-
5657	ZINC01199909	2276	0.10905942242991767	NO	-
5658	ZINC02357803	3267	0.10905391382669058	NO	-
5659	ZINC00818346	1035	0.10904603337600274	NO	-
5660	ZINC03366714	4745	0.10904018807306975	NO	-
5661	ZINC03850612	5105	0.10902398776153466	NO	-
5662	ZINC00628639	561	0.10899188236263163	NO	-
5663	ZINC04467812	6680	0.10898917834196994	NO	-
5664	ZINC02462960	3443	0.10897535158883864	NO	-
5665	ZINC01130928	2097	0.10896106203710818	NO	-
5666	ZINC01927638	2878	0.108943503537169	NO	-
5667	ZINC01059823	1805	0.10893111801568874	NO	-
5668	ZINC03980816	6035	0.10891952773721841	NO	-
5669	ZINC03833969	106	0.1089072570677279	YES	10
5670	ZINC01860385	2839	0.10888193854052614	NO	-
5671	ZINC02625016	3579	0.1088380351535039	NO	-
5672	ZINC03853255	5281	0.108828785210357	NO	-
5673	ZINC01115038	2014	0.10880528923071141	NO	-
5674	ZINC00678086	730	0.10880299169818661	NO	-
5675	ZINC04511884	6753	0.10877463537223188	NO	-
5676	ZINC04460942	6633	0.1087732315421714	NO	-
5677	ZINC04249578	6419	0.1087285884479987	NO	-
5678	ZINC01744551	2812	0.10870902336913905	NO	-
5679	ZINC03495859	4878	0.10869405172131007	NO	-
5680	ZINC03853087	5250	0.10869108717549325	NO	-
5681	ZINC04633469	6777	0.10867074897547585	NO	-
5682	ZINC03349689	4706	0.10865231486532867	NO	-
5683	ZINC03889421	5850	0.10864524254955996	NO	-
5684	ZINC03852806	5224	0.10863718857485836	NO	-
5685	ZINC00469605	376	0.10857305830074605	NO	-
5686	ZINC03559882	4942	0.108553487742864	NO	-
5687	ZINC01924312	2865	0.10855086996213033	NO	-
5688	ZINC00780615	922	0.10854144927465512	NO	-
5689	ZINC04465231	6664	0.10851333300004565	NO	-
5690	ZINC00818344	1034	0.10850588715691904	NO	-
5691	ZINC00422825	292	0.1084925515527606	NO	-
5692	ZINC03385770	4757	0.10848614770604452	NO	-
5693	ZINC03366786	4746	0.10847338711532019	NO	-
5694	ZINC01742396	2808	0.1084571680654126	NO	-
5695	ZINC01229892	2347	0.10844908666936187	NO	-
5696	ZINC03012954	4385	0.10844103215702876	NO	-
5697	ZINC03283420	4622	0.10843638901278617	NO	-
5698	ZINC01706614	2798	0.10841160846155677	NO	-
5699	ZINC00644192	629	0.10840120134383145	NO	-
5700	ZINC03359595	4730	0.10839638259107423	NO	-
5701	ZINC00602501	509	0.10839049912261742	NO	-
5702	ZINC04004941	6128	0.10837584423066576	NO	-
5703	ZINC01061723	1812	0.10837497916701759	NO	-
5704	ZINC04200632	6377	0.10832042709969093	NO	-
5705	ZINC03252730	4586	0.10831414783338812	NO	-
5706	ZINC02311558	3190	0.10831188384078405	NO	-
5707	ZINC00053779	39	0.10830197708774983	NO	-
5708	ZINC02722942	3810	0.10829628266582411	NO	-
5709	ZINC03272050	4605	0.10829254275944213	NO	-
5710	ZINC00684186	747	0.10829227923656137	NO	-
5711	ZINC00877876	1224	0.10824949627552029	NO	-
5712	ZINC03833998	24	0.1082489634685887	YES	2
5713	ZINC00827341	1051	0.10824875536808516	NO	-
5714	ZINC00521528	401	0.10823839235654421	NO	-
5715	ZINC00992648	1603	0.10820225621071398	NO	-
5716	ZINC02804553	4003	0.10818021097267544	NO	-
5717	ZINC01508072	2724	0.10814944513991408	NO	-
5718	ZINC00783171	929	0.10814667459732195	NO	-
5719	ZINC01078606	1881	0.10814174243606332	NO	-
5720	ZINC02917377	4201	0.10811997643384776	NO	-
5721	ZINC01079998	1894	0.10810167419005297	NO	-
5722	ZINC00115179	76	0.10808705720892375	NO	-
5723	ZINC03606020	4980	0.10806770984626478	NO	-
5724	ZINC02977415	4348	0.10805133722426069	NO	-
5725	ZINC00361380	222	0.1080414083372611	NO	-
5726	ZINC02808810	4006	0.10801569507812955	NO	-
5727	ZINC03834009	110	0.10800646688977351	YES	10
5728	ZINC00469906	377	0.10796817611710927	NO	-
5729	ZINC04326576	6497	0.10793656392154476	NO	-
5730	ZINC03859323	5609	0.1079186460295108	NO	-
5731	ZINC02855796	4049	0.1078807830422453	NO	-
5732	ZINC02652033	3635	0.10787648677367268	NO	-
5733	ZINC01495142	2678	0.1078671271478085	NO	-
5734	ZINC00818326	1024	0.10785851397029608	NO	-
5735	ZINC01459837	2623	0.10785410338600718	NO	-
5736	ZINC00866687	1162	0.10784282137554037	NO	-
5737	ZINC00903075	1296	0.10782878009727573	NO	-
5738	ZINC04029918	6142	0.10778557858940896	NO	-
5739	ZINC03016368	4390	0.10777366281148738	NO	-
5740	ZINC00917190	1342	0.10775584953043381	NO	-
5741	ZINC00624025	544	0.10775564198460175	NO	-
5742	ZINC04274721	6446	0.10771673997832142	NO	-
5743	ZINC00940653	1467	0.10769614882830585	NO	-
5744	ZINC02211340	3053	0.10769455841808413	NO	-
5745	ZINC03970032	5987	0.10768479714716675	NO	-
5746	ZINC04465231	6665	0.10767714375893211	NO	-
5747	ZINC01048165	1761	0.1076732470294518	NO	-
5748	ZINC04407027	6577	0.10763131019125778	NO	-
5749	ZINC01080636	1900	0.10762296002334273	NO	-
5750	ZINC03635745	5005	0.10760250728074373	NO	-
5751	ZINC02783828	3946	0.10760020103717301	NO	-
5752	ZINC00868438	1176	0.10758220817414293	NO	-
5753	ZINC01104457	1962	0.1075330207730922	NO	-
5754	ZINC02786960	3950	0.10752059416416461	NO	-
5755	ZINC03853120	5260	0.10752018865922984	NO	-
5756	ZINC02504173	3513	0.10751906544636067	NO	-
5757	ZINC02551621	3528	0.10750950435645346	NO	-
5758	ZINC03867707	5793	0.10746166427570762	NO	-
5759	ZINC04091631	6258	0.10746097556068009	NO	-
5760	ZINC03409837	4792	0.10744716942675549	NO	-
5761	ZINC01508686	2727	0.107434464708987	NO	-
5762	ZINC04374713	6550	0.10743110590465607	NO	-
5763	ZINC00645533	643	0.10740865515486797	NO	-
5764	ZINC00413049	262	0.10739438646038357	NO	-
5765	ZINC00840293	1082	0.1073624923666512	NO	-
5766	ZINC04229718	6399	0.10734710271621772	NO	-
5767	ZINC04348691	6511	0.10732689862931466	NO	-
5768	ZINC02792389	3962	0.10732103857301672	NO	-
5769	ZINC03867226	5744	0.1073047885988972	NO	-
5770	ZINC01226708	2345	0.10729523477290169	NO	-
5771	ZINC01459838	2624	0.10729388507185252	NO	-
5772	ZINC03834018	18	0.1072893481415914	YES	2
5773	ZINC01401201	2505	0.10728387084399672	NO	-
5774	ZINC02720945	3799	0.10726600727359871	NO	-
5775	ZINC03858552	5574	0.10724611902486494	NO	-
5776	ZINC02400123	3319	0.10724494221356122	NO	-
5777	ZINC04241834	6404	0.10720179618111707	NO	-
5778	ZINC04357879	6522	0.10719070755245508	NO	-
5779	ZINC03867163	5731	0.10718312420267438	NO	-
5780	ZINC00717103	828	0.10717663559298661	NO	-
5781	ZINC00686253	755	0.10717612762485697	NO	-
5782	ZINC02279829	3161	0.10717487683197348	NO	-
5783	ZINC01185524	2248	0.10713755635343135	NO	-
5784	ZINC02708025	3687	0.10711350355252705	NO	-
5785	ZINC01226656	2340	0.10711334808584658	NO	-
5786	ZINC01900141	2858	0.10710762625230039	NO	-
5787	ZINC01210623	2310	0.10709478224450054	NO	-
5788	ZINC00612826	526	0.10707006935957307	NO	-
5789	ZINC00780705	926	0.1070454119306774	NO	-
5790	ZINC01443119	2608	0.10704013811241891	NO	-
5791	ZINC00455772	362	0.10703962202784036	NO	-
5792	ZINC03495554	4875	0.10703738953533637	NO	-
5793	ZINC02456081	3425	0.10701307618033196	NO	-
5794	ZINC02947939	4308	0.1070088026547759	NO	-
5795	ZINC02073583	2952	0.10700166244215244	NO	-
5796	ZINC00793970	953	0.10698950497824262	NO	-
5797	ZINC03589699	4962	0.1069850347439353	NO	-
5798	ZINC00956232	1532	0.10696959771423703	NO	-
5799	ZINC02720886	3795	0.10696858786425371	NO	-
5800	ZINC00976127	1564	0.10694974023262746	NO	-
5801	ZINC04470231	6702	0.10694957238307787	NO	-
5802	ZINC02073584	2953	0.10694312796185809	NO	-
5803	ZINC00959681	1551	0.10693565431224511	NO	-
5804	ZINC03233713	4545	0.10689212018887433	NO	-
5805	ZINC00386498	236	0.10688692825629906	NO	-
5806	ZINC01491052	2666	0.10687006532288973	NO	-
5807	ZINC03977031	6025	0.10683843045812763	NO	-
5808	ZINC01924427	2872	0.1068345597926102	NO	-
5809	ZINC00716809	821	0.1068312200427648	NO	-
5810	ZINC00046988	32	0.10681701937260327	NO	-
5811	ZINC01144587	2132	0.10681602954634054	NO	-
5812	ZINC01081028	1903	0.10678171745476231	NO	-
5813	ZINC01154728	2147	0.10677682780986741	NO	-
5814	ZINC02453481	3419	0.10677283860709616	NO	-
5815	ZINC03868408	5819	0.10673924826585829	NO	-
5816	ZINC04466059	6673	0.10673924826585829	NO	-
5817	ZINC01202613	2284	0.10673128625863969	NO	-
5818	ZINC00882846	1246	0.1067126156614157	NO	-
5819	ZINC03856134	5467	0.10671172886070959	NO	-
5820	ZINC02947980	4310	0.10670463527517411	NO	-
5821	ZINC03854579	5399	0.10666771810230732	NO	-
5822	ZINC04315461	6488	0.10666461002924517	NO	-
5823	ZINC01440874	2588	0.10664954170384011	NO	-
5824	ZINC00867760	1172	0.10660994522389335	NO	-
5825	ZINC01468122	2642	0.1065945059527688	NO	-
5826	ZINC03357307	4724	0.10657477658936299	NO	-
5827	ZINC03305932	4653	0.10657355388356508	NO	-
5828	ZINC00172785	96	0.10655626227683293	NO	-
5829	ZINC02503088	3509	0.1065385997461464	NO	-
5830	ZINC03853078	5247	0.10653841667924295	NO	-
5831	ZINC02720887	3796	0.10653680187876101	NO	-
5832	ZINC04383940	6564	0.10652914312794594	NO	-
5833	ZINC01039134	1722	0.10652729809075118	NO	-
5834	ZINC00818331	1025	0.10652704237115737	NO	-
5835	ZINC00919398	1387	0.10652126933211334	NO	-
5836	ZINC01651045	2794	0.10648809798637383	NO	-
5837	ZINC00046988	33	0.10647259093840615	NO	-
5838	ZINC00609591	520	0.10646721723796924	NO	-
5839	ZINC03859968	5659	0.10645763954708709	NO	-
5840	ZINC01378921	2461	0.10642081006316946	NO	-
5841	ZINC00724353	842	0.10641931390986295	NO	-
5842	ZINC03522950	4918	0.10641827586025603	NO	-
5843	ZINC03855551	5450	0.10639753056503108	NO	-
5844	ZINC00949714	1502	0.10635655605743963	NO	-
5845	ZINC00646439	657	0.10632702454282092	NO	-
5846	ZINC03868592	5823	0.10627511760893468	NO	-
5847	ZINC02331296	3219	0.10625837833599278	NO	-
5848	ZINC04463947	6642	0.1062215696708038	NO	-
5849	ZINC02805475	4004	0.10621514743531707	NO	-
5850	ZINC04406937	6576	0.10621250959479132	NO	-
5851	ZINC03853105	5257	0.10620495634053317	NO	-
5852	ZINC02212516	3054	0.10618036713119705	NO	-
5853	ZINC00828858	1060	0.10618015535447335	NO	-
5854	ZINC00866690	1165	0.10615338740851722	NO	-
5855	ZINC01468125	2644	0.10613514836766513	NO	-
5856	ZINC04495083	6743	0.10613117663865113	NO	-
5857	ZINC02956464	4321	0.10610644579434084	NO	-
5858	ZINC02324598	3208	0.10609774443728781	NO	-
5859	ZINC02868743	4084	0.1060934318292875	NO	-
5860	ZINC02432956	3382	0.10609058882421467	NO	-
5861	ZINC04358289	6526	0.10608824966646424	NO	-
5862	ZINC01468185	2647	0.10607593165537904	NO	-
5863	ZINC03252733	4587	0.10603283564111855	NO	-
5864	ZINC04358649	6527	0.10599626495929393	NO	-
5865	ZINC00937464	1445	0.10598786315053539	NO	-
5866	ZINC02720881	3794	0.10596597056439797	NO	-
5867	ZINC02258632	3147	0.10596344083590921	NO	-
5868	ZINC03261145	4590	0.10594289267107722	NO	-
5869	ZINC03955795	5934	0.10594224734324764	NO	-
5870	ZINC02916081	4185	0.10593193381856611	NO	-
5871	ZINC03365936	4739	0.10592801637103025	NO	-
5872	ZINC01087596	1914	0.10589344023123062	NO	-
5873	ZINC00865705	1154	0.10587170564620403	NO	-
5874	ZINC00259357	156	0.10587062147182377	NO	-
5875	ZINC02720908	3798	0.105859543155079	NO	-
5876	ZINC03899381	5884	0.10581479562615237	NO	-
5877	ZINC02324593	3205	0.10581160793412764	NO	-
5878	ZINC03513718	4899	0.10580865605108361	NO	-
5879	ZINC00940674	1469	0.10580204128823809	NO	-
5880	ZINC01000655	1624	0.10577871049853284	NO	-
5881	ZINC03852806	5225	0.10577286323665117	NO	-
5882	ZINC03632811	5001	0.10577226408912707	NO	-
5883	ZINC01810983	2828	0.10576818478806706	NO	-
5884	ZINC03418149	4805	0.10575643323044251	NO	-
5885	ZINC01508391	2726	0.10574869539774284	NO	-
5886	ZINC04005657	6136	0.10572958176815846	NO	-
5887	ZINC04492433	6735	0.10572657562974529	NO	-
5888	ZINC00784001	933	0.10569339036728867	NO	-
5889	ZINC03513717	4898	0.10568517320022709	NO	-
5890	ZINC03852807	5227	0.1056665816580853	NO	-
5891	ZINC03216761	4530	0.10566177495205181	NO	-
5892	ZINC00866691	1166	0.10563821100764115	NO	-
5893	ZINC02917165	4199	0.10562940064803535	NO	-
5894	ZINC03854501	5390	0.10562486089683741	NO	-
5895	ZINC00867659	1170	0.10562188770429258	NO	-
5896	ZINC00830378	1068	0.10562100115526303	NO	-
5897	ZINC00780618	925	0.10561358046965119	NO	-
5898	ZINC03481133	4861	0.10557591146673469	NO	-
5899	ZINC03859599	5620	0.10557300777775092	NO	-
5900	ZINC03374631	4750	0.10556970670431388	NO	-
5901	ZINC03338223	4687	0.10553596134330592	NO	-
5902	ZINC02629141	3592	0.10553323794445316	NO	-
5903	ZINC01113009	1995	0.10550230152937876	NO	-
5904	ZINC03402681	4785	0.10540665780091105	NO	-
5905	ZINC00609729	522	0.10539184555831385	NO	-
5906	ZINC00269522	161	0.10532223379394086	NO	-
5907	ZINC02035173	2937	0.10531964210519415	NO	-
5908	ZINC01069167	1843	0.10531780968461023	NO	-
5909	ZINC02717822	3722	0.10529205776390971	NO	-
5910	ZINC02915109	4159	0.10526674800145076	NO	-
5911	ZINC03424521	4810	0.10525548730032598	NO	-
5912	ZINC03055670	4443	0.10524924785954354	NO	-
5913	ZINC00110066	72	0.10523632014433754	NO	-
5914	ZINC01171490	2190	0.10520942734583066	NO	-
5915	ZINC04465247	6666	0.10520430366384897	NO	-
5916	ZINC01398863	2495	0.10520048764084082	NO	-
5917	ZINC02926839	4256	0.1051993925813894	NO	-
5918	ZINC03859064	5596	0.10518534200103204	NO	-
5919	ZINC02700291	3675	0.10518038834505737	NO	-
5920	ZINC04463940	6641	0.10517745572778765	NO	-
5921	ZINC02393149	3311	0.10517307682334362	NO	-
5922	ZINC04161651	6335	0.10516834742834547	NO	-
5923	ZINC03860077	5673	0.10516053302957734	NO	-
5924	ZINC02701592	3678	0.10515905930018914	NO	-
5925	ZINC00944348	1485	0.1051521086487582	NO	-
5926	ZINC03319224	4665	0.10512096982679899	NO	-
5927	ZINC01467349	2639	0.10511730299835405	NO	-
5928	ZINC00655236	675	0.10510939477947753	NO	-
5929	ZINC01049883	1771	0.10508462038795573	NO	-
5930	ZINC03193884	4502	0.10508317430025514	NO	-
5931	ZINC00629517	568	0.10506029485176811	NO	-
5932	ZINC03971598	6008	0.10504242236281058	NO	-
5933	ZINC00826018	1046	0.10502984928720244	NO	-
5934	ZINC01200403	2277	0.10501146045768994	NO	-
5935	ZINC01378909	2460	0.10499655522577261	NO	-
5936	ZINC02284905	3169	0.10493762775352215	NO	-
5937	ZINC04469529	6689	0.1049108318713786	NO	-
5938	ZINC02456085	3428	0.10490721425155647	NO	-
5939	ZINC03859731	5635	0.1048726794680048	NO	-
5940	ZINC02915107	4158	0.10482498841980165	NO	-
5941	ZINC00109147	68	0.10481683323949194	NO	-
5942	ZINC02800560	3992	0.10481669315552232	NO	-
5943	ZINC02917381	4203	0.10478160719549735	NO	-
5944	ZINC01229893	2348	0.10478004276271885	NO	-
5945	ZINC00812970	1010	0.10474862745046236	NO	-
5946	ZINC03631066	4998	0.10473953525340718	NO	-
5947	ZINC02256387	3146	0.1047381856108984	NO	-
5948	ZINC03969856	5980	0.10473444921437507	NO	-
5949	ZINC00806650	991	0.10473425660789297	NO	-
5950	ZINC03867571	5778	0.10472137061034467	NO	-
5951	ZINC02350931	3255	0.10471680694048915	NO	-
5952	ZINC03859996	5663	0.10469793326012578	NO	-
5953	ZINC00869894	1183	0.10467500706875585	NO	-
5954	ZINC01613756	2788	0.10460687475126652	NO	-
5955	ZINC04315556	6489	0.10459761843173618	NO	-
5956	ZINC03314416	4661	0.10458977913908779	NO	-
5957	ZINC03850080	5090	0.10458191464742222	NO	-
5958	ZINC04194622	6376	0.10457725824212988	NO	-
5959	ZINC00920480	1418	0.10457477459526845	NO	-
5960	ZINC04032978	6157	0.10457296053175467	NO	-
5961	ZINC02209755	3049	0.1045724332449936	NO	-
5962	ZINC03859266	5604	0.10456699845871635	NO	-
5963	ZINC01226706	2344	0.10455509664280248	NO	-
5964	ZINC01026789	1677	0.10453614280645519	NO	-
5965	ZINC03518793	4913	0.10451498924933836	NO	-
5966	ZINC01491052	2665	0.10451481193672323	NO	-
5967	ZINC03049697	4438	0.10449222016111491	NO	-
5968	ZINC00918514	1372	0.1044888296494994	NO	-
5969	ZINC00420680	282	0.10447383953846438	NO	-
5970	ZINC03859803	5639	0.10446029329762832	NO	-
5971	ZINC01116755	2029	0.10445578170563674	NO	-
5972	ZINC03851651	5159	0.10444705446160378	NO	-
5973	ZINC03815773	10	0.10444144468027941	YES	1
5974	ZINC03632802	4999	0.1044237999054642	NO	-
5975	ZINC00855247	1123	0.10440134188714	NO	-
5976	ZINC02635285	3604	0.10439678060192227	NO	-
5977	ZINC00780616	923	0.10439523794988576	NO	-
5978	ZINC02311559	3191	0.10438520387175346	NO	-
5979	ZINC03395141	4770	0.10438330427243456	NO	-
5980	ZINC00340540	207	0.10437595461153866	NO	-
5981	ZINC00959031	1550	0.10433958992323113	NO	-
5982	ZINC00861985	1139	0.10433942906193684	NO	-
5983	ZINC00956206	1531	0.10431710186950031	NO	-
5984	ZINC02223017	3074	0.10427134945112981	NO	-
5985	ZINC00869923	1184	0.10426051734118423	NO	-
5986	ZINC03867097	5723	0.10423466094989467	NO	-
5987	ZINC02408212	3343	0.10423384375030215	NO	-
5988	ZINC00937704	1455	0.1042206767218473	NO	-
5989	ZINC01900140	2857	0.10421736299205031	NO	-
5990	ZINC02979779	4358	0.10419197446522303	NO	-
5991	ZINC00780617	924	0.10415430899142428	NO	-
5992	ZINC01258293	2384	0.10415019071300526	NO	-
5993	ZINC04032978	6156	0.10414648313692434	NO	-
5994	ZINC00346490	215	0.10414183135695068	NO	-
5995	ZINC00066695	47	0.1041271161012529	NO	-
5996	ZINC00259354	155	0.10407178475022835	NO	-
5997	ZINC04463938	6640	0.10407013235990566	NO	-
5998	ZINC02961697	4329	0.10404358392018455	NO	-
5999	ZINC03857856	5520	0.10404195479773255	NO	-
6000	ZINC04251279	6421	0.10401235432635857	NO	-
6001	ZINC03366788	4747	0.10399899885043108	NO	-
6002	ZINC00655251	677	0.10399791670308439	NO	-
6003	ZINC03039908	4424	0.1039912102668734	NO	-
6004	ZINC03852452	5185	0.10398547099559949	NO	-
6005	ZINC00970895	1557	0.10398032671486689	NO	-
6006	ZINC02417997	3363	0.10397904731294437	NO	-
6007	ZINC03033345	4416	0.10397838027991002	NO	-
6008	ZINC00877940	1234	0.10396206025675368	NO	-
6009	ZINC01366032	2456	0.10394759113245505	NO	-
6010	ZINC01426434	2556	0.10394230097838178	NO	-
6011	ZINC04077524	6251	0.10393981456698606	NO	-
6012	ZINC03372928	4749	0.10393540659475069	NO	-
6013	ZINC02223012	3073	0.10392789713769823	NO	-
6014	ZINC04064571	6240	0.1039129910773822	NO	-
6015	ZINC01056165	1789	0.10389743257511984	NO	-
6016	ZINC02718364	3783	0.10388612085156841	NO	-
6017	ZINC03860018	5665	0.10388150752257082	NO	-
6018	ZINC03857291	5490	0.10387680875475613	NO	-
6019	ZINC04464538	6652	0.10386487027163863	NO	-
6020	ZINC02953137	4313	0.10385304281224593	NO	-
6021	ZINC03890980	5869	0.10385126058977862	NO	-
6022	ZINC04256180	6424	0.10384872754524527	NO	-
6023	ZINC01144081	2130	0.10383216598265113	NO	-
6024	ZINC04129779	6299	0.10376587332499845	NO	-
6025	ZINC04123961	6286	0.1037382018150801	NO	-
6026	ZINC01330013	2432	0.10373102388142375	NO	-
6027	ZINC02181056	3012	0.10371950679857318	NO	-
6028	ZINC03348336	4705	0.10371714039050482	NO	-
6029	ZINC02326645	3213	0.10368039627996761	NO	-
6030	ZINC03600644	4970	0.10367492655272058	NO	-
6031	ZINC03849127	5078	0.10366128570238992	NO	-
6032	ZINC00818343	1033	0.1035803154809334	NO	-
6033	ZINC01223284	2333	0.10357952675100916	NO	-
6034	ZINC00688776	763	0.10357205000655735	NO	-
6035	ZINC00882904	1252	0.10355503317932073	NO	-
6036	ZINC01446017	2614	0.10353175071540711	NO	-
6037	ZINC00970539	1556	0.10352841047121027	NO	-
6038	ZINC00553091	442	0.10351941171518415	NO	-
6039	ZINC02223665	3078	0.10351872722286881	NO	-
6040	ZINC03850612	5104	0.10351582127283913	NO	-
6041	ZINC00848477	1100	0.10351408535896257	NO	-
6042	ZINC02798494	3984	0.10348720883393456	NO	-
6043	ZINC02469530	3459	0.10348204328452229	NO	-
6044	ZINC03357088	4723	0.10345976180102376	NO	-
6045	ZINC02755834	3923	0.10345731844927161	NO	-
6046	ZINC02882504	4107	0.10344634364036825	NO	-
6047	ZINC01223303	2334	0.1034404129870194	NO	-
6048	ZINC00806555	990	0.10343672481422124	NO	-
6049	ZINC01366029	2455	0.10343053595144298	NO	-
6050	ZINC02725791	3891	0.10340898334287438	NO	-
6051	ZINC03216069	4527	0.1034088173772944	NO	-
6052	ZINC01342953	2446	0.1033987606351629	NO	-
6053	ZINC03550390	4934	0.10338838294252625	NO	-
6054	ZINC00111659	74	0.10338224619827233	NO	-
6055	ZINC03853465	5293	0.10335711340537294	NO	-
6056	ZINC03911582	5914	0.10327817027392978	NO	-
6057	ZINC00452034	355	0.10326681895658295	NO	-
6058	ZINC02232900	3110	0.10324722210809026	NO	-
6059	ZINC02469529	3458	0.1032342354174872	NO	-
6060	ZINC01122385	2054	0.10322484410926373	NO	-
6061	ZINC00944310	1482	0.10316166880889374	NO	-
6062	ZINC03041662	4429	0.10315655839612617	NO	-
6063	ZINC02717972	3761	0.10312588085300939	NO	-
6064	ZINC04492065	6729	0.10310855030892524	NO	-
6065	ZINC03850137	5092	0.10308866846468692	NO	-
6066	ZINC03262904	4596	0.10308129045501922	NO	-
6067	ZINC03765436	5036	0.10308022525497004	NO	-
6068	ZINC00818354	1036	0.10307513949840136	NO	-
6069	ZINC03853465	5291	0.10306526105898725	NO	-
6070	ZINC00954671	1520	0.10305968994639567	NO	-
6071	ZINC03988886	6057	0.10305097456745091	NO	-
6072	ZINC00861986	1140	0.10303169267576605	NO	-
6073	ZINC03855160	5444	0.1030309911927108	NO	-
6074	ZINC03860018	5666	0.10300156784116252	NO	-
6075	ZINC03416342	4801	0.10300011922511483	NO	-
6076	ZINC03859995	5662	0.10299436861641172	NO	-
6077	ZINC03867937	5801	0.10298547397889375	NO	-
6078	ZINC04156760	6325	0.10297905107529769	NO	-
6079	ZINC01065417	1828	0.10297571782546146	NO	-
6080	ZINC03366797	4748	0.10294855278183976	NO	-
6081	ZINC03356453	4720	0.10291750206135257	NO	-
6082	ZINC00882903	1251	0.10291219453366965	NO	-
6083	ZINC02229545	3101	0.10287307450413045	NO	-
6084	ZINC03362830	4732	0.10286540140187321	NO	-
6085	ZINC03393166	4768	0.10285853044051997	NO	-
6086	ZINC03549212	4932	0.10275313662440823	NO	-
6087	ZINC02103542	2975	0.10272778992358853	NO	-
6088	ZINC03859862	5648	0.10272249387197245	NO	-
6089	ZINC03194344	4505	0.10272213288129788	NO	-
6090	ZINC01980612	2916	0.10269970799063857	NO	-
6091	ZINC01056841	1792	0.10269141774507014	NO	-
6092	ZINC01078609	1882	0.10266420781571181	NO	-
6093	ZINC02247051	3137	0.10266190289780647	NO	-
6094	ZINC00865707	1155	0.10265451816170738	NO	-
6095	ZINC03247779	4575	0.1026496528385585	NO	-
6096	ZINC02087546	2964	0.10264280811549086	NO	-
6097	ZINC03859322	5608	0.10263255337560122	NO	-
6098	ZINC00918512	1371	0.10261499325566939	NO	-
6099	ZINC03409766	4789	0.10261158866319153	NO	-
6100	ZINC01413599	2532	0.10260333711005977	NO	-
6101	ZINC03859863	5649	0.10258646272615395	NO	-
6102	ZINC01933850	2883	0.1025624960150095	NO	-
6103	ZINC03873470	5836	0.1025327944633323	NO	-
6104	ZINC00930684	1429	0.1025183495461327	NO	-
6105	ZINC00944349	1486	0.10248883758233973	NO	-
6106	ZINC01111904	1992	0.10247876069177014	NO	-
6107	ZINC00866704	1167	0.10247264370307418	NO	-
6108	ZINC03625311	4995	0.10246834097413247	NO	-
6109	ZINC02126702	2991	0.10245017505727148	NO	-
6110	ZINC02799816	3990	0.10244424241053834	NO	-
6111	ZINC01411093	2528	0.1024207520396737	NO	-
6112	ZINC03389363	4762	0.10241685346104754	NO	-
6113	ZINC00903059	1295	0.10240919433095673	NO	-
6114	ZINC02917062	4198	0.10240708041587834	NO	-
6115	ZINC00656865	687	0.10238675062324533	NO	-
6116	ZINC03854692	5406	0.10236230825254734	NO	-
6117	ZINC02748829	3913	0.10233291950731994	NO	-
6118	ZINC03437336	4825	0.10231498590941548	NO	-
6119	ZINC02653831	3641	0.10231234382458604	NO	-
6120	ZINC02923359	4251	0.10228738632939088	NO	-
6121	ZINC03977140	6026	0.10228390190707198	NO	-
6122	ZINC03860077	5672	0.10225793976277515	NO	-
6123	ZINC04315035	6485	0.10224150602299142	NO	-
6124	ZINC03389360	4761	0.10223794463198496	NO	-
6125	ZINC02086821	2961	0.102208604406094	NO	-
6126	ZINC01104454	1961	0.10219119345527507	NO	-
6127	ZINC00940449	1459	0.10216924054445926	NO	-
6128	ZINC00521529	402	0.1021202129840246	NO	-
6129	ZINC01156864	2157	0.10211376292975052	NO	-
6130	ZINC00996178	1616	0.10208666079206082	NO	-
6131	ZINC02947823	4300	0.10206734774985354	NO	-
6132	ZINC03487204	4872	0.1020409152554529	NO	-
6133	ZINC03199199	4509	0.1020396153488936	NO	-
6134	ZINC03385770	4758	0.10202571306020726	NO	-
6135	ZINC03495970	4880	0.10197405432597384	NO	-
6136	ZINC00853665	1120	0.10196756520549763	NO	-
6137	ZINC03990215	6065	0.10195311181878768	NO	-
6138	ZINC04129857	6300	0.10193166181357949	NO	-
6139	ZINC00656799	684	0.10192271563956402	NO	-
6140	ZINC03432352	4818	0.10191697561112086	NO	-
6141	ZINC04463011	6638	0.10189896425536914	NO	-
6142	ZINC01980402	2910	0.10188900858561824	NO	-
6143	ZINC03851572	5155	0.10187650407210717	NO	-
6144	ZINC00422871	298	0.10187444183955716	NO	-
6145	ZINC03889519	5856	0.10186029794436734	NO	-
6146	ZINC01120339	2043	0.10182797376140813	NO	-
6147	ZINC03440716	4831	0.10181185417047212	NO	-
6148	ZINC03856110	5465	0.10178830600474637	NO	-
6149	ZINC01226658	2341	0.10178442116431653	NO	-
6150	ZINC03061145	4448	0.10175800278718669	NO	-
6151	ZINC00340483	206	0.10174827709084584	NO	-
6152	ZINC01468125	2645	0.101729328359431	NO	-
6153	ZINC00866679	1161	0.10172716809114628	NO	-
6154	ZINC00514833	399	0.10170917337811532	NO	-
6155	ZINC02652034	3636	0.10168910752319378	NO	-
6156	ZINC04326594	6498	0.10166682108722944	NO	-
6157	ZINC00865851	1159	0.10166065740494437	NO	-
6158	ZINC02783827	3945	0.10165898783334676	NO	-
6159	ZINC01213285	2320	0.10165777835908295	NO	-
6160	ZINC03060832	4447	0.10165268692195943	NO	-
6161	ZINC02179962	3010	0.10162592365979342	NO	-
6162	ZINC03550455	4936	0.1016208836156733	NO	-
6163	ZINC00170904	95	0.10156267230024128	NO	-
6164	ZINC02644550	3628	0.10155209198364287	NO	-
6165	ZINC01398862	2492	0.10154759751630496	NO	-
6166	ZINC02947886	4305	0.10148660123631016	NO	-
6167	ZINC00655215	674	0.10147197991334354	NO	-
6168	ZINC03359504	4729	0.10146528039055022	NO	-
6169	ZINC03043451	4432	0.10145648915260035	NO	-
6170	ZINC02914734	4152	0.10144775757256035	NO	-
6171	ZINC03853094	5254	0.10141832593102174	NO	-
6172	ZINC03850447	5099	0.10138393397889855	NO	-
6173	ZINC01189803	2252	0.10137727851824842	NO	-
6174	ZINC02465636	3446	0.10136243858450843	NO	-
6175	ZINC02401932	3322	0.10136058770508603	NO	-
6176	ZINC01043596	1751	0.10133980235511487	NO	-
6177	ZINC03867226	5745	0.10131248415956652	NO	-
6178	ZINC02233058	3112	0.10131129507580318	NO	-
6179	ZINC03452838	4841	0.10128791728398102	NO	-
6180	ZINC01178837	2219	0.10128067029935232	NO	-
6181	ZINC03653592	5014	0.10128033743928287	NO	-
6182	ZINC01129889	2092	0.10123044812450732	NO	-
6183	ZINC03513673	4897	0.10121439625484283	NO	-
6184	ZINC01047525	1759	0.10119184616083042	NO	-
6185	ZINC03444448	4833	0.10117867388572492	NO	-
6186	ZINC03060485	4446	0.10116147644438947	NO	-
6187	ZINC00882895	1249	0.10113812736009596	NO	-
6188	ZINC00342003	210	0.10111206778953072	NO	-
6189	ZINC03033365	4417	0.10110775685559083	NO	-
6190	ZINC01229894	2349	0.10108241228022576	NO	-
6191	ZINC00374379	228	0.10106424538886959	NO	-
6192	ZINC01467351	2641	0.10105828576069718	NO	-
6193	ZINC01059140	1798	0.10105118341361707	NO	-
6194	ZINC03859563	5618	0.10100438350086763	NO	-
6195	ZINC02947909	4306	0.10097910540119259	NO	-
6196	ZINC00452679	359	0.10097415877018819	NO	-
6197	ZINC03850149	5093	0.10096914125128964	NO	-
6198	ZINC03867085	5722	0.10096309289873119	NO	-
6199	ZINC04475438	6719	0.10092980861595634	NO	-
6200	ZINC01033298	1699	0.10092975310835911	NO	-
6201	ZINC01230184	2350	0.10092087910977518	NO	-
6202	ZINC04281599	6453	0.10091772179633952	NO	-
6203	ZINC02800558	3991	0.10088554633357878	NO	-
6204	ZINC02865835	4077	0.10078545200532148	NO	-
6205	ZINC01833495	2832	0.10076157618993926	NO	-
6206	ZINC03853088	5252	0.1007610945839404	NO	-
6207	ZINC01088709	1919	0.10074836518586237	NO	-
6208	ZINC03873582	5837	0.1007383895376296	NO	-
6209	ZINC01191128	2258	0.10069170324056191	NO	-
6210	ZINC03398454	4774	0.10069164383647788	NO	-
6211	ZINC02247052	3138	0.10067501360947469	NO	-
6212	ZINC02360087	3278	0.10066670646683518	NO	-
6213	ZINC04108175	6270	0.10066128221952557	NO	-
6214	ZINC01175486	2196	0.10065325688648466	NO	-
6215	ZINC00703560	785	0.10065213399759923	NO	-
6216	ZINC02283525	3165	0.10063894688597234	NO	-
6217	ZINC02228481	3098	0.10063804311484696	NO	-
6218	ZINC04149692	6316	0.10055693779899588	NO	-
6219	ZINC02738624	3903	0.10055119908870475	NO	-
6220	ZINC02218704	3063	0.10053458340559154	NO	-
6221	ZINC02948008	4312	0.10051800468252847	NO	-
6222	ZINC00703562	787	0.10046608902556596	NO	-
6223	ZINC00810603	1006	0.10042278698119167	NO	-
6224	ZINC04004941	6127	0.10039012145252503	NO	-
6225	ZINC02947857	4303	0.10036779554951707	NO	-
6226	ZINC02494671	3486	0.10036040788696428	NO	-
6227	ZINC03852010	5181	0.10034610941384103	NO	-
6228	ZINC02625700	3581	0.10034560396649946	NO	-
6229	ZINC00374699	232	0.10031825143822805	NO	-
6230	ZINC00867659	1171	0.10031226637851855	NO	-
6231	ZINC03867249	5747	0.10028900683618591	NO	-
6232	ZINC00447382	350	0.10027904885451325	NO	-
6233	ZINC02187814	3017	0.10027234290981252	NO	-
6234	ZINC03890722	5863	0.10026761710634496	NO	-
6235	ZINC00780614	921	0.10025657810858532	NO	-
6236	ZINC02356688	3262	0.10025357987268457	NO	-
6237	ZINC01387355	2476	0.10023671576567232	NO	-
6238	ZINC01326418	2427	0.1002347176853822	NO	-
6239	ZINC03990209	6058	0.10023220674033266	NO	-
6240	ZINC02532672	3521	0.1002320885016165	NO	-
6241	ZINC03431515	4817	0.10021530958417718	NO	-
6242	ZINC01326416	2426	0.1002081783880971	NO	-
6243	ZINC00646425	653	0.10020553243295294	NO	-
6244	ZINC00678627	733	0.10020133033990718	NO	-
6245	ZINC03853789	5322	0.10019622306692309	NO	-
6246	ZINC02765610	3932	0.10012331949038414	NO	-
6247	ZINC01088708	1918	0.10010835726475983	NO	-
6248	ZINC01411092	2527	0.10009840747821476	NO	-
6249	ZINC00263783	158	0.1000886482157591	NO	-
6250	ZINC01443120	2609	0.10008139634198514	NO	-
6251	ZINC00930733	1430	0.10006294274460445	NO	-
6252	ZINC02972103	4341	0.10004017259358654	NO	-
6253	ZINC03859304	5607	0.10003252291986041	NO	-
6254	ZINC02746932	3910	0.10002646766829001	NO	-
6255	ZINC01005380	1637	0.10002441298545953	NO	-
6256	ZINC03547603	4930	0.0999784544991187	NO	-
6257	ZINC01254311	2380	0.09994630073488979	NO	-
6258	ZINC03854099	5349	0.09993607472532483	NO	-
6259	ZINC02310440	3189	0.09993456936081192	NO	-
6260	ZINC02948006	4311	0.09991592889977229	NO	-
6261	ZINC00989541	1583	0.09988743161416389	NO	-
6262	ZINC04492542	6740	0.09986828978687776	NO	-
6263	ZINC00818341	1032	0.09985618833049753	NO	-
6264	ZINC02947979	4309	0.09983533557206921	NO	-
6265	ZINC03487202	4871	0.09976934246915548	NO	-
6266	ZINC03537313	4926	0.09976178845389	NO	-
6267	ZINC00683380	746	0.09974063359148758	NO	-
6268	ZINC00716810	822	0.09973857268806377	NO	-
6269	ZINC02620328	3554	0.09970452077084918	NO	-
6270	ZINC02487976	3476	0.09968714456448174	NO	-
6271	ZINC03858452	5556	0.09966531906497997	NO	-
6272	ZINC00428349	329	0.0996566663201093	NO	-
6273	ZINC03889520	5857	0.09964894480235373	NO	-
6274	ZINC02308459	3186	0.09962873728165146	NO	-
6275	ZINC03495638	4876	0.09960320642358042	NO	-
6276	ZINC03867714	5798	0.09958974869405263	NO	-
6277	ZINC00035049	26	0.0995739688214119	NO	-
6278	ZINC00755694	885	0.09956210245524047	NO	-
6279	ZINC00756245	887	0.0995493417899656	NO	-
6280	ZINC02460031	3433	0.0995093997050303	NO	-
6281	ZINC01889768	2846	0.0994571429089613	NO	-
6282	ZINC01510101	2739	0.09945449243797243	NO	-
6283	ZINC01889772	2847	0.09945037078113661	NO	-
6284	ZINC00975803	1563	0.09944889405748299	NO	-
6285	ZINC04134998	6305	0.09943746863298178	NO	-
6286	ZINC04510138	6751	0.09942017800002889	NO	-
6287	ZINC01465279	2635	0.09941889663439499	NO	-
6288	ZINC03850585	5102	0.09941614822327831	NO	-
6289	ZINC04032132	6146	0.09939098151517857	NO	-
6290	ZINC03495669	4877	0.09937222339749148	NO	-
6291	ZINC04332284	6501	0.09936124550993651	NO	-
6292	ZINC03867085	5721	0.0993573639479541	NO	-
6293	ZINC02465639	3447	0.09934868263069317	NO	-
6294	ZINC03858453	5557	0.09934095236823179	NO	-
6295	ZINC03912255	5918	0.09931444731795999	NO	-
6296	ZINC03550404	4935	0.09931229037431744	NO	-
6297	ZINC01147016	2135	0.09929781521042357	NO	-
6298	ZINC00154470	91	0.09929173563830045	NO	-
6299	ZINC02601119	3541	0.09925504649167607	NO	-
6300	ZINC02919112	4239	0.09924218787284757	NO	-
6301	ZINC00875042	1199	0.09918751302396633	NO	-
6302	ZINC02086822	2962	0.09914302610743311	NO	-
6303	ZINC02917050	4197	0.09910744070891887	NO	-
6304	ZINC02916084	4186	0.0990892372317425	NO	-
6305	ZINC03958515	5940	0.09907320660294655	NO	-
6306	ZINC03270640	4602	0.09907076703682233	NO	-
6307	ZINC01399845	2496	0.09906343370681586	NO	-
6308	ZINC00633625	586	0.09905744826600109	NO	-
6309	ZINC00587186	473	0.09902678840677538	NO	-
6310	ZINC00311124	182	0.09899848168949789	NO	-
6311	ZINC02254204	3142	0.09894682885840636	NO	-
6312	ZINC03833971	107	0.09894635559382	YES	10
6313	ZINC00877429	1214	0.09894577308302419	NO	-
6314	ZINC00840293	1081	0.09889807926546487	NO	-
6315	ZINC00905526	1305	0.09888487549888152	NO	-
6316	ZINC00543649	434	0.09884241469273422	NO	-
6317	ZINC00311124	183	0.09884139601823581	NO	-
6318	ZINC04249578	6418	0.09879412988053839	NO	-
6319	ZINC01159702	2167	0.09879191555582498	NO	-
6320	ZINC01185857	2249	0.09878945602578049	NO	-
6321	ZINC01210373	2309	0.09878171224694117	NO	-
6322	ZINC03183831	4490	0.09867576058034613	NO	-
6323	ZINC03284746	4624	0.09866937130581022	NO	-
6324	ZINC01142317	2124	0.09866233337336519	NO	-
6325	ZINC03855562	5452	0.09865697819256153	NO	-
6326	ZINC02700295	3676	0.09863081776478341	NO	-
6327	ZINC01121417	2050	0.09862909227783294	NO	-
6328	ZINC01220406	2332	0.09858477492591733	NO	-
6329	ZINC03856222	5472	0.09856596050919618	NO	-
6330	ZINC00625891	549	0.09845570331926824	NO	-
6331	ZINC03857292	5491	0.09845431297359107	NO	-
6332	ZINC00608304	517	0.09845272374686434	NO	-
6333	ZINC00877417	1211	0.0984344915756535	NO	-
6334	ZINC03854580	5400	0.09842196214679602	NO	-
6335	ZINC00309446	179	0.09839898267249243	NO	-
6336	ZINC03393164	4767	0.09838297784378386	NO	-
6337	ZINC03933760	5921	0.09836964261304663	NO	-
6338	ZINC04240924	6402	0.09834330983079109	NO	-
6339	ZINC03854716	5408	0.09829243227234741	NO	-
6340	ZINC02914735	4153	0.09828328043189401	NO	-
6341	ZINC02886451	4111	0.09827828749751581	NO	-
6342	ZINC03300377	4644	0.09826618650960091	NO	-
6343	ZINC04169839	6358	0.09826369323216323	NO	-
6344	ZINC02918918	4228	0.09825307822024072	NO	-
6345	ZINC03857866	5521	0.09824309950417646	NO	-
6346	ZINC00229606	141	0.09821852480576648	NO	-
6347	ZINC01025400	1670	0.09818198969295222	NO	-
6348	ZINC00532617	415	0.09817985654819025	NO	-
6349	ZINC00645532	642	0.09817553916810909	NO	-
6350	ZINC00229608	142	0.09816575619484608	NO	-
6351	ZINC03972355	6017	0.09811272721008915	NO	-
6352	ZINC02366129	3293	0.09809633701445794	NO	-
6353	ZINC00812730	1008	0.09807289218536037	NO	-
6354	ZINC00066699	48	0.09807219778337967	NO	-
6355	ZINC04315564	6490	0.09804079408393827	NO	-
6356	ZINC03969873	5981	0.09802234558574446	NO	-
6357	ZINC00865704	1153	0.09799267089644124	NO	-
6358	ZINC02449780	3415	0.09794967709599102	NO	-
6359	ZINC01468185	2646	0.09794419374802622	NO	-
6360	ZINC03867222	5742	0.09794173374988355	NO	-
6361	ZINC01924426	2871	0.09793184841274549	NO	-
6362	ZINC03867082	5720	0.09792163720705996	NO	-
6363	ZINC00612022	525	0.09791525636289211	NO	-
6364	ZINC04435957	6590	0.09790968797777233	NO	-
6365	ZINC00970525	1555	0.09788110558314596	NO	-
6366	ZINC00755210	884	0.097865673929814	NO	-
6367	ZINC03963861	5948	0.09784428550994904	NO	-
6368	ZINC03868987	5832	0.09782897900051091	NO	-
6369	ZINC00374499	230	0.0978046230333391	NO	-
6370	ZINC02181057	3013	0.09774384340330806	NO	-
6371	ZINC01867794	2842	0.09771964303763768	NO	-
6372	ZINC03853079	5248	0.09770575842631324	NO	-
6373	ZINC00818355	1037	0.0976930178229683	NO	-
6374	ZINC00828833	1054	0.09768796186717513	NO	-
6375	ZINC01936708	2887	0.09767827015727565	NO	-
6376	ZINC01047527	1760	0.09763631848534596	NO	-
6377	ZINC04471956	6717	0.09763451082274428	NO	-
6378	ZINC03858409	5553	0.09763058906274209	NO	-
6379	ZINC03833984	112	0.09758351247715032	YES	10
6380	ZINC03867266	5753	0.09757717210769523	NO	-
6381	ZINC00646424	652	0.09757511259517987	NO	-
6382	ZINC01433020	2566	0.09757088134879406	NO	-
6383	ZINC01120090	2042	0.09752663680731934	NO	-
6384	ZINC01223309	2335	0.09752130208690192	NO	-
6385	ZINC03866922	5710	0.09749535823025025	NO	-
6386	ZINC03016370	4391	0.09748322011873238	NO	-
6387	ZINC01980396	2908	0.09744911654098361	NO	-
6388	ZINC04193735	6375	0.09744364846211627	NO	-
6389	ZINC03036004	4422	0.09732105375038097	NO	-
6390	ZINC01176437	2204	0.09730780179708878	NO	-
6391	ZINC01867795	2843	0.09727435137108818	NO	-
6392	ZINC02359878	3275	0.0972467298166743	NO	-
6393	ZINC02650037	3632	0.09723258324929332	NO	-
6394	ZINC03868990	5834	0.09717313996372352	NO	-
6395	ZINC00918508	1369	0.0971569616834018	NO	-
6396	ZINC02622636	3568	0.09706956045203068	NO	-
6397	ZINC02947911	4307	0.09700872078937178	NO	-
6398	ZINC00882901	1250	0.096992194192413	NO	-
6399	ZINC02601118	3540	0.09698273017104447	NO	-
6400	ZINC03982991	6040	0.09694944627879946	NO	-
6401	ZINC03868987	5833	0.09694842651096391	NO	-
6402	ZINC03336076	4682	0.0969467846022712	NO	-
6403	ZINC02804070	4001	0.09693340540492347	NO	-
6404	ZINC02915770	4177	0.09692329302640695	NO	-
6405	ZINC03522951	4919	0.09689540780240885	NO	-
6406	ZINC01049491	1765	0.09686718190839454	NO	-
6407	ZINC02954907	4317	0.09682921994046374	NO	-
6408	ZINC01799704	2826	0.09681914924196085	NO	-
6409	ZINC01489082	2663	0.09678521349557301	NO	-
6410	ZINC00682879	745	0.09673901495075746	NO	-
6411	ZINC01387351	2475	0.09670911397214414	NO	-
6412	ZINC03868024	5806	0.09670552254944004	NO	-
6413	ZINC01423586	2553	0.0967009975193132	NO	-
6414	ZINC01936707	2886	0.09669716942279043	NO	-
6415	ZINC01180439	2224	0.09667094902340222	NO	-
6416	ZINC04594703	6761	0.09663787949294575	NO	-
6417	ZINC02969391	4335	0.09663718472075644	NO	-
6418	ZINC00925058	1424	0.09659204061060847	NO	-
6419	ZINC00865848	1156	0.09658609682181597	NO	-
6420	ZINC01131779	2102	0.09657375583495013	NO	-
6421	ZINC02073912	2956	0.09655425961169578	NO	-
6422	ZINC02918107	4220	0.09653975074477557	NO	-
6423	ZINC04114850	6281	0.09651801765122824	NO	-
6424	ZINC02636182	3605	0.09637215812950374	NO	-
6425	ZINC00374374	227	0.09631280500493132	NO	-
6426	ZINC02947885	4304	0.09625470099617955	NO	-
6427	ZINC03362832	4733	0.09623552964088614	NO	-
6428	ZINC02926873	4257	0.09623035242483968	NO	-
6429	ZINC02917427	4205	0.09616678274873194	NO	-
6430	ZINC02236398	3120	0.09615090718158777	NO	-
6431	ZINC03246307	4571	0.09615043977449228	NO	-
6432	ZINC01387350	2474	0.09612052092916062	NO	-
6433	ZINC02308458	3185	0.09610386712422266	NO	-
6434	ZINC01100444	1946	0.09605988260978186	NO	-
6435	ZINC01050435	1775	0.09604783383617514	NO	-
6436	ZINC03854569	5397	0.09603843753839338	NO	-
6437	ZINC00954670	1519	0.09600993324389143	NO	-
6438	ZINC03531060	4922	0.0959697590684074	NO	-
6439	ZINC02965570	4331	0.0959327864544162	NO	-
6440	ZINC02878403	4104	0.09587723862399683	NO	-
6441	ZINC02724675	3859	0.0958752940219794	NO	-
6442	ZINC01399846	2497	0.09585318372889702	NO	-
6443	ZINC00599731	504	0.09585260726057596	NO	-
6444	ZINC01742396	2807	0.09578139778285734	NO	-
6445	ZINC04315394	6486	0.09576656818409858	NO	-
6446	ZINC00687884	759	0.09571518847892752	NO	-
6447	ZINC01742402	2809	0.0956857912122211	NO	-
6448	ZINC03859861	5647	0.09566031515929592	NO	-
6449	ZINC01158838	2164	0.09565161447138817	NO	-
6450	ZINC01924437	2874	0.09564895580590163	NO	-
6451	ZINC02918920	4229	0.09563576861685563	NO	-
6452	ZINC04174503	6369	0.09561974903824254	NO	-
6453	ZINC00805645	988	0.09561374368268963	NO	-
6454	ZINC01512202	2747	0.09556430134632397	NO	-
6455	ZINC01249085	2370	0.09554369785183418	NO	-
6456	ZINC00826008	1044	0.09553977376351337	NO	-
6457	ZINC02503071	3507	0.09553344507185815	NO	-
6458	ZINC02359880	3276	0.0954452257829505	NO	-
6459	ZINC00653847	669	0.09535766501026281	NO	-
6460	ZINC00945845	1494	0.09532549247805858	NO	-
6461	ZINC02912026	4123	0.09531374522308675	NO	-
6462	ZINC00592546	485	0.09529451622013609	NO	-
6463	ZINC02349841	3254	0.09526621200433547	NO	-
6464	ZINC00666036	695	0.09525774952017044	NO	-
6465	ZINC02407696	3340	0.09522279253204097	NO	-
6466	ZINC02357923	3268	0.09520932510113025	NO	-
6467	ZINC04167555	6348	0.09516059673675092	NO	-
6468	ZINC01000665	1625	0.09514559885908278	NO	-
6469	ZINC03338225	4688	0.09510849076346639	NO	-
6470	ZINC04462930	6637	0.09505418411050183	NO	-
6471	ZINC02917320	4200	0.09503028194327282	NO	-
6472	ZINC01253327	2377	0.09501824390667554	NO	-
6473	ZINC00917197	1343	0.09491395156348596	NO	-
6474	ZINC04170035	6367	0.09489303910137846	NO	-
6475	ZINC02919111	4238	0.09488421153603302	NO	-
6476	ZINC02918106	4219	0.09485001841802183	NO	-
6477	ZINC01130928	2098	0.09482298277315375	NO	-
6478	ZINC03851525	5154	0.0947873046468272	NO	-
6479	ZINC02851878	4045	0.09477084553276748	NO	-
6480	ZINC02356690	3263	0.09475468275570152	NO	-
6481	ZINC00417658	270	0.09475038505315164	NO	-
6482	ZINC01426486	2559	0.09474866815703123	NO	-
6483	ZINC00623772	540	0.09471070931944053	NO	-
6484	ZINC01090883	1923	0.09466110867863273	NO	-
6485	ZINC02358119	3271	0.09463329856310827	NO	-
6486	ZINC00902333	1293	0.09459346443917195	NO	-
6487	ZINC00856922	1133	0.09455772960819096	NO	-
6488	ZINC02210919	3051	0.09453736607518164	NO	-
6489	ZINC03867127	5728	0.09450708632839457	NO	-
6490	ZINC03873677	5839	0.09449422321775997	NO	-
6491	ZINC01049576	1768	0.09448707978750337	NO	-
6492	ZINC01833496	2833	0.09441380043491225	NO	-
6493	ZINC02181020	3011	0.09435006353154017	NO	-
6494	ZINC03972355	6016	0.09433524741703977	NO	-
6495	ZINC01200584	2281	0.09433025644126627	NO	-
6496	ZINC02635162	3602	0.09432806600495323	NO	-
6497	ZINC02229326	3100	0.0943196968779417	NO	-
6498	ZINC04332070	6500	0.09430185903286827	NO	-
6499	ZINC03866946	5711	0.0942153858179067	NO	-
6500	ZINC04465213	6662	0.0942153858179067	NO	-
6501	ZINC02794894	3976	0.09421340051338378	NO	-
6502	ZINC01489082	2660	0.09416984236239964	NO	-
6503	ZINC01118548	2038	0.09415441875815309	NO	-
6504	ZINC03850585	5103	0.09413365640836206	NO	-
6505	ZINC03418146	4804	0.09410847678043285	NO	-
6506	ZINC03432920	4819	0.09409216890088921	NO	-
6507	ZINC00233551	147	0.0940589463302724	NO	-
6508	ZINC02624741	3577	0.09400620759828497	NO	-
6509	ZINC03815749	11	0.09398380826489865	YES	1
6510	ZINC03867127	5729	0.09398232602523117	NO	-
6511	ZINC00411173	251	0.09396785797382812	NO	-
6512	ZINC01032065	1693	0.09393718934798853	NO	-
6513	ZINC03252170	4584	0.09384662660225615	NO	-
6514	ZINC03868260	5815	0.09380788731792229	NO	-
6515	ZINC04334431	6502	0.09373156561783334	NO	-
6516	ZINC02215749	3058	0.09367962123120865	NO	-
6517	ZINC02866780	4078	0.09366654817409581	NO	-
6518	ZINC02363152	3281	0.09363718999474836	NO	-
6519	ZINC00374500	231	0.09360641659977688	NO	-
6520	ZINC01068233	1833	0.09358364452888578	NO	-
6521	ZINC02917383	4204	0.0935832219832467	NO	-
6522	ZINC01178163	2215	0.09357840129877337	NO	-
6523	ZINC02947825	4301	0.09357505272107777	NO	-
6524	ZINC02624740	3576	0.09357172870195732	NO	-
6525	ZINC02982268	4360	0.09356240672177875	NO	-
6526	ZINC03956274	5937	0.09350788642973891	NO	-
6527	ZINC02198435	3023	0.09349543641594586	NO	-
6528	ZINC01010102	1650	0.0934251335089702	NO	-
6529	ZINC04443443	6621	0.0933772435960641	NO	-
6530	ZINC00503861	393	0.09334024976274029	NO	-
6531	ZINC02073846	2955	0.09328960741829441	NO	-
6532	ZINC03992740	6071	0.0932689285993088	NO	-
6533	ZINC04464416	6648	0.0932689285993088	NO	-
6534	ZINC01132984	2105	0.09324231557191394	NO	-
6535	ZINC01059635	1803	0.09320218518107307	NO	-
6536	ZINC03336074	4681	0.09319177378814379	NO	-
6537	ZINC00422847	296	0.09317406645702096	NO	-
6538	ZINC01849869	2837	0.09309155024952509	NO	-
6539	ZINC02212519	3055	0.09308104427858983	NO	-
6540	ZINC01050434	1774	0.09306635039990735	NO	-
6541	ZINC01390941	2485	0.09302319839793813	NO	-
6542	ZINC04003958	6117	0.09301652293708797	NO	-
6543	ZINC01398863	2494	0.09297022129868908	NO	-
6544	ZINC03362833	4734	0.09296104168119282	NO	-
6545	ZINC01140489	2121	0.09295593211872062	NO	-
6546	ZINC02916037	4184	0.09293044787755625	NO	-
6547	ZINC02851592	4044	0.09291157307517219	NO	-
6548	ZINC04036920	6218	0.0928968622216417	NO	-
6549	ZINC03856223	5473	0.09287739893569327	NO	-
6550	ZINC00503088	392	0.09283706341922768	NO	-
6551	ZINC02915768	4176	0.09277381348748963	NO	-
6552	ZINC02364577	3284	0.09277324256610571	NO	-
6553	ZINC03513724	4900	0.0927658245306712	NO	-
6554	ZINC00937467	1446	0.09274325734794697	NO	-
6555	ZINC00502939	391	0.0927381791606234	NO	-
6556	ZINC02985096	4368	0.09273403772236292	NO	-
6557	ZINC02885271	4110	0.09263473644301617	NO	-
6558	ZINC04032979	6158	0.09261090397348476	NO	-
6559	ZINC00851209	1110	0.09256747736452221	NO	-
6560	ZINC00904307	1299	0.09253344136836254	NO	-
6561	ZINC00429800	334	0.09253293812178918	NO	-
6562	ZINC04492065	6728	0.09251094475496964	NO	-
6563	ZINC03032972	4413	0.09250119623181835	NO	-
6564	ZINC03853080	5249	0.09248320469427869	NO	-
6565	ZINC03341714	4691	0.09245566161026678	NO	-
6566	ZINC00563120	447	0.09243441171630887	NO	-
6567	ZINC02627666	3585	0.09241419834857173	NO	-
6568	ZINC00941369	1481	0.0923865825911892	NO	-
6569	ZINC00095744	59	0.09238035670683645	NO	-
6570	ZINC00095748	60	0.09238035670683645	NO	-
6571	ZINC00629187	565	0.09238035670683645	NO	-
6572	ZINC00629189	566	0.09238035670683645	NO	-
6573	ZINC00633729	587	0.09238035670683645	NO	-
6574	ZINC00633732	588	0.09238035670683645	NO	-
6575	ZINC01156436	2152	0.09238035670683645	NO	-
6576	ZINC01156437	2153	0.09238035670683645	NO	-
6577	ZINC01754173	2817	0.09238035670683645	NO	-
6578	ZINC01754175	2818	0.09238035670683645	NO	-
6579	ZINC01223970	2336	0.09233050081651775	NO	-
6580	ZINC02073845	2954	0.09232164201033524	NO	-
6581	ZINC03287831	4626	0.09229629211280439	NO	-
6582	ZINC00073314	55	0.09229098272855167	NO	-
6583	ZINC03854644	5405	0.09228619806169627	NO	-
6584	ZINC03867626	5782	0.09226079073960736	NO	-
6585	ZINC04308468	6482	0.09223391602835222	NO	-
6586	ZINC00435604	342	0.09220779452600907	NO	-
6587	ZINC04494997	6742	0.09220768962740176	NO	-
6588	ZINC02466913	3455	0.09220202362289186	NO	-
6589	ZINC00607947	515	0.09218892813686146	NO	-
6590	ZINC03853114	5259	0.09216981707060301	NO	-
6591	ZINC04403449	6574	0.09216075022715603	NO	-
6592	ZINC03850447	5100	0.09215478230606738	NO	-
6593	ZINC00687885	760	0.0921240983865531	NO	-
6594	ZINC01199594	2275	0.09204962013500328	NO	-
6595	ZINC00852679	1115	0.09204756399962144	NO	-
6596	ZINC00675663	720	0.09196482325738843	NO	-
6597	ZINC00706822	798	0.09195322682996468	NO	-
6598	ZINC00852601	1113	0.0919045407233793	NO	-
6599	ZINC02917379	4202	0.09189486099470835	NO	-
6600	ZINC00358823	219	0.0918768809279647	NO	-
6601	ZINC03669028	5030	0.09185868609688798	NO	-
6602	ZINC04114850	6280	0.09184240504098397	NO	-
6603	ZINC02357923	3269	0.09182779982677745	NO	-
6604	ZINC03977203	6027	0.09174233378838403	NO	-
6605	ZINC01132982	2104	0.0917053919306691	NO	-
6606	ZINC02923455	4252	0.09170380802629932	NO	-
6607	ZINC01010104	1651	0.09167160761172483	NO	-
6608	ZINC04465271	6667	0.09165293785210954	NO	-
6609	ZINC00928937	1426	0.09165019342245585	NO	-
6610	ZINC04240468	6401	0.09164620368715155	NO	-
6611	ZINC00886860	1276	0.09163103866451568	NO	-
6612	ZINC03863366	5680	0.09162400560667713	NO	-
6613	ZINC03863365	5679	0.09161027713034839	NO	-
6614	ZINC01201243	2283	0.09157852923185159	NO	-
6615	ZINC00853661	1119	0.09155767742297943	NO	-
6616	ZINC02364577	3285	0.0914191480547205	NO	-
6617	ZINC02364577	3286	0.0914191480547205	NO	-
6618	ZINC04633453	6776	0.09139680532364083	NO	-
6619	ZINC03899028	5881	0.09134063864749757	NO	-
6620	ZINC02330603	3218	0.0913164147703888	NO	-
6621	ZINC00862017	1141	0.09131237574004507	NO	-
6622	ZINC00724363	843	0.09122914845644754	NO	-
6623	ZINC00715346	819	0.09121968850816058	NO	-
6624	ZINC00626464	553	0.09121116179988757	NO	-
6625	ZINC00808488	1001	0.09120427456457837	NO	-
6626	ZINC01318607	2416	0.09119242154921409	NO	-
6627	ZINC01069899	1846	0.09114634594052427	NO	-
6628	ZINC02225012	3079	0.0910383133090578	NO	-
6629	ZINC02343827	3246	0.09099891512307923	NO	-
6630	ZINC03889185	5848	0.0909885712675065	NO	-
6631	ZINC02851591	4043	0.09097748858070893	NO	-
6632	ZINC00309441	178	0.09096851955475872	NO	-
6633	ZINC01467334	2637	0.09095011187219294	NO	-
6634	ZINC01427968	2562	0.09086477143769474	NO	-
6635	ZINC03669201	5033	0.09079786851168065	NO	-
6636	ZINC01043469	1749	0.09079593650182914	NO	-
6637	ZINC00752656	868	0.0907803252774141	NO	-
6638	ZINC01159701	2166	0.09073160069669936	NO	-
6639	ZINC02751904	3918	0.09072636269878163	NO	-
6640	ZINC03859747	5637	0.09067150357935731	NO	-
6641	ZINC03669029	5031	0.09064026439698639	NO	-
6642	ZINC00477287	384	0.09058462672076524	NO	-
6643	ZINC04170035	6366	0.09058277854648543	NO	-
6644	ZINC03616027	4988	0.09056771724839699	NO	-
6645	ZINC00887338	1278	0.09053329325945247	NO	-
6646	ZINC01175721	2199	0.09050647689418118	NO	-
6647	ZINC01175235	2194	0.09046484687190948	NO	-
6648	ZINC04249578	6417	0.09044696712288021	NO	-
6649	ZINC00886862	1277	0.09039331467869723	NO	-
6650	ZINC00703536	780	0.09037694928098584	NO	-
6651	ZINC02226934	3083	0.09036859128901886	NO	-
6652	ZINC00429799	333	0.09034306337995977	NO	-
6653	ZINC00941369	1480	0.09031316036852309	NO	-
6654	ZINC03626885	4997	0.0903010852128591	NO	-
6655	ZINC01301130	2409	0.0902639616910694	NO	-
6656	ZINC02812274	4011	0.09026207559554905	NO	-
6657	ZINC01033717	1703	0.09026206681438668	NO	-
6658	ZINC00925059	1425	0.09023163355107651	NO	-
6659	ZINC02179855	3009	0.09018887905391554	NO	-
6660	ZINC00563120	448	0.09015737373374239	NO	-
6661	ZINC00563120	449	0.09015737373374239	NO	-
6662	ZINC00846550	1097	0.09015703410622689	NO	-
6663	ZINC00856390	1130	0.0900502018373505	NO	-
6664	ZINC03867626	5783	0.09003464321721108	NO	-
6665	ZINC03856296	5475	0.08995356473439173	NO	-
6666	ZINC00956702	1544	0.08994396212195406	NO	-
6667	ZINC04466758	6675	0.08993758705678066	NO	-
6668	ZINC02363154	3282	0.08992584875508831	NO	-
6669	ZINC01856818	2838	0.08991262179273987	NO	-
6670	ZINC01175406	2195	0.08985155411239185	NO	-
6671	ZINC01033718	1704	0.08984352625514642	NO	-
6672	ZINC02859372	4062	0.08983272898473536	NO	-
6673	ZINC01150537	2136	0.08981590410024969	NO	-
6674	ZINC02879789	4106	0.0898135939332326	NO	-
6675	ZINC01118141	2035	0.08977319207122345	NO	-
6676	ZINC01225816	2339	0.08970565932657439	NO	-
6677	ZINC02360088	3279	0.08967391136793296	NO	-
6678	ZINC00633464	585	0.08966636893829473	NO	-
6679	ZINC00626453	552	0.08957284756709834	NO	-
6680	ZINC00592547	486	0.08954762677209911	NO	-
6681	ZINC01422994	2551	0.0895440941796496	NO	-
6682	ZINC02394771	3313	0.08946409519850598	NO	-
6683	ZINC02627667	3586	0.08941570560856404	NO	-
6684	ZINC02916036	4183	0.08936315620744918	NO	-
6685	ZINC00310600	181	0.08934070352441127	NO	-
6686	ZINC04167722	6349	0.08913474096911164	NO	-
6687	ZINC00989767	1585	0.08913226452506819	NO	-
6688	ZINC03968420	5956	0.0890886818023663	NO	-
6689	ZINC04467637	6679	0.0890886818023663	NO	-
6690	ZINC00828834	1055	0.08904853371700666	NO	-
6691	ZINC02439427	3394	0.08890916089059345	NO	-
6692	ZINC04492542	6738	0.08888347065784173	NO	-
6693	ZINC00882893	1248	0.0888724600062494	NO	-
6694	ZINC02225198	3080	0.08886960547237212	NO	-
6695	ZINC04263368	6427	0.08886062622423944	NO	-
6696	ZINC00341049	208	0.08885247440723762	NO	-
6697	ZINC01010105	1652	0.0888413565917582	NO	-
6698	ZINC03859615	5625	0.08873161172969403	NO	-
6699	ZINC00755712	886	0.08864915031786168	NO	-
6700	ZINC01201242	2282	0.08864008981528906	NO	-
6701	ZINC03815786	57	0.0886064520342887	YES	9
6702	ZINC04464521	6650	0.08859995701550757	NO	-
6703	ZINC02802440	3993	0.08859165763479718	NO	-
6704	ZINC00991567	1595	0.08855909111741676	NO	-
6705	ZINC00778821	911	0.08855468382873144	NO	-
6706	ZINC00955586	1525	0.0885469521232988	NO	-
6707	ZINC02926832	4255	0.0885321556842133	NO	-
6708	ZINC03448033	4836	0.08850474438426066	NO	-
6709	ZINC02282214	3164	0.08846725477052501	NO	-
6710	ZINC01190639	2254	0.08846463666328516	NO	-
6711	ZINC02137023	2994	0.08845473178589991	NO	-
6712	ZINC01837099	2835	0.08836524861004703	NO	-
6713	ZINC01837100	2836	0.08836524861004703	NO	-
6714	ZINC02590564	3534	0.08836524861004703	NO	-
6715	ZINC02590565	3535	0.08836524861004703	NO	-
6716	ZINC03858652	5578	0.08834159506297573	NO	-
6717	ZINC02358421	3272	0.08827487903817376	NO	-
6718	ZINC00223744	136	0.08822344447891227	NO	-
6719	ZINC04467531	6677	0.08820937851230215	NO	-
6720	ZINC03858911	5592	0.08819343124272966	NO	-
6721	ZINC00366805	224	0.08819228397275002	NO	-
6722	ZINC00947671	1496	0.0881431602500635	NO	-
6723	ZINC01018649	1660	0.08811394837647128	NO	-
6724	ZINC00703559	784	0.08809566872323618	NO	-
6725	ZINC02227163	3085	0.08808968924153525	NO	-
6726	ZINC02227165	3086	0.08808968924153525	NO	-
6727	ZINC02241585	3128	0.08808968924153525	NO	-
6728	ZINC02241586	3129	0.08808968924153525	NO	-
6729	ZINC00235783	148	0.08808240539196383	NO	-
6730	ZINC03859601	5622	0.08804882547744441	NO	-
6731	ZINC04129651	6296	0.08799824105029083	NO	-
6732	ZINC03868029	5807	0.0879962625548617	NO	-
6733	ZINC03362836	4735	0.08798746304017933	NO	-
6734	ZINC01121086	2045	0.08798150112859934	NO	-
6735	ZINC04129648	6295	0.08797930739743783	NO	-
6736	ZINC00374498	229	0.08794015165637116	NO	-
6737	ZINC01936711	2890	0.08792888998226656	NO	-
6738	ZINC04124452	6288	0.08791254447490003	NO	-
6739	ZINC03854568	5396	0.08790763980186929	NO	-
6740	ZINC00688108	761	0.08790173953775836	NO	-
6741	ZINC00073314	56	0.08775679520478752	NO	-
6742	ZINC03045371	4436	0.08763708170321256	NO	-
6743	ZINC01069897	1845	0.08762304276147963	NO	-
6744	ZINC02971720	4338	0.08757860140414225	NO	-
6745	ZINC02230857	3106	0.08747317987422504	NO	-
6746	ZINC03868260	5814	0.08745222719136034	NO	-
6747	ZINC01060711	1806	0.08744010504065733	NO	-
6748	ZINC00205944	125	0.08736614961597972	NO	-
6749	ZINC01516487	2753	0.08719299446069892	NO	-
6750	ZINC00800882	971	0.08713374780018436	NO	-
6751	ZINC02621126	3560	0.08712428622880988	NO	-
6752	ZINC03497572	4882	0.08709184260451658	NO	-
6753	ZINC03815725	66	0.08709169283049613	YES	9
6754	ZINC00666511	697	0.08706369425744886	NO	-
6755	ZINC00429800	335	0.0870587754958326	NO	-
6756	ZINC01175142	2193	0.08705726043707131	NO	-
6757	ZINC04492563	6741	0.08685039602452022	NO	-
6758	ZINC03855551	5451	0.08682207757406404	NO	-
6759	ZINC01741106	2806	0.08679843239703705	NO	-
6760	ZINC03307811	4656	0.08674421208916026	NO	-
6761	ZINC00452207	356	0.0867139394732297	NO	-
6762	ZINC03858410	5554	0.08661636472649938	NO	-
6763	ZINC03669027	5029	0.08653395800280113	NO	-
6764	ZINC01390938	2484	0.08640563894866589	NO	-
6765	ZINC02501965	3505	0.08637068570727129	NO	-
6766	ZINC01177665	2212	0.08634316797864272	NO	-
6767	ZINC03859618	5628	0.08625824965699332	NO	-
6768	ZINC02740570	3904	0.08624191819858483	NO	-
6769	ZINC04470256	6703	0.0862325424302881	NO	-
6770	ZINC00956657	1536	0.08622116917481301	NO	-
6771	ZINC02656920	3643	0.08621170763638274	NO	-
6772	ZINC01154159	2146	0.08617303325040492	NO	-
6773	ZINC01006921	1645	0.08617224944725928	NO	-
6774	ZINC00678521	732	0.08611019559580273	NO	-
6775	ZINC03859747	5638	0.08602578083615034	NO	-
6776	ZINC01140489	2122	0.08600940609275749	NO	-
6777	ZINC03867250	5748	0.08599611047833616	NO	-
6778	ZINC03819557	5055	0.08594877213991553	NO	-
6779	ZINC04004568	6121	0.08589301738948013	NO	-
6780	ZINC00594280	495	0.08586546087842678	NO	-
6781	ZINC02282213	3163	0.08581284506177697	NO	-
6782	ZINC03857388	5494	0.085728522227354	NO	-
6783	ZINC03849588	5083	0.08570012225883143	NO	-
6784	ZINC03409834	4791	0.08568032091909232	NO	-
6785	ZINC00956701	1543	0.08566793118261579	NO	-
6786	ZINC03852818	5229	0.08560146418070416	NO	-
6787	ZINC03819557	5056	0.08552997022180867	NO	-
6788	ZINC01090881	1922	0.08539646375193115	NO	-
6789	ZINC00861965	1138	0.08529768354074882	NO	-
6790	ZINC04467558	6678	0.08529206482273866	NO	-
6791	ZINC03859845	5644	0.08527394542533283	NO	-
6792	ZINC03859845	5645	0.08527394542533283	NO	-
6793	ZINC04003958	6118	0.08519758348868382	NO	-
6794	ZINC00381213	233	0.08513651588284754	NO	-
6795	ZINC03852897	5234	0.08479147892123125	NO	-
6796	ZINC00134468	86	0.08478304596720021	NO	-
6797	ZINC01437060	2574	0.0847597888036496	NO	-
6798	ZINC02720612	3790	0.08473658182784986	NO	-
6799	ZINC03016364	4389	0.0846345367787924	NO	-
6800	ZINC03849585	5082	0.08462070106671522	NO	-
6801	ZINC03669030	5032	0.08459052738788965	NO	-
6802	ZINC02944900	4294	0.08457499680579085	NO	-
6803	ZINC04462900	6636	0.08456209792849506	NO	-
6804	ZINC04377335	6552	0.0843456921402153	NO	-
6805	ZINC03851798	5163	0.08419699471996024	NO	-
6806	ZINC01069602	1844	0.08416126208556889	NO	-
6807	ZINC00991566	1594	0.08412266347102361	NO	-
6808	ZINC01165534	2178	0.08405533667598213	NO	-
6809	ZINC00949729	1503	0.08390439379738558	NO	-
6810	ZINC03669204	5034	0.0838767179294406	NO	-
6811	ZINC02582319	3530	0.08375995115415301	NO	-
6812	ZINC02944900	4295	0.08372867017436166	NO	-
6813	ZINC00476303	383	0.0837194304428209	NO	-
6814	ZINC00886824	1274	0.08369680382701479	NO	-
6815	ZINC01389923	2482	0.083688847163876	NO	-
6816	ZINC02077867	2957	0.08367587840990302	NO	-
6817	ZINC03856295	5474	0.08355979040507379	NO	-
6818	ZINC04518390	6758	0.08351604734505697	NO	-
6819	ZINC02394773	3314	0.08335568650534939	NO	-
6820	ZINC03970412	5995	0.08321430857955055	NO	-
6821	ZINC00852678	1114	0.08317514246711691	NO	-
6822	ZINC02878319	4102	0.08308370578243618	NO	-
6823	ZINC00689384	765	0.08306266698930714	NO	-
6824	ZINC03352013	4712	0.08303675119419997	NO	-
6825	ZINC01165526	2177	0.08303520339269345	NO	-
6826	ZINC03859600	5621	0.08296877818478197	NO	-
6827	ZINC00956660	1538	0.08287830589258002	NO	-
6828	ZINC00940649	1465	0.08285463901070966	NO	-
6829	ZINC03856215	5469	0.08283497146309869	NO	-
6830	ZINC04155402	6321	0.08283014221443248	NO	-
6831	ZINC01059278	1801	0.08257295385457174	NO	-
6832	ZINC03859627	5629	0.08253853579975762	NO	-
6833	ZINC04468574	6685	0.08253853579975762	NO	-
6834	ZINC00956658	1537	0.08246187642054499	NO	-
6835	ZINC03995715	6082	0.08242012437407864	NO	-
6836	ZINC03616024	4987	0.08226921359353377	NO	-
6837	ZINC02867448	4079	0.08225883207573334	NO	-
6838	ZINC00940650	1466	0.08220171425696751	NO	-
6839	ZINC03854000	5339	0.08207854031894375	NO	-
6840	ZINC00875264	1205	0.08207558392086467	NO	-
6841	ZINC03129643	4459	0.0820546331760621	NO	-
6842	ZINC03344553	4698	0.08201398390694786	NO	-
6843	ZINC00675644	719	0.08195467882728351	NO	-
6844	ZINC00689386	766	0.08188447140187373	NO	-
6845	ZINC03276800	4613	0.08160650565809537	NO	-
6846	ZINC03344555	4699	0.08134474965688908	NO	-
6847	ZINC00900698	1292	0.08134183844822859	NO	-
6848	ZINC03899028	5880	0.08115375329139973	NO	-
6849	ZINC03132095	4462	0.0811467063858645	NO	-
6850	ZINC03899028	5882	0.08106025634607615	NO	-
6851	ZINC03859550	5617	0.08086172379038498	NO	-
6852	ZINC03859614	5624	0.0808054109276186	NO	-
6853	ZINC02337125	3229	0.08073772509922378	NO	-
6854	ZINC02720610	3789	0.0805674273773595	NO	-
6855	ZINC00877783	1220	0.08052158910249936	NO	-
6856	ZINC03136103	4466	0.08049752333541668	NO	-
6857	ZINC03344550	4696	0.0804630756501202	NO	-
6858	ZINC00790262	940	0.08045044634545391	NO	-
6859	ZINC01018650	1661	0.08042746267077129	NO	-
6860	ZINC03344551	4697	0.08017540767783825	NO	-
6861	ZINC04004568	6122	0.08015787398183767	NO	-
6862	ZINC02298642	3179	0.0801364873682648	NO	-
6863	ZINC03271957	4604	0.08001171842084347	NO	-
6864	ZINC04437799	6595	0.07995082985330888	NO	-
6865	ZINC02794784	3974	0.07983083820803052	NO	-
6866	ZINC00711456	811	0.07974818434743257	NO	-
6867	ZINC00563120	446	0.079546027558329	NO	-
6868	ZINC01121086	2046	0.07932720712862472	NO	-
6869	ZINC02092911	2966	0.07924529837094363	NO	-
6870	ZINC03205988	4513	0.07896307537957259	NO	-
6871	ZINC02720609	3788	0.07893692586524136	NO	-
6872	ZINC04155402	6319	0.07891858816953205	NO	-
6873	ZINC04465434	6670	0.07889747420717705	NO	-
6874	ZINC03207923	4516	0.07889372959511332	NO	-
6875	ZINC02660841	3650	0.0787460369056536	NO	-
6876	ZINC01750037	2813	0.07832132727420611	NO	-
6877	ZINC04032980	6159	0.07820107964527552	NO	-
6878	ZINC02202034	3035	0.0778605483895597	NO	-
6879	ZINC03859440	5612	0.07781187812802434	NO	-
6880	ZINC02163544	3003	0.07737902870644975	NO	-
6881	ZINC00627165	557	0.07684037640948985	NO	-
6882	ZINC00875264	1204	0.07668970876710876	NO	-
6883	ZINC03969565	5974	0.0765257093267202	NO	-
6884	ZINC03859549	5616	0.0764116263650702	NO	-
6885	ZINC03982932	6037	0.0764093008678269	NO	-
6886	ZINC01750070	2814	0.07638455740738713	NO	-
6887	ZINC04032980	6160	0.07632129389796902	NO	-
6888	ZINC02627665	3584	0.07613328533982158	NO	-
6889	ZINC03400165	4779	0.07587805902192518	NO	-
6890	ZINC00461845	365	0.07516683150568977	NO	-
6891	ZINC03859616	5626	0.07500851161577267	NO	-
6892	ZINC02926826	4254	0.07412683723638193	NO	-
6893	ZINC04032132	6147	0.07393677312689302	NO	-
6894	ZINC01120739	2044	0.07379447422095124	NO	-
6895	ZINC03855562	5453	0.07360388113037775	NO	-
6896	ZINC02254381	3143	0.07331750639259549	NO	-
6897	ZINC00906583	1319	0.07279362042559809	NO	-
6898	ZINC03856217	5471	0.07247433421991507	NO	-
6899	ZINC01406606	2521	0.07245374037048559	NO	-
6900	ZINC04155402	6320	0.07212347008042654	NO	-
6901	ZINC00033020	23	0.07210716600445187	NO	-
6902	ZINC04256180	6425	0.07209010924221815	NO	-
6903	ZINC00570338	454	0.07084517473230006	NO	-
6904	ZINC03856216	5470	0.0706722607646708	NO	-
6905	ZINC03409841	4793	0.07013493992162709	NO	-
6906	ZINC03889283	5849	0.06999217613593955	NO	-
6907	ZINC00687882	758	0.06978297626986643	NO	-
6908	ZINC04006669	6137	0.06978114048208436	NO	-
6909	ZINC03854548	5393	0.0693673355189229	NO	-
6910	ZINC03854549	5394	0.06923163730398546	NO	-
6911	ZINC02651713	3634	0.06858028593038648	NO	-
6912	ZINC03589583	4961	0.0685695671831188	NO	-
6913	ZINC01346752	2447	0.06656551283745775	NO	-
6914	ZINC02064501	2948	0.0648640121548297	NO	-
6915	ZINC04023808	6140	0.06350579459455502	NO	-
6916	ZINC04023808	6141	0.05850693035923702	NO	-
