# Supplementary material for: 4D Flexible Atom-Pairs: An efficient probabilistic conformational space comparison for ligand-based virtual screening
Source: J Cheminform. 2011 Jul 6;3:23. doi: 10.1186/1758-2946-3-23 (PMC3156737; doi:10.1186/1758-2946-3-23)
Supplement: Additional file 1 — Archive of the 4D FAPOA result files. This is a Gzip compressed Tar archive containing the result files of the 4D FAPOA on the filtered DUD data sets. The result files are tab-separated plain text files including the following information: method name, active data set with size, cluster information and the distribution of the active molecules over the clusters, decoy data set with size, ratio active:decoy, AUC, awAUC, BEDROC scores for predefined alpha values as suggested by Truchon and Bayly [43], enrichment factors, relative enrichment factor [41], ROC enrichments, awROC enrichments at predefined false positive fractions, chemotype enrichment, ROC and awROC data points, and the ranking of each structure to compute other VS metrics. [file 1758-2946-3-23-S1.GZ › 4DFAPOA_parp_BW_ResultStatistic.dat]

###################################################################################################
# Screening Result File
# Method used: 4DFAPOA
> <Method_Name>
4DFAPOA
# Data set information
#	Query data set:	./parp/parp_query_CS_BW_300.0_T_GMM.sdf
#	Active data set: ./parp/parp_clustered_3D_MM_CS_BW_300.0_T_GMM.sdf with cluster information
#		Size: 31 molecules
#		Number of clusters: 7
#		Cluster Summery:
#			Cluster number	# molecules	% of actives
#			1		1		3.226
#			2		1		3.226
#			3		11		35.484
#			4		1		3.226
#			5		1		3.226
#			6		13		41.935
#			7		3		9.677
#	Decoy data set: ./parp/DUD_parp_decoys_ID_pass_MWPass_I_MM_CS_BW_300.0_T_GMM.sdf
#		Size: 1350 molecules
#	Ratio actives : decoys
#		1.0 : 43.5484
> <AUC>
#	 ROC AUC
	0.7688172043010753
> <awAUC>
#	 ROC awAUC
	0.722605049271716
> <BEDROC Scores>
#	Alpha Values	BEDROC Scores
	160.9	0.0226
	100.0	0.0494
	53.6	0.1043
	50.0	0.1116
	32.2	0.1634
	20.0	0.2267
	16.1	0.2575
	10.0	0.332
	8.0	0.372
> <Enrichment Factors>
#	Fraction dataset	Enrichment factor
	0.0010	0.0
	0.01	0.0
	0.02	1.6129032258064515
	0.05	5.049088359046284
	0.1	4.102384291725105
	0.2	2.366760168302945
	0.25	2.1458625525946706
> <Relative enrichment factor>
#	Fraction dataset	Enrichment factor
	0.0010	0.0
	0.01	0.0
	0.02	3.620564808110065
	0.05	25.806451612903224
	0.1	41.935483870967744
	0.2	48.38709677419355
	0.25	54.83870967741935
> <ROC Enrichments>
#	True decoy fraction	Enrichment
	0.1	0.0
	0.5	0.0
	1.0	0.0
	2.0	1.6129032258064515
	5.0	5.1233396584440225
	10.0	4.193548387096774
> <awROC Enrichments>
#	Decoy fraction	Enrichment
	0.1	0.0
	0.5	0.0
	1.0	0.0
	2.0	7.142857142857142
	5.0	4.36328377504848
	10.0	4.065934065934065
> <Chemotype enrichment>
#	% data set	% active cluster
	0.0	0.0
	1.303	0.0
	1.303	14.286
	2.534	14.286
	2.534	28.571
	9.631	28.571
	9.631	42.857
	22.592	42.857
	22.592	57.143
	23.823	57.143
	23.823	71.429
	31.644	71.429
	31.644	85.714
	84.07	85.714
	84.07	100.0
	100.0	100.0
> <ROC curve data>
#	False positive rate	true positive rate
	0.0	0.0
	0.0	0.0
	0.0126	0.0
	0.0126	0.0323
	0.0244	0.0323
	0.0244	0.0645
	0.0252	0.0645
	0.0252	0.129
	0.0267	0.129
	0.0267	0.1613
	0.0363	0.1613
	0.0363	0.2258
	0.037	0.2258
	0.037	0.2581
	0.0652	0.2581
	0.0652	0.2903
	0.0696	0.2903
	0.0696	0.3226
	0.0704	0.3226
	0.0704	0.3871
	0.0889	0.3871
	0.0889	0.4194
	0.1007	0.4194
	0.1007	0.4516
	0.1852	0.4516
	0.1852	0.4839
	0.2193	0.4839
	0.2193	0.5161
	0.2311	0.5161
	0.2311	0.5484
	0.2704	0.5484
	0.2704	0.5806
	0.3096	0.5806
	0.3096	0.6129
	0.3304	0.6129
	0.3304	0.6452
	0.3356	0.6452
	0.3356	0.6774
	0.3422	0.6774
	0.3422	0.7097
	0.343	0.7097
	0.343	0.7419
	0.3919	0.7419
	0.3919	0.7742
	0.4015	0.7742
	0.4015	0.8065
	0.4207	0.8065
	0.4207	0.8387
	0.4215	0.8387
	0.4215	0.871
	0.437	0.871
	0.437	0.9032
	0.4911	0.9032
	0.4911	0.9355
	0.5104	0.9355
	0.5104	0.9677
	0.837	0.9677
	0.837	1.0
	1.0	1.0
> <awROC curve data>
#	False positive rate	true positive rate
	0.0	0.0
	0.0	0.0
	0.0126	0.0
	0.0126	0.1429
	0.0244	0.1429
	0.0244	0.1538
	0.0252	0.1538
	0.0252	0.1758
	0.0267	0.1758
	0.0267	0.1868
	0.0363	0.1868
	0.0363	0.2088
	0.037	0.2088
	0.037	0.2198
	0.0652	0.2198
	0.0652	0.2308
	0.0696	0.2308
	0.0696	0.2418
	0.0704	0.2418
	0.0704	0.2637
	0.0889	0.2637
	0.0889	0.4066
	0.1007	0.4066
	0.1007	0.4176
	0.1852	0.4176
	0.1852	0.4286
	0.2193	0.4286
	0.2193	0.4762
	0.2311	0.4762
	0.2311	0.619
	0.2704	0.619
	0.2704	0.6667
	0.3096	0.6667
	0.3096	0.6797
	0.3304	0.6797
	0.3304	0.6926
	0.3356	0.6926
	0.3356	0.7056
	0.3422	0.7056
	0.3422	0.7186
	0.343	0.7186
	0.343	0.7316
	0.3919	0.7316
	0.3919	0.7446
	0.4015	0.7446
	0.4015	0.7576
	0.4207	0.7576
	0.4207	0.7706
	0.4215	0.7706
	0.4215	0.7835
	0.437	0.7835
	0.437	0.7965
	0.4911	0.7965
	0.4911	0.8442
	0.5104	0.8442
	0.5104	0.8571
	0.837	0.8571
	0.837	1.0
	1.0	1.0
> <Screening Table>
# Rank	Mol name	Index in data set	Similarity 2 query	Active	Cluster number
1	ZINC00410299	529	0.5297559548138252	NO	-
2	ZINC00410298	528	0.5295885892939075	NO	-
3	ZINC00570094	624	0.4995982265097839	NO	-
4	ZINC00016144	66	0.45821863001314006	NO	-
5	ZINC00268023	388	0.4519077644141106	NO	-
6	ZINC00016144	63	0.45133436973405294	NO	-
7	ZINC00613809	639	0.4505276540412021	NO	-
8	ZINC00016144	65	0.447153331762808	NO	-
9	ZINC00016144	64	0.43244014024277905	NO	-
10	ZINC00546109	619	0.43229741534885663	NO	-
11	ZINC00179305	273	0.42829450916537076	NO	-
12	ZINC00104010	182	0.42272361442376166	NO	-
13	ZINC00104013	183	0.4222751945504545	NO	-
14	ZINC00410055	526	0.41543612330145957	NO	-
15	ZINC00333111	436	0.4141796943111629	NO	-
16	ZINC00205181	303	0.40590831684834394	NO	-
17	ZINC00032149	120	0.40558825443080815	NO	-
18	ZINC00026019	15	0.4044496175158977	YES	5
19	ZINC00165044	260	0.40439552499819287	NO	-
20	ZINC00361580	467	0.40355727115972023	NO	-
21	ZINC00011996	50	0.40337825351495216	NO	-
22	ZINC00389917	490	0.4015265246696269	NO	-
23	ZINC00333111	437	0.398225056312557	NO	-
24	ZINC00435143	547	0.3949504614453444	NO	-
25	ZINC00011996	49	0.39366050943278313	NO	-
26	ZINC00273632	396	0.39099057766664785	NO	-
27	ZINC00497517	585	0.3884494919069856	NO	-
28	ZINC00273632	397	0.3883019796588826	NO	-
29	ZINC00032149	121	0.3837022070041516	NO	-
30	ZINC00268025	389	0.3811767210055442	NO	-
31	ZINC03194817	965	0.3801779630186054	NO	-
32	ZINC01629428	787	0.3799561768421153	NO	-
33	ZINC01716254	824	0.37561176563084936	NO	-
34	ZINC01655287	797	0.3753748010648434	NO	-
35	ZINC03832199	16	0.3686766675633258	YES	6
36	ZINC00505444	593	0.3655064149369785	NO	-
37	ZINC03832202	21	0.3629333701760394	YES	6
38	ZINC03832206	22	0.3624252761354193	YES	6
39	ZINC04628519	1349	0.3574690340675267	NO	-
40	ZINC00178824	272	0.35643927382452184	NO	-
41	ZINC03832205	25	0.3544332581011383	YES	6
42	ZINC03819787	1051	0.3542776844989406	NO	-
43	ZINC00235974	348	0.35158375626064114	NO	-
44	ZINC03867352	1147	0.35066632715405693	NO	-
45	ZINC00616117	642	0.3503237660466157	NO	-
46	ZINC03867352	1146	0.34997768558877473	NO	-
47	ZINC00225086	337	0.3499564962579668	NO	-
48	ZINC00017680	74	0.34990007994850225	NO	-
49	ZINC00123082	205	0.3494212166003299	NO	-
50	ZINC02477039	876	0.3477316835293876	NO	-
51	ZINC00570205	625	0.3471372375990839	NO	-
52	ZINC03848348	1062	0.3467657945856401	NO	-
53	ZINC01393536	719	0.3466854560809933	NO	-
54	ZINC00972008	671	0.3450768663269447	NO	-
55	ZINC03832203	18	0.34466209604968395	YES	6
56	ZINC03832201	19	0.34466091475915206	YES	6
57	ZINC00157655	251	0.3438338823615182	NO	-
58	ZINC03832209	17	0.3423516815441029	YES	6
59	ZINC03848348	1063	0.3421537607341172	NO	-
60	ZINC02730552	928	0.3410798049222875	NO	-
61	ZINC00043835	133	0.34069021009952727	NO	-
62	ZINC02730553	929	0.3402761737891891	NO	-
63	ZINC00804276	650	0.3402759413075727	NO	-
64	ZINC04024781	1250	0.3393801708365261	NO	-
65	ZINC01754165	830	0.33932895203086955	NO	-
66	ZINC04024781	1251	0.3392577563049529	NO	-
67	ZINC00016676	70	0.3392341976413418	NO	-
68	ZINC00410173	527	0.339140982772391	NO	-
69	ZINC00003338	18	0.3386909300840293	NO	-
70	ZINC00208727	316	0.33702577493962727	NO	-
71	ZINC00037306	128	0.33683873154059063	NO	-
72	ZINC03706065	1026	0.3368166028309091	NO	-
73	ZINC00003432	21	0.3362344893325889	NO	-
74	ZINC03711120	1029	0.3354759001776292	NO	-
75	ZINC00037306	129	0.33536689120850866	NO	-
76	ZINC00154947	242	0.33509605622091804	NO	-
77	ZINC00014272	55	0.3350681431238475	NO	-
78	ZINC03816332	1046	0.3348563719831939	NO	-
79	ZINC00162289	258	0.3345422033874094	NO	-
80	ZINC04058060	1260	0.3339290031659478	NO	-
81	ZINC03706223	1028	0.3337135782930186	NO	-
82	ZINC00271849	391	0.33331350751516603	NO	-
83	ZINC00094477	175	0.3320316798689424	NO	-
84	ZINC00094473	174	0.33176665803552285	NO	-
85	ZINC03966884	1219	0.331270988158393	NO	-
86	ZINC03711446	1034	0.3304008949154816	NO	-
87	ZINC00014272	56	0.33019839483673397	NO	-
88	ZINC03711288	1032	0.32887472776404497	NO	-
89	ZINC00069987	153	0.32854887170468194	NO	-
90	ZINC00003338	19	0.3281856644592683	NO	-
91	ZINC00069987	154	0.3278854646882205	NO	-
92	ZINC00313508	429	0.32611207511002777	NO	-
93	ZINC00016630	68	0.3256663891762751	NO	-
94	ZINC01420826	729	0.32519432786443475	NO	-
95	ZINC00309649	426	0.3245372050200523	NO	-
96	ZINC00505455	595	0.32421816815299426	NO	-
97	ZINC03832208	23	0.32384885512879	YES	6
98	ZINC00612983	638	0.3223247315880484	NO	-
99	ZINC03205509	968	0.3202200986020105	NO	-
100	ZINC00003338	17	0.31953860857814653	NO	-
101	ZINC00406070	514	0.318370947942594	NO	-
102	ZINC00106612	188	0.3179748950505998	NO	-
103	ZINC03851866	1077	0.31655502167711475	NO	-
104	ZINC03832215	24	0.3161451082421356	YES	6
105	ZINC00389940	492	0.31599989798622563	NO	-
106	ZINC03832207	26	0.3158222148726614	YES	6
107	ZINC03832211	20	0.31582049103880466	YES	6
108	ZINC00462697	556	0.31574135713730744	NO	-
109	ZINC00389940	491	0.3151424611500471	NO	-
110	ZINC00505456	596	0.3139673057096541	NO	-
111	ZINC00203466	301	0.3136952484026054	NO	-
112	ZINC00161724	255	0.313484887204282	NO	-
113	ZINC01018313	684	0.313402481327172	NO	-
114	ZINC00804276	649	0.31225218547534234	NO	-
115	ZINC03166193	961	0.31151915135600367	NO	-
116	ZINC03704657	1021	0.3114735137483247	NO	-
117	ZINC00014272	57	0.3114379548679545	NO	-
118	ZINC03776169	1038	0.3112678516847616	NO	-
119	ZINC00208683	314	0.31123465497129754	NO	-
120	ZINC00036704	127	0.31108387887634303	NO	-
121	ZINC02035708	845	0.3110668988877729	NO	-
122	ZINC03850885	1069	0.310952317264205	NO	-
123	ZINC04002597	1236	0.31090371130714006	NO	-
124	ZINC04002597	1237	0.31080499609689977	NO	-
125	ZINC00259246	374	0.3102663535065979	NO	-
126	ZINC03892539	1185	0.30951200796209477	NO	-
127	ZINC02541409	896	0.30917472810221475	NO	-
128	ZINC02861762	945	0.30915147519160835	NO	-
129	ZINC00022657	104	0.30889456343923566	NO	-
130	ZINC00807839	656	0.30820564284443774	NO	-
131	ZINC00005669	29	0.30810259491693287	NO	-
132	ZINC03889836	1167	0.30784735674949026	NO	-
133	ZINC00008558	14	0.3077201005847625	YES	4
134	ZINC00016665	69	0.3075465264127642	NO	-
135	ZINC00531299	611	0.3072176490570158	NO	-
136	ZINC00531299	612	0.3072176490570158	NO	-
137	ZINC03711270	1031	0.3068892586849205	NO	-
138	ZINC01635039	789	0.30641389417253534	NO	-
139	ZINC02541409	895	0.306256151364925	NO	-
140	ZINC00024354	109	0.3049282676246095	NO	-
141	ZINC00239706	353	0.3049011247739938	NO	-
142	ZINC00087776	170	0.304892028907579	NO	-
143	ZINC00469051	560	0.30465214840924615	NO	-
144	ZINC02541409	897	0.304510070537847	NO	-
145	ZINC00124065	206	0.30392367310654034	NO	-
146	ZINC00465973	558	0.30385601394050077	NO	-
147	ZINC00002588	7	0.3036139099867897	NO	-
148	ZINC00079829	160	0.3028517340052173	NO	-
149	ZINC02518433	888	0.30257784343523136	NO	-
150	ZINC03832216	28	0.3023903517608639	YES	6
151	ZINC00807839	657	0.3021614329677943	NO	-
152	ZINC01499724	754	0.30182283986587044	NO	-
153	ZINC00389470	489	0.3013449675106126	NO	-
154	ZINC02569742	905	0.3011082470078468	NO	-
155	ZINC00240385	354	0.3010363299792953	NO	-
156	ZINC01587973	778	0.30065609903077445	NO	-
157	ZINC03778003	1039	0.30064030179327345	NO	-
158	ZINC00003432	20	0.30045116288472906	NO	-
159	ZINC00426024	537	0.30044558220169687	NO	-
160	ZINC00165431	261	0.3003016079012905	NO	-
161	ZINC03902236	1192	0.29998758120805274	NO	-
162	ZINC00002551	5	0.29883602566270845	NO	-
163	ZINC03817809	1050	0.2987865858271527	NO	-
164	ZINC03716254	1035	0.29871687732237545	NO	-
165	ZINC00469051	559	0.2987040694368208	NO	-
166	ZINC03706077	1027	0.29840565453554196	NO	-
167	ZINC00057853	143	0.2983448368633782	NO	-
168	ZINC00807839	655	0.29825158021462966	NO	-
169	ZINC03866906	1137	0.29818916679359153	NO	-
170	ZINC00469051	561	0.2974908073391309	NO	-
171	ZINC03866906	1138	0.2974402246471544	NO	-
172	ZINC00556361	621	0.29703836089196883	NO	-
173	ZINC02204259	851	0.2969719180963351	NO	-
174	ZINC00108246	192	0.2968756506010431	NO	-
175	ZINC01636371	792	0.29661898386548413	NO	-
176	ZINC02541428	898	0.29644387876805517	NO	-
177	ZINC00449070	552	0.2962676445801243	NO	-
178	ZINC01636371	791	0.2962244689086404	NO	-
179	ZINC03298698	983	0.29608540901712793	NO	-
180	ZINC03704659	1023	0.2959866941964891	NO	-
181	ZINC02631660	913	0.2958371296260496	NO	-
182	ZINC00350177	455	0.2957206981555211	NO	-
183	ZINC00348699	453	0.29570398707728474	NO	-
184	ZINC00002551	6	0.2956784927947313	NO	-
185	ZINC00338038	442	0.2954188153237215	NO	-
186	ZINC00208677	313	0.2953202202085557	NO	-
187	ZINC04020150	1248	0.2952053490583536	NO	-
188	ZINC00002588	8	0.29490441286634955	NO	-
189	ZINC00157140	249	0.2946929976528866	NO	-
190	ZINC00108249	193	0.294639497116226	NO	-
191	ZINC01587973	779	0.29458969768016086	NO	-
192	ZINC00469200	563	0.2945038364101717	NO	-
193	ZINC03902236	1191	0.2944950475429734	NO	-
194	ZINC04336467	1303	0.2943894673806429	NO	-
195	ZINC00205745	305	0.2941328764378145	NO	-
196	ZINC00250359	364	0.2938268713557099	NO	-
197	ZINC00285007	407	0.29367735142410495	NO	-
198	ZINC03819959	1052	0.29363418282698084	NO	-
199	ZINC03944939	1209	0.2936105016021636	NO	-
200	ZINC02585548	908	0.29338980970449846	NO	-
201	ZINC00205745	306	0.2928654245825531	NO	-
202	ZINC00205745	307	0.2928654245825531	NO	-
203	ZINC01499724	753	0.29286142081234956	NO	-
204	ZINC00266312	381	0.29270097180911503	NO	-
205	ZINC01275127	703	0.2925427478408771	NO	-
206	ZINC00895707	666	0.29240188909183895	NO	-
207	ZINC03856405	1099	0.2922270289054921	NO	-
208	ZINC00350177	456	0.2921363944206167	NO	-
209	ZINC00159656	253	0.29205422176470164	NO	-
210	ZINC01275129	704	0.29161526875687416	NO	-
211	ZINC01482571	749	0.2915547005968697	NO	-
212	ZINC00353195	461	0.291373381629084	NO	-
213	ZINC03944832	1206	0.29122909710659894	NO	-
214	ZINC03856407	1100	0.2911043011590278	NO	-
215	ZINC00433512	544	0.29044711269893975	NO	-
216	ZINC00505446	594	0.2901886098708918	NO	-
217	ZINC03857153	1103	0.2900381844930472	NO	-
218	ZINC04464159	1329	0.2900381844930472	NO	-
219	ZINC03862917	1129	0.28989249840578923	NO	-
220	ZINC00162238	256	0.28953961202119166	NO	-
221	ZINC01461183	743	0.2895234483540107	NO	-
222	ZINC03858006	1108	0.2895001378620178	NO	-
223	ZINC03858007	1109	0.2894892010082737	NO	-
224	ZINC04469683	1331	0.2894892010082737	NO	-
225	ZINC00843007	662	0.28945204803743385	NO	-
226	ZINC02541428	899	0.2894433920751872	NO	-
227	ZINC01482571	750	0.28922167433049767	NO	-
228	ZINC00057855	145	0.289029559798773	NO	-
229	ZINC00057852	142	0.28889365964332137	NO	-
230	ZINC03704658	1022	0.28867620698055274	NO	-
231	ZINC00240388	355	0.2885742168368791	NO	-
232	ZINC01461184	744	0.2884951051482821	NO	-
233	ZINC03944832	1205	0.2879877945810717	NO	-
234	ZINC04234587	1278	0.28774524108585153	NO	-
235	ZINC01511831	761	0.2875212440083907	NO	-
236	ZINC01761518	832	0.287437784477275	NO	-
237	ZINC03906856	1194	0.2866092892832161	NO	-
238	ZINC00542135	613	0.28656600244975283	NO	-
239	ZINC00219571	336	0.2858378553566816	NO	-
240	ZINC03961476	1218	0.2856908675368315	NO	-
241	ZINC00026526	115	0.2856308277263945	NO	-
242	ZINC03944970	1211	0.28528857915539274	NO	-
243	ZINC03912304	1199	0.28522692519390497	NO	-
244	ZINC01502512	757	0.2848003460800024	NO	-
245	ZINC03779779	1040	0.28445930240053907	NO	-
246	ZINC00439651	548	0.28430063110092374	NO	-
247	ZINC01502512	756	0.28339460744385436	NO	-
248	ZINC04003727	1242	0.2833786977123039	NO	-
249	ZINC03988919	1234	0.2832355075678631	NO	-
250	ZINC03858132	1111	0.2831611096507421	NO	-
251	ZINC00162238	257	0.2828990600643605	NO	-
252	ZINC04003727	1243	0.28285486479427424	NO	-
253	ZINC00854533	664	0.28261518999974033	NO	-
254	ZINC00259251	377	0.28235727262255333	NO	-
255	ZINC01745396	828	0.28198953204716004	NO	-
256	ZINC01557601	770	0.2818024283454665	NO	-
257	ZINC00854532	663	0.2814201303305317	NO	-
258	ZINC01556873	769	0.28126439670648845	NO	-
259	ZINC00405297	512	0.2812542558477932	NO	-
260	ZINC03983545	1230	0.2810549541362188	NO	-
261	ZINC00405298	513	0.2810188557533724	NO	-
262	ZINC03268267	975	0.2809150182717886	NO	-
263	ZINC03268265	974	0.2804568668831717	NO	-
264	ZINC03633153	1014	0.28033166363797746	NO	-
265	ZINC03832214	27	0.2800149431291242	YES	6
266	ZINC00285172	408	0.27992767746653574	NO	-
267	ZINC00338283	443	0.27961566348754957	NO	-
268	ZINC03911010	1195	0.2793763689339559	NO	-
269	ZINC04126484	1273	0.2791305894827566	NO	-
270	ZINC00057854	144	0.27893645233184194	NO	-
271	ZINC00286965	410	0.2785329238007747	NO	-
272	ZINC00105896	184	0.27832533149988753	NO	-
273	ZINC00431968	543	0.2782954601959547	NO	-
274	ZINC00385933	484	0.277700575005654	NO	-
275	ZINC00209496	317	0.27747063593506366	NO	-
276	ZINC00392658	495	0.2773360818654122	NO	-
277	ZINC03890451	1171	0.277315293033972	NO	-
278	ZINC03716269	1036	0.2771045156910696	NO	-
279	ZINC01557605	771	0.2768386253747471	NO	-
280	ZINC04344739	1305	0.27675995362589484	NO	-
281	ZINC03851024	1071	0.27672788219900457	NO	-
282	ZINC00338037	441	0.2763894688718819	NO	-
283	ZINC03944970	1212	0.2762060264610609	NO	-
284	ZINC03892036	1181	0.27616302949719296	NO	-
285	ZINC02700679	922	0.27553199988548227	NO	-
286	ZINC03866995	1141	0.27547679005289366	NO	-
287	ZINC03892035	1180	0.2753473452196284	NO	-
288	ZINC00094994	176	0.2752121251468486	NO	-
289	ZINC01461841	747	0.2752120537258916	NO	-
290	ZINC01761518	831	0.27478728509156963	NO	-
291	ZINC03817346	1049	0.2744153356814954	NO	-
292	ZINC02643637	917	0.27354276067715205	NO	-
293	ZINC00499369	586	0.2735396223860609	NO	-
294	ZINC01508715	758	0.2735350125733328	NO	-
295	ZINC00807065	653	0.27350368757439514	NO	-
296	ZINC00025694	113	0.27350163386139553	NO	-
297	ZINC03859165	1114	0.273359837162592	NO	-
298	ZINC01629273	786	0.2733126474273918	NO	-
299	ZINC02330599	863	0.27325256426989514	NO	-
300	ZINC03014886	953	0.27314434662299125	NO	-
301	ZINC00248544	362	0.2729778322499211	NO	-
302	ZINC00248764	363	0.2727110561981296	NO	-
303	ZINC03866995	1142	0.27252545174285797	NO	-
304	ZINC00570492	626	0.27250199776764783	NO	-
305	ZINC03095153	957	0.2723243079176757	NO	-
306	ZINC03852418	1079	0.2722197020239536	NO	-
307	ZINC00395992	502	0.27189901852814385	NO	-
308	ZINC00010217	42	0.27174759103335544	NO	-
309	ZINC00021123	100	0.2716712143806376	NO	-
310	ZINC01438257	735	0.27076885443192295	NO	-
311	ZINC02571745	906	0.27059698421001055	NO	-
312	ZINC03832194	30	0.27056449223925333	YES	7
313	ZINC02541392	892	0.2705592492895816	NO	-
314	ZINC00408900	523	0.27055154350676436	NO	-
315	ZINC04032144	1254	0.27053373912947626	NO	-
316	ZINC00003201	16	0.2704530720996631	NO	-
317	ZINC04273425	1290	0.2703475070481878	NO	-
318	ZINC04110368	1267	0.2702842829694619	NO	-
319	ZINC04021968	1249	0.2699669255655264	NO	-
320	ZINC00520224	607	0.26989831216185395	NO	-
321	ZINC00123074	204	0.26977621096301996	NO	-
322	ZINC00473123	566	0.26961184433913404	NO	-
323	ZINC03850531	1067	0.269583967805825	NO	-
324	ZINC02227974	853	0.2694264531419608	NO	-
325	ZINC00332664	435	0.2693197043743339	NO	-
326	ZINC02541392	894	0.2690970134435471	NO	-
327	ZINC01672614	807	0.26868347772440854	NO	-
328	ZINC04627741	1345	0.26864191190095527	NO	-
329	ZINC00006468	2	0.26845846227924075	YES	2
330	ZINC00050462	138	0.2684563792906793	NO	-
331	ZINC00106299	187	0.2682944276283197	NO	-
332	ZINC02719631	927	0.26828466325003236	NO	-
333	ZINC03891456	1176	0.26784416247792964	NO	-
334	ZINC01197778	696	0.26782456718098574	NO	-
335	ZINC00473123	565	0.26781019499355657	NO	-
336	ZINC00423042	532	0.2676717999350331	NO	-
337	ZINC01278851	705	0.26736458547149433	NO	-
338	ZINC03966885	1220	0.2673596555340015	NO	-
339	ZINC03859972	1123	0.2668239596914803	NO	-
340	ZINC03817339	1047	0.26623070334150095	NO	-
341	ZINC02541928	900	0.2661756182414907	NO	-
342	ZINC02387185	869	0.26614153632006204	NO	-
343	ZINC01516498	765	0.26608468865953483	NO	-
344	ZINC03905011	1193	0.2660437941803126	NO	-
345	ZINC00281636	405	0.26600018698549	NO	-
346	ZINC02593207	911	0.26587095575911013	NO	-
347	ZINC03867197	1145	0.2657900479785426	NO	-
348	ZINC00424210	535	0.26577691756631894	NO	-
349	ZINC00216506	330	0.26573272463391545	NO	-
350	ZINC00338284	444	0.2657183832077797	NO	-
351	ZINC03859346	1116	0.2656069840860201	NO	-
352	ZINC03704660	1024	0.26545563383170456	NO	-
353	ZINC03944939	1210	0.26540846069771745	NO	-
354	ZINC01009533	682	0.2653603924083962	NO	-
355	ZINC00202959	299	0.2652167563437975	NO	-
356	ZINC04234589	1279	0.2651451949752383	NO	-
357	ZINC02484879	881	0.2646715217716694	NO	-
358	ZINC04032144	1253	0.2646605520977826	NO	-
359	ZINC00285877	409	0.26457877354427867	NO	-
360	ZINC00169635	264	0.26449053038116255	NO	-
361	ZINC00573999	628	0.2644122018906094	NO	-
362	ZINC01559037	772	0.26432447607590265	NO	-
363	ZINC03817340	1048	0.2642914440366423	NO	-
364	ZINC01386109	712	0.2641867434310197	NO	-
365	ZINC01386109	713	0.2641867434310197	NO	-
366	ZINC01690480	815	0.2640160858911962	NO	-
367	ZINC01009532	680	0.26350100899353285	NO	-
368	ZINC03394993	996	0.2628974869813764	NO	-
369	ZINC03280829	976	0.26269579905400275	NO	-
370	ZINC03704662	1025	0.262628005953204	NO	-
371	ZINC00011547	44	0.2626062471989389	NO	-
372	ZINC00405296	511	0.26256028431019407	NO	-
373	ZINC03867579	1148	0.26249023860440435	NO	-
374	ZINC00240467	357	0.26241531621205094	NO	-
375	ZINC00004264	24	0.26232382539286636	NO	-
376	ZINC01672614	808	0.26227311714631785	NO	-
377	ZINC00266148	380	0.2622653411238848	NO	-
378	ZINC02541392	893	0.26199664520965127	NO	-
379	ZINC01638398	793	0.2617119622467019	NO	-
380	ZINC03166402	962	0.261582995463948	NO	-
381	ZINC00011831	47	0.26132109200506354	NO	-
382	ZINC00259250	376	0.26099880396071723	NO	-
383	ZINC03832196	29	0.26062166580119295	YES	7
384	ZINC03867579	1149	0.2603987006279693	NO	-
385	ZINC00367726	471	0.260214715433005	NO	-
386	ZINC01395241	722	0.26012801661706236	NO	-
387	ZINC01414027	725	0.25977113306625965	NO	-
388	ZINC00078758	157	0.2592275748710787	NO	-
389	ZINC01706810	822	0.2592216201275147	NO	-
390	ZINC04627930	1346	0.25921424758073786	NO	-
391	ZINC00794236	648	0.25921172678629895	NO	-
392	ZINC00011831	46	0.25919504593811415	NO	-
393	ZINC00294720	413	0.25904944115246037	NO	-
394	ZINC00050838	140	0.25896170020073583	NO	-
395	ZINC00431629	542	0.2589165569262129	NO	-
396	ZINC00003434	22	0.258849361946873	NO	-
397	ZINC03867146	1144	0.25855200865456557	NO	-
398	ZINC01681105	814	0.2581961632216503	NO	-
399	ZINC02484784	880	0.25816805865769105	NO	-
400	ZINC03716771	1037	0.25813866480761166	NO	-
401	ZINC01514123	762	0.25812450611033216	NO	-
402	ZINC00469200	562	0.2580226781138732	NO	-
403	ZINC02347764	868	0.2579538975087439	NO	-
404	ZINC00103043	180	0.25755030204350693	NO	-
405	ZINC00294722	414	0.25750127870852535	NO	-
406	ZINC00236881	349	0.25728874237192084	NO	-
407	ZINC00236881	350	0.25728874237192084	NO	-
408	ZINC01197777	695	0.25719597130590166	NO	-
409	ZINC00395991	501	0.2571873609517422	NO	-
410	ZINC01461506	746	0.2571325556522345	NO	-
411	ZINC03867146	1143	0.2566638205065831	NO	-
412	ZINC00084792	167	0.2563392817111651	NO	-
413	ZINC00135250	217	0.25591576838446617	NO	-
414	ZINC03859916	1121	0.2558831548387635	NO	-
415	ZINC00010217	41	0.2557423189820721	NO	-
416	ZINC00818218	658	0.25559703520178034	NO	-
417	ZINC01461505	745	0.2555004895027321	NO	-
418	ZINC00424211	536	0.255461383877503	NO	-
419	ZINC00010217	40	0.2552966323071422	NO	-
420	ZINC01461180	742	0.2552060611555951	NO	-
421	ZINC00295808	415	0.25514822298281514	NO	-
422	ZINC04132256	1274	0.25505531704408274	NO	-
423	ZINC03853060	1082	0.2549474985709591	NO	-
424	ZINC00003033	14	0.25476280144557023	NO	-
425	ZINC00358609	464	0.25437808350815855	NO	-
426	ZINC00141340	225	0.254255897997097	NO	-
427	ZINC01053176	686	0.25422333866291463	NO	-
428	ZINC00208643	312	0.2540607699692454	NO	-
429	ZINC00259244	373	0.2537970399414971	NO	-
430	ZINC02441438	871	0.25374013417139735	NO	-
431	ZINC03858850	1112	0.25372330288459655	NO	-
432	ZINC04451727	1327	0.2536727544471014	NO	-
433	ZINC03880449	1159	0.2536376723472852	NO	-
434	ZINC00022515	102	0.2534645924684141	NO	-
435	ZINC04117066	1270	0.2533761783721493	NO	-
436	ZINC03950321	1213	0.2533569274069782	NO	-
437	ZINC03832188	9	0.2533547970847354	YES	3
438	ZINC00290019	411	0.2532541450535731	NO	-
439	ZINC00186822	282	0.2532272262459233	NO	-
440	ZINC00518559	602	0.2532251988301821	NO	-
441	ZINC03857135	1102	0.25317545102777017	NO	-
442	ZINC04464149	1328	0.25317545102777017	NO	-
443	ZINC00107871	191	0.2531535578474895	NO	-
444	ZINC03833221	1055	0.2531229356843392	NO	-
445	ZINC00102305	179	0.25311898214547146	NO	-
446	ZINC04069898	1262	0.2530660342312958	NO	-
447	ZINC01086455	692	0.2530365186520769	NO	-
448	ZINC00087738	169	0.25276185439723065	NO	-
449	ZINC00518869	604	0.2527231732626553	NO	-
450	ZINC04086044	1264	0.25228915333890667	NO	-
451	ZINC00084796	168	0.25198526422796325	NO	-
452	ZINC03833221	1056	0.2519752618565897	NO	-
453	ZINC00859967	665	0.2518429991348736	NO	-
454	ZINC03890448	1169	0.2517797857729316	NO	-
455	ZINC03134228	959	0.25176313026893193	NO	-
456	ZINC03983546	1231	0.2516943962964604	NO	-
457	ZINC04418015	1317	0.25165603817232024	NO	-
458	ZINC00211493	327	0.25155088021067207	NO	-
459	ZINC00218605	335	0.2512693313808846	NO	-
460	ZINC04086044	1265	0.25079169814528834	NO	-
461	ZINC00446108	551	0.2507781667420631	NO	-
462	ZINC04006125	1245	0.250486687104768	NO	-
463	ZINC00285002	406	0.2500333345764159	NO	-
464	ZINC03855426	1095	0.24982802641191765	NO	-
465	ZINC03855426	1096	0.24982802641191765	NO	-
466	ZINC03832181	4	0.24981164952744025	YES	3
467	ZINC00124250	207	0.24970116756805055	NO	-
468	ZINC04306446	1296	0.24969087568161574	NO	-
469	ZINC03977598	1224	0.24962418012330834	NO	-
470	ZINC03786467	1045	0.249535796058517	NO	-
471	ZINC03862230	1127	0.24927623811664767	NO	-
472	ZINC00244509	360	0.2492266624391711	NO	-
473	ZINC02482688	878	0.24901023074402073	NO	-
474	ZINC03628257	3	0.24888860083651124	YES	3
475	ZINC00353815	462	0.24879974508044955	NO	-
476	ZINC01663430	802	0.24851739155881677	NO	-
477	ZINC03891102	1173	0.24823454946644863	NO	-
478	ZINC04006125	1244	0.24818529975738474	NO	-
479	ZINC02342321	864	0.24817650745423103	NO	-
480	ZINC03853946	1088	0.24812364997381894	NO	-
481	ZINC03888995	1164	0.24800433455963494	NO	-
482	ZINC04251135	1281	0.24792733755595023	NO	-
483	ZINC00117878	199	0.24779646954741846	NO	-
484	ZINC03832182	5	0.24765836181018303	YES	3
485	ZINC00009305	37	0.24701132509574555	NO	-
486	ZINC03832191	8	0.24682617976807314	YES	3
487	ZINC01865848	841	0.24667595569252745	NO	-
488	ZINC02208585	852	0.2466551177833008	NO	-
489	ZINC00351210	459	0.24665310412426222	NO	-
490	ZINC00408890	522	0.24664052928080918	NO	-
491	ZINC03890482	1172	0.24660992992481456	NO	-
492	ZINC00343670	448	0.24637421399527154	NO	-
493	ZINC00519211	605	0.24631909379465336	NO	-
494	ZINC00009813	38	0.2459209348054217	NO	-
495	ZINC03623842	1012	0.24576133589637877	NO	-
496	ZINC00218605	334	0.24565830373904957	NO	-
497	ZINC00338686	445	0.24564434124895906	NO	-
498	ZINC00500528	588	0.2449922480922489	NO	-
499	ZINC00004461	25	0.24492258335894332	NO	-
500	ZINC04251135	1280	0.24475448244520298	NO	-
501	ZINC00273815	398	0.24468686826072045	NO	-
502	ZINC00079832	161	0.24468507634831424	NO	-
503	ZINC02688121	921	0.24464387863861994	NO	-
504	ZINC04423500	1319	0.24458248387106565	NO	-
505	ZINC00752112	644	0.24456676908724895	NO	-
506	ZINC04622611	1342	0.2445081027261438	NO	-
507	ZINC00138794	223	0.24448176802536814	NO	-
508	ZINC02441440	872	0.24428243424768156	NO	-
509	ZINC00133598	215	0.24427791757981107	NO	-
510	ZINC03977635	1226	0.24427054567824819	NO	-
511	ZINC00196921	296	0.2442061289088636	NO	-
512	ZINC00206387	309	0.24412883542677033	NO	-
513	ZINC00478566	572	0.2440400658333685	NO	-
514	ZINC02524542	891	0.24390012689239582	NO	-
515	ZINC00025629	112	0.2438979449757111	NO	-
516	ZINC03958228	1215	0.24370099331675393	NO	-
517	ZINC00387427	487	0.2436474910297803	NO	-
518	ZINC00151582	239	0.2436041004864674	NO	-
519	ZINC00146220	234	0.24353080819459083	NO	-
520	ZINC01386109	711	0.24320189333750064	NO	-
521	ZINC00259695	378	0.24276864598602954	NO	-
522	ZINC00138895	224	0.24253990932519556	NO	-
523	ZINC01620377	785	0.2425069865950071	NO	-
524	ZINC00158754	252	0.24234532734205524	NO	-
525	ZINC04268642	1286	0.24212285760279545	NO	-
526	ZINC03855426	1094	0.24150590906153466	NO	-
527	ZINC01396092	723	0.24122259206232285	NO	-
528	ZINC03884059	1161	0.2409115970335603	NO	-
529	ZINC00112828	195	0.2408754442047101	NO	-
530	ZINC00194992	290	0.24077055202437167	NO	-
531	ZINC00146219	233	0.2401804592549698	NO	-
532	ZINC04370216	1310	0.2401599038420866	NO	-
533	ZINC00146217	231	0.24011951079212884	NO	-
534	ZINC00434239	545	0.2400989203477979	NO	-
535	ZINC01674227	810	0.2400530321084569	NO	-
536	ZINC01706809	821	0.23994427441190438	NO	-
537	ZINC01539073	767	0.23992509739776616	NO	-
538	ZINC00018109	87	0.23987581033934785	NO	-
539	ZINC04383277	1315	0.23979138740382858	NO	-
540	ZINC01620377	784	0.23975922286672713	NO	-
541	ZINC00137238	218	0.23965959289877786	NO	-
542	ZINC02230211	854	0.2394924240773525	NO	-
543	ZINC00198826	297	0.23947676050552485	NO	-
544	ZINC00209519	318	0.2393487623391167	NO	-
545	ZINC03711147	1030	0.2392163986329156	NO	-
546	ZINC03884059	1160	0.23913651347228237	NO	-
547	ZINC00267678	385	0.23902439593296612	NO	-
548	ZINC00424179	534	0.23901272085004374	NO	-
549	ZINC00168854	262	0.2387949355214166	NO	-
550	ZINC01701593	819	0.238616098309247	NO	-
551	ZINC03973667	1222	0.23854345557854195	NO	-
552	ZINC01388039	715	0.23853807799545135	NO	-
553	ZINC03832192	13	0.2383389451522692	YES	3
554	ZINC03857214	1104	0.23833312973141552	NO	-
555	ZINC01776061	837	0.23800105350049383	NO	-
556	ZINC00238392	351	0.23796414536972718	NO	-
557	ZINC00016223	67	0.23757436688176	NO	-
558	ZINC01502502	755	0.23724388559532603	NO	-
559	ZINC03983544	1229	0.23702074553214708	NO	-
560	ZINC03824151	1054	0.2366933627122682	NO	-
561	ZINC01636366	790	0.23654156938031853	NO	-
562	ZINC00265886	379	0.23649542914026606	NO	-
563	ZINC00153455	240	0.23624587438136813	NO	-
564	ZINC02519695	889	0.23615044240069263	NO	-
565	ZINC01461179	741	0.23610681212227816	NO	-
566	ZINC00805073	652	0.23608263580486621	NO	-
567	ZINC03832184	12	0.23563893963552976	YES	3
568	ZINC03857742	1106	0.23544645066371234	NO	-
569	ZINC02051071	846	0.23539943871334024	NO	-
570	ZINC00563150	622	0.23539158661509413	NO	-
571	ZINC00156212	245	0.23512965729814217	NO	-
572	ZINC00382826	477	0.23496716109000362	NO	-
573	ZINC03854317	1089	0.2346212273903067	NO	-
574	ZINC00273619	393	0.2346132079154492	NO	-
575	ZINC03912660	1200	0.23430796285907118	NO	-
576	ZINC00351596	460	0.2340153168837898	NO	-
577	ZINC01256578	699	0.2338221764693542	NO	-
578	ZINC00390125	493	0.23378996612117348	NO	-
579	ZINC00227291	341	0.23359568703142322	NO	-
580	ZINC00563151	623	0.23348401765967122	NO	-
581	ZINC00513608	599	0.23343422356560897	NO	-
582	ZINC03892113	1184	0.23318079918353946	NO	-
583	ZINC04383277	1313	0.233144656196022	NO	-
584	ZINC00078977	158	0.23314283218443416	NO	-
585	ZINC01582492	775	0.23290087965010559	NO	-
586	ZINC01582492	776	0.23290087965010559	NO	-
587	ZINC00480373	573	0.23283763382991013	NO	-
588	ZINC00146217	230	0.23278017687642646	NO	-
589	ZINC00305808	423	0.23276127625565463	NO	-
590	ZINC03868741	1155	0.2326962445854499	NO	-
591	ZINC01540231	768	0.232658222377966	NO	-
592	ZINC00758138	645	0.2325675804176303	NO	-
593	ZINC04279307	1292	0.23249825411601677	NO	-
594	ZINC03832178	6	0.23223055728661124	YES	3
595	ZINC00052632	141	0.23221890786197075	NO	-
596	ZINC03832180	7	0.23221817906337158	YES	3
597	ZINC00133601	216	0.23211691443011323	NO	-
598	ZINC00001975	1	0.23207566433871665	NO	-
599	ZINC00208720	315	0.2319053727548282	NO	-
600	ZINC00079825	159	0.23172531500773969	NO	-
601	ZINC00106297	186	0.23170154150339828	NO	-
602	ZINC02784929	938	0.2316013963548023	NO	-
603	ZINC03856080	1098	0.23158389047224828	NO	-
604	ZINC03868779	1156	0.2315433772885457	NO	-
605	ZINC03086181	956	0.2315273853273933	NO	-
606	ZINC00011758	45	0.2314185027459758	NO	-
607	ZINC00398881	505	0.23138184219691682	NO	-
608	ZINC00266887	383	0.23133954133949872	NO	-
609	ZINC01657727	800	0.23121208833066845	NO	-
610	ZINC00519932	606	0.2310900185120351	NO	-
611	ZINC00146220	235	0.23072551004911865	NO	-
612	ZINC03891432	1175	0.23040914844632598	NO	-
613	ZINC00530132	610	0.23030173288416536	NO	-
614	ZINC03855142	1092	0.2302364010143669	NO	-
615	ZINC03711333	1033	0.2301402036256623	NO	-
616	ZINC00014502	58	0.23012890005318024	NO	-
617	ZINC01497587	752	0.22995578197931768	NO	-
618	ZINC03832187	11	0.22956125330369934	YES	3
619	ZINC03890450	1170	0.2294206568466284	NO	-
620	ZINC00405195	509	0.22941037527448815	NO	-
621	ZINC01386109	714	0.2293805761516499	NO	-
622	ZINC00172586	266	0.22924900045547014	NO	-
623	ZINC02519710	890	0.22923599906235417	NO	-
624	ZINC03916847	1202	0.22909725455279073	NO	-
625	ZINC01657727	799	0.2288169813224404	NO	-
626	ZINC00618218	643	0.22876418447329752	NO	-
627	ZINC03983509	1228	0.22875857210279413	NO	-
628	ZINC04383277	1314	0.2287459485407662	NO	-
629	ZINC00019458	93	0.22864914387101837	NO	-
630	ZINC00019458	94	0.22864914387101837	NO	-
631	ZINC00019458	95	0.22864914387101837	NO	-
632	ZINC03212798	970	0.22863622872694078	NO	-
633	ZINC01651436	796	0.22845434837120895	NO	-
634	ZINC02869434	947	0.22817557855612858	NO	-
635	ZINC02869434	948	0.22817557855612858	NO	-
636	ZINC00189864	284	0.22806506609579352	NO	-
637	ZINC03824150	1053	0.22802177861634818	NO	-
638	ZINC01657727	801	0.22795126365411758	NO	-
639	ZINC01740468	827	0.22787626654559134	NO	-
640	ZINC04306458	1298	0.22780218709296254	NO	-
641	ZINC00113125	196	0.2277885207979317	NO	-
642	ZINC00156050	244	0.2277017069198588	NO	-
643	ZINC04196590	1277	0.22769411710864912	NO	-
644	ZINC00615847	641	0.2273380986396658	NO	-
645	ZINC03889881	1168	0.2270108949662579	NO	-
646	ZINC00202621	298	0.22685193960726843	NO	-
647	ZINC00002614	9	0.2267123357279587	NO	-
648	ZINC01694609	817	0.22658332669397263	NO	-
649	ZINC00043917	134	0.2265767543417261	NO	-
650	ZINC03623848	1013	0.22655611147967955	NO	-
651	ZINC03852752	1080	0.22652498008819316	NO	-
652	ZINC00405194	508	0.22641019820602826	NO	-
653	ZINC00313619	430	0.2263091855783891	NO	-
654	ZINC02484782	879	0.2262176134484496	NO	-
655	ZINC00238870	352	0.22613294871247816	NO	-
656	ZINC03236879	973	0.22597446077738148	NO	-
657	ZINC00807065	654	0.22596797033165927	NO	-
658	ZINC00544279	615	0.22583043043782128	NO	-
659	ZINC00544279	616	0.22583043043782128	NO	-
660	ZINC00274079	399	0.22570885094746482	NO	-
661	ZINC02974614	951	0.22564401992382196	NO	-
662	ZINC02342321	865	0.2255545021000482	NO	-
663	ZINC02342321	866	0.2255545021000482	NO	-
664	ZINC00033860	124	0.22554558423330087	NO	-
665	ZINC00175040	270	0.22541344477565764	NO	-
666	ZINC00393815	496	0.22532127178118394	NO	-
667	ZINC04002865	1240	0.225256577294395	NO	-
668	ZINC03891430	1174	0.22517999446514908	NO	-
669	ZINC01753267	829	0.225075614216465	NO	-
670	ZINC00193790	289	0.22486959498854256	NO	-
671	ZINC00229386	343	0.22465104055614862	NO	-
672	ZINC03862492	1128	0.22458818471395092	NO	-
673	ZINC00401300	507	0.2245025552907743	NO	-
674	ZINC00244509	361	0.22448340713302098	NO	-
675	ZINC00218237	333	0.2242848858590768	NO	-
676	ZINC00146219	232	0.22418468609093675	NO	-
677	ZINC03933297	1203	0.22361184151761793	NO	-
678	ZINC00405196	510	0.2235877426366804	NO	-
679	ZINC00595873	631	0.2235439646962895	NO	-
680	ZINC02869434	946	0.22344142521674623	NO	-
681	ZINC00385201	481	0.22323579806701402	NO	-
682	ZINC04184975	1275	0.22320428211202384	NO	-
683	ZINC01701578	818	0.222913180107846	NO	-
684	ZINC00016845	72	0.2226926795398744	NO	-
685	ZINC04123309	1272	0.22243115451670314	NO	-
686	ZINC00006896	32	0.22223893716820248	NO	-
687	ZINC00002432	4	0.22213122745966607	NO	-
688	ZINC01446044	737	0.22209342693077777	NO	-
689	ZINC00004511	26	0.2219441369950879	NO	-
690	ZINC00011071	43	0.2219399169054122	NO	-
691	ZINC00439838	549	0.22189941120744386	NO	-
692	ZINC03832197	31	0.22173755908425585	YES	7
693	ZINC00612983	637	0.22169211992980312	NO	-
694	ZINC00398872	504	0.22163323751163275	NO	-
695	ZINC03891744	1178	0.22149533623528764	NO	-
696	ZINC03643020	1017	0.2214488790437503	NO	-
697	ZINC00398743	503	0.221382100711375	NO	-
698	ZINC00064613	148	0.22134801951204472	NO	-
699	ZINC00364220	470	0.22113941553733862	NO	-
700	ZINC02899970	949	0.22109851489487323	NO	-
701	ZINC00259248	375	0.22108704709922056	NO	-
702	ZINC04579093	1337	0.22099968370393888	NO	-
703	ZINC03848532	1065	0.2208415162658131	NO	-
704	ZINC00019459	96	0.22080434697118503	NO	-
705	ZINC00019459	97	0.220804346971185	NO	-
706	ZINC00019459	98	0.220804346971185	NO	-
707	ZINC03292392	977	0.22068416673584174	NO	-
708	ZINC03848532	1064	0.22061350915594752	NO	-
709	ZINC00525835	609	0.22054532785742667	NO	-
710	ZINC01648568	795	0.22051064767040968	NO	-
711	ZINC03901227	1188	0.2204635992827781	NO	-
712	ZINC00146221	237	0.2203500907893435	NO	-
713	ZINC03305421	984	0.22015899877448972	NO	-
714	ZINC04370216	1308	0.22012327180405764	NO	-
715	ZINC02471317	875	0.22007316606078192	NO	-
716	ZINC03292394	978	0.22003001571723296	NO	-
717	ZINC01859108	840	0.21998807684231636	NO	-
718	ZINC01849424	839	0.2198264001225726	NO	-
719	ZINC03832185	10	0.21980955535863517	YES	3
720	ZINC01630877	788	0.21969255815316358	NO	-
721	ZINC01618091	782	0.21964794440961097	NO	-
722	ZINC00153455	241	0.21962970928342132	NO	-
723	ZINC00217234	331	0.21962937974026828	NO	-
724	ZINC00273619	394	0.21959902358302028	NO	-
725	ZINC01258200	702	0.2195079202404888	NO	-
726	ZINC03891742	1177	0.21939570873919856	NO	-
727	ZINC01849167	838	0.2193466963353521	NO	-
728	ZINC00212053	328	0.2193038775983451	NO	-
729	ZINC03901227	1190	0.2191433104214293	NO	-
730	ZINC00290948	412	0.2191360130666153	NO	-
731	ZINC03198655	967	0.21899658814496134	NO	-
732	ZINC00418221	531	0.2188930037282183	NO	-
733	ZINC01670955	806	0.21885948299753794	NO	-
734	ZINC04628201	1347	0.21879524206638143	NO	-
735	ZINC03901227	1189	0.2187643802031962	NO	-
736	ZINC00208633	310	0.218731775175626	NO	-
737	ZINC00019457	91	0.21867041023429443	NO	-
738	ZINC00019457	92	0.21867041023429443	NO	-
739	ZINC00019457	90	0.21867041023429432	NO	-
740	ZINC03901227	1187	0.21864854104415277	NO	-
741	ZINC00114418	197	0.21850471792218396	NO	-
742	ZINC01456879	738	0.21836829585801576	NO	-
743	ZINC02342321	867	0.21836205857338822	NO	-
744	ZINC04367501	1307	0.218313525608249	NO	-
745	ZINC01560929	773	0.21827286979742516	NO	-
746	ZINC00462242	555	0.21825027754330706	NO	-
747	ZINC00394513	499	0.21794999706372284	NO	-
748	ZINC01414029	726	0.21790875020334782	NO	-
749	ZINC01395035	720	0.21758701465069805	NO	-
750	ZINC03652769	1020	0.21750135805638865	NO	-
751	ZINC03977634	1225	0.21728216233886688	NO	-
752	ZINC00385618	482	0.21714550492395315	NO	-
753	ZINC04003550	1241	0.21714032130651334	NO	-
754	ZINC00173553	267	0.21699325981094927	NO	-
755	ZINC00012637	52	0.21687248652247207	NO	-
756	ZINC02498174	884	0.2164996900390809	NO	-
757	ZINC03853060	1081	0.21624190673819077	NO	-
758	ZINC01987762	844	0.21597628842987868	NO	-
759	ZINC00429595	539	0.21596471645506324	NO	-
760	ZINC00429595	540	0.21596471645506324	NO	-
761	ZINC03892112	1183	0.21586107171962426	NO	-
762	ZINC03327873	991	0.21549851619539032	NO	-
763	ZINC03327873	992	0.21549851619539032	NO	-
764	ZINC00416691	530	0.21535098857761875	NO	-
765	ZINC00123063	203	0.21526596907836115	NO	-
766	ZINC04579096	1340	0.21494409685146287	NO	-
767	ZINC03850885	1070	0.21490756628922802	NO	-
768	ZINC01537660	766	0.21468602653096105	NO	-
769	ZINC00382830	478	0.2146439409792932	NO	-
770	ZINC00012637	51	0.21451692509081366	NO	-
771	ZINC00143026	226	0.21429085487062619	NO	-
772	ZINC02481049	877	0.2141996955407907	NO	-
773	ZINC02163805	849	0.21416548454736145	NO	-
774	ZINC03895857	1186	0.21382880006695387	NO	-
775	ZINC03863226	1133	0.21378048076572156	NO	-
776	ZINC00005253	28	0.2137237756859812	NO	-
777	ZINC03848643	1066	0.21365479937816842	NO	-
778	ZINC04292021	1294	0.2136072374232747	NO	-
779	ZINC04002865	1239	0.21335674665403012	NO	-
780	ZINC02151262	848	0.21330157293163138	NO	-
781	ZINC03783112	1042	0.2132643951711857	NO	-
782	ZINC00487938	577	0.2132411053063885	NO	-
783	ZINC03863225	1132	0.21321848378578254	NO	-
784	ZINC01663446	803	0.21320129584488132	NO	-
785	ZINC01417394	727	0.21309071683960615	NO	-
786	ZINC00211493	326	0.21305395097771299	NO	-
787	ZINC00127482	210	0.21297377167055281	NO	-
788	ZINC03853648	1086	0.21261123087301514	NO	-
789	ZINC01664448	804	0.2124527892874602	NO	-
790	ZINC03845261	1060	0.21233148964615617	NO	-
791	ZINC04306978	1299	0.21221890450977582	NO	-
792	ZINC04344739	1304	0.21214092868159765	NO	-
793	ZINC00143406	228	0.21211572451668687	NO	-
794	ZINC00423044	533	0.2118284646773189	NO	-
795	ZINC00003439	23	0.2118023515197406	NO	-
796	ZINC04054641	1259	0.211671138121744	NO	-
797	ZINC03853492	1085	0.2116146646973961	NO	-
798	ZINC00268980	390	0.21143131436010418	NO	-
799	ZINC02717736	925	0.21132971868958955	NO	-
800	ZINC01508734	759	0.21111638915574713	NO	-
801	ZINC01237938	698	0.21111058978069544	NO	-
802	ZINC04366879	1306	0.21096254978754164	NO	-
803	ZINC04381571	1312	0.21074613203982312	NO	-
804	ZINC01344501	709	0.2106856502568468	NO	-
805	ZINC00377463	474	0.21052710943078595	NO	-
806	ZINC00107646	190	0.21041997947559488	NO	-
807	ZINC00009049	36	0.21041857525214974	NO	-
808	ZINC00489295	578	0.2103234679164172	NO	-
809	ZINC00609821	636	0.2102691030034786	NO	-
810	ZINC01674227	809	0.21016768738623748	NO	-
811	ZINC03855143	1093	0.2101663110289191	NO	-
812	ZINC01009533	683	0.21001016880156312	NO	-
813	ZINC00273621	395	0.2100082205637058	NO	-
814	ZINC04123181	1271	0.20962691367771757	NO	-
815	ZINC04306458	1297	0.20941854823930822	NO	-
816	ZINC00020584	99	0.20917908303783558	NO	-
817	ZINC04579095	1339	0.20902293291234114	NO	-
818	ZINC00347370	450	0.20877497226676223	NO	-
819	ZINC00002429	3	0.2087527190518198	NO	-
820	ZINC04513855	1336	0.20873245375980232	NO	-
821	ZINC00759511	646	0.2086032053629034	NO	-
822	ZINC02495061	883	0.20856724617718383	NO	-
823	ZINC03851050	1072	0.20843564835277203	NO	-
824	ZINC00337278	440	0.20832651793849402	NO	-
825	ZINC00347371	451	0.20828757483000526	NO	-
826	ZINC04300899	1295	0.2082547359315841	NO	-
827	ZINC00083138	166	0.20816347103153773	NO	-
828	ZINC03853720	1087	0.20814072596266744	NO	-
829	ZINC03297237	979	0.20812834719495768	NO	-
830	ZINC03297237	980	0.20812834719495768	NO	-
831	ZINC02717736	924	0.20803341590609098	NO	-
832	ZINC03372901	995	0.20795059164262528	NO	-
833	ZINC01299575	706	0.2079437160748804	NO	-
834	ZINC04002865	1238	0.2075851742849148	NO	-
835	ZINC02300184	860	0.20757940959823534	NO	-
836	ZINC01299576	707	0.20735856317537535	NO	-
837	ZINC00385619	483	0.20733073911664957	NO	-
838	ZINC00083128	165	0.2071971610318913	NO	-
839	ZINC03565291	1005	0.20719590865629714	NO	-
840	ZINC03835065	1058	0.2069494185603515	NO	-
841	ZINC00180609	277	0.20684674793373245	NO	-
842	ZINC04579094	1338	0.20677402967011346	NO	-
843	ZINC00103356	181	0.20676683986803393	NO	-
844	ZINC03565290	1004	0.2064335309009404	NO	-
845	ZINC00002329	2	0.20641718152910818	NO	-
846	ZINC03327836	990	0.20613200786436137	NO	-
847	ZINC03873620	1157	0.20595538328504934	NO	-
848	ZINC03425385	999	0.20594716605178	NO	-
849	ZINC01676880	812	0.20593114106531923	NO	-
850	ZINC04633754	1350	0.20568870865885486	NO	-
851	ZINC00492462	580	0.20564127982715916	NO	-
852	ZINC00003034	15	0.20556190316412795	NO	-
853	ZINC00382825	476	0.20535802327467184	NO	-
854	ZINC00024686	110	0.20533532923609804	NO	-
855	ZINC00015534	60	0.20531712925362072	NO	-
856	ZINC00210346	320	0.204990677264885	NO	-
857	ZINC00125035	208	0.20473056033924383	NO	-
858	ZINC00175040	269	0.20460464008990129	NO	-
859	ZINC00477219	571	0.2045145696215557	NO	-
860	ZINC00502312	590	0.20427832554179345	NO	-
861	ZINC03889092	1165	0.20423377281039026	NO	-
862	ZINC00347359	449	0.20418208449594255	NO	-
863	ZINC03912302	1198	0.2040330160934524	NO	-
864	ZINC00408874	521	0.2040200422363355	NO	-
865	ZINC00002734	12	0.20378493062027878	NO	-
866	ZINC00189864	283	0.20375643858906914	NO	-
867	ZINC00002734	13	0.20373053943971825	NO	-
868	ZINC01390729	718	0.2035555905751679	NO	-
869	ZINC03854317	1090	0.20353499148475435	NO	-
870	ZINC02717736	926	0.20351496221049867	NO	-
871	ZINC00017073	73	0.2034352159407119	NO	-
872	ZINC04275720	1291	0.2032579636348914	NO	-
873	ZINC03859164	1113	0.20316375382837581	NO	-
874	ZINC00002732	10	0.20310334027864782	NO	-
875	ZINC01735054	826	0.2028906012912279	NO	-
876	ZINC00502312	591	0.20276385487467066	NO	-
877	ZINC00544280	617	0.20273027117833742	NO	-
878	ZINC00544280	618	0.20273027117833742	NO	-
879	ZINC00505705	598	0.20223200621397103	NO	-
880	ZINC00156786	248	0.20217570499887821	NO	-
881	ZINC03867961	1153	0.201902770671143	NO	-
882	ZINC00064581	147	0.2018524739468656	NO	-
883	ZINC00251341	365	0.2017857673569656	NO	-
884	ZINC03863224	1131	0.20170990156415608	NO	-
885	ZINC00277992	403	0.20170075071262736	NO	-
886	ZINC04268602	1285	0.20162462460437724	NO	-
887	ZINC00005790	30	0.20152920028823204	NO	-
888	ZINC00106029	185	0.20151669111628123	NO	-
889	ZINC00002732	11	0.2015154633758108	NO	-
890	ZINC00384971	480	0.20149261020904533	NO	-
891	ZINC03859345	1115	0.20140145326510647	NO	-
892	ZINC04370216	1309	0.20118012048494996	NO	-
893	ZINC00023914	106	0.20116156817616584	NO	-
894	ZINC03892060	1182	0.20115768746534854	NO	-
895	ZINC03863223	1130	0.20094451642854122	NO	-
896	ZINC03850626	1068	0.2007547060702576	NO	-
897	ZINC00502312	592	0.20021249861330848	NO	-
898	ZINC00840948	661	0.2000067266796034	NO	-
899	ZINC03647584	1019	0.20000226908234842	NO	-
900	ZINC02247539	856	0.1998309547467091	NO	-
901	ZINC01675227	811	0.19974496172686537	NO	-
902	ZINC02737760	931	0.19936135137814223	NO	-
903	ZINC00279698	404	0.19916835416688025	NO	-
904	ZINC03783449	1043	0.1991442874544328	NO	-
905	ZINC00111803	194	0.1989895415783238	NO	-
906	ZINC03590139	1007	0.19898926066967715	NO	-
907	ZINC00275043	401	0.19868052948165835	NO	-
908	ZINC00819023	660	0.19839013583420997	NO	-
909	ZINC00251341	366	0.19824554340741837	NO	-
910	ZINC00477218	570	0.1982123217280281	NO	-
911	ZINC03835065	1057	0.19800080167727674	NO	-
912	ZINC00518672	603	0.19785631692929612	NO	-
913	ZINC00409967	525	0.19777494654026231	NO	-
914	ZINC00011879	48	0.1974984217819422	NO	-
915	ZINC01083823	691	0.19715714387749445	NO	-
916	ZINC00032911	122	0.19714030188251655	NO	-
917	ZINC01423393	731	0.19695854835643675	NO	-
918	ZINC01491688	751	0.19682140772779202	NO	-
919	ZINC04072264	1263	0.19676611480824222	NO	-
920	ZINC03866925	1140	0.1967435653837337	NO	-
921	ZINC00016684	71	0.19672320664976778	NO	-
922	ZINC04443487	1325	0.19659680375899327	NO	-
923	ZINC00973746	672	0.19657134154779685	NO	-
924	ZINC00973746	673	0.19657134154779685	NO	-
925	ZINC00973746	674	0.19657134154779685	NO	-
926	ZINC00974900	675	0.19644325670126472	NO	-
927	ZINC00409966	524	0.19634019630557728	NO	-
928	ZINC00360743	465	0.19614513763379496	NO	-
929	ZINC00190218	285	0.19611175026751645	NO	-
930	ZINC00146221	236	0.19607719782605826	NO	-
931	ZINC04251135	1282	0.19586590260976416	NO	-
932	ZINC01177997	694	0.1958565531475747	NO	-
933	ZINC00298377	416	0.19578941307095532	NO	-
934	ZINC03862031	1126	0.19578754920801214	NO	-
935	ZINC00127861	211	0.19577660775379976	NO	-
936	ZINC02754944	933	0.195649039537546	NO	-
937	ZINC03857828	1107	0.1956299588567371	NO	-
938	ZINC00007652	33	0.1955469745103332	NO	-
939	ZINC01765406	833	0.19545881980146998	NO	-
940	ZINC01390108	716	0.1954456802742786	NO	-
941	ZINC00120016	201	0.1952706765616944	NO	-
942	ZINC00120016	202	0.1952706765616944	NO	-
943	ZINC00434888	546	0.19523181455948949	NO	-
944	ZINC00115340	198	0.1952020532059872	NO	-
945	ZINC00210341	319	0.19519861895722657	NO	-
946	ZINC04016080	1247	0.19514993643383566	NO	-
947	ZINC02638005	915	0.19505096740010752	NO	-
948	ZINC00298377	417	0.19500737627746142	NO	-
949	ZINC00156590	246	0.1949591255640577	NO	-
950	ZINC00204973	302	0.19476894334873793	NO	-
951	ZINC00156593	247	0.19467259639814935	NO	-
952	ZINC00007652	34	0.19458455064701352	NO	-
953	ZINC02623167	912	0.19406502869387626	NO	-
954	ZINC00501554	589	0.19368738218445414	NO	-
955	ZINC00095376	177	0.19354776192398682	NO	-
956	ZINC00013337	53	0.19333061123365794	NO	-
957	ZINC00128523	213	0.1931561727755389	NO	-
958	ZINC02453954	873	0.19302052114320392	NO	-
959	ZINC00547657	620	0.1929560056288231	NO	-
960	ZINC00899890	667	0.19244450453994363	NO	-
961	ZINC00024686	111	0.1923186423045103	NO	-
962	ZINC02787899	939	0.1922219356886174	NO	-
963	ZINC01418498	728	0.1921634783710319	NO	-
964	ZINC03955269	1214	0.1921215991745967	NO	-
965	ZINC01765411	835	0.19204620234991515	NO	-
966	ZINC03873671	1158	0.19200340341929004	NO	-
967	ZINC03866925	1139	0.19198652895386423	NO	-
968	ZINC03867961	1152	0.19196883582577126	NO	-
969	ZINC00902004	668	0.19185595074655712	NO	-
970	ZINC02771218	934	0.1917065150824227	NO	-
971	ZINC00210498	321	0.19165960511257932	NO	-
972	ZINC00240392	356	0.19135635778479812	NO	-
973	ZINC03318986	987	0.19134375449867255	NO	-
974	ZINC03859971	1122	0.19129649559894363	NO	-
975	ZINC00090127	173	0.1912706875572062	NO	-
976	ZINC00205289	304	0.19123348046344582	NO	-
977	ZINC00050837	139	0.19123038604095105	NO	-
978	ZINC00100053	178	0.19100955413885384	NO	-
979	ZINC00206267	308	0.19084102269311176	NO	-
980	ZINC00794100	647	0.19080622196825833	NO	-
981	ZINC00500354	587	0.1907698757972906	NO	-
982	ZINC00317308	431	0.19076881910850757	NO	-
983	ZINC00276808	402	0.19070657010723546	NO	-
984	ZINC00595907	633	0.19054500218820722	NO	-
985	ZINC00058393	146	0.19052875039494285	NO	-
986	ZINC00015011	59	0.19035031571793212	NO	-
987	ZINC00401165	506	0.1900830619126829	NO	-
988	ZINC00068596	151	0.1899200171456653	NO	-
989	ZINC03938273	1204	0.18955234916299654	NO	-
990	ZINC00819023	659	0.18952865312272202	NO	-
991	ZINC01257352	701	0.18941753168200143	NO	-
992	ZINC04111219	1268	0.18917876303620704	NO	-
993	ZINC03327377	989	0.18912250586663873	NO	-
994	ZINC00367872	472	0.18877910653342803	NO	-
995	ZINC02575410	907	0.1886702113105079	NO	-
996	ZINC03859977	1125	0.18841151875396062	NO	-
997	ZINC00505457	597	0.1881369820999929	NO	-
998	ZINC03847547	1061	0.1880217238157998	NO	-
999	ZINC01704273	820	0.1877570009496527	NO	-
1000	ZINC03634621	1016	0.18762768503392885	NO	-
1001	ZINC03961408	1216	0.18760114655716886	NO	-
1002	ZINC03401670	997	0.18755464419350568	NO	-
1003	ZINC00082110	164	0.18744387999490802	NO	-
1004	ZINC02907214	950	0.18721228337880716	NO	-
1005	ZINC03977708	1227	0.18708424685505115	NO	-
1006	ZINC00266561	382	0.1870674568149859	NO	-
1007	ZINC04059601	1261	0.1870096715916657	NO	-
1008	ZINC00044411	135	0.18698475230418002	NO	-
1009	ZINC03473526	1002	0.18669307220125989	NO	-
1010	ZINC00229769	344	0.18663523138138394	NO	-
1011	ZINC01009532	681	0.1866150958217108	NO	-
1012	ZINC01423392	730	0.18635365490851258	NO	-
1013	ZINC00184560	280	0.18602000032849228	NO	-
1014	ZINC00233442	346	0.18583718490161635	NO	-
1015	ZINC00126906	209	0.18577532506956035	NO	-
1016	ZINC03049730	955	0.18570315004883906	NO	-
1017	ZINC04627692	1344	0.18560127844470964	NO	-
1018	ZINC01256667	700	0.18555769395935948	NO	-
1019	ZINC03297239	981	0.1855411128566738	NO	-
1020	ZINC03297239	982	0.1855411128566738	NO	-
1021	ZINC00330551	432	0.1854201402107994	NO	-
1022	ZINC01765409	834	0.1850674320179995	NO	-
1023	ZINC01514431	763	0.18502338403966506	NO	-
1024	ZINC02772538	936	0.18501686134422807	NO	-
1025	ZINC02772537	935	0.18456036853684316	NO	-
1026	ZINC00008475	35	0.1845384481863967	NO	-
1027	ZINC01075579	690	0.18437403266204763	NO	-
1028	ZINC00215072	329	0.18437094719426808	NO	-
1029	ZINC03858064	1110	0.1843080693209416	NO	-
1030	ZINC00169286	263	0.184133363911526	NO	-
1031	ZINC00047506	136	0.18409760753619137	NO	-
1032	ZINC01765413	836	0.18405674964503987	NO	-
1033	ZINC01514434	764	0.18394175337202798	NO	-
1034	ZINC00911885	669	0.18383034175896812	NO	-
1035	ZINC03867854	1150	0.1837508354309466	NO	-
1036	ZINC00522218	608	0.18351408894318486	NO	-
1037	ZINC03867854	1151	0.18337640237644373	NO	-
1038	ZINC00251957	367	0.18315680854477612	NO	-
1039	ZINC00335458	438	0.18307491563287598	NO	-
1040	ZINC02249307	857	0.1829360716033646	NO	-
1041	ZINC04008308	1246	0.18291290624784287	NO	-
1042	ZINC00041863	132	0.1828638462777243	NO	-
1043	ZINC04625512	1343	0.18279043275849913	NO	-
1044	ZINC03783015	1041	0.18262562294335993	NO	-
1045	ZINC00226308	338	0.18258257580944828	NO	-
1046	ZINC03856529	1101	0.18248804642205319	NO	-
1047	ZINC03974654	1223	0.18228341482914792	NO	-
1048	ZINC04418078	1318	0.18225291912643846	NO	-
1049	ZINC00049352	137	0.18221265771750644	NO	-
1050	ZINC00208634	311	0.18221157546971264	NO	-
1051	ZINC03891982	1179	0.18215989980893652	NO	-
1052	ZINC00015587	61	0.1820914331947971	NO	-
1053	ZINC02638426	916	0.18203632431074795	NO	-
1054	ZINC00804487	651	0.18158281704624243	NO	-
1055	ZINC04621303	1341	0.18153899440113974	NO	-
1056	ZINC03859915	1120	0.18139527280458018	NO	-
1057	ZINC01693100	816	0.18114695749864648	NO	-
1058	ZINC01446043	736	0.18088134360984623	NO	-
1059	ZINC00170839	265	0.1806193013643434	NO	-
1060	ZINC00595907	632	0.18044321826994247	NO	-
1061	ZINC03853480	1084	0.1802762681337685	NO	-
1062	ZINC03859528	1118	0.18021187674347616	NO	-
1063	ZINC04043674	1255	0.1800985621038366	NO	-
1064	ZINC00234114	347	0.18002643920214725	NO	-
1065	ZINC00331463	433	0.17986891134629665	NO	-
1066	ZINC00017739	77	0.17979503225858123	NO	-
1067	ZINC03851773	1075	0.1797600160568168	NO	-
1068	ZINC02788147	940	0.1794932832649541	NO	-
1069	ZINC03912203	1197	0.17930105794525206	NO	-
1070	ZINC00077308	156	0.17927614383351162	NO	-
1071	ZINC00013741	54	0.17923656144205583	NO	-
1072	ZINC00576855	629	0.17917312772590005	NO	-
1073	ZINC03364026	994	0.17916395215739986	NO	-
1074	ZINC00471430	564	0.17914778880971852	NO	-
1075	ZINC00614644	640	0.17908796328275747	NO	-
1076	ZINC00211050	324	0.17907140945769084	NO	-
1077	ZINC04384846	1316	0.17864994987542307	NO	-
1078	ZINC03644245	1018	0.17860881146216673	NO	-
1079	ZINC00038485	130	0.1779588083224562	NO	-
1080	ZINC00132004	214	0.17759245619292868	NO	-
1081	ZINC03859976	1124	0.1774103548843107	NO	-
1082	ZINC03222749	972	0.17738251790165313	NO	-
1083	ZINC01572449	774	0.1771086746231334	NO	-
1084	ZINC00202989	300	0.17710658936702858	NO	-
1085	ZINC00426192	538	0.17674551098199814	NO	-
1086	ZINC04049842	1257	0.17651498986230946	NO	-
1087	ZINC00356543	463	0.17630740483467813	NO	-
1088	ZINC00483597	576	0.1761978290158443	NO	-
1089	ZINC03855542	1097	0.17618536707801377	NO	-
1090	ZINC00311032	427	0.17590837003164167	NO	-
1091	ZINC00311441	428	0.17549031060699333	NO	-
1092	ZINC00968611	670	0.17536111623928258	NO	-
1093	ZINC04258460	1284	0.1752362506395204	NO	-
1094	ZINC00009923	39	0.17494705946591832	NO	-
1095	ZINC00162732	259	0.17490148349000734	NO	-
1096	ZINC03851773	1076	0.17489673502278127	NO	-
1097	ZINC04512103	1335	0.17483638835032425	NO	-
1098	ZINC00275006	400	0.17457876571681363	NO	-
1099	ZINC00026249	114	0.17453417345218836	NO	-
1100	ZINC04488501	1334	0.17431512144297678	NO	-
1101	ZINC04628448	1348	0.1741856178516426	NO	-
1102	ZINC00381897	475	0.1741131358937323	NO	-
1103	ZINC03606864	1008	0.1741031314139793	NO	-
1104	ZINC03617680	1011	0.1739559747021132	NO	-
1105	ZINC00517378	601	0.17370923657605292	NO	-
1106	ZINC00022649	103	0.1736453022445376	NO	-
1107	ZINC04043674	1256	0.17361285535665452	NO	-
1108	ZINC00017739	75	0.17331822707087105	NO	-
1109	ZINC02736869	930	0.17327511468478257	NO	-
1110	ZINC00251961	368	0.17313376411111175	NO	-
1111	ZINC00178204	271	0.173056119172753	NO	-
1112	ZINC02548110	901	0.17289536739083133	NO	-
1113	ZINC01711405	823	0.17267544366672188	NO	-
1114	ZINC03863718	1135	0.1725088870912463	NO	-
1115	ZINC00190520	286	0.17234346102135073	NO	-
1116	ZINC03985052	1232	0.17190524157283157	NO	-
1117	ZINC00017739	80	0.1717458328508843	NO	-
1118	ZINC00305114	422	0.1716832882677206	NO	-
1119	ZINC00350058	454	0.1713190600717839	NO	-
1120	ZINC01060433	688	0.17066641825186077	NO	-
1121	ZINC00491938	579	0.17066081916386963	NO	-
1122	ZINC02788489	941	0.17061215511479258	NO	-
1123	ZINC03783537	1044	0.17033602856553262	NO	-
1124	ZINC04112102	1269	0.17032386422282855	NO	-
1125	ZINC02715889	923	0.17015733998995827	NO	-
1126	ZINC00143110	227	0.1701564115440481	NO	-
1127	ZINC04271843	1289	0.1701250459542149	NO	-
1128	ZINC00023509	105	0.1699309754374613	NO	-
1129	ZINC00138160	219	0.16980575315567437	NO	-
1130	ZINC00350237	458	0.16978520305795894	NO	-
1131	ZINC00211052	325	0.16968328044149888	NO	-
1132	ZINC01665208	805	0.16938330602183313	NO	-
1133	ZINC01459062	739	0.1693710530981862	NO	-
1134	ZINC01921658	843	0.16931917345513453	NO	-
1135	ZINC00543767	614	0.16882193134744308	NO	-
1136	ZINC00336616	439	0.16882139275584285	NO	-
1137	ZINC02847541	943	0.16851320996180777	NO	-
1138	ZINC00496768	584	0.16850647683147932	NO	-
1139	ZINC00387350	485	0.16847503041181697	NO	-
1140	ZINC00027403	117	0.16836931658816617	NO	-
1141	ZINC00384970	479	0.16818667849100652	NO	-
1142	ZINC04108904	1266	0.16798826322046714	NO	-
1143	ZINC00514765	600	0.16790603026778	NO	-
1144	ZINC00157586	250	0.16790213173232493	NO	-
1145	ZINC00394190	497	0.1676874942212622	NO	-
1146	ZINC00394190	498	0.1676874942212622	NO	-
1147	ZINC00015590	62	0.16745058515767142	NO	-
1148	ZINC00211042	322	0.16740435092927836	NO	-
1149	ZINC02550041	903	0.16731398945288253	NO	-
1150	ZINC00408860	517	0.1673130533376786	NO	-
1151	ZINC00408861	518	0.1673130533376786	NO	-
1152	ZINC00408862	519	0.1673130533376786	NO	-
1153	ZINC00408863	520	0.1673130533376786	NO	-
1154	ZINC00226646	339	0.1670534032646535	NO	-
1155	ZINC02644636	918	0.166965896937014	NO	-
1156	ZINC03944908	1207	0.16688379441451745	NO	-
1157	ZINC02391929	870	0.16685880516745788	NO	-
1158	ZINC04317666	1302	0.1668461938785877	NO	-
1159	ZINC00076968	155	0.16679194582191645	NO	-
1160	ZINC04428134	1320	0.16673558519409082	NO	-
1161	ZINC00157165	1	0.16661158348536134	YES	1
1162	ZINC01060433	689	0.16655109852645647	NO	-
1163	ZINC00301496	420	0.16626667674278933	NO	-
1164	ZINC03961422	1217	0.16588017826831908	NO	-
1165	ZINC02658404	920	0.1658366882949689	NO	-
1166	ZINC02780041	937	0.1656648542853676	NO	-
1167	ZINC00300180	418	0.16560848158464317	NO	-
1168	ZINC00588444	630	0.16555134140093158	NO	-
1169	ZINC00068596	150	0.16551786581056183	NO	-
1170	ZINC00068596	152	0.16523929889964845	NO	-
1171	ZINC04258379	1283	0.16508241707780394	NO	-
1172	ZINC00068596	149	0.1649220613949271	NO	-
1173	ZINC03607897	1009	0.1649161367185132	NO	-
1174	ZINC02748322	932	0.16476016524167508	NO	-
1175	ZINC03220818	971	0.16464515666906607	NO	-
1176	ZINC03885565	1163	0.1643924212512911	NO	-
1177	ZINC02637515	914	0.16431172994238238	NO	-
1178	ZINC02847679	944	0.16429899338317197	NO	-
1179	ZINC02465937	874	0.16415554280849254	NO	-
1180	ZINC03885565	1162	0.16376746644017848	NO	-
1181	ZINC03838331	1059	0.16350590635728016	NO	-
1182	ZINC04442999	1321	0.1632301509240571	NO	-
1183	ZINC03853185	1083	0.16320157981611166	NO	-
1184	ZINC00302806	421	0.16317950223169175	NO	-
1185	ZINC00361758	468	0.16314604510660666	NO	-
1186	ZINC03944908	1208	0.16298842570769817	NO	-
1187	ZINC00155226	243	0.16286622283499333	NO	-
1188	ZINC04488108	1333	0.1628125031140358	NO	-
1189	ZINC00017740	83	0.16278798623384766	NO	-
1190	ZINC03193581	964	0.16272350805427127	NO	-
1191	ZINC04450735	1326	0.16247226441182072	NO	-
1192	ZINC01911907	842	0.16238355979460872	NO	-
1193	ZINC03859527	1117	0.1618443271521422	NO	-
1194	ZINC00350237	457	0.16132443150409762	NO	-
1195	ZINC01603777	780	0.1603770456753417	NO	-
1196	ZINC00160601	254	0.15980954470414255	NO	-
1197	ZINC00017740	86	0.15972294176118032	NO	-
1198	ZINC03854337	1091	0.1596030020170311	NO	-
1199	ZINC01091558	693	0.15949588555824656	NO	-
1200	ZINC00017740	82	0.15916202737335353	NO	-
1201	ZINC00017740	85	0.15916202737335353	NO	-
1202	ZINC00017740	81	0.1590730443803307	NO	-
1203	ZINC01647450	794	0.15906138814202878	NO	-
1204	ZINC00017739	78	0.1589946338877634	NO	-
1205	ZINC04187478	1276	0.1588991722734111	NO	-
1206	ZINC04466101	1330	0.15886450203101235	NO	-
1207	ZINC01368932	710	0.158602519019635	NO	-
1208	ZINC00431557	541	0.15839572313783534	NO	-
1209	ZINC03023742	954	0.15819920997023	NO	-
1210	ZINC03452585	1000	0.1581870546406102	NO	-
1211	ZINC03859540	1119	0.15775732404972503	NO	-
1212	ZINC00259003	372	0.15729495332608082	NO	-
1213	ZINC02328446	862	0.15729460337428022	NO	-
1214	ZINC00106837	189	0.15715472731316688	NO	-
1215	ZINC03863504	1134	0.1569975837114647	NO	-
1216	ZINC01435481	734	0.15692754422108987	NO	-
1217	ZINC00022326	101	0.15685084031293722	NO	-
1218	ZINC03321702	988	0.15681416006208684	NO	-
1219	ZINC02507057	885	0.15662008673285768	NO	-
1220	ZINC00118135	200	0.15637771836980754	NO	-
1221	ZINC00004803	27	0.15609419376331088	NO	-
1222	ZINC04315704	1301	0.15599920578221144	NO	-
1223	ZINC01603777	781	0.154605976144841	NO	-
1224	ZINC02328444	861	0.15409459121659813	NO	-
1225	ZINC00308902	425	0.1531612629093798	NO	-
1226	ZINC03308561	985	0.152680042905834	NO	-
1227	ZINC00449860	553	0.15248432977754128	NO	-
1228	ZINC03868182	1154	0.1523919875427447	NO	-
1229	ZINC03318986	986	0.15236120140240275	NO	-
1230	ZINC01395180	721	0.1522835537053739	NO	-
1231	ZINC01680632	813	0.15193775675285992	NO	-
1232	ZINC02287514	858	0.15191878007286616	NO	-
1233	ZINC00240626	358	0.15171044270039652	NO	-
1234	ZINC00483100	575	0.15167384114292437	NO	-
1235	ZINC00211046	323	0.151576154681177	NO	-
1236	ZINC03889574	1166	0.15103627505774417	NO	-
1237	ZINC03851336	1074	0.15078026257080304	NO	-
1238	ZINC04443212	1322	0.15078026257080304	NO	-
1239	ZINC04443212	1323	0.15078026257080304	NO	-
1240	ZINC04443213	1324	0.15078026257080304	NO	-
1241	ZINC00308462	424	0.1504342118234602	NO	-
1242	ZINC03863719	1136	0.15028241510776388	NO	-
1243	ZINC00017739	76	0.14978117247272824	NO	-
1244	ZINC00017739	79	0.14978117247272824	NO	-
1245	ZINC00017740	84	0.14960651848914003	NO	-
1246	ZINC02568735	904	0.14940567047059414	NO	-
1247	ZINC03912173	1196	0.1493146302836575	NO	-
1248	ZINC01511594	760	0.14929184428457215	NO	-
1249	ZINC04001086	1235	0.14888898888314342	NO	-
1250	ZINC00033261	123	0.14838692399579553	NO	-
1251	ZINC04309198	1300	0.1482915081781826	NO	-
1252	ZINC02990370	952	0.14716853923868436	NO	-
1253	ZINC00038744	131	0.14709938811317835	NO	-
1254	ZINC02548110	902	0.1469630543907403	NO	-
1255	ZINC00387484	488	0.14687449971866504	NO	-
1256	ZINC02803738	942	0.14646649926597255	NO	-
1257	ZINC00267645	384	0.14620391329251525	NO	-
1258	ZINC00331555	434	0.1461261378076993	NO	-
1259	ZINC00027529	118	0.1461141416134627	NO	-
1260	ZINC00006893	31	0.14605117557480912	NO	-
1261	ZINC00348554	452	0.14600689967282998	NO	-
1262	ZINC02585792	909	0.14582050364721255	NO	-
1263	ZINC00024112	108	0.14581563288539484	NO	-
1264	ZINC01472334	748	0.14567393495614342	NO	-
1265	ZINC01718156	825	0.1456526483539768	NO	-
1266	ZINC00024112	107	0.1456015714437968	NO	-
1267	ZINC00476766	567	0.1455321069088377	NO	-
1268	ZINC00036068	126	0.14504474688679883	NO	-
1269	ZINC02512491	886	0.14444704787583446	NO	-
1270	ZINC00392319	494	0.1443720258672122	NO	-
1271	ZINC00984084	676	0.14397784543520106	NO	-
1272	ZINC01390273	717	0.1438514462753361	NO	-
1273	ZINC00445234	550	0.14383532579647804	NO	-
1274	ZINC03104623	958	0.14301204379437274	NO	-
1275	ZINC00476767	568	0.1428155845942883	NO	-
1276	ZINC01054583	687	0.14238469682286015	NO	-
1277	ZINC00480532	574	0.14193194639040785	NO	-
1278	ZINC00407681	515	0.14075915335889896	NO	-
1279	ZINC00147869	238	0.13947581136716258	NO	-
1280	ZINC02585793	910	0.1391850359635347	NO	-
1281	ZINC04377454	1311	0.13867202887193797	NO	-
1282	ZINC01587242	777	0.13852891072081389	NO	-
1283	ZINC00179873	274	0.13832385185968984	NO	-
1284	ZINC04480088	1332	0.1382491847546309	NO	-
1285	ZINC01000393	679	0.13805988721580698	NO	-
1286	ZINC01225827	697	0.1380333904413526	NO	-
1287	ZINC00493218	581	0.13802744173577505	NO	-
1288	ZINC00027529	119	0.13762814549583025	NO	-
1289	ZINC02658403	919	0.1373271543521703	NO	-
1290	ZINC00241993	359	0.13670911918556933	NO	-
1291	ZINC00571929	627	0.13661779548520295	NO	-
1292	ZINC00080087	163	0.13656922015509204	NO	-
1293	ZINC01655760	798	0.13644573917146033	NO	-
1294	ZINC00407681	516	0.1351807525527682	NO	-
1295	ZINC00255416	369	0.13507081267801993	NO	-
1296	ZINC00080087	162	0.1348019178934919	NO	-
1297	ZINC00144033	229	0.13342803328278616	NO	-
1298	ZINC02166581	850	0.13320853996525145	NO	-
1299	ZINC00181058	279	0.1331868718472787	NO	-
1300	ZINC03634605	1015	0.13313225724369346	NO	-
1301	ZINC00387351	486	0.1330340474529213	NO	-
1302	ZINC03851187	1073	0.1324651432439528	NO	-
1303	ZINC01000060	678	0.13214525630922494	NO	-
1304	ZINC03471263	1001	0.1317474549195183	NO	-
1305	ZINC00363094	469	0.13163373197388567	NO	-
1306	ZINC00994227	677	0.13118778808636805	NO	-
1307	ZINC04028719	1252	0.13113726468287856	NO	-
1308	ZINC00179979	275	0.13110666134302082	NO	-
1309	ZINC03613819	1010	0.13084608266248637	NO	-
1310	ZINC00395107	500	0.13056464875795745	NO	-
1311	ZINC00174901	268	0.1288606874642619	NO	-
1312	ZINC03852272	1078	0.12862629956765637	NO	-
1313	ZINC00019210	89	0.12862095851168168	NO	-
1314	ZINC04050319	1258	0.1285299413245584	NO	-
1315	ZINC00195024	294	0.12842137252566005	NO	-
1316	ZINC01428308	733	0.12838127473507835	NO	-
1317	ZINC03857642	1105	0.1278551814831115	NO	-
1318	ZINC00179981	276	0.12743373178178793	NO	-
1319	ZINC01424733	732	0.12682643994268072	NO	-
1320	ZINC00195023	293	0.12665270863068412	NO	-
1321	ZINC00181055	278	0.1264979958605837	NO	-
1322	ZINC02488354	882	0.12580979980810278	NO	-
1323	ZINC00193531	288	0.12525260552175932	NO	-
1324	ZINC00026852	116	0.12453431348174339	NO	-
1325	ZINC00608903	635	0.12444347872816573	NO	-
1326	ZINC03913223	1201	0.12372929342609477	NO	-
1327	ZINC00360820	466	0.12148719039737857	NO	-
1328	ZINC03422918	998	0.12132544636374591	NO	-
1329	ZINC00019210	88	0.1213023198674564	NO	-
1330	ZINC00138484	222	0.12130121795858696	NO	-
1331	ZINC00195027	295	0.12079262475060112	NO	-
1332	ZINC00608685	634	0.11936106278366093	NO	-
1333	ZINC01331318	708	0.1187425634345026	NO	-
1334	ZINC00267683	386	0.11872830819766388	NO	-
1335	ZINC00138484	221	0.11807847422856459	NO	-
1336	ZINC04271824	1288	0.11771060051744969	NO	-
1337	ZINC00476919	569	0.11752197108907579	NO	-
1338	ZINC00267684	387	0.11584137623572008	NO	-
1339	ZINC03328559	993	0.11506311863743435	NO	-
1340	ZINC04271816	1287	0.11483802440919892	NO	-
1341	ZINC00451430	554	0.11470710680307486	NO	-
1342	ZINC02512642	887	0.11463534414748827	NO	-
1343	ZINC00138484	220	0.11399750078542106	NO	-
1344	ZINC01052148	685	0.11398513224664882	NO	-
1345	ZINC01619651	783	0.11394238820620572	NO	-
1346	ZINC00300500	419	0.11378099017553088	NO	-
1347	ZINC03135260	960	0.11276103338318441	NO	-
1348	ZINC00257517	371	0.11114557678600509	NO	-
1349	ZINC00226752	340	0.11050800764177986	NO	-
1350	ZINC02075028	847	0.11024323091916237	NO	-
1351	ZINC02299147	859	0.1094846861578286	NO	-
1352	ZINC03987491	1233	0.1094846861578286	NO	-
1353	ZINC00272001	392	0.10885216532237024	NO	-
1354	ZINC00217424	332	0.1082803428545103	NO	-
1355	ZINC03207874	969	0.1058818774316755	NO	-
1356	ZINC00127994	212	0.10583137094965464	NO	-
1357	ZINC00257517	370	0.10509926269368525	NO	-
1358	ZINC03547682	1003	0.10452453155317779	NO	-
1359	ZINC00088105	171	0.10452259138750773	NO	-
1360	ZINC03971236	1221	0.10424816796502498	NO	-
1361	ZINC00493883	582	0.10341308952024471	NO	-
1362	ZINC00229154	342	0.10274201218996387	NO	-
1363	ZINC00339403	447	0.10253549408542614	NO	-
1364	ZINC01404292	724	0.09959462001925011	NO	-
1365	ZINC00463525	557	0.09956942634100965	NO	-
1366	ZINC00369259	473	0.09816407023226138	NO	-
1367	ZINC00494303	583	0.09742380811469235	NO	-
1368	ZINC00193531	287	0.09709985634294653	NO	-
1369	ZINC00338763	446	0.09580642570443165	NO	-
1370	ZINC03575109	1006	0.09462109051926682	NO	-
1371	ZINC01460685	740	0.09323069809289018	NO	-
1372	ZINC00195020	292	0.0927659680056916	NO	-
1373	ZINC03196359	966	0.09256145696879758	NO	-
1374	ZINC02231334	855	0.09247627024312721	NO	-
1375	ZINC00195018	291	0.09233373385392295	NO	-
1376	ZINC03186084	963	0.08300461786091026	NO	-
1377	ZINC00231550	345	0.07979413463744853	NO	-
1378	ZINC00089691	172	0.07896654353218358	NO	-
1379	ZINC00035602	125	0.07707781787450459	NO	-
1380	ZINC00186369	281	0.072963635286836	NO	-
1381	ZINC04281548	1293	0.06634003473551871	NO	-
