# Supplementary material for: 4D Flexible Atom-Pairs: An efficient probabilistic conformational space comparison for ligand-based virtual screening
Source: J Cheminform. 2011 Jul 6;3:23. doi: 10.1186/1758-2946-3-23 (PMC3156737; doi:10.1186/1758-2946-3-23)
Supplement: Additional file 1 — Archive of the 4D FAPOA result files. This is a Gzip compressed Tar archive containing the result files of the 4D FAPOA on the filtered DUD data sets. The result files are tab-separated plain text files including the following information: method name, active data set with size, cluster information and the distribution of the active molecules over the clusters, decoy data set with size, ratio active:decoy, AUC, awAUC, BEDROC scores for predefined alpha values as suggested by Truchon and Bayly [43], enrichment factors, relative enrichment factor [41], ROC enrichments, awROC enrichments at predefined false positive fractions, chemotype enrichment, ROC and awROC data points, and the ranking of each structure to compute other VS metrics. [file 1758-2946-3-23-S1.GZ › 4DFAPOA_pde5_BW_ResultStatistic.dat]

###################################################################################################
# Screening Result File
# Method used: 4DFAPOA
> <Method_Name>
4DFAPOA
# Data set information
#	Query data set:	./pde5/pde5_query_CS_BW_300.0_T_GMM.sdf
#	Active data set: ./pde5/pde5_clustered_3D_MM_CS_BW_300.0_T_GMM.sdf with cluster information
#		Size: 26 molecules
#		Number of clusters: 22
#		Cluster Summery:
#			Cluster number	# molecules	% of actives
#			1		4		15.385
#			2		1		3.846
#			3		1		3.846
#			4		1		3.846
#			5		1		3.846
#			6		1		3.846
#			7		1		3.846
#			8		1		3.846
#			9		1		3.846
#			10		1		3.846
#			11		2		7.692
#			12		1		3.846
#			13		1		3.846
#			14		1		3.846
#			15		1		3.846
#			16		1		3.846
#			17		1		3.846
#			18		1		3.846
#			19		1		3.846
#			20		1		3.846
#			21		1		3.846
#			22		1		3.846
#	Decoy data set: ./pde5/DUD_pde5_decoys_ID_pass_MWPass_I_MM_CS_BW_300.0_T_GMM.sdf
#		Size: 1697 molecules
#	Ratio actives : decoys
#		1.0 : 65.2692
> <AUC>
#	 ROC AUC
	0.6865735914056479
> <awAUC>
#	 ROC awAUC
	0.629680719987143
> <BEDROC Scores>
#	Alpha Values	BEDROC Scores
	160.9	0.4894
	100.0	0.4079
	53.6	0.3499
	50.0	0.346
	32.2	0.3308
	20.0	0.3314
	16.1	0.3377
	10.0	0.3664
	8.0	0.3874
> <Enrichment Factors>
#	Fraction dataset	Enrichment factor
	0.0010	65.26923076923076
	0.01	26.875565610859727
	0.02	13.437782805429864
	0.05	6.071556350626118
	0.1	3.035778175313059
	0.2	2.276833631484794
	0.25	1.9732558139534881
> <Relative enrichment factor>
#	Fraction dataset	Enrichment factor
	0.0010	58.038305281485776
	0.01	40.62681369704004
	0.02	26.923076923076923
	0.05	30.76923076923077
	0.1	30.76923076923077
	0.2	46.15384615384615
	0.25	50.0
> <ROC Enrichments>
#	True decoy fraction	Enrichment
	0.1	163.17307692307693
	0.5	50.76495726495726
	1.0	26.875565610859724
	2.0	13.437782805429862
	5.0	6.142986425339367
	10.0	3.0714932126696834
> <awROC Enrichments>
#	Decoy fraction	Enrichment
	0.1	57.85227272727273
	0.5	25.71212121212121
	1.0	13.612299465240639
	2.0	6.8061497326203195
	5.0	3.6299465240641715
	10.0	1.8149732620320858
> <Chemotype enrichment>
#	% data set	% active cluster
	0.0	0.0
	0.058	0.0
	0.058	4.545
	0.174	4.545
	0.174	9.091
	0.464	9.091
	0.464	13.636
	3.54	13.636
	3.54	18.182
	10.389	18.182
	10.389	22.727
	11.376	22.727
	11.376	27.273
	16.599	27.273
	16.599	31.818
	17.702	31.818
	17.702	36.364
	24.84	36.364
	24.84	40.909
	25.479	40.909
	25.479	45.455
	30.412	45.455
	30.412	50.0
	34.591	50.0
	34.591	54.545
	36.332	54.545
	36.332	59.091
	45.908	59.091
	45.908	63.636
	50.493	63.636
	50.493	68.182
	57.69	68.182
	57.69	72.727
	67.557	72.727
	67.557	77.273
	67.673	77.273
	67.673	81.818
	75.508	81.818
	75.508	86.364
	75.914	86.364
	75.914	90.909
	84.156	90.909
	84.156	95.455
	84.678	95.455
	84.678	100.0
	100.0	100.0
> <ROC curve data>
#	False positive rate	true positive rate
	0.0	0.0
	0.0	0.1923
	0.0012	0.1923
	0.0012	0.2308
	0.0041	0.2308
	0.0041	0.2692
	0.0312	0.2692
	0.0312	0.3077
	0.1002	0.3077
	0.1002	0.3462
	0.1096	0.3462
	0.1096	0.3846
	0.1621	0.3846
	0.1621	0.4231
	0.1727	0.4231
	0.1727	0.4615
	0.2445	0.4615
	0.2445	0.5
	0.2504	0.5
	0.2504	0.5385
	0.2999	0.5385
	0.2999	0.5769
	0.3418	0.5769
	0.3418	0.6154
	0.3589	0.6154
	0.3589	0.6538
	0.4555	0.6538
	0.4555	0.6923
	0.5015	0.6923
	0.5015	0.7308
	0.574	0.7308
	0.574	0.7692
	0.6735	0.7692
	0.6735	0.8077
	0.6741	0.8077
	0.6741	0.8462
	0.7531	0.8462
	0.7531	0.8846
	0.7566	0.8846
	0.7566	0.9231
	0.8397	0.9231
	0.8397	0.9615
	0.8444	0.9615
	0.8444	1.0
	1.0	1.0
> <awROC curve data>
#	False positive rate	true positive rate
	0.0	0.0
	0.0	0.0682
	0.0012	0.0682
	0.0012	0.1136
	0.0041	0.1136
	0.0041	0.1364
	0.0312	0.1364
	0.0312	0.1818
	0.1002	0.1818
	0.1002	0.2273
	0.1096	0.2273
	0.1096	0.2727
	0.1621	0.2727
	0.1621	0.3182
	0.1727	0.3182
	0.1727	0.3636
	0.2445	0.3636
	0.2445	0.4091
	0.2504	0.4091
	0.2504	0.4545
	0.2999	0.4545
	0.2999	0.5
	0.3418	0.5
	0.3418	0.5455
	0.3589	0.5455
	0.3589	0.5909
	0.4555	0.5909
	0.4555	0.6364
	0.5015	0.6364
	0.5015	0.6818
	0.574	0.6818
	0.574	0.7273
	0.6735	0.7273
	0.6735	0.7727
	0.6741	0.7727
	0.6741	0.8182
	0.7531	0.8182
	0.7531	0.8636
	0.7566	0.8636
	0.7566	0.9091
	0.8397	0.9091
	0.8397	0.9545
	0.8444	0.9545
	0.8444	1.0
	1.0	1.0
> <Screening Table>
# Rank	Mol name	Index in data set	Similarity 2 query	Active	Cluster number
1	ZINC04199922	3	0.4987553396867438	YES	1
2	ZINC04199920	4	0.3370561353468324	YES	1
3	ZINC04199924	15	0.3083565260746233	YES	11
4	ZINC03977827	2	0.2672670936723119	YES	1
5	ZINC04642455	1	0.2628761856052464	YES	1
6	ZINC01118228	466	0.23003495150711484	NO	-
7	ZINC00579735	1	0.22639600498048915	NO	-
8	ZINC04199929	7	0.22607573169869133	YES	4
9	ZINC00579735	3	0.22261665185935972	NO	-
10	ZINC00579735	7	0.22261665185935972	NO	-
11	ZINC00579735	4	0.22115590270524305	NO	-
12	ZINC00579735	6	0.22115590270524305	NO	-
13	ZINC00579735	2	0.2176008282986688	NO	-
14	ZINC04199923	14	0.2151158178665052	YES	11
15	ZINC00579735	5	0.20738881094282888	NO	-
16	ZINC02396117	716	0.19240240598359204	NO	-
17	ZINC00814619	231	0.18751308534372801	NO	-
18	ZINC00605225	28	0.18407960577763094	NO	-
19	ZINC01070264	445	0.18110177500742092	NO	-
20	ZINC00605225	30	0.1799979855750856	NO	-
21	ZINC02206249	647	0.1788639069128203	NO	-
22	ZINC02235315	674	0.17861479199689245	NO	-
23	ZINC04260715	1548	0.17567480224750207	NO	-
24	ZINC03328104	1071	0.17485498980381503	NO	-
25	ZINC02206249	648	0.17285650084239484	NO	-
26	ZINC02206249	649	0.17285650084239484	NO	-
27	ZINC00605225	29	0.17153085113396974	NO	-
28	ZINC02876249	919	0.17079792004928598	NO	-
29	ZINC04057999	1437	0.17024062397988843	NO	-
30	ZINC00783903	182	0.16908659941366005	NO	-
31	ZINC00924328	335	0.16739232720074673	NO	-
32	ZINC04181483	1511	0.16714597604662387	NO	-
33	ZINC00607059	33	0.1669414792480772	NO	-
34	ZINC03798783	1325	0.16660815145716165	NO	-
35	ZINC01141669	477	0.16599744554778836	NO	-
36	ZINC00778201	156	0.16495934104400525	NO	-
37	ZINC04485991	1650	0.16466927228145167	NO	-
38	ZINC04597607	1677	0.1644983201708172	NO	-
39	ZINC04346961	1598	0.16412614270230946	NO	-
40	ZINC02459716	733	0.16268700704606728	NO	-
41	ZINC04404763	1620	0.16214098848777334	NO	-
42	ZINC00781044	177	0.1617756405036424	NO	-
43	ZINC01056967	434	0.1615721250419288	NO	-
44	ZINC04035061	1407	0.1608977863774178	NO	-
45	ZINC04005403	1393	0.16072570401436412	NO	-
46	ZINC03047663	988	0.1605610412224999	NO	-
47	ZINC02337476	699	0.16046164917957362	NO	-
48	ZINC03047672	991	0.16015370566570625	NO	-
49	ZINC03047776	994	0.15997443588568833	NO	-
50	ZINC02459751	735	0.1598571631038452	NO	-
51	ZINC01058705	437	0.1598318949792534	NO	-
52	ZINC04056852	1432	0.15982495574734343	NO	-
53	ZINC00645255	63	0.1596004497643538	NO	-
54	ZINC00937600	357	0.1590785768662308	NO	-
55	ZINC03369349	1111	0.15856622995178032	NO	-
56	ZINC03786304	1316	0.1577766042356178	NO	-
57	ZINC02459979	742	0.15696899286821986	NO	-
58	ZINC02459974	741	0.15687682581659063	NO	-
59	ZINC04138123	1480	0.15685553428500773	NO	-
60	ZINC03585935	1290	0.15675754259861885	NO	-
61	ZINC03998803	18	0.15675410978973456	YES	14
62	ZINC03047665	989	0.15667379931621073	NO	-
63	ZINC02337476	700	0.15665154846283133	NO	-
64	ZINC02337476	701	0.15665154846283133	NO	-
65	ZINC03047994	996	0.1566371323895108	NO	-
66	ZINC04078329	1447	0.15653477436820096	NO	-
67	ZINC03798783	1326	0.1563630399818419	NO	-
68	ZINC00781043	176	0.15627789818633148	NO	-
69	ZINC00920975	326	0.1560746484543063	NO	-
70	ZINC03270655	1042	0.15594530467739925	NO	-
71	ZINC03045837	986	0.1557422807913888	NO	-
72	ZINC01113695	463	0.1557020465358326	NO	-
73	ZINC03048006	997	0.15563099281383813	NO	-
74	ZINC02415726	721	0.15528107687534917	NO	-
75	ZINC03046831	987	0.15507232877932928	NO	-
76	ZINC02691192	858	0.15459801815263655	NO	-
77	ZINC03656751	1307	0.15455942425564304	NO	-
78	ZINC03045828	985	0.1538660826503778	NO	-
79	ZINC01194220	494	0.15385448413786224	NO	-
80	ZINC03021633	962	0.15363177871666825	NO	-
81	ZINC01431775	579	0.15359232695379796	NO	-
82	ZINC02233404	673	0.1535029579814266	NO	-
83	ZINC02335866	697	0.1534404944071987	NO	-
84	ZINC00755502	148	0.1533513026507789	NO	-
85	ZINC00607058	32	0.15321739323218136	NO	-
86	ZINC03047670	990	0.1530706812541282	NO	-
87	ZINC02720747	871	0.15302275464769965	NO	-
88	ZINC00792003	198	0.15283885362230928	NO	-
89	ZINC03366743	1107	0.15279058420145802	NO	-
90	ZINC03325935	1068	0.15268206971097298	NO	-
91	ZINC00784030	184	0.1526096078549924	NO	-
92	ZINC04136460	1478	0.1524227069835472	NO	-
93	ZINC02459741	734	0.15232148936168816	NO	-
94	ZINC01735419	610	0.1522949653699885	NO	-
95	ZINC02855436	906	0.1521460734995769	NO	-
96	ZINC04115450	1474	0.15206822734150352	NO	-
97	ZINC04623109	1693	0.1520305386126045	NO	-
98	ZINC01158711	485	0.15201947347571704	NO	-
99	ZINC03423559	1174	0.15195297909220923	NO	-
100	ZINC03048051	998	0.151621323068764	NO	-
101	ZINC04274445	1551	0.15125479684564497	NO	-
102	ZINC04622602	1682	0.15107036853193306	NO	-
103	ZINC00636242	49	0.15072384616327916	NO	-
104	ZINC02694943	860	0.1507108582091027	NO	-
105	ZINC00804710	215	0.15027717607160776	NO	-
106	ZINC00595641	19	0.15011696890663964	NO	-
107	ZINC03302078	1055	0.14992662696910372	NO	-
108	ZINC03030289	978	0.1498323440069914	NO	-
109	ZINC00791372	197	0.1497697389048428	NO	-
110	ZINC04057726	1435	0.1496564474081178	NO	-
111	ZINC04058485	1438	0.14963553894424134	NO	-
112	ZINC03806382	1334	0.14946738865450984	NO	-
113	ZINC01420906	572	0.14944863162530886	NO	-
114	ZINC03196539	1012	0.1492563155556627	NO	-
115	ZINC02615856	762	0.14919706443933428	NO	-
116	ZINC04057727	1436	0.14907650673106393	NO	-
117	ZINC04157649	1493	0.14903143128473845	NO	-
118	ZINC04172756	1506	0.14895754024346064	NO	-
119	ZINC00712695	123	0.14894804899402447	NO	-
120	ZINC03505843	1247	0.14892772204157007	NO	-
121	ZINC02459991	743	0.14869091959481995	NO	-
122	ZINC04013189	1399	0.14866349106889903	NO	-
123	ZINC03262716	1040	0.14838537302994823	NO	-
124	ZINC04492831	1660	0.1483710465205072	NO	-
125	ZINC02617882	769	0.14817345513684077	NO	-
126	ZINC01482989	590	0.14796645670409622	NO	-
127	ZINC02459910	740	0.1479159212354952	NO	-
128	ZINC04157649	1492	0.14788628179010652	NO	-
129	ZINC02458019	732	0.14787699598390686	NO	-
130	ZINC03811774	1341	0.14763781892466182	NO	-
131	ZINC04061576	1443	0.14756115061942068	NO	-
132	ZINC00780277	168	0.14746540688100837	NO	-
133	ZINC01365917	553	0.14737588620898043	NO	-
134	ZINC01111688	462	0.14723617545743817	NO	-
135	ZINC04320243	1581	0.1471623529074855	NO	-
136	ZINC03806123	1331	0.14713237931465137	NO	-
137	ZINC01141654	476	0.14704248016673818	NO	-
138	ZINC00589247	11	0.14694614766698683	NO	-
139	ZINC00624705	36	0.14679696131067269	NO	-
140	ZINC00606006	31	0.1465411069740517	NO	-
141	ZINC03020257	956	0.1464659748544932	NO	-
142	ZINC01271882	514	0.14645596357290502	NO	-
143	ZINC03808223	1337	0.14642401563798382	NO	-
144	ZINC04172756	1507	0.14635572324448304	NO	-
145	ZINC04005242	1388	0.14621024527048312	NO	-
146	ZINC03938238	1373	0.14608457016480195	NO	-
147	ZINC03790700	1323	0.14606971729085647	NO	-
148	ZINC01365815	552	0.1460423462710056	NO	-
149	ZINC00982383	395	0.14597191434371704	NO	-
150	ZINC02760583	885	0.1459632427254703	NO	-
151	ZINC03554519	1276	0.14590731759406078	NO	-
152	ZINC04622971	1689	0.14584477734129284	NO	-
153	ZINC02223606	666	0.14577411235607898	NO	-
154	ZINC01153343	483	0.1457682880780398	NO	-
155	ZINC03473100	1226	0.1457039620045893	NO	-
156	ZINC02211789	654	0.14563189096163087	NO	-
157	ZINC03354537	1096	0.1456225610894833	NO	-
158	ZINC03771837	1309	0.14561792241123173	NO	-
159	ZINC01355781	541	0.14561149747338586	NO	-
160	ZINC03364301	1104	0.14556678646626653	NO	-
161	ZINC02639958	809	0.1454474191984775	NO	-
162	ZINC01325736	528	0.14541104558260406	NO	-
163	ZINC00800461	212	0.14539141790679005	NO	-
164	ZINC03314120	1059	0.14531271433766238	NO	-
165	ZINC04005242	1387	0.14526610468821155	NO	-
166	ZINC00792746	201	0.1451949995922105	NO	-
167	ZINC03566282	1285	0.14518240027553359	NO	-
168	ZINC01196555	497	0.14516543400432771	NO	-
169	ZINC01489280	595	0.14501112457620918	NO	-
170	ZINC01537053	601	0.14487551374948568	NO	-
171	ZINC00671349	89	0.1448743183629933	NO	-
172	ZINC03444557	1197	0.14476804569021534	NO	-
173	ZINC04037576	1419	0.14472419862337813	NO	-
174	ZINC00954702	370	0.14469618003879056	NO	-
175	ZINC00671197	88	0.14468122338435307	NO	-
176	ZINC02659014	845	0.14467450748708413	NO	-
177	ZINC04172756	1508	0.14454753697531586	NO	-
178	ZINC00883837	283	0.1444756701442602	NO	-
179	ZINC04199955	6	0.14431460848351982	YES	3
180	ZINC00595372	18	0.1442912274377579	NO	-
181	ZINC03938237	1372	0.14416565190581904	NO	-
182	ZINC03444557	1196	0.14415588088312428	NO	-
183	ZINC04362936	1605	0.1440512175727513	NO	-
184	ZINC00667360	83	0.144015944446123	NO	-
185	ZINC00928398	341	0.14401395669490535	NO	-
186	ZINC03790700	1322	0.14396037587929675	NO	-
187	ZINC02736010	879	0.14384147544133039	NO	-
188	ZINC02617636	768	0.14381291583635522	NO	-
189	ZINC02639958	810	0.14377222362266343	NO	-
190	ZINC04053794	1431	0.1436919863517441	NO	-
191	ZINC00671358	91	0.1436654780942032	NO	-
192	ZINC04005138	1385	0.143589643001923	NO	-
193	ZINC02210613	653	0.1435693098995412	NO	-
194	ZINC03187175	1010	0.14354968291152284	NO	-
195	ZINC04492831	1657	0.1435060158459123	NO	-
196	ZINC04199939	17	0.14347865731531045	YES	13
197	ZINC01057203	435	0.14340170882930953	NO	-
198	ZINC03022463	964	0.14320478403285203	NO	-
199	ZINC00679725	103	0.14314346219495272	NO	-
200	ZINC02848353	900	0.14309806667246294	NO	-
201	ZINC00780479	169	0.14294308529361513	NO	-
202	ZINC00880887	272	0.1428741807549017	NO	-
203	ZINC02075109	624	0.1428539996406768	NO	-
204	ZINC00705552	118	0.142844320280162	NO	-
205	ZINC03553607	1275	0.14276353493733637	NO	-
206	ZINC03024970	975	0.14264214985622245	NO	-
207	ZINC00652462	69	0.14262759157697402	NO	-
208	ZINC03771837	1310	0.14258213878529966	NO	-
209	ZINC03444557	1195	0.14258131877826397	NO	-
210	ZINC01466399	586	0.14250713311671595	NO	-
211	ZINC02013822	619	0.14248673249693872	NO	-
212	ZINC00671108	87	0.14247942592651314	NO	-
213	ZINC00671354	90	0.14245597990450018	NO	-
214	ZINC00680098	104	0.14244192554466026	NO	-
215	ZINC02004081	618	0.14237201062439767	NO	-
216	ZINC03601977	1295	0.14237017803187121	NO	-
217	ZINC01051722	431	0.1423505389270409	NO	-
218	ZINC00796298	206	0.14233652753824985	NO	-
219	ZINC03547296	1272	0.14226806469404613	NO	-
220	ZINC02240495	676	0.14225951355786032	NO	-
221	ZINC02624439	781	0.14225699003440845	NO	-
222	ZINC03030285	977	0.14220173050052368	NO	-
223	ZINC00936865	355	0.1422000712296708	NO	-
224	ZINC02853249	904	0.14218796098183234	NO	-
225	ZINC02458019	731	0.14208924161556416	NO	-
226	ZINC00794096	204	0.14203510894061314	NO	-
227	ZINC04360888	1603	0.14199225064795087	NO	-
228	ZINC03786587	1317	0.14188919014257168	NO	-
229	ZINC03820060	1349	0.14188060812514713	NO	-
230	ZINC02976982	948	0.14169180431004497	NO	-
231	ZINC01058372	436	0.14154556409502908	NO	-
232	ZINC04093236	1457	0.14154102175650693	NO	-
233	ZINC04316131	1573	0.14136326714537018	NO	-
234	ZINC00937603	358	0.14128851870618275	NO	-
235	ZINC02693695	859	0.14107460920274267	NO	-
236	ZINC00675241	94	0.14099563800822335	NO	-
237	ZINC03021347	961	0.1409437757376349	NO	-
238	ZINC00791367	196	0.14089329399894546	NO	-
239	ZINC00677033	102	0.14076517071136765	NO	-
240	ZINC00946509	366	0.140763155472298	NO	-
241	ZINC00956663	373	0.14068289697204708	NO	-
242	ZINC02218349	661	0.14064259586352004	NO	-
243	ZINC00752640	147	0.14062956261430276	NO	-
244	ZINC02172716	635	0.14058511676632404	NO	-
245	ZINC01269505	513	0.14039931371705838	NO	-
246	ZINC00715649	124	0.1403556135845685	NO	-
247	ZINC03549272	1273	0.14032642905214485	NO	-
248	ZINC00793029	203	0.14018499988728078	NO	-
249	ZINC00597525	20	0.14014537746611888	NO	-
250	ZINC04183942	1513	0.14013196076563383	NO	-
251	ZINC01126864	469	0.14011643756328268	NO	-
252	ZINC03354218	1094	0.14007435068389718	NO	-
253	ZINC00639019	51	0.14000542630859567	NO	-
254	ZINC02073909	623	0.14000125664130225	NO	-
255	ZINC02457909	730	0.13997861100448641	NO	-
256	ZINC03581533	1289	0.13986960825297923	NO	-
257	ZINC02184847	636	0.13978156625672988	NO	-
258	ZINC00676831	101	0.1397341359469818	NO	-
259	ZINC03230806	1025	0.13961346831650626	NO	-
260	ZINC04092462	1454	0.13959237604153843	NO	-
261	ZINC03806382	1333	0.13952213658388898	NO	-
262	ZINC00839782	239	0.1394672233712197	NO	-
263	ZINC00804699	214	0.13907065519897696	NO	-
264	ZINC02594530	760	0.13898634480350266	NO	-
265	ZINC03242227	1034	0.13897213981933773	NO	-
266	ZINC03532790	1262	0.1389586327336806	NO	-
267	ZINC04346960	1597	0.13870437441637146	NO	-
268	ZINC04622971	1688	0.13862069388063158	NO	-
269	ZINC04472799	1643	0.1385992467912004	NO	-
270	ZINC03069412	1005	0.1384940792482132	NO	-
271	ZINC03214128	1016	0.13835167537292173	NO	-
272	ZINC03232029	1026	0.13831824942874235	NO	-
273	ZINC04005335	1390	0.13819152737869023	NO	-
274	ZINC02695003	861	0.13809592569093496	NO	-
275	ZINC01007136	407	0.138017011783312	NO	-
276	ZINC03991412	1384	0.13799222562601718	NO	-
277	ZINC04172377	1503	0.1379708964148924	NO	-
278	ZINC03811778	1345	0.13784716812897063	NO	-
279	ZINC00660113	75	0.13784282353405836	NO	-
280	ZINC00837784	237	0.13783258303346876	NO	-
281	ZINC00952310	369	0.13782746823203057	NO	-
282	ZINC03811776	1342	0.13782254976891167	NO	-
283	ZINC02916666	931	0.13769573914982647	NO	-
284	ZINC03030308	979	0.13766326070200732	NO	-
285	ZINC03369283	1110	0.13766160792482435	NO	-
286	ZINC00538404	21	0.13750934165690162	YES	17
287	ZINC04636268	1696	0.1374952825298505	NO	-
288	ZINC01436877	580	0.13749479880834312	NO	-
289	ZINC02865327	911	0.1374943748712147	NO	-
290	ZINC04058730	1439	0.13743676102524655	NO	-
291	ZINC03435272	1188	0.1374121808919476	NO	-
292	ZINC03334544	1078	0.13717627917695366	NO	-
293	ZINC02294814	691	0.13707900149927743	NO	-
294	ZINC02417054	722	0.13705941051285112	NO	-
295	ZINC03556086	1281	0.13699960360960745	NO	-
296	ZINC04172377	1505	0.13686195688241043	NO	-
297	ZINC01087340	452	0.13652176276576897	NO	-
298	ZINC03233764	1027	0.13634372075096346	NO	-
299	ZINC00792736	199	0.13628352811480485	NO	-
300	ZINC03811776	1343	0.13600406843868101	NO	-
301	ZINC04622839	1685	0.13595056753142815	NO	-
302	ZINC03778470	1311	0.13594382088955045	NO	-
303	ZINC01501374	599	0.13574471079378178	NO	-
304	ZINC04070507	1445	0.13566574135255033	NO	-
305	ZINC04199925	20	0.13562199876837747	YES	16
306	ZINC00624336	34	0.13560963933298023	NO	-
307	ZINC04181514	1512	0.13560663000348216	NO	-
308	ZINC03248773	1035	0.1354918970444199	NO	-
309	ZINC03376622	1118	0.13545810769891967	NO	-
310	ZINC00676646	100	0.13543470107686384	NO	-
311	ZINC04037576	1420	0.13526025055821342	NO	-
312	ZINC03856091	1363	0.13521905289755243	NO	-
313	ZINC03806123	1332	0.1351674777806822	NO	-
314	ZINC01158243	484	0.1350598872616147	NO	-
315	ZINC03022572	966	0.13502137845420714	NO	-
316	ZINC01495924	597	0.1350061077365985	NO	-
317	ZINC02511874	759	0.13499923759203653	NO	-
318	ZINC04136460	1479	0.1347690471368561	NO	-
319	ZINC03808646	1339	0.13469935860795432	NO	-
320	ZINC03425610	1177	0.1346253306158817	NO	-
321	ZINC03578645	1287	0.1346078769518498	NO	-
322	ZINC03354218	1095	0.13448507606665233	NO	-
323	ZINC04284104	1554	0.13444979232863058	NO	-
324	ZINC00793028	202	0.1344483357622438	NO	-
325	ZINC00921140	329	0.13440712722354253	NO	-
326	ZINC03625176	1305	0.13436898405584977	NO	-
327	ZINC01043199	427	0.13436669534959625	NO	-
328	ZINC03047880	995	0.13432433009200276	NO	-
329	ZINC02800444	893	0.1342632828587312	NO	-
330	ZINC04138788	1483	0.1342425022631035	NO	-
331	ZINC03790707	1324	0.13409136217531906	NO	-
332	ZINC04005418	1396	0.13403118553349577	NO	-
333	ZINC03811778	1344	0.13399875056353333	NO	-
334	ZINC02441295	728	0.1339014066959621	NO	-
335	ZINC00629507	40	0.1338828633692516	NO	-
336	ZINC01395469	569	0.13374092662697254	NO	-
337	ZINC01264128	510	0.13373932372846808	NO	-
338	ZINC04492831	1658	0.1337390595608656	NO	-
339	ZINC00591206	13	0.1336925154018188	NO	-
340	ZINC04005418	1395	0.1336547137677429	NO	-
341	ZINC04517921	1673	0.13363341941463008	NO	-
342	ZINC03407089	1152	0.13360004440617984	NO	-
343	ZINC03441128	1191	0.1335182690086011	NO	-
344	ZINC03605566	1297	0.13342673509763908	NO	-
345	ZINC03820836	1353	0.13340877748611565	NO	-
346	ZINC02648837	822	0.13333010608770815	NO	-
347	ZINC04492831	1661	0.13329666236033802	NO	-
348	ZINC03391474	1136	0.1332567773292343	NO	-
349	ZINC03856091	1361	0.13304394302469516	NO	-
350	ZINC04240483	1532	0.13287913609390867	NO	-
351	ZINC00940635	362	0.1328296670063682	NO	-
352	ZINC00778975	163	0.13275988077002562	NO	-
353	ZINC03605564	1296	0.13275977252594423	NO	-
354	ZINC01443729	582	0.13269972430097904	NO	-
355	ZINC03217010	1018	0.13267230210298236	NO	-
356	ZINC04005403	1394	0.1326384655029659	NO	-
357	ZINC04036287	1418	0.1326025928601568	NO	-
358	ZINC03331683	1074	0.1325969283746679	NO	-
359	ZINC01117622	465	0.1325326326714964	NO	-
360	ZINC03808646	1338	0.13252116943875797	NO	-
361	ZINC04048633	1427	0.1325141257088469	NO	-
362	ZINC03216017	1017	0.13231864759172737	NO	-
363	ZINC03054107	1000	0.13229738808648334	NO	-
364	ZINC00880824	271	0.1321631596582338	NO	-
365	ZINC03811774	1340	0.13210459721321355	NO	-
366	ZINC01035584	423	0.1320986090460411	NO	-
367	ZINC02734795	878	0.13209518634311454	NO	-
368	ZINC02721987	873	0.13204725525240024	NO	-
369	ZINC03241605	1033	0.1319509671558853	NO	-
370	ZINC03417795	1168	0.13192995221286222	NO	-
371	ZINC00702494	112	0.13192767983592057	NO	-
372	ZINC03425694	1178	0.13191215440886916	NO	-
373	ZINC02340289	703	0.13188525247169108	NO	-
374	ZINC00640259	55	0.1317859079207423	NO	-
375	ZINC01325619	527	0.13175209604291474	NO	-
376	ZINC02849486	901	0.13174302062596227	NO	-
377	ZINC03413375	1162	0.13172864701254564	NO	-
378	ZINC01368322	563	0.1316958393588814	NO	-
379	ZINC00702496	113	0.1316443630126185	NO	-
380	ZINC04596095	1676	0.13160850174003796	NO	-
381	ZINC04633649	1695	0.131602140410423	NO	-
382	ZINC04485763	1647	0.13157313885766575	NO	-
383	ZINC03334547	1079	0.13148465966814388	NO	-
384	ZINC04606797	1679	0.13135215556215588	NO	-
385	ZINC03425708	1179	0.13134124966595834	NO	-
386	ZINC00645253	62	0.13125860307279852	NO	-
387	ZINC03392996	1137	0.13113404584364718	NO	-
388	ZINC01507961	600	0.1311296708316956	NO	-
389	ZINC00720300	130	0.13112708143293317	NO	-
390	ZINC01164767	491	0.1310783481735664	NO	-
391	ZINC02305771	693	0.1310618987007811	NO	-
392	ZINC02216177	658	0.1310007500591333	NO	-
393	ZINC03561229	1283	0.13084536653565038	NO	-
394	ZINC00674609	92	0.13084421648448902	NO	-
395	ZINC02265575	688	0.13080728818163162	NO	-
396	ZINC02662347	849	0.13072882085815205	NO	-
397	ZINC03803183	1328	0.13071994699750283	NO	-
398	ZINC01424151	574	0.1306860580679551	NO	-
399	ZINC03957875	1377	0.1306666719136228	NO	-
400	ZINC04622664	1683	0.13053150624942728	NO	-
401	ZINC03856091	1362	0.13044295621272264	NO	-
402	ZINC03798971	1327	0.13042862814277287	NO	-
403	ZINC00810761	225	0.13037291884705451	NO	-
404	ZINC04048810	1430	0.13027927818177787	NO	-
405	ZINC02649773	823	0.13027818391446505	NO	-
406	ZINC02433610	724	0.13027461403788324	NO	-
407	ZINC02459877	738	0.13024856710004218	NO	-
408	ZINC00840844	244	0.13024441090373387	NO	-
409	ZINC03497028	1241	0.130226998296815	NO	-
410	ZINC03461854	1216	0.13015006384810052	NO	-
411	ZINC04273449	1550	0.13008020702216716	NO	-
412	ZINC01347153	536	0.12981868470534366	NO	-
413	ZINC04174144	1510	0.12969412294217872	NO	-
414	ZINC03020928	959	0.129667172628554	NO	-
415	ZINC00587903	10	0.12962237882698627	NO	-
416	ZINC00594778	16	0.12955486174640696	NO	-
417	ZINC02465339	744	0.1295488696431624	NO	-
418	ZINC02868962	914	0.12948482242836712	NO	-
419	ZINC02699298	862	0.12947379199866393	NO	-
420	ZINC01537057	602	0.1293532819587369	NO	-
421	ZINC04260741	1549	0.12935314456211064	NO	-
422	ZINC03937946	1371	0.129337075805614	NO	-
423	ZINC00783724	181	0.12933373873047047	NO	-
424	ZINC04005421	1397	0.12932936699337572	NO	-
425	ZINC04048633	1428	0.12930845863059467	NO	-
426	ZINC04048810	1429	0.12925854788118818	NO	-
427	ZINC04013189	1400	0.1291093406464552	NO	-
428	ZINC04199926	26	0.12894770610629425	YES	22
429	ZINC00840433	241	0.12881774506624113	NO	-
430	ZINC01132589	472	0.12872631812210253	NO	-
431	ZINC02891140	926	0.12872151452306635	NO	-
432	ZINC04168470	1498	0.12868449914489022	NO	-
433	ZINC04005421	1398	0.1286301602193296	NO	-
434	ZINC00991093	398	0.12860490674142247	NO	-
435	ZINC04597608	1678	0.12857268134143487	NO	-
436	ZINC02884129	923	0.1285019429628481	NO	-
437	ZINC04142115	1486	0.128501230037327	NO	-
438	ZINC00921016	327	0.12840014069695188	NO	-
439	ZINC03802172	10	0.12834217211242385	YES	7
440	ZINC04013192	1402	0.12830798566242196	NO	-
441	ZINC00812122	227	0.1282532280954508	NO	-
442	ZINC01658655	606	0.12823431148124043	NO	-
443	ZINC02459869	737	0.1282291673974121	NO	-
444	ZINC04425883	1633	0.12820731232899024	NO	-
445	ZINC00920900	325	0.1281118577882235	NO	-
446	ZINC00792738	200	0.12810362302569692	NO	-
447	ZINC04623042	1690	0.1280923641162706	NO	-
448	ZINC00913645	313	0.12804875675864172	NO	-
449	ZINC00783716	180	0.12804475273715668	NO	-
450	ZINC01549595	603	0.12798697383140184	NO	-
451	ZINC00932995	349	0.12796991326109186	NO	-
452	ZINC04048633	1426	0.1279281703503309	NO	-
453	ZINC04172377	1504	0.12789014104439012	NO	-
454	ZINC03390792	1133	0.12788789457446847	NO	-
455	ZINC02916034	930	0.1278174523519857	NO	-
456	ZINC00675719	95	0.1277180031695062	NO	-
457	ZINC00730375	137	0.1277058024397543	NO	-
458	ZINC00812608	228	0.12756514586719064	NO	-
459	ZINC03820060	1348	0.1275347103424	NO	-
460	ZINC02351145	708	0.12733712177382397	NO	-
461	ZINC00587903	9	0.12733046047261162	NO	-
462	ZINC02858403	907	0.12728790650392816	NO	-
463	ZINC03020917	958	0.12722509067654814	NO	-
464	ZINC00638519	50	0.127204192077694	NO	-
465	ZINC04035221	1408	0.1271064407289217	NO	-
466	ZINC03987100	1381	0.12707803563036857	NO	-
467	ZINC04036090	1413	0.12707427578763875	NO	-
468	ZINC02973502	947	0.12705606980844905	NO	-
469	ZINC03437486	1189	0.12705592092817755	NO	-
470	ZINC03511449	1249	0.12693371510808094	NO	-
471	ZINC04281758	1553	0.12692736055322051	NO	-
472	ZINC03554574	1277	0.1268305631511671	NO	-
473	ZINC03022594	967	0.12682138914428878	NO	-
474	ZINC04005335	1389	0.12681328547880338	NO	-
475	ZINC03398735	1142	0.12681172802792712	NO	-
476	ZINC00705542	117	0.12677908354062428	NO	-
477	ZINC01034905	422	0.12676739941948575	NO	-
478	ZINC03384763	1127	0.1267042024552554	NO	-
479	ZINC00706272	120	0.12669519184483088	NO	-
480	ZINC02631999	796	0.12662503056872315	NO	-
481	ZINC04492123	1653	0.12660983829463185	NO	-
482	ZINC03789135	1321	0.12660448188128906	NO	-
483	ZINC02481093	754	0.12656985882340027	NO	-
484	ZINC03020968	960	0.12655830422823483	NO	-
485	ZINC00840803	243	0.12653882399625851	NO	-
486	ZINC01196218	495	0.12644654107353995	NO	-
487	ZINC01380243	565	0.1263937822286749	NO	-
488	ZINC00705653	119	0.12632265270745177	NO	-
489	ZINC04490591	1652	0.1263063205843719	NO	-
490	ZINC02969632	943	0.12626137041057992	NO	-
491	ZINC00950373	368	0.12618978673395634	NO	-
492	ZINC00921020	328	0.12616903927423417	NO	-
493	ZINC00812121	226	0.12608895105707077	NO	-
494	ZINC04240483	1534	0.12607872417341348	NO	-
495	ZINC03417795	1166	0.12607569166201002	NO	-
496	ZINC03020604	957	0.12606179861980085	NO	-
497	ZINC01867307	613	0.12593038050959973	NO	-
498	ZINC04013192	1401	0.12587358557765174	NO	-
499	ZINC00702557	114	0.12584026074917878	NO	-
500	ZINC03228621	1023	0.12575709586052983	NO	-
501	ZINC04070089	1444	0.12561823156546073	NO	-
502	ZINC02480421	752	0.12561354737033825	NO	-
503	ZINC00913818	317	0.1255185239983978	NO	-
504	ZINC04319530	1578	0.1254635733566738	NO	-
505	ZINC02875537	918	0.12540306507718563	NO	-
506	ZINC04156554	1491	0.125393328125174	NO	-
507	ZINC01425941	575	0.12534161736917146	NO	-
508	ZINC03532786	1261	0.1252118910265111	NO	-
509	ZINC02265866	689	0.12520716054038547	NO	-
510	ZINC02342283	704	0.1251469822771099	NO	-
511	ZINC03240984	1032	0.1250816201017783	NO	-
512	ZINC03430723	1182	0.1250464934925783	NO	-
513	ZINC03579473	1288	0.125019648916118	NO	-
514	ZINC02459864	736	0.12496533120808549	NO	-
515	ZINC00780084	164	0.12492443292350928	NO	-
516	ZINC04297060	1560	0.12490625414297418	NO	-
517	ZINC02788299	887	0.12489640686540825	NO	-
518	ZINC02478458	750	0.12485824450562791	NO	-
519	ZINC00932923	348	0.12482807263945452	NO	-
520	ZINC04166901	1495	0.12481369057445982	NO	-
521	ZINC03405473	1151	0.1247559887236752	NO	-
522	ZINC03816336	1347	0.12467191018766327	NO	-
523	ZINC04168470	1497	0.12460664347782152	NO	-
524	ZINC03973126	16	0.1245948322626521	YES	12
525	ZINC04048633	1425	0.12454847591234018	NO	-
526	ZINC00720300	131	0.12448864187250101	NO	-
527	ZINC03410783	1156	0.12439981293153657	NO	-
528	ZINC02435899	726	0.12436875668729495	NO	-
529	ZINC01423913	573	0.12435527480370624	NO	-
530	ZINC02192596	637	0.12428147471242934	NO	-
531	ZINC03240965	1031	0.12426109361117836	NO	-
532	ZINC04315755	1568	0.1242483976742228	NO	-
533	ZINC01795895	611	0.12422669223442763	NO	-
534	ZINC04240483	1533	0.12419772137878653	NO	-
535	ZINC04260654	1546	0.12416198831688753	NO	-
536	ZINC01069440	444	0.12410928477829657	NO	-
537	ZINC03362835	1102	0.12410054404272258	NO	-
538	ZINC03391031	1134	0.12409587812889887	NO	-
539	ZINC01246386	508	0.12392351956612821	NO	-
540	ZINC01237511	504	0.12390081090896335	NO	-
541	ZINC03887128	1366	0.12389808818564366	NO	-
542	ZINC04252247	1543	0.12388459326767136	NO	-
543	ZINC00840453	242	0.12351126988783225	NO	-
544	ZINC03047721	992	0.12350596120244366	NO	-
545	ZINC02502014	757	0.12349122675461563	NO	-
546	ZINC01443803	583	0.12346397326062447	NO	-
547	ZINC01077371	447	0.12339940432646129	NO	-
548	ZINC04151305	1488	0.12339082180737192	NO	-
549	ZINC01034529	421	0.12337058577135789	NO	-
550	ZINC03359082	1098	0.1233526440821822	NO	-
551	ZINC02618427	770	0.12334260994924685	NO	-
552	ZINC03556029	1280	0.12332922428999224	NO	-
553	ZINC04327967	1586	0.1232845384037605	NO	-
554	ZINC01136175	475	0.12324161734208236	NO	-
555	ZINC00873243	264	0.12321842539969677	NO	-
556	ZINC00696107	109	0.12320943317469568	NO	-
557	ZINC02629253	793	0.12318680542311918	NO	-
558	ZINC03047738	993	0.12305489558887783	NO	-
559	ZINC00667002	81	0.1230459552502004	NO	-
560	ZINC00923110	332	0.12303683336042012	NO	-
561	ZINC01003661	405	0.12303209487049736	NO	-
562	ZINC00922571	330	0.12301477751796212	NO	-
563	ZINC04620261	1680	0.12299407733737404	NO	-
564	ZINC02359564	710	0.12299130978109807	NO	-
565	ZINC02216674	659	0.12298515697331641	NO	-
566	ZINC02938327	935	0.122981034974075	NO	-
567	ZINC03334605	1081	0.122963323785102	NO	-
568	ZINC00711923	122	0.1229214837262879	NO	-
569	ZINC02225318	669	0.12287792789099435	NO	-
570	ZINC02650405	827	0.12279681309493806	NO	-
571	ZINC03067696	1004	0.12276296118255078	NO	-
572	ZINC00703708	116	0.12270819985719214	NO	-
573	ZINC00640186	54	0.12265782262436552	NO	-
574	ZINC03334564	1080	0.12265012773377823	NO	-
575	ZINC03417795	1167	0.12260667770498761	NO	-
576	ZINC03384326	1124	0.12252619556932268	NO	-
577	ZINC01386375	567	0.12250647268572526	NO	-
578	ZINC03391063	1135	0.12238604091595201	NO	-
579	ZINC04623109	1691	0.12238096124158443	NO	-
580	ZINC04036160	1417	0.1223744222322296	NO	-
581	ZINC01367800	562	0.12229676293705691	NO	-
582	ZINC02865320	910	0.12227104322485838	NO	-
583	ZINC03840314	1355	0.12226637931025698	NO	-
584	ZINC03525005	1256	0.1222253051946654	NO	-
585	ZINC03808223	1336	0.12218128164829577	NO	-
586	ZINC03841806	1358	0.12215725470939723	NO	-
587	ZINC03806391	1335	0.12209234480057964	NO	-
588	ZINC02653462	833	0.12207279181345007	NO	-
589	ZINC02336458	698	0.12206026850727766	NO	-
590	ZINC04315957	1571	0.1220379894812351	NO	-
591	ZINC02965009	942	0.12197023066280167	NO	-
592	ZINC04036109	1415	0.12184414827723206	NO	-
593	ZINC00711358	121	0.1217419536988804	NO	-
594	ZINC04077697	1446	0.12169820709389256	NO	-
595	ZINC02231896	672	0.121469667268321	NO	-
596	ZINC04199927	24	0.12136243070951269	YES	20
597	ZINC00625723	38	0.1212044132013048	NO	-
598	ZINC03962944	1378	0.12116069694768088	NO	-
599	ZINC00634594	48	0.12112764722555198	NO	-
600	ZINC04078937	1448	0.1210472436473925	NO	-
601	ZINC02616521	765	0.12102584465081281	NO	-
602	ZINC00807891	224	0.12100948871764593	NO	-
603	ZINC03321623	1066	0.12092375762308291	NO	-
604	ZINC04168470	1496	0.12090900665510658	NO	-
605	ZINC01470007	588	0.12084018634467524	NO	-
606	ZINC02459878	739	0.1208252501728719	NO	-
607	ZINC04059504	1441	0.1207541551088288	NO	-
608	ZINC04059505	1442	0.12074446179320014	NO	-
609	ZINC00854328	251	0.12055390679909106	NO	-
610	ZINC02629019	792	0.12045648722033647	NO	-
611	ZINC00991168	399	0.12041661142310127	NO	-
612	ZINC02214581	656	0.12035962412956235	NO	-
613	ZINC04642292	1697	0.12029155804695245	NO	-
614	ZINC04414962	1628	0.12024244977714221	NO	-
615	ZINC04138685	1481	0.1202347191632138	NO	-
616	ZINC01447213	585	0.1202148205974685	NO	-
617	ZINC00814804	232	0.12013071765564687	NO	-
618	ZINC00780084	165	0.12012739627046287	NO	-
619	ZINC00630835	44	0.12000546583633404	NO	-
620	ZINC02207848	650	0.12000108584314349	NO	-
621	ZINC01365737	549	0.11996055305853767	NO	-
622	ZINC01325591	526	0.11972691080845171	NO	-
623	ZINC04036102	1414	0.11955915939980406	NO	-
624	ZINC00935538	352	0.11955470417313271	NO	-
625	ZINC00702251	110	0.11950962484280066	NO	-
626	ZINC04199947	9	0.11946631969417598	YES	6
627	ZINC04623109	1692	0.11941452860113329	NO	-
628	ZINC01130005	471	0.11940098233843237	NO	-
629	ZINC02883381	922	0.11937826232100716	NO	-
630	ZINC00720430	132	0.11920582024294783	NO	-
631	ZINC00913818	316	0.11919869194807908	NO	-
632	ZINC01365743	550	0.11915865099650715	NO	-
633	ZINC02365535	712	0.1191555598556992	NO	-
634	ZINC04005371	1391	0.11907158182973138	NO	-
635	ZINC00602018	23	0.11900026396374803	NO	-
636	ZINC02721984	872	0.11898985030434918	NO	-
637	ZINC02622946	776	0.1189738246373561	NO	-
638	ZINC04621418	1681	0.11883782275135513	NO	-
639	ZINC02241398	678	0.11883630258835118	NO	-
640	ZINC02800610	894	0.11879931309226972	NO	-
641	ZINC01105994	457	0.11877969214968631	NO	-
642	ZINC04485763	1648	0.11872105050610217	NO	-
643	ZINC00756868	149	0.11857135497668518	NO	-
644	ZINC02915493	929	0.11856707667293562	NO	-
645	ZINC01111597	461	0.11850409998358095	NO	-
646	ZINC02760492	884	0.11850258807361388	NO	-
647	ZINC03784334	1314	0.11849536044095438	NO	-
648	ZINC03354179	1093	0.11846357610112696	NO	-
649	ZINC04459262	1639	0.11840331747102999	NO	-
650	ZINC00897402	297	0.11837937434164708	NO	-
651	ZINC01080781	449	0.11830990376867205	NO	-
652	ZINC00935537	351	0.11820018893899238	NO	-
653	ZINC02876857	921	0.11813527727922138	NO	-
654	ZINC02852401	903	0.11801398567080366	NO	-
655	ZINC02209500	652	0.11796083847988001	NO	-
656	ZINC00676436	96	0.11789244238508445	NO	-
657	ZINC02224381	667	0.1178497511272086	NO	-
658	ZINC03331683	1073	0.11783518372739896	NO	-
659	ZINC03390675	1132	0.11778501491866201	NO	-
660	ZINC03376216	1117	0.11774534334135903	NO	-
661	ZINC04315960	1572	0.11767014756880542	NO	-
662	ZINC03331683	1072	0.11756592287933193	NO	-
663	ZINC02096954	628	0.11746697798635128	NO	-
664	ZINC00812608	229	0.1174582881482109	NO	-
665	ZINC02258816	683	0.11745157188475927	NO	-
666	ZINC02102568	630	0.11739088801612549	NO	-
667	ZINC02205692	645	0.11737966714937177	NO	-
668	ZINC03374908	1116	0.11731783438646445	NO	-
669	ZINC02862490	909	0.11720298047545462	NO	-
670	ZINC02478220	749	0.11718605229917493	NO	-
671	ZINC02194462	639	0.11713086835926531	NO	-
672	ZINC01036575	426	0.11711069624072702	NO	-
673	ZINC04331724	1590	0.11707768928342975	NO	-
674	ZINC03470483	1225	0.117053058948884	NO	-
675	ZINC00667251	82	0.11699940562649061	NO	-
676	ZINC02408865	719	0.11697983988802046	NO	-
677	ZINC02205961	646	0.11696934754175267	NO	-
678	ZINC04383580	1613	0.11696406480129035	NO	-
679	ZINC01027590	412	0.1169556644630121	NO	-
680	ZINC00702255	111	0.11694157937082579	NO	-
681	ZINC01019741	409	0.1168763679614675	NO	-
682	ZINC03820836	1352	0.11684463601548457	NO	-
683	ZINC01004500	406	0.11679166042935141	NO	-
684	ZINC04036109	1416	0.11675905170382739	NO	-
685	ZINC00642824	56	0.11672532315212641	NO	-
686	ZINC03022720	971	0.1166924951898097	NO	-
687	ZINC01048465	430	0.11669036844400653	NO	-
688	ZINC02390755	715	0.11666851727235905	NO	-
689	ZINC02626228	785	0.11662373492687787	NO	-
690	ZINC00730380	138	0.11659722593697336	NO	-
691	ZINC04143363	1487	0.11656316677978977	NO	-
692	ZINC02365538	713	0.11649887213332008	NO	-
693	ZINC01264371	511	0.11642347876162353	NO	-
694	ZINC00880887	273	0.11640709546064643	NO	-
695	ZINC03470320	1224	0.11636107332704851	NO	-
696	ZINC00646432	67	0.11632158695126577	NO	-
697	ZINC00880752	270	0.11613145258214429	NO	-
698	ZINC00780093	166	0.11606599175234607	NO	-
699	ZINC01964326	617	0.11590608368960086	NO	-
700	ZINC03021831	963	0.11587419471065445	NO	-
701	ZINC02664097	854	0.11582517104172026	NO	-
702	ZINC03778470	1312	0.11578902005605597	NO	-
703	ZINC02637313	808	0.11575864875109473	NO	-
704	ZINC03384450	1125	0.11572647437343674	NO	-
705	ZINC04335419	1595	0.11571363381963859	NO	-
706	ZINC00937954	359	0.11565404818911318	NO	-
707	ZINC03470112	1223	0.11557722658866726	NO	-
708	ZINC00899384	298	0.11554538232044656	NO	-
709	ZINC00918584	323	0.1154780816229483	NO	-
710	ZINC01029367	415	0.11541703571876777	NO	-
711	ZINC01085138	450	0.11539007205657645	NO	-
712	ZINC00805037	219	0.11536718028613042	NO	-
713	ZINC00944851	365	0.11512090450264112	NO	-
714	ZINC00962061	385	0.11509267055441587	NO	-
715	ZINC00958278	376	0.11507836216947692	NO	-
716	ZINC03204364	1013	0.11504895092734072	NO	-
717	ZINC04168534	1499	0.11503982919555483	NO	-
718	ZINC02859715	908	0.11500725251175715	NO	-
719	ZINC00805006	217	0.11496757710874998	NO	-
720	ZINC01355811	542	0.11496682474403695	NO	-
721	ZINC03456102	1209	0.11495578315422297	NO	-
722	ZINC01885642	614	0.11490544545462417	NO	-
723	ZINC02194226	638	0.11486104251034827	NO	-
724	ZINC01431668	578	0.1147813553467847	NO	-
725	ZINC03182771	1008	0.11467948152238609	NO	-
726	ZINC01485252	592	0.11454215038386473	NO	-
727	ZINC04313187	1564	0.11443385516310527	NO	-
728	ZINC04039595	1423	0.114428178487549	NO	-
729	ZINC04168534	1500	0.11439573144174466	NO	-
730	ZINC03351866	1092	0.11434227013778081	NO	-
731	ZINC00904358	302	0.11434130805902465	NO	-
732	ZINC04039592	1421	0.11433205340286423	NO	-
733	ZINC02952754	937	0.11424913914857729	NO	-
734	ZINC00676552	99	0.1142366733404729	NO	-
735	ZINC03923819	1367	0.11409431708841886	NO	-
736	ZINC00630558	41	0.11402080341985293	NO	-
737	ZINC04168534	1501	0.11394431385458557	NO	-
738	ZINC03317807	1063	0.11388673742948525	NO	-
739	ZINC04367449	1606	0.11388114814873417	NO	-
740	ZINC04005138	1386	0.11378343893770893	NO	-
741	ZINC03555594	1279	0.11375071113866261	NO	-
742	ZINC02800269	892	0.11362500837812255	NO	-
743	ZINC02630709	795	0.11340185555448978	NO	-
744	ZINC01362812	543	0.11339762143361276	NO	-
745	ZINC03987362	1382	0.11331367532407415	NO	-
746	ZINC04111231	1472	0.11310982046704114	NO	-
747	ZINC04552939	1674	0.1130810046943743	NO	-
748	ZINC04492831	1659	0.11304666403470903	NO	-
749	ZINC00662162	77	0.1130315767465168	NO	-
750	ZINC03339416	1084	0.11301230897470167	NO	-
751	ZINC00630811	43	0.11297912379234998	NO	-
752	ZINC00791133	189	0.11291930635673585	NO	-
753	ZINC02632326	797	0.11282081508201021	NO	-
754	ZINC02127727	634	0.11278977631439377	NO	-
755	ZINC03188928	1011	0.11276274212240445	NO	-
756	ZINC01027603	413	0.11275876382002571	NO	-
757	ZINC00784618	186	0.11271998365166946	NO	-
758	ZINC03321132	1064	0.1126559383358037	NO	-
759	ZINC03841275	1357	0.1126109793692183	NO	-
760	ZINC00908009	307	0.11260563709202188	NO	-
761	ZINC00687516	108	0.11260168504660605	NO	-
762	ZINC03470071	1222	0.11252312115367916	NO	-
763	ZINC03031796	981	0.11251667552347154	NO	-
764	ZINC03315430	1061	0.11250828890040064	NO	-
765	ZINC00933544	350	0.11249294182770835	NO	-
766	ZINC03417013	1165	0.11248635012431375	NO	-
767	ZINC02219123	663	0.11236433767462514	NO	-
768	ZINC04237264	1531	0.11225757729503347	NO	-
769	ZINC02810688	896	0.11222149570090836	NO	-
770	ZINC03399718	1144	0.11221280310051765	NO	-
771	ZINC00625425	37	0.11213796200801572	NO	-
772	ZINC01282104	515	0.11212596136169661	NO	-
773	ZINC01659150	607	0.11212533804783661	NO	-
774	ZINC03462572	1217	0.11211100057357237	NO	-
775	ZINC02105325	631	0.1120147287065465	NO	-
776	ZINC03276698	1044	0.11200381073465528	NO	-
777	ZINC00883846	284	0.11195860255402694	NO	-
778	ZINC00725020	135	0.11186250765949364	NO	-
779	ZINC01906143	615	0.1117294698214052	NO	-
780	ZINC01428267	576	0.11172437871449317	NO	-
781	ZINC01088370	454	0.11166016214045017	NO	-
782	ZINC00645071	59	0.1115736554593121	NO	-
783	ZINC04225924	1520	0.11157021336054797	NO	-
784	ZINC02656695	839	0.11141748436422746	NO	-
785	ZINC03668243	1308	0.11133111757831346	NO	-
786	ZINC00938704	360	0.11130812391925725	NO	-
787	ZINC00645247	61	0.11129571158086496	NO	-
788	ZINC03555592	1278	0.11122517672705098	NO	-
789	ZINC04492123	1654	0.11119474184439901	NO	-
790	ZINC00905556	304	0.11107884640974183	NO	-
791	ZINC01659942	5	0.11105973770641991	YES	2
792	ZINC03624790	1304	0.11103767563909599	NO	-
793	ZINC03523797	1255	0.11088772035600529	NO	-
794	ZINC00631085	45	0.11084314048685709	NO	-
795	ZINC03363037	1103	0.11078968045526749	NO	-
796	ZINC02627365	788	0.11074876737623972	NO	-
797	ZINC00676437	97	0.11060674224979264	NO	-
798	ZINC00961429	382	0.11056844602910451	NO	-
799	ZINC04586880	1675	0.11041830016396381	NO	-
800	ZINC01467362	587	0.11026791426722202	NO	-
801	ZINC01342347	532	0.11026515292574432	NO	-
802	ZINC03867968	1365	0.11015728066668833	NO	-
803	ZINC03210025	1014	0.11015629161161505	NO	-
804	ZINC02216168	657	0.1100649017463516	NO	-
805	ZINC01353364	537	0.11004381439107251	NO	-
806	ZINC01108189	458	0.11002744785812557	NO	-
807	ZINC04059497	1440	0.10993929403002164	NO	-
808	ZINC00910936	308	0.10988862650043567	NO	-
809	ZINC01365252	545	0.10983074714536696	NO	-
810	ZINC02325561	695	0.10982984997503768	NO	-
811	ZINC03942442	1374	0.10982270041266919	NO	-
812	ZINC03785081	1315	0.10980945970104623	NO	-
813	ZINC03239528	1030	0.10979161291910933	NO	-
814	ZINC00918581	320	0.10978590871394199	NO	-
815	ZINC02397538	717	0.10967666568785264	NO	-
816	ZINC02633271	799	0.10960993900738948	NO	-
817	ZINC00820829	234	0.10957557429840623	NO	-
818	ZINC00923110	333	0.10955180256721361	NO	-
819	ZINC00639865	53	0.10946897839855842	NO	-
820	ZINC04260703	1547	0.10945192594838053	NO	-
821	ZINC01610054	605	0.10941996308076765	NO	-
822	ZINC02956124	938	0.10941056860714006	NO	-
823	ZINC00630798	42	0.10930379862853135	NO	-
824	ZINC01094195	455	0.10927608931263721	NO	-
825	ZINC00593145	14	0.10927408467738871	NO	-
826	ZINC00645072	60	0.10923935867956658	NO	-
827	ZINC02096665	627	0.10916152744570959	NO	-
828	ZINC01265655	512	0.10909933746385991	NO	-
829	ZINC01026912	411	0.1090984721390036	NO	-
830	ZINC01047881	429	0.10909811025240884	NO	-
831	ZINC03236251	1028	0.10905138613961231	NO	-
832	ZINC03317083	1062	0.10895120889217298	NO	-
833	ZINC00791147	190	0.10894876549455473	NO	-
834	ZINC04186531	1514	0.10894195922755197	NO	-
835	ZINC03788500	1319	0.10889240444783278	NO	-
836	ZINC00814807	233	0.10888432793057255	NO	-
837	ZINC02635309	803	0.10883095572881613	NO	-
838	ZINC01238074	505	0.108801018387283	NO	-
839	ZINC02211789	655	0.10877868540564126	NO	-
840	ZINC04309279	1563	0.10876436920888213	NO	-
841	ZINC00807887	223	0.1087055452674684	NO	-
842	ZINC04437049	1634	0.10870240333541108	NO	-
843	ZINC03442532	1193	0.10866383170105856	NO	-
844	ZINC04406190	1621	0.1086283480379514	NO	-
845	ZINC02663520	853	0.10862325722041956	NO	-
846	ZINC04326494	1584	0.10860987126958832	NO	-
847	ZINC02434540	725	0.10860358640837463	NO	-
848	ZINC00644353	58	0.10854237249062762	NO	-
849	ZINC04156554	1489	0.1085277006969047	NO	-
850	ZINC02868636	913	0.10850391279131368	NO	-
851	ZINC04361044	1604	0.10839802225809259	NO	-
852	ZINC00925068	336	0.10825613047026443	NO	-
853	ZINC01128645	470	0.10810285775327493	NO	-
854	ZINC04156554	1490	0.10799416352398944	NO	-
855	ZINC01085741	451	0.10795372967208955	NO	-
856	ZINC04039595	1424	0.10794858054313117	NO	-
857	ZINC00603301	24	0.10794183239029317	NO	-
858	ZINC00774334	154	0.10783322804742844	NO	-
859	ZINC03527508	1257	0.1077198890963179	NO	-
860	ZINC00604311	26	0.10771590366549318	NO	-
861	ZINC04252809	1544	0.10771506497776784	NO	-
862	ZINC04138698	1482	0.10769013311431883	NO	-
863	ZINC04346956	1596	0.10768557038400638	NO	-
864	ZINC00747836	145	0.10760260016168763	NO	-
865	ZINC00814440	230	0.10760014943640578	NO	-
866	ZINC01365439	546	0.10745611078556686	NO	-
867	ZINC03430290	1181	0.10744201153657307	NO	-
868	ZINC01053126	432	0.1073991853474134	NO	-
869	ZINC04385323	1614	0.10737474075591168	NO	-
870	ZINC04199949	11	0.10734639477989008	YES	8
871	ZINC02964513	941	0.10732606804346174	NO	-
872	ZINC03424631	1176	0.10732376235170425	NO	-
873	ZINC04333052	1593	0.10724985803733852	NO	-
874	ZINC02630624	794	0.10720198989922573	NO	-
875	ZINC01573843	604	0.10719712055144275	NO	-
876	ZINC04476664	1644	0.10714691847366639	NO	-
877	ZINC03983350	1380	0.10712503009645902	NO	-
878	ZINC04406190	1622	0.10712438704689851	NO	-
879	ZINC00653323	70	0.1071237906731042	NO	-
880	ZINC02656188	836	0.10708313725026698	NO	-
881	ZINC00965190	390	0.10705014176564649	NO	-
882	ZINC03384639	1126	0.10704827665601457	NO	-
883	ZINC01365447	547	0.10701418485002426	NO	-
884	ZINC00913601	312	0.10700807492953716	NO	-
885	ZINC04423644	1629	0.10699843074751474	NO	-
886	ZINC00599333	21	0.10690866078603263	NO	-
887	ZINC03173125	1006	0.10690269381609	NO	-
888	ZINC03027515	976	0.10685313656691997	NO	-
889	ZINC03273494	1043	0.10685237907088622	NO	-
890	ZINC00878233	268	0.1067816503049811	NO	-
891	ZINC03369196	1109	0.1067630647961326	NO	-
892	ZINC03820834	1351	0.10672595023539182	NO	-
893	ZINC04438423	1635	0.10672436057240088	NO	-
894	ZINC03286377	1050	0.10669426493329376	NO	-
895	ZINC03413029	1161	0.10669218662301125	NO	-
896	ZINC00881630	277	0.10660003466140006	NO	-
897	ZINC04039592	1422	0.10646900722588411	NO	-
898	ZINC02218349	662	0.10645228473175423	NO	-
899	ZINC02628509	790	0.10644009302352242	NO	-
900	ZINC01282132	517	0.10643430950213907	NO	-
901	ZINC01289178	518	0.10638238584482025	NO	-
902	ZINC04326324	1583	0.10636053465004268	NO	-
903	ZINC04425691	1632	0.10633475220842588	NO	-
904	ZINC04320234	1580	0.10629697535106405	NO	-
905	ZINC04315776	1569	0.10627821856827432	NO	-
906	ZINC02794298	888	0.10623025983132506	NO	-
907	ZINC01329071	529	0.10618444975951911	NO	-
908	ZINC04485802	1649	0.10613220955088161	NO	-
909	ZINC00773750	152	0.10612510759472234	NO	-
910	ZINC01282131	516	0.10611718327828397	NO	-
911	ZINC00805009	218	0.106097874537049	NO	-
912	ZINC03454954	1208	0.10609580146801591	NO	-
913	ZINC00870601	259	0.10609350394662924	NO	-
914	ZINC02480250	751	0.1060910247164008	NO	-
915	ZINC03249308	1036	0.10608408009088227	NO	-
916	ZINC03812176	1346	0.10605917090965823	NO	-
917	ZINC00866174	254	0.10604895952133157	NO	-
918	ZINC02264057	686	0.10601321283839812	NO	-
919	ZINC01386378	568	0.10591293731517115	NO	-
920	ZINC02230859	671	0.1059070081480666	NO	-
921	ZINC02343400	705	0.1057198850099094	NO	-
922	ZINC00684919	106	0.10569112778259611	NO	-
923	ZINC04005371	1392	0.10563634887472818	NO	-
924	ZINC02264985	687	0.10560708270403023	NO	-
925	ZINC01196562	498	0.105448910207843	NO	-
926	ZINC01160763	487	0.10540190174263817	NO	-
927	ZINC01445394	584	0.10534377058015572	NO	-
928	ZINC02652593	832	0.10532958147915229	NO	-
929	ZINC03448756	1202	0.10530230562858674	NO	-
930	ZINC04459946	1640	0.105292598517016	NO	-
931	ZINC00595262	17	0.1052836982999628	NO	-
932	ZINC03432687	1185	0.10526773498189597	NO	-
933	ZINC02258745	682	0.1052676052169197	NO	-
934	ZINC01087827	453	0.10521597268924646	NO	-
935	ZINC04139062	1485	0.1050586927310312	NO	-
936	ZINC02217777	660	0.10504660680138968	NO	-
937	ZINC01365561	548	0.1050410522469446	NO	-
938	ZINC03489442	1236	0.10501785024590891	NO	-
939	ZINC03788500	1318	0.10500623230846036	NO	-
940	ZINC03841252	1356	0.10495374856891677	NO	-
941	ZINC04174138	1509	0.10494238863647509	NO	-
942	ZINC04326525	1585	0.10492915448464565	NO	-
943	ZINC00624549	35	0.10492135516609143	NO	-
944	ZINC00723599	134	0.104911715846776	NO	-
945	ZINC01144827	479	0.10479067099928767	NO	-
946	ZINC01196509	496	0.10477217971268432	NO	-
947	ZINC00773835	153	0.10473843967260325	NO	-
948	ZINC03400169	1145	0.10472842637455229	NO	-
949	ZINC00778494	157	0.10468051573561474	NO	-
950	ZINC02664484	855	0.10467861352973602	NO	-
951	ZINC00877416	265	0.10457245109427246	NO	-
952	ZINC02658361	842	0.1045697337343729	NO	-
953	ZINC04251511	1540	0.10442992587916804	NO	-
954	ZINC02647968	821	0.10440829067650455	NO	-
955	ZINC00806746	221	0.10439990259079157	NO	-
956	ZINC00872594	261	0.10434336730933996	NO	-
957	ZINC03024611	974	0.10432836603293892	NO	-
958	ZINC02646797	819	0.10421298160397435	NO	-
959	ZINC01019742	410	0.10420748861706546	NO	-
960	ZINC02236918	675	0.10420103792946751	NO	-
961	ZINC01068305	442	0.104188708171931	NO	-
962	ZINC02952682	936	0.10411080314808906	NO	-
963	ZINC00932508	346	0.10405182641230551	NO	-
964	ZINC02195118	640	0.10402999896061964	NO	-
965	ZINC01330832	530	0.10396280833562369	NO	-
966	ZINC00654537	72	0.10395466176337112	NO	-
967	ZINC01366379	555	0.10387515347268834	NO	-
968	ZINC00918581	321	0.10381476338179783	NO	-
969	ZINC04414044	1627	0.10378257140657439	NO	-
970	ZINC04319614	1579	0.10377323261947813	NO	-
971	ZINC02092644	625	0.10359651995230683	NO	-
972	ZINC03779478	1313	0.10351081874199092	NO	-
973	ZINC02797985	891	0.1034377950943947	NO	-
974	ZINC04036039	1411	0.10338555888298588	NO	-
975	ZINC00913817	315	0.10334278191993489	NO	-
976	ZINC03008476	952	0.10331039400335724	NO	-
977	ZINC01135767	474	0.10330203012327167	NO	-
978	ZINC00795405	205	0.10327191159965796	NO	-
979	ZINC03412674	1160	0.1032091844067416	NO	-
980	ZINC02441621	729	0.10318004982700521	NO	-
981	ZINC04102449	1461	0.10315886667530157	NO	-
982	ZINC04111424	1473	0.1031292413075069	NO	-
983	ZINC02327018	696	0.10308474046285339	NO	-
984	ZINC02634764	802	0.10303703532931091	NO	-
985	ZINC00791192	193	0.10303460389075109	NO	-
986	ZINC02956134	939	0.1030284670271066	NO	-
987	ZINC03350051	1090	0.10291651111469885	NO	-
988	ZINC02809496	895	0.10291487804231553	NO	-
989	ZINC03389775	1130	0.10287414863534916	NO	-
990	ZINC00791178	191	0.10286885667771553	NO	-
991	ZINC04492123	1655	0.10284443109795491	NO	-
992	ZINC03552908	1274	0.10283792733546072	NO	-
993	ZINC00674611	93	0.10277538022197755	NO	-
994	ZINC04199932	23	0.1027648767244346	YES	19
995	ZINC03210179	1015	0.10271206361232595	NO	-
996	ZINC00932160	344	0.10261928616934934	NO	-
997	ZINC03022845	972	0.10253626997774108	NO	-
998	ZINC00778506	158	0.1025212976585248	NO	-
999	ZINC02109268	633	0.10244754049297666	NO	-
1000	ZINC02999918	949	0.10240887345531202	NO	-
1001	ZINC01000728	403	0.10231386171208649	NO	-
1002	ZINC02645742	817	0.1022363604585881	NO	-
1003	ZINC00891752	293	0.10221920365007717	NO	-
1004	ZINC03419936	1172	0.10207252879842212	NO	-
1005	ZINC00780093	167	0.10206688377730853	NO	-
1006	ZINC01342938	533	0.1020171039047707	NO	-
1007	ZINC00881270	275	0.10201545557630613	NO	-
1008	ZINC02480504	753	0.10199929517212893	NO	-
1009	ZINC02263663	684	0.1019882358402637	NO	-
1010	ZINC03433361	1187	0.10198737358263163	NO	-
1011	ZINC03542733	1271	0.10178387286269731	NO	-
1012	ZINC02208721	651	0.10177008690063027	NO	-
1013	ZINC03408169	1153	0.10158378051243129	NO	-
1014	ZINC03955952	1375	0.10157582914940934	NO	-
1015	ZINC02621364	773	0.10153568653723609	NO	-
1016	ZINC04249567	1538	0.10147479728484642	NO	-
1017	ZINC02876332	920	0.10131509546119734	NO	-
1018	ZINC03236275	1029	0.10128663621975363	NO	-
1019	ZINC04089323	1453	0.10128062128683886	NO	-
1020	ZINC03448426	1201	0.10126322347620262	NO	-
1021	ZINC03485425	1232	0.10121766512904928	NO	-
1022	ZINC04293479	1559	0.10117232779225081	NO	-
1023	ZINC01488510	593	0.10112568579947477	NO	-
1024	ZINC00929988	343	0.10105405276608077	NO	-
1025	ZINC00729371	136	0.10098871770767574	NO	-
1026	ZINC03930357	1369	0.10097888217281129	NO	-
1027	ZINC03332866	1075	0.10091838488150197	NO	-
1028	ZINC00791123	188	0.10088822020784763	NO	-
1029	ZINC03501602	1245	0.10087941809210912	NO	-
1030	ZINC03333122	1076	0.10086316814518534	NO	-
1031	ZINC03431434	1183	0.10085056134579144	NO	-
1032	ZINC00881682	278	0.10082371468829215	NO	-
1033	ZINC03301955	1053	0.10081511018476115	NO	-
1034	ZINC00800388	209	0.10073407331405168	NO	-
1035	ZINC04092656	1456	0.10072581627278669	NO	-
1036	ZINC02409784	720	0.1006767751382459	NO	-
1037	ZINC03281977	1048	0.10054461623614623	NO	-
1038	ZINC01034243	420	0.10050237107742664	NO	-
1039	ZINC00646227	65	0.10049323683533326	NO	-
1040	ZINC04308282	1561	0.10046909274329432	NO	-
1041	ZINC02247035	680	0.10045287631690805	NO	-
1042	ZINC02226763	670	0.10044867903495455	NO	-
1043	ZINC01062585	438	0.10043528885716525	NO	-
1044	ZINC00844782	246	0.10041768151644022	NO	-
1045	ZINC03854878	1360	0.10039255312887539	NO	-
1046	ZINC04251511	1542	0.10034157256228751	NO	-
1047	ZINC02347437	706	0.10033279040455752	NO	-
1048	ZINC03370155	1112	0.10029057785562656	NO	-
1049	ZINC04093290	1458	0.10027099010680242	NO	-
1050	ZINC00925367	338	0.10010390809746203	NO	-
1051	ZINC00800443	210	0.10004727937760943	NO	-
1052	ZINC03387763	1129	0.10004418041570795	NO	-
1053	ZINC02624492	782	0.09995733783150951	NO	-
1054	ZINC00918584	322	0.09994985435508237	NO	-
1055	ZINC00667367	84	0.0999326462182892	NO	-
1056	ZINC03390627	1131	0.09992361983303107	NO	-
1057	ZINC00869062	258	0.09982309118429412	NO	-
1058	ZINC04370638	1610	0.09981188990984995	NO	-
1059	ZINC03424255	1175	0.09970244660854123	NO	-
1060	ZINC02616918	766	0.0997001377135552	NO	-
1061	ZINC00778975	161	0.09969153796966729	NO	-
1062	ZINC03452620	1205	0.09956884694620698	NO	-
1063	ZINC00948378	367	0.0995687571748497	NO	-
1064	ZINC00659363	74	0.09954855855369726	NO	-
1065	ZINC01366754	559	0.09931267867201965	NO	-
1066	ZINC04324647	1582	0.09928893136586604	NO	-
1067	ZINC02886293	924	0.09927574188562244	NO	-
1068	ZINC03867968	1364	0.09926206515422091	NO	-
1069	ZINC00932500	345	0.09923759263193023	NO	-
1070	ZINC00913817	314	0.09922996914908591	NO	-
1071	ZINC03256702	1038	0.0991239424779887	NO	-
1072	ZINC04169796	1502	0.09912174535819193	NO	-
1073	ZINC03788500	1320	0.09905147764485543	NO	-
1074	ZINC00806840	222	0.09895179025181099	NO	-
1075	ZINC04388384	1617	0.09891790613952199	NO	-
1076	ZINC02849876	902	0.09889268222468546	NO	-
1077	ZINC01063165	439	0.09879930458136958	NO	-
1078	ZINC00604600	27	0.09879805662800473	NO	-
1079	ZINC00990792	397	0.09877287662357545	NO	-
1080	ZINC00922879	331	0.09870780763456878	NO	-
1081	ZINC04372456	1611	0.0987023545144832	NO	-
1082	ZINC00954788	371	0.09867661651909118	NO	-
1083	ZINC00747828	144	0.09864616616369666	NO	-
1084	ZINC04356248	1602	0.09863007453852683	NO	-
1085	ZINC00719885	126	0.09861532070897001	NO	-
1086	ZINC04102449	1460	0.09859773911369568	NO	-
1087	ZINC02469980	747	0.09854799813880818	NO	-
1088	ZINC02247836	681	0.0985237149850391	NO	-
1089	ZINC02441014	727	0.09846761899971902	NO	-
1090	ZINC03186025	1009	0.09842920305755384	NO	-
1091	ZINC02656831	841	0.09828343483812363	NO	-
1092	ZINC00780855	171	0.09822442997175279	NO	-
1093	ZINC02626010	784	0.09815214537568713	NO	-
1094	ZINC02836351	897	0.09809327001833645	NO	-
1095	ZINC02204998	644	0.09805379956483352	NO	-
1096	ZINC02746261	880	0.09804698127444765	NO	-
1097	ZINC03443044	1194	0.0980444216256776	NO	-
1098	ZINC00878282	269	0.09802748859251419	NO	-
1099	ZINC00961371	381	0.09797193655403408	NO	-
1100	ZINC00964418	388	0.09792080656961058	NO	-
1101	ZINC03452678	1206	0.09779944402087322	NO	-
1102	ZINC01366380	556	0.09766113138597653	NO	-
1103	ZINC00936015	354	0.09764100516605984	NO	-
1104	ZINC00719901	128	0.09762933411661266	NO	-
1105	ZINC02656831	840	0.09759340604910806	NO	-
1106	ZINC01032612	418	0.09758940738110655	NO	-
1107	ZINC01345738	534	0.09754335602991564	NO	-
1108	ZINC02656425	838	0.09753046681840442	NO	-
1109	ZINC02870402	916	0.0975120390394764	NO	-
1110	ZINC00778570	159	0.09744933555487259	NO	-
1111	ZINC04102623	1462	0.09738622171687339	NO	-
1112	ZINC02197625	641	0.09732959139963612	NO	-
1113	ZINC00778975	162	0.09729096873215466	NO	-
1114	ZINC00878150	266	0.09726603022816314	NO	-
1115	ZINC00780855	170	0.09725369470573104	NO	-
1116	ZINC03031348	980	0.0972080469149419	NO	-
1117	ZINC03371506	1113	0.09717856510515355	NO	-
1118	ZINC04106169	1468	0.09716121306357287	NO	-
1119	ZINC03528384	1258	0.09706938948585614	NO	-
1120	ZINC02854640	905	0.0969676762765497	NO	-
1121	ZINC03022666	969	0.09691677714631487	NO	-
1122	ZINC04231112	1522	0.09689260840948391	NO	-
1123	ZINC01238235	506	0.09685646083105182	NO	-
1124	ZINC00964416	387	0.09682957665185696	NO	-
1125	ZINC00774439	155	0.09680936713756996	NO	-
1126	ZINC03448426	1200	0.09672991490090246	NO	-
1127	ZINC01033872	419	0.09670542527098978	NO	-
1128	ZINC00765989	151	0.09665672503291883	NO	-
1129	ZINC03652560	1306	0.09662736605716901	NO	-
1130	ZINC02507795	758	0.09662438377804924	NO	-
1131	ZINC02263908	685	0.09661307798324534	NO	-
1132	ZINC00676524	98	0.09659944741349606	NO	-
1133	ZINC03400433	1146	0.09651522265200783	NO	-
1134	ZINC02720119	870	0.0964975683524357	NO	-
1135	ZINC04106270	1470	0.09644670074522785	NO	-
1136	ZINC02628786	791	0.09636558689324365	NO	-
1137	ZINC03449364	1203	0.0963480190537812	NO	-
1138	ZINC00937496	356	0.09633858825956368	NO	-
1139	ZINC00864062	253	0.09628704190421936	NO	-
1140	ZINC03567740	1286	0.09616443492991929	NO	-
1141	ZINC03467525	1220	0.09610551012923182	NO	-
1142	ZINC00600012	22	0.09606808113315175	NO	-
1143	ZINC03367494	1108	0.09604420485222082	NO	-
1144	ZINC03490984	1237	0.09603370647552657	NO	-
1145	ZINC03611116	1299	0.09602842604911482	NO	-
1146	ZINC04407678	1624	0.09601020358355279	NO	-
1147	ZINC00780941	175	0.09600470742739355	NO	-
1148	ZINC02241071	677	0.09599031994944605	NO	-
1149	ZINC04406190	1623	0.09588220920576637	NO	-
1150	ZINC00880962	274	0.0958709035616735	NO	-
1151	ZINC02750979	881	0.0958636355056065	NO	-
1152	ZINC04373482	1612	0.09584041787066885	NO	-
1153	ZINC02623686	778	0.09579515274698192	NO	-
1154	ZINC01290773	524	0.09578920175413645	NO	-
1155	ZINC00872299	260	0.09578187284500583	NO	-
1156	ZINC00702912	115	0.0957596298561299	NO	-
1157	ZINC02917072	932	0.09574214352721473	NO	-
1158	ZINC01109125	460	0.09572526023900063	NO	-
1159	ZINC02647149	820	0.09565760053784972	NO	-
1160	ZINC01290490	523	0.0956488476195674	NO	-
1161	ZINC03321597	1065	0.09564872312652276	NO	-
1162	ZINC00658402	73	0.0956208153414979	NO	-
1163	ZINC03533716	1267	0.09551459256257469	NO	-
1164	ZINC04199953	13	0.09547838942294642	YES	10
1165	ZINC01056079	433	0.09547315716066554	NO	-
1166	ZINC03792330	25	0.09542207941956564	YES	21
1167	ZINC03410970	1157	0.09537439725968958	NO	-
1168	ZINC01496576	598	0.09535994744790541	NO	-
1169	ZINC00988796	396	0.09534431493476497	NO	-
1170	ZINC01471629	589	0.09519941434064538	NO	-
1171	ZINC02615938	763	0.09514020581617245	NO	-
1172	ZINC04106171	1469	0.09510842109858422	NO	-
1173	ZINC01366719	558	0.09502202604224612	NO	-
1174	ZINC02662553	850	0.09502201267013664	NO	-
1175	ZINC03402641	1149	0.0950008975844131	NO	-
1176	ZINC04251511	1541	0.09499168217217342	NO	-
1177	ZINC01029343	414	0.09490242811260259	NO	-
1178	ZINC00889204	290	0.09486591173699035	NO	-
1179	ZINC04018814	1403	0.09480753726677082	NO	-
1180	ZINC02712329	865	0.09476846864229697	NO	-
1181	ZINC02275041	690	0.09475019916448302	NO	-
1182	ZINC01366151	554	0.0947229811694703	NO	-
1183	ZINC00719441	125	0.09472210483418478	NO	-
1184	ZINC01365762	551	0.09466965248502365	NO	-
1185	ZINC01069440	443	0.094661905345956	NO	-
1186	ZINC00603860	25	0.09464127825654259	NO	-
1187	ZINC00961502	384	0.0946410682544834	NO	-
1188	ZINC04196010	1518	0.09463122332528971	NO	-
1189	ZINC02722842	874	0.09463070133820219	NO	-
1190	ZINC04313293	1565	0.09461249576855466	NO	-
1191	ZINC00660147	76	0.09460692891157628	NO	-
1192	ZINC02645742	816	0.09457230914102006	NO	-
1193	ZINC02660677	846	0.09455969959035535	NO	-
1194	ZINC03182285	1007	0.0945397959563604	NO	-
1195	ZINC03500119	1244	0.09450588192166486	NO	-
1196	ZINC03366494	1106	0.09443766847359679	NO	-
1197	ZINC01355654	540	0.09441994423186252	NO	-
1198	ZINC00719901	127	0.09440051107509553	NO	-
1199	ZINC04319334	1576	0.09438724463010456	NO	-
1200	ZINC03451198	1204	0.09437601517119237	NO	-
1201	ZINC00632610	46	0.09437212515575566	NO	-
1202	ZINC03261859	1039	0.09434330701760021	NO	-
1203	ZINC03051300	999	0.0943421449413694	NO	-
1204	ZINC01297412	525	0.0943328017503758	NO	-
1205	ZINC03379846	1121	0.09426882828361402	NO	-
1206	ZINC00791239	195	0.09421607096307766	NO	-
1207	ZINC00872653	263	0.09420448615704151	NO	-
1208	ZINC00915360	318	0.09417005279823377	NO	-
1209	ZINC03482097	1231	0.09416576466510963	NO	-
1210	ZINC02483561	755	0.09413195512655904	NO	-
1211	ZINC00739452	140	0.09413044843043145	NO	-
1212	ZINC03398258	1141	0.09407664852107285	NO	-
1213	ZINC01443727	581	0.09401633561050765	NO	-
1214	ZINC03420064	1173	0.09401197155039256	NO	-
1215	ZINC01222988	503	0.09394953939333976	NO	-
1216	ZINC03594647	1294	0.09393498463533691	NO	-
1217	ZINC03299329	1051	0.09391900393645855	NO	-
1218	ZINC02664749	856	0.09386310775410021	NO	-
1219	ZINC02636306	805	0.09386058265867384	NO	-
1220	ZINC02921663	933	0.09384389216733376	NO	-
1221	ZINC01115899	464	0.0938085247553587	NO	-
1222	ZINC03410287	1154	0.09379713189950187	NO	-
1223	ZINC03341393	1086	0.09376262859805778	NO	-
1224	ZINC00872597	262	0.09373512329221197	NO	-
1225	ZINC00992222	401	0.09371900497118359	NO	-
1226	ZINC04231122	1523	0.09368683474199298	NO	-
1227	ZINC00790427	187	0.09362525721998226	NO	-
1228	ZINC00915751	319	0.09359419310098648	NO	-
1229	ZINC02796305	890	0.09358021915719957	NO	-
1230	ZINC03499729	1243	0.09356453098785657	NO	-
1231	ZINC04030183	1404	0.0935552638428375	NO	-
1232	ZINC00928345	340	0.09352398448369872	NO	-
1233	ZINC02624742	783	0.0935112294928647	NO	-
1234	ZINC00791180	192	0.09337631970836752	NO	-
1235	ZINC03252412	1037	0.09328506334614002	NO	-
1236	ZINC01126400	468	0.0932469122967708	NO	-
1237	ZINC04309221	1562	0.09323974706260953	NO	-
1238	ZINC01341269	531	0.09322580198222954	NO	-
1239	ZINC03469114	1221	0.09317266454044068	NO	-
1240	ZINC01078142	448	0.09312119444138167	NO	-
1241	ZINC04035985	1409	0.09310836940444103	NO	-
1242	ZINC04470043	1642	0.09305721768199049	NO	-
1243	ZINC00964467	389	0.09297757575574725	NO	-
1244	ZINC02712288	864	0.09295560105732281	NO	-
1245	ZINC02713836	869	0.09295009614249197	NO	-
1246	ZINC03411647	1158	0.09289252471581606	NO	-
1247	ZINC02643558	814	0.09281793587555674	NO	-
1248	ZINC03611121	1300	0.09277932152438886	NO	-
1249	ZINC03533599	1266	0.09274390415081085	NO	-
1250	ZINC03533305	1263	0.09273697069771535	NO	-
1251	ZINC00905649	306	0.09270029829979695	NO	-
1252	ZINC00957903	374	0.09269808036787959	NO	-
1253	ZINC04163751	1494	0.09260805268399268	NO	-
1254	ZINC04369308	1609	0.09255830347412974	NO	-
1255	ZINC03533413	1264	0.09253791343205021	NO	-
1256	ZINC02203663	642	0.09252530110755645	NO	-
1257	ZINC01160971	488	0.0925041157977116	NO	-
1258	ZINC04517147	1672	0.09245067048252595	NO	-
1259	ZINC02970954	945	0.09244531347183228	NO	-
1260	ZINC00888995	288	0.09243710508796063	NO	-
1261	ZINC03520351	1254	0.09243074501289111	NO	-
1262	ZINC01355605	539	0.09240294293901294	NO	-
1263	ZINC01250270	509	0.09239403134834659	NO	-
1264	ZINC00646373	66	0.09237162831053723	NO	-
1265	ZINC02064716	621	0.09232136760861072	NO	-
1266	ZINC02649778	824	0.09229189995741154	NO	-
1267	ZINC00806100	220	0.09226895190289054	NO	-
1268	ZINC02622084	774	0.09223117794920806	NO	-
1269	ZINC02759471	883	0.09220685976421913	NO	-
1270	ZINC03827510	1354	0.09209939808530393	NO	-
1271	ZINC00892883	295	0.09207752989657987	NO	-
1272	ZINC03453961	1207	0.09200822178191129	NO	-
1273	ZINC04499383	1663	0.09198760412269054	NO	-
1274	ZINC03359177	1099	0.09190057897961194	NO	-
1275	ZINC00980841	394	0.09189453007220455	NO	-
1276	ZINC02658584	843	0.09189163184798253	NO	-
1277	ZINC03518042	1252	0.0918162445895789	NO	-
1278	ZINC04501890	1665	0.09181493590304472	NO	-
1279	ZINC03397314	1139	0.09177365188604338	NO	-
1280	ZINC00804712	216	0.09174157210506607	NO	-
1281	ZINC01703520	609	0.09173984100321868	NO	-
1282	ZINC03321727	1067	0.09171289835662605	NO	-
1283	ZINC00791236	194	0.09167091688199094	NO	-
1284	ZINC04139018	1484	0.09162925772445799	NO	-
1285	ZINC02641042	812	0.09149137777222179	NO	-
1286	ZINC00778741	160	0.0914731512397473	NO	-
1287	ZINC03337716	1082	0.09142341720323958	NO	-
1288	ZINC04057176	1433	0.09139492776973847	NO	-
1289	ZINC00800572	213	0.09129048931287181	NO	-
1290	ZINC03022687	970	0.09128128658087246	NO	-
1291	ZINC01067315	440	0.09109466038780846	NO	-
1292	ZINC03009404	955	0.09101635970420582	NO	-
1293	ZINC00882917	281	0.09088259533819143	NO	-
1294	ZINC02406531	718	0.09086079903131598	NO	-
1295	ZINC03022544	965	0.09073823785852785	NO	-
1296	ZINC02841952	899	0.09070061874396443	NO	-
1297	ZINC04510408	1669	0.09062103612359877	NO	-
1298	ZINC03344262	1087	0.09059681574221781	NO	-
1299	ZINC01102534	456	0.09055435579663311	NO	-
1300	ZINC01489874	596	0.09042322064692492	NO	-
1301	ZINC04199948	8	0.0904015665370702	YES	5
1302	ZINC03589779	1292	0.09039394249557178	NO	-
1303	ZINC03312821	1058	0.09033834432109569	NO	-
1304	ZINC04329703	1588	0.09031584690811575	NO	-
1305	ZINC04444314	1636	0.09026477618020745	NO	-
1306	ZINC02890558	925	0.09024996981084885	NO	-
1307	ZINC03936622	1370	0.09024980182262239	NO	-
1308	ZINC04199950	19	0.09022589903849805	YES	15
1309	ZINC01212831	501	0.09022412898546023	NO	-
1310	ZINC00889204	291	0.09020506782880426	NO	-
1311	ZINC04622735	1684	0.0902046195206987	NO	-
1312	ZINC00780855	173	0.09010938121645348	NO	-
1313	ZINC02662088	848	0.0900656237636165	NO	-
1314	ZINC00891752	292	0.08991780048351196	NO	-
1315	ZINC03482010	1230	0.08990667455161408	NO	-
1316	ZINC00719901	129	0.08981475747672457	NO	-
1317	ZINC02928060	934	0.08975771785550427	NO	-
1318	ZINC00827199	235	0.08974110010778277	NO	-
1319	ZINC00919751	324	0.0895609413003717	NO	-
1320	ZINC03533457	1265	0.08955764358126729	NO	-
1321	ZINC02794432	889	0.08953095589887601	NO	-
1322	ZINC04315753	1567	0.08950358596346907	NO	-
1323	ZINC03043876	984	0.08948751120496529	NO	-
1324	ZINC02305465	692	0.08946426566974337	NO	-
1325	ZINC03458080	1210	0.08943426449855232	NO	-
1326	ZINC00928686	342	0.08943411719665519	NO	-
1327	ZINC03405337	1150	0.0894304336584624	NO	-
1328	ZINC03537025	1270	0.08942677119839587	NO	-
1329	ZINC04330046	1589	0.08941865019799704	NO	-
1330	ZINC02636306	806	0.08934073552249755	NO	-
1331	ZINC04035997	1410	0.08923311295927618	NO	-
1332	ZINC00925397	339	0.08923211477423827	NO	-
1333	ZINC01030132	417	0.08919901717170585	NO	-
1334	ZINC04092656	1455	0.08914891685459417	NO	-
1335	ZINC00800450	211	0.08909154840709314	NO	-
1336	ZINC02467806	745	0.08909061256131506	NO	-
1337	ZINC00992216	400	0.08891719709768586	NO	-
1338	ZINC00591139	12	0.0889094538378491	NO	-
1339	ZINC00780855	172	0.08889858566751534	NO	-
1340	ZINC04400841	1618	0.08885698727231404	NO	-
1341	ZINC00888906	286	0.08883954557789002	NO	-
1342	ZINC00958291	377	0.08874742245592387	NO	-
1343	ZINC00736768	139	0.08858695700515998	NO	-
1344	ZINC03374824	1115	0.0885470740126391	NO	-
1345	ZINC03517731	1251	0.08847861927143998	NO	-
1346	ZINC02617220	767	0.08845979803897504	NO	-
1347	ZINC00881628	276	0.0884504509685894	NO	-
1348	ZINC01366880	561	0.08843020537437432	NO	-
1349	ZINC03606170	1298	0.08839867404103077	NO	-
1350	ZINC00977630	393	0.08826185207587203	NO	-
1351	ZINC01203223	500	0.08825412883395427	NO	-
1352	ZINC04036053	1412	0.08824342597067864	NO	-
1353	ZINC01409808	570	0.08822592305815831	NO	-
1354	ZINC02645742	818	0.088215817307913	NO	-
1355	ZINC04351387	1599	0.08820287730460939	NO	-
1356	ZINC04318686	1574	0.08815879921955788	NO	-
1357	ZINC03820834	1350	0.08814150217465244	NO	-
1358	ZINC02909807	928	0.08813321527793844	NO	-
1359	ZINC04249567	1539	0.08810965280573266	NO	-
1360	ZINC02970954	946	0.08809602791630718	NO	-
1361	ZINC02339758	702	0.08805984730352603	NO	-
1362	ZINC00780941	174	0.08803667336612073	NO	-
1363	ZINC04386716	1616	0.08801888702448259	NO	-
1364	ZINC00849564	249	0.08798189982073178	NO	-
1365	ZINC03805367	1329	0.08795550711930754	NO	-
1366	ZINC03285482	1049	0.08794412697897316	NO	-
1367	ZINC00962194	386	0.08794191740774823	NO	-
1368	ZINC03009287	954	0.0879253393182523	NO	-
1369	ZINC01686233	608	0.08786249706268329	NO	-
1370	ZINC01366536	557	0.0877989352814618	NO	-
1371	ZINC02970935	944	0.08774358199974937	NO	-
1372	ZINC00685659	107	0.08767813126641362	NO	-
1373	ZINC03414404	1164	0.08763610994364064	NO	-
1374	ZINC03348060	1088	0.08759769192261625	NO	-
1375	ZINC04233328	1525	0.08751334192742705	NO	-
1376	ZINC00888906	287	0.08748134706500459	NO	-
1377	ZINC03561492	1284	0.08739734078715182	NO	-
1378	ZINC03481959	1229	0.08737073161029034	NO	-
1379	ZINC00645490	64	0.08725798097191562	NO	-
1380	ZINC03399009	1143	0.08718504566220465	NO	-
1381	ZINC02221734	664	0.08711843294565025	NO	-
1382	ZINC01379090	564	0.08707818557615504	NO	-
1383	ZINC03432025	1184	0.08706145248872725	NO	-
1384	ZINC02636306	807	0.08704953566974008	NO	-
1385	ZINC02662942	852	0.08696243320264167	NO	-
1386	ZINC01289249	519	0.08694831640363015	NO	-
1387	ZINC03038886	982	0.08688886231211287	NO	-
1388	ZINC00862234	252	0.08686576486033805	NO	-
1389	ZINC03359475	1100	0.08685196952347977	NO	-
1390	ZINC04516168	1671	0.08683760222107358	NO	-
1391	ZINC04368887	1607	0.08680480749820728	NO	-
1392	ZINC02650313	826	0.08668015020284481	NO	-
1393	ZINC04351804	1600	0.08664875940721357	NO	-
1394	ZINC02067503	622	0.08660356287767594	NO	-
1395	ZINC04231112	1521	0.08651517654478927	NO	-
1396	ZINC03464167	1219	0.08651437043768465	NO	-
1397	ZINC04492816	1656	0.0865139402404503	NO	-
1398	ZINC01366880	560	0.0864566739627155	NO	-
1399	ZINC00892883	296	0.0864105328310554	NO	-
1400	ZINC02095627	626	0.0864088221107948	NO	-
1401	ZINC04191566	1517	0.0863535968496062	NO	-
1402	ZINC03022664	968	0.08629984655785825	NO	-
1403	ZINC03508464	1248	0.08622067792052505	NO	-
1404	ZINC03348195	1089	0.08619769032341934	NO	-
1405	ZINC03498997	1242	0.08613436668892849	NO	-
1406	ZINC03009231	953	0.08603785354741851	NO	-
1407	ZINC00905581	305	0.08603721756520831	NO	-
1408	ZINC03461576	1215	0.0860225552853826	NO	-
1409	ZINC02624012	780	0.08594540144096786	NO	-
1410	ZINC03518615	1253	0.08590234180617691	NO	-
1411	ZINC00925133	337	0.08590134235512766	NO	-
1412	ZINC00844779	245	0.0858415742241365	NO	-
1413	ZINC04411549	1626	0.0858158182121415	NO	-
1414	ZINC00747097	143	0.08575585827639508	NO	-
1415	ZINC03429528	1180	0.08575161048179969	NO	-
1416	ZINC02628079	789	0.08566738339531786	NO	-
1417	ZINC04083273	1449	0.08566122000719668	NO	-
1418	ZINC00958191	375	0.08547734231231338	NO	-
1419	ZINC03395264	1138	0.08546327892090524	NO	-
1420	ZINC00961492	383	0.08543845895580225	NO	-
1421	ZINC02655852	835	0.08542807912093782	NO	-
1422	ZINC01428478	577	0.08540219889291431	NO	-
1423	ZINC00844782	247	0.0854008066160477	NO	-
1424	ZINC03481727	1228	0.08537510188022576	NO	-
1425	ZINC02649780	825	0.08525993261797953	NO	-
1426	ZINC04319402	1577	0.08516875346554739	NO	-
1427	ZINC00881682	279	0.08515732790578047	NO	-
1428	ZINC00910936	309	0.08503741914209983	NO	-
1429	ZINC03956346	1376	0.08503082055308916	NO	-
1430	ZINC00892065	294	0.08498566155113504	NO	-
1431	ZINC02640401	811	0.08495609156789874	NO	-
1432	ZINC04119305	1475	0.08495475658465242	NO	-
1433	ZINC03590172	1293	0.08492082379935129	NO	-
1434	ZINC02616428	764	0.08487882265351065	NO	-
1435	ZINC02713733	868	0.0848474872495677	NO	-
1436	ZINC03923837	1368	0.08484719154725917	NO	-
1437	ZINC00912393	311	0.0847920546389024	NO	-
1438	ZINC04331851	1591	0.08473659698270099	NO	-
1439	ZINC04469002	1641	0.08471367156568425	NO	-
1440	ZINC04425093	1631	0.08469792651260953	NO	-
1441	ZINC03410347	1155	0.08463608863908738	NO	-
1442	ZINC02634592	801	0.08456857855433729	NO	-
1443	ZINC02870291	915	0.08456297681711888	NO	-
1444	ZINC01043600	428	0.08454953533846869	NO	-
1445	ZINC00639701	52	0.08453998347660682	NO	-
1446	ZINC04233349	1526	0.08439395016594474	NO	-
1447	ZINC03221139	1020	0.0842734090105535	NO	-
1448	ZINC04515546	1670	0.08422683567045951	NO	-
1449	ZINC03361071	1101	0.08413687960378376	NO	-
1450	ZINC03824369	12	0.08411794217159824	YES	9
1451	ZINC01415070	571	0.08409916149414984	NO	-
1452	ZINC03805367	1330	0.08409146292355035	NO	-
1453	ZINC02623128	777	0.083999830130026	NO	-
1454	ZINC01289262	521	0.08390280368156731	NO	-
1455	ZINC00932511	347	0.08382860415645858	NO	-
1456	ZINC01143826	478	0.08367330295327256	NO	-
1457	ZINC04354596	1601	0.08364103898033945	NO	-
1458	ZINC03418098	1169	0.08356749526147515	NO	-
1459	ZINC01487393	22	0.08355371647952783	YES	18
1460	ZINC01201775	499	0.08340326057884885	NO	-
1461	ZINC03226685	1021	0.0833636868271502	NO	-
1462	ZINC00799690	208	0.0833330149429223	NO	-
1463	ZINC03008436	951	0.08331537336305651	NO	-
1464	ZINC00954828	372	0.08327498444045589	NO	-
1465	ZINC00784083	185	0.08318428316733197	NO	-
1466	ZINC04088606	1450	0.08317165541933663	NO	-
1467	ZINC03383734	1123	0.08311955399467857	NO	-
1468	ZINC03505223	1246	0.08298941928500753	NO	-
1469	ZINC03532287	1260	0.08294799481070068	NO	-
1470	ZINC04034366	1405	0.08289095277404783	NO	-
1471	ZINC04510181	1668	0.08285048395769772	NO	-
1472	ZINC03340495	1085	0.08280992505449733	NO	-
1473	ZINC02428456	723	0.08276201331250674	NO	-
1474	ZINC04102939	1466	0.08274426000381369	NO	-
1475	ZINC03534285	1269	0.08272438113693208	NO	-
1476	ZINC04329403	1587	0.08259739951388093	NO	-
1477	ZINC04484740	1646	0.082543623002199	NO	-
1478	ZINC02730106	877	0.08247365106350145	NO	-
1479	ZINC00782116	178	0.08244594340598842	NO	-
1480	ZINC03279148	1047	0.08233207671172202	NO	-
1481	ZINC02107378	632	0.0822523342546132	NO	-
1482	ZINC02866604	912	0.08222993778596363	NO	-
1483	ZINC02633614	800	0.08221479304515913	NO	-
1484	ZINC02781010	886	0.08212974172325027	NO	-
1485	ZINC03491603	1238	0.08210756668422478	NO	-
1486	ZINC00911965	310	0.0820111561314476	NO	-
1487	ZINC03022871	973	0.08198227887295483	NO	-
1488	ZINC02100750	629	0.08194481713804583	NO	-
1489	ZINC04368952	1608	0.08184341599702402	NO	-
1490	ZINC04313587	1566	0.08182374187141775	NO	-
1491	ZINC02713731	867	0.0817893139220663	NO	-
1492	ZINC03441723	1192	0.0817258826784267	NO	-
1493	ZINC02049068	620	0.08164720603393787	NO	-
1494	ZINC02655412	834	0.08164556568712676	NO	-
1495	ZINC00852259	250	0.08160295119982673	NO	-
1496	ZINC02347651	707	0.08149193493271845	NO	-
1497	ZINC04093558	1459	0.08140073690961214	NO	-
1498	ZINC04332674	1592	0.0813476838801856	NO	-
1499	ZINC00783958	183	0.08131674783709691	NO	-
1500	ZINC02712922	866	0.08121912968271486	NO	-
1501	ZINC04034819	1406	0.08112876351077646	NO	-
1502	ZINC02312045	694	0.08091580104235943	NO	-
1503	ZINC01132641	473	0.08085051081743258	NO	-
1504	ZINC01289254	520	0.08061618604270387	NO	-
1505	ZINC03055502	1001	0.08061158202589558	NO	-
1506	ZINC00839993	240	0.08060991124541231	NO	-
1507	ZINC04125629	1476	0.0806074119330816	NO	-
1508	ZINC02619263	772	0.08054284063185953	NO	-
1509	ZINC02729365	876	0.08029057878016667	NO	-
1510	ZINC03218702	1019	0.08023327198785013	NO	-
1511	ZINC00782116	179	0.0800381037576665	NO	-
1512	ZINC00742143	142	0.08000555538512669	NO	-
1513	ZINC00742117	141	0.07993428139750612	NO	-
1514	ZINC02727949	875	0.07986940062611998	NO	-
1515	ZINC03277697	1045	0.07985912490392937	NO	-
1516	ZINC00882888	280	0.07982802944910397	NO	-
1517	ZINC04319278	1575	0.07967441049672065	NO	-
1518	ZINC03382851	1122	0.07940762159479996	NO	-
1519	ZINC01070795	446	0.07936209204777059	NO	-
1520	ZINC01810559	612	0.07931937635011896	NO	-
1521	ZINC03534168	1268	0.07930973804838887	NO	-
1522	ZINC04232847	1524	0.07928466013539723	NO	-
1523	ZINC04292102	1558	0.07928237715743319	NO	-
1524	ZINC02221986	665	0.07924569030086706	NO	-
1525	ZINC01035879	424	0.07898789354597742	NO	-
1526	ZINC01242445	507	0.0789720375672338	NO	-
1527	ZINC04285336	1557	0.07896837772139371	NO	-
1528	ZINC04622845	1686	0.07896244333303647	NO	-
1529	ZINC00961356	380	0.07870379117041931	NO	-
1530	ZINC00888995	289	0.07867514674502925	NO	-
1531	ZINC03433286	1186	0.07866193900215716	NO	-
1532	ZINC00905353	303	0.07865978428334154	NO	-
1533	ZINC00580917	8	0.07861502891155492	NO	-
1534	ZINC02712235	863	0.07855469673169428	NO	-
1535	ZINC04386716	1615	0.0784932069975133	NO	-
1536	ZINC00654064	71	0.07847356308171248	NO	-
1537	ZINC03278307	1046	0.07844817304387397	NO	-
1538	ZINC03326310	1069	0.07842864992534819	NO	-
1539	ZINC04284961	1555	0.07838343446060185	NO	-
1540	ZINC02359670	711	0.07827637419022841	NO	-
1541	ZINC00900882	300	0.07822299101476889	NO	-
1542	ZINC03447129	1198	0.07817063613672368	NO	-
1543	ZINC03494741	1240	0.07802619782475435	NO	-
1544	ZINC03621453	1303	0.07798906974451993	NO	-
1545	ZINC00902688	301	0.07797733508421359	NO	-
1546	ZINC04109214	1471	0.07790655702499817	NO	-
1547	ZINC02650956	828	0.07781361831146773	NO	-
1548	ZINC02652182	830	0.0777852379340048	NO	-
1549	ZINC01346552	535	0.07767789900818088	NO	-
1550	ZINC03489020	1235	0.07763602382749715	NO	-
1551	ZINC00626456	39	0.077489510209471	NO	-
1552	ZINC03586094	1291	0.07747896183817522	NO	-
1553	ZINC01029685	416	0.07742437856716088	NO	-
1554	ZINC04102939	1467	0.07726796809444224	NO	-
1555	ZINC03850308	1359	0.07726583819470698	NO	-
1556	ZINC00849277	248	0.07691180345059498	NO	-
1557	ZINC03414399	1163	0.0769032508630566	NO	-
1558	ZINC02662889	851	0.07689691129309169	NO	-
1559	ZINC02241582	679	0.07681028073075943	NO	-
1560	ZINC00644273	57	0.0767040438632815	NO	-
1561	ZINC03447390	1199	0.07668371601604398	NO	-
1562	ZINC03400598	1147	0.07661241027020121	NO	-
1563	ZINC00961347	379	0.07660036643923425	NO	-
1564	ZINC01119383	467	0.0762999107231027	NO	-
1565	ZINC04191564	1516	0.07621342926926895	NO	-
1566	ZINC01108286	459	0.07616950477939981	NO	-
1567	ZINC02644185	815	0.07602564885357925	NO	-
1568	ZINC01353523	538	0.07601476452397066	NO	-
1569	ZINC00662166	78	0.07586024266778442	NO	-
1570	ZINC00958639	378	0.0758399947757473	NO	-
1571	ZINC03486118	1233	0.07580314759374508	NO	-
1572	ZINC00868603	256	0.0757180963449897	NO	-
1573	ZINC02656245	837	0.075547071695207	NO	-
1574	ZINC02651057	829	0.07553041368387503	NO	-
1575	ZINC03372188	1114	0.07551398049853653	NO	-
1576	ZINC01488851	594	0.07549499253073595	NO	-
1577	ZINC04089219	1452	0.07530969562662092	NO	-
1578	ZINC03478821	1227	0.07530343382926438	NO	-
1579	ZINC04197412	1519	0.07524534629493368	NO	-
1580	ZINC03355599	1097	0.0750048305902283	NO	-
1581	ZINC02661111	847	0.07498705465641496	NO	-
1582	ZINC00834328	236	0.07496653401308428	NO	-
1583	ZINC03350113	1091	0.07496392723054333	NO	-
1584	ZINC04057440	1434	0.0746450715518636	NO	-
1585	ZINC01364310	544	0.07451017562380485	NO	-
1586	ZINC00971216	391	0.07447894940350079	NO	-
1587	ZINC01185044	493	0.07439078797856875	NO	-
1588	ZINC04102623	1465	0.07426131691612987	NO	-
1589	ZINC04241590	1535	0.07413905117711918	NO	-
1590	ZINC04254185	1545	0.07409170685994118	NO	-
1591	ZINC02358360	709	0.074088046266941	NO	-
1592	ZINC04483298	1645	0.07403977338481384	NO	-
1593	ZINC02225165	668	0.07382520153122846	NO	-
1594	ZINC03055513	1003	0.07378371565780004	NO	-
1595	ZINC04285312	1556	0.07377402701339177	NO	-
1596	ZINC04628950	1694	0.07371460222616404	NO	-
1597	ZINC03439576	1190	0.07362236238626921	NO	-
1598	ZINC03459922	1213	0.07358085046607338	NO	-
1599	ZINC00868537	255	0.07357013178140202	NO	-
1600	ZINC01148654	482	0.07345605628308606	NO	-
1601	ZINC00749515	146	0.07321443971794009	NO	-
1602	ZINC00887518	285	0.07318739880521566	NO	-
1603	ZINC03229114	1024	0.07298060877909412	NO	-
1604	ZINC03339203	1083	0.0729443196903619	NO	-
1605	ZINC03379659	1120	0.07284891069347485	NO	-
1606	ZINC00878159	267	0.0728473768914673	NO	-
1607	ZINC02635654	804	0.07283709601593095	NO	-
1608	ZINC04102623	1464	0.07281191650860942	NO	-
1609	ZINC04315940	1570	0.07279414371167924	NO	-
1610	ZINC03306231	1057	0.07204905138474516	NO	-
1611	ZINC02475024	748	0.07200828023810665	NO	-
1612	ZINC04125629	1477	0.07199970896125643	NO	-
1613	ZINC01000363	402	0.07186059120229019	NO	-
1614	ZINC04507728	1666	0.07184372793287201	NO	-
1615	ZINC03531756	1259	0.07183287361571125	NO	-
1616	ZINC03514151	1250	0.07157108293246738	NO	-
1617	ZINC00971961	392	0.07154851195535318	NO	-
1618	ZINC04246933	1537	0.07141678630160075	NO	-
1619	ZINC02618622	771	0.07136268433214456	NO	-
1620	ZINC04425084	1630	0.07125017918501857	NO	-
1621	ZINC01912320	616	0.07107096795732445	NO	-
1622	ZINC03488923	1234	0.07097521993133582	NO	-
1623	ZINC01160700	486	0.07070855538963987	NO	-
1624	ZINC03302559	1056	0.07063996672451199	NO	-
1625	ZINC02895979	927	0.07061881563968678	NO	-
1626	ZINC04501114	1664	0.07060645603602947	NO	-
1627	ZINC00882982	282	0.07051355547397047	NO	-
1628	ZINC03458995	1212	0.07020328543555299	NO	-
1629	ZINC01215041	502	0.070148135323521	NO	-
1630	ZINC01384325	566	0.0700548045369415	NO	-
1631	ZINC04493776	1662	0.0699367114619502	NO	-
1632	ZINC03460110	1214	0.06980460743150259	NO	-
1633	ZINC02469091	746	0.06951151188779515	NO	-
1634	ZINC03458389	1211	0.06944304775319725	NO	-
1635	ZINC02204175	643	0.06936848585437669	NO	-
1636	ZINC03397989	1140	0.06925627304309562	NO	-
1637	ZINC02626984	786	0.0688665039171708	NO	-
1638	ZINC03379214	1119	0.06857134079805496	NO	-
1639	ZINC01068148	441	0.06828443200498827	NO	-
1640	ZINC01484454	591	0.06825096065730717	NO	-
1641	ZINC01162453	489	0.06817363115927207	NO	-
1642	ZINC01001944	404	0.06813728919223479	NO	-
1643	ZINC02622503	775	0.06810513922727832	NO	-
1644	ZINC03990349	1383	0.06794518395022929	NO	-
1645	ZINC00943456	364	0.06782624234857998	NO	-
1646	ZINC03326907	1070	0.06760329613964021	NO	-
1647	ZINC04102623	1463	0.0674700012618333	NO	-
1648	ZINC01147922	481	0.06728285989230026	NO	-
1649	ZINC00662263	79	0.06725930387885126	NO	-
1650	ZINC00935678	353	0.0671968809002538	NO	-
1651	ZINC04235668	1530	0.06702975098909252	NO	-
1652	ZINC01036454	425	0.06702899388695342	NO	-
1653	ZINC03411946	1159	0.06700686570788152	NO	-
1654	ZINC04246622	1536	0.06689194479902108	NO	-
1655	ZINC00923731	334	0.06643046312149138	NO	-
1656	ZINC01019737	408	0.06637892766063475	NO	-
1657	ZINC02632494	798	0.06630337696058457	NO	-
1658	ZINC02680350	857	0.06628514834315687	NO	-
1659	ZINC03615692	1302	0.06620179099151635	NO	-
1660	ZINC04400985	1619	0.06543484249088442	NO	-
1661	ZINC03055508	1002	0.06535324862783438	NO	-
1662	ZINC02627347	787	0.06532977008546671	NO	-
1663	ZINC03560509	1282	0.0652875300846888	NO	-
1664	ZINC01289391	522	0.06525657518168522	NO	-
1665	ZINC02372870	714	0.06514490529944686	NO	-
1666	ZINC03302038	1054	0.06504507854960911	NO	-
1667	ZINC03314343	1060	0.06424957900232778	NO	-
1668	ZINC02652365	831	0.06413737885111892	NO	-
1669	ZINC03419692	1171	0.06368528082655771	NO	-
1670	ZINC04333843	1594	0.06312342782907752	NO	-
1671	ZINC04281040	1552	0.06298046026613956	NO	-
1672	ZINC00668636	85	0.0628149437209836	NO	-
1673	ZINC03005861	950	0.06280478293587134	NO	-
1674	ZINC00665751	80	0.06279352220676433	NO	-
1675	ZINC04233639	1528	0.06230740161994829	NO	-
1676	ZINC00594672	15	0.0621892388764707	NO	-
1677	ZINC03228483	1022	0.06217283000215475	NO	-
1678	ZINC04622880	1687	0.06153422008155764	NO	-
1679	ZINC04444645	1638	0.061406344736401074	NO	-
1680	ZINC00634587	47	0.060975668458761574	NO	-
1681	ZINC00941363	363	0.06081642632605848	NO	-
1682	ZINC03493847	1239	0.06077571064800027	NO	-
1683	ZINC04486737	1651	0.06063106210792151	NO	-
1684	ZINC01164054	490	0.06038960854896458	NO	-
1685	ZINC03419558	1170	0.06013962288334237	NO	-
1686	ZINC03299559	1052	0.059664845970292146	NO	-
1687	ZINC03270534	1041	0.05956163452028037	NO	-
1688	ZINC02658987	844	0.05950832190494059	NO	-
1689	ZINC04408146	1625	0.05912128933071316	NO	-
1690	ZINC04444548	1637	0.0590425804427276	NO	-
1691	ZINC03387366	1128	0.05898797061187312	NO	-
1692	ZINC00758494	150	0.05846011713370987	NO	-
1693	ZINC00839635	238	0.05834214215076308	NO	-
1694	ZINC03401531	1148	0.058206474990300835	NO	-
1695	ZINC00799663	207	0.05802169466462726	NO	-
1696	ZINC00669002	86	0.05788392534992156	NO	-
1697	ZINC04191411	1515	0.057875185461785904	NO	-
1698	ZINC03615692	1301	0.057773992171162	NO	-
1699	ZINC04088611	1451	0.05747399470715962	NO	-
1700	ZINC02623794	779	0.05699207556390177	NO	-
1701	ZINC00682141	105	0.05673988237863819	NO	-
1702	ZINC03463440	1218	0.05653269483281848	NO	-
1703	ZINC00900833	299	0.05597757995036965	NO	-
1704	ZINC01146507	480	0.055502403802677125	NO	-
1705	ZINC02838263	898	0.05482068908711075	NO	-
1706	ZINC04233649	1529	0.0545555014026868	NO	-
1707	ZINC00939565	361	0.053588066385575825	NO	-
1708	ZINC02613692	761	0.05298509062145215	NO	-
1709	ZINC00868639	257	0.052791868450019826	NO	-
1710	ZINC03333469	1077	0.05266013470955945	NO	-
1711	ZINC02491945	756	0.05249685710862191	NO	-
1712	ZINC02759118	882	0.05218277139586062	NO	-
1713	ZINC02959858	940	0.05192115159599106	NO	-
1714	ZINC00648362	68	0.051836235540876616	NO	-
1715	ZINC02641047	813	0.051345739174472015	NO	-
1716	ZINC03979599	1379	0.05126730329394479	NO	-
1717	ZINC04508996	1667	0.0511650063313931	NO	-
1718	ZINC04233631	1527	0.04959332042240228	NO	-
1719	ZINC03042258	983	0.048491618907445425	NO	-
1720	ZINC03365906	1105	0.045916344007929204	NO	-
1721	ZINC00720472	133	0.045047491902478136	NO	-
1722	ZINC02871134	917	0.03998299611890132	NO	-
1723	ZINC01181979	492	0.03497638381599568	NO	-
