# Supplementary material for: 4D Flexible Atom-Pairs: An efficient probabilistic conformational space comparison for ligand-based virtual screening
Source: J Cheminform. 2011 Jul 6;3:23. doi: 10.1186/1758-2946-3-23 (PMC3156737; doi:10.1186/1758-2946-3-23)
Supplement: Additional file 1 — Archive of the 4D FAPOA result files. This is a Gzip compressed Tar archive containing the result files of the 4D FAPOA on the filtered DUD data sets. The result files are tab-separated plain text files including the following information: method name, active data set with size, cluster information and the distribution of the active molecules over the clusters, decoy data set with size, ratio active:decoy, AUC, awAUC, BEDROC scores for predefined alpha values as suggested by Truchon and Bayly [43], enrichment factors, relative enrichment factor [41], ROC enrichments, awROC enrichments at predefined false positive fractions, chemotype enrichment, ROC and awROC data points, and the ranking of each structure to compute other VS metrics. [file 1758-2946-3-23-S1.GZ › 4DFAPOA_pdgfrb_BW_ResultStatistic.dat]

###################################################################################################
# Screening Result File
# Method used: 4DFAPOA
> <Method_Name>
4DFAPOA
# Data set information
#	Query data set:	./pdgfrb/pdgfrb_query_CS_BW_300.0_T_GMM.sdf
#	Active data set: ./pdgfrb/pdgfrb_clustered_3D_MM_CS_BW_300.0_T_GMM.sdf with cluster information
#		Size: 124 molecules
#		Number of clusters: 22
#		Cluster Summery:
#			Cluster number	# molecules	% of actives
#			1		13		10.484
#			2		1		0.806
#			3		17		13.71
#			4		25		20.161
#			5		1		0.806
#			6		7		5.645
#			7		2		1.613
#			8		5		4.032
#			9		8		6.452
#			10		1		0.806
#			11		1		0.806
#			12		5		4.032
#			13		17		13.71
#			14		1		0.806
#			15		1		0.806
#			16		1		0.806
#			17		5		4.032
#			18		7		5.645
#			19		1		0.806
#			20		3		2.419
#			21		1		0.806
#			22		1		0.806
#	Decoy data set: ./pdgfrb/DUD_pdgfrb_decoys_ID_pass_MWPass_I_MM_CS_BW_300.0_T_GMM.sdf
#		Size: 5603 molecules
#	Ratio actives : decoys
#		1.0 : 45.1855
> <AUC>
#	 ROC AUC
	0.6610629098466836
> <awAUC>
#	 ROC awAUC
	0.7261187916554789
> <BEDROC Scores>
#	Alpha Values	BEDROC Scores
	160.9	0.2561
	100.0	0.1915
	53.6	0.1597
	50.0	0.159
	32.2	0.1652
	20.0	0.1904
	16.1	0.208
	10.0	0.2621
	8.0	0.2951
> <Enrichment Factors>
#	Fraction dataset	Enrichment factor
	0.0010	45.18548387096774
	0.01	7.927277872099603
	0.02	4.360002829654782
	0.05	3.0018328445747797
	0.1	2.527859237536657
	0.2	1.8942386251584729
	0.25	1.7682649173823854
> <Relative enrichment factor>
#	Fraction dataset	Enrichment factor
	0.0010	87.30574471800244
	0.01	17.461148943600488
	0.02	9.603631918980268
	0.05	15.32258064516129
	0.1	25.806451612903224
	0.2	38.70967741935484
	0.25	45.16129032258065
> <ROC Enrichments>
#	True decoy fraction	Enrichment
	0.1	75.30913978494623
	0.5	15.581201334816463
	1.0	7.927277872099604
	2.0	4.398586925492435
	5.0	3.0552462403857192
	10.0	2.8190587085273995
> <awROC Enrichments>
#	Decoy fraction	Enrichment
	0.1	169.78787878787878
	0.5	35.12852664576803
	1.0	17.87240829346093
	2.0	9.188656476267095
	5.0	4.939845471672978
	10.0	3.6555963172823813
> <Chemotype enrichment>
#	% data set	% active cluster
	0.0	0.0
	0.017	0.0
	0.017	4.545
	0.14	4.545
	0.14	9.091
	0.157	9.091
	0.157	13.636
	0.175	13.636
	0.175	18.182
	1.903	18.182
	1.903	22.727
	2.287	22.727
	2.287	27.273
	2.567	27.273
	2.567	31.818
	2.846	31.818
	2.846	36.364
	5.675	36.364
	5.675	40.909
	6.635	40.909
	6.635	45.455
	8.521	45.455
	8.521	50.0
	10.32	50.0
	10.32	54.545
	14.161	54.545
	14.161	59.091
	18.264	59.091
	18.264	63.636
	20.272	63.636
	20.272	68.182
	21.599	68.182
	21.599	72.727
	25.912	72.727
	25.912	77.273
	26.122	77.273
	26.122	81.818
	28.112	81.818
	28.112	86.364
	38.659	86.364
	38.659	90.909
	47.163	90.909
	47.163	95.455
	76.515	95.455
	76.515	100.0
	100.0	100.0
> <ROC curve data>
#	False positive rate	true positive rate
	0.0	0.0
	0.0	0.0806
	0.0175	0.0806
	0.0175	0.0887
	0.0212	0.0887
	0.0212	0.0968
	0.0239	0.0968
	0.0239	0.1048
	0.0266	0.1048
	0.0266	0.121
	0.0332	0.121
	0.0332	0.129
	0.04	0.129
	0.04	0.1371
	0.0441	0.1371
	0.0441	0.1452
	0.0459	0.1452
	0.0459	0.1532
	0.0521	0.1532
	0.0521	0.1613
	0.0537	0.1613
	0.0537	0.1694
	0.0541	0.1694
	0.0541	0.1774
	0.0546	0.1774
	0.0546	0.1855
	0.0585	0.1855
	0.0585	0.1935
	0.0591	0.1935
	0.0591	0.2016
	0.0632	0.2016
	0.0632	0.2097
	0.0675	0.2097
	0.0675	0.2177
	0.0685	0.2177
	0.0685	0.2258
	0.0734	0.2258
	0.0734	0.2339
	0.0817	0.2339
	0.0817	0.2419
	0.0851	0.2419
	0.0851	0.25
	0.0912	0.25
	0.0912	0.2581
	0.0985	0.2581
	0.0985	0.2661
	0.0994	0.2661
	0.0994	0.2742
	0.0998	0.2742
	0.0998	0.2823
	0.1066	0.2823
	0.1066	0.2903
	0.1135	0.2903
	0.1135	0.2984
	0.1312	0.2984
	0.1312	0.3065
	0.1378	0.3065
	0.1378	0.3145
	0.1397	0.3145
	0.1397	0.3226
	0.1419	0.3226
	0.1419	0.3306
	0.1433	0.3306
	0.1433	0.3387
	0.1555	0.3387
	0.1555	0.3468
	0.1642	0.3468
	0.1642	0.3548
	0.1706	0.3548
	0.1706	0.3629
	0.1785	0.3629
	0.1785	0.371
	0.1795	0.371
	0.1795	0.379
	0.1872	0.379
	0.1872	0.3871
	0.1985	0.3871
	0.1985	0.3952
	0.2001	0.3952
	0.2001	0.4032
	0.201	0.4032
	0.201	0.4113
	0.2115	0.4113
	0.2115	0.4194
	0.2261	0.4194
	0.2261	0.4274
	0.2308	0.4274
	0.2308	0.4355
	0.2381	0.4355
	0.2381	0.4435
	0.2393	0.4435
	0.2393	0.4516
	0.2454	0.4516
	0.2454	0.4677
	0.2543	0.4677
	0.2543	0.4758
	0.2563	0.4758
	0.2563	0.4839
	0.2616	0.4839
	0.2616	0.4919
	0.2649	0.4919
	0.2649	0.5
	0.2679	0.5
	0.2679	0.5081
	0.27	0.5081
	0.27	0.5161
	0.2704	0.5161
	0.2704	0.5242
	0.2756	0.5242
	0.2756	0.5323
	0.2779	0.5323
	0.2779	0.5403
	0.2873	0.5403
	0.2873	0.5484
	0.2902	0.5484
	0.2902	0.5565
	0.297	0.5565
	0.297	0.5645
	0.2984	0.5645
	0.2984	0.5726
	0.3045	0.5726
	0.3045	0.5806
	0.3105	0.5806
	0.3105	0.5887
	0.3352	0.5887
	0.3352	0.5968
	0.3425	0.5968
	0.3425	0.6048
	0.3429	0.6048
	0.3429	0.6129
	0.3461	0.6129
	0.3461	0.621
	0.3703	0.621
	0.3703	0.629
	0.3719	0.629
	0.3719	0.6371
	0.3809	0.6371
	0.3809	0.6452
	0.4014	0.6452
	0.4014	0.6532
	0.4128	0.6532
	0.4128	0.6613
	0.4287	0.6613
	0.4287	0.6694
	0.4357	0.6694
	0.4357	0.6774
	0.4373	0.6774
	0.4373	0.6935
	0.4374	0.6935
	0.4374	0.7016
	0.4478	0.7016
	0.4478	0.7097
	0.4562	0.7097
	0.4562	0.7177
	0.4617	0.7177
	0.4617	0.7258
	0.4658	0.7258
	0.4658	0.7339
	0.4762	0.7339
	0.4762	0.7419
	0.4855	0.7419
	0.4855	0.75
	0.4954	0.75
	0.4954	0.7581
	0.5122	0.7581
	0.5122	0.7661
	0.5356	0.7661
	0.5356	0.7742
	0.537	0.7742
	0.537	0.7823
	0.5485	0.7823
	0.5485	0.7903
	0.5811	0.7903
	0.5811	0.7984
	0.6036	0.7984
	0.6036	0.8065
	0.6215	0.8065
	0.6215	0.8145
	0.6323	0.8145
	0.6323	0.8226
	0.6627	0.8226
	0.6627	0.8306
	0.663	0.8306
	0.663	0.8387
	0.6714	0.8387
	0.6714	0.8468
	0.7018	0.8468
	0.7018	0.8548
	0.7164	0.8548
	0.7164	0.8629
	0.7416	0.8629
	0.7416	0.871
	0.7626	0.871
	0.7626	0.879
	0.8371	0.879
	0.8371	0.8871
	0.8444	0.8871
	0.8444	0.8952
	0.8647	0.8952
	0.8647	0.9032
	0.8701	0.9032
	0.8701	0.9113
	0.9004	0.9113
	0.9004	0.9194
	0.9052	0.9194
	0.9052	0.9274
	0.9234	0.9274
	0.9234	0.9355
	0.9538	0.9355
	0.9538	0.9435
	0.9629	0.9435
	0.9629	0.9516
	0.9693	0.9516
	0.9693	0.9597
	0.9698	0.9597
	0.9698	0.9677
	0.9786	0.9677
	0.9786	0.9758
	0.9877	0.9758
	0.9877	0.9839
	0.9923	0.9839
	0.9923	0.9919
	0.9964	0.9919
	0.9964	1.0
	1.0	1.0
> <awROC curve data>
#	False positive rate	true positive rate
	0.0	0.0
	0.0	0.1818
	0.0175	0.1818
	0.0175	0.1853
	0.0212	0.1853
	0.0212	0.2308
	0.0239	0.2308
	0.0239	0.2334
	0.0266	0.2334
	0.0266	0.2371
	0.0332	0.2371
	0.0332	0.2398
	0.04	0.2398
	0.04	0.2424
	0.0441	0.2424
	0.0441	0.2442
	0.0459	0.2442
	0.0459	0.2477
	0.0521	0.2477
	0.0521	0.2496
	0.0537	0.2496
	0.0537	0.2522
	0.0541	0.2522
	0.0541	0.2977
	0.0546	0.2977
	0.0546	0.3012
	0.0585	0.3012
	0.0585	0.3047
	0.0591	0.3047
	0.0591	0.3082
	0.0632	0.3082
	0.0632	0.3173
	0.0675	0.3173
	0.0675	0.3264
	0.0685	0.3264
	0.0685	0.3299
	0.0734	0.3299
	0.0734	0.3389
	0.0817	0.3389
	0.0817	0.3416
	0.0851	0.3416
	0.0851	0.3434
	0.0912	0.3434
	0.0912	0.3469
	0.0985	0.3469
	0.0985	0.3504
	0.0994	0.3504
	0.0994	0.3569
	0.0998	0.3569
	0.0998	0.366
	0.1066	0.366
	0.1066	0.3678
	0.1135	0.3678
	0.1135	0.3705
	0.1312	0.3705
	0.1312	0.3723
	0.1378	0.3723
	0.1378	0.4178
	0.1397	0.4178
	0.1397	0.4196
	0.1419	0.4196
	0.1419	0.4214
	0.1433	0.4214
	0.1433	0.4241
	0.1555	0.4241
	0.1555	0.4268
	0.1642	0.4268
	0.1642	0.4286
	0.1706	0.4286
	0.1706	0.4313
	0.1785	0.4313
	0.1785	0.4767
	0.1795	0.4767
	0.1795	0.4802
	0.1872	0.4802
	0.1872	0.482
	0.1985	0.482
	0.1985	0.4911
	0.2001	0.4911
	0.2001	0.4929
	0.201	0.4929
	0.201	0.4994
	0.2115	0.4994
	0.2115	0.5449
	0.2261	0.5449
	0.2261	0.5484
	0.2308	0.5484
	0.2308	0.5502
	0.2381	0.5502
	0.2381	0.5529
	0.2393	0.5529
	0.2393	0.5555
	0.2454	0.5555
	0.2454	0.56
	0.2543	0.56
	0.2543	0.5752
	0.2563	0.5752
	0.2563	0.5979
	0.2616	0.5979
	0.2616	0.6206
	0.2649	0.6206
	0.2649	0.6225
	0.2679	0.6225
	0.2679	0.6243
	0.27	0.6243
	0.27	0.627
	0.2704	0.627
	0.2704	0.6296
	0.2756	0.6296
	0.2756	0.6751
	0.2779	0.6751
	0.2779	0.6778
	0.2873	0.6778
	0.2873	0.6804
	0.2902	0.6804
	0.2902	0.6831
	0.297	0.6831
	0.297	0.6866
	0.2984	0.6866
	0.2984	0.6893
	0.3045	0.6893
	0.3045	0.6911
	0.3105	0.6911
	0.3105	0.6938
	0.3352	0.6938
	0.3352	0.6964
	0.3425	0.6964
	0.3425	0.6991
	0.3429	0.6991
	0.3429	0.7018
	0.3461	0.7018
	0.3461	0.7045
	0.3703	0.7045
	0.3703	0.7063
	0.3719	0.7063
	0.3719	0.7081
	0.3809	0.7081
	0.3809	0.7172
	0.4014	0.7172
	0.4014	0.7199
	0.4128	0.7199
	0.4128	0.7225
	0.4287	0.7225
	0.4287	0.7252
	0.4357	0.7252
	0.4357	0.7404
	0.4373	0.7404
	0.4373	0.7521
	0.4374	0.7521
	0.4374	0.7548
	0.4478	0.7548
	0.4478	0.7575
	0.4562	0.7575
	0.4562	0.7593
	0.4617	0.7593
	0.4617	0.762
	0.4658	0.762
	0.4658	0.8074
	0.4762	0.8074
	0.4762	0.8226
	0.4855	0.8226
	0.4855	0.8252
	0.4954	0.8252
	0.4954	0.8287
	0.5122	0.8287
	0.5122	0.8352
	0.5356	0.8352
	0.5356	0.8379
	0.537	0.8379
	0.537	0.847
	0.5485	0.847
	0.5485	0.8535
	0.5811	0.8535
	0.5811	0.8562
	0.6036	0.8562
	0.6036	0.8653
	0.6215	0.8653
	0.6215	0.8743
	0.6323	0.8743
	0.6323	0.8762
	0.6627	0.8762
	0.6627	0.8853
	0.663	0.8853
	0.663	0.8879
	0.6714	0.8879
	0.6714	0.8898
	0.7018	0.8898
	0.7018	0.8988
	0.7164	0.8988
	0.7164	0.9007
	0.7416	0.9007
	0.7416	0.9042
	0.7626	0.9042
	0.7626	0.9098
	0.8371	0.9098
	0.8371	0.9189
	0.8444	0.9189
	0.8444	0.9254
	0.8647	0.9254
	0.8647	0.9319
	0.8701	0.9319
	0.8701	0.941
	0.9004	0.941
	0.9004	0.9467
	0.9052	0.9467
	0.9052	0.9485
	0.9234	0.9485
	0.9234	0.9542
	0.9538	0.9542
	0.9538	0.9633
	0.9629	0.9633
	0.9629	0.9651
	0.9693	0.9651
	0.9693	0.9708
	0.9698	0.9708
	0.9698	0.9765
	0.9786	0.9765
	0.9786	0.983
	0.9877	0.983
	0.9877	0.9886
	0.9923	0.9886
	0.9923	0.9943
	0.9964	0.9943
	0.9964	1.0
	1.0	1.0
> <Screening Table>
# Rank	Mol name	Index in data set	Similarity 2 query	Active	Cluster number
1	ZINC03832233	115	0.4935922321308616	YES	18
2	ZINC03832264	112	0.49251917194033024	YES	18
3	ZINC00600761	113	0.462594299380566	YES	18
4	ZINC03832219	116	0.42363787018951343	YES	18
5	ZINC03832265	114	0.4211028323696706	YES	18
6	ZINC03832244	118	0.420547390899899	YES	18
7	ZINC03832221	117	0.42006516429778346	YES	18
8	ZINC03832227	123	0.4039909316484837	YES	21
9	ZINC03832225	124	0.39967099466912687	YES	22
10	ZINC03832260	106	0.3237965691479702	YES	16
11	ZINC01073370	1452	0.3119865351176205	NO	-
12	ZINC00321802	319	0.29377188534042037	NO	-
13	ZINC01738903	1920	0.28315215495139634	NO	-
14	ZINC01074047	1455	0.28259768838543037	NO	-
15	ZINC01498703	1877	0.2822700143275658	NO	-
16	ZINC01498579	1875	0.27453114906323645	NO	-
17	ZINC00543080	569	0.27296539463584674	NO	-
18	ZINC00321790	318	0.2689330388301249	NO	-
19	ZINC03855077	4363	0.26854724602989033	NO	-
20	ZINC00321916	320	0.2665834164675816	NO	-
21	ZINC02791852	2700	0.26026517954311057	NO	-
22	ZINC03187627	3041	0.25811734620848653	NO	-
23	ZINC01497173	1872	0.25528337175714605	NO	-
24	ZINC02796385	2727	0.2547013522165313	NO	-
25	ZINC01498729	1878	0.25467459811929666	NO	-
26	ZINC01498551	1874	0.25216344652109	NO	-
27	ZINC04249049	5276	0.25195363405992416	NO	-
28	ZINC01498604	1876	0.24750877675631655	NO	-
29	ZINC01032938	1341	0.2461434436146448	NO	-
30	ZINC01116439	1534	0.24445443562778696	NO	-
31	ZINC03399571	3367	0.24398896402873146	NO	-
32	ZINC03867549	4633	0.2430237331307801	NO	-
33	ZINC01111569	1522	0.24149004015893394	NO	-
34	ZINC00721931	804	0.24110006221953562	NO	-
35	ZINC01116441	1535	0.24091389297660182	NO	-
36	ZINC02630197	2486	0.24077881423170577	NO	-
37	ZINC01736643	1918	0.23801170585719722	NO	-
38	ZINC00819397	986	0.2369428366087162	NO	-
39	ZINC02119987	2141	0.23560735178203682	NO	-
40	ZINC00321930	321	0.23418388988727637	NO	-
41	ZINC02828845	2793	0.23403931015595908	NO	-
42	ZINC00773428	830	0.23389032467284998	NO	-
43	ZINC03455868	3562	0.23360184132482328	NO	-
44	ZINC01054444	1405	0.2331339053527259	NO	-
45	ZINC01032938	1340	0.23205713932076763	NO	-
46	ZINC00574032	604	0.23199203641232352	NO	-
47	ZINC01736649	1919	0.23193612722183465	NO	-
48	ZINC01492047	1866	0.2316002938204741	NO	-
49	ZINC00111009	104	0.2309053653021104	NO	-
50	ZINC04249046	5275	0.23082905766972073	NO	-
51	ZINC04354304	5375	0.2306032554797975	NO	-
52	ZINC03029412	2971	0.23040857402613388	NO	-
53	ZINC03185858	3040	0.2301764544830092	NO	-
54	ZINC03288587	3148	0.2293311988440479	NO	-
55	ZINC03977672	5019	0.2292888449593638	NO	-
56	ZINC03017126	2966	0.22882949085336599	NO	-
57	ZINC03017126	2967	0.22882949085336599	NO	-
58	ZINC01052408	1395	0.22868579576753037	NO	-
59	ZINC00107104	100	0.2281339770471749	NO	-
60	ZINC00714089	789	0.2281090351404222	NO	-
61	ZINC03867525	4629	0.22806359667490397	NO	-
62	ZINC01074202	1456	0.22731049437130013	NO	-
63	ZINC03301267	3161	0.22704508989275216	NO	-
64	ZINC01185390	1631	0.226990439663448	NO	-
65	ZINC01075095	1458	0.2260932257482911	NO	-
66	ZINC02752189	2642	0.22608781297770236	NO	-
67	ZINC03215671	3059	0.22606139499975647	NO	-
68	ZINC04266502	5304	0.22543780909311872	NO	-
69	ZINC04467879	5511	0.22535119080877014	NO	-
70	ZINC03855128	4367	0.22535067962400465	NO	-
71	ZINC03181906	3038	0.22513719867812002	NO	-
72	ZINC00773427	829	0.22489976191479683	NO	-
73	ZINC02412476	2333	0.22395382473734973	NO	-
74	ZINC00066614	66	0.2238859858454189	NO	-
75	ZINC04595871	5586	0.22385373976939174	NO	-
76	ZINC01040588	1381	0.2235193124400482	NO	-
77	ZINC03555555	3893	0.22309272857827947	NO	-
78	ZINC02412475	2332	0.22266755957447992	NO	-
79	ZINC04356680	5380	0.22234903697732084	NO	-
80	ZINC01738948	1921	0.22229789350173218	NO	-
81	ZINC01269532	1701	0.22199908631995727	NO	-
82	ZINC01426045	1806	0.22173566020271415	NO	-
83	ZINC04392460	5412	0.22167816370461937	NO	-
84	ZINC03977630	5017	0.22162718815756735	NO	-
85	ZINC03816039	4077	0.2213873577855075	NO	-
86	ZINC01780152	1939	0.2209943457985803	NO	-
87	ZINC02427110	2351	0.22076459160755563	NO	-
88	ZINC00310879	302	0.2204793781595842	NO	-
89	ZINC03977672	5018	0.22001492920735743	NO	-
90	ZINC03234357	3090	0.21995131195731862	NO	-
91	ZINC00853359	1030	0.2198295381246792	NO	-
92	ZINC03968509	4863	0.21971632133776972	NO	-
93	ZINC00360417	350	0.21960740807580972	NO	-
94	ZINC04107409	5164	0.21948541431460156	NO	-
95	ZINC00853326	1028	0.21922132193764923	NO	-
96	ZINC00049734	44	0.2190558934215386	NO	-
97	ZINC01491736	1864	0.2190087875998532	NO	-
98	ZINC00539181	565	0.218915541010884	NO	-
99	ZINC00836513	1007	0.2188740183932438	NO	-
100	ZINC02795590	2718	0.21839779324192388	NO	-
101	ZINC02794659	2711	0.21740461219295226	NO	-
102	ZINC00200549	205	0.2173261671953118	NO	-
103	ZINC00961052	1250	0.21723284359222794	NO	-
104	ZINC01044210	1386	0.2171905523165071	NO	-
105	ZINC00105810	97	0.217121886017839	NO	-
106	ZINC03604565	4011	0.21693033294080716	NO	-
107	ZINC01148991	1604	0.21673916851704103	NO	-
108	ZINC01090884	1492	0.21637820496123716	NO	-
109	ZINC03832240	1	0.2160500088494652	YES	1
110	ZINC04228836	5242	0.21594276428533676	NO	-
111	ZINC00670563	741	0.21550567701742457	NO	-
112	ZINC03858019	4473	0.21532768767365168	NO	-
113	ZINC00952210	1237	0.21502228079790214	NO	-
114	ZINC03981741	5029	0.2147609036519263	NO	-
115	ZINC03349443	3229	0.21471831612574022	NO	-
116	ZINC03335490	3203	0.2145722714539222	NO	-
117	ZINC03209319	3051	0.21444194099995212	NO	-
118	ZINC00803413	933	0.21423096106095146	NO	-
119	ZINC02750359	2641	0.21421887386790225	NO	-
120	ZINC00111009	103	0.21406891040039036	NO	-
121	ZINC01780153	1940	0.21402018048974766	NO	-
122	ZINC00327479	327	0.21392727862087557	NO	-
123	ZINC04627531	5595	0.21389149345829978	NO	-
124	ZINC04136854	5186	0.21382293219120152	NO	-
125	ZINC00952209	1236	0.21362831550427638	NO	-
126	ZINC04443181	5442	0.21337161866560067	NO	-
127	ZINC00310240	299	0.21335581294257977	NO	-
128	ZINC04059053	5130	0.21333722771776711	NO	-
129	ZINC01054439	1404	0.21332229006176093	NO	-
130	ZINC00607276	628	0.2129871736710718	NO	-
131	ZINC03832239	119	0.2127326200993225	YES	19
132	ZINC00792009	900	0.2126687176928813	NO	-
133	ZINC01206013	1652	0.2125605648667656	NO	-
134	ZINC01102703	1507	0.21247469997121682	NO	-
135	ZINC03296402	3159	0.21210942055436796	NO	-
136	ZINC03349443	3227	0.21210661172704548	NO	-
137	ZINC03961480	4848	0.2119690228586211	NO	-
138	ZINC00942344	1219	0.2117520618852095	NO	-
139	ZINC04392459	5411	0.21170834258395918	NO	-
140	ZINC03867715	4646	0.211706181751965	NO	-
141	ZINC03536692	3848	0.21134428329039712	NO	-
142	ZINC03209318	3050	0.2112625627021081	NO	-
143	ZINC00035371	27	0.21125581361894033	NO	-
144	ZINC01090886	1493	0.2109713069863667	NO	-
145	ZINC00774580	839	0.21084869698672165	NO	-
146	ZINC03851456	4152	0.21070450575443617	NO	-
147	ZINC03832243	87	0.21052393944058603	YES	13
148	ZINC02752324	2643	0.210518705564483	NO	-
149	ZINC00727188	810	0.21048729809535363	NO	-
150	ZINC04352456	5374	0.21036505842007114	NO	-
151	ZINC03995262	5098	0.2102080916084821	NO	-
152	ZINC01354451	1745	0.21015889816543765	NO	-
153	ZINC01074005	1454	0.21011582110923727	NO	-
154	ZINC03976949	5012	0.20984643003579176	NO	-
155	ZINC02803147	2764	0.20972181939877715	NO	-
156	ZINC03907161	4821	0.20952041036471572	NO	-
157	ZINC01138992	1586	0.20938061372356437	NO	-
158	ZINC00325084	325	0.2092106674853724	NO	-
159	ZINC02796296	2721	0.20905698319449686	NO	-
160	ZINC03851638	4168	0.20890361807781424	NO	-
161	ZINC01090887	1494	0.20874029584547954	NO	-
162	ZINC01891371	1967	0.20870601956758827	NO	-
163	ZINC03832246	32	0.20869545108414336	YES	4
164	ZINC03832253	33	0.2086353678693745	YES	4
165	ZINC03988889	5075	0.20862555430583601	NO	-
166	ZINC03213800	3054	0.20849811365712956	NO	-
167	ZINC03857954	4469	0.20847119688705512	NO	-
168	ZINC00411636	393	0.20807558868836526	NO	-
169	ZINC00321735	316	0.208038244953758	NO	-
170	ZINC02452275	2382	0.20799960913825927	NO	-
171	ZINC00268443	274	0.20794987610135485	NO	-
172	ZINC04240084	5254	0.20790459154787577	NO	-
173	ZINC01098104	1500	0.20790123333400998	NO	-
174	ZINC02791752	2699	0.20790075580509543	NO	-
175	ZINC04356020	5378	0.20779825173293642	NO	-
176	ZINC00856087	1036	0.20775246548287224	NO	-
177	ZINC03857955	4470	0.20758554305054175	NO	-
178	ZINC02794695	2712	0.2075385139856512	NO	-
179	ZINC03349443	3228	0.20748744023213384	NO	-
180	ZINC04377146	5406	0.2074766133383704	NO	-
181	ZINC01392682	1781	0.207400279028875	NO	-
182	ZINC01269534	1702	0.20736823837994123	NO	-
183	ZINC04276834	5327	0.20733872419681165	NO	-
184	ZINC03108289	3024	0.20730549894781472	NO	-
185	ZINC00081340	77	0.2072721417224229	NO	-
186	ZINC03995260	5097	0.20721879249960315	NO	-
187	ZINC00208870	215	0.20716388914235612	NO	-
188	ZINC01117159	1538	0.20686819076071133	NO	-
189	ZINC01073985	1453	0.20685021701928905	NO	-
190	ZINC03252569	3119	0.20684525179272964	NO	-
191	ZINC03236169	3094	0.20683318087167257	NO	-
192	ZINC04249033	5274	0.20675257484616155	NO	-
193	ZINC00389406	379	0.20673887973766975	NO	-
194	ZINC00714089	788	0.20654057535512768	NO	-
195	ZINC00620252	660	0.20648391915821115	NO	-
196	ZINC04355349	5376	0.20632232970826983	NO	-
197	ZINC02351896	2280	0.20624091105693035	NO	-
198	ZINC04116100	5172	0.20601398789209727	NO	-
199	ZINC01509326	1885	0.20596050273651842	NO	-
200	ZINC03455790	3561	0.20592281699735004	NO	-
201	ZINC03475811	3610	0.20590197220394313	NO	-
202	ZINC03832250	88	0.20570866853010805	YES	13
203	ZINC00624783	667	0.2056283441891417	NO	-
204	ZINC00853359	1029	0.20561574376169584	NO	-
205	ZINC00867259	1062	0.20552323573444675	NO	-
206	ZINC00003289	2	0.20517669225255217	NO	-
207	ZINC03816042	4078	0.20509568200958583	NO	-
208	ZINC00148962	158	0.20458253478143285	NO	-
209	ZINC04059468	5134	0.20449730628299825	NO	-
210	ZINC02796362	2725	0.20442722250276113	NO	-
211	ZINC00170666	174	0.20426996318624252	NO	-
212	ZINC01079790	1469	0.20426334733414003	NO	-
213	ZINC00702611	774	0.20422258316314423	NO	-
214	ZINC02998065	2957	0.2042054183932837	NO	-
215	ZINC00449678	480	0.20413614868204347	NO	-
216	ZINC01514253	1892	0.2040602156694254	NO	-
217	ZINC00853326	1027	0.20380100484312622	NO	-
218	ZINC00670654	742	0.2037257616468278	NO	-
219	ZINC04436708	5434	0.20365818193136986	NO	-
220	ZINC00971036	1257	0.2034560641436502	NO	-
221	ZINC01509345	1886	0.20343960116131876	NO	-
222	ZINC03581738	3977	0.20342238635210744	NO	-
223	ZINC03100236	3020	0.20336547498504223	NO	-
224	ZINC00593640	623	0.20325850647031266	NO	-
225	ZINC03602632	4008	0.20325420326159352	NO	-
226	ZINC00003289	1	0.20325230540160377	NO	-
227	ZINC03017126	2965	0.2032042278915805	NO	-
228	ZINC00308560	294	0.20294841142948833	NO	-
229	ZINC04517460	5577	0.2029040966854913	NO	-
230	ZINC00088626	82	0.20289123112354265	NO	-
231	ZINC01053919	1400	0.20289068502033197	NO	-
232	ZINC01351331	1743	0.20263580651815272	NO	-
233	ZINC01059163	1423	0.20261895350013806	NO	-
234	ZINC03858203	4481	0.20258412200286996	NO	-
235	ZINC04136854	5187	0.20239910524684301	NO	-
236	ZINC02838395	2801	0.20226095569801655	NO	-
237	ZINC02838395	2802	0.20226095569801655	NO	-
238	ZINC01388831	1777	0.20220318981765936	NO	-
239	ZINC03351556	3235	0.20210586988439433	NO	-
240	ZINC03545826	3856	0.20208498259405963	NO	-
241	ZINC03832238	90	0.20205967726381363	YES	13
242	ZINC04165748	5200	0.20200266404141187	NO	-
243	ZINC03234398	3091	0.20199247930469583	NO	-
244	ZINC01111572	1525	0.2018526778892175	NO	-
245	ZINC01491987	1865	0.20184371299340723	NO	-
246	ZINC04462623	5455	0.20176945306425337	NO	-
247	ZINC01986879	2107	0.20174010559406616	NO	-
248	ZINC03173972	3034	0.20169672623905124	NO	-
249	ZINC00789491	891	0.20169171664785773	NO	-
250	ZINC02628446	2480	0.2016536679290957	NO	-
251	ZINC03851389	4150	0.20162994500050269	NO	-
252	ZINC03858197	4479	0.20156499152544155	NO	-
253	ZINC04443112	5440	0.20150419387178498	NO	-
254	ZINC03851392	4151	0.20150242022403395	NO	-
255	ZINC00300212	285	0.20146300088417715	NO	-
256	ZINC00509560	532	0.20134223189997186	NO	-
257	ZINC03986515	5061	0.20103510196992463	NO	-
258	ZINC02915510	2893	0.20091364391925434	NO	-
259	ZINC01146193	1597	0.20088515376817082	NO	-
260	ZINC02604911	2436	0.2008773629065218	NO	-
261	ZINC01331285	1716	0.20085256614828081	NO	-
262	ZINC00304184	289	0.20083549178406224	NO	-
263	ZINC02973363	2944	0.20077837053503828	NO	-
264	ZINC04357555	5382	0.20056816699077132	NO	-
265	ZINC03832261	34	0.20053503991302682	YES	4
266	ZINC02546642	2431	0.2004990569891556	NO	-
267	ZINC04156760	5195	0.20035744955337875	NO	-
268	ZINC00613694	646	0.20034840955686745	NO	-
269	ZINC02793805	2708	0.20021205503277564	NO	-
270	ZINC00360401	348	0.20011864945534294	NO	-
271	ZINC04442888	5438	0.19984138278641217	NO	-
272	ZINC03851638	4167	0.19972084557493644	NO	-
273	ZINC03475809	3609	0.19971375254385462	NO	-
274	ZINC02152339	2150	0.1995651177343358	NO	-
275	ZINC00970538	1256	0.19954234422523354	NO	-
276	ZINC03834023	2	0.1995322801806425	YES	1
277	ZINC02787786	2692	0.19950044296998393	NO	-
278	ZINC00819411	988	0.19946340731810913	NO	-
279	ZINC00948396	1231	0.1993886789558549	NO	-
280	ZINC03208147	3049	0.19925474501824655	NO	-
281	ZINC01104461	1513	0.19921036467837874	NO	-
282	ZINC00902891	1137	0.19917091297132253	NO	-
283	ZINC01053855	1399	0.1991684053024626	NO	-
284	ZINC03962417	4849	0.19908684296687892	NO	-
285	ZINC03310997	3172	0.19890207722873368	NO	-
286	ZINC02647105	2516	0.19884019276463388	NO	-
287	ZINC00753703	824	0.19876033708131974	NO	-
288	ZINC00819409	987	0.19871479211606247	NO	-
289	ZINC03475815	3611	0.19867471397485592	NO	-
290	ZINC03817469	4079	0.1986652463388626	NO	-
291	ZINC02479637	2398	0.19856867193611827	NO	-
292	ZINC02872247	2851	0.19837365152957076	NO	-
293	ZINC00237510	242	0.19828185541910523	NO	-
294	ZINC04594633	5582	0.198269665491942	NO	-
295	ZINC02779584	2683	0.19817006638875712	NO	-
296	ZINC04595593	5585	0.19808633559063088	NO	-
297	ZINC00714092	791	0.19803841139986658	NO	-
298	ZINC03986513	5060	0.19791464379851087	NO	-
299	ZINC02880125	2869	0.19785899267183596	NO	-
300	ZINC02872246	2850	0.19774823991767568	NO	-
301	ZINC00205132	212	0.1976304674828621	NO	-
302	ZINC00308366	293	0.19758069758825925	NO	-
303	ZINC00190457	197	0.1975065621914725	NO	-
304	ZINC04001061	5105	0.1973326591820046	NO	-
305	ZINC03851522	4157	0.19733258658955513	NO	-
306	ZINC04465224	5477	0.19733258658955513	NO	-
307	ZINC00309065	295	0.19711282564421972	NO	-
308	ZINC03357307	3249	0.19700930086350302	NO	-
309	ZINC00789489	890	0.19687983020945488	NO	-
310	ZINC02862154	2833	0.19686245753233697	NO	-
311	ZINC03892410	4786	0.19684359795259004	NO	-
312	ZINC03832247	36	0.1966405331597382	YES	4
313	ZINC02793572	2707	0.19656920381879373	NO	-
314	ZINC03554303	3887	0.196569132922838	NO	-
315	ZINC01933110	2007	0.19644462798622075	NO	-
316	ZINC01791404	1942	0.19610774580169826	NO	-
317	ZINC01472310	1857	0.1958178860863464	NO	-
318	ZINC00141985	144	0.19580015544006793	NO	-
319	ZINC01408768	1787	0.19579130925798044	NO	-
320	ZINC00115187	113	0.19573305354287862	NO	-
321	ZINC01111260	1521	0.19566082994642361	NO	-
322	ZINC03832231	89	0.19549550726132334	YES	13
323	ZINC03908152	4824	0.19542133840869721	NO	-
324	ZINC00587676	620	0.1953400473989083	NO	-
325	ZINC03834042	80	0.19533958270225746	YES	10
326	ZINC04267572	5308	0.19527894517142524	NO	-
327	ZINC03337612	3206	0.19526441248489856	NO	-
328	ZINC00365484	357	0.19526281129159276	NO	-
329	ZINC03834021	3	0.19509172685727258	YES	1
330	ZINC02398670	2313	0.19504219604285797	NO	-
331	ZINC03552748	3879	0.1950227947990054	NO	-
332	ZINC03430355	3494	0.19501390254831874	NO	-
333	ZINC01331282	1715	0.1949849122754456	NO	-
334	ZINC00687774	770	0.19485525247963761	NO	-
335	ZINC02864333	2840	0.19467472788022858	NO	-
336	ZINC01188846	1638	0.19465359127448886	NO	-
337	ZINC03350628	3230	0.19463234884582048	NO	-
338	ZINC04517385	5576	0.1944230304745124	NO	-
339	ZINC00792005	899	0.19441248897068542	NO	-
340	ZINC04001062	5106	0.19436823151138832	NO	-
341	ZINC03851458	4153	0.19434592029236522	NO	-
342	ZINC04501002	5569	0.19431071627233118	NO	-
343	ZINC03924745	4832	0.19428610620334955	NO	-
344	ZINC00204348	211	0.19424508729956547	NO	-
345	ZINC02795355	2715	0.19423361530166933	NO	-
346	ZINC01972921	2051	0.1941941615637009	NO	-
347	ZINC04093794	5152	0.19418658452724527	NO	-
348	ZINC00975418	1262	0.19417637116508862	NO	-
349	ZINC00999679	1289	0.19415097654919114	NO	-
350	ZINC01104475	1515	0.19412560375671642	NO	-
351	ZINC03969902	4907	0.1939925059927414	NO	-
352	ZINC03832218	4	0.1938925579797304	YES	1
353	ZINC00310860	301	0.19379305238137662	NO	-
354	ZINC01938748	2022	0.19372489333107754	NO	-
355	ZINC03858988	4520	0.19368097673592977	NO	-
356	ZINC03832230	6	0.19358076159513674	YES	1
357	ZINC00807869	947	0.19356199810889385	NO	-
358	ZINC00264120	269	0.19349644759206344	NO	-
359	ZINC01371912	1771	0.1934038946738234	NO	-
360	ZINC03969902	4906	0.19335580385497905	NO	-
361	ZINC03322928	3185	0.19332445504376	NO	-
362	ZINC00119544	123	0.1931602897806977	NO	-
363	ZINC01158386	1610	0.19310898356766484	NO	-
364	ZINC02837983	2797	0.19303047755918834	NO	-
365	ZINC00819412	989	0.1928158116776778	NO	-
366	ZINC01102703	1506	0.19279584929545168	NO	-
367	ZINC00389407	380	0.19268499470091274	NO	-
368	ZINC00792300	901	0.19261504623515205	NO	-
369	ZINC03236168	3093	0.1926098688779597	NO	-
370	ZINC03550393	3869	0.19258235160720066	NO	-
371	ZINC00706648	779	0.19255485635567057	NO	-
372	ZINC03858200	4480	0.1924577027938832	NO	-
373	ZINC03578168	3967	0.1924351790529407	NO	-
374	ZINC01273384	1703	0.19239922208197016	NO	-
375	ZINC03213811	3056	0.19234414557430407	NO	-
376	ZINC02651231	2524	0.19231958039610092	NO	-
377	ZINC03853543	4266	0.19212622710169483	NO	-
378	ZINC00145828	151	0.19209941776651335	NO	-
379	ZINC02796396	2729	0.1920708704951263	NO	-
380	ZINC03832266	84	0.1920426128104596	YES	12
381	ZINC03475807	3608	0.19199436910294498	NO	-
382	ZINC00233978	238	0.19191655903127405	NO	-
383	ZINC03468026	3595	0.191809203574797	NO	-
384	ZINC03452619	3552	0.1917374955958029	NO	-
385	ZINC02761229	2658	0.19162318465490105	NO	-
386	ZINC01040027	1366	0.19159104202083063	NO	-
387	ZINC03970869	4948	0.19146195517700515	NO	-
388	ZINC00937575	1200	0.19145551512480047	NO	-
389	ZINC03008323	2963	0.1912466092910607	NO	-
390	ZINC00360402	349	0.19110308548338875	NO	-
391	ZINC00987486	1279	0.19109051067181626	NO	-
392	ZINC03819430	4085	0.19104413942360662	NO	-
393	ZINC03969318	4882	0.19097544625379323	NO	-
394	ZINC03079668	3016	0.19086843674650553	NO	-
395	ZINC00917589	1178	0.1908035409304577	NO	-
396	ZINC04355748	5377	0.19078016810716755	NO	-
397	ZINC03854899	4353	0.19076049009434046	NO	-
398	ZINC03858769	4503	0.19071280949955688	NO	-
399	ZINC00619017	659	0.19070650033481976	NO	-
400	ZINC00050320	46	0.19068641006721554	NO	-
401	ZINC04111522	5168	0.19067907547941348	NO	-
402	ZINC03468021	3594	0.19065853065070854	NO	-
403	ZINC03170916	3033	0.19063171378635946	NO	-
404	ZINC01052165	1393	0.1905087259404964	NO	-
405	ZINC03832268	83	0.1903970031293044	YES	12
406	ZINC04001132	5108	0.19031575242153287	NO	-
407	ZINC04069899	5138	0.19031189252908715	NO	-
408	ZINC03852105	4184	0.1902642068482556	NO	-
409	ZINC04465402	5487	0.1902642068482556	NO	-
410	ZINC00714092	790	0.19025556169811353	NO	-
411	ZINC02631800	2487	0.19023623894032196	NO	-
412	ZINC00008076	5	0.19021968782067872	YES	1
413	ZINC04224040	5235	0.19021580312873926	NO	-
414	ZINC03243953	3105	0.19020830779276013	NO	-
415	ZINC04221227	5226	0.190194020964622	NO	-
416	ZINC02479637	2396	0.19011171663477913	NO	-
417	ZINC01124257	1555	0.1900825687402066	NO	-
418	ZINC03859195	4536	0.1900673568609282	NO	-
419	ZINC01000969	1295	0.19003570559188274	NO	-
420	ZINC03292663	3152	0.1898827488220745	NO	-
421	ZINC03980786	5027	0.18987094602312307	NO	-
422	ZINC04414385	5422	0.18983259475739975	NO	-
423	ZINC03264059	3127	0.1897970956310168	NO	-
424	ZINC00122289	126	0.1897380168557463	NO	-
425	ZINC02796559	2738	0.18970038990313237	NO	-
426	ZINC03215131	3057	0.18968518813194477	NO	-
427	ZINC01492685	1868	0.18968426172911815	NO	-
428	ZINC01079996	1474	0.18955808497195678	NO	-
429	ZINC03902741	4818	0.18943397251033092	NO	-
430	ZINC03995259	5096	0.18942531952308592	NO	-
431	ZINC01006488	1303	0.18941252605201972	NO	-
432	ZINC02910763	2888	0.18934117365309272	NO	-
433	ZINC00728428	814	0.1893248332158285	NO	-
434	ZINC03853543	4265	0.18931391017347476	NO	-
435	ZINC00858833	1049	0.1892660020766633	NO	-
436	ZINC02069738	2128	0.1891015560863547	NO	-
437	ZINC00614935	648	0.18888242924778983	NO	-
438	ZINC01068752	1445	0.18888221623119775	NO	-
439	ZINC02995789	2955	0.1888164512827488	NO	-
440	ZINC03832259	82	0.18880197381874084	YES	12
441	ZINC00679906	758	0.18878919833833946	NO	-
442	ZINC03976256	5002	0.18876319319481863	NO	-
443	ZINC02795344	2713	0.18875889214803246	NO	-
444	ZINC03855153	4376	0.18875130975313437	NO	-
445	ZINC00411639	394	0.18874146055624924	NO	-
446	ZINC00885375	1124	0.18837137087161607	NO	-
447	ZINC00027286	21	0.18835790540725367	NO	-
448	ZINC01418481	1797	0.1883082577209776	NO	-
449	ZINC00937375	1198	0.1882959558066505	NO	-
450	ZINC04275932	5324	0.18821275686712985	NO	-
451	ZINC02887438	2874	0.18812280446040133	NO	-
452	ZINC00881535	1110	0.1880606035696732	NO	-
453	ZINC01470563	1856	0.18789119577258656	NO	-
454	ZINC00869720	1080	0.18782147606522862	NO	-
455	ZINC03969902	4908	0.18781965618493948	NO	-
456	ZINC03194617	3046	0.18779572770717748	NO	-
457	ZINC04156760	5194	0.18777614601830386	NO	-
458	ZINC03853041	4222	0.1877668857676746	NO	-
459	ZINC01415148	1791	0.18772864038167764	NO	-
460	ZINC00677428	756	0.18769410767685124	NO	-
461	ZINC00176088	177	0.18764839917447537	NO	-
462	ZINC03372506	3277	0.18761100498145072	NO	-
463	ZINC01040027	1367	0.1876053360928638	NO	-
464	ZINC03858217	4482	0.18757260703761014	NO	-
465	ZINC03192063	3042	0.18735463230828375	NO	-
466	ZINC00149487	163	0.18735206428757267	NO	-
467	ZINC01006515	1305	0.1873283121398186	NO	-
468	ZINC02643383	2508	0.18725958865717188	NO	-
469	ZINC04294654	5339	0.18725875677664655	NO	-
470	ZINC01938903	2030	0.18722013080356117	NO	-
471	ZINC01492685	1867	0.18718759359470563	NO	-
472	ZINC00223925	228	0.1871613812837144	NO	-
473	ZINC00518509	542	0.18705089247994844	NO	-
474	ZINC03407006	3415	0.1870451439739642	NO	-
475	ZINC02818790	2789	0.18703394189871	NO	-
476	ZINC00061666	57	0.1870267999810437	NO	-
477	ZINC00503088	524	0.18700410555962607	NO	-
478	ZINC01791469	1944	0.18700202290362386	NO	-
479	ZINC00081271	76	0.18698161667015065	NO	-
480	ZINC03983548	5054	0.18694157585868493	NO	-
481	ZINC01943018	2034	0.18693183385454967	NO	-
482	ZINC04427983	5429	0.18687762046155323	NO	-
483	ZINC00179464	180	0.1868707884598094	NO	-
484	ZINC02718332	2592	0.18686600026154074	NO	-
485	ZINC03400606	3384	0.1868651349733379	NO	-
486	ZINC03339599	3211	0.18684948314962016	NO	-
487	ZINC01470561	1855	0.18681000597302963	NO	-
488	ZINC03815800	20	0.1867485380678397	YES	3
489	ZINC03359901	3254	0.18674129568581913	NO	-
490	ZINC00618831	657	0.18672257200512393	NO	-
491	ZINC00341957	333	0.1866742495741408	NO	-
492	ZINC03307535	3168	0.18666110265789831	NO	-
493	ZINC00877895	1102	0.18655322606246016	NO	-
494	ZINC04103147	5159	0.18654471726990637	NO	-
495	ZINC04386454	5408	0.1865420605536748	NO	-
496	ZINC01059163	1424	0.18652058690322762	NO	-
497	ZINC04464427	5462	0.18650216795040933	NO	-
498	ZINC01158071	1609	0.18647837334948222	NO	-
499	ZINC00664950	736	0.18635998146629335	NO	-
500	ZINC00306859	292	0.18629780551751654	NO	-
501	ZINC02631801	2488	0.18625035384287417	NO	-
502	ZINC04103147	5160	0.18617810045090938	NO	-
503	ZINC03554312	3889	0.18616560164740478	NO	-
504	ZINC03819430	4084	0.18609796471747597	NO	-
505	ZINC01188689	1637	0.18608546059118708	NO	-
506	ZINC00250107	250	0.18606411133638132	NO	-
507	ZINC00044273	34	0.1860381221371733	NO	-
508	ZINC03834036	38	0.18602598065383255	YES	4
509	ZINC03859200	4537	0.18597795416781146	NO	-
510	ZINC03236191	3095	0.185897813551528	NO	-
511	ZINC01053425	1397	0.18588050502150244	NO	-
512	ZINC03356080	3243	0.185778642381246	NO	-
513	ZINC03475790	3607	0.18573693083379697	NO	-
514	ZINC03983106	5038	0.18573595258181083	NO	-
515	ZINC01897911	1970	0.18568885477486202	NO	-
516	ZINC01779587	1936	0.18564059215039916	NO	-
517	ZINC04079591	5143	0.18560506747894234	NO	-
518	ZINC00183220	189	0.18554988625152538	NO	-
519	ZINC00591295	621	0.18553137833875585	NO	-
520	ZINC02669177	2562	0.18553045704731203	NO	-
521	ZINC02699467	2569	0.18549579880059214	NO	-
522	ZINC00947724	1230	0.18547182676155818	NO	-
523	ZINC04357766	5384	0.18544878264477266	NO	-
524	ZINC03476254	3621	0.18540067054874182	NO	-
525	ZINC00530520	561	0.1853942247467247	NO	-
526	ZINC03452927	3555	0.18534026156941066	NO	-
527	ZINC00940543	1210	0.1853247445917597	NO	-
528	ZINC01354455	1746	0.18528902449332377	NO	-
529	ZINC00250093	249	0.18524755306087193	NO	-
530	ZINC02193005	2162	0.18512494395130347	NO	-
531	ZINC00253215	257	0.18502361878284967	NO	-
532	ZINC03969316	4880	0.18496073280554703	NO	-
533	ZINC02625016	2467	0.18495546551145656	NO	-
534	ZINC04496644	5568	0.18490127839300596	NO	-
535	ZINC03850797	4115	0.18489759722527854	NO	-
536	ZINC04465178	5475	0.18470596910246506	NO	-
537	ZINC04134686	5180	0.18458904973573198	NO	-
538	ZINC00668522	739	0.18457015302567098	NO	-
539	ZINC00569296	600	0.18456733299081166	NO	-
540	ZINC03476253	3620	0.18455143578898797	NO	-
541	ZINC00540649	567	0.18446055227401642	NO	-
542	ZINC02209399	2191	0.18436819846428396	NO	-
543	ZINC00008079	7	0.18433227390437718	YES	1
544	ZINC03327543	3191	0.18432346033748473	NO	-
545	ZINC03850795	4114	0.1842769310161571	NO	-
546	ZINC01129532	1567	0.1842143932168722	NO	-
547	ZINC04334871	5356	0.18415826646539996	NO	-
548	ZINC02805438	2766	0.18404871872243295	NO	-
549	ZINC00807865	945	0.18404284496511578	NO	-
550	ZINC03395114	3349	0.1839681017132641	NO	-
551	ZINC00183217	188	0.18391236791848373	NO	-
552	ZINC00937577	1201	0.18390941481526535	NO	-
553	ZINC03079234	3014	0.18387493701380797	NO	-
554	ZINC04346689	5364	0.18369648832717927	NO	-
555	ZINC02629228	2485	0.18360994628854174	NO	-
556	ZINC00017742	8	0.1836071577770677	NO	-
557	ZINC00017742	10	0.1836071577770677	NO	-
558	ZINC03366636	3259	0.1836033477513014	NO	-
559	ZINC04224106	5237	0.1835443920289517	NO	-
560	ZINC00807871	948	0.18347036653437598	NO	-
561	ZINC01111571	1524	0.18345704052631107	NO	-
562	ZINC01200919	1645	0.18340121092279932	NO	-
563	ZINC03428166	3490	0.18339137222390126	NO	-
564	ZINC00530334	560	0.18338383734374195	NO	-
565	ZINC03983108	5039	0.18334986710776918	NO	-
566	ZINC03475788	3606	0.18334771355426444	NO	-
567	ZINC03604574	4012	0.18316562218938054	NO	-
568	ZINC03294623	3158	0.18315342325882897	NO	-
569	ZINC01425625	1804	0.18309025164169093	NO	-
570	ZINC01384543	1775	0.1830763995436177	NO	-
571	ZINC01943020	2036	0.18302757267921643	NO	-
572	ZINC00017742	7	0.18294102637700374	NO	-
573	ZINC02500119	2409	0.18290239320561608	NO	-
574	ZINC02779585	2684	0.18279736635318658	NO	-
575	ZINC00995006	1286	0.1827734925907685	NO	-
576	ZINC03175435	3036	0.18276409847794947	NO	-
577	ZINC04493282	5565	0.18275292498592485	NO	-
578	ZINC00321771	317	0.1827453589581155	NO	-
579	ZINC00341954	332	0.1827137111242564	NO	-
580	ZINC01025519	1330	0.18259297627808577	NO	-
581	ZINC01938754	2025	0.18258951641968757	NO	-
582	ZINC03523437	3822	0.18257536806251456	NO	-
583	ZINC01006496	1304	0.18255792586763775	NO	-
584	ZINC00807867	946	0.182552415592179	NO	-
585	ZINC03834044	9	0.18253932447654925	YES	1
586	ZINC02193007	2163	0.1825237040687845	NO	-
587	ZINC01053943	1402	0.18242986857596982	NO	-
588	ZINC04394745	5413	0.18242793733100918	NO	-
589	ZINC04357791	5387	0.18236218944619267	NO	-
590	ZINC02873803	2857	0.18235234795382121	NO	-
591	ZINC03834030	61	0.18232601125399342	YES	6
592	ZINC04224144	5240	0.18229038228223762	NO	-
593	ZINC03890550	4771	0.18217754133984942	NO	-
594	ZINC03832257	85	0.18216565468657903	YES	12
595	ZINC04275801	5322	0.18216324658380031	NO	-
596	ZINC03175432	3035	0.18213887902797013	NO	-
597	ZINC01068752	1446	0.18211358050003906	NO	-
598	ZINC00867760	1066	0.18209255898616877	NO	-
599	ZINC00121084	124	0.18205215008933798	NO	-
600	ZINC03352810	3236	0.18204928475376367	NO	-
601	ZINC04037474	5123	0.1820117026693938	NO	-
602	ZINC02998367	2958	0.18198629980178888	NO	-
603	ZINC03310887	3171	0.18196496555429711	NO	-
604	ZINC03857538	4446	0.18189772754708985	NO	-
605	ZINC00560734	582	0.18188044268113226	NO	-
606	ZINC01069205	1447	0.18179961954052778	NO	-
607	ZINC00448150	477	0.18178984079562266	NO	-
608	ZINC01045791	1387	0.1817749224811334	NO	-
609	ZINC02500119	2408	0.18175404333347414	NO	-
610	ZINC04059309	5131	0.18173300442500182	NO	-
611	ZINC04224105	5236	0.18170453830523728	NO	-
612	ZINC02437930	2366	0.18169336622373664	NO	-
613	ZINC00048133	42	0.18153787256396753	NO	-
614	ZINC03857183	4423	0.18153366822959308	NO	-
615	ZINC03986518	5062	0.18146167452509923	NO	-
616	ZINC04221279	5229	0.18144089906395142	NO	-
617	ZINC03855049	4360	0.18136034313150945	NO	-
618	ZINC03224410	3072	0.1813289362585809	NO	-
619	ZINC02726530	2618	0.18116867420522698	NO	-
620	ZINC00249553	247	0.18115276869594912	NO	-
621	ZINC03904721	4820	0.18114086740892366	NO	-
622	ZINC02404730	2319	0.18106738929561694	NO	-
623	ZINC03855704	4391	0.18104031737408158	NO	-
624	ZINC03852585	4192	0.18100535361321105	NO	-
625	ZINC03912151	4830	0.18099349075869084	NO	-
626	ZINC03476182	3618	0.1809904762373107	NO	-
627	ZINC04357741	5383	0.18095260779201508	NO	-
628	ZINC01436953	1823	0.18091708065517983	NO	-
629	ZINC01156622	1607	0.18091492732870426	NO	-
630	ZINC02427028	2348	0.18088355747727455	NO	-
631	ZINC03513609	3795	0.18084118169891197	NO	-
632	ZINC04357931	5388	0.180810247538147	NO	-
633	ZINC03832232	37	0.18074338588801145	YES	4
634	ZINC01212952	1666	0.18073139581206848	NO	-
635	ZINC03487204	3675	0.1807043125718536	NO	-
636	ZINC03995246	5095	0.1807020154022064	NO	-
637	ZINC02848282	2809	0.1806390022404364	NO	-
638	ZINC02915795	2896	0.1805598752734209	NO	-
639	ZINC02639719	2506	0.1805206135038462	NO	-
640	ZINC01034867	1356	0.180398245669793	NO	-
641	ZINC00854694	1035	0.1803816063642941	NO	-
642	ZINC00784007	884	0.18031213753416978	NO	-
643	ZINC03554297	3886	0.18030667788318253	NO	-
644	ZINC01067408	1442	0.1802677337037795	NO	-
645	ZINC01392678	1780	0.18025371563725856	NO	-
646	ZINC03347645	3225	0.18022510457213065	NO	-
647	ZINC03328129	3192	0.18012738620449834	NO	-
648	ZINC02631874	2490	0.18004367005154376	NO	-
649	ZINC01383762	1772	0.18000059090800855	NO	-
650	ZINC00017742	9	0.17998690856278535	NO	-
651	ZINC03857774	4465	0.17996314755392112	NO	-
652	ZINC02734956	2627	0.1798621149620722	NO	-
653	ZINC04434167	5432	0.17980872706703582	NO	-
654	ZINC03851098	4132	0.17968729435897834	NO	-
655	ZINC03613854	4026	0.17965045476177416	NO	-
656	ZINC00774700	840	0.17953797285611917	NO	-
657	ZINC02426972	2347	0.17942827709676973	NO	-
658	ZINC02314607	2252	0.17940953328116271	NO	-
659	ZINC02868957	2847	0.1793882378027418	NO	-
660	ZINC02426971	2346	0.17936717032776034	NO	-
661	ZINC00091294	85	0.17936095529836324	NO	-
662	ZINC00811576	960	0.17935221436184234	NO	-
663	ZINC00563165	588	0.1793367716450016	NO	-
664	ZINC04053836	5126	0.17931481226300974	NO	-
665	ZINC01743021	1924	0.1792875198296636	NO	-
666	ZINC03977600	5016	0.1792709107094965	NO	-
667	ZINC03381932	3295	0.17925931815055024	NO	-
668	ZINC02479637	2397	0.17922617167002075	NO	-
669	ZINC01024089	1329	0.1791750184251016	NO	-
670	ZINC03399496	3366	0.179096078672528	NO	-
671	ZINC04470240	5527	0.179013889345897	NO	-
672	ZINC02713089	2585	0.17892802640238478	NO	-
673	ZINC00017525	15	0.17892756845443844	YES	3
674	ZINC01350947	1741	0.17887116691436458	NO	-
675	ZINC00894895	1131	0.17887113403081203	NO	-
676	ZINC03638445	4041	0.17880386766058687	NO	-
677	ZINC04176178	5209	0.178793530061103	NO	-
678	ZINC03395111	3348	0.17878491326840582	NO	-
679	ZINC02073485	2129	0.17877291236444987	NO	-
680	ZINC01204133	1650	0.17876255451662673	NO	-
681	ZINC01079991	1473	0.17875964011997	NO	-
682	ZINC00652323	725	0.17874412704781545	NO	-
683	ZINC00907880	1155	0.17872280242755814	NO	-
684	ZINC01972002	2048	0.17872226428983276	NO	-
685	ZINC02084544	2131	0.17871182362905125	NO	-
686	ZINC00940456	1209	0.17869643953196312	NO	-
687	ZINC01111570	1523	0.17863775438920362	NO	-
688	ZINC03517106	3807	0.17863756413537535	NO	-
689	ZINC00746221	821	0.17863652592841064	NO	-
690	ZINC03958803	4843	0.17862405280312282	NO	-
691	ZINC03977599	5015	0.17861154560160478	NO	-
692	ZINC03497226	3703	0.17858630881387302	NO	-
693	ZINC03854848	4346	0.17853418751501018	NO	-
694	ZINC00944357	1223	0.17851815555812894	NO	-
695	ZINC00559115	579	0.17848386016730847	NO	-
696	ZINC02865271	2841	0.17846916636600485	NO	-
697	ZINC02380518	2303	0.17845844939944938	NO	-
698	ZINC03854850	4347	0.17845258912428957	NO	-
699	ZINC00953562	1239	0.17842966599174714	NO	-
700	ZINC01156932	1608	0.17838135205105302	NO	-
701	ZINC01024077	1327	0.17837276288886103	NO	-
702	ZINC03382486	3296	0.17835737350046296	NO	-
703	ZINC03389092	3327	0.17832352721828498	NO	-
704	ZINC00643640	708	0.1782662161600007	NO	-
705	ZINC03264879	3128	0.17821643978186033	NO	-
706	ZINC00525330	546	0.17814053613611291	NO	-
707	ZINC00819393	985	0.1780904800888381	NO	-
708	ZINC02629062	2484	0.17809015896596017	NO	-
709	ZINC00591295	622	0.1780880263981827	NO	-
710	ZINC00902892	1138	0.1780731248982116	NO	-
711	ZINC03254330	3123	0.17804035977557825	NO	-
712	ZINC02200899	2175	0.17804002425516946	NO	-
713	ZINC04341978	5360	0.17802468694517076	NO	-
714	ZINC04167030	5203	0.177987805869848	NO	-
715	ZINC03476184	3619	0.17793313823446483	NO	-
716	ZINC03340322	3214	0.177910241642814	NO	-
717	ZINC03997971	5100	0.17782786461374211	NO	-
718	ZINC03040645	2987	0.17781292429853088	NO	-
719	ZINC02755576	2647	0.17777889183315396	NO	-
720	ZINC04074966	5141	0.17775254388250517	NO	-
721	ZINC03853828	4284	0.17757679916102143	NO	-
722	ZINC02250223	2227	0.17757194913552038	NO	-
723	ZINC00525633	551	0.17755943095844287	NO	-
724	ZINC03854727	4337	0.17754910732323864	NO	-
725	ZINC02755576	2648	0.17746925932835017	NO	-
726	ZINC01183938	1628	0.1773779542573928	NO	-
727	ZINC02786736	2690	0.17735817327645495	NO	-
728	ZINC00044261	33	0.17732492688347523	NO	-
729	ZINC01938902	2029	0.17727790382015302	NO	-
730	ZINC02763161	2666	0.17726641301362328	NO	-
731	ZINC03482119	3658	0.17723641247345953	NO	-
732	ZINC00423731	445	0.1772151422898113	NO	-
733	ZINC01415068	1790	0.1771928139201172	NO	-
734	ZINC03867825	4654	0.17716421763580323	NO	-
735	ZINC00977186	1269	0.17715477791575032	NO	-
736	ZINC00411605	392	0.17712613264297838	NO	-
737	ZINC00816710	971	0.17712003443056726	NO	-
738	ZINC00675666	750	0.1770842834535556	NO	-
739	ZINC00658385	728	0.17704974549430225	NO	-
740	ZINC00959162	1248	0.1770324909346788	NO	-
741	ZINC01125932	1558	0.17700709012530935	NO	-
742	ZINC04001320	5111	0.177001157351273	NO	-
743	ZINC03851597	4160	0.17700036165338404	NO	-
744	ZINC00304220	290	0.17682902651672947	NO	-
745	ZINC03216782	3062	0.17682523258392177	NO	-
746	ZINC02449926	2379	0.17680677591815683	NO	-
747	ZINC00724353	805	0.1768063057599113	NO	-
748	ZINC00868698	1072	0.1768050285269539	NO	-
749	ZINC01114129	1529	0.1767833315801813	NO	-
750	ZINC00119467	120	0.17677774466141113	NO	-
751	ZINC00857339	1046	0.17671123463994445	NO	-
752	ZINC00773798	835	0.17667272942547343	NO	-
753	ZINC01114296	1530	0.17666875316977573	NO	-
754	ZINC02086828	2136	0.17662285841565895	NO	-
755	ZINC00687273	768	0.17657550232824823	NO	-
756	ZINC02497778	2407	0.17656796122507173	NO	-
757	ZINC01491052	1863	0.1765612129949702	NO	-
758	ZINC02838395	2800	0.17650567828139213	NO	-
759	ZINC02872636	2852	0.17647509614386805	NO	-
760	ZINC02660070	2540	0.1764696691562367	NO	-
761	ZINC04053833	5125	0.17645901121606486	NO	-
762	ZINC03854047	4301	0.17635844353078153	NO	-
763	ZINC02796315	2722	0.17632481225120103	NO	-
764	ZINC00061892	58	0.17631986154110385	NO	-
765	ZINC01079989	1471	0.17626214657885453	NO	-
766	ZINC03938231	4833	0.1762231640716687	NO	-
767	ZINC03852612	4195	0.17619454815823735	NO	-
768	ZINC02086827	2135	0.17618789856897446	NO	-
769	ZINC00556596	577	0.17617858016336868	NO	-
770	ZINC02354293	2282	0.17610994778085137	NO	-
771	ZINC03509904	3773	0.17610606367907033	NO	-
772	ZINC02259525	2232	0.17599709153277635	NO	-
773	ZINC03834024	39	0.17598331054558805	YES	4
774	ZINC03959038	4844	0.17588174079405225	NO	-
775	ZINC03242064	3102	0.17578179786552672	NO	-
776	ZINC00905525	1145	0.17577836742664363	NO	-
777	ZINC03853828	4285	0.17576073751112764	NO	-
778	ZINC03336382	3204	0.17575582422748942	NO	-
779	ZINC04443157	5441	0.17569197902398137	NO	-
780	ZINC03971202	4960	0.17564262084527849	NO	-
781	ZINC04488452	5555	0.17561150557279026	NO	-
782	ZINC03908001	4822	0.17557681863403346	NO	-
783	ZINC03854727	4338	0.1755305825815003	NO	-
784	ZINC04275333	5319	0.17550951579060856	NO	-
785	ZINC01070382	1450	0.17546422655889243	NO	-
786	ZINC03868993	4742	0.17545869661610297	NO	-
787	ZINC01032939	1342	0.17545785766687239	NO	-
788	ZINC01005678	1301	0.17545782305420352	NO	-
789	ZINC03867945	4681	0.1754431932672824	NO	-
790	ZINC03228150	3080	0.17538848030889975	NO	-
791	ZINC00473854	504	0.17534554656934415	NO	-
792	ZINC02444604	2373	0.17534395073725173	NO	-
793	ZINC04275531	5321	0.17532717111433502	NO	-
794	ZINC02919913	2906	0.1752030970977836	NO	-
795	ZINC00191829	201	0.17519582681839416	NO	-
796	ZINC00555385	575	0.17511596413602223	NO	-
797	ZINC01005678	1302	0.17510551477247796	NO	-
798	ZINC03956638	4838	0.17503212749701752	NO	-
799	ZINC02762087	2664	0.1749198888818211	NO	-
800	ZINC00085267	79	0.17490768328702383	NO	-
801	ZINC03856231	4395	0.17487840122364523	NO	-
802	ZINC00675312	747	0.17487376331352397	NO	-
803	ZINC03866723	4579	0.17483964984689812	NO	-
804	ZINC02722795	2612	0.17481598552245858	NO	-
805	ZINC00420856	429	0.1747292113276551	NO	-
806	ZINC00994955	1285	0.17467556986006455	NO	-
807	ZINC01079999	1477	0.1746328628211845	NO	-
808	ZINC01040190	1372	0.17457605618348376	NO	-
809	ZINC01889920	1966	0.1745475329106008	NO	-
810	ZINC00658387	729	0.17448250010675412	NO	-
811	ZINC03832255	57	0.17448205605155845	YES	5
812	ZINC00905525	1146	0.17447874569097235	NO	-
813	ZINC01079990	1472	0.1744676674940807	NO	-
814	ZINC02796596	2742	0.17445883871869683	NO	-
815	ZINC04037474	5122	0.17439956126783904	NO	-
816	ZINC04371204	5403	0.17439738053986822	NO	-
817	ZINC03854040	4296	0.17439304952228493	NO	-
818	ZINC03968496	4862	0.17437307884781772	NO	-
819	ZINC02230722	2217	0.17436285164869114	NO	-
820	ZINC03530795	3835	0.1743521319763981	NO	-
821	ZINC02213975	2200	0.17431786695484358	NO	-
822	ZINC02298289	2248	0.17431168167938457	NO	-
823	ZINC03815788	42	0.17430011434923814	YES	4
824	ZINC03227662	3078	0.17429266195371065	NO	-
825	ZINC01142792	1591	0.1742791096983493	NO	-
826	ZINC04345117	5362	0.17424358076626414	NO	-
827	ZINC00862854	1058	0.1742387768225432	NO	-
828	ZINC03866763	4581	0.17422939605473217	NO	-
829	ZINC02658237	2538	0.17422390156405096	NO	-
830	ZINC02653255	2530	0.1742122362179088	NO	-
831	ZINC00807033	944	0.17420963676359333	NO	-
832	ZINC00423697	444	0.17419187299780015	NO	-
833	ZINC03566261	3932	0.1741767813300866	NO	-
834	ZINC03971272	4962	0.17415679671673662	NO	-
835	ZINC03566262	3933	0.17411096581156	NO	-
836	ZINC03832245	35	0.17409517093643084	YES	4
837	ZINC01417689	1796	0.17408991845948546	NO	-
838	ZINC03437336	3524	0.1740696057556826	NO	-
839	ZINC00019548	12	0.1740581228139666	NO	-
840	ZINC00875721	1097	0.1740466482657545	NO	-
841	ZINC02326332	2258	0.1740460805049969	NO	-
842	ZINC03246400	3110	0.17404443517246365	NO	-
843	ZINC03867494	4623	0.17398809989877626	NO	-
844	ZINC00580967	609	0.17397528885946964	NO	-
845	ZINC03815799	23	0.17396759884205798	YES	3
846	ZINC00107241	101	0.17395241331039063	NO	-
847	ZINC04358041	5389	0.17392693067599097	NO	-
848	ZINC03858819	4508	0.17386813544820232	NO	-
849	ZINC01079781	1466	0.17379937373606366	NO	-
850	ZINC01054009	1403	0.17374002202616343	NO	-
851	ZINC00791630	898	0.1737130064500605	NO	-
852	ZINC03909475	4828	0.1736383344256411	NO	-
853	ZINC00026917	20	0.17363532538484888	NO	-
854	ZINC02861975	2831	0.17349210568331286	NO	-
855	ZINC03331480	3195	0.1734919036978457	NO	-
856	ZINC03857776	4467	0.17343279103301582	NO	-
857	ZINC02970895	2940	0.17342371287527134	NO	-
858	ZINC02213974	2199	0.1734050897522503	NO	-
859	ZINC03507454	3768	0.17340262452104335	NO	-
860	ZINC04106941	5163	0.17339465328876552	NO	-
861	ZINC03362212	3255	0.17334684612052306	NO	-
862	ZINC01938909	2033	0.17325431176633788	NO	-
863	ZINC03510081	3775	0.17325428436885532	NO	-
864	ZINC03328390	3193	0.17324797131473285	NO	-
865	ZINC04485570	5550	0.1732404658703958	NO	-
866	ZINC00801792	928	0.1731976255240112	NO	-
867	ZINC01504890	1883	0.1730491811271142	NO	-
868	ZINC00746219	819	0.1730333533823974	NO	-
869	ZINC03244841	3108	0.17291044584928986	NO	-
870	ZINC03216048	3060	0.17290016048813145	NO	-
871	ZINC02628315	2479	0.17287174264572058	NO	-
872	ZINC03859272	4539	0.17287074877946626	NO	-
873	ZINC01938904	2031	0.1728642804146753	NO	-
874	ZINC00563270	591	0.172749657771837	NO	-
875	ZINC02803793	2765	0.1727237163021808	NO	-
876	ZINC03364352	3257	0.17270396687320486	NO	-
877	ZINC00867762	1068	0.1726674318342363	NO	-
878	ZINC02380260	2301	0.1726387255653124	NO	-
879	ZINC03408163	3418	0.1725594364790391	NO	-
880	ZINC00363563	356	0.172528836263722	NO	-
881	ZINC03566428	3934	0.17248653081868637	NO	-
882	ZINC03638508	4042	0.17245115410369208	NO	-
883	ZINC01791415	1943	0.17242741715137988	NO	-
884	ZINC03366878	3265	0.17241441277051708	NO	-
885	ZINC03969902	4909	0.17237107299623156	NO	-
886	ZINC03651691	4045	0.172361310819691	NO	-
887	ZINC01040190	1373	0.17235351368782761	NO	-
888	ZINC02661041	2543	0.17234226697025865	NO	-
889	ZINC02440935	2367	0.17232225807029447	NO	-
890	ZINC02329765	2261	0.1722746696402821	NO	-
891	ZINC01079787	1468	0.17221921019121114	NO	-
892	ZINC02915797	2897	0.17221162210416047	NO	-
893	ZINC03955812	4835	0.1721524113386067	NO	-
894	ZINC01332678	1720	0.17215062748274557	NO	-
895	ZINC02426867	2344	0.1721213662720047	NO	-
896	ZINC03857514	4445	0.17209087294428713	NO	-
897	ZINC00379018	369	0.17208524772181163	NO	-
898	ZINC04223295	5231	0.1720788693725525	NO	-
899	ZINC01121074	1545	0.17206394447994394	NO	-
900	ZINC01040197	1375	0.17203114835309458	NO	-
901	ZINC00294181	284	0.17197062562485885	NO	-
902	ZINC04633485	5602	0.17183827417465106	NO	-
903	ZINC01032939	1343	0.17181854333452293	NO	-
904	ZINC00342969	336	0.17181571406970636	NO	-
905	ZINC03853067	4231	0.17178342050684062	NO	-
906	ZINC03484691	3665	0.17177643465476763	NO	-
907	ZINC00341054	331	0.1717556035542188	NO	-
908	ZINC01052183	1394	0.17174821396169135	NO	-
909	ZINC01415045	1789	0.17174542573905457	NO	-
910	ZINC01431478	1817	0.17174159512294135	NO	-
911	ZINC03852585	4193	0.17172888519080315	NO	-
912	ZINC00803263	931	0.17164131801226806	NO	-
913	ZINC01100441	1502	0.17163498763933074	NO	-
914	ZINC03815798	16	0.17163151805410798	YES	3
915	ZINC01104457	1512	0.17162190284405712	NO	-
916	ZINC00792547	909	0.17159879772705372	NO	-
917	ZINC03613853	4025	0.17155241900524307	NO	-
918	ZINC01336952	1726	0.17154921576693202	NO	-
919	ZINC03569932	3959	0.17154741626890788	NO	-
920	ZINC03857775	4466	0.17153766878544727	NO	-
921	ZINC01188443	1635	0.17153700135370736	NO	-
922	ZINC00381713	370	0.17151982213933012	NO	-
923	ZINC03409665	3420	0.17144665790792246	NO	-
924	ZINC03339595	3210	0.17140244479338304	NO	-
925	ZINC00905543	1148	0.17138597565550312	NO	-
926	ZINC03858045	4474	0.17135552425318765	NO	-
927	ZINC00563864	595	0.1713467902824896	NO	-
928	ZINC03851098	4131	0.17133421675719704	NO	-
929	ZINC01491052	1862	0.17120121552285644	NO	-
930	ZINC00792316	906	0.1711690505370906	NO	-
931	ZINC01034872	1360	0.17116222237742193	NO	-
932	ZINC02500140	2412	0.17114974814294578	NO	-
933	ZINC03859389	4543	0.1710947740755708	NO	-
934	ZINC03571228	3961	0.171089963849402	NO	-
935	ZINC04507817	5571	0.1710735508779536	NO	-
936	ZINC00528863	557	0.17100482723789942	NO	-
937	ZINC01006636	1306	0.1709973744275772	NO	-
938	ZINC03892757	4802	0.17093347075947557	NO	-
939	ZINC02915800	2898	0.1709272962982802	NO	-
940	ZINC02878185	2862	0.1708548175488638	NO	-
941	ZINC03567536	3948	0.17084322464000934	NO	-
942	ZINC00314249	306	0.17082212299005986	NO	-
943	ZINC01889916	1965	0.17080528104470405	NO	-
944	ZINC01332522	1718	0.17076390548213147	NO	-
945	ZINC00815155	968	0.17074978491544285	NO	-
946	ZINC03340133	3212	0.17073916389922666	NO	-
947	ZINC03391089	3331	0.17071238235976885	NO	-
948	ZINC00534079	563	0.17065116240570977	NO	-
949	ZINC03976264	5003	0.1706420314716473	NO	-
950	ZINC04224025	5234	0.170607435198245	NO	-
951	ZINC02632367	2491	0.17058890977346208	NO	-
952	ZINC00319867	315	0.1705584005135724	NO	-
953	ZINC00714292	793	0.17049484240201854	NO	-
954	ZINC03867239	4602	0.17049123308356004	NO	-
955	ZINC00428188	455	0.17046984379829233	NO	-
956	ZINC03852612	4194	0.17045516980638878	NO	-
957	ZINC03567374	3942	0.17044044022471072	NO	-
958	ZINC01040197	1374	0.17039892351246208	NO	-
959	ZINC00166137	173	0.17039456393328992	NO	-
960	ZINC04475736	5538	0.1702883131222997	NO	-
961	ZINC04357774	5385	0.17028093146222326	NO	-
962	ZINC02348328	2273	0.17020907409851038	NO	-
963	ZINC03055666	3005	0.17020521401379907	NO	-
964	ZINC03834028	41	0.17019125917398775	YES	4
965	ZINC02284824	2241	0.17017090053422315	NO	-
966	ZINC01491052	1861	0.17016706405518897	NO	-
967	ZINC00414793	411	0.17015483863887243	NO	-
968	ZINC03420946	3467	0.1700490781303065	NO	-
969	ZINC01066215	1440	0.17004733651487972	NO	-
970	ZINC01389449	1778	0.16998772129489725	NO	-
971	ZINC03227464	3077	0.16996492925255355	NO	-
972	ZINC00191226	199	0.16995957115945737	NO	-
973	ZINC01000859	1294	0.16992467126547006	NO	-
974	ZINC02531736	2427	0.16979229727031672	NO	-
975	ZINC04239074	5252	0.1697672852671822	NO	-
976	ZINC03079495	3015	0.16972865410043697	NO	-
977	ZINC00133336	135	0.1697127559511859	NO	-
978	ZINC02633465	2494	0.16965847453398114	NO	-
979	ZINC00853607	1033	0.169622043619001	NO	-
980	ZINC02372927	2297	0.16960695122323147	NO	-
981	ZINC00899763	1136	0.1695939710253771	NO	-
982	ZINC02022475	2112	0.16956655227191542	NO	-
983	ZINC00528219	555	0.1695468553906827	NO	-
984	ZINC03555214	3892	0.1695460285145654	NO	-
985	ZINC00601866	625	0.16954453113973733	NO	-
986	ZINC01749773	1926	0.16953193047616927	NO	-
987	ZINC00123439	127	0.16952686821431465	NO	-
988	ZINC02319654	2256	0.16950353458767187	NO	-
989	ZINC00792313	905	0.16949821476477367	NO	-
990	ZINC03536399	3847	0.16948015298911212	NO	-
991	ZINC01368508	1768	0.16946294394964492	NO	-
992	ZINC03867190	4600	0.16945079688171474	NO	-
993	ZINC00384159	374	0.16943649628354382	NO	-
994	ZINC03857136	4417	0.16942379654638773	NO	-
995	ZINC03853831	4286	0.16941805628722673	NO	-
996	ZINC00613243	642	0.1693926464185442	NO	-
997	ZINC04087530	5147	0.16934815588816177	NO	-
998	ZINC00712610	781	0.1692313595132561	NO	-
999	ZINC03867971	4698	0.16922078314115502	NO	-
1000	ZINC04275982	5326	0.169189863832544	NO	-
1001	ZINC00007489	17	0.16917737972550947	YES	3
1002	ZINC00316369	308	0.16917654676123822	NO	-
1003	ZINC02219246	2204	0.16915189699578786	NO	-
1004	ZINC02918094	2903	0.16915115273464662	NO	-
1005	ZINC03452999	3558	0.16910734750588574	NO	-
1006	ZINC03523471	3823	0.16910119909822324	NO	-
1007	ZINC01033442	1346	0.16905795862332634	NO	-
1008	ZINC00523590	544	0.16901305569979075	NO	-
1009	ZINC00609179	630	0.16897796062609752	NO	-
1010	ZINC02803127	2763	0.16896475914344045	NO	-
1011	ZINC03249913	3116	0.16895776744647714	NO	-
1012	ZINC02871775	2848	0.1689394422876101	NO	-
1013	ZINC00766376	827	0.16892404547557235	NO	-
1014	ZINC00873771	1095	0.16889790310769123	NO	-
1015	ZINC00649450	723	0.16887562620848848	NO	-
1016	ZINC04059313	5132	0.16887460462062812	NO	-
1017	ZINC00150913	168	0.1688122482953474	NO	-
1018	ZINC03850240	4109	0.16873068767029278	NO	-
1019	ZINC00254200	259	0.1687279452722569	NO	-
1020	ZINC02796552	2737	0.16871036913076365	NO	-
1021	ZINC00215908	221	0.16867213812468446	NO	-
1022	ZINC03366905	3266	0.16860140773382945	NO	-
1023	ZINC01055894	1410	0.168541689149723	NO	-
1024	ZINC01725057	1916	0.16846563262295347	NO	-
1025	ZINC00427748	450	0.16844118325406482	NO	-
1026	ZINC03559236	3908	0.16843884855268698	NO	-
1027	ZINC00792526	908	0.16840950909602223	NO	-
1028	ZINC01040284	1379	0.1683899448108937	NO	-
1029	ZINC03483199	3660	0.16833510457847312	NO	-
1030	ZINC03850863	4121	0.16833012656526017	NO	-
1031	ZINC01938901	2028	0.16830728724111457	NO	-
1032	ZINC02500140	2411	0.16830573030616755	NO	-
1033	ZINC03852845	4214	0.16823565975031626	NO	-
1034	ZINC01332831	1721	0.16822188169829871	NO	-
1035	ZINC04490250	5556	0.16821143118102339	NO	-
1036	ZINC01032065	1337	0.16818643649180412	NO	-
1037	ZINC03438246	3526	0.168184589317694	NO	-
1038	ZINC03853831	4287	0.16818063816190634	NO	-
1039	ZINC02805517	2767	0.1681383513759688	NO	-
1040	ZINC02591763	2435	0.16806642846852396	NO	-
1041	ZINC00911786	1161	0.16806300520448372	NO	-
1042	ZINC04475140	5537	0.16799752111177166	NO	-
1043	ZINC03513607	3794	0.16798204610918901	NO	-
1044	ZINC00249681	248	0.16797965316473495	NO	-
1045	ZINC00714674	794	0.1679731334465129	NO	-
1046	ZINC03832263	81	0.16795400636515154	YES	11
1047	ZINC00903306	1140	0.1679526162909908	NO	-
1048	ZINC03866856	4585	0.16795252626336532	NO	-
1049	ZINC03857539	4447	0.16792889068706746	NO	-
1050	ZINC03482111	3657	0.16788571572525612	NO	-
1051	ZINC03221861	3067	0.16786185630772404	NO	-
1052	ZINC01006919	1307	0.1678097595923116	NO	-
1053	ZINC03834026	10	0.16773133787149283	YES	1
1054	ZINC01000653	1291	0.1677282189267849	NO	-
1055	ZINC04496457	5567	0.16772795079717784	NO	-
1056	ZINC02796386	2728	0.16772192451249776	NO	-
1057	ZINC02667884	2561	0.16770336469381655	NO	-
1058	ZINC04464295	5459	0.16768163038213266	NO	-
1059	ZINC02376744	2299	0.16766249490951068	NO	-
1060	ZINC02652754	2529	0.1676590880335012	NO	-
1061	ZINC01007995	1308	0.1676174245335995	NO	-
1062	ZINC03976266	5004	0.16761479534356977	NO	-
1063	ZINC00202629	209	0.1676096892253789	NO	-
1064	ZINC02639718	2505	0.16758895424079834	NO	-
1065	ZINC03983098	5037	0.16753933993827136	NO	-
1066	ZINC02796598	2743	0.16750281245344242	NO	-
1067	ZINC04070804	5140	0.16749793884410769	NO	-
1068	ZINC00184267	190	0.16748720646623894	NO	-
1069	ZINC00714287	792	0.1674714345288269	NO	-
1070	ZINC00427747	449	0.16734401998568807	NO	-
1071	ZINC04070141	5139	0.1673153922142216	NO	-
1072	ZINC00119456	117	0.16728722896767137	NO	-
1073	ZINC03854856	4349	0.1672761826546091	NO	-
1074	ZINC03854042	4297	0.16726882794382802	NO	-
1075	ZINC00428367	458	0.16721631890455504	NO	-
1076	ZINC01429814	1815	0.16717806475126112	NO	-
1077	ZINC00184268	191	0.16717694150232232	NO	-
1078	ZINC00138081	142	0.16717657361114038	NO	-
1079	ZINC03510009	3774	0.16712449071322935	NO	-
1080	ZINC03274969	3135	0.16712230256847788	NO	-
1081	ZINC00746222	822	0.167092773521014	NO	-
1082	ZINC00840297	1012	0.1670645632873918	NO	-
1083	ZINC03495860	3692	0.167054154111928	NO	-
1084	ZINC03859893	4555	0.16698049455021816	NO	-
1085	ZINC03551184	3876	0.16697784989167364	NO	-
1086	ZINC01431479	1818	0.16693013481884167	NO	-
1087	ZINC01938440	2020	0.16692344854279265	NO	-
1088	ZINC00260922	265	0.16691547392113967	NO	-
1089	ZINC01061873	1435	0.1669113801140188	NO	-
1090	ZINC03613574	4024	0.16682700618804813	NO	-
1091	ZINC03968532	4865	0.1668156818726986	NO	-
1092	ZINC03855704	4390	0.16678656651722398	NO	-
1093	ZINC00563169	590	0.1667523844283381	NO	-
1094	ZINC03971921	4973	0.1667435101277769	NO	-
1095	ZINC03094493	3019	0.16674103678283814	NO	-
1096	ZINC00563168	589	0.16671693911291455	NO	-
1097	ZINC03834025	40	0.16667749412381214	YES	4
1098	ZINC00830375	999	0.16667633478598898	NO	-
1099	ZINC00773806	836	0.16666044660888094	NO	-
1100	ZINC02380284	2302	0.16656031382566375	NO	-
1101	ZINC00580355	608	0.1665566250063364	NO	-
1102	ZINC02798116	2747	0.1665518201246733	NO	-
1103	ZINC03855052	4361	0.16654595040759898	NO	-
1104	ZINC00645522	716	0.1665363383473656	NO	-
1105	ZINC01065374	1439	0.16653582661720723	NO	-
1106	ZINC01055091	1407	0.16651623508309965	NO	-
1107	ZINC04252816	5294	0.16650780008708457	NO	-
1108	ZINC01351344	1744	0.16650018796210392	NO	-
1109	ZINC04035124	5121	0.16646356290542547	NO	-
1110	ZINC02500140	2410	0.16646184435776928	NO	-
1111	ZINC04087312	5145	0.16645108199576963	NO	-
1112	ZINC04091631	5150	0.16643769527577118	NO	-
1113	ZINC00411860	395	0.16643612757729168	NO	-
1114	ZINC01055835	1409	0.1664184084475731	NO	-
1115	ZINC03868023	4710	0.16641318276222797	NO	-
1116	ZINC03040699	2988	0.16640367868177774	NO	-
1117	ZINC04374706	5404	0.16637286404786092	NO	-
1118	ZINC00801296	926	0.16632012311075725	NO	-
1119	ZINC01167866	1622	0.16628790040029431	NO	-
1120	ZINC02209564	2192	0.1662832928387054	NO	-
1121	ZINC00673850	746	0.16625707908478188	NO	-
1122	ZINC02329763	2260	0.166256600347935	NO	-
1123	ZINC03785930	4072	0.1662166472474255	NO	-
1124	ZINC03857091	4408	0.1661876144293529	NO	-
1125	ZINC03484681	3664	0.16618539031698437	NO	-
1126	ZINC03267166	3131	0.166159096595243	NO	-
1127	ZINC03376965	3281	0.16612233098229506	NO	-
1128	ZINC02796461	2732	0.16606215538627317	NO	-
1129	ZINC02726508	2617	0.16605779896403472	NO	-
1130	ZINC02712167	2577	0.1660235086324377	NO	-
1131	ZINC03969331	4888	0.1660130582724048	NO	-
1132	ZINC04058639	5129	0.16601086064414428	NO	-
1133	ZINC04166865	5202	0.16599131177591483	NO	-
1134	ZINC03236073	3092	0.16598961404670654	NO	-
1135	ZINC00269301	275	0.16593405504427083	NO	-
1136	ZINC02968924	2931	0.16590456564074982	NO	-
1137	ZINC00360653	352	0.16589139415485954	NO	-
1138	ZINC03971923	4974	0.16588886012162932	NO	-
1139	ZINC01040217	1377	0.16562691172932462	NO	-
1140	ZINC00773717	833	0.16562234942722323	NO	-
1141	ZINC02918102	2904	0.1655992396081391	NO	-
1142	ZINC03867840	4665	0.16553807855624278	NO	-
1143	ZINC04116100	5171	0.1655107931078095	NO	-
1144	ZINC03506089	3746	0.16545382144731396	NO	-
1145	ZINC03467318	3592	0.16542783381667214	NO	-
1146	ZINC04330343	5354	0.1653927176853457	NO	-
1147	ZINC01972468	2049	0.16537491599911355	NO	-
1148	ZINC03216976	3063	0.16536676361652203	NO	-
1149	ZINC04465490	5490	0.165304122828464	NO	-
1150	ZINC02718996	2605	0.16530074403572287	NO	-
1151	ZINC02241915	2224	0.16524731263407574	NO	-
1152	ZINC04059324	5133	0.16521299648773938	NO	-
1153	ZINC03561952	3922	0.1651935366565549	NO	-
1154	ZINC03908333	4825	0.16513312144950054	NO	-
1155	ZINC01040217	1376	0.16505916944244614	NO	-
1156	ZINC04001321	5112	0.16502587678624062	NO	-
1157	ZINC00148960	157	0.16502298507385463	NO	-
1158	ZINC00300218	286	0.16501492937665158	NO	-
1159	ZINC01104454	1511	0.16497442898244166	NO	-
1160	ZINC03867401	4613	0.16491189659400177	NO	-
1161	ZINC03834050	67	0.164883408488704	YES	8
1162	ZINC03859003	4523	0.1648691719897455	NO	-
1163	ZINC04281708	5330	0.16486382576526945	NO	-
1164	ZINC01094770	1496	0.16484405263283913	NO	-
1165	ZINC03482322	3659	0.16482271317691408	NO	-
1166	ZINC00568574	599	0.1648040809961941	NO	-
1167	ZINC02950205	2925	0.1647875114228833	NO	-
1168	ZINC00976207	1265	0.1647757953752215	NO	-
1169	ZINC01059405	1425	0.16474080016762013	NO	-
1170	ZINC02481019	2400	0.16472858966621146	NO	-
1171	ZINC03832254	44	0.16472409820049994	YES	4
1172	ZINC00411519	391	0.1647123329308314	NO	-
1173	ZINC02524216	2422	0.16470259951984362	NO	-
1174	ZINC01040284	1378	0.16466891649542667	NO	-
1175	ZINC02718980	2595	0.16465737891475038	NO	-
1176	ZINC02718980	2596	0.16465737891475038	NO	-
1177	ZINC03832235	58	0.16461587783978124	YES	6
1178	ZINC00795607	917	0.16460027807275326	NO	-
1179	ZINC04459210	5448	0.16456479829290704	NO	-
1180	ZINC00840297	1011	0.16454879222819707	NO	-
1181	ZINC03972285	4983	0.164542413390731	NO	-
1182	ZINC03162338	3031	0.1645285798609059	NO	-
1183	ZINC01332584	1719	0.1645122408281473	NO	-
1184	ZINC02667883	2560	0.1644975246300574	NO	-
1185	ZINC00802342	930	0.16448488096496572	NO	-
1186	ZINC03566430	3935	0.1644828839651102	NO	-
1187	ZINC00675575	748	0.1644574986362916	NO	-
1188	ZINC03487121	3673	0.16445453901257012	NO	-
1189	ZINC00643849	709	0.16443379434867994	NO	-
1190	ZINC02734964	2628	0.16441052178735252	NO	-
1191	ZINC00111913	107	0.16440860089244946	NO	-
1192	ZINC01509794	1887	0.16440658834714453	NO	-
1193	ZINC02296233	2247	0.16434101563166523	NO	-
1194	ZINC01110236	1519	0.1643312790237428	NO	-
1195	ZINC03854025	4295	0.164321222787421	NO	-
1196	ZINC02320853	2257	0.1642784134974314	NO	-
1197	ZINC00875773	1098	0.1642597713811312	NO	-
1198	ZINC04412149	5419	0.16423705857942245	NO	-
1199	ZINC01034353	1351	0.16417318250577687	NO	-
1200	ZINC00310615	300	0.16416632974090933	NO	-
1201	ZINC01517960	1897	0.16415944412064432	NO	-
1202	ZINC00801793	929	0.16413895416685806	NO	-
1203	ZINC03855166	4377	0.1639650711221902	NO	-
1204	ZINC03383362	3300	0.16394845555900378	NO	-
1205	ZINC00872532	1090	0.1639459837813242	NO	-
1206	ZINC03354356	3238	0.16394451716090672	NO	-
1207	ZINC00783955	883	0.16393827206627484	NO	-
1208	ZINC00208386	214	0.16391979433248755	NO	-
1209	ZINC02398747	2314	0.16391750876908437	NO	-
1210	ZINC02760898	2656	0.16388419735393261	NO	-
1211	ZINC02426868	2345	0.16386120445084057	NO	-
1212	ZINC04275375	5320	0.16378168070515697	NO	-
1213	ZINC00371640	362	0.16375569686506974	NO	-
1214	ZINC03896333	4810	0.16375524851938314	NO	-
1215	ZINC04252160	5286	0.16361466078201992	NO	-
1216	ZINC03395166	3352	0.16358913334587188	NO	-
1217	ZINC00992978	1282	0.1635843061840737	NO	-
1218	ZINC02718996	2606	0.16355251009315144	NO	-
1219	ZINC02718996	2607	0.16355251009315144	NO	-
1220	ZINC03889620	4757	0.1634381577445677	NO	-
1221	ZINC00792304	902	0.16342801006005891	NO	-
1222	ZINC00309378	297	0.1634215956595718	NO	-
1223	ZINC02660594	2541	0.16341390132748254	NO	-
1224	ZINC00645523	717	0.1634069480278051	NO	-
1225	ZINC03892761	4803	0.1634000455288966	NO	-
1226	ZINC02874121	2858	0.16339847916453876	NO	-
1227	ZINC03658322	4052	0.16338344981920513	NO	-
1228	ZINC01127860	1563	0.16337901691668646	NO	-
1229	ZINC02777689	2678	0.16335641626295175	NO	-
1230	ZINC03420920	3465	0.16334861753658772	NO	-
1231	ZINC03983389	5053	0.1633340392544294	NO	-
1232	ZINC03336860	3205	0.1633250155062085	NO	-
1233	ZINC00097809	92	0.16327909601919643	NO	-
1234	ZINC03497433	3710	0.16327102059922408	NO	-
1235	ZINC03882273	4750	0.16323648366269203	NO	-
1236	ZINC02800436	2755	0.163230253088329	NO	-
1237	ZINC03815797	14	0.16319198236736798	YES	2
1238	ZINC00871053	1087	0.16312466032667858	NO	-
1239	ZINC04478318	5540	0.16309919031907932	NO	-
1240	ZINC02942430	2917	0.16307218712556965	NO	-
1241	ZINC03857177	4422	0.1630696484441444	NO	-
1242	ZINC00508913	531	0.16301487292987016	NO	-
1243	ZINC00118540	116	0.1629987500451257	NO	-
1244	ZINC00020636	13	0.16298798369984996	NO	-
1245	ZINC01938905	2032	0.16296591580837458	NO	-
1246	ZINC03479462	3645	0.16296154546543407	NO	-
1247	ZINC03314988	3178	0.16290259261659668	NO	-
1248	ZINC00976162	1264	0.16289828411468668	NO	-
1249	ZINC00881274	1107	0.1628920554557058	NO	-
1250	ZINC04224139	5239	0.16288040096074063	NO	-
1251	ZINC01332516	1717	0.16287752318967216	NO	-
1252	ZINC04101208	5158	0.16282296470250968	NO	-
1253	ZINC02005456	2111	0.1628073576033955	NO	-
1254	ZINC00756726	825	0.16278413421579827	NO	-
1255	ZINC02401929	2317	0.1627448589639982	NO	-
1256	ZINC03247300	3111	0.1627394811516153	NO	-
1257	ZINC01924270	1999	0.16273114660457244	NO	-
1258	ZINC03890546	4770	0.1627208130059322	NO	-
1259	ZINC03047592	3003	0.1627042984588778	NO	-
1260	ZINC01163459	1617	0.16268112804192955	NO	-
1261	ZINC03287495	3143	0.16266764982734208	NO	-
1262	ZINC04469654	5522	0.16265582829060793	NO	-
1263	ZINC02858620	2823	0.16265098403117714	NO	-
1264	ZINC03853882	4289	0.16261016375282739	NO	-
1265	ZINC04149676	5191	0.16260571924285985	NO	-
1266	ZINC00386072	375	0.16259068036164936	NO	-
1267	ZINC01219313	1671	0.1625803630479869	NO	-
1268	ZINC03963400	4850	0.1625675230882388	NO	-
1269	ZINC00716250	797	0.16255447592886746	NO	-
1270	ZINC03853134	4239	0.16254468487701368	NO	-
1271	ZINC00670994	744	0.16249109290327007	NO	-
1272	ZINC03497435	3711	0.16241586629136737	NO	-
1273	ZINC03554328	3890	0.16239288909524463	NO	-
1274	ZINC01034870	1359	0.1623844360005791	NO	-
1275	ZINC03210765	3052	0.16234449281387864	NO	-
1276	ZINC02629011	2483	0.16232884912102646	NO	-
1277	ZINC04252801	5293	0.16229693247673463	NO	-
1278	ZINC00856428	1041	0.16227338177631506	NO	-
1279	ZINC00421748	434	0.16226218081786722	NO	-
1280	ZINC04091928	5151	0.1622519978811982	NO	-
1281	ZINC00810439	956	0.16223522107030489	NO	-
1282	ZINC02868876	2846	0.16221706656762405	NO	-
1283	ZINC00857411	1047	0.162211240025999	NO	-
1284	ZINC03867847	4666	0.16212896654410544	NO	-
1285	ZINC02762087	2663	0.16212728129852463	NO	-
1286	ZINC04469654	5521	0.1620912142922711	NO	-
1287	ZINC03453002	3559	0.16208225137955565	NO	-
1288	ZINC03977674	5020	0.16205682830390353	NO	-
1289	ZINC01002315	1299	0.16204424304309284	NO	-
1290	ZINC02762017	2662	0.162042076292792	NO	-
1291	ZINC04471672	5532	0.16203518992128416	NO	-
1292	ZINC04267954	5309	0.1620295594993593	NO	-
1293	ZINC02245424	2225	0.16202915917251856	NO	-
1294	ZINC03411271	3431	0.16202297054066278	NO	-
1295	ZINC00097809	91	0.1620134270613249	NO	-
1296	ZINC02391055	2308	0.1620133963548508	NO	-
1297	ZINC03324413	3187	0.16197225526103798	NO	-
1298	ZINC02197479	2171	0.16193868223535984	NO	-
1299	ZINC02855998	2819	0.16193724566392778	NO	-
1300	ZINC03523478	3824	0.1619283374343286	NO	-
1301	ZINC03853051	4228	0.16191890989622548	NO	-
1302	ZINC00477816	511	0.16189702963615485	NO	-
1303	ZINC01440880	1827	0.1618565165355613	NO	-
1304	ZINC03581880	3978	0.1618297465030881	NO	-
1305	ZINC01095089	1497	0.16181779589323708	NO	-
1306	ZINC03521634	3816	0.16181025422232514	NO	-
1307	ZINC03229446	3082	0.16180040158673434	NO	-
1308	ZINC00427749	451	0.1617909671448627	NO	-
1309	ZINC03882273	4749	0.161755814214774	NO	-
1310	ZINC00815019	967	0.1617420018924802	NO	-
1311	ZINC00867762	1067	0.1616914267451034	NO	-
1312	ZINC00063765	65	0.16163525797176712	NO	-
1313	ZINC03855052	4362	0.1616223137192063	NO	-
1314	ZINC04266403	5303	0.16160272733525488	NO	-
1315	ZINC01894059	1969	0.16159859140881597	NO	-
1316	ZINC01342930	1732	0.16158358347780977	NO	-
1317	ZINC01079997	1475	0.16157954433221405	NO	-
1318	ZINC00942223	1218	0.16156254132754735	NO	-
1319	ZINC02915792	2895	0.16152169297031768	NO	-
1320	ZINC00008075	8	0.16147231149343574	YES	1
1321	ZINC03855135	4368	0.16144718785147633	NO	-
1322	ZINC00851444	1026	0.16141871409224082	NO	-
1323	ZINC02795414	2717	0.16140523332757722	NO	-
1324	ZINC04356590	5379	0.16137812959446948	NO	-
1325	ZINC00792311	904	0.16133016438900535	NO	-
1326	ZINC03567512	3947	0.16131389415495365	NO	-
1327	ZINC00652429	726	0.1613069965979711	NO	-
1328	ZINC03868643	4732	0.16130227925073126	NO	-
1329	ZINC03550400	3870	0.16129968998471056	NO	-
1330	ZINC00867760	1065	0.16129318825700872	NO	-
1331	ZINC02392703	2309	0.16127114196634668	NO	-
1332	ZINC03867826	4657	0.16126414490833538	NO	-
1333	ZINC00888470	1128	0.16126172366013083	NO	-
1334	ZINC02465978	2388	0.1612271288731877	NO	-
1335	ZINC00413230	398	0.16120915953939108	NO	-
1336	ZINC00412865	397	0.1611956843423588	NO	-
1337	ZINC03459063	3572	0.1611900781877691	NO	-
1338	ZINC01943019	2035	0.16115692515647728	NO	-
1339	ZINC00179141	179	0.16112083694198126	NO	-
1340	ZINC02688960	2563	0.16110461551285188	NO	-
1341	ZINC02201351	2177	0.16109313395429328	NO	-
1342	ZINC02636320	2498	0.16106342292653988	NO	-
1343	ZINC03867848	4667	0.16103454196279907	NO	-
1344	ZINC00816737	972	0.16099543522881193	NO	-
1345	ZINC00264160	270	0.16097443049930504	NO	-
1346	ZINC00230762	235	0.16096321430209784	NO	-
1347	ZINC00008074	46	0.1609492611005463	YES	4
1348	ZINC01513329	1891	0.1609218694665177	NO	-
1349	ZINC02478113	2392	0.1609143375313669	NO	-
1350	ZINC03100320	3021	0.16088548556134977	NO	-
1351	ZINC02761511	2659	0.16085781504028981	NO	-
1352	ZINC02796383	2726	0.16084841838051256	NO	-
1353	ZINC01210624	1656	0.1608196032900809	NO	-
1354	ZINC00778569	846	0.1607778054087091	NO	-
1355	ZINC04266516	5305	0.16077345788272268	NO	-
1356	ZINC00360604	351	0.16073672802396963	NO	-
1357	ZINC03892756	4801	0.16073433887402908	NO	-
1358	ZINC04465416	5488	0.16073433887402908	NO	-
1359	ZINC03857350	4435	0.160666559904297	NO	-
1360	ZINC01698188	1915	0.16065858529266056	NO	-
1361	ZINC01513325	1890	0.1606212683401517	NO	-
1362	ZINC02861755	2828	0.16060870074236097	NO	-
1363	ZINC00577256	606	0.16060692165466875	NO	-
1364	ZINC03882273	4752	0.16059919853621435	NO	-
1365	ZINC03855116	4366	0.16057186641135965	NO	-
1366	ZINC00784652	885	0.1605591730534915	NO	-
1367	ZINC00581492	614	0.16053439559251437	NO	-
1368	ZINC01147069	1600	0.16050470286395985	NO	-
1369	ZINC00251544	252	0.1605009196221607	NO	-
1370	ZINC02202809	2182	0.16048843689894735	NO	-
1371	ZINC02194261	2166	0.16047152927989078	NO	-
1372	ZINC03867945	4680	0.16046106173432823	NO	-
1373	ZINC01384043	1774	0.16044322975172082	NO	-
1374	ZINC03802693	4074	0.16041772440453003	NO	-
1375	ZINC01124058	1554	0.16035389719132423	NO	-
1376	ZINC02649568	2521	0.16035064762192683	NO	-
1377	ZINC03855148	4373	0.1602973587963563	NO	-
1378	ZINC04467881	5512	0.1602973587963563	NO	-
1379	ZINC00903569	1141	0.1602939049186631	NO	-
1380	ZINC00795609	918	0.1602749532806039	NO	-
1381	ZINC02796547	2736	0.16027374018409862	NO	-
1382	ZINC03858355	4485	0.1602623006283533	NO	-
1383	ZINC04468273	5514	0.1602623006283533	NO	-
1384	ZINC03313393	3175	0.16025857446496466	NO	-
1385	ZINC02722942	2614	0.16022315277489607	NO	-
1386	ZINC03322457	3184	0.1602101650462339	NO	-
1387	ZINC03993111	5093	0.1601802658664347	NO	-
1388	ZINC04469707	5524	0.1601802658664347	NO	-
1389	ZINC03815545	102	0.16017604244733985	YES	13
1390	ZINC03867239	4601	0.16014013961047893	NO	-
1391	ZINC00670959	743	0.16013732512821555	NO	-
1392	ZINC02651091	2523	0.16012049415980226	NO	-
1393	ZINC00215908	220	0.1601160177788944	NO	-
1394	ZINC03867759	4650	0.16011288153653727	NO	-
1395	ZINC04465730	5493	0.16011288153653727	NO	-
1396	ZINC04251576	5284	0.1601124250865555	NO	-
1397	ZINC03815794	19	0.1600956790486245	YES	3
1398	ZINC02667852	2559	0.16007094688242038	NO	-
1399	ZINC03975984	5001	0.16006816554738013	NO	-
1400	ZINC04471674	5533	0.16005815857926461	NO	-
1401	ZINC00580967	610	0.16003247882034596	NO	-
1402	ZINC00580967	611	0.16003247882034596	NO	-
1403	ZINC03855699	4387	0.15998272342707928	NO	-
1404	ZINC03855699	4388	0.15998272342707928	NO	-
1405	ZINC03277913	3136	0.15992253199035286	NO	-
1406	ZINC01425625	1805	0.1599122098907966	NO	-
1407	ZINC02667851	2558	0.15986444254549817	NO	-
1408	ZINC01061841	1434	0.15986281887712211	NO	-
1409	ZINC00428366	457	0.15985532098842667	NO	-
1410	ZINC00778479	844	0.1598542538032101	NO	-
1411	ZINC01510658	1888	0.1598521749517258	NO	-
1412	ZINC02917892	2901	0.159843544809993	NO	-
1413	ZINC00373744	363	0.15983828904930283	NO	-
1414	ZINC01087834	1486	0.15980927441999668	NO	-
1415	ZINC03867499	4625	0.15975478926308814	NO	-
1416	ZINC03991975	5081	0.15973667223028595	NO	-
1417	ZINC03859365	4542	0.1597142616818982	NO	-
1418	ZINC02805528	2768	0.15970415591866252	NO	-
1419	ZINC04348388	5366	0.15968969036577857	NO	-
1420	ZINC00618651	656	0.15966570059793525	NO	-
1421	ZINC02777690	2679	0.15965113341185766	NO	-
1422	ZINC00279344	281	0.1596425028114659	NO	-
1423	ZINC01440877	1826	0.1596365649326005	NO	-
1424	ZINC00418310	423	0.1595537697335002	NO	-
1425	ZINC02206376	2188	0.15953174763632813	NO	-
1426	ZINC00586791	617	0.15952096637410104	NO	-
1427	ZINC00856429	1042	0.159518615745875	NO	-
1428	ZINC03292685	3153	0.1595080078137618	NO	-
1429	ZINC01924268	1998	0.15949836898026654	NO	-
1430	ZINC01274326	1705	0.15948509623398846	NO	-
1431	ZINC02796591	2741	0.1594450988070107	NO	-
1432	ZINC03815792	18	0.15939063041251714	YES	3
1433	ZINC03815789	43	0.15938621272681378	YES	4
1434	ZINC03380273	3294	0.1593726601899009	NO	-
1435	ZINC03909740	4829	0.15935795061130753	NO	-
1436	ZINC03863067	4565	0.15934531868506976	NO	-
1437	ZINC02718980	2594	0.15932864186500661	NO	-
1438	ZINC00857084	1045	0.15932773609890663	NO	-
1439	ZINC03340212	3213	0.1593153228854189	NO	-
1440	ZINC03867010	4591	0.15929291965462927	NO	-
1441	ZINC00630206	684	0.15928053184017177	NO	-
1442	ZINC03342721	3217	0.15926797060087614	NO	-
1443	ZINC00966318	1251	0.1592628970753517	NO	-
1444	ZINC03988832	5074	0.15917037051769614	NO	-
1445	ZINC02194260	2165	0.15916664277327822	NO	-
1446	ZINC02400123	2315	0.15912995726482138	NO	-
1447	ZINC03030094	2973	0.15908389672117848	NO	-
1448	ZINC00853610	1034	0.15908151539634302	NO	-
1449	ZINC01034865	1355	0.15906677159947602	NO	-
1450	ZINC04000739	5102	0.15904790716255476	NO	-
1451	ZINC03854044	4299	0.15904141505362931	NO	-
1452	ZINC02798220	2748	0.15896771634044746	NO	-
1453	ZINC02350778	2278	0.15895743637123752	NO	-
1454	ZINC02350778	2279	0.15895743637123752	NO	-
1455	ZINC03857176	4421	0.1589165389176735	NO	-
1456	ZINC03222903	3070	0.15888486470735613	NO	-
1457	ZINC03317642	3181	0.15887558054117595	NO	-
1458	ZINC02796586	2739	0.15885625488496133	NO	-
1459	ZINC00305387	291	0.15884366050416346	NO	-
1460	ZINC03867849	4668	0.1588369270023302	NO	-
1461	ZINC00821180	991	0.1587366532525442	NO	-
1462	ZINC01146195	1598	0.1587318298048388	NO	-
1463	ZINC01130011	1570	0.15872627677986767	NO	-
1464	ZINC03982944	5034	0.1587233528861393	NO	-
1465	ZINC02427065	2350	0.15872248915314835	NO	-
1466	ZINC01104473	1514	0.1587109095937036	NO	-
1467	ZINC00238463	243	0.15869701061506258	NO	-
1468	ZINC02866780	2843	0.1586951555215536	NO	-
1469	ZINC03030438	2976	0.15869424360098158	NO	-
1470	ZINC03380266	3293	0.15860690046013706	NO	-
1471	ZINC03409893	3426	0.15860428156777015	NO	-
1472	ZINC04094763	5153	0.15860154805703672	NO	-
1473	ZINC00319304	313	0.15858751542117586	NO	-
1474	ZINC03975386	4995	0.15857885147717699	NO	-
1475	ZINC01024080	1328	0.1585539676524839	NO	-
1476	ZINC03970885	4949	0.1585470393489988	NO	-
1477	ZINC00103509	94	0.15853450119824827	NO	-
1478	ZINC02667850	2557	0.158526940484219	NO	-
1479	ZINC00993634	1283	0.15852594637019163	NO	-
1480	ZINC00869165	1078	0.15850004614800386	NO	-
1481	ZINC01415152	1792	0.15847846463977552	NO	-
1482	ZINC03469197	3596	0.15843922390578713	NO	-
1483	ZINC01981792	2095	0.15843830037622383	NO	-
1484	ZINC04632533	120	0.15838398440458312	YES	20
1485	ZINC00616518	649	0.15838318589009306	NO	-
1486	ZINC00869051	1074	0.1583750141989964	NO	-
1487	ZINC03882273	4751	0.15835081790746625	NO	-
1488	ZINC03859271	4538	0.15834779194615697	NO	-
1489	ZINC00319463	314	0.1583241942909474	NO	-
1490	ZINC00899377	1134	0.15830491255631896	NO	-
1491	ZINC00411871	396	0.15828781558786162	NO	-
1492	ZINC00477815	510	0.15827735587467914	NO	-
1493	ZINC04164917	5199	0.15819819390709036	NO	-
1494	ZINC03138870	3028	0.15817785910329288	NO	-
1495	ZINC00182839	187	0.1581728895158354	NO	-
1496	ZINC04628820	66	0.158154517984924	YES	7
1497	ZINC01104428	1510	0.1580543705421555	NO	-
1498	ZINC01079988	1470	0.15803009532271883	NO	-
1499	ZINC04342135	5361	0.15798360888873755	NO	-
1500	ZINC02982548	2950	0.15795043801052602	NO	-
1501	ZINC00633047	693	0.15789770189131525	NO	-
1502	ZINC00871052	1086	0.15789322540290163	NO	-
1503	ZINC03029341	2970	0.15786836205699228	NO	-
1504	ZINC00228817	234	0.1578200272617992	NO	-
1505	ZINC03860035	4556	0.15776816081752115	NO	-
1506	ZINC04468665	5518	0.15776816081752115	NO	-
1507	ZINC03851987	4183	0.15775731915646418	NO	-
1508	ZINC03853408	4258	0.15775340427875584	NO	-
1509	ZINC03856110	4392	0.15774554790461534	NO	-
1510	ZINC03409663	3419	0.1577336244619027	NO	-
1511	ZINC02721104	2610	0.15773333418631158	NO	-
1512	ZINC00003613	3	0.15772698974217264	NO	-
1513	ZINC03268383	3133	0.1577181414728649	NO	-
1514	ZINC03610135	4017	0.15771552440448983	NO	-
1515	ZINC03351356	3233	0.15770698654601628	NO	-
1516	ZINC03867826	4656	0.15770457828644724	NO	-
1517	ZINC03856230	4394	0.15767886816850785	NO	-
1518	ZINC01364575	1762	0.15767309984337707	NO	-
1519	ZINC00620679	661	0.15767308837378763	NO	-
1520	ZINC03268381	3132	0.15765715449557036	NO	-
1521	ZINC03983300	5048	0.15764690478798693	NO	-
1522	ZINC02223476	2207	0.1576173155427464	NO	-
1523	ZINC02223476	2208	0.1576173155427464	NO	-
1524	ZINC04367322	5400	0.15757128068124468	NO	-
1525	ZINC02667849	2556	0.15756880364397743	NO	-
1526	ZINC03030401	2974	0.15756872606697891	NO	-
1527	ZINC03832251	65	0.15754707344933166	YES	7
1528	ZINC00253747	258	0.1575083066321633	NO	-
1529	ZINC03867839	4662	0.15749382930207576	NO	-
1530	ZINC03452979	3556	0.1574831360041059	NO	-
1531	ZINC02502470	2414	0.1574817339230421	NO	-
1532	ZINC03566533	3936	0.15745069301197137	NO	-
1533	ZINC02787169	2691	0.15741699814190205	NO	-
1534	ZINC03971202	4957	0.1573994303999914	NO	-
1535	ZINC02796659	2744	0.15739064469913447	NO	-
1536	ZINC03618829	4028	0.15736460185711362	NO	-
1537	ZINC02203704	2184	0.1573614585088548	NO	-
1538	ZINC02524252	2425	0.15735235973933206	NO	-
1539	ZINC01034870	1358	0.15734921644272057	NO	-
1540	ZINC00896955	1132	0.15734441253563752	NO	-
1541	ZINC02917893	2902	0.15730514885933938	NO	-
1542	ZINC02618370	2448	0.1572737582918927	NO	-
1543	ZINC02458806	2385	0.1572679615030711	NO	-
1544	ZINC00181604	183	0.1572090665844988	NO	-
1545	ZINC04469447	5519	0.15718553016230943	NO	-
1546	ZINC03834040	47	0.15717451016307865	YES	4
1547	ZINC00859243	1052	0.15716887462068643	NO	-
1548	ZINC00464009	493	0.15716598555033504	NO	-
1549	ZINC00818336	979	0.15712572986313042	NO	-
1550	ZINC03975383	4994	0.1571118363852464	NO	-
1551	ZINC03892724	4800	0.15710767479835022	NO	-
1552	ZINC04254854	5295	0.15707830624828067	NO	-
1553	ZINC03867335	4607	0.15707143031226617	NO	-
1554	ZINC03969421	4893	0.15706535392834248	NO	-
1555	ZINC02806901	2769	0.15703995937974238	NO	-
1556	ZINC04135668	5182	0.15703852827051953	NO	-
1557	ZINC01807609	1946	0.15702513199408624	NO	-
1558	ZINC00912360	1163	0.1570173174843442	NO	-
1559	ZINC01079784	1467	0.15700660885124262	NO	-
1560	ZINC02471399	2391	0.1569943582960988	NO	-
1561	ZINC03497721	3721	0.15697468767619885	NO	-
1562	ZINC04471871	5534	0.15693123741972975	NO	-
1563	ZINC01924271	2000	0.1569049506839114	NO	-
1564	ZINC03832248	50	0.1568863665511052	YES	4
1565	ZINC01961912	2044	0.15687059319167249	NO	-
1566	ZINC03976270	5005	0.15684031067183046	NO	-
1567	ZINC03868816	4738	0.15683809294750342	NO	-
1568	ZINC00798601	921	0.15683703503455737	NO	-
1569	ZINC00191537	200	0.15681025249685845	NO	-
1570	ZINC04464324	5460	0.156798480320543	NO	-
1571	ZINC00138081	141	0.15679841594800312	NO	-
1572	ZINC03567309	3938	0.15677173278478657	NO	-
1573	ZINC03851471	4155	0.15674806567244481	NO	-
1574	ZINC04465207	5476	0.15674806567244481	NO	-
1575	ZINC03322455	3183	0.15668886739715607	NO	-
1576	ZINC02590827	2434	0.15668719163017442	NO	-
1577	ZINC03832252	25	0.15664547004812365	YES	3
1578	ZINC03588111	3979	0.15661918368261102	NO	-
1579	ZINC01938441	2021	0.1565940401166014	NO	-
1580	ZINC03815793	21	0.1565660833424561	YES	3
1581	ZINC01831904	1952	0.1565615601699165	NO	-
1582	ZINC04493282	5564	0.15655967013227318	NO	-
1583	ZINC03857668	4457	0.15654945052823274	NO	-
1584	ZINC02862663	2837	0.1565458020819551	NO	-
1585	ZINC04156760	5193	0.1565450468109529	NO	-
1586	ZINC03494810	3686	0.15651871979628107	NO	-
1587	ZINC03226603	3076	0.1565094170939579	NO	-
1588	ZINC03312199	3173	0.15650502333200167	NO	-
1589	ZINC00172918	175	0.1564500457243515	NO	-
1590	ZINC00906839	1150	0.1564462289243216	NO	-
1591	ZINC02718995	2602	0.15644412369168453	NO	-
1592	ZINC02729394	2619	0.15643311700057758	NO	-
1593	ZINC00766381	828	0.1564280876897773	NO	-
1594	ZINC04370806	5401	0.15642436130079518	NO	-
1595	ZINC00682813	762	0.15641590519421736	NO	-
1596	ZINC01030340	1333	0.15640941916961612	NO	-
1597	ZINC03971202	4959	0.15638924656373224	NO	-
1598	ZINC04462798	5456	0.15637305728052736	NO	-
1599	ZINC03452589	3551	0.15636313778586267	NO	-
1600	ZINC00993658	1284	0.15632712416135078	NO	-
1601	ZINC00929998	1187	0.1563008485516032	NO	-
1602	ZINC02664821	2555	0.15628131395757017	NO	-
1603	ZINC03893148	4808	0.1562807250585742	NO	-
1604	ZINC02791882	2701	0.15626485972771204	NO	-
1605	ZINC03987374	5064	0.1562580512211452	NO	-
1606	ZINC02718995	2603	0.15625297563537394	NO	-
1607	ZINC02718995	2604	0.15625297563537394	NO	-
1608	ZINC03497720	3720	0.15625221607337406	NO	-
1609	ZINC01040572	1380	0.15623208007533962	NO	-
1610	ZINC03832237	104	0.1562320043424253	YES	14
1611	ZINC03222633	3068	0.1562261478556121	NO	-
1612	ZINC00957829	1247	0.15622558163546785	NO	-
1613	ZINC03549213	3863	0.1561706849119069	NO	-
1614	ZINC03040915	2992	0.15614404772279186	NO	-
1615	ZINC02734641	2626	0.15611155998043874	NO	-
1616	ZINC03856235	4397	0.15608343404251396	NO	-
1617	ZINC01350943	1740	0.15608118302604976	NO	-
1618	ZINC03868244	4719	0.15607220341990868	NO	-
1619	ZINC03567311	3939	0.15605751091799572	NO	-
1620	ZINC02193868	2164	0.15605165983520267	NO	-
1621	ZINC03852631	4196	0.155997744376773	NO	-
1622	ZINC00745678	818	0.1559857903368073	NO	-
1623	ZINC01499614	1879	0.15596259074744118	NO	-
1624	ZINC03815354	91	0.155958245436277	YES	13
1625	ZINC02209360	2190	0.15593591951969515	NO	-
1626	ZINC00675934	753	0.1559351538036417	NO	-
1627	ZINC03043508	2997	0.1558622930366567	NO	-
1628	ZINC03858485	4488	0.15584263501629114	NO	-
1629	ZINC03851307	4145	0.15583335749202262	NO	-
1630	ZINC04465146	5474	0.15583335749202262	NO	-
1631	ZINC00798779	922	0.15582238342460197	NO	-
1632	ZINC00628124	672	0.15581670020774135	NO	-
1633	ZINC03519265	3812	0.15580352881669335	NO	-
1634	ZINC03867164	4597	0.15579220174828623	NO	-
1635	ZINC00116640	114	0.15578979902583026	NO	-
1636	ZINC01938755	2026	0.15577190996408585	NO	-
1637	ZINC03497426	3708	0.15574147219763437	NO	-
1638	ZINC03867985	4708	0.1557222233755396	NO	-
1639	ZINC04465901	5495	0.1557222233755396	NO	-
1640	ZINC00318849	312	0.15572155600163182	NO	-
1641	ZINC03858485	4489	0.1557131931804809	NO	-
1642	ZINC03858493	4490	0.15565031950237554	NO	-
1643	ZINC00779392	874	0.15564140625113387	NO	-
1644	ZINC02950189	2924	0.15562772219870033	NO	-
1645	ZINC02442522	2368	0.15562407862254013	NO	-
1646	ZINC04135668	5181	0.15560090550536096	NO	-
1647	ZINC00181767	186	0.15557276419704166	NO	-
1648	ZINC01336944	1724	0.15555266407238716	NO	-
1649	ZINC03530796	3836	0.1555358236781546	NO	-
1650	ZINC01061287	1433	0.15551068645164573	NO	-
1651	ZINC00039393	31	0.15547595201977632	NO	-
1652	ZINC01040130	1370	0.15547249653423334	NO	-
1653	ZINC03610137	4018	0.15546581222244882	NO	-
1654	ZINC03248669	3113	0.15544646771399148	NO	-
1655	ZINC00783258	880	0.15544429804731838	NO	-
1656	ZINC02371246	2292	0.15543380229521914	NO	-
1657	ZINC00350944	338	0.15542506412350346	NO	-
1658	ZINC00416664	416	0.1554228598876527	NO	-
1659	ZINC00428178	454	0.15541079638336383	NO	-
1660	ZINC03497224	3702	0.15539843696204567	NO	-
1661	ZINC03868643	4733	0.15539633273666037	NO	-
1662	ZINC00341049	330	0.15538951089225644	NO	-
1663	ZINC02738349	2632	0.1553830207189372	NO	-
1664	ZINC03289803	3149	0.15535659630253945	NO	-
1665	ZINC02265232	2234	0.1553468449141575	NO	-
1666	ZINC03181960	3039	0.15532305317210213	NO	-
1667	ZINC03850658	4112	0.1553031748958593	NO	-
1668	ZINC02951421	2927	0.15526405041435545	NO	-
1669	ZINC03857707	4460	0.15525736137100943	NO	-
1670	ZINC01012812	1316	0.1552227954741057	NO	-
1671	ZINC03868775	4735	0.155220759100709	NO	-
1672	ZINC04466284	5499	0.155220759100709	NO	-
1673	ZINC03633895	4038	0.1552174426099351	NO	-
1674	ZINC03567447	3945	0.15521498239646786	NO	-
1675	ZINC03225603	3075	0.1552085488679678	NO	-
1676	ZINC03567433	3944	0.15520437972296222	NO	-
1677	ZINC01889898	1964	0.15518670281345878	NO	-
1678	ZINC03815796	22	0.15518611933761386	YES	3
1679	ZINC02853413	2815	0.15518131395234344	NO	-
1680	ZINC03853040	4221	0.155145867110809	NO	-
1681	ZINC04275819	5323	0.1551351495047151	NO	-
1682	ZINC02423065	2339	0.15510737498650143	NO	-
1683	ZINC03892687	4797	0.15509367699142868	NO	-
1684	ZINC02663439	2548	0.1550805256006826	NO	-
1685	ZINC03384241	3306	0.15507758025695056	NO	-
1686	ZINC00774356	837	0.15506610352276645	NO	-
1687	ZINC02432169	2358	0.15504978996175323	NO	-
1688	ZINC00367760	360	0.1550017433060739	NO	-
1689	ZINC03030417	2975	0.1549898006896281	NO	-
1690	ZINC03980687	5025	0.15498057849200275	NO	-
1691	ZINC01780114	1938	0.15497986833262797	NO	-
1692	ZINC03890288	4768	0.15497722319395751	NO	-
1693	ZINC04469703	5523	0.15488550707543278	NO	-
1694	ZINC00017742	11	0.15487697954677151	NO	-
1695	ZINC00838734	92	0.15487589095099502	YES	13
1696	ZINC03438042	3525	0.1548373117323757	NO	-
1697	ZINC01191326	1640	0.15482632313983388	NO	-
1698	ZINC02561483	2433	0.15479771450272495	NO	-
1699	ZINC00686691	767	0.15476950992478292	NO	-
1700	ZINC00818335	978	0.15476470607769818	NO	-
1701	ZINC03496942	3698	0.15474158402855145	NO	-
1702	ZINC00062678	60	0.1547368215464002	NO	-
1703	ZINC04345267	5363	0.15469691007609007	NO	-
1704	ZINC00781756	878	0.15468641388161283	NO	-
1705	ZINC00136088	138	0.15467523925748777	NO	-
1706	ZINC03060667	3009	0.15467186789402707	NO	-
1707	ZINC03858494	4491	0.1546681838365675	NO	-
1708	ZINC03857323	4430	0.15461885527642982	NO	-
1709	ZINC01364573	1761	0.15460336584185325	NO	-
1710	ZINC03957395	4840	0.1545685406050828	NO	-
1711	ZINC00443562	471	0.1545637619287203	NO	-
1712	ZINC00774905	841	0.154545755052247	NO	-
1713	ZINC00255606	261	0.15454527152234043	NO	-
1714	ZINC00433772	464	0.1545447683835134	NO	-
1715	ZINC01924416	2001	0.15453581670306074	NO	-
1716	ZINC03864027	4575	0.15451806309340993	NO	-
1717	ZINC04628165	5599	0.15448565015625454	NO	-
1718	ZINC04422547	5426	0.15443259513020496	NO	-
1719	ZINC04348690	5371	0.1544311807394846	NO	-
1720	ZINC03969506	4897	0.15440970745236654	NO	-
1721	ZINC04241504	5257	0.15440881465564643	NO	-
1722	ZINC04326559	5353	0.15439560055727752	NO	-
1723	ZINC02758496	2651	0.1543453581625192	NO	-
1724	ZINC04167555	5205	0.15434473353702952	NO	-
1725	ZINC03477293	3626	0.15433938066603725	NO	-
1726	ZINC02760967	2657	0.15433149844286256	NO	-
1727	ZINC00781757	879	0.15429051079136552	NO	-
1728	ZINC01938087	2013	0.15424858093387603	NO	-
1729	ZINC01176107	1625	0.15424092526489058	NO	-
1730	ZINC03436227	3514	0.15422094412281465	NO	-
1731	ZINC02229264	2214	0.15419566550833988	NO	-
1732	ZINC01981793	2096	0.15419217213054395	NO	-
1733	ZINC03948389	4834	0.1541394710574313	NO	-
1734	ZINC03834034	11	0.1541355305399445	YES	1
1735	ZINC00417626	418	0.15412323085089855	NO	-
1736	ZINC02798966	2750	0.15412319706361272	NO	-
1737	ZINC03817701	4080	0.15411637823784224	NO	-
1738	ZINC03867723	4647	0.15409252108319843	NO	-
1739	ZINC02661353	2546	0.15406763530029977	NO	-
1740	ZINC00268362	273	0.15403592463779223	NO	-
1741	ZINC01063627	1436	0.15403572274070976	NO	-
1742	ZINC00373745	364	0.1540313333254238	NO	-
1743	ZINC03815299	101	0.15402372273984155	YES	13
1744	ZINC01114129	1528	0.15402310959034787	NO	-
1745	ZINC00211916	217	0.15400375725312476	NO	-
1746	ZINC01123340	1549	0.15399214013023843	NO	-
1747	ZINC02700291	2572	0.15398359133273365	NO	-
1748	ZINC00423656	443	0.15397643190155058	NO	-
1749	ZINC02660903	2542	0.15396927099614238	NO	-
1750	ZINC03420926	3466	0.15393496126637968	NO	-
1751	ZINC01078956	1465	0.15392314714708114	NO	-
1752	ZINC02712936	2584	0.15392248617593304	NO	-
1753	ZINC00841571	1014	0.15391452046857607	NO	-
1754	ZINC00126076	128	0.15388641948086404	NO	-
1755	ZINC03993063	5091	0.15386002495089246	NO	-
1756	ZINC02692804	2566	0.1538568387182443	NO	-
1757	ZINC00434918	466	0.15384824626067406	NO	-
1758	ZINC00374917	365	0.15384371472650715	NO	-
1759	ZINC00779137	852	0.1538278962253751	NO	-
1760	ZINC00804716	935	0.15379137826814407	NO	-
1761	ZINC03635259	4039	0.1537725010797389	NO	-
1762	ZINC01077049	1461	0.15377018255203923	NO	-
1763	ZINC02795735	2719	0.15377014979294015	NO	-
1764	ZINC01133921	1578	0.15376842159453616	NO	-
1765	ZINC03851934	4178	0.15376034290846807	NO	-
1766	ZINC03867953	4690	0.1537505927069905	NO	-
1767	ZINC00263060	268	0.153724990619644	NO	-
1768	ZINC04471872	5535	0.15369583937433376	NO	-
1769	ZINC04460936	5452	0.15362290372826762	NO	-
1770	ZINC00375397	366	0.15358712698664376	NO	-
1771	ZINC02848305	2810	0.15356033074352385	NO	-
1772	ZINC00812658	961	0.15355306822976583	NO	-
1773	ZINC02768984	2674	0.15354197080828333	NO	-
1774	ZINC03993064	5092	0.153538754220343	NO	-
1775	ZINC00189442	196	0.1535200281514917	NO	-
1776	ZINC03855116	4365	0.15351925646040454	NO	-
1777	ZINC03613119	4022	0.1534868321079548	NO	-
1778	ZINC03832234	53	0.15348634928144075	YES	4
1779	ZINC02442524	2369	0.15344909015660466	NO	-
1780	ZINC04359395	5394	0.15344603966396453	NO	-
1781	ZINC03983122	5040	0.15343160103921166	NO	-
1782	ZINC00719743	801	0.1534258576866909	NO	-
1783	ZINC03853231	4248	0.15342328557560594	NO	-
1784	ZINC04467677	5503	0.15342328557560594	NO	-
1785	ZINC00367684	359	0.15342027660444213	NO	-
1786	ZINC02730501	2623	0.1533698941803242	NO	-
1787	ZINC02194440	2168	0.15336949657902824	NO	-
1788	ZINC03484528	3662	0.15334349868510114	NO	-
1789	ZINC02124119	2143	0.15332945012249613	NO	-
1790	ZINC03858867	4510	0.1533214379419749	NO	-
1791	ZINC01087083	1485	0.153309967159778	NO	-
1792	ZINC03299350	3160	0.15329365423543323	NO	-
1793	ZINC03852789	4209	0.15327872920751662	NO	-
1794	ZINC03853981	4293	0.15326987121107163	NO	-
1795	ZINC01349181	1738	0.153244319442835	NO	-
1796	ZINC00704589	778	0.15320423968658547	NO	-
1797	ZINC00976654	1268	0.15315385663247005	NO	-
1798	ZINC03854723	4336	0.1531371241902675	NO	-
1799	ZINC00318670	311	0.1531267656661113	NO	-
1800	ZINC00992648	1281	0.1531205204409583	NO	-
1801	ZINC02861756	2829	0.15308879878576995	NO	-
1802	ZINC02796471	2733	0.1530608237057648	NO	-
1803	ZINC02230093	2216	0.15299004577093087	NO	-
1804	ZINC01889895	1963	0.1529876610637332	NO	-
1805	ZINC01034365	1352	0.1529848231272893	NO	-
1806	ZINC00869052	1075	0.15297276435016774	NO	-
1807	ZINC03554278	3885	0.1529660941735864	NO	-
1808	ZINC00390761	381	0.1529342952433178	NO	-
1809	ZINC03410272	3428	0.1528948150765774	NO	-
1810	ZINC02638215	2501	0.15286311283006954	NO	-
1811	ZINC00202629	208	0.15285328230165385	NO	-
1812	ZINC02910059	2887	0.15284292284028209	NO	-
1813	ZINC03832267	28	0.15283954625219362	YES	3
1814	ZINC00929997	1186	0.15277180953981964	NO	-
1815	ZINC03980728	5026	0.15276376453263615	NO	-
1816	ZINC01432093	1820	0.15275713287102086	NO	-
1817	ZINC03497686	3719	0.15275391410483974	NO	-
1818	ZINC01058518	1419	0.15275275990206483	NO	-
1819	ZINC00145827	150	0.15274640047354204	NO	-
1820	ZINC02455812	2383	0.15272592442463687	NO	-
1821	ZINC03040919	2993	0.15271050718358026	NO	-
1822	ZINC02342409	2270	0.15269981606014074	NO	-
1823	ZINC00972593	1258	0.1526371689334579	NO	-
1824	ZINC00715751	796	0.1526348978913658	NO	-
1825	ZINC02401120	2316	0.15262882736868355	NO	-
1826	ZINC03867825	4655	0.15259099918448124	NO	-
1827	ZINC02197707	2172	0.15257811402523175	NO	-
1828	ZINC03497428	3709	0.15257496288971203	NO	-
1829	ZINC03894320	4809	0.15256003645373206	NO	-
1830	ZINC00806714	939	0.15254953454331796	NO	-
1831	ZINC03858884	4514	0.15254185436371248	NO	-
1832	ZINC03851362	4149	0.1525301423495357	NO	-
1833	ZINC02735206	2630	0.15252991883035924	NO	-
1834	ZINC02181822	2158	0.15252699281161664	NO	-
1835	ZINC03422389	3475	0.1525259274902339	NO	-
1836	ZINC00792307	903	0.1525210639612695	NO	-
1837	ZINC00646329	718	0.15241535395889713	NO	-
1838	ZINC03554335	3891	0.1524150173987935	NO	-
1839	ZINC03638359	4040	0.15240731357204887	NO	-
1840	ZINC03651736	4047	0.1524052471917124	NO	-
1841	ZINC04597916	5589	0.15237870787651983	NO	-
1842	ZINC03971926	4975	0.1523731161302242	NO	-
1843	ZINC04470313	5528	0.1523731161302242	NO	-
1844	ZINC00812730	962	0.15233851314863348	NO	-
1845	ZINC03382606	3298	0.15233725888741834	NO	-
1846	ZINC03859443	4544	0.15231482140049368	NO	-
1847	ZINC04468555	5517	0.15231482140049368	NO	-
1848	ZINC03569878	3958	0.15230368259468113	NO	-
1849	ZINC03421085	3471	0.1523018725313888	NO	-
1850	ZINC03974018	4989	0.1522523575234998	NO	-
1851	ZINC02800093	2752	0.15222791958011148	NO	-
1852	ZINC03549425	3866	0.15220671929395513	NO	-
1853	ZINC03510969	3784	0.15220260199955157	NO	-
1854	ZINC01016172	1321	0.15218278912178507	NO	-
1855	ZINC03434289	3502	0.1521565470499888	NO	-
1856	ZINC00956524	1246	0.15211988550334132	NO	-
1857	ZINC03857817	4468	0.15208897507298408	NO	-
1858	ZINC04464448	5463	0.15205232503481012	NO	-
1859	ZINC03198245	3047	0.15204594181086897	NO	-
1860	ZINC00881690	1114	0.15202768808883163	NO	-
1861	ZINC00863261	1059	0.1520241392793191	NO	-
1862	ZINC00858834	1050	0.1520206757895505	NO	-
1863	ZINC02481178	2401	0.15201389039392207	NO	-
1864	ZINC01000674	1293	0.15200500423056174	NO	-
1865	ZINC02785024	2688	0.15197915936617273	NO	-
1866	ZINC01201964	1648	0.15195450240531913	NO	-
1867	ZINC04188163	5215	0.15188896267896	NO	-
1868	ZINC00784855	889	0.15188608228268582	NO	-
1869	ZINC03664222	4056	0.15187560295544128	NO	-
1870	ZINC00482502	512	0.15186541712729396	NO	-
1871	ZINC02796398	2730	0.15186173783395776	NO	-
1872	ZINC03892551	4788	0.15181498944522961	NO	-
1873	ZINC02777342	2677	0.15181400120887759	NO	-
1874	ZINC02910057	2886	0.15181097724627832	NO	-
1875	ZINC02467175	2390	0.1517859060464646	NO	-
1876	ZINC03391466	3332	0.15177800311234566	NO	-
1877	ZINC03499165	3729	0.15175977593017032	NO	-
1878	ZINC03421134	3473	0.1517439824716978	NO	-
1879	ZINC01899143	1971	0.15174385539109234	NO	-
1880	ZINC04241834	5260	0.15172440106477503	NO	-
1881	ZINC00986215	1277	0.15171254906498835	NO	-
1882	ZINC02618314	2447	0.15170338804634467	NO	-
1883	ZINC03309950	3170	0.1516956589841378	NO	-
1884	ZINC00680653	759	0.1516946949969103	NO	-
1885	ZINC02779137	2682	0.15169214262285458	NO	-
1886	ZINC00528863	556	0.15166064752377928	NO	-
1887	ZINC03366292	3258	0.1516479904038432	NO	-
1888	ZINC04306765	5341	0.15162497637374103	NO	-
1889	ZINC01431455	1816	0.1516215943991577	NO	-
1890	ZINC01015423	1319	0.15162038562075675	NO	-
1891	ZINC00632882	691	0.15159963461024994	NO	-
1892	ZINC02645640	2513	0.15159246777739718	NO	-
1893	ZINC04389196	5410	0.1515904762388247	NO	-
1894	ZINC03389644	3328	0.1515836248640439	NO	-
1895	ZINC01079998	1476	0.15157324950362688	NO	-
1896	ZINC00416078	414	0.15149360684235053	NO	-
1897	ZINC03857175	4420	0.15148118844752415	NO	-
1898	ZINC01441764	1835	0.15147856624014075	NO	-
1899	ZINC00428166	453	0.15147594551215657	NO	-
1900	ZINC00779135	851	0.15145411742612472	NO	-
1901	ZINC00824313	994	0.15144921259688218	NO	-
1902	ZINC02657630	2537	0.15143523743231435	NO	-
1903	ZINC00869037	1073	0.15142798269224478	NO	-
1904	ZINC00792473	907	0.15141225304288355	NO	-
1905	ZINC03851250	4141	0.15137011945956091	NO	-
1906	ZINC04465124	5473	0.15137011945956091	NO	-
1907	ZINC02868399	2844	0.15136493462286935	NO	-
1908	ZINC00916526	1166	0.15134038331681363	NO	-
1909	ZINC01040130	1369	0.1513304743449792	NO	-
1910	ZINC02427194	2352	0.15132552597021107	NO	-
1911	ZINC00386073	376	0.1512661977307848	NO	-
1912	ZINC00104094	95	0.1512482109911029	NO	-
1913	ZINC03852565	4190	0.1512433170989741	NO	-
1914	ZINC01364338	1753	0.15124096637983492	NO	-
1915	ZINC02800101	2753	0.1512197059006808	NO	-
1916	ZINC01518008	1898	0.151214301156714	NO	-
1917	ZINC02796517	2735	0.15120051817718866	NO	-
1918	ZINC03379500	3286	0.15118721666036383	NO	-
1919	ZINC01083536	1480	0.15118210865088041	NO	-
1920	ZINC03868072	4713	0.1511696371710425	NO	-
1921	ZINC04465917	5498	0.1511696371710425	NO	-
1922	ZINC04000697	5101	0.1511685227040104	NO	-
1923	ZINC02201022	2176	0.1511529440424356	NO	-
1924	ZINC03497797	3726	0.15114698045162786	NO	-
1925	ZINC00717863	800	0.1511420907682983	NO	-
1926	ZINC00906840	1151	0.1511264312087688	NO	-
1927	ZINC01508983	1884	0.15112255009798833	NO	-
1928	ZINC00563164	587	0.15111207789579273	NO	-
1929	ZINC01934415	2012	0.1510934573462824	NO	-
1930	ZINC03253504	3121	0.1510779668826157	NO	-
1931	ZINC04266859	5306	0.15106762071004046	NO	-
1932	ZINC01080296	1478	0.15104874966784512	NO	-
1933	ZINC03867937	4674	0.15100936625429803	NO	-
1934	ZINC03354538	3239	0.1509984948282779	NO	-
1935	ZINC00783413	882	0.15097636637990458	NO	-
1936	ZINC00800600	925	0.15095683835898074	NO	-
1937	ZINC03857271	4427	0.15090798214304185	NO	-
1938	ZINC00044729	37	0.15089947243473043	NO	-
1939	ZINC03519183	3811	0.15088374695807302	NO	-
1940	ZINC02201709	2179	0.15088260202438158	NO	-
1941	ZINC01067714	1444	0.15083857106063675	NO	-
1942	ZINC00773466	831	0.15083689567030362	NO	-
1943	ZINC00382581	371	0.15083142897927412	NO	-
1944	ZINC03414318	3441	0.1508022818580266	NO	-
1945	ZINC04274733	5315	0.1507882760636697	NO	-
1946	ZINC03854130	4303	0.15078247149792892	NO	-
1947	ZINC04467763	5506	0.15078247149792892	NO	-
1948	ZINC03857352	4436	0.15073229993568252	NO	-
1949	ZINC03475615	3602	0.15072573606658193	NO	-
1950	ZINC02699487	2570	0.15071234371580028	NO	-
1951	ZINC00628124	673	0.15070108610036187	NO	-
1952	ZINC03832262	24	0.15069386841316723	YES	3
1953	ZINC03475656	3604	0.1506558579000591	NO	-
1954	ZINC03242200	3103	0.1506246526757471	NO	-
1955	ZINC03851987	4182	0.15057932267816268	NO	-
1956	ZINC03537183	3849	0.15056942633188422	NO	-
1957	ZINC00727189	811	0.15056761428507098	NO	-
1958	ZINC02818690	2788	0.1505643779682028	NO	-
1959	ZINC01462271	1843	0.15056314083092612	NO	-
1960	ZINC03438679	3528	0.15055846054182814	NO	-
1961	ZINC02194440	2167	0.15055498420656951	NO	-
1962	ZINC01113928	1527	0.15055445534343265	NO	-
1963	ZINC03892149	4785	0.15055222868820797	NO	-
1964	ZINC04465247	5478	0.15055222868820797	NO	-
1965	ZINC04254854	5297	0.15051663271815258	NO	-
1966	ZINC01441525	1830	0.15050285301186403	NO	-
1967	ZINC00915720	1165	0.15049986261149936	NO	-
1968	ZINC03852565	4191	0.1504974598231607	NO	-
1969	ZINC02809291	2777	0.15049393674804099	NO	-
1970	ZINC03867011	4592	0.15048973374220082	NO	-
1971	ZINC03889228	4754	0.15045524704966087	NO	-
1972	ZINC03857322	4429	0.15045399822488206	NO	-
1973	ZINC03395163	3351	0.15043560671832407	NO	-
1974	ZINC00857419	1048	0.15042617612249984	NO	-
1975	ZINC02336288	2265	0.15042445202869617	NO	-
1976	ZINC00648261	722	0.15041875118067558	NO	-
1977	ZINC03867948	4685	0.15040672425354137	NO	-
1978	ZINC00413253	405	0.15039284599880526	NO	-
1979	ZINC03817900	4082	0.15035225510469966	NO	-
1980	ZINC03859277	4540	0.15033844373289298	NO	-
1981	ZINC00323765	324	0.1502952584890477	NO	-
1982	ZINC01428437	1813	0.15028177238873977	NO	-
1983	ZINC00818333	977	0.15027918080999195	NO	-
1984	ZINC03651710	4046	0.1502582529483308	NO	-
1985	ZINC03890041	4764	0.15024804063500385	NO	-
1986	ZINC03956282	4837	0.15024608459277444	NO	-
1987	ZINC00629454	681	0.15016037880679464	NO	-
1988	ZINC03867100	4593	0.15010506467167686	NO	-
1989	ZINC04461503	5453	0.15010506467167686	NO	-
1990	ZINC03384727	3308	0.15003605028631523	NO	-
1991	ZINC02556042	2432	0.1500357960087131	NO	-
1992	ZINC03672173	4061	0.15002314846897585	NO	-
1993	ZINC03802693	4073	0.14998058994567087	NO	-
1994	ZINC03815509	103	0.1499479629925672	YES	13
1995	ZINC00917188	1175	0.14993161888448964	NO	-
1996	ZINC03852782	4208	0.14992656519719597	NO	-
1997	ZINC03815288	94	0.14992537420526003	YES	13
1998	ZINC03983298	5047	0.14992147895848978	NO	-
1999	ZINC01230627	1684	0.1499165735345281	NO	-
2000	ZINC01033755	1347	0.1499136612852534	NO	-
2001	ZINC02229265	2215	0.1499080797657838	NO	-
2002	ZINC00228748	233	0.14990743103690185	NO	-
2003	ZINC03972737	4985	0.14989779145106863	NO	-
2004	ZINC01211956	1664	0.1498727134893665	NO	-
2005	ZINC01130014	1571	0.14982803797548735	NO	-
2006	ZINC03484530	3663	0.14982104172790692	NO	-
2007	ZINC03487123	3674	0.14970530792087616	NO	-
2008	ZINC02061538	2119	0.14969030434273725	NO	-
2009	ZINC01034674	1354	0.1496822341486545	NO	-
2010	ZINC02809107	2774	0.14964171324829845	NO	-
2011	ZINC01406030	1786	0.1496415561104171	NO	-
2012	ZINC04192730	5219	0.14962067286984596	NO	-
2013	ZINC00023683	17	0.1496110970128614	NO	-
2014	ZINC00857083	1044	0.14957090489047012	NO	-
2015	ZINC03969512	4900	0.14955700552174325	NO	-
2016	ZINC00601820	93	0.1494999474926387	YES	13
2017	ZINC03452649	3553	0.14948430432448478	NO	-
2018	ZINC04464515	5466	0.1494665315772793	NO	-
2019	ZINC00868438	1071	0.14944805318460405	NO	-
2020	ZINC03970609	4927	0.14944612171602617	NO	-
2021	ZINC02741003	2637	0.14943586451953766	NO	-
2022	ZINC03867765	4651	0.1494263617837442	NO	-
2023	ZINC00810347	952	0.149422777354831	NO	-
2024	ZINC03559292	3910	0.1494037998150031	NO	-
2025	ZINC01034337	1349	0.14934956175949587	NO	-
2026	ZINC03221213	3066	0.14930129777053136	NO	-
2027	ZINC00917177	1173	0.14925298781928006	NO	-
2028	ZINC03975375	4993	0.14924237880925226	NO	-
2029	ZINC03868515	4730	0.14923023428239085	NO	-
2030	ZINC03410269	3427	0.14923000298810202	NO	-
2031	ZINC03857172	4419	0.1491980152963929	NO	-
2032	ZINC03475619	3603	0.14919425945865955	NO	-
2033	ZINC03192258	3044	0.14915213466986688	NO	-
2034	ZINC02181819	2157	0.149135063237594	NO	-
2035	ZINC00386096	377	0.14911570491125764	NO	-
2036	ZINC04492427	5559	0.1491010875432867	NO	-
2037	ZINC00272781	277	0.14907607744301637	NO	-
2038	ZINC00338379	328	0.14905710884393614	NO	-
2039	ZINC03490742	3681	0.14904437742245327	NO	-
2040	ZINC03854770	4339	0.14904151479501762	NO	-
2041	ZINC00717862	799	0.14901806466165868	NO	-
2042	ZINC03411941	3436	0.1490093338676728	NO	-
2043	ZINC04465070	5472	0.1490072106834763	NO	-
2044	ZINC03851338	4147	0.14898468169511964	NO	-
2045	ZINC03237324	3098	0.1489754690279822	NO	-
2046	ZINC03864020	4574	0.1489659297840153	NO	-
2047	ZINC03519292	3813	0.14893897079416643	NO	-
2048	ZINC03867626	4639	0.14893625665420795	NO	-
2049	ZINC00149481	162	0.1489005847947066	NO	-
2050	ZINC03854046	4300	0.1488927020389274	NO	-
2051	ZINC03992727	5082	0.14886200810600686	NO	-
2052	ZINC01981280	2075	0.14886171889101732	NO	-
2053	ZINC00939895	1207	0.14885876764655812	NO	-
2054	ZINC03818696	4083	0.14884809663986143	NO	-
2055	ZINC00130022	130	0.1488412055546043	NO	-
2056	ZINC02348843	2274	0.148805747554283	NO	-
2057	ZINC01034338	1350	0.14876822593115616	NO	-
2058	ZINC03851597	4159	0.148727735836832	NO	-
2059	ZINC02435130	2363	0.1487237290866914	NO	-
2060	ZINC03252942	3120	0.14869495824915357	NO	-
2061	ZINC00529804	558	0.1486782556540664	NO	-
2062	ZINC00326618	326	0.14867783603171436	NO	-
2063	ZINC03108159	3023	0.14867528512432915	NO	-
2064	ZINC03851079	4129	0.14864009660147742	NO	-
2065	ZINC01938090	2014	0.1486380736365108	NO	-
2066	ZINC00815159	969	0.14857787869299738	NO	-
2067	ZINC03867626	4638	0.14853836427767317	NO	-
2068	ZINC04004664	5116	0.14852589503688676	NO	-
2069	ZINC00819107	983	0.14851787856752915	NO	-
2070	ZINC03867494	4624	0.14851738541651238	NO	-
2071	ZINC03852653	4200	0.14850307947479346	NO	-
2072	ZINC03374631	3279	0.1484975171346063	NO	-
2073	ZINC03684804	4065	0.14849230440974717	NO	-
2074	ZINC01124981	1556	0.1484848821335125	NO	-
2075	ZINC03853083	4236	0.1484820867755471	NO	-
2076	ZINC02365384	2290	0.1484647669302673	NO	-
2077	ZINC03863722	4567	0.1484394069178775	NO	-
2078	ZINC04465070	5471	0.1484287555622181	NO	-
2079	ZINC00812968	963	0.14837796360700475	NO	-
2080	ZINC03462068	3580	0.14837358817530968	NO	-
2081	ZINC02419361	2336	0.14836574412686376	NO	-
2082	ZINC03857591	4450	0.14832905696217188	NO	-
2083	ZINC03858178	4478	0.14831631788591498	NO	-
2084	ZINC01053930	1401	0.14829649202515566	NO	-
2085	ZINC03055686	3007	0.14826824185918028	NO	-
2086	ZINC01465855	1845	0.1482338367323055	NO	-
2087	ZINC03040621	2983	0.14822913365086787	NO	-
2088	ZINC03355608	3242	0.14815949800688696	NO	-
2089	ZINC00423595	441	0.1481461124675115	NO	-
2090	ZINC03416218	3444	0.1481272327363308	NO	-
2091	ZINC00269301	276	0.14812708226215554	NO	-
2092	ZINC01349171	1737	0.14811917328432397	NO	-
2093	ZINC02719004	2608	0.14810789015305834	NO	-
2094	ZINC03857699	4459	0.14806922457906274	NO	-
2095	ZINC03852796	4210	0.14805551044564774	NO	-
2096	ZINC00941902	1215	0.1480416894774548	NO	-
2097	ZINC03042896	2996	0.14800147899426427	NO	-
2098	ZINC02289912	2243	0.14799546589040688	NO	-
2099	ZINC03857964	4471	0.14794458096630528	NO	-
2100	ZINC02762606	2665	0.147933380530861	NO	-
2101	ZINC02756170	2650	0.14792565473632838	NO	-
2102	ZINC03968415	4861	0.1479238184824063	NO	-
2103	ZINC01429226	1814	0.147919083100079	NO	-
2104	ZINC03851671	4172	0.14784137062146482	NO	-
2105	ZINC03420919	3464	0.14776263074207235	NO	-
2106	ZINC03222634	3069	0.14775012384860797	NO	-
2107	ZINC03889021	4753	0.14771750007064788	NO	-
2108	ZINC00440249	470	0.14769407812605986	NO	-
2109	ZINC01349238	1739	0.14769333911577628	NO	-
2110	ZINC02435024	2362	0.14768014311884226	NO	-
2111	ZINC03312861	3174	0.14767975591503393	NO	-
2112	ZINC03420643	3455	0.1476773586801911	NO	-
2113	ZINC04460686	5451	0.1476765267386684	NO	-
2114	ZINC03969976	4910	0.14764577307459392	NO	-
2115	ZINC00904707	1143	0.14763440557786298	NO	-
2116	ZINC03410558	3429	0.1476272231047372	NO	-
2117	ZINC00930011	1188	0.14761601283447973	NO	-
2118	ZINC03449601	3540	0.1476148856993481	NO	-
2119	ZINC03501502	3735	0.14760022749175444	NO	-
2120	ZINC03042103	2995	0.1475994265957465	NO	-
2121	ZINC04462491	5454	0.14759501287248658	NO	-
2122	ZINC03859085	4526	0.14759459171606876	NO	-
2123	ZINC03490712	3680	0.1475866745948824	NO	-
2124	ZINC01922893	1995	0.14757149487366514	NO	-
2125	ZINC00618981	658	0.1475652131454682	NO	-
2126	ZINC00746220	820	0.14755219388155055	NO	-
2127	ZINC03619304	4029	0.14754543662764685	NO	-
2128	ZINC02450952	2381	0.14752701022293283	NO	-
2129	ZINC00944666	1224	0.14751954945635276	NO	-
2130	ZINC03853980	4292	0.14748798123234244	NO	-
2131	ZINC01436440	1822	0.1474729382892634	NO	-
2132	ZINC03853881	4288	0.14744860659028142	NO	-
2133	ZINC01332840	1722	0.14741272540228773	NO	-
2134	ZINC03399731	3368	0.14739859738756397	NO	-
2135	ZINC03817900	4081	0.14739169828247983	NO	-
2136	ZINC03425321	3488	0.1473868283467496	NO	-
2137	ZINC03852908	4215	0.14737531279692753	NO	-
2138	ZINC04365402	5399	0.14736966160654302	NO	-
2139	ZINC01324421	1713	0.14736872135359427	NO	-
2140	ZINC01201960	1646	0.14735864873501675	NO	-
2141	ZINC03479475	3646	0.14734465925337592	NO	-
2142	ZINC00044730	38	0.1473303885889238	NO	-
2143	ZINC00829995	997	0.14732126810697702	NO	-
2144	ZINC04458236	5446	0.14728861562229062	NO	-
2145	ZINC01922894	1996	0.14728344281189668	NO	-
2146	ZINC01050298	1390	0.14726745708624694	NO	-
2147	ZINC00428148	452	0.14724044546057602	NO	-
2148	ZINC00413918	410	0.147217877080533	NO	-
2149	ZINC01162682	1614	0.14720588409665755	NO	-
2150	ZINC02661352	2545	0.14718300231304404	NO	-
2151	ZINC02224495	2211	0.14716638966383289	NO	-
2152	ZINC03851950	4180	0.14715156551638134	NO	-
2153	ZINC03834037	48	0.14713198972915117	YES	4
2154	ZINC03566552	3937	0.14712831911958096	NO	-
2155	ZINC03971575	4968	0.14712416709449574	NO	-
2156	ZINC02708425	2575	0.14711148988341693	NO	-
2157	ZINC02636960	2499	0.14709617959807586	NO	-
2158	ZINC03359632	3252	0.14708038618840558	NO	-
2159	ZINC00560764	583	0.14707841722328735	NO	-
2160	ZINC03858050	4475	0.1470600619081064	NO	-
2161	ZINC03853793	4281	0.1470513584245917	NO	-
2162	ZINC03265213	3129	0.14704700494327497	NO	-
2163	ZINC00008077	49	0.1470105308041412	YES	4
2164	ZINC00751776	823	0.14699374879957774	NO	-
2165	ZINC03549215	3864	0.14699106155146513	NO	-
2166	ZINC00882669	1115	0.14697835218537222	NO	-
2167	ZINC03857324	4431	0.1469672496852609	NO	-
2168	ZINC03867562	4634	0.1469387084056945	NO	-
2169	ZINC03040633	2985	0.1469265092019398	NO	-
2170	ZINC02201737	2180	0.14688254464921982	NO	-
2171	ZINC04501197	5570	0.14687672840874455	NO	-
2172	ZINC01167865	1621	0.14686772708221868	NO	-
2173	ZINC00969996	1253	0.146856227656553	NO	-
2174	ZINC01032618	1339	0.14682477738735666	NO	-
2175	ZINC02637411	2500	0.14682397687381318	NO	-
2176	ZINC03233688	3089	0.14680110592654474	NO	-
2177	ZINC03853044	4225	0.14677771439289608	NO	-
2178	ZINC04129587	5179	0.14676556069706154	NO	-
2179	ZINC03857092	4409	0.14675973413908663	NO	-
2180	ZINC04275956	5325	0.14675469347902886	NO	-
2181	ZINC03149511	3030	0.14674936312969272	NO	-
2182	ZINC03123392	3026	0.1467320862962608	NO	-
2183	ZINC02638799	2504	0.14671985848500407	NO	-
2184	ZINC04628595	5600	0.14671227739691511	NO	-
2185	ZINC00350947	339	0.14669482818558552	NO	-
2186	ZINC03970101	4911	0.14668380149161023	NO	-
2187	ZINC03433299	3499	0.146679831501373	NO	-
2188	ZINC03867401	4612	0.14663663735882188	NO	-
2189	ZINC03497795	3725	0.14662910812122565	NO	-
2190	ZINC03550402	3871	0.14662835636064028	NO	-
2191	ZINC01129826	1569	0.14661755434677531	NO	-
2192	ZINC03857592	4451	0.14661462591211868	NO	-
2193	ZINC03411504	3433	0.14660831138989322	NO	-
2194	ZINC03380264	3292	0.14658409117604254	NO	-
2195	ZINC01514753	1894	0.14657859011690272	NO	-
2196	ZINC03506138	3747	0.14657288750646377	NO	-
2197	ZINC00260868	263	0.14653505899920585	NO	-
2198	ZINC03820249	4087	0.14652446770008848	NO	-
2199	ZINC02346611	2272	0.1464867370487859	NO	-
2200	ZINC03651768	4050	0.14647925037993706	NO	-
2201	ZINC03856234	4396	0.14645523389211199	NO	-
2202	ZINC00148036	154	0.14643324681855677	NO	-
2203	ZINC03867733	4649	0.14640673773510576	NO	-
2204	ZINC00252991	256	0.1464049738094807	NO	-
2205	ZINC00821181	992	0.1463989928399487	NO	-
2206	ZINC02466048	2389	0.14639697227221402	NO	-
2207	ZINC03324370	3186	0.1463314342182097	NO	-
2208	ZINC00664171	735	0.14633118382272262	NO	-
2209	ZINC01110393	1520	0.14632653709022306	NO	-
2210	ZINC00472393	503	0.14632543590073088	NO	-
2211	ZINC03867164	4596	0.14632190652556348	NO	-
2212	ZINC03476097	3617	0.14632087906297445	NO	-
2213	ZINC02792065	2703	0.1462872170503749	NO	-
2214	ZINC03834041	107	0.1462807328314826	YES	17
2215	ZINC04389061	5409	0.14626790508218085	NO	-
2216	ZINC03672618	4063	0.14626088023196154	NO	-
2217	ZINC00468581	498	0.14625815221886768	NO	-
2218	ZINC03567350	3941	0.14625621352622128	NO	-
2219	ZINC03513788	3796	0.14622853614139975	NO	-
2220	ZINC00713402	786	0.14621995641606295	NO	-
2221	ZINC03971565	4967	0.14619210723619785	NO	-
2222	ZINC04224000	5232	0.14618394224389725	NO	-
2223	ZINC04252249	5290	0.14617367983139953	NO	-
2224	ZINC03507605	3770	0.1461503164937522	NO	-
2225	ZINC03959965	4847	0.146133315902831	NO	-
2226	ZINC02862663	2836	0.14612781595062505	NO	-
2227	ZINC03420689	3457	0.14612605546372168	NO	-
2228	ZINC03868808	4737	0.1461131063361429	NO	-
2229	ZINC01903775	1974	0.14609784808556675	NO	-
2230	ZINC03599923	4005	0.14607183105254135	NO	-
2231	ZINC02848711	2812	0.1460694990996768	NO	-
2232	ZINC04252165	5289	0.14604002757115692	NO	-
2233	ZINC02644268	2510	0.1460301088183942	NO	-
2234	ZINC03313660	3176	0.1460250156806989	NO	-
2235	ZINC00610265	634	0.1460136900303222	NO	-
2236	ZINC03420881	3461	0.14596626810302854	NO	-
2237	ZINC00525498	548	0.1459578461477874	NO	-
2238	ZINC03977141	5013	0.1459426070874375	NO	-
2239	ZINC01502700	1881	0.14594094087638299	NO	-
2240	ZINC03576174	3964	0.1459290760683213	NO	-
2241	ZINC01441526	1831	0.1459023609811943	NO	-
2242	ZINC01034574	1353	0.14589360348828334	NO	-
2243	ZINC03850887	4123	0.14584688457646802	NO	-
2244	ZINC01230886	1685	0.1458442327125793	NO	-
2245	ZINC03971562	4966	0.14584364182696422	NO	-
2246	ZINC03425343	3489	0.1458315249247694	NO	-
2247	ZINC02303056	2250	0.14582180054105037	NO	-
2248	ZINC01078606	1464	0.14582000916339266	NO	-
2249	ZINC00929872	1184	0.14581677870867502	NO	-
2250	ZINC03854772	4341	0.1457966877160188	NO	-
2251	ZINC03506946	3752	0.14578158112044057	NO	-
2252	ZINC01241037	1690	0.14577770819738098	NO	-
2253	ZINC03483224	3661	0.14577194908709182	NO	-
2254	ZINC02887690	2875	0.14575656806022266	NO	-
2255	ZINC03347349	3224	0.14573057358752034	NO	-
2256	ZINC03148705	3029	0.14572538880139038	NO	-
2257	ZINC00580354	607	0.14570555606842972	NO	-
2258	ZINC04470462	5530	0.14568979571227791	NO	-
2259	ZINC03490710	3679	0.14567879453311108	NO	-
2260	ZINC01415586	1794	0.14563055270225836	NO	-
2261	ZINC03608806	4015	0.1456009656205328	NO	-
2262	ZINC03849820	4105	0.1456002953432798	NO	-
2263	ZINC01160232	1613	0.1455986443094076	NO	-
2264	ZINC02408688	2326	0.14559844249552797	NO	-
2265	ZINC00202045	206	0.1455307235926834	NO	-
2266	ZINC02752758	2644	0.14552094818325312	NO	-
2267	ZINC03350660	3231	0.14547596803459947	NO	-
2268	ZINC03856410	4401	0.14546804334979133	NO	-
2269	ZINC02416638	2335	0.14545777130182225	NO	-
2270	ZINC02336626	2266	0.14544299885129322	NO	-
2271	ZINC01415584	1793	0.14543212960812046	NO	-
2272	ZINC02796484	2734	0.14542880551139278	NO	-
2273	ZINC00149893	165	0.14542201051720519	NO	-
2274	ZINC02481180	2402	0.14542070575322597	NO	-
2275	ZINC00464701	494	0.1453741869685834	NO	-
2276	ZINC03305383	3166	0.14535255233415192	NO	-
2277	ZINC02740408	2636	0.14535175161004485	NO	-
2278	ZINC02881085	2870	0.14533019475104655	NO	-
2279	ZINC04224010	5233	0.14532159442898343	NO	-
2280	ZINC02718982	2598	0.1453202389341359	NO	-
2281	ZINC02718982	2599	0.1453202389341359	NO	-
2282	ZINC02349141	2276	0.14530200935118961	NO	-
2283	ZINC02887693	2877	0.14528432154598836	NO	-
2284	ZINC00773781	834	0.14527685550659397	NO	-
2285	ZINC02624368	2462	0.1452674817404833	NO	-
2286	ZINC00476158	507	0.14526739010576314	NO	-
2287	ZINC04470463	5531	0.14526571622915505	NO	-
2288	ZINC02350778	2277	0.1452508142312769	NO	-
2289	ZINC00806728	942	0.14523087353807662	NO	-
2290	ZINC04241834	5259	0.14522446844237044	NO	-
2291	ZINC02446871	2375	0.14521360939843028	NO	-
2292	ZINC00111913	105	0.14520534383610825	NO	-
2293	ZINC01247694	1692	0.14520424933164935	NO	-
2294	ZINC03446466	3538	0.14519928058395157	NO	-
2295	ZINC02718982	2597	0.14519788359667454	NO	-
2296	ZINC00872558	1091	0.145195819532839	NO	-
2297	ZINC03820249	4086	0.14517165369236565	NO	-
2298	ZINC00849287	1020	0.1451623212474029	NO	-
2299	ZINC03567416	3943	0.14515082173124152	NO	-
2300	ZINC02885204	2873	0.1451414664985796	NO	-
2301	ZINC03420959	3469	0.145126067363048	NO	-
2302	ZINC00131931	134	0.14512414603493126	NO	-
2303	ZINC00274407	279	0.14511479660632293	NO	-
2304	ZINC00621123	662	0.14511270296285803	NO	-
2305	ZINC03866761	4580	0.14508926671469585	NO	-
2306	ZINC04464876	5467	0.14508926671469585	NO	-
2307	ZINC00779146	853	0.14507467905725838	NO	-
2308	ZINC03850863	4120	0.14506164543602507	NO	-
2309	ZINC02223476	2206	0.14505710089359644	NO	-
2310	ZINC02718984	2600	0.1450545873878551	NO	-
2311	ZINC02718979	2593	0.14503486293910706	NO	-
2312	ZINC02087059	2137	0.14503321253804421	NO	-
2313	ZINC00471130	502	0.14501367793030703	NO	-
2314	ZINC03972969	4987	0.14500046309565184	NO	-
2315	ZINC00563962	597	0.14498655794411036	NO	-
2316	ZINC04492864	5563	0.14498184897947275	NO	-
2317	ZINC03421117	3472	0.14497065968635384	NO	-
2318	ZINC00563852	594	0.14496869450364752	NO	-
2319	ZINC03549427	3867	0.14495307357627207	NO	-
2320	ZINC02648146	2518	0.14492646641216145	NO	-
2321	ZINC00645144	713	0.14491437093063386	NO	-
2322	ZINC00779189	856	0.14490995414603966	NO	-
2323	ZINC04444433	5444	0.14490225588165484	NO	-
2324	ZINC03507667	3771	0.14489127354425507	NO	-
2325	ZINC03859085	4527	0.1448426584327214	NO	-
2326	ZINC00942214	1217	0.14483482735826186	NO	-
2327	ZINC01865919	1958	0.14482661813719674	NO	-
2328	ZINC02861976	2832	0.14479701670513914	NO	-
2329	ZINC03105413	3022	0.14475670720697942	NO	-
2330	ZINC02047503	97	0.1447164892762426	YES	13
2331	ZINC03391086	3330	0.14470791308480901	NO	-
2332	ZINC03507297	3761	0.14470515783326324	NO	-
2333	ZINC00659298	731	0.14465089636854872	NO	-
2334	ZINC03467749	3593	0.14464651405372042	NO	-
2335	ZINC03890220	4767	0.14463659673893625	NO	-
2336	ZINC03856346	4398	0.14461555682998228	NO	-
2337	ZINC03969319	4883	0.1445874604511926	NO	-
2338	ZINC04001199	5109	0.1445711579456672	NO	-
2339	ZINC00794321	914	0.14457054339819536	NO	-
2340	ZINC02364249	2287	0.14454924807675232	NO	-
2341	ZINC00779150	854	0.1445475068742254	NO	-
2342	ZINC02133509	2146	0.14454081593578938	NO	-
2343	ZINC00054510	54	0.14453373958303853	NO	-
2344	ZINC02818657	2787	0.14452316328926873	NO	-
2345	ZINC02648617	2519	0.14451938800036834	NO	-
2346	ZINC03453027	3560	0.14450249457240558	NO	-
2347	ZINC04248743	5269	0.14449415894764966	NO	-
2348	ZINC03858684	4502	0.14448275902862892	NO	-
2349	ZINC03249270	3115	0.14447941991078522	NO	-
2350	ZINC01035497	1361	0.1444721221695622	NO	-
2351	ZINC00599904	624	0.14446252555230119	NO	-
2352	ZINC03867830	4658	0.14444237282671046	NO	-
2353	ZINC03853474	4260	0.14443303098685042	NO	-
2354	ZINC01134162	1579	0.1444244325604396	NO	-
2355	ZINC00628786	677	0.14439350363989725	NO	-
2356	ZINC03443118	3531	0.14437766973146063	NO	-
2357	ZINC00974372	1261	0.14435395356666428	NO	-
2358	ZINC03857327	4432	0.14435091698087815	NO	-
2359	ZINC03963972	4856	0.14434285833813948	NO	-
2360	ZINC02363274	2285	0.14432966020529736	NO	-
2361	ZINC01253924	1694	0.14431984095764777	NO	-
2362	ZINC01426435	1808	0.1443029586745769	NO	-
2363	ZINC02404888	2320	0.14430028933819466	NO	-
2364	ZINC01981253	2069	0.14429789068909002	NO	-
2365	ZINC03857458	4442	0.14429377996442797	NO	-
2366	ZINC03851642	4170	0.14427896682169275	NO	-
2367	ZINC01223278	1672	0.1442737342685723	NO	-
2368	ZINC00318233	310	0.14426444623414522	NO	-
2369	ZINC02524287	2426	0.1442506478840864	NO	-
2370	ZINC00039399	32	0.14423606986616525	NO	-
2371	ZINC01290848	1710	0.14422544894941297	NO	-
2372	ZINC03569835	3957	0.14422281538887252	NO	-
2373	ZINC01088708	1488	0.14422229291472713	NO	-
2374	ZINC02729880	2620	0.1442092029680225	NO	-
2375	ZINC00476159	508	0.14418952516424602	NO	-
2376	ZINC03394649	3346	0.14417119107675633	NO	-
2377	ZINC00584505	616	0.14416825428978594	NO	-
2378	ZINC02887786	2879	0.14416474184404862	NO	-
2379	ZINC04450584	5445	0.14415774583460858	NO	-
2380	ZINC00260871	264	0.14415688619214478	NO	-
2381	ZINC00969996	1254	0.14414700467104577	NO	-
2382	ZINC02795747	2720	0.1441397793897883	NO	-
2383	ZINC00793961	913	0.14413736610903163	NO	-
2384	ZINC03554309	3888	0.14412233352916587	NO	-
2385	ZINC02784675	2687	0.14410825831384788	NO	-
2386	ZINC03507443	3767	0.14407303705145344	NO	-
2387	ZINC03038904	2980	0.14406905767362663	NO	-
2388	ZINC04241834	5258	0.14404830761058898	NO	-
2389	ZINC01972519	2050	0.14403227417152079	NO	-
2390	ZINC03969322	4885	0.14400395256890128	NO	-
2391	ZINC00869165	1079	0.14400042257539203	NO	-
2392	ZINC03851642	4169	0.14398827927756286	NO	-
2393	ZINC02871777	2849	0.1439825151670084	NO	-
2394	ZINC03507441	3766	0.14396807806052495	NO	-
2395	ZINC03815556	100	0.14395240269362208	YES	13
2396	ZINC00810035	950	0.1439056067044712	NO	-
2397	ZINC02364251	2288	0.143893927535313	NO	-
2398	ZINC03382520	3297	0.14389188567472505	NO	-
2399	ZINC00611976	637	0.14388497166124972	NO	-
2400	ZINC03497259	3705	0.14388493241512035	NO	-
2401	ZINC00686664	766	0.1438784870551186	NO	-
2402	ZINC00937463	1199	0.14387184742893439	NO	-
2403	ZINC00366501	358	0.14384168120633692	NO	-
2404	ZINC02722794	2611	0.14384100709609796	NO	-
2405	ZINC02692774	2564	0.14384020241663914	NO	-
2406	ZINC00031488	23	0.14383624124758013	NO	-
2407	ZINC02838162	2798	0.14383527734363513	NO	-
2408	ZINC03867840	4664	0.1438089927953282	NO	-
2409	ZINC03608921	4016	0.1437880500151493	NO	-
2410	ZINC03857412	4438	0.14378596483704464	NO	-
2411	ZINC03987372	5063	0.1437782564065639	NO	-
2412	ZINC03462077	3581	0.1437752027605683	NO	-
2413	ZINC02692812	2567	0.1437250291190241	NO	-
2414	ZINC02408212	2325	0.14372133824395603	NO	-
2415	ZINC01114940	1533	0.14369426458740395	NO	-
2416	ZINC01012180	1314	0.14367192287875163	NO	-
2417	ZINC00500813	516	0.14366351183535847	NO	-
2418	ZINC00885480	1125	0.14365694301882223	NO	-
2419	ZINC03854805	4344	0.14362904842928448	NO	-
2420	ZINC00148048	155	0.14361039024147682	NO	-
2421	ZINC03497229	3704	0.14360734987954255	NO	-
2422	ZINC00779162	855	0.14360635156576057	NO	-
2423	ZINC03550588	3875	0.1436023604740044	NO	-
2424	ZINC03851340	4148	0.1435987015969314	NO	-
2425	ZINC03974012	4988	0.14359629366801963	NO	-
2426	ZINC04248530	5264	0.14359398126650855	NO	-
2427	ZINC02771690	2676	0.14357833482401727	NO	-
2428	ZINC03969504	4895	0.14353537942420638	NO	-
2429	ZINC02730814	2624	0.1435178616260115	NO	-
2430	ZINC00813735	965	0.14350561727866487	NO	-
2431	ZINC03393856	3341	0.143505459358251	NO	-
2432	ZINC04484185	5543	0.14347758171500707	NO	-
2433	ZINC01741960	1922	0.14344960461916587	NO	-
2434	ZINC03852808	4212	0.14344919571777037	NO	-
2435	ZINC00470096	499	0.14344908348199703	NO	-
2436	ZINC02252474	2228	0.14343580582325452	NO	-
2437	ZINC04594264	5580	0.14340435291303127	NO	-
2438	ZINC03459110	3574	0.14338225528963566	NO	-
2439	ZINC00215041	219	0.14336644150235472	NO	-
2440	ZINC00044748	39	0.14336065509128462	NO	-
2441	ZINC03411938	3435	0.14332605588048988	NO	-
2442	ZINC04123961	5175	0.1432839159524362	NO	-
2443	ZINC03860050	4558	0.14327559000957027	NO	-
2444	ZINC03867499	4626	0.14327136707330315	NO	-
2445	ZINC03968684	4867	0.1432407575621449	NO	-
2446	ZINC00799003	923	0.14323792176576508	NO	-
2447	ZINC01742022	1923	0.14322607222947856	NO	-
2448	ZINC03401446	3398	0.14322177953216647	NO	-
2449	ZINC02405525	2322	0.14318527122382463	NO	-
2450	ZINC04357783	5386	0.14317951454846092	NO	-
2451	ZINC01168533	1623	0.14317330428596525	NO	-
2452	ZINC02410057	2327	0.1431465489280922	NO	-
2453	ZINC04325410	5351	0.14312471752201142	NO	-
2454	ZINC03851469	4154	0.14311798636782003	NO	-
2455	ZINC03854992	4359	0.14309904761599962	NO	-
2456	ZINC00612901	640	0.14309823626967236	NO	-
2457	ZINC00793164	912	0.14303967523383532	NO	-
2458	ZINC03898471	4812	0.14300713400379542	NO	-
2459	ZINC02792234	2704	0.14297864264814433	NO	-
2460	ZINC03857629	4455	0.14297023064119754	NO	-
2461	ZINC04464499	5465	0.14297023064119754	NO	-
2462	ZINC02664673	2553	0.14295745587381906	NO	-
2463	ZINC03497261	3706	0.14294861700335296	NO	-
2464	ZINC01363089	1752	0.1429450629287915	NO	-
2465	ZINC00928621	1181	0.14294488119904472	NO	-
2466	ZINC03559756	3916	0.14292998059425788	NO	-
2467	ZINC03495554	3688	0.14288520712839095	NO	-
2468	ZINC03420821	3460	0.14287994253463843	NO	-
2469	ZINC03356146	3245	0.14286418078032392	NO	-
2470	ZINC03075628	3013	0.1428490110578711	NO	-
2471	ZINC04594426	5581	0.14282588262922397	NO	-
2472	ZINC03516344	3801	0.1428258641218091	NO	-
2473	ZINC03591880	3985	0.14280253674274793	NO	-
2474	ZINC03372928	3278	0.1427762894628493	NO	-
2475	ZINC01642494	1908	0.14276407255848514	NO	-
2476	ZINC04477747	5539	0.14275388476646894	NO	-
2477	ZINC02731469	2625	0.14273716159014777	NO	-
2478	ZINC02429573	2353	0.1427314331717965	NO	-
2479	ZINC02223888	2210	0.14271832961939587	NO	-
2480	ZINC03449604	3541	0.14271384263373282	NO	-
2481	ZINC01441763	1832	0.14270748599200958	NO	-
2482	ZINC01194909	1642	0.14267606780150244	NO	-
2483	ZINC03564209	3930	0.14267511010404166	NO	-
2484	ZINC03292906	3154	0.1426719025636747	NO	-
2485	ZINC03815520	96	0.14264470214837288	YES	13
2486	ZINC04465341	5481	0.14264339603935436	NO	-
2487	ZINC02879334	2866	0.14263372038297162	NO	-
2488	ZINC00358827	345	0.14260683277584832	NO	-
2489	ZINC02956567	2929	0.1426051961147921	NO	-
2490	ZINC01421511	1798	0.14259714870802134	NO	-
2491	ZINC03213803	3055	0.14258837889388026	NO	-
2492	ZINC03505697	3744	0.1425646447457627	NO	-
2493	ZINC02796331	2724	0.14252474378445756	NO	-
2494	ZINC02954716	2928	0.14252138139132903	NO	-
2495	ZINC03854983	4358	0.142497137081174	NO	-
2496	ZINC02809723	2778	0.14240206871858826	NO	-
2497	ZINC03857299	4428	0.14239491998559425	NO	-
2498	ZINC03538404	3853	0.14238806630981157	NO	-
2499	ZINC02700044	2571	0.1423435951514554	NO	-
2500	ZINC00416787	417	0.14234343291262264	NO	-
2501	ZINC03992789	5085	0.1423349797495706	NO	-
2502	ZINC04464483	5464	0.1423349797495706	NO	-
2503	ZINC03868024	4711	0.14230841317786397	NO	-
2504	ZINC03409717	3421	0.14229131912591778	NO	-
2505	ZINC03857595	4452	0.1422862325600436	NO	-
2506	ZINC03867938	4675	0.14227607701069453	NO	-
2507	ZINC03853045	4226	0.1422500824449444	NO	-
2508	ZINC04405540	5415	0.1422442361490807	NO	-
2509	ZINC01387612	1776	0.1422397756150705	NO	-
2510	ZINC00447982	474	0.1422061538220897	NO	-
2511	ZINC03549996	3868	0.14220151936953532	NO	-
2512	ZINC00377778	368	0.14219875051383782	NO	-
2513	ZINC01127860	1562	0.14219240266527022	NO	-
2514	ZINC01129315	1565	0.14216705410361494	NO	-
2515	ZINC01067713	1443	0.14215978950317662	NO	-
2516	ZINC03356145	3244	0.14212954194579835	NO	-
2517	ZINC03619361	4030	0.14212362162163333	NO	-
2518	ZINC01146517	1599	0.14204769131040357	NO	-
2519	ZINC00136306	139	0.14203055783358018	NO	-
2520	ZINC02443001	2372	0.14202689429617094	NO	-
2521	ZINC03858512	4496	0.14198147173538775	NO	-
2522	ZINC00540199	566	0.14194905466267296	NO	-
2523	ZINC04001265	5110	0.14193960050428636	NO	-
2524	ZINC02436696	2364	0.14193140111701272	NO	-
2525	ZINC04617831	121	0.14192219280360843	YES	20
2526	ZINC01090867	1491	0.14192158765603322	NO	-
2527	ZINC02203703	2183	0.14189565230399856	NO	-
2528	ZINC00273661	278	0.14187888510584262	NO	-
2529	ZINC03852642	4199	0.1418770244495599	NO	-
2530	ZINC00525616	550	0.14187493060368825	NO	-
2531	ZINC00489155	515	0.14184603107973826	NO	-
2532	ZINC03668664	4059	0.14180787212575577	NO	-
2533	ZINC00628719	676	0.14180463029689191	NO	-
2534	ZINC04104150	5162	0.14180459828102934	NO	-
2535	ZINC03815223	98	0.14178315310876113	YES	13
2536	ZINC03834046	109	0.14177921665503707	YES	17
2537	ZINC01001808	1296	0.14177499469117713	NO	-
2538	ZINC03815309	99	0.14175341733073793	YES	13
2539	ZINC00655013	727	0.141745799893923	NO	-
2540	ZINC04252282	5291	0.14174014444791158	NO	-
2541	ZINC00119460	118	0.14171323323375745	NO	-
2542	ZINC00682812	761	0.14171101322917196	NO	-
2543	ZINC01090865	1490	0.14170183145953455	NO	-
2544	ZINC00060558	55	0.14170107398177667	NO	-
2545	ZINC03892884	4805	0.14169522055630904	NO	-
2546	ZINC00543408	570	0.1416946154866277	NO	-
2547	ZINC02862663	2835	0.14168596293834415	NO	-
2548	ZINC00028732	22	0.1416829429669614	NO	-
2549	ZINC03379448	3284	0.1416714582443572	NO	-
2550	ZINC00885375	1123	0.14166981229448433	NO	-
2551	ZINC03857268	4425	0.14165884528011743	NO	-
2552	ZINC03890218	4766	0.14165826154756636	NO	-
2553	ZINC02713290	2587	0.1416525713913295	NO	-
2554	ZINC02201637	2178	0.1416464010350663	NO	-
2555	ZINC02845860	2806	0.14164426047108405	NO	-
2556	ZINC03545413	3854	0.14161874698958676	NO	-
2557	ZINC03550455	3873	0.14161681131219392	NO	-
2558	ZINC00613247	643	0.1416078345667465	NO	-
2559	ZINC03531060	3837	0.14160686591027963	NO	-
2560	ZINC00847482	1018	0.1416055629826697	NO	-
2561	ZINC02238709	2222	0.14160511817058555	NO	-
2562	ZINC00255338	260	0.1415994810620391	NO	-
2563	ZINC00540747	568	0.14158325153333046	NO	-
2564	ZINC00849285	1019	0.14157599045110517	NO	-
2565	ZINC02734983	2629	0.14157045167874943	NO	-
2566	ZINC00567874	598	0.1415687252071885	NO	-
2567	ZINC03963921	4855	0.14155270421891505	NO	-
2568	ZINC00887452	1126	0.1415437456104717	NO	-
2569	ZINC03857735	4463	0.1415220226167882	NO	-
2570	ZINC01210697	1657	0.14152132849883833	NO	-
2571	ZINC03436455	3519	0.14151750152889198	NO	-
2572	ZINC00969996	1252	0.14148934052481854	NO	-
2573	ZINC00905546	1149	0.1414781320572593	NO	-
2574	ZINC02862163	2834	0.14145038127015927	NO	-
2575	ZINC00453912	481	0.14144104554146994	NO	-
2576	ZINC00779134	850	0.14143840940355665	NO	-
2577	ZINC03868832	4740	0.14143602281132234	NO	-
2578	ZINC01981279	2074	0.1414226241287699	NO	-
2579	ZINC02424584	2340	0.14142095662352902	NO	-
2580	ZINC00342903	335	0.14141297766626296	NO	-
2581	ZINC03867856	4672	0.14140834382418155	NO	-
2582	ZINC02860917	2825	0.14140318691355172	NO	-
2583	ZINC02796590	2740	0.1413981486445914	NO	-
2584	ZINC00877105	1100	0.1413898678347833	NO	-
2585	ZINC00119464	119	0.14138911092730758	NO	-
2586	ZINC03857133	4415	0.14138779245509103	NO	-
2587	ZINC02989474	2953	0.14137646307180662	NO	-
2588	ZINC01440326	1825	0.14136380029319803	NO	-
2589	ZINC00659298	730	0.1413577160729218	NO	-
2590	ZINC03984434	5059	0.14131666835638818	NO	-
2591	ZINC01188644	1636	0.14131421106121386	NO	-
2592	ZINC01018207	1323	0.1412945648620252	NO	-
2593	ZINC01007996	1309	0.1412651791834098	NO	-
2594	ZINC03420911	3463	0.14126160214275005	NO	-
2595	ZINC03497742	3722	0.14120853811668282	NO	-
2596	ZINC00462934	491	0.1412081210641522	NO	-
2597	ZINC03832249	29	0.1412004542405567	YES	3
2598	ZINC00202045	207	0.14119254731910916	NO	-
2599	ZINC00633071	694	0.14119150050543092	NO	-
2600	ZINC02766850	2671	0.1411893228635119	NO	-
2601	ZINC03850943	4126	0.14115459857463064	NO	-
2602	ZINC03857669	4458	0.14114528748888708	NO	-
2603	ZINC00338386	329	0.14113095017107918	NO	-
2604	ZINC00053008	49	0.1411272120578235	NO	-
2605	ZINC03972742	4986	0.14111966708951795	NO	-
2606	ZINC04470454	5529	0.14111966708951795	NO	-
2607	ZINC02393825	2310	0.1410927369305445	NO	-
2608	ZINC03474031	3597	0.1410857709174289	NO	-
2609	ZINC00644742	712	0.1410725317548776	NO	-
2610	ZINC02876715	2859	0.14106164930948584	NO	-
2611	ZINC02623811	2461	0.141044329771417	NO	-
2612	ZINC00912365	1164	0.1410406644310698	NO	-
2613	ZINC01822788	1949	0.14103921305714656	NO	-
2614	ZINC03410559	3430	0.14103801448057987	NO	-
2615	ZINC03592502	3993	0.14102557748468003	NO	-
2616	ZINC04178350	5212	0.14102075907431008	NO	-
2617	ZINC04240045	5253	0.14100647715391484	NO	-
2618	ZINC04128573	5178	0.14098012765688803	NO	-
2619	ZINC03400430	3381	0.14097565957325336	NO	-
2620	ZINC04251576	5283	0.14097514167580802	NO	-
2621	ZINC04281612	5328	0.1409731552394321	NO	-
2622	ZINC03452421	3546	0.1409497830072033	NO	-
2623	ZINC03858511	4495	0.1409072425918149	NO	-
2624	ZINC02761661	2661	0.14090699114844366	NO	-
2625	ZINC01751288	1927	0.14089770592008027	NO	-
2626	ZINC03867971	4699	0.1408718862700067	NO	-
2627	ZINC02627978	2478	0.14085799564361512	NO	-
2628	ZINC03850941	4125	0.14082514133943214	NO	-
2629	ZINC03851671	4171	0.1408060824009213	NO	-
2630	ZINC03505699	3745	0.14080231585197417	NO	-
2631	ZINC03858069	4476	0.14078183327285101	NO	-
2632	ZINC02188025	2159	0.14077981501277084	NO	-
2633	ZINC00128038	129	0.14077234034933123	NO	-
2634	ZINC03987629	5068	0.14076198363527895	NO	-
2635	ZINC03459894	3578	0.14076118133260263	NO	-
2636	ZINC02692790	2565	0.14075867476777218	NO	-
2637	ZINC01336950	1725	0.14075730713637574	NO	-
2638	ZINC04138465	5189	0.14072444146297583	NO	-
2639	ZINC03555893	3894	0.14070827574918982	NO	-
2640	ZINC02910840	2889	0.14069268182951614	NO	-
2641	ZINC02796445	2731	0.14069107989345378	NO	-
2642	ZINC04240363	5255	0.14068630054326292	NO	-
2643	ZINC01934211	2008	0.14067283521050863	NO	-
2644	ZINC02692831	2568	0.140636978050686	NO	-
2645	ZINC03832241	52	0.14062242476703407	YES	4
2646	ZINC03325112	3188	0.1406222114411711	NO	-
2647	ZINC00361142	353	0.14061686679968374	NO	-
2648	ZINC00872909	1092	0.1406137013904617	NO	-
2649	ZINC01441764	1834	0.14060094798599146	NO	-
2650	ZINC01125185	1557	0.1405980140260143	NO	-
2651	ZINC04223089	5230	0.1405937448037119	NO	-
2652	ZINC01889799	1962	0.14059161509643356	NO	-
2653	ZINC01224426	1677	0.14058608819925975	NO	-
2654	ZINC02425434	2341	0.14056975876807065	NO	-
2655	ZINC03401661	3400	0.14055936299296806	NO	-
2656	ZINC03325117	3189	0.1405506215372043	NO	-
2657	ZINC00803263	932	0.1405292293972348	NO	-
2658	ZINC03858516	4499	0.14052201361770839	NO	-
2659	ZINC02191909	2160	0.14051737404255796	NO	-
2660	ZINC00260941	267	0.1404998691289081	NO	-
2661	ZINC00410375	389	0.14049366671812782	NO	-
2662	ZINC03402926	3403	0.14046774232935738	NO	-
2663	ZINC03651753	4049	0.14044952305802824	NO	-
2664	ZINC01767615	1930	0.14042538807946486	NO	-
2665	ZINC03424286	3479	0.14042094145616402	NO	-
2666	ZINC00003906	4	0.14040483275678353	NO	-
2667	ZINC02422469	2338	0.14039444918129934	NO	-
2668	ZINC02766848	2669	0.1403591403856762	NO	-
2669	ZINC01934216	2009	0.14034878882685015	NO	-
2670	ZINC00999417	1288	0.1403183705372348	NO	-
2671	ZINC04214720	5224	0.140304778032178	NO	-
2672	ZINC03851835	4175	0.14026342636641867	NO	-
2673	ZINC04487103	5553	0.14025301001264195	NO	-
2674	ZINC03684804	4064	0.14024764741072085	NO	-
2675	ZINC02796745	2745	0.14024279981519366	NO	-
2676	ZINC04241369	5256	0.14023811740730904	NO	-
2677	ZINC03815350	95	0.14022952883421438	YES	13
2678	ZINC02718989	2601	0.14022642396922086	NO	-
2679	ZINC01350961	1742	0.14022350926040933	NO	-
2680	ZINC03421058	3470	0.14021447308017285	NO	-
2681	ZINC03892669	4792	0.14020147025525856	NO	-
2682	ZINC04465345	5482	0.14020147025525856	NO	-
2683	ZINC03397211	3361	0.14020066175893672	NO	-
2684	ZINC02797935	2746	0.14019904276962636	NO	-
2685	ZINC03591878	3984	0.14019763345524625	NO	-
2686	ZINC01092679	1495	0.14018771030888888	NO	-
2687	ZINC02947855	2918	0.14017674620228357	NO	-
2688	ZINC00849784	1024	0.14016223573678288	NO	-
2689	ZINC04458237	5447	0.14013123822748508	NO	-
2690	ZINC00545022	571	0.1401101965613678	NO	-
2691	ZINC03983306	5050	0.14010077921110378	NO	-
2692	ZINC00423594	440	0.14004365939090682	NO	-
2693	ZINC03859004	4524	0.1400043915847409	NO	-
2694	ZINC01119186	1540	0.13999117025518318	NO	-
2695	ZINC02766849	2670	0.1399379345428744	NO	-
2696	ZINC03037009	2979	0.13991388441560018	NO	-
2697	ZINC01088709	1489	0.13989414493835872	NO	-
2698	ZINC04307623	5342	0.13988351900413853	NO	-
2699	ZINC03853062	4230	0.13983599782313377	NO	-
2700	ZINC00260924	266	0.13983422952121105	NO	-
2701	ZINC03832242	105	0.1398197419623188	YES	15
2702	ZINC03450982	3543	0.1397906541691185	NO	-
2703	ZINC00355938	344	0.13978618254366126	NO	-
2704	ZINC02364516	2289	0.13977792041061182	NO	-
2705	ZINC00853589	1032	0.1397599155089202	NO	-
2706	ZINC00447982	476	0.1397598557472427	NO	-
2707	ZINC03435644	3504	0.1397594862500641	NO	-
2708	ZINC03047590	3002	0.13974719772604052	NO	-
2709	ZINC01058058	1416	0.13974426024913877	NO	-
2710	ZINC03971579	4969	0.13974186701266286	NO	-
2711	ZINC01399039	1782	0.13973396304652927	NO	-
2712	ZINC03404533	3407	0.1397237791404697	NO	-
2713	ZINC00856291	1038	0.13971172752179908	NO	-
2714	ZINC02848306	2811	0.13970358904592664	NO	-
2715	ZINC01077062	1463	0.1396947875730767	NO	-
2716	ZINC03851934	4179	0.13969319638786612	NO	-
2717	ZINC00818326	975	0.13969307613892795	NO	-
2718	ZINC02820394	2790	0.13967934344555039	NO	-
2719	ZINC03892671	4794	0.13967426963499424	NO	-
2720	ZINC04465348	5483	0.13967426963499424	NO	-
2721	ZINC00021108	14	0.1396711118300094	NO	-
2722	ZINC00611564	636	0.1396276581934957	NO	-
2723	ZINC04209657	5223	0.1396086633169368	NO	-
2724	ZINC04246886	5262	0.13960472347935185	NO	-
2725	ZINC00773639	832	0.13959148075617722	NO	-
2726	ZINC00563879	596	0.13957542666068068	NO	-
2727	ZINC04250179	5281	0.13955901027931486	NO	-
2728	ZINC03867400	4611	0.13955303951749107	NO	-
2729	ZINC00119470	121	0.1395360838328129	NO	-
2730	ZINC03392640	3338	0.1395325520826984	NO	-
2731	ZINC02429976	2356	0.1395208727617433	NO	-
2732	ZINC01239565	1689	0.13951373659612024	NO	-
2733	ZINC02787910	2693	0.13949606435599915	NO	-
2734	ZINC02544604	2429	0.13946658171551093	NO	-
2735	ZINC04317738	5350	0.13946086047616418	NO	-
2736	ZINC02713325	2589	0.1394602585512494	NO	-
2737	ZINC04628164	5598	0.13945930117235458	NO	-
2738	ZINC03968928	4871	0.13944427613879162	NO	-
2739	ZINC01446017	1840	0.13943755937299324	NO	-
2740	ZINC03672617	4062	0.1394361323091558	NO	-
2741	ZINC00361373	354	0.13939876358166173	NO	-
2742	ZINC01906692	1976	0.13939754775323446	NO	-
2743	ZINC03857267	4424	0.13938514271587113	NO	-
2744	ZINC03560314	3918	0.13937973122728864	NO	-
2745	ZINC01112469	1526	0.1393578568495347	NO	-
2746	ZINC01015288	1318	0.13932944396294286	NO	-
2747	ZINC04001544	5115	0.13931873859981933	NO	-
2748	ZINC02789690	2695	0.139307400764945	NO	-
2749	ZINC02616474	2440	0.1392969746323333	NO	-
2750	ZINC00862208	1057	0.13926649693987195	NO	-
2751	ZINC02663980	2550	0.13924849795533795	NO	-
2752	ZINC03867970	4697	0.13923400675524947	NO	-
2753	ZINC00818331	976	0.13920609353302466	NO	-
2754	ZINC00119472	122	0.1391972085474689	NO	-
2755	ZINC02449111	2378	0.13918506358036078	NO	-
2756	ZINC03853542	4264	0.139179960117754	NO	-
2757	ZINC00774460	838	0.13917766393438116	NO	-
2758	ZINC00447982	475	0.13916423591903612	NO	-
2759	ZINC03867430	4615	0.1391520636376973	NO	-
2760	ZINC04632535	122	0.1391508378015866	YES	20
2761	ZINC03983713	5055	0.13914320508387742	NO	-
2762	ZINC00793014	910	0.139053965254809	NO	-
2763	ZINC01134580	1580	0.13904171299613197	NO	-
2764	ZINC03974073	4990	0.1390263150145919	NO	-
2765	ZINC00899430	1135	0.13902368670060533	NO	-
2766	ZINC00873444	1094	0.13902033102347774	NO	-
2767	ZINC02412138	2331	0.13901870735254787	NO	-
2768	ZINC03400927	3396	0.1390096975106754	NO	-
2769	ZINC02162832	2151	0.13899356898321802	NO	-
2770	ZINC04032578	5118	0.1389795676314672	NO	-
2771	ZINC02374617	2298	0.1389682206009195	NO	-
2772	ZINC03385659	3315	0.13895947126071198	NO	-
2773	ZINC03466393	3591	0.13895068448014988	NO	-
2774	ZINC00464009	492	0.13894435821166878	NO	-
2775	ZINC04033640	5119	0.13893971769912147	NO	-
2776	ZINC00815577	970	0.13892764739030344	NO	-
2777	ZINC03969253	4875	0.1389211074030528	NO	-
2778	ZINC02478301	2394	0.1389082551928818	NO	-
2779	ZINC00810432	954	0.1388983203925243	NO	-
2780	ZINC02926873	2913	0.1388952246015773	NO	-
2781	ZINC03857134	4416	0.13887727676211137	NO	-
2782	ZINC02948916	2922	0.1388523587147697	NO	-
2783	ZINC03851283	4144	0.13884373238925515	NO	-
2784	ZINC00039392	30	0.13884083550870188	NO	-
2785	ZINC03853269	4251	0.13883891394910208	NO	-
2786	ZINC03496995	3700	0.13882919130257543	NO	-
2787	ZINC03848478	4091	0.1388065444491099	NO	-
2788	ZINC03970202	4912	0.1387955872466795	NO	-
2789	ZINC04363996	5398	0.1387921217207782	NO	-
2790	ZINC03227865	3079	0.13878113131886805	NO	-
2791	ZINC03517788	3808	0.13876924442638655	NO	-
2792	ZINC02480459	2399	0.13876586216781436	NO	-
2793	ZINC02213222	2197	0.1387461073533729	NO	-
2794	ZINC02618127	2446	0.1387403463837043	NO	-
2795	ZINC02252530	2229	0.13871285343378562	NO	-
2796	ZINC03568300	3954	0.13869999160531923	NO	-
2797	ZINC01918980	1983	0.13869241813015792	NO	-
2798	ZINC00581491	613	0.13868662936560433	NO	-
2799	ZINC02616473	2439	0.13867645119961405	NO	-
2800	ZINC03969286	4876	0.13865441319207913	NO	-
2801	ZINC03959048	4846	0.13864397775131546	NO	-
2802	ZINC00386509	378	0.13864111002070661	NO	-
2803	ZINC00616939	650	0.1386252568957491	NO	-
2804	ZINC03854566	4321	0.13861896902577106	NO	-
2805	ZINC01210621	1655	0.13860872749092837	NO	-
2806	ZINC01924436	2002	0.13859219835137876	NO	-
2807	ZINC03867831	4661	0.13858344755711044	NO	-
2808	ZINC04084970	5144	0.1385673611638572	NO	-
2809	ZINC01116518	1536	0.13856375978577967	NO	-
2810	ZINC00371112	361	0.13856271670651044	NO	-
2811	ZINC01130700	1572	0.13854809353333672	NO	-
2812	ZINC04484723	5546	0.13854001065614135	NO	-
2813	ZINC04628819	27	0.13853739377880123	YES	3
2814	ZINC00688763	771	0.1385275296422938	NO	-
2815	ZINC00928499	1180	0.1385148610248983	NO	-
2816	ZINC01080299	1479	0.1384966093429316	NO	-
2817	ZINC03507596	3769	0.13849180098871583	NO	-
2818	ZINC03855476	4381	0.13849166777868607	NO	-
2819	ZINC04348627	5369	0.13848633541260458	NO	-
2820	ZINC00628551	675	0.13847985335102075	NO	-
2821	ZINC03615769	4027	0.1384550470734481	NO	-
2822	ZINC01934256	2010	0.13840410673219503	NO	-
2823	ZINC00135861	137	0.13840405164792932	NO	-
2824	ZINC00662193	733	0.1383947212663778	NO	-
2825	ZINC01979371	2056	0.13837154804070625	NO	-
2826	ZINC03481652	3655	0.13836537652171135	NO	-
2827	ZINC00670510	740	0.1383542287995409	NO	-
2828	ZINC00181639	184	0.13834622531696633	NO	-
2829	ZINC03853087	4238	0.1383403799855105	NO	-
2830	ZINC03420687	3456	0.13832785567377887	NO	-
2831	ZINC03409768	3423	0.13832727357327992	NO	-
2832	ZINC00860492	1053	0.13832255750675207	NO	-
2833	ZINC01024030	1326	0.1383164391685322	NO	-
2834	ZINC02877834	2861	0.1382982006153966	NO	-
2835	ZINC03479239	3635	0.13829756843309157	NO	-
2836	ZINC03864019	4573	0.13829403472274307	NO	-
2837	ZINC02023357	2113	0.13827470382146073	NO	-
2838	ZINC02331296	2262	0.13827101553070334	NO	-
2839	ZINC02629008	2482	0.1382574475190796	NO	-
2840	ZINC03610869	4019	0.13825556544821904	NO	-
2841	ZINC03016368	2964	0.1382546821267774	NO	-
2842	ZINC03971202	4958	0.1382517794541654	NO	-
2843	ZINC01060376	1431	0.1381456184257664	NO	-
2844	ZINC03857090	4407	0.13813359358232224	NO	-
2845	ZINC03975405	5000	0.13812768902488906	NO	-
2846	ZINC02291376	2245	0.1381044559963897	NO	-
2847	ZINC04248775	5270	0.13809784622302804	NO	-
2848	ZINC00881690	1113	0.13809657556533775	NO	-
2849	ZINC01126126	1559	0.13808156182964174	NO	-
2850	ZINC03862466	4562	0.13807454737833	NO	-
2851	ZINC02759905	2654	0.1380741506711529	NO	-
2852	ZINC03520176	3815	0.13806621518012163	NO	-
2853	ZINC03899235	4814	0.13806364852301445	NO	-
2854	ZINC00929875	1185	0.13805734587841634	NO	-
2855	ZINC01496596	1871	0.13805161115634013	NO	-
2856	ZINC02651307	2525	0.13804544539649494	NO	-
2857	ZINC03969510	4898	0.13803486970561332	NO	-
2858	ZINC03490743	3682	0.1380336085589464	NO	-
2859	ZINC02411465	2330	0.13802877782304382	NO	-
2860	ZINC03366703	3261	0.138017096171064	NO	-
2861	ZINC00713683	787	0.1380043253222926	NO	-
2862	ZINC01197386	1643	0.13793563214899668	NO	-
2863	ZINC03969388	4891	0.13792180167561793	NO	-
2864	ZINC01332986	1723	0.1379152792595616	NO	-
2865	ZINC02662081	2547	0.13788850050322773	NO	-
2866	ZINC03245832	3109	0.13787640848534033	NO	-
2867	ZINC03236290	3096	0.13787212033200444	NO	-
2868	ZINC03859116	4529	0.13786118955970503	NO	-
2869	ZINC03337935	3207	0.13783534194556563	NO	-
2870	ZINC03832236	13	0.13779574377747678	YES	1
2871	ZINC00819107	984	0.1377955657127634	NO	-
2872	ZINC01114581	1532	0.13778265586325494	NO	-
2873	ZINC00875699	1096	0.13778059817753646	NO	-
2874	ZINC03972281	4982	0.13777149030148825	NO	-
2875	ZINC03654725	4051	0.13771411638787748	NO	-
2876	ZINC00933483	1196	0.13770787747725408	NO	-
2877	ZINC03972290	4984	0.13770405785638642	NO	-
2878	ZINC00551079	574	0.1377031752456804	NO	-
2879	ZINC00881518	1109	0.13769023220380774	NO	-
2880	ZINC03848478	4092	0.13767521836389893	NO	-
2881	ZINC03231772	3086	0.1376642796479824	NO	-
2882	ZINC02786516	2689	0.13764829732182832	NO	-
2883	ZINC03452996	3557	0.13764303497370317	NO	-
2884	ZINC03968892	4869	0.13762581743038366	NO	-
2885	ZINC03359633	3253	0.13759964347587908	NO	-
2886	ZINC01927579	2005	0.13756724441808263	NO	-
2887	ZINC03860089	4559	0.13756169146177238	NO	-
2888	ZINC03249081	3114	0.13755911112540115	NO	-
2889	ZINC00881323	1108	0.13753467472780168	NO	-
2890	ZINC01903693	1972	0.13747996294792722	NO	-
2891	ZINC03204482	3048	0.13746681175947376	NO	-
2892	ZINC03537184	3850	0.13746067537762435	NO	-
2893	ZINC01224425	1676	0.13746005598491515	NO	-
2894	ZINC03867947	4682	0.1374496775424656	NO	-
2895	ZINC03853542	4263	0.13743567313646818	NO	-
2896	ZINC03859722	4551	0.13743440031017642	NO	-
2897	ZINC02354091	2281	0.13742714783122628	NO	-
2898	ZINC00569895	601	0.13737651405823548	NO	-
2899	ZINC03853047	4227	0.1373656081702911	NO	-
2900	ZINC00810441	957	0.1373162417079188	NO	-
2901	ZINC00559980	581	0.1372988689903184	NO	-
2902	ZINC00941235	1212	0.13729348142218042	NO	-
2903	ZINC02433036	2359	0.13726722776347652	NO	-
2904	ZINC03983302	5049	0.13725040591871984	NO	-
2905	ZINC01518344	1899	0.13722080021357924	NO	-
2906	ZINC00163586	172	0.13720477461070682	NO	-
2907	ZINC04109960	5167	0.13719431264060022	NO	-
2908	ZINC03971555	4965	0.1371936088164609	NO	-
2909	ZINC00406384	385	0.1371849951672653	NO	-
2910	ZINC01204134	1651	0.13718125230243686	NO	-
2911	ZINC04317648	5346	0.1371701108510381	NO	-
2912	ZINC03854983	4357	0.13712731944311077	NO	-
2913	ZINC00917024	1170	0.13712428787842193	NO	-
2914	ZINC00310968	303	0.13711494898771873	NO	-
2915	ZINC00616940	651	0.1371091859441012	NO	-
2916	ZINC02363274	2286	0.13709086699494497	NO	-
2917	ZINC03434282	3500	0.1370885848096077	NO	-
2918	ZINC04428162	5430	0.13707383525212055	NO	-
2919	ZINC02621432	2455	0.13704972701224968	NO	-
2920	ZINC03288079	3145	0.13704406426086854	NO	-
2921	ZINC04485607	5551	0.1370349092947719	NO	-
2922	ZINC03987432	5066	0.1370105295887746	NO	-
2923	ZINC00860493	1054	0.13700321693600692	NO	-
2924	ZINC03446469	3539	0.1369906837787612	NO	-
2925	ZINC00551078	573	0.13697603376637923	NO	-
2926	ZINC03969425	4894	0.13697299363438917	NO	-
2927	ZINC03858177	4477	0.13696314793497286	NO	-
2928	ZINC02853356	2814	0.1369608108863269	NO	-
2929	ZINC03516345	3802	0.13695845314490057	NO	-
2930	ZINC03983308	5051	0.13693443470170252	NO	-
2931	ZINC00399693	382	0.13690746566840423	NO	-
2932	ZINC04357551	5381	0.13690516632457614	NO	-
2933	ZINC01979370	2055	0.13689734522652444	NO	-
2934	ZINC03850977	4127	0.13689256086702517	NO	-
2935	ZINC04136331	5183	0.1368889056154208	NO	-
2936	ZINC00238508	244	0.13688544296241636	NO	-
2937	ZINC00410623	390	0.1368630172696278	NO	-
2938	ZINC00485160	514	0.1368583611055481	NO	-
2939	ZINC01056841	1411	0.13684379221791423	NO	-
2940	ZINC02617989	2444	0.1368401453875032	NO	-
2941	ZINC01027108	1331	0.13682558523832392	NO	-
2942	ZINC00146381	152	0.1368109196814749	NO	-
2943	ZINC01054649	1406	0.1368068014479782	NO	-
2944	ZINC00783395	881	0.1367877149263966	NO	-
2945	ZINC03408163	3416	0.1367759976578025	NO	-
2946	ZINC02738631	2635	0.13674196801590177	NO	-
2947	ZINC00159021	170	0.13672551734760635	NO	-
2948	ZINC01008004	1310	0.13672259913349386	NO	-
2949	ZINC02303943	2251	0.1367115621354559	NO	-
2950	ZINC01927575	2004	0.1366588575083131	NO	-
2951	ZINC03045303	2999	0.13663214184691555	NO	-
2952	ZINC03968530	4864	0.13658994528971732	NO	-
2953	ZINC02971621	2942	0.13657854886822604	NO	-
2954	ZINC02789691	2696	0.13657174332929015	NO	-
2955	ZINC01431986	1819	0.13654650275167465	NO	-
2956	ZINC02873474	2853	0.13654508154748823	NO	-
2957	ZINC03411466	3432	0.13654284938099498	NO	-
2958	ZINC00570339	603	0.13653123899859945	NO	-
2959	ZINC02349139	2275	0.13650880768665602	NO	-
2960	ZINC00877285	1101	0.1365069914575798	NO	-
2961	ZINC01800714	1945	0.13650104550674072	NO	-
2962	ZINC00980645	1271	0.13648215192036978	NO	-
2963	ZINC03225356	3074	0.1364686642428862	NO	-
2964	ZINC03409885	3425	0.13646413946520858	NO	-
2965	ZINC03834031	60	0.1364334461166397	YES	6
2966	ZINC02410780	2328	0.13642660704250206	NO	-
2967	ZINC01503447	1882	0.13640967326923378	NO	-
2968	ZINC00778516	845	0.1363912151355784	NO	-
2969	ZINC02461832	2386	0.13638715313517188	NO	-
2970	ZINC02705770	2574	0.13637512035129268	NO	-
2971	ZINC03857665	4456	0.13634763607586653	NO	-
2972	ZINC00952584	1238	0.13634527629314527	NO	-
2973	ZINC03497926	3728	0.13634519154232702	NO	-
2974	ZINC04000947	5104	0.13633959586039027	NO	-
2975	ZINC01365182	1763	0.13631782491045563	NO	-
2976	ZINC01208878	1654	0.13630743737127662	NO	-
2977	ZINC00413231	399	0.1363057004424059	NO	-
2978	ZINC02895329	2882	0.1363051143451238	NO	-
2979	ZINC04191187	5216	0.13628048691378591	NO	-
2980	ZINC02064706	2126	0.13627944256897995	NO	-
2981	ZINC03496840	3697	0.13627782693197382	NO	-
2982	ZINC03980685	5024	0.1362680286917137	NO	-
2983	ZINC03983042	5035	0.13626400707642197	NO	-
2984	ZINC01059751	1426	0.13623114939275288	NO	-
2985	ZINC03868271	4722	0.13622096573527492	NO	-
2986	ZINC03479521	3649	0.136206904376111	NO	-
2987	ZINC00603855	627	0.1361985689172773	NO	-
2988	ZINC02407542	2324	0.13619344650396037	NO	-
2989	ZINC02793422	2706	0.13618610151352772	NO	-
2990	ZINC03987763	5073	0.13614191833652525	NO	-
2991	ZINC00991258	1280	0.13612455231193507	NO	-
2992	ZINC03850887	4124	0.13612377273862578	NO	-
2993	ZINC01077049	1462	0.13612143382784092	NO	-
2994	ZINC03892883	4804	0.1361181886792486	NO	-
2995	ZINC03494261	3685	0.13611454806568096	NO	-
2996	ZINC03561855	3921	0.13610995488279642	NO	-
2997	ZINC00303204	287	0.13610842946404925	NO	-
2998	ZINC03487397	3676	0.13610838742094536	NO	-
2999	ZINC03384023	3303	0.13610162993350383	NO	-
3000	ZINC04089453	5149	0.13607643989330948	NO	-
3001	ZINC03864144	4576	0.13607217885146955	NO	-
3002	ZINC01938781	2027	0.1360691254453183	NO	-
3003	ZINC03244285	3107	0.13605591123235336	NO	-
3004	ZINC02511226	2417	0.13603689481998207	NO	-
3005	ZINC03671203	4060	0.13602921675349866	NO	-
3006	ZINC02845700	2805	0.13601993558083875	NO	-
3007	ZINC03400326	3377	0.13601265103162088	NO	-
3008	ZINC04317738	5347	0.13600952684265835	NO	-
3009	ZINC00849773	1022	0.13599867257570036	NO	-
3010	ZINC03968414	4860	0.13599577506215677	NO	-
3011	ZINC01114579	1531	0.1359724584761693	NO	-
3012	ZINC03890910	4777	0.13595502580332075	NO	-
3013	ZINC03867400	4610	0.13595049400075207	NO	-
3014	ZINC02174013	2154	0.1359324759901467	NO	-
3015	ZINC04317738	5349	0.1359269753705178	NO	-
3016	ZINC03858452	4487	0.13590881921901032	NO	-
3017	ZINC00818493	981	0.1359077670346526	NO	-
3018	ZINC04348672	5370	0.13589318495158567	NO	-
3019	ZINC03538371	3851	0.13588732872252782	NO	-
3020	ZINC03987401	5065	0.1358775975837636	NO	-
3021	ZINC03291495	3150	0.1358741660630262	NO	-
3022	ZINC00806704	936	0.1358483563457722	NO	-
3023	ZINC02937967	2914	0.13580255867735286	NO	-
3024	ZINC02117428	2140	0.13579017012976707	NO	-
3025	ZINC03956274	4836	0.13578968172619482	NO	-
3026	ZINC00044728	36	0.13578203661549632	NO	-
3027	ZINC03444451	3536	0.13578132049112454	NO	-
3028	ZINC01355812	1747	0.13575113467351937	NO	-
3029	ZINC03532485	3842	0.13573127068391697	NO	-
3030	ZINC03395161	3350	0.13569079570309475	NO	-
3031	ZINC03851128	4134	0.1356779132608101	NO	-
3032	ZINC00849770	1021	0.13567730785526963	NO	-
3033	ZINC03459956	3579	0.13567526987248177	NO	-
3034	ZINC03399902	3371	0.1356737906250967	NO	-
3035	ZINC03040623	2984	0.13564052833461238	NO	-
3036	ZINC00819482	990	0.13563690413146776	NO	-
3037	ZINC03857269	4426	0.1356316395895072	NO	-
3038	ZINC00939221	1204	0.1356198702840623	NO	-
3039	ZINC03858888	4515	0.13560979176866608	NO	-
3040	ZINC04468389	5516	0.13560979176866608	NO	-
3041	ZINC03892670	4793	0.13560671813085076	NO	-
3042	ZINC03546343	3858	0.13559130858093071	NO	-
3043	ZINC01058550	1421	0.13558341535220336	NO	-
3044	ZINC01201962	1647	0.13557338905760383	NO	-
3045	ZINC00779368	873	0.13556841608903625	NO	-
3046	ZINC03853229	4247	0.13556657487128812	NO	-
3047	ZINC04128573	5177	0.13555516678974755	NO	-
3048	ZINC02860918	2826	0.13554678775709275	NO	-
3049	ZINC00643261	707	0.13554088847072573	NO	-
3050	ZINC03970452	4922	0.13553507064629028	NO	-
3051	ZINC03411916	3434	0.1355055374230788	NO	-
3052	ZINC02859293	2824	0.13547662938352434	NO	-
3053	ZINC03890911	4778	0.135443871068568	NO	-
3054	ZINC01889797	1961	0.1354303890416351	NO	-
3055	ZINC03384384	3307	0.13542350903231162	NO	-
3056	ZINC01132079	1575	0.13539003546513168	NO	-
3057	ZINC02136721	2147	0.13538972224711124	NO	-
3058	ZINC03302690	3163	0.13538705954778668	NO	-
3059	ZINC03223759	3071	0.13538497618670173	NO	-
3060	ZINC03853087	4237	0.13538205960691402	NO	-
3061	ZINC02647078	2515	0.13537632739212385	NO	-
3062	ZINC01981787	2094	0.13537180410389077	NO	-
3063	ZINC03229173	3081	0.13536298058815632	NO	-
3064	ZINC03851615	4164	0.13535654673672182	NO	-
3065	ZINC00917456	1177	0.13534766295068665	NO	-
3066	ZINC03610871	4020	0.1353371104018484	NO	-
3067	ZINC03428564	3491	0.1353141719812191	NO	-
3068	ZINC02713299	2588	0.13530384685110847	NO	-
3069	ZINC03419398	3448	0.13529912814701664	NO	-
3070	ZINC01135282	1582	0.13528601885370303	NO	-
3071	ZINC02730110	2621	0.1352770647885254	NO	-
3072	ZINC02725752	2616	0.13527608014319173	NO	-
3073	ZINC03849517	4099	0.13527324463193938	NO	-
3074	ZINC03854598	4323	0.13526737662814017	NO	-
3075	ZINC03851127	4133	0.13525309669562466	NO	-
3076	ZINC04138282	5188	0.1352426861658031	NO	-
3077	ZINC03853169	4242	0.13522747532513227	NO	-
3078	ZINC03867508	4627	0.13521171584846176	NO	-
3079	ZINC03868264	4721	0.13521086667281876	NO	-
3080	ZINC03294233	3157	0.13521038652930323	NO	-
3081	ZINC03857730	4462	0.13520693624212432	NO	-
3082	ZINC03968926	4870	0.13519112741696854	NO	-
3083	ZINC00309354	296	0.13517584533294294	NO	-
3084	ZINC02261100	2233	0.1351680055987004	NO	-
3085	ZINC00622412	664	0.13515902261430843	NO	-
3086	ZINC00939896	1208	0.13515871131872687	NO	-
3087	ZINC02236516	2220	0.13515833925524973	NO	-
3088	ZINC03458852	3566	0.13514240800131994	NO	-
3089	ZINC03507401	3765	0.13513225491286987	NO	-
3090	ZINC04176715	5210	0.13507758499443642	NO	-
3091	ZINC03889777	4758	0.13505302792659687	NO	-
3092	ZINC03854510	4316	0.13505120265950848	NO	-
3093	ZINC00812973	964	0.13504163857325185	NO	-
3094	ZINC03854650	4329	0.13502813674226533	NO	-
3095	ZINC01043264	1383	0.13502149870294428	NO	-
3096	ZINC00537895	564	0.13500777326200886	NO	-
3097	ZINC03832258	26	0.13499575552323076	YES	3
3098	ZINC03495737	3689	0.13499221322440627	NO	-
3099	ZINC03969389	4892	0.13499132345285605	NO	-
3100	ZINC00416135	415	0.13498902118185682	NO	-
3101	ZINC04274721	5314	0.13497902530493033	NO	-
3102	ZINC01201965	1649	0.13497334155094964	NO	-
3103	ZINC03231652	3085	0.1349623000439668	NO	-
3104	ZINC00428349	456	0.13494944287913133	NO	-
3105	ZINC00264160	271	0.1349473884199531	NO	-
3106	ZINC03815546	110	0.13492038133282752	YES	17
3107	ZINC00862017	1055	0.13491487010637682	NO	-
3108	ZINC00112049	110	0.13490873748765625	NO	-
3109	ZINC00928621	1182	0.13490276775284296	NO	-
3110	ZINC01135631	1583	0.13490000236702254	NO	-
3111	ZINC03388816	3326	0.13488640525604537	NO	-
3112	ZINC01058551	1422	0.13487395573734348	NO	-
3113	ZINC03867988	4709	0.13484467001541053	NO	-
3114	ZINC04465904	5496	0.13484467001541053	NO	-
3115	ZINC03969327	4887	0.1348200974841993	NO	-
3116	ZINC03873542	4744	0.13481756803200662	NO	-
3117	ZINC00806726	941	0.13480475022967198	NO	-
3118	ZINC01934389	2011	0.1347903092332145	NO	-
3119	ZINC01037606	1365	0.13478163407958246	NO	-
3120	ZINC01362675	1751	0.13477524713195355	NO	-
3121	ZINC00235835	240	0.13476357557698856	NO	-
3122	ZINC01413012	1788	0.1347628307742433	NO	-
3123	ZINC03963897	4852	0.13474849794137117	NO	-
3124	ZINC03852781	4207	0.1347395536729698	NO	-
3125	ZINC02783453	2686	0.13473707264751403	NO	-
3126	ZINC02844243	2804	0.13471785449291596	NO	-
3127	ZINC00350666	337	0.13470105549424075	NO	-
3128	ZINC04248867	5272	0.13468286206903035	NO	-
3129	ZINC02789692	2697	0.13464453758889153	NO	-
3130	ZINC00053302	50	0.13463893121485881	NO	-
3131	ZINC04464999	5469	0.1346338564644947	NO	-
3132	ZINC00424916	447	0.1346087373024434	NO	-
3133	ZINC03550452	3872	0.1346004081536389	NO	-
3134	ZINC01938094	2015	0.13460040288216615	NO	-
3135	ZINC03527881	3831	0.13459006130502774	NO	-
3136	ZINC03419408	3450	0.13456175215852684	NO	-
3137	ZINC03991953	5080	0.13455694243308164	NO	-
3138	ZINC03452492	3549	0.13453362600571012	NO	-
3139	ZINC03850072	4107	0.13452656875478214	NO	-
3140	ZINC03867186	4598	0.13452474755077856	NO	-
3141	ZINC00609729	632	0.13450923037682258	NO	-
3142	ZINC00612462	639	0.1345022300706187	NO	-
3143	ZINC02437632	2365	0.134484185264271	NO	-
3144	ZINC04162555	5198	0.13448076188599778	NO	-
3145	ZINC03478991	3631	0.13446913130641078	NO	-
3146	ZINC03851634	4165	0.1344532554076131	NO	-
3147	ZINC00664058	734	0.13444154408138845	NO	-
3148	ZINC03854009	4294	0.1344414827161017	NO	-
3149	ZINC03853170	4243	0.13443296114454198	NO	-
3150	ZINC02292302	2246	0.1344299776149162	NO	-
3151	ZINC03890671	4773	0.1344227975475327	NO	-
3152	ZINC03892721	4799	0.13441839050345442	NO	-
3153	ZINC00907535	1152	0.1343980284050152	NO	-
3154	ZINC00303591	288	0.1343927100017497	NO	-
3155	ZINC03651739	4048	0.1343744129900048	NO	-
3156	ZINC03992730	5083	0.1343656658073365	NO	-
3157	ZINC00804231	934	0.13436542384621913	NO	-
3158	ZINC03851136	4136	0.1343266322781233	NO	-
3159	ZINC03684804	4067	0.13432472674464235	NO	-
3160	ZINC00905423	1144	0.13431204294065838	NO	-
3161	ZINC03574868	3963	0.13430744809536221	NO	-
3162	ZINC03475682	3605	0.13429899313141816	NO	-
3163	ZINC00468111	497	0.13429087313664742	NO	-
3164	ZINC00930029	1189	0.13428780383675937	NO	-
3165	ZINC03047064	3000	0.13426919134078044	NO	-
3166	ZINC03852825	4213	0.13426810934924	NO	-
3167	ZINC01031949	1336	0.13424862398147192	NO	-
3168	ZINC02372700	2296	0.1342407661910759	NO	-
3169	ZINC02117413	2139	0.13421922650616908	NO	-
3170	ZINC02836719	2796	0.13419964386868818	NO	-
3171	ZINC03834019	59	0.13419885778350682	YES	6
3172	ZINC03854598	4324	0.1341831610916331	NO	-
3173	ZINC00867953	1070	0.1341608291306046	NO	-
3174	ZINC03602708	4010	0.13414559987562905	NO	-
3175	ZINC03868807	4736	0.13412931071034562	NO	-
3176	ZINC00121102	125	0.13410006946984307	NO	-
3177	ZINC00202629	210	0.13408912206422155	NO	-
3178	ZINC01441763	1833	0.13408018994020343	NO	-
3179	ZINC04224109	5238	0.13407263888842005	NO	-
3180	ZINC03400125	3374	0.13405944029799435	NO	-
3181	ZINC02405475	2321	0.13401948998840707	NO	-
3182	ZINC03975389	4996	0.13399055896180315	NO	-
3183	ZINC00800599	924	0.1339637409063508	NO	-
3184	ZINC03851277	4143	0.13395578340565267	NO	-
3185	ZINC03578335	3968	0.13394987210783135	NO	-
3186	ZINC01057374	1415	0.13393610602682207	NO	-
3187	ZINC03957479	4841	0.13390407213910002	NO	-
3188	ZINC03400334	3378	0.13390236947644846	NO	-
3189	ZINC03316648	3180	0.1338934070061092	NO	-
3190	ZINC03388758	3325	0.13389097379584577	NO	-
3191	ZINC03969339	4890	0.1338712340281777	NO	-
3192	ZINC01772523	1931	0.1338689470367456	NO	-
3193	ZINC00850432	1025	0.13384366239046122	NO	-
3194	ZINC03868189	4716	0.13383984416374162	NO	-
3195	ZINC03370450	3271	0.13383944688499946	NO	-
3196	ZINC03366714	3262	0.13380806368005438	NO	-
3197	ZINC00832590	1000	0.13380516755526492	NO	-
3198	ZINC03987630	5069	0.13379696520079604	NO	-
3199	ZINC03166163	3032	0.1337892973449373	NO	-
3200	ZINC03242858	3104	0.13376092205909373	NO	-
3201	ZINC00111913	106	0.13374120009946663	NO	-
3202	ZINC00727262	812	0.13374063709281983	NO	-
3203	ZINC00995924	1287	0.13374043097884447	NO	-
3204	ZINC00613441	645	0.1337156696825055	NO	-
3205	ZINC02389603	2307	0.13367634483150653	NO	-
3206	ZINC03853789	4280	0.13367154337964685	NO	-
3207	ZINC03192249	3043	0.13364757888267498	NO	-
3208	ZINC03851712	4173	0.13364110419525504	NO	-
3209	ZINC03851835	4174	0.13363003013470057	NO	-
3210	ZINC03889797	4760	0.13360812718948917	NO	-
3211	ZINC01051756	1391	0.13359704993169816	NO	-
3212	ZINC00667318	738	0.1335858715340679	NO	-
3213	ZINC01346710	1735	0.13358536689373188	NO	-
3214	ZINC03868085	4714	0.1335744653345798	NO	-
3215	ZINC03855150	4374	0.13350536189517823	NO	-
3216	ZINC03546342	3857	0.1335000799779412	NO	-
3217	ZINC00508420	529	0.13346156796354744	NO	-
3218	ZINC03561717	3920	0.13343545898361725	NO	-
3219	ZINC03853699	4276	0.13342875477998944	NO	-
3220	ZINC00912287	1162	0.13341338970753872	NO	-
3221	ZINC03866829	4582	0.13338902201537578	NO	-
3222	ZINC04464949	5468	0.13338902201537578	NO	-
3223	ZINC03868442	4726	0.13338682333188354	NO	-
3224	ZINC00716554	798	0.13334702459549638	NO	-
3225	ZINC04256179	5299	0.1333406115715878	NO	-
3226	ZINC02795390	2716	0.1333301128743222	NO	-
3227	ZINC00888201	1127	0.13332680761736176	NO	-
3228	ZINC02658949	2539	0.1333177159520557	NO	-
3229	ZINC00645171	715	0.13330541355458467	NO	-
3230	ZINC00648259	721	0.13330521123417205	NO	-
3231	ZINC03867830	4659	0.13330170838648897	NO	-
3232	ZINC03497744	3723	0.13330021462106212	NO	-
3233	ZINC03424521	3481	0.13329031327182456	NO	-
3234	ZINC00251212	251	0.1332882222704809	NO	-
3235	ZINC02478286	2393	0.13326660669623297	NO	-
3236	ZINC04385519	5407	0.1332519317384587	NO	-
3237	ZINC02713287	2586	0.1332426030493678	NO	-
3238	ZINC03292553	3151	0.13323960622620237	NO	-
3239	ZINC03045223	2998	0.1331931397899302	NO	-
3240	ZINC04256180	5301	0.1331887095991143	NO	-
3241	ZINC03858974	4519	0.13315689913222992	NO	-
3242	ZINC03366717	3263	0.13311811389835496	NO	-
3243	ZINC03969293	4879	0.1331167422248501	NO	-
3244	ZINC01441524	1829	0.13310536389794045	NO	-
3245	ZINC03366797	3264	0.13308703396296112	NO	-
3246	ZINC03479459	3644	0.1330333536305177	NO	-
3247	ZINC03608779	4014	0.13303050478644776	NO	-
3248	ZINC00255610	262	0.13300142276339366	NO	-
3249	ZINC03867429	4614	0.1329892037043637	NO	-
3250	ZINC02922839	2909	0.13297094115206914	NO	-
3251	ZINC00841238	1013	0.1329442865101882	NO	-
3252	ZINC03659238	4054	0.1329263247253728	NO	-
3253	ZINC00956206	1245	0.1329231324936986	NO	-
3254	ZINC03858301	4483	0.13292046586598746	NO	-
3255	ZINC02857612	2822	0.1329067778173157	NO	-
3256	ZINC00903075	1139	0.13289341576332642	NO	-
3257	ZINC01981786	2093	0.13288842567708617	NO	-
3258	ZINC00226812	231	0.13288321926802057	NO	-
3259	ZINC03992757	5084	0.13284880527284107	NO	-
3260	ZINC03478988	3630	0.13284756618603258	NO	-
3261	ZINC00628167	674	0.13284748299138693	NO	-
3262	ZINC03967012	4857	0.13283653438663298	NO	-
3263	ZINC03241843	3100	0.13282840056660897	NO	-
3264	ZINC03867186	4599	0.13282808083162062	NO	-
3265	ZINC03890289	4769	0.1328255322592966	NO	-
3266	ZINC01249085	1693	0.13282228359493065	NO	-
3267	ZINC03854128	4302	0.1327996956856688	NO	-
3268	ZINC02280507	2239	0.13278222707640272	NO	-
3269	ZINC03368478	3267	0.13277204262211934	NO	-
3270	ZINC00941234	1211	0.13276202372651252	NO	-
3271	ZINC03857461	4444	0.13275881561863287	NO	-
3272	ZINC03851861	4177	0.13273974562441673	NO	-
3273	ZINC01057181	1414	0.1327319609290711	NO	-
3274	ZINC04361239	5395	0.1327200590897009	NO	-
3275	ZINC02624637	2466	0.13271682722962674	NO	-
3276	ZINC00939226	1206	0.132707866978767	NO	-
3277	ZINC03867839	4663	0.13270607659415196	NO	-
3278	ZINC04117295	5174	0.13270441548967993	NO	-
3279	ZINC03385342	3312	0.1326591423731734	NO	-
3280	ZINC01980263	2059	0.13263780126157923	NO	-
3281	ZINC00382582	372	0.13262620978399473	NO	-
3282	ZINC02379167	2300	0.132625547605842	NO	-
3283	ZINC04052605	5124	0.13262458112225245	NO	-
3284	ZINC02620659	2452	0.13261363719931138	NO	-
3285	ZINC03459066	3573	0.13259864934785484	NO	-
3286	ZINC03353174	3237	0.1325985120492963	NO	-
3287	ZINC03866861	4586	0.13259531294613722	NO	-
3288	ZINC03327482	3190	0.13258555451560786	NO	-
3289	ZINC03848081	4090	0.13257552018894114	NO	-
3290	ZINC04633453	5601	0.13255763374329002	NO	-
3291	ZINC04176758	5211	0.13253037787176417	NO	-
3292	ZINC03969289	4877	0.13252237777395448	NO	-
3293	ZINC03549396	3865	0.13252082957818434	NO	-
3294	ZINC00232874	236	0.1325115335245479	NO	-
3295	ZINC03971785	4971	0.13249215988367904	NO	-
3296	ZINC01123600	1551	0.1324820778137056	NO	-
3297	ZINC00856289	1037	0.13244692011659284	NO	-
3298	ZINC02856099	2820	0.13242705164005186	NO	-
3299	ZINC01123601	1553	0.13237788459054334	NO	-
3300	ZINC03868296	4723	0.13236377544701455	NO	-
3301	ZINC00762290	826	0.13235495953485518	NO	-
3302	ZINC00138699	143	0.13234182978708064	NO	-
3303	ZINC00943941	1222	0.13232607112276523	NO	-
3304	ZINC02793421	2705	0.13230717801221548	NO	-
3305	ZINC03055672	3006	0.13230424992123546	NO	-
3306	ZINC03424233	3478	0.13229853047117965	NO	-
3307	ZINC00322842	323	0.13229430696228092	NO	-
3308	ZINC03859001	4522	0.1322793173580147	NO	-
3309	ZINC03420884	3462	0.13226832996251192	NO	-
3310	ZINC02781672	2685	0.13225142243274488	NO	-
3311	ZINC00223744	224	0.13225070644933534	NO	-
3312	ZINC03508197	3772	0.13222952462495002	NO	-
3313	ZINC02207584	2189	0.13222932694089323	NO	-
3314	ZINC01364341	1755	0.1322273088012162	NO	-
3315	ZINC03125659	3027	0.1322252422109531	NO	-
3316	ZINC04348480	5368	0.1322247026308196	NO	-
3317	ZINC03852653	4201	0.1322043439569409	NO	-
3318	ZINC03853043	4224	0.13217477420336393	NO	-
3319	ZINC02654510	2533	0.13217207330096373	NO	-
3320	ZINC03857427	4439	0.13216978864526696	NO	-
3321	ZINC04464378	5461	0.13216978864526696	NO	-
3322	ZINC03851950	4181	0.13214660314856616	NO	-
3323	ZINC01123086	1547	0.1321453465207675	NO	-
3324	ZINC00352154	341	0.13213569295958985	NO	-
3325	ZINC00148055	156	0.13212398577943588	NO	-
3326	ZINC03976841	5011	0.13211900423798775	NO	-
3327	ZINC03462225	3582	0.13210778727444605	NO	-
3328	ZINC01903707	1973	0.13210631123769276	NO	-
3329	ZINC03867947	4683	0.1320964753538719	NO	-
3330	ZINC00422715	436	0.1320615067718176	NO	-
3331	ZINC04201821	5222	0.1320579157662116	NO	-
3332	ZINC03969584	4902	0.13205764985432134	NO	-
3333	ZINC03867831	4660	0.1320255128763863	NO	-
3334	ZINC00352154	340	0.13202347909328224	NO	-
3335	ZINC02939558	2915	0.13202113032862195	NO	-
3336	ZINC03857751	4464	0.13199759673847988	NO	-
3337	ZINC03395318	3353	0.13198421930435078	NO	-
3338	ZINC00849783	1023	0.13198308417941884	NO	-
3339	ZINC03890820	4776	0.13196422175737674	NO	-
3340	ZINC02795345	2714	0.1319576305685669	NO	-
3341	ZINC02654465	2532	0.13193978615586022	NO	-
3342	ZINC03975394	4997	0.13193391029451582	NO	-
3343	ZINC00502274	518	0.13191728260622454	NO	-
3344	ZINC00312199	305	0.13189331535798135	NO	-
3345	ZINC04425695	5427	0.1318788157749241	NO	-
3346	ZINC03969544	4901	0.13187742006300987	NO	-
3347	ZINC02478303	2395	0.1318732786395203	NO	-
3348	ZINC01034868	1357	0.13186170096611083	NO	-
3349	ZINC03029843	2972	0.13183645245831482	NO	-
3350	ZINC01756057	1928	0.13183222392078348	NO	-
3351	ZINC03462258	3584	0.1317954306141112	NO	-
3352	ZINC02371913	2295	0.13178320688670367	NO	-
3353	ZINC03854896	4352	0.1317774207419776	NO	-
3354	ZINC04622698	5592	0.13177623185028747	NO	-
3355	ZINC03815790	30	0.13176916044481946	YES	3
3356	ZINC00807955	949	0.1317659886386126	NO	-
3357	ZINC03443758	3532	0.13175781051566907	NO	-
3358	ZINC01466632	1848	0.13171244930601297	NO	-
3359	ZINC00423580	439	0.13170262834842794	NO	-
3360	ZINC00226817	232	0.13169803953644094	NO	-
3361	ZINC02228467	2213	0.13168383999271063	NO	-
3362	ZINC04292850	5336	0.13168318808127158	NO	-
3363	ZINC01960654	2042	0.13168294191836769	NO	-
3364	ZINC02838216	2799	0.13167550517257576	NO	-
3365	ZINC03867646	4644	0.13167281820992932	NO	-
3366	ZINC00309498	298	0.13166953739722054	NO	-
3367	ZINC02634868	2495	0.13166273265184775	NO	-
3368	ZINC03280303	3139	0.13162692533724213	NO	-
3369	ZINC03995264	5099	0.13162678735941072	NO	-
3370	ZINC00617681	652	0.13162028366389933	NO	-
3371	ZINC03355606	3241	0.13161873055264237	NO	-
3372	ZINC04315396	5345	0.13156833608257637	NO	-
3373	ZINC03512197	3785	0.13156133921543797	NO	-
3374	ZINC03858498	4493	0.13152718968874316	NO	-
3375	ZINC00945831	1228	0.13148556302436076	NO	-
3376	ZINC01211957	1665	0.1314699057472746	NO	-
3377	ZINC04465269	5479	0.13142329010588039	NO	-
3378	ZINC00853374	1031	0.1313886648200902	NO	-
3379	ZINC04484746	5548	0.13137063284455297	NO	-
3380	ZINC02465636	2387	0.13136983844602887	NO	-
3381	ZINC02920577	2908	0.13133179554224997	NO	-
3382	ZINC01129369	1566	0.13130530115373965	NO	-
3383	ZINC02816749	2786	0.1312722892106426	NO	-
3384	ZINC00527238	554	0.1312685463546201	NO	-
3385	ZINC00703507	777	0.1312345803270396	NO	-
3386	ZINC02664239	2551	0.1311899484630587	NO	-
3387	ZINC01012018	1313	0.1311812954027423	NO	-
3388	ZINC00054087	52	0.13117871983947155	NO	-
3389	ZINC01918975	1982	0.13117860913189677	NO	-
3390	ZINC01074563	1457	0.13117764057692283	NO	-
3391	ZINC03987627	5067	0.13117223771231531	NO	-
3392	ZINC02808369	2772	0.13116056210057223	NO	-
3393	ZINC00413916	408	0.13109894877879952	NO	-
3394	ZINC00413590	406	0.13108680468544842	NO	-
3395	ZINC00413236	402	0.13107964500601482	NO	-
3396	ZINC01518391	1900	0.13106938978340466	NO	-
3397	ZINC01392260	1779	0.13106041084542144	NO	-
3398	ZINC01400329	1783	0.13103187230016267	NO	-
3399	ZINC03975404	4999	0.1310315499550254	NO	-
3400	ZINC03972146	4976	0.13101506133478316	NO	-
3401	ZINC00933484	1197	0.13101292510683024	NO	-
3402	ZINC03596443	4001	0.13098840860128844	NO	-
3403	ZINC03532365	3841	0.1309723305625477	NO	-
3404	ZINC03980360	5023	0.13096608812107954	NO	-
3405	ZINC02450286	2380	0.1309505296511189	NO	-
3406	ZINC03236993	3097	0.13093070184445096	NO	-
3407	ZINC01306910	1712	0.13091371034583948	NO	-
3408	ZINC01058518	1418	0.1308673714480824	NO	-
3409	ZINC00428805	461	0.13084174366301338	NO	-
3410	ZINC03976395	5008	0.13082990710696113	NO	-
3411	ZINC00423629	442	0.13082536391994723	NO	-
3412	ZINC04518429	5578	0.13080391702551697	NO	-
3413	ZINC03977709	5021	0.13077799885628377	NO	-
3414	ZINC00484269	513	0.1307646472692921	NO	-
3415	ZINC03859487	4547	0.13076184141904357	NO	-
3416	ZINC01232449	1687	0.1307592699241276	NO	-
3417	ZINC01031768	1335	0.13075673891990064	NO	-
3418	ZINC02360087	2284	0.13075011380875892	NO	-
3419	ZINC02816747	2785	0.13074024937857776	NO	-
3420	ZINC01364566	1760	0.13065160256577732	NO	-
3421	ZINC02231847	2218	0.13063886624948234	NO	-
3422	ZINC02628784	2481	0.1306105952197347	NO	-
3423	ZINC03385310	3311	0.13061043327328523	NO	-
3424	ZINC01401373	1784	0.13059436759334167	NO	-
3425	ZINC03559785	3917	0.1305888322467082	NO	-
3426	ZINC03853241	4250	0.13058497942364014	NO	-
3427	ZINC03305932	3167	0.13057994831784356	NO	-
3428	ZINC03559698	3911	0.1305748305951315	NO	-
3429	ZINC04483961	5542	0.13056833482147528	NO	-
3430	ZINC00806715	940	0.13056365344080945	NO	-
3431	ZINC00435948	467	0.13055610657633468	NO	-
3432	ZINC00832601	1004	0.13054748490742346	NO	-
3433	ZINC00072031	67	0.13054291068800775	NO	-
3434	ZINC03852934	4218	0.13050048924865973	NO	-
3435	ZINC01143107	1592	0.13048637704343613	NO	-
3436	ZINC02419883	2337	0.13046298404993278	NO	-
3437	ZINC01015424	1320	0.1304517173908203	NO	-
3438	ZINC01051758	1392	0.13045146437886956	NO	-
3439	ZINC00908101	1157	0.13044294941492504	NO	-
3440	ZINC00102768	93	0.1304388468744329	NO	-
3441	ZINC03344716	3219	0.13040853452103227	NO	-
3442	ZINC03854903	4355	0.13039264944635162	NO	-
3443	ZINC03852522	4188	0.13038809929537418	NO	-
3444	ZINC04467628	5502	0.13038809929537418	NO	-
3445	ZINC03283420	3141	0.130383198746486	NO	-
3446	ZINC01962495	2045	0.13038290853355655	NO	-
3447	ZINC02656827	2535	0.13036167295585993	NO	-
3448	ZINC03862135	4561	0.13035919885144676	NO	-
3449	ZINC02170073	2153	0.13035486548064018	NO	-
3450	ZINC00207625	213	0.13034433762506062	NO	-
3451	ZINC04622589	5590	0.13032263177564463	NO	-
3452	ZINC00667315	737	0.13032150544783788	NO	-
3453	ZINC00856421	1040	0.1303209368910072	NO	-
3454	ZINC01030504	1334	0.13031903010660845	NO	-
3455	ZINC03684804	4066	0.13030897921784482	NO	-
3456	ZINC01426434	1807	0.13030494047142627	NO	-
3457	ZINC00856420	1039	0.13029635355982072	NO	-
3458	ZINC03867632	4641	0.1302658212633568	NO	-
3459	ZINC03507073	3756	0.1302579985641779	NO	-
3460	ZINC00199067	204	0.13022122474312306	NO	-
3461	ZINC03867547	4632	0.13021770839493368	NO	-
3462	ZINC03591853	3983	0.13019393742414334	NO	-
3463	ZINC01055214	1408	0.13018222060749193	NO	-
3464	ZINC03383474	3302	0.13015165821644797	NO	-
3465	ZINC03858776	4505	0.13014024211994957	NO	-
3466	ZINC03507382	3763	0.13012658079136372	NO	-
3467	ZINC01980262	2058	0.13009109329502647	NO	-
3468	ZINC03590855	3981	0.1300814501715421	NO	-
3469	ZINC00151209	169	0.13007341248607449	NO	-
3470	ZINC04167118	5204	0.13004634640904475	NO	-
3471	ZINC03867975	4705	0.13004485698910698	NO	-
3472	ZINC03970393	4916	0.1300389307294495	NO	-
3473	ZINC00062744	62	0.13002906017194515	NO	-
3474	ZINC01016173	1322	0.1299722116907233	NO	-
3475	ZINC03889796	4759	0.1299645659722721	NO	-
3476	ZINC03497924	3727	0.12995614332857247	NO	-
3477	ZINC03488224	3677	0.129954278617664	NO	-
3478	ZINC03408163	3417	0.1299487698391332	NO	-
3479	ZINC00072074	68	0.1299273407374884	NO	-
3480	ZINC01033207	1344	0.12991764174383968	NO	-
3481	ZINC03867442	4618	0.12991605510120077	NO	-
3482	ZINC03815538	68	0.1298700997787087	YES	8
3483	ZINC02214869	2202	0.1298683067908448	NO	-
3484	ZINC01993761	2110	0.1298466880425971	NO	-
3485	ZINC02626321	2471	0.12984543646733923	NO	-
3486	ZINC03507070	3755	0.12980825645428787	NO	-
3487	ZINC00811446	959	0.12980463731178812	NO	-
3488	ZINC02201803	2181	0.1298031782813722	NO	-
3489	ZINC01402161	1785	0.12980208310612673	NO	-
3490	ZINC03424828	3487	0.12979170115400177	NO	-
3491	ZINC03866984	4589	0.12977588824186015	NO	-
3492	ZINC03868216	4718	0.1297758455285518	NO	-
3493	ZINC01938189	2019	0.12976005308838612	NO	-
3494	ZINC03396022	3354	0.12975707690228316	NO	-
3495	ZINC03479519	3648	0.12973090560303524	NO	-
3496	ZINC03507384	3764	0.1297210669206174	NO	-
3497	ZINC03621637	4032	0.12970268288352324	NO	-
3498	ZINC02868743	2845	0.12968440062256206	NO	-
3499	ZINC02487976	2403	0.12968223412480573	NO	-
3500	ZINC03849443	4098	0.1296764203194409	NO	-
3501	ZINC03504077	3736	0.12966926753401964	NO	-
3502	ZINC03506767	3748	0.12966544265425867	NO	-
3503	ZINC00252985	255	0.12966277537329274	NO	-
3504	ZINC04162501	5196	0.12965317699492243	NO	-
3505	ZINC00629454	680	0.12964023535188735	NO	-
3506	ZINC00939222	1205	0.12963962884672753	NO	-
3507	ZINC02651691	2527	0.12963617600344407	NO	-
3508	ZINC03401450	3399	0.12959664360987067	NO	-
3509	ZINC03867646	4645	0.12959090560975733	NO	-
3510	ZINC00645145	714	0.12958598777586117	NO	-
3511	ZINC00917024	1169	0.12958303864661558	NO	-
3512	ZINC00791103	896	0.12958223871510333	NO	-
3513	ZINC03497422	3707	0.12956936850388986	NO	-
3514	ZINC03240238	3099	0.12955989887492914	NO	-
3515	ZINC04308448	5343	0.12954467346784848	NO	-
3516	ZINC03857328	4433	0.12954210496464225	NO	-
3517	ZINC04358532	5390	0.1295325517061585	NO	-
3518	ZINC00136309	140	0.1295129838620566	NO	-
3519	ZINC03420789	3458	0.12951094545651526	NO	-
3520	ZINC00223694	223	0.12948587732199449	NO	-
3521	ZINC02238633	2221	0.1294777114740651	NO	-
3522	ZINC02620592	2451	0.12945840380883283	NO	-
3523	ZINC00985892	1275	0.12945692611563409	NO	-
3524	ZINC03867733	4648	0.1294327225538487	NO	-
3525	ZINC00062092	59	0.129428115040284	NO	-
3526	ZINC00439087	468	0.12942607572444598	NO	-
3527	ZINC00422423	435	0.12937096433440226	NO	-
3528	ZINC00224670	229	0.12934653444548896	NO	-
3529	ZINC03853136	4240	0.12933073295321512	NO	-
3530	ZINC03889875	4761	0.12932807503502036	NO	-
3531	ZINC03851312	4146	0.1293247612084182	NO	-
3532	ZINC03562359	3923	0.12932098571466713	NO	-
3533	ZINC01008575	1311	0.12928407956021187	NO	-
3534	ZINC00945819	1227	0.1292828402153865	NO	-
3535	ZINC03867855	4669	0.12927814530452658	NO	-
3536	ZINC03853077	4232	0.12927545822506067	NO	-
3537	ZINC03567329	3940	0.12927182550239305	NO	-
3538	ZINC03452836	3554	0.12924856805086518	NO	-
3539	ZINC01922464	1994	0.12924344823140807	NO	-
3540	ZINC02920575	2907	0.12922855430809096	NO	-
3541	ZINC03627598	4034	0.12922838950824728	NO	-
3542	ZINC00870536	1083	0.1292280280563564	NO	-
3543	ZINC03855089	4364	0.12922394570229326	NO	-
3544	ZINC03867273	4606	0.12921236418821141	NO	-
3545	ZINC03867534	4630	0.12920245811128503	NO	-
3546	ZINC00725269	806	0.12920131449733438	NO	-
3547	ZINC03971784	4970	0.12915991306885163	NO	-
3548	ZINC03316646	3179	0.12914612992392324	NO	-
3549	ZINC02403614	2318	0.12913951039558733	NO	-
3550	ZINC03008292	2962	0.12913513265411963	NO	-
3551	ZINC01633779	1903	0.12913234957669356	NO	-
3552	ZINC04075768	5142	0.12910903988853528	NO	-
3553	ZINC00728342	813	0.1290881693762542	NO	-
3554	ZINC01982768	2102	0.12906268754020372	NO	-
3555	ZINC01033208	1345	0.12905636669581555	NO	-
3556	ZINC03515835	3799	0.12905574871374306	NO	-
3557	ZINC02879378	2867	0.12904427505465782	NO	-
3558	ZINC00826948	996	0.1290367614033609	NO	-
3559	ZINC00613392	644	0.1290315091840294	NO	-
3560	ZINC01441523	1828	0.12902692335936658	NO	-
3561	ZINC03891076	4781	0.12898348784617014	NO	-
3562	ZINC02416023	2334	0.12896472190351885	NO	-
3563	ZINC00117743	115	0.1289259095920733	NO	-
3564	ZINC01938139	2018	0.12892137361656777	NO	-
3565	ZINC00377777	367	0.12891236322671734	NO	-
3566	ZINC02434241	2361	0.12889629418974854	NO	-
3567	ZINC03970385	4915	0.12889394598106307	NO	-
3568	ZINC03892885	4806	0.1288816327814619	NO	-
3569	ZINC04248682	5267	0.12887886392405376	NO	-
3570	ZINC03892688	4798	0.12886118312343986	NO	-
3571	ZINC00417658	419	0.12885678368446377	NO	-
3572	ZINC00862018	1056	0.12885452510360085	NO	-
3573	ZINC01327780	1714	0.1288496708311879	NO	-
3574	ZINC01167863	1619	0.12884756933365787	NO	-
3575	ZINC00454630	482	0.12882868833207567	NO	-
3576	ZINC00322543	322	0.128819969632814	NO	-
3577	ZINC03445368	3537	0.12881386848473245	NO	-
3578	ZINC03854244	4305	0.12879751605180878	NO	-
3579	ZINC03853211	4246	0.12878575139040255	NO	-
3580	ZINC01276563	1706	0.12877900544065443	NO	-
3581	ZINC03969335	4889	0.12875233420435506	NO	-
3582	ZINC03602694	4009	0.12874509204216683	NO	-
3583	ZINC03834035	111	0.128736565939431	YES	17
3584	ZINC01917341	1981	0.12873551379254086	NO	-
3585	ZINC03859177	4535	0.12867450889232618	NO	-
3586	ZINC00932989	1195	0.12862851961568808	NO	-
3587	ZINC00214422	218	0.12861924161202556	NO	-
3588	ZINC03853520	4262	0.12861608242484432	NO	-
3589	ZINC03909166	4827	0.12861228400661823	NO	-
3590	ZINC00533040	562	0.12860122694937057	NO	-
3591	ZINC03983714	5056	0.1285813760561562	NO	-
3592	ZINC02447856	2376	0.12856202619229093	NO	-
3593	ZINC03497685	3718	0.12854316685976455	NO	-
3594	ZINC03284140	3142	0.12853852132025495	NO	-
3595	ZINC03983061	5036	0.12853533878064366	NO	-
3596	ZINC00907556	1153	0.12853416320681513	NO	-
3597	ZINC01129809	1568	0.12852993549421626	NO	-
3598	ZINC03859177	4534	0.12851016444679716	NO	-
3599	ZINC04248495	5263	0.12849697392184845	NO	-
3600	ZINC03571165	3960	0.12849603844277252	NO	-
3601	ZINC03522950	3817	0.12849435990593353	NO	-
3602	ZINC03392347	3336	0.12848068436034257	NO	-
3603	ZINC01009162	1312	0.1284761298151658	NO	-
3604	ZINC01120906	1543	0.1284705004877691	NO	-
3605	ZINC03867976	4707	0.12844683670196658	NO	-
3606	ZINC02742703	2639	0.12837605880650083	NO	-
3607	ZINC00929840	1183	0.12835715632788622	NO	-
3608	ZINC03479553	3651	0.12835126772334507	NO	-
3609	ZINC00054257	53	0.12832922170824068	NO	-
3610	ZINC03859016	4525	0.1283270203104266	NO	-
3611	ZINC00550244	572	0.1283131047144294	NO	-
3612	ZINC03855704	4389	0.12831304007129496	NO	-
3613	ZINC02742702	2638	0.1283076033145084	NO	-
3614	ZINC03406454	3412	0.12830159921431805	NO	-
3615	ZINC03452409	3545	0.12828744031181155	NO	-
3616	ZINC03863729	4568	0.12826089866472026	NO	-
3617	ZINC01979372	2057	0.12824013553607497	NO	-
3618	ZINC01029379	1332	0.12823317298063427	NO	-
3619	ZINC04061614	5136	0.12822085071538633	NO	-
3620	ZINC03402373	3401	0.12820408408410952	NO	-
3621	ZINC00096085	88	0.12817809773754332	NO	-
3622	ZINC02998678	2959	0.12816470908135064	NO	-
3623	ZINC00448628	478	0.12811782527144636	NO	-
3624	ZINC03848547	4093	0.12811744470172018	NO	-
3625	ZINC02887692	2876	0.1281090199715453	NO	-
3626	ZINC03040709	2989	0.1281049471227884	NO	-
3627	ZINC03279949	3137	0.12808886381658185	NO	-
3628	ZINC01123088	1548	0.12808674544394924	NO	-
3629	ZINC01059753	1427	0.12807168196859048	NO	-
3630	ZINC03288419	3147	0.12802793175583932	NO	-
3631	ZINC03281861	3140	0.12802340302564863	NO	-
3632	ZINC03499627	3732	0.1279624856049344	NO	-
3633	ZINC03244084	3106	0.1279500469777032	NO	-
3634	ZINC02247862	2226	0.1279425047404845	NO	-
3635	ZINC04305195	5340	0.12794012254088777	NO	-
3636	ZINC04001414	5113	0.1279251068565676	NO	-
3637	ZINC02641364	2507	0.12790633266415455	NO	-
3638	ZINC00780177	877	0.12787957033810174	NO	-
3639	ZINC01148695	1602	0.12787775569096518	NO	-
3640	ZINC03854651	4330	0.12787499208359981	NO	-
3641	ZINC00863265	1060	0.1278671877878456	NO	-
3642	ZINC03858303	4484	0.1278592926508832	NO	-
3643	ZINC01495583	1869	0.12782507968614706	NO	-
3644	ZINC00609646	631	0.12782086290850095	NO	-
3645	ZINC03815368	55	0.1278076254865868	YES	4
3646	ZINC03452223	3544	0.1277861020726855	NO	-
3647	ZINC02765842	2668	0.1277481414052769	NO	-
3648	ZINC00942150	1216	0.12771943629885785	NO	-
3649	ZINC00159021	171	0.12771863506667508	NO	-
3650	ZINC00512540	536	0.12771552736787387	NO	-
3651	ZINC03976397	5009	0.1277112814844659	NO	-
3652	ZINC03976840	5010	0.12770653111483665	NO	-
3653	ZINC03414316	3440	0.1277004067949519	NO	-
3654	ZINC04065814	5137	0.12769663666969486	NO	-
3655	ZINC01058058	1417	0.12768658709095163	NO	-
3656	ZINC02948008	2921	0.12768056720417645	NO	-
3657	ZINC03339574	3209	0.12764983708560093	NO	-
3658	ZINC03851166	4137	0.12763986427847612	NO	-
3659	ZINC03507055	3753	0.12763055599908857	NO	-
3660	ZINC00429108	462	0.12758660359423032	NO	-
3661	ZINC03458855	3567	0.12757044496501252	NO	-
3662	ZINC02745652	2640	0.12756425584830935	NO	-
3663	ZINC01117650	1539	0.12756137401541037	NO	-
3664	ZINC03424768	3485	0.12756086241420933	NO	-
3665	ZINC02802926	2762	0.1275231216628292	NO	-
3666	ZINC00429150	463	0.12752298128138856	NO	-
3667	ZINC03857988	4472	0.12751321617582762	NO	-
3668	ZINC04469650	5520	0.12751321617582762	NO	-
3669	ZINC02503088	2416	0.127501187921381	NO	-
3670	ZINC00832601	1005	0.12745260147841916	NO	-
3671	ZINC03902115	4815	0.12744970537389427	NO	-
3672	ZINC03613350	4023	0.1274320964303391	NO	-
3673	ZINC01063627	1437	0.12742739083561097	NO	-
3674	ZINC00871131	1088	0.1274135585704756	NO	-
3675	ZINC03452428	3547	0.1273759205082949	NO	-
3676	ZINC04479457	5541	0.1273667255470002	NO	-
3677	ZINC03854863	4350	0.12736422700416483	NO	-
3678	ZINC03526504	3830	0.12735574432132143	NO	-
3679	ZINC03567460	3946	0.12732994752680057	NO	-
3680	ZINC03660590	4055	0.12729739205725069	NO	-
3681	ZINC01938132	2017	0.12729642418200665	NO	-
3682	ZINC00087781	80	0.1272825437260658	NO	-
3683	ZINC03400244	3376	0.1272322941865608	NO	-
3684	ZINC04191196	5217	0.12718316634844445	NO	-
3685	ZINC00048573	43	0.1271800587193141	NO	-
3686	ZINC00806708	938	0.1271702943616939	NO	-
3687	ZINC03444448	3535	0.12715460242185717	NO	-
3688	ZINC00797000	919	0.12714491566571337	NO	-
3689	ZINC03867574	4636	0.12713528859107875	NO	-
3690	ZINC02810542	2782	0.127113789173853	NO	-
3691	ZINC01981576	2081	0.12711001484908202	NO	-
3692	ZINC01146191	1596	0.12709699206666283	NO	-
3693	ZINC00252974	254	0.12708664700266817	NO	-
3694	ZINC03434288	3501	0.12708332714203327	NO	-
3695	ZINC03854864	4351	0.12708279821360086	NO	-
3696	ZINC03436040	3511	0.12708275215479364	NO	-
3697	ZINC03419406	3449	0.1270635391781259	NO	-
3698	ZINC01217678	1669	0.12705945956273818	NO	-
3699	ZINC03971421	4963	0.12705168089355048	NO	-
3700	ZINC03382623	3299	0.12702920469296	NO	-
3701	ZINC00779316	862	0.12699720719539356	NO	-
3702	ZINC02638727	2503	0.12698328428607145	NO	-
3703	ZINC00627050	670	0.12695129387306678	NO	-
3704	ZINC04443316	5443	0.12692441173707875	NO	-
3705	ZINC00192256	202	0.1269229867789877	NO	-
3706	ZINC03379718	3291	0.12690513314166146	NO	-
3707	ZINC00413239	403	0.1268909404009077	NO	-
3708	ZINC00869064	1077	0.1268767463507632	NO	-
3709	ZINC04087382	5146	0.12685344757728925	NO	-
3710	ZINC00917002	1167	0.12682399775390368	NO	-
3711	ZINC03439381	3529	0.126805703956468	NO	-
3712	ZINC01653433	1911	0.12680260087092457	NO	-
3713	ZINC02888418	2880	0.12677032218708106	NO	-
3714	ZINC03459030	3571	0.12672435263290543	NO	-
3715	ZINC03424714	3483	0.12670659449850463	NO	-
3716	ZINC04492166	5558	0.12665163652144282	NO	-
3717	ZINC02950265	2926	0.12664844438134476	NO	-
3718	ZINC03607607	4013	0.12662072030799196	NO	-
3719	ZINC01060372	1429	0.12661678765320436	NO	-
3720	ZINC03596651	4002	0.12660947901012123	NO	-
3721	ZINC01042401	1382	0.1266055946219268	NO	-
3722	ZINC02761532	2660	0.1265961400980031	NO	-
3723	ZINC01943660	2037	0.1265866589169787	NO	-
3724	ZINC04251576	5285	0.12658154417491374	NO	-
3725	ZINC03854246	4306	0.12656792028321678	NO	-
3726	ZINC03971202	4961	0.12654024640144307	NO	-
3727	ZINC04274182	5312	0.12650125656477593	NO	-
3728	ZINC00223763	227	0.1264969360757916	NO	-
3729	ZINC03590802	3980	0.12647960313837242	NO	-
3730	ZINC03505628	3743	0.12647766954565304	NO	-
3731	ZINC03439714	3530	0.126475367273522	NO	-
3732	ZINC02808531	2773	0.12643948507328542	NO	-
3733	ZINC03854722	4335	0.12643590297506896	NO	-
3734	ZINC03854361	4311	0.1264343707282087	NO	-
3735	ZINC00793163	911	0.12639683014753061	NO	-
3736	ZINC00947098	1229	0.12639504098402624	NO	-
3737	ZINC03519393	3814	0.12638912798137103	NO	-
3738	ZINC00806705	937	0.12638207979348176	NO	-
3739	ZINC04292850	5337	0.12636768833883358	NO	-
3740	ZINC02336063	2264	0.12636749178294387	NO	-
3741	ZINC03633169	4036	0.12636425698983586	NO	-
3742	ZINC01364395	1758	0.1263629619123465	NO	-
3743	ZINC03853078	4233	0.12634632854382724	NO	-
3744	ZINC03850699	4113	0.12634398796555527	NO	-
3745	ZINC02948006	2920	0.12633190447087142	NO	-
3746	ZINC00097259	90	0.126323921043713	NO	-
3747	ZINC00264330	272	0.1263212092010576	NO	-
3748	ZINC01126127	1560	0.12630331216067764	NO	-
3749	ZINC01148697	1603	0.12629236364426377	NO	-
3750	ZINC03532992	3843	0.12628188337161986	NO	-
3751	ZINC00096085	87	0.12626601048159733	NO	-
3752	ZINC00563593	593	0.1262635483846727	NO	-
3753	ZINC04492166	5557	0.12626208176990822	NO	-
3754	ZINC00420940	430	0.1262402229784934	NO	-
3755	ZINC01360701	1748	0.12622708243469852	NO	-
3756	ZINC03568508	3956	0.12622095074972495	NO	-
3757	ZINC03892547	4787	0.1262170294401832	NO	-
3758	ZINC03406578	3413	0.12621173109521586	NO	-
3759	ZINC00467656	495	0.1262032149284231	NO	-
3760	ZINC03851275	4142	0.12618684410825765	NO	-
3761	ZINC01981545	2080	0.12618097411392765	NO	-
3762	ZINC03645574	4043	0.12617309235025082	NO	-
3763	ZINC00779364	870	0.12614283312597555	NO	-
3764	ZINC04348708	5373	0.12611855472004865	NO	-
3765	ZINC01121074	1544	0.1260531236225067	NO	-
3766	ZINC01847626	1955	0.1260419104239682	NO	-
3767	ZINC03233086	3088	0.12603364356318691	NO	-
3768	ZINC03862790	4564	0.12602489453617494	NO	-
3769	ZINC03332950	3198	0.12602271833745224	NO	-
3770	ZINC00181767	185	0.12601694193726	NO	-
3771	ZINC01132055	1574	0.12601110982839406	NO	-
3772	ZINC03968889	4868	0.12593879169570535	NO	-
3773	ZINC03854902	4354	0.1259064088644361	NO	-
3774	ZINC03983715	5057	0.12589997748798623	NO	-
3775	ZINC01364495	1759	0.12585185728443526	NO	-
3776	ZINC03859537	4550	0.1258280252169551	NO	-
3777	ZINC02633403	2493	0.12582323371758178	NO	-
3778	ZINC01225066	1682	0.1258206064932545	NO	-
3779	ZINC00172924	176	0.1258193118351362	NO	-
3780	ZINC00408318	386	0.12580623660723875	NO	-
3781	ZINC00876297	1099	0.1258049634283483	NO	-
3782	ZINC01046401	1388	0.1257841529190666	NO	-
3783	ZINC02788841	2694	0.12577761329246218	NO	-
3784	ZINC01644809	1909	0.1257703221635412	NO	-
3785	ZINC00149428	161	0.1257665883467717	NO	-
3786	ZINC01636490	1904	0.12576524367606423	NO	-
3787	ZINC01260442	1698	0.12575333821348486	NO	-
3788	ZINC03858890	4516	0.12573418470802994	NO	-
3789	ZINC03216438	3061	0.12572598845470193	NO	-
3790	ZINC03851079	4130	0.12569146090414543	NO	-
3791	ZINC03867547	4631	0.12568940597107678	NO	-
3792	ZINC03419990	3454	0.1256844564453028	NO	-
3793	ZINC00362276	355	0.12568431829383112	NO	-
3794	ZINC02836245	2795	0.12568193377147077	NO	-
3795	ZINC00422893	437	0.1256770280355449	NO	-
3796	ZINC01130799	1573	0.1256732913758053	NO	-
3797	ZINC03849079	4094	0.1256663619208237	NO	-
3798	ZINC03867855	4670	0.12562894865622892	NO	-
3799	ZINC00062743	61	0.1256141730263451	NO	-
3800	ZINC03854332	4310	0.12559514308195177	NO	-
3801	ZINC03957390	4839	0.12559341186016756	NO	-
3802	ZINC00525495	547	0.12559118606409067	NO	-
3803	ZINC00943591	1221	0.12557810024870467	NO	-
3804	ZINC02433395	2360	0.12556946458057758	NO	-
3805	ZINC01938095	2016	0.12555949026982408	NO	-
3806	ZINC00810348	953	0.1255575169051315	NO	-
3807	ZINC02430368	2357	0.12554522004862745	NO	-
3808	ZINC02855420	2817	0.12551846358558852	NO	-
3809	ZINC03866846	4584	0.125516316005697	NO	-
3810	ZINC02648145	2517	0.1254922267685715	NO	-
3811	ZINC00570232	602	0.12547276064734958	NO	-
3812	ZINC03390308	3329	0.12544967234205795	NO	-
3813	ZINC03500784	3733	0.12543735538734663	NO	-
3814	ZINC02736106	2631	0.12542248358850203	NO	-
3815	ZINC00422894	438	0.12540630819814394	NO	-
3816	ZINC03834020	108	0.12539719633793445	YES	17
3817	ZINC03415773	3443	0.12537659242589197	NO	-
3818	ZINC03858787	4506	0.12536812671488434	NO	-
3819	ZINC03815791	31	0.12535485900923465	YES	3
3820	ZINC00675663	749	0.12535325436941766	NO	-
3821	ZINC04248627	5265	0.12534751172033498	NO	-
3822	ZINC03868069	4712	0.12534635195831736	NO	-
3823	ZINC04465914	5497	0.12534635195831736	NO	-
3824	ZINC01960663	2043	0.12532317380541616	NO	-
3825	ZINC03971164	4956	0.12529993090569105	NO	-
3826	ZINC02057665	2118	0.12529337679508507	NO	-
3827	ZINC03969505	4896	0.12527035218601207	NO	-
3828	ZINC02524231	2423	0.1252696097072127	NO	-
3829	ZINC03231942	3087	0.12526824213237936	NO	-
3830	ZINC00778928	849	0.125267362688725	NO	-
3831	ZINC00985891	1274	0.12524850874968435	NO	-
3832	ZINC03450980	3542	0.12523442609122798	NO	-
3833	ZINC00025471	18	0.12523060184199078	NO	-
3834	ZINC03397204	3360	0.12515059603401682	NO	-
3835	ZINC00826827	995	0.12514647843777793	NO	-
3836	ZINC02839482	2803	0.1251379546924782	NO	-
3837	ZINC03890818	4775	0.1251292192247112	NO	-
3838	ZINC00094387	86	0.12512464179380034	NO	-
3839	ZINC00413915	407	0.12511178001007955	NO	-
3840	ZINC03858871	4511	0.1251112237511624	NO	-
3841	ZINC03868836	4741	0.12510641032176945	NO	-
3842	ZINC04466326	5500	0.12510641032176945	NO	-
3843	ZINC03852657	4203	0.1250901657138434	NO	-
3844	ZINC04166846	5201	0.12508895093462363	NO	-
3845	ZINC00470672	501	0.12508361862927136	NO	-
3846	ZINC02985997	2951	0.12504751361737942	NO	-
3847	ZINC01833495	1953	0.12504488640460068	NO	-
3848	ZINC04487254	5554	0.12502457988809873	NO	-
3849	ZINC03480675	3654	0.12500938996890731	NO	-
3850	ZINC03385625	3314	0.1250012950434074	NO	-
3851	ZINC01922462	1993	0.12498233978361742	NO	-
3852	ZINC03853621	4274	0.12493883776830024	NO	-
3853	ZINC03868483	4729	0.12493398949356217	NO	-
3854	ZINC03415738	3442	0.12492381952344031	NO	-
3855	ZINC01003866	1300	0.1249177215353705	NO	-
3856	ZINC03992803	5087	0.1248818771894447	NO	-
3857	ZINC04441992	5437	0.1248804136792864	NO	-
3858	ZINC03558533	3896	0.124873517231134	NO	-
3859	ZINC03402374	3402	0.12486712968883022	NO	-
3860	ZINC03515838	3800	0.12484236460307513	NO	-
3861	ZINC01060374	1430	0.1248188210165459	NO	-
3862	ZINC01033756	1348	0.12481190783382595	NO	-
3863	ZINC00342003	334	0.1248079905047388	NO	-
3864	ZINC02813043	2783	0.12480569884072082	NO	-
3865	ZINC03855146	4371	0.12478703059032041	NO	-
3866	ZINC02636182	2497	0.12477158414208585	NO	-
3867	ZINC03834043	51	0.1247545111782915	YES	4
3868	ZINC04001415	5114	0.1247464342220154	NO	-
3869	ZINC03219023	3064	0.12472785396025875	NO	-
3870	ZINC03857130	4414	0.12472021639775178	NO	-
3871	ZINC03867562	4635	0.12471627368489503	NO	-
3872	ZINC02240971	2223	0.124689662003708	NO	-
3873	ZINC03479203	3632	0.12467554653636413	NO	-
3874	ZINC03850447	4110	0.12464893955977217	NO	-
3875	ZINC01495583	1870	0.12464467632142749	NO	-
3876	ZINC03459026	3570	0.12462889960252317	NO	-
3877	ZINC03854444	4313	0.12461782174279608	NO	-
3878	ZINC02887699	2878	0.124578092559264	NO	-
3879	ZINC01040189	1371	0.12457013633762007	NO	-
3880	ZINC02969399	2934	0.12453370979321214	NO	-
3881	ZINC03405135	3408	0.12450389992761816	NO	-
3882	ZINC02085774	2132	0.12449134747160122	NO	-
3883	ZINC03397108	3358	0.12448653845239604	NO	-
3884	ZINC00274407	280	0.12447612319187655	NO	-
3885	ZINC00867249	1061	0.12446215286897946	NO	-
3886	ZINC03859852	4554	0.12445785187259463	NO	-
3887	ZINC04337195	5358	0.12444731417532752	NO	-
3888	ZINC01981191	2067	0.12444474748899675	NO	-
3889	ZINC03854043	4298	0.12444343853236046	NO	-
3890	ZINC00881640	1111	0.12443794854067335	NO	-
3891	ZINC02644960	2511	0.12442608422451144	NO	-
3892	ZINC01501114	1880	0.12441404512622524	NO	-
3893	ZINC04495178	5566	0.12441084037271805	NO	-
3894	ZINC00839780	1009	0.12440754549656877	NO	-
3895	ZINC00839780	1010	0.12440754549656877	NO	-
3896	ZINC03422217	3474	0.12439308688953264	NO	-
3897	ZINC03867103	4595	0.12437044704502956	NO	-
3898	ZINC00779307	858	0.1243665662228949	NO	-
3899	ZINC00467847	496	0.12436218674464099	NO	-
3900	ZINC02622572	2458	0.12435947025739552	NO	-
3901	ZINC03379650	3290	0.12431909127439791	NO	-
3902	ZINC03513121	3791	0.12430825815898165	NO	-
3903	ZINC02204086	2186	0.12429462946937017	NO	-
3904	ZINC03599776	4004	0.12428444507160036	NO	-
3905	ZINC01163956	1618	0.12428333884327347	NO	-
3906	ZINC03963910	4854	0.12427355275232624	NO	-
3907	ZINC00149223	160	0.12424502946993383	NO	-
3908	ZINC00917169	1172	0.12422431100402581	NO	-
3909	ZINC04492815	5562	0.12421073652726788	NO	-
3910	ZINC00037991	29	0.12419340265216891	NO	-
3911	ZINC01383886	1773	0.12418169658024272	NO	-
3912	ZINC03858510	4494	0.12417638294304578	NO	-
3913	ZINC03420791	3459	0.12417327986437648	NO	-
3914	ZINC00623535	665	0.1241326936450309	NO	-
3915	ZINC03868765	4734	0.12412539478085428	NO	-
3916	ZINC00976245	1267	0.12408510711997715	NO	-
3917	ZINC02616863	2441	0.12406644790196221	NO	-
3918	ZINC03853565	4267	0.1240543968204962	NO	-
3919	ZINC00574050	605	0.12403413619318836	NO	-
3920	ZINC00779314	861	0.12402538628080606	NO	-
3921	ZINC03219591	3065	0.12402278505045852	NO	-
3922	ZINC04484857	5549	0.12400296160895345	NO	-
3923	ZINC03400400	3380	0.12399797104591241	NO	-
3924	ZINC00440118	469	0.12399790831619036	NO	-
3925	ZINC03768188	4070	0.12398619769379873	NO	-
3926	ZINC03853567	4268	0.12398108878621442	NO	-
3927	ZINC00246002	245	0.12397756030932908	NO	-
3928	ZINC02442974	2370	0.12396526858284905	NO	-
3929	ZINC02998679	2960	0.12392505282436182	NO	-
3930	ZINC02426762	2343	0.12392251073608777	NO	-
3931	ZINC00973419	1260	0.12390826698367138	NO	-
3932	ZINC03424802	3486	0.12389760883942334	NO	-
3933	ZINC04409088	5418	0.12389728490439629	NO	-
3934	ZINC00352158	342	0.12389656166235352	NO	-
3935	ZINC01163176	1616	0.12389217594029371	NO	-
3936	ZINC00778928	848	0.12389059846823786	NO	-
3937	ZINC03971786	4972	0.12388741135849729	NO	-
3938	ZINC00134349	136	0.12388421004145578	NO	-
3939	ZINC02801242	2760	0.1238760283893512	NO	-
3940	ZINC01058518	1420	0.12384714057944249	NO	-
3941	ZINC00806729	943	0.12384597808526661	NO	-
3942	ZINC02627932	2477	0.12383825401138639	NO	-
3943	ZINC00421190	432	0.12381262163680827	NO	-
3944	ZINC00905542	1147	0.12379659512572855	NO	-
3945	ZINC00942876	1220	0.12378155512580111	NO	-
3946	ZINC03959041	4845	0.12376654505415158	NO	-
3947	ZINC02077000	2130	0.12372678000178065	NO	-
3948	ZINC03855173	4378	0.1236938931085495	NO	-
3949	ZINC00581476	612	0.123691519027115	NO	-
3950	ZINC02254063	2230	0.12368970717031791	NO	-
3951	ZINC02410980	2329	0.12368689433793273	NO	-
3952	ZINC02970817	2939	0.12368627413391658	NO	-
3953	ZINC01292069	1711	0.12368441791781151	NO	-
3954	ZINC03466028	3588	0.12367898623258808	NO	-
3955	ZINC03867476	4620	0.12364619994868274	NO	-
3956	ZINC02487980	2404	0.12360047310357347	NO	-
3957	ZINC03475926	3613	0.12359595994608506	NO	-
3958	ZINC00145238	147	0.12357752310507437	NO	-
3959	ZINC03496967	3699	0.1235611255287364	NO	-
3960	ZINC03506888	3749	0.12354585599804249	NO	-
3961	ZINC03855173	4379	0.12354489594435689	NO	-
3962	ZINC00917004	1168	0.12351345273681232	NO	-
3963	ZINC03040636	2986	0.12350206397472956	NO	-
3964	ZINC03458031	3563	0.12348687479905894	NO	-
3965	ZINC03868482	4728	0.1234826569296367	NO	-
3966	ZINC03397201	3359	0.12344978141215995	NO	-
3967	ZINC03854421	4312	0.12344321834402022	NO	-
3968	ZINC01364394	1757	0.12342649148560994	NO	-
3969	ZINC01148395	1601	0.12340154399942842	NO	-
3970	ZINC03853203	4244	0.1233986054418043	NO	-
3971	ZINC03510585	3778	0.12338067584202862	NO	-
3972	ZINC03975403	4998	0.12335029105612799	NO	-
3973	ZINC03983726	5058	0.12334929688305055	NO	-
3974	ZINC03633172	4037	0.12334374389480876	NO	-
3975	ZINC03857455	4441	0.12333240381500533	NO	-
3976	ZINC00559878	580	0.1233280102335681	NO	-
3977	ZINC03851612	4162	0.12331790538850937	NO	-
3978	ZINC01938753	2024	0.12329309286058349	NO	-
3979	ZINC02880081	2868	0.12328756749950509	NO	-
3980	ZINC02969401	2935	0.1232636249696294	NO	-
3981	ZINC02094521	2138	0.12325575998056393	NO	-
3982	ZINC01211952	1662	0.123247410239131	NO	-
3983	ZINC03479456	3643	0.12322888366987457	NO	-
3984	ZINC03533702	3846	0.12321803164154865	NO	-
3985	ZINC00508422	530	0.12320227896002917	NO	-
3986	ZINC00252971	253	0.12319908979939433	NO	-
3987	ZINC00897334	1133	0.12319740934206243	NO	-
3988	ZINC03852631	4197	0.12319489549705409	NO	-
3989	ZINC03558966	3903	0.12317383376586921	NO	-
3990	ZINC01982767	2101	0.12316546179677888	NO	-
3991	ZINC03859001	4521	0.12313991960983812	NO	-
3992	ZINC03504078	3737	0.12312262507117111	NO	-
3993	ZINC01422245	1802	0.12310767370451374	NO	-
3994	ZINC04439132	5436	0.12307695238924758	NO	-
3995	ZINC00188519	193	0.12305983896136549	NO	-
3996	ZINC03088751	3018	0.12304602760110786	NO	-
3997	ZINC03359421	3250	0.12299839489094412	NO	-
3998	ZINC00050105	45	0.12299276454185708	NO	-
3999	ZINC04433619	5431	0.12297524818894494	NO	-
4000	ZINC04170655	5206	0.12295673864648157	NO	-
4001	ZINC00051706	47	0.12295494815313689	NO	-
4002	ZINC00779361	867	0.1229515739278137	NO	-
4003	ZINC03854322	4309	0.12291792558690486	NO	-
4004	ZINC01013818	1317	0.12290883276700117	NO	-
4005	ZINC03850854	4118	0.12290395645775973	NO	-
4006	ZINC03403316	3404	0.12284890879632684	NO	-
4007	ZINC03851197	4140	0.1228460616241647	NO	-
4008	ZINC03849820	4104	0.12284526122838518	NO	-
4009	ZINC02845861	2807	0.12284467390263412	NO	-
4010	ZINC02054074	2115	0.12283839613483784	NO	-
4011	ZINC03863736	4570	0.12283561604896817	NO	-
4012	ZINC00413234	401	0.12281752525988485	NO	-
4013	ZINC03479254	3637	0.12281437469882454	NO	-
4014	ZINC02169122	2152	0.12281305284160057	NO	-
4015	ZINC01549844	1901	0.12281128770467688	NO	-
4016	ZINC00904305	1142	0.12279232592076511	NO	-
4017	ZINC02632956	2492	0.12279002117175662	NO	-
4018	ZINC03384961	3310	0.12278311281885607	NO	-
4019	ZINC03983193	5042	0.12277258043021898	NO	-
4020	ZINC03857111	4410	0.12276335352551193	NO	-
4021	ZINC00232895	237	0.12275268524703155	NO	-
4022	ZINC03976392	5007	0.12274083335096285	NO	-
4023	ZINC01132618	1576	0.12272283629917821	NO	-
4024	ZINC02615907	2438	0.12271213971133417	NO	-
4025	ZINC04231145	5244	0.12270268922770786	NO	-
4026	ZINC03856516	4403	0.12266215191425832	NO	-
4027	ZINC01225053	1680	0.12264165776792131	NO	-
4028	ZINC02878226	2864	0.12264144501013949	NO	-
4029	ZINC00063765	64	0.12262322659405643	NO	-
4030	ZINC03851612	4161	0.12261189529848282	NO	-
4031	ZINC00235835	241	0.12260576104150403	NO	-
4032	ZINC03855699	4386	0.1225790311103419	NO	-
4033	ZINC01987235	2108	0.1225617638954131	NO	-
4034	ZINC00025473	19	0.12255719014312327	NO	-
4035	ZINC02064703	2123	0.12254861952883842	NO	-
4036	ZINC03987710	5072	0.12252529739595142	NO	-
4037	ZINC01225870	1683	0.12251208155845016	NO	-
4038	ZINC03815537	69	0.12242115041080354	YES	8
4039	ZINC03417910	3447	0.12240709865728681	NO	-
4040	ZINC03400870	3391	0.12239994529144976	NO	-
4041	ZINC03400434	3382	0.12239003988297732	NO	-
4042	ZINC03855146	4370	0.12238840348524568	NO	-
4043	ZINC02883521	2871	0.12237848639477844	NO	-
4044	ZINC03867856	4671	0.12235493980602116	NO	-
4045	ZINC00687417	769	0.12235191818408492	NO	-
4046	ZINC01342530	1731	0.12231265689801446	NO	-
4047	ZINC00285349	282	0.12231177414674069	NO	-
4048	ZINC00719994	803	0.12229711492073485	NO	-
4049	ZINC00644146	710	0.12227657905212083	NO	-
4050	ZINC00870489	1081	0.12225584003079866	NO	-
4051	ZINC03867955	4691	0.12225540691484975	NO	-
4052	ZINC03513119	3790	0.12224200284470894	NO	-
4053	ZINC00839780	1008	0.12224080297812803	NO	-
4054	ZINC04348691	5372	0.1222393235236009	NO	-
4055	ZINC00410278	388	0.12223907216832161	NO	-
4056	ZINC03853011	4220	0.12220296312361914	NO	-
4057	ZINC03859307	4541	0.12219932815372221	NO	-
4058	ZINC03972262	4979	0.12215918125837977	NO	-
4059	ZINC03176341	3037	0.1221589265525231	NO	-
4060	ZINC03971164	4955	0.12215572147625678	NO	-
4061	ZINC00832590	1001	0.12215251771128961	NO	-
4062	ZINC02759548	2653	0.12214014101502683	NO	-
4063	ZINC00921115	1179	0.12212704300530108	NO	-
4064	ZINC03852976	4219	0.12212429234673332	NO	-
4065	ZINC00907558	1154	0.12211768634685866	NO	-
4066	ZINC02064704	2124	0.12211761240647849	NO	-
4067	ZINC03370698	3275	0.12210609392775193	NO	-
4068	ZINC03972227	4977	0.1221026277360336	NO	-
4069	ZINC01981189	2065	0.12208709335574813	NO	-
4070	ZINC01083541	1481	0.12207688744267106	NO	-
4071	ZINC00507450	528	0.1220556567368135	NO	-
4072	ZINC01932690	2006	0.12205271299814464	NO	-
4073	ZINC03400383	3379	0.12203733640005054	NO	-
4074	ZINC03412047	3437	0.12203002344736039	NO	-
4075	ZINC00644148	711	0.12202949258393078	NO	-
4076	ZINC03377644	3282	0.12199204256445516	NO	-
4077	ZINC04459492	5449	0.12198862656814649	NO	-
4078	ZINC03868215	4717	0.12198482472788556	NO	-
4079	ZINC01468185	1854	0.1219533692673369	NO	-
4080	ZINC03370696	3274	0.12194553919978555	NO	-
4081	ZINC01981187	2063	0.12187483002871412	NO	-
4082	ZINC00054087	51	0.12186152605835636	NO	-
4083	ZINC02053502	2114	0.1218276174962363	NO	-
4084	ZINC00097256	89	0.12181955538242882	NO	-
4085	ZINC03480327	3653	0.12180568499713237	NO	-
4086	ZINC00562984	584	0.12179965797882093	NO	-
4087	ZINC03481655	3656	0.12178674701902548	NO	-
4088	ZINC03405981	3411	0.12177624198661349	NO	-
4089	ZINC03479287	3639	0.12176534235831575	NO	-
4090	ZINC03890981	4779	0.12174096600032566	NO	-
4091	ZINC03867771	4652	0.1217394542283584	NO	-
4092	ZINC02809283	2775	0.12173381838702235	NO	-
4093	ZINC03991945	5077	0.12168708342529119	NO	-
4094	ZINC03621608	4031	0.12165939633255425	NO	-
4095	ZINC04595096	5584	0.1216525354404093	NO	-
4096	ZINC01466633	1849	0.12163991623149635	NO	-
4097	ZINC03970794	4947	0.1216191859524408	NO	-
4098	ZINC03855136	4369	0.12161390067209558	NO	-
4099	ZINC03533602	3845	0.12160216116440663	NO	-
4100	ZINC01924437	2003	0.12159787373455466	NO	-
4101	ZINC04492815	5560	0.12158609770563714	NO	-
4102	ZINC03420955	3468	0.12157305076466329	NO	-
4103	ZINC01981192	2068	0.1215650738633996	NO	-
4104	ZINC02808368	2771	0.12156063717188541	NO	-
4105	ZINC03032842	2978	0.12155821980500786	NO	-
4106	ZINC01560632	1902	0.12155727094442491	NO	-
4107	ZINC01981794	2097	0.12154064869952748	NO	-
4108	ZINC03357251	3248	0.12151625320223298	NO	-
4109	ZINC03215274	3058	0.12151375172203066	NO	-
4110	ZINC01364340	1754	0.12150702620258247	NO	-
4111	ZINC04108686	5165	0.12149331460326322	NO	-
4112	ZINC00563060	586	0.12147187840010006	NO	-
4113	ZINC01371526	1769	0.12146306095544583	NO	-
4114	ZINC03377645	3283	0.12146290362418119	NO	-
4115	ZINC00352158	343	0.12145850896999645	NO	-
4116	ZINC00908186	1158	0.12145341407771003	NO	-
4117	ZINC03849709	4103	0.12143667697361489	NO	-
4118	ZINC01072725	1451	0.12142315351485691	NO	-
4119	ZINC03359422	3251	0.12137627186742231	NO	-
4120	ZINC00563590	592	0.12137508662074015	NO	-
4121	ZINC03815526	54	0.12137427509187099	YES	4
4122	ZINC02511227	2418	0.12136602788907075	NO	-
4123	ZINC00111944	109	0.12136162398014784	NO	-
4124	ZINC02638270	2502	0.12134424171969274	NO	-
4125	ZINC03867249	4604	0.12132920717512949	NO	-
4126	ZINC02619010	2449	0.12131458550316536	NO	-
4127	ZINC00415381	412	0.12130623374237332	NO	-
4128	ZINC03192829	3045	0.12129421137447012	NO	-
4129	ZINC04286435	5333	0.12128950699787291	NO	-
4130	ZINC03853822	4283	0.1212355161751311	NO	-
4131	ZINC01981188	2064	0.12122029997123786	NO	-
4132	ZINC03867970	4696	0.12120555597608655	NO	-
4133	ZINC03400882	3392	0.12119695560392689	NO	-
4134	ZINC03850854	4119	0.1211791371449464	NO	-
4135	ZINC01061229	1432	0.12117803023901401	NO	-
4136	ZINC02701439	2573	0.12116382112231604	NO	-
4137	ZINC02319243	2255	0.12114910255373758	NO	-
4138	ZINC02901733	2884	0.12114279537873893	NO	-
4139	ZINC01922308	1990	0.12114113965608483	NO	-
4140	ZINC03855547	4382	0.12112968409679259	NO	-
4141	ZINC03435629	3503	0.1211128175070037	NO	-
4142	ZINC00917166	1171	0.12110514369973145	NO	-
4143	ZINC00104114	96	0.12109335663090529	NO	-
4144	ZINC00470671	500	0.12109255323151816	NO	-
4145	ZINC00223756	225	0.12105256466409518	NO	-
4146	ZINC03891090	4783	0.12104391779664239	NO	-
4147	ZINC00672929	745	0.1210419182075467	NO	-
4148	ZINC00870527	1082	0.12099881450788111	NO	-
4149	ZINC03479524	3650	0.1209733080008251	NO	-
4150	ZINC03388419	3322	0.12096268319597156	NO	-
4151	ZINC02501173	2413	0.12095635424583218	NO	-
4152	ZINC00617681	653	0.1209408282999811	NO	-
4153	ZINC01365184	1764	0.1209125001132043	NO	-
4154	ZINC03853385	4256	0.1209121116568154	NO	-
4155	ZINC01445403	1839	0.12089627486216442	NO	-
4156	ZINC04252160	5287	0.12087465959334137	NO	-
4157	ZINC04514327	5575	0.12086546220607863	NO	-
4158	ZINC01102385	1505	0.12084216618476615	NO	-
4159	ZINC03385732	3316	0.12084211446894812	NO	-
4160	ZINC03977203	5014	0.12082872333995334	NO	-
4161	ZINC02947885	2919	0.12081760542854575	NO	-
4162	ZINC03576711	3966	0.12081401388961645	NO	-
4163	ZINC03983168	5041	0.12080379973727605	NO	-
4164	ZINC03332952	3199	0.12078202706379874	NO	-
4165	ZINC01225065	1681	0.12078117887534387	NO	-
4166	ZINC03345760	3221	0.12077793447700537	NO	-
4167	ZINC00638803	701	0.12076500172889078	NO	-
4168	ZINC02722946	2615	0.12076414560559434	NO	-
4169	ZINC02397248	2312	0.12075360146036909	NO	-
4170	ZINC03397240	3362	0.12074411345682963	NO	-
4171	ZINC02631824	2489	0.12072949841229712	NO	-
4172	ZINC02988047	2952	0.12072932974139375	NO	-
4173	ZINC03857460	4443	0.12071839306360592	NO	-
4174	ZINC03522951	3818	0.12069293367016362	NO	-
4175	ZINC01123600	1550	0.12069241216912081	NO	-
4176	ZINC00502890	521	0.12067068116431594	NO	-
4177	ZINC00954815	1242	0.12066975924542812	NO	-
4178	ZINC01159702	1612	0.12065876572698066	NO	-
4179	ZINC03497027	3701	0.12061319946719917	NO	-
4180	ZINC04471956	5536	0.12060893232386914	NO	-
4181	ZINC03387359	3320	0.12060711152626881	NO	-
4182	ZINC03855147	4372	0.12058428322840338	NO	-
4183	ZINC02654464	2531	0.12057715316114494	NO	-
4184	ZINC00881669	1112	0.12056842504268288	NO	-
4185	ZINC02800106	2754	0.12054369159020521	NO	-
4186	ZINC04267278	5307	0.12053775160788051	NO	-
4187	ZINC03331848	3196	0.12053645566127112	NO	-
4188	ZINC00522585	543	0.12053540249057529	NO	-
4189	ZINC02901732	2883	0.12051986359717126	NO	-
4190	ZINC03343677	3218	0.12047857242703768	NO	-
4191	ZINC00810036	951	0.12047766352208053	NO	-
4192	ZINC03987680	5070	0.12047431871785057	NO	-
4193	ZINC00778476	843	0.12043360627941337	NO	-
4194	ZINC03857711	4461	0.12042886585908198	NO	-
4195	ZINC01984065	2104	0.12039247235051881	NO	-
4196	ZINC03241997	3101	0.12034423575156206	NO	-
4197	ZINC03969511	4899	0.12034083693051174	NO	-
4198	ZINC00415382	413	0.12030680668488598	NO	-
4199	ZINC00433864	465	0.12028719841125932	NO	-
4200	ZINC03601331	4006	0.12028540082304863	NO	-
4201	ZINC00145555	148	0.12028478504005251	NO	-
4202	ZINC01000665	1292	0.12027378045519513	NO	-
4203	ZINC01043465	1384	0.12026586293348257	NO	-
4204	ZINC03531752	3839	0.12026071703844297	NO	-
4205	ZINC03478106	3627	0.1202594165597551	NO	-
4206	ZINC02626341	2472	0.12025077738633731	NO	-
4207	ZINC03853236	4249	0.12023909238970078	NO	-
4208	ZINC04467678	5504	0.12023909238970078	NO	-
4209	ZINC02810322	2780	0.12020513713377462	NO	-
4210	ZINC03229990	3083	0.12020002128511072	NO	-
4211	ZINC02627553	2474	0.1201904850551572	NO	-
4212	ZINC03400782	3389	0.12018711279093129	NO	-
4213	ZINC03854685	4331	0.1201815896294164	NO	-
4214	ZINC03506916	3750	0.12017324509532337	NO	-
4215	ZINC03850447	4111	0.12016495456545093	NO	-
4216	ZINC03305322	3165	0.12016237242112053	NO	-
4217	ZINC03854807	4345	0.12015531102618957	NO	-
4218	ZINC00791091	895	0.12015113013858073	NO	-
4219	ZINC02910920	2890	0.12014059797007573	NO	-
4220	ZINC02810321	2779	0.12012340861584482	NO	-
4221	ZINC03847536	4089	0.12011911498952778	NO	-
4222	ZINC02086824	2133	0.12011456655517201	NO	-
4223	ZINC00285814	283	0.12009349720149207	NO	-
4224	ZINC04400437	5414	0.12009261654050092	NO	-
4225	ZINC00563059	585	0.12009040924840671	NO	-
4226	ZINC02086826	2134	0.12008471375495255	NO	-
4227	ZINC03510907	3783	0.1200767892257715	NO	-
4228	ZINC00181516	181	0.12007128595752738	NO	-
4229	ZINC03004551	2961	0.12004520652996488	NO	-
4230	ZINC03904484	4819	0.12002368007364692	NO	-
4231	ZINC00444261	472	0.12001547863159977	NO	-
4232	ZINC03867940	4679	0.12000259826981924	NO	-
4233	ZINC03982848	5032	0.11999961169460979	NO	-
4234	ZINC04332571	5355	0.11998141361354737	NO	-
4235	ZINC04413412	5421	0.11996495342367684	NO	-
4236	ZINC03462253	3583	0.11996476953547525	NO	-
4237	ZINC00063564	63	0.11993567376439947	NO	-
4238	ZINC03851615	4163	0.11992964977058142	NO	-
4239	ZINC02917336	2900	0.11992518807993632	NO	-
4240	ZINC01439655	1824	0.11991269938681465	NO	-
4241	ZINC03545817	3855	0.11990754806243795	NO	-
4242	ZINC02541703	2428	0.11990458963918002	NO	-
4243	ZINC03866845	4583	0.11989631613206961	NO	-
4244	ZINC01943665	2038	0.11989487970997102	NO	-
4245	ZINC01922194	1985	0.11988834254902157	NO	-
4246	ZINC03400909	3393	0.1198733996499449	NO	-
4247	ZINC03340353	3215	0.11986126700779598	NO	-
4248	ZINC01984067	2106	0.11982319297526564	NO	-
4249	ZINC01175142	1624	0.11980065277598621	NO	-
4250	ZINC02194750	2169	0.11979940236397647	NO	-
4251	ZINC00455644	483	0.11977359697790299	NO	-
4252	ZINC01184151	1630	0.1197327446726088	NO	-
4253	ZINC01259039	1697	0.11972765457573138	NO	-
4254	ZINC00111940	108	0.11969578185522878	NO	-
4255	ZINC03495970	3695	0.11969332732482181	NO	-
4256	ZINC02808165	2770	0.11968547493116422	NO	-
4257	ZINC02223482	2209	0.11966323901442905	NO	-
4258	ZINC02371246	2293	0.11961729857316719	NO	-
4259	ZINC00675672	752	0.11961687292790843	NO	-
4260	ZINC03975219	4992	0.11959484711893571	NO	-
4261	ZINC01067009	1441	0.11958952767577274	NO	-
4262	ZINC00418311	424	0.1195712983300984	NO	-
4263	ZINC03834022	12	0.11956114654106917	YES	1
4264	ZINC01981699	2087	0.11955930756074068	NO	-
4265	ZINC03598056	4003	0.11951604425913157	NO	-
4266	ZINC04149676	5192	0.11951026108436322	NO	-
4267	ZINC04089012	5148	0.11949341889247478	NO	-
4268	ZINC04099637	5157	0.11947432054379975	NO	-
4269	ZINC00779309	859	0.11945804723691597	NO	-
4270	ZINC01338100	1729	0.11945582595144272	NO	-
4271	ZINC03667501	4058	0.11945157342802427	NO	-
4272	ZINC04032578	5117	0.11942727669911694	NO	-
4273	ZINC03452531	3550	0.11942511395251766	NO	-
4274	ZINC00399726	383	0.11935281922914374	NO	-
4275	ZINC02651574	2526	0.1193490404884921	NO	-
4276	ZINC00869063	1076	0.11934813593268935	NO	-
4277	ZINC03510582	3777	0.11934551621717068	NO	-
4278	ZINC03314935	3177	0.11934262439542162	NO	-
4279	ZINC03867975	4704	0.11933279910356677	NO	-
4280	ZINC03475243	3598	0.11931536529638052	NO	-
4281	ZINC03867965	4695	0.11931414872847342	NO	-
4282	ZINC03557238	3895	0.11930953464562243	NO	-
4283	ZINC00145826	149	0.11922655294692212	NO	-
4284	ZINC00112251	111	0.11922009538842714	NO	-
4285	ZINC03486152	3671	0.11917700880221138	NO	-
4286	ZINC04054148	5127	0.11917619461468743	NO	-
4287	ZINC01053638	1398	0.11913353492266651	NO	-
4288	ZINC04348466	5367	0.1191308075927592	NO	-
4289	ZINC04470110	5525	0.11912137510355181	NO	-
4290	ZINC02429757	2354	0.11907553533579252	NO	-
4291	ZINC03854565	4320	0.11906761268299582	NO	-
4292	ZINC01981701	2089	0.11905811234556797	NO	-
4293	ZINC00856921	1043	0.11905784891310998	NO	-
4294	ZINC00713041	784	0.11905416125330069	NO	-
4295	ZINC00955245	1243	0.11902865906420806	NO	-
4296	ZINC00779363	869	0.11899727007481914	NO	-
4297	ZINC03853705	4278	0.11898729470007223	NO	-
4298	ZINC04467718	5505	0.11898729470007223	NO	-
4299	ZINC02873656	2854	0.11898556533444084	NO	-
4300	ZINC00410277	387	0.11898376251978572	NO	-
4301	ZINC03516862	3805	0.11895198868404917	NO	-
4302	ZINC00181604	182	0.11894992073034527	NO	-
4303	ZINC03855151	4375	0.11893974235570894	NO	-
4304	ZINC01186394	1634	0.11892748820439805	NO	-
4305	ZINC03970793	4946	0.11892010186881617	NO	-
4306	ZINC03902127	4816	0.11885105085789155	NO	-
4307	ZINC03889242	4755	0.11884787460658111	NO	-
4308	ZINC01095414	1498	0.11881181671786557	NO	-
4309	ZINC03853079	4234	0.11878267081688423	NO	-
4310	ZINC03853061	4229	0.11874855118274927	NO	-
4311	ZINC01981702	2090	0.11873876465424243	NO	-
4312	ZINC00144539	146	0.11873690990666427	NO	-
4313	ZINC03970481	4923	0.11872367658963776	NO	-
4314	ZINC03890796	4774	0.11870820148752696	NO	-
4315	ZINC03431433	3495	0.11870039600294066	NO	-
4316	ZINC03370469	3273	0.11867869917612905	NO	-
4317	ZINC03493779	3684	0.11866815296057621	NO	-
4318	ZINC03867974	4702	0.11862472128075274	NO	-
4319	ZINC01103063	1508	0.11860531418519009	NO	-
4320	ZINC00188530	194	0.11860478968871452	NO	-
4321	ZINC03320961	3182	0.11859574760463101	NO	-
4322	ZINC02064707	2127	0.11858882469828895	NO	-
4323	ZINC02972103	2943	0.11855367340252422	NO	-
4324	ZINC00779350	863	0.11855310096446124	NO	-
4325	ZINC03370784	3276	0.11852305928128286	NO	-
4326	ZINC03559713	3913	0.11852018276090676	NO	-
4327	ZINC03475923	3612	0.11850809070560894	NO	-
4328	ZINC00917192	1176	0.11849450524530938	NO	-
4329	ZINC01132990	1577	0.11848531563119417	NO	-
4330	ZINC04426963	5428	0.11848178444571088	NO	-
4331	ZINC01036534	1364	0.11847278855152751	NO	-
4332	ZINC03507202	3757	0.11845150339679383	NO	-
4333	ZINC00907990	1156	0.11843382349470617	NO	-
4334	ZINC03400504	3383	0.11842106559855159	NO	-
4335	ZINC01337951	1727	0.11839751914060445	NO	-
4336	ZINC03476822	3622	0.11839216073610588	NO	-
4337	ZINC01191382	1641	0.11838789834251222	NO	-
4338	ZINC00871163	1089	0.11837626156424588	NO	-
4339	ZINC04358633	5391	0.11837355546703299	NO	-
4340	ZINC00779367	872	0.11834122387265504	NO	-
4341	ZINC04292850	5338	0.11828810184281821	NO	-
4342	ZINC03890628	4772	0.11824594016484467	NO	-
4343	ZINC01096068	1499	0.11823367013183027	NO	-
4344	ZINC03857114	4413	0.11822406940061153	NO	-
4345	ZINC02179962	2156	0.1182181756754799	NO	-
4346	ZINC03970784	4937	0.11821616949134052	NO	-
4347	ZINC03867103	4594	0.11819850656052083	NO	-
4348	ZINC00072084	69	0.11819743539141696	NO	-
4349	ZINC03867939	4676	0.11819732451199029	NO	-
4350	ZINC01977139	2052	0.11819171912394623	NO	-
4351	ZINC00413917	409	0.11816971035412278	NO	-
4352	ZINC02291374	2244	0.11815180744361642	NO	-
4353	ZINC03592496	3992	0.11814077500132877	NO	-
4354	ZINC03523160	3820	0.11811222699100463	NO	-
4355	ZINC03867974	4703	0.11810567441633348	NO	-
4356	ZINC04228413	5241	0.11808332613383303	NO	-
4357	ZINC03854959	4356	0.11805145488084337	NO	-
4358	ZINC00417978	420	0.11803103068142327	NO	-
4359	ZINC00814819	966	0.118022591293731	NO	-
4360	ZINC03514951	3798	0.11800986419084099	NO	-
4361	ZINC00713043	785	0.11799873189043789	NO	-
4362	ZINC03485937	3667	0.11798470891991689	NO	-
4363	ZINC00779362	868	0.11797457884068513	NO	-
4364	ZINC00695984	772	0.11797091026701154	NO	-
4365	ZINC03857341	4434	0.1179642018639929	NO	-
4366	ZINC02209755	2193	0.1179511192674711	NO	-
4367	ZINC04250179	5282	0.11794009291837644	NO	-
4368	ZINC02793859	2710	0.1179133134044358	NO	-
4369	ZINC03385377	3313	0.11789251864384614	NO	-
4370	ZINC03852933	4217	0.11787377459723379	NO	-
4371	ZINC03592195	3991	0.11785876926817654	NO	-
4372	ZINC02618098	2445	0.1178550077638703	NO	-
4373	ZINC02213786	2198	0.11782991727793007	NO	-
4374	ZINC03971032	4954	0.11781159191377873	NO	-
4375	ZINC00526887	553	0.1177786040458147	NO	-
4376	ZINC04116133	5173	0.11777106134442532	NO	-
4377	ZINC03866929	4587	0.11776690972785046	NO	-
4378	ZINC03857066	4406	0.11775622095018462	NO	-
4379	ZINC03027568	2969	0.11775130604597381	NO	-
4380	ZINC03572907	3962	0.11774797565894685	NO	-
4381	ZINC00917184	1174	0.117725929454661	NO	-
4382	ZINC03815484	72	0.11771620545403229	YES	9
4383	ZINC04254854	5296	0.11769385652432508	NO	-
4384	ZINC01749221	1925	0.11766817402364797	NO	-
4385	ZINC04361527	5396	0.11764557419936232	NO	-
4386	ZINC00060560	56	0.11762387147249649	NO	-
4387	ZINC00677228	754	0.11760715641858326	NO	-
4388	ZINC04252160	5288	0.11758535146613623	NO	-
4389	ZINC04538897	5579	0.11757275589395334	NO	-
4390	ZINC03868442	4725	0.11756788388438148	NO	-
4391	ZINC03332182	3197	0.11756543096586251	NO	-
4392	ZINC03971423	4964	0.11755412573488279	NO	-
4393	ZINC00400247	384	0.11754026326609172	NO	-
4394	ZINC03851134	4135	0.11753172888709919	NO	-
4395	ZINC03528025	3832	0.11751238367503218	NO	-
4396	ZINC01140489	1587	0.11750081133380952	NO	-
4397	ZINC03479507	3647	0.11747903050043411	NO	-
4398	ZINC03384035	3304	0.11747853288978576	NO	-
4399	ZINC03479207	3633	0.11745045383826669	NO	-
4400	ZINC03558950	3902	0.11744256032165447	NO	-
4401	ZINC03559235	3907	0.11743989675489883	NO	-
4402	ZINC03868264	4720	0.1174197465400399	NO	-
4403	ZINC03486111	3670	0.11741029694390138	NO	-
4404	ZINC02878225	2863	0.11738142977144349	NO	-
4405	ZINC03853519	4261	0.11733481341615226	NO	-
4406	ZINC01981577	2082	0.11733090614205369	NO	-
4407	ZINC03293219	3155	0.11731556562270955	NO	-
4408	ZINC00080708	75	0.11730529343718243	NO	-
4409	ZINC04595973	5587	0.11729575588454147	NO	-
4410	ZINC03476094	3616	0.11726619922213927	NO	-
4411	ZINC01415718	1795	0.11725779746487953	NO	-
4412	ZINC02759546	2652	0.11723801467512675	NO	-
4413	ZINC00738228	815	0.11723547385368187	NO	-
4414	ZINC01060370	1428	0.11723258711186384	NO	-
4415	ZINC04233696	5251	0.11721877713357975	NO	-
4416	ZINC03397243	3363	0.11721145718728601	NO	-
4417	ZINC03504380	3738	0.11718929212973178	NO	-
4418	ZINC04115904	5169	0.11714852605642952	NO	-
4419	ZINC03507317	3762	0.11712772344546662	NO	-
4420	ZINC02800560	2757	0.1171155686881054	NO	-
4421	ZINC03531584	3838	0.11708066991967173	NO	-
4422	ZINC03852642	4198	0.11706773691498215	NO	-
4423	ZINC03970783	4936	0.11706630932770085	NO	-
4424	ZINC02627931	2476	0.11705584589400185	NO	-
4425	ZINC00211061	216	0.11703755022226348	NO	-
4426	ZINC03863730	4569	0.11703063186713143	NO	-
4427	ZINC00609729	633	0.11702984232259876	NO	-
4428	ZINC03507057	3754	0.1170211307066103	NO	-
4429	ZINC03394567	3345	0.11701760029903084	NO	-
4430	ZINC03858496	4492	0.11699645608151511	NO	-
4431	ZINC03388719	3324	0.11698443551676208	NO	-
4432	ZINC01162901	1615	0.11694237189115583	NO	-
4433	ZINC03864342	4577	0.11692158714096622	NO	-
4434	ZINC00835696	1006	0.11692076684396834	NO	-
4435	ZINC02622083	2456	0.11691147625659612	NO	-
4436	ZINC04467862	5510	0.1169066657884723	NO	-
4437	ZINC00858943	1051	0.1169051094185525	NO	-
4438	ZINC00420667	427	0.11688882456088419	NO	-
4439	ZINC00867953	1069	0.11688009361823347	NO	-
4440	ZINC03854243	4304	0.11686429416675849	NO	-
4441	ZINC03854718	4334	0.11684264083286015	NO	-
4442	ZINC03970779	4933	0.11683502188061613	NO	-
4443	ZINC02865491	2842	0.1168335004263729	NO	-
4444	ZINC03486186	3672	0.11682686432420783	NO	-
4445	ZINC03475420	3599	0.11681686920695636	NO	-
4446	ZINC01981272	2071	0.11680399652244519	NO	-
4447	ZINC04221244	5228	0.1168011075758076	NO	-
4448	ZINC03510825	3781	0.11675911972290198	NO	-
4449	ZINC02712869	2581	0.11672513031176977	NO	-
4450	ZINC00582529	615	0.11671193745804699	NO	-
4451	ZINC03851197	4139	0.11670692507958706	NO	-
4452	ZINC01167864	1620	0.1166956297587025	NO	-
4453	ZINC00077079	70	0.11667539428221929	NO	-
4454	ZINC03564210	3931	0.1166525725036568	NO	-
4455	ZINC03532364	3840	0.11662564390716992	NO	-
4456	ZINC00882904	1117	0.1166209129300166	NO	-
4457	ZINC01338111	1730	0.11661989739252944	NO	-
4458	ZINC03858848	4509	0.11660763999128733	NO	-
4459	ZINC01371527	1770	0.11659852716033979	NO	-
4460	ZINC03970776	4930	0.11659674368896897	NO	-
4461	ZINC03579674	3971	0.11658916209928699	NO	-
4462	ZINC03867939	4677	0.11658776233663297	NO	-
4463	ZINC03429374	3493	0.11657316269264728	NO	-
4464	ZINC04274830	5316	0.11656425618759007	NO	-
4465	ZINC02210594	2195	0.11654298719588292	NO	-
4466	ZINC03853080	4235	0.11653865999195355	NO	-
4467	ZINC00077140	71	0.11651808940483553	NO	-
4468	ZINC00779365	871	0.11650445947833472	NO	-
4469	ZINC00525611	549	0.11649718335754435	NO	-
4470	ZINC01981281	2076	0.11649483445734851	NO	-
4471	ZINC02792018	2702	0.11646031825042247	NO	-
4472	ZINC02856752	2821	0.11644422053233923	NO	-
4473	ZINC03479576	3652	0.1164114167370815	NO	-
4474	ZINC02209757	2194	0.11636568886670481	NO	-
4475	ZINC01981169	2061	0.11635250241999585	NO	-
4476	ZINC04595084	5583	0.11634767596205374	NO	-
4477	ZINC03559707	3912	0.11634619896391099	NO	-
4478	ZINC03568138	3949	0.11631864416554401	NO	-
4479	ZINC03479356	3640	0.1162705147794413	NO	-
4480	ZINC04136331	5185	0.11624194565813137	NO	-
4481	ZINC02969395	2932	0.11623895918338323	NO	-
4482	ZINC03854617	4326	0.11621828760041022	NO	-
4483	ZINC00502883	520	0.116208243383273	NO	-
4484	ZINC03867380	4608	0.11618224476746804	NO	-
4485	ZINC03853900	4290	0.11616922533530057	NO	-
4486	ZINC03397501	3364	0.1161523761840655	NO	-
4487	ZINC03507258	3759	0.11611890713292039	NO	-
4488	ZINC01848955	1956	0.11610674551753737	NO	-
4489	ZINC03667499	4057	0.11606204945128598	NO	-
4490	ZINC03852797	4211	0.11604915297161378	NO	-
4491	ZINC00684052	765	0.11604180615088963	NO	-
4492	ZINC00424991	448	0.11603888506865496	NO	-
4493	ZINC03464941	3585	0.11600560700316019	NO	-
4494	ZINC03852775	4206	0.11598291476760839	NO	-
4495	ZINC01215212	1668	0.11595982368011182	NO	-
4496	ZINC02502848	2415	0.11594660587072898	NO	-
4497	ZINC03912366	4831	0.11592762143712869	NO	-
4498	ZINC02544681	2430	0.11592480132996359	NO	-
4499	ZINC00779483	875	0.11591430619301206	NO	-
4500	ZINC03485518	3666	0.11589898640625187	NO	-
4501	ZINC03857541	4448	0.11587312978541965	NO	-
4502	ZINC00945586	1226	0.11586946228871911	NO	-
4503	ZINC02195033	2170	0.11585790948197072	NO	-
4504	ZINC04281692	5329	0.1158455600789997	NO	-
4505	ZINC02199523	2173	0.11584217675427631	NO	-
4506	ZINC02800558	2756	0.11582971016434122	NO	-
4507	ZINC00678521	757	0.11581597594060303	NO	-
4508	ZINC03858680	4501	0.11580515567938637	NO	-
4509	ZINC04407852	5417	0.11580501370732643	NO	-
4510	ZINC00035357	26	0.11580445773663904	NO	-
4511	ZINC03465772	3587	0.11580223494068813	NO	-
4512	ZINC02915625	2894	0.11579839390470378	NO	-
4513	ZINC03287742	3144	0.11576498705613605	NO	-
4514	ZINC03394842	3347	0.11574599923933959	NO	-
4515	ZINC02371246	2291	0.11574066659159925	NO	-
4516	ZINC03459758	3577	0.11572085654055186	NO	-
4517	ZINC03559089	3905	0.1157188288204759	NO	-
4518	ZINC02064705	2125	0.11571484967747361	NO	-
4519	ZINC02382468	2304	0.11569306489563456	NO	-
4520	ZINC01109634	1517	0.11569117205099008	NO	-
4521	ZINC03592137	3987	0.1156905786177337	NO	-
4522	ZINC03393058	3339	0.11565875063350124	NO	-
4523	ZINC02395080	2311	0.1156078921529051	NO	-
4524	ZINC01960624	2041	0.11558295505718315	NO	-
4525	ZINC02284905	2242	0.11557186510131227	NO	-
4526	ZINC00149869	164	0.11556430357914631	NO	-
4527	ZINC03558970	3904	0.11554381885936903	NO	-
4528	ZINC04144484	5190	0.11548323951591166	NO	-
4529	ZINC02523725	2421	0.11547912178721556	NO	-
4530	ZINC03563511	3924	0.11547022997191804	NO	-
4531	ZINC03349390	3226	0.11545455635786238	NO	-
4532	ZINC03030968	2977	0.11542972379633692	NO	-
4533	ZINC01101255	1503	0.11541741076052597	NO	-
4534	ZINC01246959	1691	0.11540720343561614	NO	-
4535	ZINC03558873	3899	0.11539866609899226	NO	-
4536	ZINC00417979	421	0.11538203134314036	NO	-
4537	ZINC03898151	4811	0.11535821651105584	NO	-
4538	ZINC03478956	3628	0.1153405538525618	NO	-
4539	ZINC03856348	4400	0.11532021556569051	NO	-
4540	ZINC03436033	3510	0.11531515347815498	NO	-
4541	ZINC03459517	3575	0.11529802350691998	NO	-
4542	ZINC02620861	2454	0.1152944458347847	NO	-
4543	ZINC01960608	2040	0.11528217047547078	NO	-
4544	ZINC01466636	1851	0.11527129371437911	NO	-
4545	ZINC03867477	4622	0.11526876570748634	NO	-
4546	ZINC01483262	1859	0.11524231796931965	NO	-
4547	ZINC04103973	5161	0.11523618979380408	NO	-
4548	ZINC01047508	1389	0.11522462650578465	NO	-
4549	ZINC03908467	4826	0.11518084036920281	NO	-
4550	ZINC02523463	2420	0.1151781537401896	NO	-
4551	ZINC00091254	84	0.1151781338876959	NO	-
4552	ZINC03579634	3969	0.11517537170287977	NO	-
4553	ZINC00630603	687	0.11517498062671887	NO	-
4554	ZINC03436549	3522	0.11515258046916785	NO	-
4555	ZINC00587186	619	0.11514971152911861	NO	-
4556	ZINC00526887	552	0.11514487485997689	NO	-
4557	ZINC00954813	1241	0.1151319200571695	NO	-
4558	ZINC03849646	4102	0.11512140598008151	NO	-
4559	ZINC00976161	1263	0.11511549474869706	NO	-
4560	ZINC00817942	973	0.11508813343194868	NO	-
4561	ZINC03853968	4291	0.11507945365693494	NO	-
4562	ZINC02617500	2442	0.11504160767962984	NO	-
4563	ZINC00586880	618	0.1150404942988942	NO	-
4564	ZINC03400954	3397	0.11501524015621446	NO	-
4565	ZINC03858627	4500	0.11501031073843723	NO	-
4566	ZINC02850179	2813	0.11500851586283878	NO	-
4567	ZINC01342949	1733	0.11499736548902134	NO	-
4568	ZINC02388467	2306	0.1149926588794108	NO	-
4569	ZINC03867976	4706	0.11499151243016516	NO	-
4570	ZINC01981273	2072	0.11497953405052125	NO	-
4571	ZINC00683380	764	0.11495879274391076	NO	-
4572	ZINC00428490	460	0.11495785723785706	NO	-
4573	ZINC02317589	2254	0.11495114209730027	NO	-
4574	ZINC00525198	545	0.1149442166543943	NO	-
4575	ZINC01159701	1611	0.11491136933954671	NO	-
4576	ZINC03971032	4953	0.11486724889810762	NO	-
4577	ZINC01981795	2098	0.11486042468949281	NO	-
4578	ZINC03524357	3828	0.11485898755529649	NO	-
4579	ZINC00646793	720	0.11485853728679656	NO	-
4580	ZINC04178794	5213	0.11485593168859116	NO	-
4581	ZINC01102384	1504	0.11484034444033078	NO	-
4582	ZINC03852743	4204	0.11483028138692207	NO	-
4583	ZINC04248699	5268	0.11482143270263197	NO	-
4584	ZINC01977140	2053	0.1148092942062207	NO	-
4585	ZINC02712888	2583	0.11478397010562506	NO	-
4586	ZINC03370454	3272	0.11478388686674422	NO	-
4587	ZINC03855547	4383	0.11477015585292451	NO	-
4588	ZINC02141893	2148	0.1147684480198804	NO	-
4589	ZINC00420667	428	0.1147508829525441	NO	-
4590	ZINC00624003	666	0.11474319380441804	NO	-
4591	ZINC00235783	239	0.11472674834323635	NO	-
4592	ZINC03409805	3424	0.11470949147903273	NO	-
4593	ZINC03983195	5043	0.11470715054469036	NO	-
4594	ZINC03435728	3506	0.11468635990258083	NO	-
4595	ZINC03568405	3955	0.11467434581965544	NO	-
4596	ZINC02511408	2419	0.11466069539089542	NO	-
4597	ZINC01984066	2105	0.11465045334258761	NO	-
4598	ZINC03853704	4277	0.114643438344843	NO	-
4599	ZINC03506918	3751	0.11463349573557814	NO	-
4600	ZINC02664603	2552	0.11462836658994079	NO	-
4601	ZINC02922848	2910	0.11462792131954042	NO	-
4602	ZINC02879133	2865	0.11461938537744981	NO	-
4603	ZINC02712868	2580	0.11460337082527194	NO	-
4604	ZINC01774682	1933	0.11458271070400544	NO	-
4605	ZINC02174103	2155	0.11458166450729748	NO	-
4606	ZINC01981190	2066	0.11455065730184188	NO	-
4607	ZINC02791296	2698	0.11454102445775213	NO	-
4608	ZINC03854454	4315	0.1145400858409932	NO	-
4609	ZINC04467812	5507	0.1145400858409932	NO	-
4610	ZINC01960607	2039	0.11453511473873858	NO	-
4611	ZINC00630599	686	0.1145343480598825	NO	-
4612	ZINC03968641	4866	0.11450062355178951	NO	-
4613	ZINC03429371	3492	0.1144953178161014	NO	-
4614	ZINC00703494	775	0.11448932202161059	NO	-
4615	ZINC03853210	4245	0.11445990588072857	NO	-
4616	ZINC02796318	2723	0.1144571173169182	NO	-
4617	ZINC00455769	484	0.11444559259377877	NO	-
4618	ZINC02716296	2591	0.11443236363510434	NO	-
4619	ZINC00428488	459	0.11442139889510128	NO	-
4620	ZINC02406514	2323	0.11441450544695196	NO	-
4621	ZINC00115183	112	0.11439313328901549	NO	-
4622	ZINC02064700	2121	0.11438780913036414	NO	-
4623	ZINC03899115	4813	0.11436383807253396	NO	-
4624	ZINC03867898	4673	0.11436113246731196	NO	-
4625	ZINC03852520	4187	0.11434322485205221	NO	-
4626	ZINC02918244	2905	0.11432865944761873	NO	-
4627	ZINC02216656	2203	0.11432604579159018	NO	-
4628	ZINC03853820	4282	0.11431771349987574	NO	-
4629	ZINC02646598	2514	0.11430297732177946	NO	-
4630	ZINC00413233	400	0.11430104700471735	NO	-
4631	ZINC00189376	195	0.11428163777051482	NO	-
4632	ZINC02429832	2355	0.11428044450086206	NO	-
4633	ZINC03479257	3638	0.11426809598319006	NO	-
4634	ZINC01993677	2109	0.11424766707340273	NO	-
4635	ZINC02767656	2672	0.11423612289513947	NO	-
4636	ZINC03591083	3982	0.11422611882312833	NO	-
4637	ZINC03867962	4693	0.11421056443737793	NO	-
4638	ZINC00052277	48	0.11420844902551171	NO	-
4639	ZINC00316609	309	0.11420428861778585	NO	-
4640	ZINC02620246	2450	0.1141862769100905	NO	-
4641	ZINC03476925	3623	0.11416144862392118	NO	-
4642	ZINC02627899	2475	0.11416026710490014	NO	-
4643	ZINC00719993	802	0.11413586723513912	NO	-
4644	ZINC02623598	2459	0.11413207780337466	NO	-
4645	ZINC03510905	3782	0.11412272722370712	NO	-
4646	ZINC03868829	4739	0.11412043293988577	NO	-
4647	ZINC03049162	3004	0.11411351739014786	NO	-
4648	ZINC03489929	3678	0.11411243497889274	NO	-
4649	ZINC04636578	5603	0.1140941046642647	NO	-
4650	ZINC04358795	5392	0.1140854937990006	NO	-
4651	ZINC03387888	3321	0.114052943911399	NO	-
4652	ZINC03400802	3390	0.1140442022631882	NO	-
4653	ZINC01981703	2091	0.11402730834053047	NO	-
4654	ZINC01426829	1809	0.11401468884192414	NO	-
4655	ZINC00421378	433	0.11400928863634677	NO	-
4656	ZINC03504384	3740	0.11395563564907482	NO	-
4657	ZINC03409766	3422	0.1139260225561535	NO	-
4658	ZINC00882903	1116	0.11391857228768083	NO	-
4659	ZINC03041824	2994	0.11390251311277998	NO	-
4660	ZINC03553200	3881	0.11388745127489923	NO	-
4661	ZINC03601333	4007	0.11387906219092932	NO	-
4662	ZINC03563512	3925	0.11387901207527931	NO	-
4663	ZINC03857112	4411	0.11387800326484213	NO	-
4664	ZINC00249518	246	0.11383861170188511	NO	-
4665	ZINC02661170	2544	0.11381493955546299	NO	-
4666	ZINC00110187	102	0.11380490228689082	NO	-
4667	ZINC01816678	1948	0.11375030763248768	NO	-
4668	ZINC01468185	1853	0.11374182261094404	NO	-
4669	ZINC01498096	1873	0.11373688236376181	NO	-
4670	ZINC01981274	2073	0.1137299304379451	NO	-
4671	ZINC00725271	807	0.11372460974397244	NO	-
4672	ZINC03394565	3344	0.11371614115136806	NO	-
4673	ZINC03873718	4746	0.11371224781188033	NO	-
4674	ZINC04221232	5227	0.11365942061244667	NO	-
4675	ZINC00021529	16	0.11362121835496734	NO	-
4676	ZINC01287582	1708	0.11361205011432571	NO	-
4677	ZINC03424697	3482	0.11360227355741531	NO	-
4678	ZINC03858893	4517	0.11359213324037594	NO	-
4679	ZINC00460897	490	0.11359104037024784	NO	-
4680	ZINC03391909	3334	0.11355730880181021	NO	-
4681	ZINC03507224	3758	0.11354455138151327	NO	-
4682	ZINC00142030	145	0.11352289369458572	NO	-
4683	ZINC02199525	2174	0.11348900386397023	NO	-
4684	ZINC03980833	5028	0.1134642983282509	NO	-
4685	ZINC03963898	4853	0.11345135233498156	NO	-
4686	ZINC03475486	3601	0.11342603840367096	NO	-
4687	ZINC00456917	489	0.11339557970028016	NO	-
4688	ZINC03399886	3369	0.11337766422708694	NO	-
4689	ZINC03860050	4557	0.11335768802891026	NO	-
4690	ZINC02975376	2946	0.11334401997410554	NO	-
4691	ZINC03476075	3614	0.1133181236161005	NO	-
4692	ZINC03970450	4921	0.11330091725821327	NO	-
4693	ZINC01076972	1460	0.11326215399884511	NO	-
4694	ZINC03568286	3952	0.11320853231058625	NO	-
4695	ZINC00315517	307	0.11319937260104994	NO	-
4696	ZINC03853426	4259	0.11318307024171988	NO	-
4697	ZINC03436476	3520	0.11317448475174334	NO	-
4698	ZINC01108509	1516	0.11316999515152802	NO	-
4699	ZINC03400926	3395	0.11315885260287757	NO	-
4700	ZINC04115905	5170	0.11310505477524178	NO	-
4701	ZINC02334890	2263	0.11309067274184227	NO	-
4702	ZINC00794322	915	0.11308144123736545	NO	-
4703	ZINC03385735	3317	0.11305966378184976	NO	-
4704	ZINC04108829	5166	0.11300503514023695	NO	-
4705	ZINC04415502	5425	0.11299071526758414	NO	-
4706	ZINC02799035	2751	0.112970170236891	NO	-
4707	ZINC03444059	3534	0.11293105301769128	NO	-
4708	ZINC02853624	2816	0.11289014597343865	NO	-
4709	ZINC04511495	5572	0.11284692211700728	NO	-
4710	ZINC01002088	1297	0.11284374271567393	NO	-
4711	ZINC03863849	4572	0.112835178009065	NO	-
4712	ZINC00444262	473	0.11283044717181423	NO	-
4713	ZINC00791134	897	0.11282698681442895	NO	-
4714	ZINC00632606	689	0.11281989335779387	NO	-
4715	ZINC03510089	3776	0.11280689572910035	NO	-
4716	ZINC04470213	5526	0.11280286176401326	NO	-
4717	ZINC01338056	1728	0.11277897511802047	NO	-
4718	ZINC03859153	4532	0.11277341553410641	NO	-
4719	ZINC00779306	857	0.11274779625562893	NO	-
4720	ZINC00817943	974	0.11272696738276015	NO	-
4721	ZINC00419937	426	0.11271550379547805	NO	-
4722	ZINC03558931	3900	0.11271226473434437	NO	-
4723	ZINC03890982	4780	0.11268086017487881	NO	-
4724	ZINC03400187	3375	0.11266384426705307	NO	-
4725	ZINC02855613	2818	0.11262617418770697	NO	-
4726	ZINC01210698	1658	0.11262296827389162	NO	-
4727	ZINC04274830	5318	0.11261484000203148	NO	-
4728	ZINC03576709	3965	0.11260611335696989	NO	-
4729	ZINC03972275	4981	0.11253022336760068	NO	-
4730	ZINC01432376	1821	0.11252761363158353	NO	-
4731	ZINC03969317	4881	0.11252474268576915	NO	-
4732	ZINC00505846	527	0.1125146668506128	NO	-
4733	ZINC02971110	2941	0.11250138621832938	NO	-
4734	ZINC02624455	2465	0.11249643289258077	NO	-
4735	ZINC01123601	1552	0.11248785022841373	NO	-
4736	ZINC03992945	5089	0.11248741439125384	NO	-
4737	ZINC03459590	3576	0.11247972857258694	NO	-
4738	ZINC04034014	5120	0.11246392536722927	NO	-
4739	ZINC00959342	1249	0.11245542298529004	NO	-
4740	ZINC01833496	1954	0.11238089377666606	NO	-
4741	ZINC00632935	692	0.11237756916676166	NO	-
4742	ZINC00779356	865	0.1123768931553709	NO	-
4743	ZINC03857113	4412	0.11234948112399447	NO	-
4744	ZINC00077145	74	0.11228774511014734	NO	-
4745	ZINC03559175	3906	0.11227363618968943	NO	-
4746	ZINC02877369	2860	0.11226049422345258	NO	-
4747	ZINC03422905	3477	0.1122578363464802	NO	-
4748	ZINC02760198	2655	0.11224297182981366	NO	-
4749	ZINC02712846	2579	0.11222895992383922	NO	-
4750	ZINC00149210	159	0.11220846123966755	NO	-
4751	ZINC03346250	3223	0.11220254130102376	NO	-
4752	ZINC04337195	5357	0.11217665823322469	NO	-
4753	ZINC00087781	81	0.1121622250957526	NO	-
4754	ZINC03850122	4108	0.11213509489579127	NO	-
4755	ZINC03479379	3642	0.11212999572237298	NO	-
4756	ZINC03514239	3797	0.11209780176086742	NO	-
4757	ZINC01938749	2023	0.11209112434548336	NO	-
4758	ZINC02969396	2933	0.11208625105922161	NO	-
4759	ZINC04286748	5334	0.11202698143500822	NO	-
4760	ZINC03852518	4186	0.1120256031334572	NO	-
4761	ZINC00311498	304	0.11202400851987379	NO	-
4762	ZINC04325826	5352	0.11201741191845818	NO	-
4763	ZINC03346248	3222	0.11201262910389584	NO	-
4764	ZINC00610584	635	0.11199080876381087	NO	-
4765	ZINC00514507	540	0.11193219016396734	NO	-
4766	ZINC01274185	1704	0.1118683924771613	NO	-
4767	ZINC03550516	3874	0.11181823730361397	NO	-
4768	ZINC00360012	346	0.11181433342837083	NO	-
4769	ZINC03392471	3337	0.11177106184292915	NO	-
4770	ZINC01040129	1368	0.1117643974282368	NO	-
4771	ZINC03254156	3122	0.11175726162158628	NO	-
4772	ZINC02715698	2590	0.11174470250486714	NO	-
4773	ZINC01032465	1338	0.1117420958066827	NO	-
4774	ZINC01120739	1541	0.11170977481162912	NO	-
4775	ZINC03436206	3512	0.11166356585111151	NO	-
4776	ZINC03849399	4095	0.11163769319285367	NO	-
4777	ZINC03497501	3712	0.11163424712040367	NO	-
4778	ZINC00778928	847	0.11161045267439419	NO	-
4779	ZINC02650396	2522	0.11159546919312674	NO	-
4780	ZINC00980695	1272	0.11159272878448073	NO	-
4781	ZINC03863737	4571	0.11159272747977635	NO	-
4782	ZINC01904848	1975	0.11157947133601537	NO	-
4783	ZINC01141428	1589	0.11157850118518345	NO	-
4784	ZINC01725309	1917	0.1115706231370599	NO	-
4785	ZINC02793851	2709	0.11156334563212157	NO	-
4786	ZINC00944853	1225	0.11155954867721349	NO	-
4787	ZINC03250463	3118	0.11155727328978154	NO	-
4788	ZINC01922310	1991	0.11150980144331067	NO	-
4789	ZINC01215212	1667	0.11149636834702906	NO	-
4790	ZINC03969323	4886	0.11148758716638661	NO	-
4791	ZINC00713022	783	0.1114789148117803	NO	-
4792	ZINC01104394	1509	0.11144197978368676	NO	-
4793	ZINC00829996	998	0.11140665116297264	NO	-
4794	ZINC03857433	4440	0.11140553346747374	NO	-
4795	ZINC04484723	5545	0.11137968091412336	NO	-
4796	ZINC02663975	2549	0.11137406345979128	NO	-
4797	ZINC00784830	886	0.11136890327615782	NO	-
4798	ZINC01922311	1992	0.11135978835787455	NO	-
4799	ZINC01264130	1700	0.11135235773586143	NO	-
4800	ZINC03832229	86	0.1113516849066313	YES	12
4801	ZINC03516861	3804	0.111328094453863	NO	-
4802	ZINC00184409	192	0.1113104271665225	NO	-
4803	ZINC01036448	1363	0.11129449084067317	NO	-
4804	ZINC01223374	1674	0.11123373120897664	NO	-
4805	ZINC03568289	3953	0.11121176512064895	NO	-
4806	ZINC03551274	3878	0.11120719334315915	NO	-
4807	ZINC02753895	2645	0.11118084079523495	NO	-
4808	ZINC00178911	178	0.11117859582915222	NO	-
4809	ZINC03394381	3343	0.11116339857593718	NO	-
4810	ZINC00612005	638	0.11114410839748329	NO	-
4811	ZINC03405138	3409	0.11112613409820783	NO	-
4812	ZINC01141863	1590	0.11112458504570166	NO	-
4813	ZINC01922301	1988	0.11111601797490687	NO	-
4814	ZINC00021280	15	0.11111176290513357	NO	-
4815	ZINC00930651	1190	0.11110236793632744	NO	-
4816	ZINC02755761	2649	0.11109944084825883	NO	-
4817	ZINC03849872	4106	0.11107142730662539	NO	-
4818	ZINC00789963	892	0.11106563131827596	NO	-
4819	ZINC02371908	2294	0.1110407934065347	NO	-
4820	ZINC04057387	5128	0.11103867713291866	NO	-
4821	ZINC00421189	431	0.11101253687941148	NO	-
4822	ZINC03513500	3792	0.11095168688745174	NO	-
4823	ZINC03413114	3439	0.11093784816708123	NO	-
4824	ZINC02908017	2885	0.11093131148471169	NO	-
4825	ZINC03357123	3247	0.11092094335001657	NO	-
4826	ZINC03479210	3634	0.1109112580144672	NO	-
4827	ZINC03362510	3256	0.11089454179809305	NO	-
4828	ZINC00089958	83	0.1108905284830922	NO	-
4829	ZINC01346751	1736	0.11088169005403897	NO	-
4830	ZINC01421512	1799	0.11086180318177827	NO	-
4831	ZINC03495741	3690	0.11081865163950354	NO	-
4832	ZINC00822584	993	0.11080474972744528	NO	-
4833	ZINC03559237	3909	0.11079537774820711	NO	-
4834	ZINC03862689	4563	0.11074331046046454	NO	-
4835	ZINC03493724	3683	0.1107165803594469	NO	-
4836	ZINC03499609	3730	0.1107119821566796	NO	-
4837	ZINC02623792	2460	0.11069152811292922	NO	-
4838	ZINC03400097	3372	0.11068975347802015	NO	-
4839	ZINC00713019	782	0.11065454863403804	NO	-
4840	ZINC01210699	1659	0.110641406330636	NO	-
4841	ZINC03859530	4549	0.11063598235791026	NO	-
4842	ZINC03832228	63	0.11061541499859316	YES	6
4843	ZINC04274830	5317	0.11060516013543498	NO	-
4844	ZINC04170917	5208	0.11059691895685371	NO	-
4845	ZINC03558866	3898	0.1105960845566358	NO	-
4846	ZINC03958068	4842	0.110586982179346	NO	-
4847	ZINC03507260	3760	0.11056864875090541	NO	-
4848	ZINC02809284	2776	0.11054754772651156	NO	-
4849	ZINC02720829	2609	0.11053862951149468	NO	-
4850	ZINC03517014	3806	0.11053596491067191	NO	-
4851	ZINC00131192	132	0.11051255499745101	NO	-
4852	ZINC01135058	1581	0.11050850979191143	NO	-
4853	ZINC00818353	980	0.11047709775653144	NO	-
4854	ZINC03853622	4275	0.11045603075405355	NO	-
4855	ZINC01880810	1959	0.11042604235374334	NO	-
4856	ZINC03399889	3370	0.1102878918431979	NO	-
4857	ZINC02940152	2916	0.11025510636508347	NO	-
4858	ZINC00630597	685	0.11025191608953763	NO	-
4859	ZINC00867701	1064	0.11025011349168656	NO	-
4860	ZINC03394378	3342	0.11022392445301073	NO	-
4861	ZINC03397050	3357	0.11019031106740486	NO	-
4862	ZINC04463211	5457	0.1101811869297397	NO	-
4863	ZINC03558858	3897	0.11017417262703513	NO	-
4864	ZINC03854533	4317	0.11013111297739177	NO	-
4865	ZINC01287581	1707	0.11008402427295574	NO	-
4866	ZINC03858802	4507	0.11008097113012696	NO	-
4867	ZINC00035356	25	0.11007757600778145	NO	-
4868	ZINC04136331	5184	0.11004373637434137	NO	-
4869	ZINC03892685	4796	0.11002760095568959	NO	-
4870	ZINC04465363	5486	0.11002760095568959	NO	-
4871	ZINC03478982	3629	0.11002177877367376	NO	-
4872	ZINC02798494	2749	0.11001183439437544	NO	-
4873	ZINC00223225	222	0.11001029589225265	NO	-
4874	ZINC01120740	1542	0.11000588038131223	NO	-
4875	ZINC02922850	2911	0.11000333424149074	NO	-
4876	ZINC01211955	1663	0.10997476699089531	NO	-
4877	ZINC00512923	538	0.1099610751024469	NO	-
4878	ZINC03061145	3010	0.10993191630345348	NO	-
4879	ZINC03391911	3335	0.1099165039361406	NO	-
4880	ZINC04413022	5420	0.10987432512720513	NO	-
4881	ZINC03351225	3232	0.10986544423998967	NO	-
4882	ZINC00818583	982	0.10985645184285359	NO	-
4883	ZINC02722853	2613	0.10982938745009854	NO	-
4884	ZINC02442974	2371	0.10982437335004898	NO	-
4885	ZINC02917320	2899	0.10977621237433337	NO	-
4886	ZINC01076972	1459	0.10975286823131933	NO	-
4887	ZINC02626229	2470	0.10975222271953891	NO	-
4888	ZINC01922269	1987	0.10974537568252159	NO	-
4889	ZINC01916412	1980	0.10972552686667907	NO	-
4890	ZINC03561716	3919	0.10967595644102772	NO	-
4891	ZINC01889791	1960	0.1096640391695447	NO	-
4892	ZINC03118076	3025	0.10965475517270504	NO	-
4893	ZINC02912816	2892	0.1096138201207621	NO	-
4894	ZINC00475150	505	0.10959894048390376	NO	-
4895	ZINC04317738	5348	0.10959313379873654	NO	-
4896	ZINC03403318	3405	0.10959311691394827	NO	-
4897	ZINC03592177	3989	0.10958439909084577	NO	-
4898	ZINC03867431	4616	0.1095725490178997	NO	-
4899	ZINC04465564	5492	0.1095725490178997	NO	-
4900	ZINC03510767	3779	0.10956221231425028	NO	-
4901	ZINC03859153	4533	0.10953952750721802	NO	-
4902	ZINC03497632	3714	0.10950834880390942	NO	-
4903	ZINC01811991	1947	0.10949421651224824	NO	-
4904	ZINC00131233	133	0.10942022354368082	NO	-
4905	ZINC00675670	751	0.10940763702811027	NO	-
4906	ZINC03568236	3951	0.10940471386101018	NO	-
4907	ZINC04358945	5393	0.1093790104978239	NO	-
4908	ZINC01654555	1912	0.10936098552563556	NO	-
4909	ZINC03397601	3365	0.10935625924588044	NO	-
4910	ZINC04492815	5561	0.10933740031447615	NO	-
4911	ZINC03357121	3246	0.10933409718593765	NO	-
4912	ZINC01069602	1448	0.10931643204369626	NO	-
4913	ZINC00037990	28	0.10929786587849147	NO	-
4914	ZINC03497639	3717	0.10929158865627278	NO	-
4915	ZINC03512722	3789	0.10927684102797797	NO	-
4916	ZINC00456417	488	0.10927557556573153	NO	-
4917	ZINC02427056	2349	0.10926827535032448	NO	-
4918	ZINC03384053	3305	0.10923087289657006	NO	-
4919	ZINC02625403	2468	0.10920601284988021	NO	-
4920	ZINC01466638	1852	0.10918329412989115	NO	-
4921	ZINC00475151	506	0.10916528965126694	NO	-
4922	ZINC03859111	4528	0.10914986783817397	NO	-
4923	ZINC00613093	641	0.10910477907803831	NO	-
4924	ZINC01651045	1910	0.10910305420705425	NO	-
4925	ZINC04250179	5280	0.10907631767731363	NO	-
4926	ZINC03592175	3988	0.10903011665025561	NO	-
4927	ZINC03400098	3373	0.10898978137298385	NO	-
4928	ZINC03452490	3548	0.10890414950798366	NO	-
4929	ZINC02888419	2881	0.10889661877611653	NO	-
4930	ZINC03505566	3741	0.10888541260631121	NO	-
4931	ZINC03504382	3739	0.10885545102594447	NO	-
4932	ZINC03405354	3410	0.10885522635762264	NO	-
4933	ZINC00725272	808	0.10884668626113662	NO	-
4934	ZINC04281720	5331	0.10874295756452627	NO	-
4935	ZINC03867973	4701	0.10872086771548772	NO	-
4936	ZINC00930760	1192	0.10870790898812055	NO	-
4937	ZINC00779484	876	0.10870553659014127	NO	-
4938	ZINC03458969	3569	0.10868579601926832	NO	-
4939	ZINC02341966	2269	0.10865831304517427	NO	-
4940	ZINC02620860	2453	0.10861849817651772	NO	-
4941	ZINC01984064	2103	0.10859986170147906	NO	-
4942	ZINC00976215	1266	0.1085717030248689	NO	-
4943	ZINC03854771	4340	0.10856140679799563	NO	-
4944	ZINC02970281	2936	0.10854851130620236	NO	-
4945	ZINC03853042	4223	0.10853751855960578	NO	-
4946	ZINC04233431	5248	0.10853188452371115	NO	-
4947	ZINC03458965	3568	0.10850207242001429	NO	-
4948	ZINC03400743	3387	0.10850094941230526	NO	-
4949	ZINC03987698	5071	0.10844223037167387	NO	-
4950	ZINC02622285	2457	0.10842108407123198	NO	-
4951	ZINC01922303	1989	0.10841866258573919	NO	-
4952	ZINC00784846	888	0.10838484527996692	NO	-
4953	ZINC03867439	4617	0.10837090319075467	NO	-
4954	ZINC02948987	2923	0.10835281677638098	NO	-
4955	ZINC03477080	3624	0.10835233196408862	NO	-
4956	ZINC02710885	2576	0.10835189030684976	NO	-
4957	ZINC03832256	64	0.1083351320326263	YES	6
4958	ZINC03975217	4991	0.10832209050875416	NO	-
4959	ZINC03854534	4318	0.1082858529295883	NO	-
4960	ZINC02820395	2791	0.10828457230855637	NO	-
4961	ZINC02810541	2781	0.10828297750924211	NO	-
4962	ZINC00738230	816	0.10825884584911279	NO	-
4963	ZINC02649318	2520	0.10824331511414523	NO	-
4964	ZINC00503020	522	0.10824186921191273	NO	-
4965	ZINC00514508	541	0.10823209865510346	NO	-
4966	ZINC01981704	2092	0.10822869242146417	NO	-
4967	ZINC03849443	4097	0.1082252760133185	NO	-
4968	ZINC01981681	2085	0.10822274187818612	NO	-
4969	ZINC00456416	487	0.10822222151362965	NO	-
4970	ZINC02738622	2633	0.10820305760967269	NO	-
4971	ZINC01981680	2084	0.10817183192077104	NO	-
4972	ZINC00194533	203	0.10816858440806189	NO	-
4973	ZINC03991952	5079	0.1081492785597207	NO	-
4974	ZINC04375779	5405	0.10812492081148954	NO	-
4975	ZINC00413248	404	0.10810752497025343	NO	-
4976	ZINC00703495	776	0.10806169956360281	NO	-
4977	ZINC01366555	1766	0.10805386039031932	NO	-
4978	ZINC01231510	1686	0.10804010098476549	NO	-
4979	ZINC01153552	1605	0.10801597164255586	NO	-
4980	ZINC03969290	4878	0.10796826174329589	NO	-
4981	ZINC03594604	4000	0.10796551431768743	NO	-
4982	ZINC03329555	3194	0.10789201025535511	NO	-
4983	ZINC03855553	4384	0.10788493789433092	NO	-
4984	ZINC00047996	41	0.10788246235129606	NO	-
4985	ZINC01981271	2070	0.10787721600016523	NO	-
4986	ZINC03970489	4926	0.10783671112261196	NO	-
4987	ZINC04060796	5135	0.10783580210756405	NO	-
4988	ZINC03815532	70	0.1078314384069921	YES	8
4989	ZINC03419629	3453	0.1078306394147614	NO	-
4990	ZINC04465359	5484	0.1078293956966597	NO	-
4991	ZINC03523161	3821	0.10776255796783663	NO	-
4992	ZINC00622127	663	0.10775627494202347	NO	-
4993	ZINC03579676	3972	0.10773708356488125	NO	-
4994	ZINC02970296	2938	0.10771135886765529	NO	-
4995	ZINC04465269	5480	0.1076937539740177	NO	-
4996	ZINC04193509	5220	0.10768265620942889	NO	-
4997	ZINC03499617	3731	0.10764594619678931	NO	-
4998	ZINC04231145	5243	0.10764136978473693	NO	-
4999	ZINC00147343	153	0.10763838381163042	NO	-
5000	ZINC02457107	2384	0.10763371387908102	NO	-
5001	ZINC04094763	5154	0.10763205147214006	NO	-
5002	ZINC00107103	99	0.10761384643679794	NO	-
5003	ZINC03658888	4053	0.10757258022464225	NO	-
5004	ZINC00797003	920	0.10754493460823193	NO	-
5005	ZINC02624455	2463	0.10747510284233315	NO	-
5006	ZINC03849399	4096	0.10747077706611098	NO	-
5007	ZINC01012570	1315	0.10746234801015402	NO	-
5008	ZINC03989515	5076	0.10746193812586549	NO	-
5009	ZINC01922897	1997	0.10743147189163324	NO	-
5010	ZINC01000651	1290	0.10742358883042438	NO	-
5011	ZINC03902127	4817	0.10742005342433379	NO	-
5012	ZINC03852527	4189	0.10741498738717237	NO	-
5013	ZINC03592129	3986	0.10738940864228418	NO	-
5014	ZINC01658193	1913	0.10737553922166572	NO	-
5015	ZINC03867635	4643	0.10736073852001213	NO	-
5016	ZINC03524060	3826	0.10734518253813476	NO	-
5017	ZINC00677242	755	0.10732855286119232	NO	-
5018	ZINC02978002	2949	0.10732248306989935	NO	-
5019	ZINC03497636	3716	0.10728440324901053	NO	-
5020	ZINC03857578	4449	0.10726700560332987	NO	-
5021	ZINC02779090	2681	0.10726262233017442	NO	-
5022	ZINC00681594	760	0.10724955381158092	NO	-
5023	ZINC02336668	2267	0.10723264301627514	NO	-
5024	ZINC00225037	230	0.1072323585213719	NO	-
5025	ZINC03977711	5022	0.10721359711130721	NO	-
5026	ZINC02770079	2675	0.1072034151185632	NO	-
5027	ZINC01466635	1850	0.10720013437005958	NO	-
5028	ZINC03432967	3497	0.10719771738451891	NO	-
5029	ZINC03850993	4128	0.10719703165339503	NO	-
5030	ZINC04162507	5197	0.10718552083149212	NO	-
5031	ZINC02664780	2554	0.1071606531134507	NO	-
5032	ZINC00953584	1240	0.10714493387509041	NO	-
5033	ZINC03379471	3285	0.10712872351913226	NO	-
5034	ZINC03563820	3926	0.10712640681871315	NO	-
5035	ZINC00634935	697	0.10711228020214617	NO	-
5036	ZINC03867940	4678	0.10711164150791737	NO	-
5037	ZINC03891077	4782	0.10710207878998915	NO	-
5038	ZINC03368562	3269	0.10708088838776002	NO	-
5039	ZINC03853608	4271	0.1070710883193574	NO	-
5040	ZINC00931540	1193	0.10704787195043582	NO	-
5041	ZINC00931540	1194	0.10704787195043582	NO	-
5042	ZINC00981524	1273	0.10704186478266149	NO	-
5043	ZINC02627329	2473	0.10698987409447568	NO	-
5044	ZINC04246552	5261	0.106967603237749	NO	-
5045	ZINC01421513	1800	0.10694961839112907	NO	-
5046	ZINC03368559	3268	0.10692899051631427	NO	-
5047	ZINC03821073	4088	0.10689573667313389	NO	-
5048	ZINC00613914	647	0.10689461587021372	NO	-
5049	ZINC03892661	4790	0.10681060825502631	NO	-
5050	ZINC01823147	1950	0.10681043854336912	NO	-
5051	ZINC00706822	780	0.10678046642312508	NO	-
5052	ZINC03479240	3636	0.10677229666401901	NO	-
5053	ZINC00628014	671	0.10676385600737384	NO	-
5054	ZINC04000762	5103	0.10676131266676567	NO	-
5055	ZINC03866984	4590	0.10674046597421741	NO	-
5056	ZINC03416368	3445	0.10668525694079893	NO	-
5057	ZINC00477288	509	0.10667479406197257	NO	-
5058	ZINC03970782	4935	0.10667459739092253	NO	-
5059	ZINC01255910	1695	0.10661931359773652	NO	-
5060	ZINC01255910	1696	0.10661931359773652	NO	-
5061	ZINC01184046	1629	0.10661700090773922	NO	-
5062	ZINC00130658	131	0.10661565671922862	NO	-
5063	ZINC03436706	3523	0.10660730901855435	NO	-
5064	ZINC02738624	2634	0.10657991943640453	NO	-
5065	ZINC00077145	73	0.10654812484858706	NO	-
5066	ZINC01637408	1905	0.10654752756370414	NO	-
5067	ZINC01962514	2046	0.10654483678174899	NO	-
5068	ZINC03211165	3053	0.10654331892814116	NO	-
5069	ZINC03765562	4069	0.10653863903285878	NO	-
5070	ZINC03424721	3484	0.10653618469846725	NO	-
5071	ZINC04292111	5335	0.10653459826008102	NO	-
5072	ZINC03512719	3788	0.10652808944417919	NO	-
5073	ZINC03970781	4934	0.10650303601748425	NO	-
5074	ZINC01922267	1986	0.10649306814728007	NO	-
5075	ZINC02753898	2646	0.10648062544697826	NO	-
5076	ZINC02873656	2855	0.10647348408164034	NO	-
5077	ZINC02873656	2856	0.10647348408164034	NO	-
5078	ZINC03341950	3216	0.10646745369498263	NO	-
5079	ZINC03970775	4929	0.10645595087482909	NO	-
5080	ZINC01098116	1501	0.10645555175441933	NO	-
5081	ZINC01511986	1889	0.1064548095220325	NO	-
5082	ZINC03497792	3724	0.10645322261529365	NO	-
5083	ZINC03853137	4241	0.10645083648608845	NO	-
5084	ZINC03851861	4176	0.10640023698494967	NO	-
5085	ZINC03579743	3976	0.10635223600787784	NO	-
5086	ZINC04338408	5359	0.10628873198642558	NO	-
5087	ZINC03339573	3208	0.10621177782531442	NO	-
5088	ZINC02976142	2947	0.10621100299043533	NO	-
5089	ZINC04459499	5450	0.10620061549060318	NO	-
5090	ZINC03867508	4628	0.10619556437479252	NO	-
5091	ZINC03379568	3287	0.10618521782725562	NO	-
5092	ZINC00810433	955	0.10618311083095569	NO	-
5093	ZINC01775908	1934	0.10617233952128013	NO	-
5094	ZINC02064574	2120	0.10616419471914866	NO	-
5095	ZINC03400915	3394	0.10615536301761767	NO	-
5096	ZINC01044172	1385	0.10615206683738755	NO	-
5097	ZINC01424298	1803	0.10612377599011834	NO	-
5098	ZINC02644246	2509	0.10612365052076408	NO	-
5099	ZINC01056990	1413	0.1061116024189584	NO	-
5100	ZINC03436209	3513	0.10607910038122786	NO	-
5101	ZINC00651621	724	0.10607846390821402	NO	-
5102	ZINC03867380	4609	0.10606503570733727	NO	-
5103	ZINC02192284	2161	0.10605869244062617	NO	-
5104	ZINC01135642	1584	0.10605292750848923	NO	-
5105	ZINC03548854	3859	0.1060097678644961	NO	-
5106	ZINC04597417	5588	0.10600703483273921	NO	-
5107	ZINC00832591	1003	0.10599388814043458	NO	-
5108	ZINC00629479	682	0.10597731886324083	NO	-
5109	ZINC03857614	4453	0.10596612649008838	NO	-
5110	ZINC03648903	4044	0.10592490078305301	NO	-
5111	ZINC03972233	4978	0.1059102480441512	NO	-
5112	ZINC01127431	1561	0.10590419312801141	NO	-
5113	ZINC03851525	4158	0.10585388092219035	NO	-
5114	ZINC04347001	5365	0.10583550539412434	NO	-
5115	ZINC03510769	3780	0.10579094769890979	NO	-
5116	ZINC02651970	2528	0.10578962003455164	NO	-
5117	ZINC03852911	4216	0.10578401740403774	NO	-
5118	ZINC01053406	1396	0.10578291829791056	NO	-
5119	ZINC04622872	5593	0.10575963611494908	NO	-
5120	ZINC01981112	2060	0.10573780054560332	NO	-
5121	ZINC01773784	1932	0.10570483150424223	NO	-
5122	ZINC02302845	2249	0.10570215415568004	NO	-
5123	ZINC03495769	3691	0.10567067530283815	NO	-
5124	ZINC03386530	3318	0.10560973210147087	NO	-
5125	ZINC01019042	1324	0.10560948295025065	NO	-
5126	ZINC03413016	3438	0.10560596061398027	NO	-
5127	ZINC03892927	4807	0.10559683626058446	NO	-
5128	ZINC02990052	2954	0.10555896160515119	NO	-
5129	ZINC02768229	2673	0.105526848750507	NO	-
5130	ZINC00617992	655	0.10550247737841938	NO	-
5131	ZINC03857615	4454	0.10546870112517095	NO	-
5132	ZINC00626464	668	0.1054673464754777	NO	-
5133	ZINC02802649	2761	0.10546456119107028	NO	-
5134	ZINC03231140	3084	0.10537269917710129	NO	-
5135	ZINC00077140	72	0.10525985204551812	NO	-
5136	ZINC00634935	698	0.10523596521711175	NO	-
5137	ZINC01443125	1838	0.10521799039216896	NO	-
5138	ZINC02978000	2948	0.10519243983754088	NO	-
5139	ZINC02996577	2956	0.10516952912588935	NO	-
5140	ZINC00501896	517	0.10514659959574078	NO	-
5141	ZINC02883566	2872	0.10510760451606238	NO	-
5142	ZINC00846531	1017	0.10508657432458976	NO	-
5143	ZINC02657457	2536	0.10506508642783696	NO	-
5144	ZINC03982832	5030	0.1050519064129819	NO	-
5145	ZINC03266347	3130	0.10504542792052907	NO	-
5146	ZINC02730278	2622	0.10501977362627302	NO	-
5147	ZINC03967675	4858	0.10499982641093249	NO	-
5148	ZINC03497634	3715	0.10495954002612273	NO	-
5149	ZINC01145246	1595	0.10491164018412254	NO	-
5150	ZINC00448630	479	0.10490588482148021	NO	-
5151	ZINC01364378	1756	0.10490195549107945	NO	-
5152	ZINC01893033	1968	0.10486614294833474	NO	-
5153	ZINC04193510	5221	0.10485957538560015	NO	-
5154	ZINC04406327	5416	0.10485132701628078	NO	-
5155	ZINC01002089	1298	0.10484697497934191	NO	-
5156	ZINC00867701	1063	0.10483422698830876	NO	-
5157	ZINC04255376	5298	0.10478958242421493	NO	-
5158	ZINC03559720	3914	0.10477221228835405	NO	-
5159	ZINC03815485	74	0.10468851396339526	YES	9
5160	ZINC03892655	4789	0.1046821158469944	NO	-
5161	ZINC02212578	2196	0.10459938065577526	NO	-
5162	ZINC00846530	1016	0.10457724026009543	NO	-
5163	ZINC03500786	3734	0.10452728590076835	NO	-
5164	ZINC01084872	1484	0.10452296363073188	NO	-
5165	ZINC00879307	1103	0.10451264651073197	NO	-
5166	ZINC01140489	1588	0.10444498817630594	NO	-
5167	ZINC03868298	4724	0.10442800226830046	NO	-
5168	ZINC01189477	1639	0.10439900240599842	NO	-
5169	ZINC00930652	1191	0.10433392268719208	NO	-
5170	ZINC04484723	5547	0.10433343677243806	NO	-
5171	ZINC03970353	4913	0.10431889255923336	NO	-
5172	ZINC04170917	5207	0.10431041774047517	NO	-
5173	ZINC03579636	3970	0.10430240807265052	NO	-
5174	ZINC01981407	2078	0.10427286174266252	NO	-
5175	ZINC03867245	4603	0.10422471779983833	NO	-
5176	ZINC03256933	3125	0.10422325036749777	NO	-
5177	ZINC00779351	864	0.10421056876481923	NO	-
5178	ZINC03563825	3928	0.10418167038300995	NO	-
5179	ZINC01981682	2086	0.10412056424625346	NO	-
5180	ZINC03477101	3625	0.10410202660257407	NO	-
5181	ZINC03366649	3260	0.1040917735081015	NO	-
5182	ZINC03528026	3833	0.10402760060565852	NO	-
5183	ZINC03983270	5044	0.10402342745430858	NO	-
5184	ZINC03853604	4269	0.10400467111733779	NO	-
5185	ZINC02223039	2205	0.10397312109871303	NO	-
5186	ZINC00632567	688	0.10392168633519351	NO	-
5187	ZINC03815557	45	0.10389204655751405	YES	4
5188	ZINC03867948	4684	0.10387052508318503	NO	-
5189	ZINC03280167	3138	0.10384781743760158	NO	-
5190	ZINC03255501	3124	0.10375599223798904	NO	-
5191	ZINC02912814	2891	0.1037385281014805	NO	-
5192	ZINC03866685	4578	0.10363426671472965	NO	-
5193	ZINC03432962	3496	0.1036265209325911	NO	-
5194	ZINC03294179	3156	0.1036204660058932	NO	-
5195	ZINC02624455	2464	0.10361774515718078	NO	-
5196	ZINC02962039	2930	0.10361215567520961	NO	-
5197	ZINC02346017	2271	0.10359885768380124	NO	-
5198	ZINC03512246	3786	0.10359281966264217	NO	-
5199	ZINC03495962	3694	0.10358083287299719	NO	-
5200	ZINC01144093	1593	0.10357556882152899	NO	-
5201	ZINC04248669	5266	0.10357113135561967	NO	-
5202	ZINC00646392	719	0.10352072764080925	NO	-
5203	ZINC01181311	1627	0.10349060683727632	NO	-
5204	ZINC03400654	3385	0.1034678149183606	NO	-
5205	ZINC03579741	3975	0.10346672147570966	NO	-
5206	ZINC03397048	3356	0.103459855970453	NO	-
5207	ZINC00784846	887	0.1034359289459586	NO	-
5208	ZINC04623039	5594	0.10342641722061131	NO	-
5209	ZINC04464240	5458	0.10339380751627002	NO	-
5210	ZINC00629479	683	0.1033704832318122	NO	-
5211	ZINC00106255	98	0.10335301323178393	NO	-
5212	ZINC01084870	1483	0.10333646197866907	NO	-
5213	ZINC03047384	3001	0.10331868923199596	NO	-
5214	ZINC01362281	1750	0.10331687946165537	NO	-
5215	ZINC03854616	4325	0.1032954326213853	NO	-
5216	ZINC00617991	654	0.10329438406908888	NO	-
5217	ZINC01362280	1749	0.10328875324232922	NO	-
5218	ZINC02524238	2424	0.10320751854602324	NO	-
5219	ZINC03524613	3829	0.10319180886668612	NO	-
5220	ZINC03853396	4257	0.10317286758945389	NO	-
5221	ZINC03850877	4122	0.10316099959599002	NO	-
5222	ZINC02446747	2374	0.10315392961948305	NO	-
5223	ZINC03633117	4035	0.10311862994105579	NO	-
5224	ZINC04094763	5156	0.10306804913401169	NO	-
5225	ZINC04094763	5155	0.10305508893727379	NO	-
5226	ZINC02259006	2231	0.10301240541684654	NO	-
5227	ZINC03854799	4342	0.10299483052105737	NO	-
5228	ZINC03969734	4905	0.10295435007232673	NO	-
5229	ZINC03594183	3999	0.10288370628079141	NO	-
5230	ZINC03250461	3117	0.10286746711557276	NO	-
5231	ZINC03400746	3388	0.10282428387722754	NO	-
5232	ZINC03970907	4951	0.10281803733211128	NO	-
5233	ZINC03553959	3884	0.10281243738068231	NO	-
5234	ZINC00986080	1276	0.10280688599553389	NO	-
5235	ZINC02617525	2443	0.10279566855352094	NO	-
5236	ZINC03892665	4791	0.10279397101311788	NO	-
5237	ZINC02388400	2305	0.10277997979098547	NO	-
5238	ZINC01206793	1653	0.10277985507546986	NO	-
5239	ZINC02861394	2827	0.10275957239819353	NO	-
5240	ZINC03486031	3669	0.10275025716186836	NO	-
5241	ZINC03433005	3498	0.10274554529685469	NO	-
5242	ZINC01056988	1412	0.10271985490507171	NO	-
5243	ZINC00883254	1121	0.10267678865575917	NO	-
5244	ZINC00883254	1122	0.10267678865575917	NO	-
5245	ZINC00083956	78	0.10258729400397767	NO	-
5246	ZINC03868552	4731	0.10255313098654066	NO	-
5247	ZINC02232900	2219	0.10253687214473656	NO	-
5248	ZINC03854625	4327	0.1025131427654955	NO	-
5249	ZINC00879307	1104	0.10247190216598898	NO	-
5250	ZINC02205377	2187	0.10245319849631633	NO	-
5251	ZINC03524138	3827	0.10244099738252654	NO	-
5252	ZINC00980414	1270	0.10243431388961656	NO	-
5253	ZINC03991947	5078	0.1023919208590363	NO	-
5254	ZINC02339549	2268	0.10238897110876018	NO	-
5255	ZINC00150851	167	0.10238786930734638	NO	-
5256	ZINC01218047	1670	0.10236862420420573	NO	-
5257	ZINC01473181	1858	0.10233906816523465	NO	-
5258	ZINC01780008	1937	0.10229362084911277	NO	-
5259	ZINC00683037	763	0.10227387785566922	NO	-
5260	ZINC04622622	5591	0.10220688053020703	NO	-
5261	ZINC01224249	1675	0.10219970383450828	NO	-
5262	ZINC02846020	2808	0.10218187502659924	NO	-
5263	ZINC02143931	2149	0.10216296892714888	NO	-
5264	ZINC03386751	3319	0.10211559342306954	NO	-
5265	ZINC00530228	559	0.10211348433676103	NO	-
5266	ZINC01977141	2054	0.10209811360733573	NO	-
5267	ZINC01426830	1810	0.10208274395817635	NO	-
5268	ZINC02778234	2680	0.10207998994550024	NO	-
5269	ZINC02970282	2937	0.10207726942326764	NO	-
5270	ZINC03495959	3693	0.10193887076817688	NO	-
5271	ZINC03866929	4588	0.10190075230174717	NO	-
5272	ZINC03391827	3333	0.10187515433892722	NO	-
5273	ZINC00879617	1106	0.10185961129130344	NO	-
5274	ZINC03528676	3834	0.10183109373119333	NO	-
5275	ZINC03375587	3280	0.10181412636085473	NO	-
5276	ZINC02635274	2496	0.10180897258673859	NO	-
5277	ZINC00891059	1129	0.10178738416178723	NO	-
5278	ZINC00891059	1130	0.10178738416178723	NO	-
5279	ZINC00846529	1015	0.10177221422954111	NO	-
5280	ZINC03968198	4859	0.10174980617624635	NO	-
5281	ZINC02224635	2212	0.10172703182452555	NO	-
5282	ZINC02610625	2437	0.10170651079230536	NO	-
5283	ZINC03563826	3929	0.10167265593792181	NO	-
5284	ZINC01778271	1935	0.10166178013069267	NO	-
5285	ZINC03379571	3288	0.10164272778529752	NO	-
5286	ZINC03969587	4903	0.10163980059870792	NO	-
5287	ZINC03873470	4743	0.10163522464743512	NO	-
5288	ZINC01238957	1688	0.10160887048237031	NO	-
5289	ZINC03854852	4348	0.10160496494277683	NO	-
5290	ZINC03834038	73	0.10156153291851573	YES	9
5291	ZINC04308468	5344	0.10154795268831843	NO	-
5292	ZINC00715346	795	0.10154160640941419	NO	-
5293	ZINC01981700	2088	0.10153752078427304	NO	-
5294	ZINC03992792	5086	0.1014956186335134	NO	-
5295	ZINC01288187	1709	0.10148419448116969	NO	-
5296	ZINC03970786	4939	0.10147869334624751	NO	-
5297	ZINC01442534	1836	0.1014227365991289	NO	-
5298	ZINC03465285	3586	0.1014126324691988	NO	-
5299	ZINC01922043	1984	0.10137363075984587	NO	-
5300	ZINC03551250	3877	0.10134046971248055	NO	-
5301	ZINC03867250	4605	0.10133844394318192	NO	-
5302	ZINC03970482	4924	0.10129881864216941	NO	-
5303	ZINC03860126	4560	0.10128968857629664	NO	-
5304	ZINC04468235	5513	0.10128945342918422	NO	-
5305	ZINC03852657	4202	0.10128844573296653	NO	-
5306	ZINC03379623	3289	0.10128566831753547	NO	-
5307	ZINC01981406	2077	0.10122569008616095	NO	-
5308	ZINC03970778	4932	0.10121506470857707	NO	-
5309	ZINC03859529	4548	0.1012052961035952	NO	-
5310	ZINC03393671	3340	0.10117599841700686	NO	-
5311	ZINC01176693	1626	0.10115429901138119	NO	-
5312	ZINC04465537	5491	0.101105963815009	NO	-
5313	ZINC01909287	1977	0.10109804594092875	NO	-
5314	ZINC00779357	866	0.10109290662511357	NO	-
5315	ZINC03852774	4205	0.10108683383808442	NO	-
5316	ZINC01185601	1633	0.10107156174637856	NO	-
5317	ZINC00502838	519	0.10101064379238588	NO	-
5318	ZINC01782233	1941	0.10096976009234164	NO	-
5319	ZINC00223760	226	0.10095717306552064	NO	-
5320	ZINC03384958	3309	0.10094902915651788	NO	-
5321	ZINC00883038	1118	0.10092770151769073	NO	-
5322	ZINC00970304	1255	0.10087801467563812	NO	-
5323	ZINC00150850	166	0.10085115984920237	NO	-
5324	ZINC03497503	3713	0.10078122667252386	NO	-
5325	ZINC03970777	4931	0.10077675806842795	NO	-
5326	ZINC00955259	1244	0.10077669772200262	NO	-
5327	ZINC00660004	732	0.10075916834781683	NO	-
5328	ZINC03400657	3386	0.10058357541608412	NO	-
5329	ZINC00417980	422	0.10057424134690762	NO	-
5330	ZINC03993142	5094	0.10048353835384216	NO	-
5331	ZINC02800768	2759	0.10044315795848027	NO	-
5332	ZINC01981679	2083	0.10033243476519105	NO	-
5333	ZINC03435692	3505	0.10031505415359314	NO	-
5334	ZINC02645359	2512	0.10031409091014858	NO	-
5335	ZINC03858411	4486	0.10031132790286679	NO	-
5336	ZINC00629179	678	0.10027839621178948	NO	-
5337	ZINC01421514	1801	0.10025618419625124	NO	-
5338	ZINC03553126	3880	0.10025478419639709	NO	-
5339	ZINC03970785	4938	0.10024951672167917	NO	-
5340	ZINC03351437	3234	0.10024387668351949	NO	-
5341	ZINC03563822	3927	0.10023594782603076	NO	-
5342	ZINC03260148	3126	0.10014947193547902	NO	-
5343	ZINC03593467	3994	0.10011621082293645	NO	-
5344	ZINC00641448	705	0.10007335295674334	NO	-
5345	ZINC01210700	1660	0.10001263102007191	NO	-
5346	ZINC03968988	4872	0.09997332764425641	NO	-
5347	ZINC00725273	809	0.09996267208157843	NO	-
5348	ZINC00512923	539	0.0999498357957932	NO	-
5349	ZINC03424518	3480	0.09993635396777349	NO	-
5350	ZINC00191071	198	0.09993485587924593	NO	-
5351	ZINC03858513	4497	0.09988193444290314	NO	-
5352	ZINC03854801	4343	0.09980450625932702	NO	-
5353	ZINC03518795	3810	0.09980197448198579	NO	-
5354	ZINC01459248	1842	0.09979629323245602	NO	-
5355	ZINC00632665	690	0.09978224233857451	NO	-
5356	ZINC00738237	817	0.09977793893047465	NO	-
5357	ZINC03594181	3998	0.09976085584147462	NO	-
5358	ZINC02763320	2667	0.0997377314570786	NO	-
5359	ZINC04220741	5225	0.09972405799773823	NO	-
5360	ZINC03355481	3240	0.09969237713684165	NO	-
5361	ZINC00790309	893	0.0996803289156144	NO	-
5362	ZINC00790309	894	0.0996803289156144	NO	-
5363	ZINC00641446	704	0.09965768477747183	NO	-
5364	ZINC03549110	3862	0.09959867023265705	NO	-
5365	ZINC01199658	1644	0.09959639227732714	NO	-
5366	ZINC00641539	706	0.09955986137360193	NO	-
5367	ZINC00014626	6	0.09954540590400468	NO	-
5368	ZINC03307566	3169	0.0994892402623556	NO	-
5369	ZINC03533008	3844	0.09944803234376882	NO	-
5370	ZINC03970384	4914	0.09944624985723398	NO	-
5371	ZINC03419577	3452	0.09942853333149622	NO	-
5372	ZINC03970789	4942	0.09942189621848088	NO	-
5373	ZINC00556114	576	0.09938176462100412	NO	-
5374	ZINC04124048	5176	0.09937707381413785	NO	-
5375	ZINC03417823	3446	0.09936967079494291	NO	-
5376	ZINC02800619	2758	0.09935111285192538	NO	-
5377	ZINC01366780	1767	0.0992795916484806	NO	-
5378	ZINC01763413	1929	0.09927825214504689	NO	-
5379	ZINC03479357	3641	0.09917353768384027	NO	-
5380	ZINC01466556	1846	0.09914987720928065	NO	-
5381	ZINC00987284	1278	0.09909696214780198	NO	-
5382	ZINC04233481	5249	0.09894284664676417	NO	-
5383	ZINC00503066	523	0.09891669922701665	NO	-
5384	ZINC03559735	3915	0.09880939527525574	NO	-
5385	ZINC02214264	2201	0.09880668270938024	NO	-
5386	ZINC03288205	3146	0.09876961893757524	NO	-
5387	ZINC03853607	4270	0.09876069163612158	NO	-
5388	ZINC03568202	3950	0.09874399547768987	NO	-
5389	ZINC04514292	5574	0.0987006239926352	NO	-
5390	ZINC03968989	4873	0.09864535398095789	NO	-
5391	ZINC03517810	3809	0.09863849454524583	NO	-
5392	ZINC03403320	3406	0.09863097298072616	NO	-
5393	ZINC03970791	4944	0.098616037748237	NO	-
5394	ZINC03486029	3668	0.09852592115355635	NO	-
5395	ZINC03892684	4795	0.09847956196124144	NO	-
5396	ZINC04465362	5485	0.09847956196124144	NO	-
5397	ZINC02326450	2259	0.09841835782716976	NO	-
5398	ZINC03963880	4851	0.09841148732665662	NO	-
5399	ZINC03558947	3901	0.09839781705804841	NO	-
5400	ZINC02712872	2582	0.09836742259854893	NO	-
5401	ZINC03970788	4941	0.09834185403113942	NO	-
5402	ZINC00779312	860	0.09831430721538237	NO	-
5403	ZINC03579706	3973	0.09823767993414963	NO	-
5404	ZINC03524059	3825	0.09819319047200531	NO	-
5405	ZINC03854713	4333	0.09814225499214306	NO	-
5406	ZINC03396925	3355	0.09813174548499942	NO	-
5407	ZINC03867950	4689	0.09812165655344803	NO	-
5408	ZINC01185600	1632	0.09801325827273868	NO	-
5409	ZINC01981510	2079	0.0980132236275765	NO	-
5410	ZINC03982847	5031	0.0979194506783272	NO	-
5411	ZINC04256180	5302	0.0978876312362088	NO	-
5412	ZINC00033020	24	0.09787885344782338	NO	-
5413	ZINC03505569	3742	0.09786523536320314	NO	-
5414	ZINC00879617	1105	0.09785362811032038	NO	-
5415	ZINC03388582	3323	0.09783250567942552	NO	-
5416	ZINC04628160	5597	0.09780729298134615	NO	-
5417	ZINC00382739	373	0.09779481284066861	NO	-
5418	ZINC03436428	3516	0.09778700113559428	NO	-
5419	ZINC03970790	4943	0.0977402499285995	NO	-
5420	ZINC02495281	2405	0.09773037228113259	NO	-
5421	ZINC00973325	1259	0.09772408376467932	NO	-
5422	ZINC03873750	4747	0.09766833926798546	NO	-
5423	ZINC03854261	4308	0.09761074173763051	NO	-
5424	ZINC03335470	3202	0.09756263479826649	NO	-
5425	ZINC03856515	4402	0.09752061352273465	NO	-
5426	ZINC03466207	3590	0.09751345722570924	NO	-
5427	ZINC03851634	4166	0.09749076100075409	NO	-
5428	ZINC03970484	4925	0.09742729340978269	NO	-
5429	ZINC03592188	3990	0.09739023558705068	NO	-
5430	ZINC02278207	2237	0.09733407760766673	NO	-
5431	ZINC03039900	2981	0.09729036116402769	NO	-
5432	ZINC03854711	4332	0.09725485829867615	NO	-
5433	ZINC03889476	4756	0.0972471462419733	NO	-
5434	ZINC03436497	3521	0.0972085145141875	NO	-
5435	ZINC03970792	4945	0.09716854588123355	NO	-
5436	ZINC01911923	1978	0.09715833569647951	NO	-
5437	ZINC00419937	425	0.09714291077906043	NO	-
5438	ZINC00641036	703	0.09711669912041343	NO	-
5439	ZINC03969733	4904	0.09711472381082345	NO	-
5440	ZINC02712843	2578	0.09711448700277463	NO	-
5441	ZINC03496094	3696	0.09710166047256326	NO	-
5442	ZINC03853749	4279	0.0971009092674321	NO	-
5443	ZINC01145147	1594	0.09702364864906304	NO	-
5444	ZINC01063751	1438	0.09695338895669445	NO	-
5445	ZINC03972267	4980	0.09693315081376386	NO	-
5446	ZINC01485752	1860	0.09690726063442988	NO	-
5447	ZINC03302074	3162	0.09690572795431686	NO	-
5448	ZINC00456201	486	0.09688635611039283	NO	-
5449	ZINC03443828	3533	0.09684429973696237	NO	-
5450	ZINC01346122	1734	0.09683979148876003	NO	-
5451	ZINC01116906	1537	0.0967970514636418	NO	-
5452	ZINC00556598	578	0.09670687294891488	NO	-
5453	ZINC02625404	2469	0.09668351010375675	NO	-
5454	ZINC04484701	5544	0.09665791638972378	NO	-
5455	ZINC03466203	3589	0.09653137420432503	NO	-
5456	ZINC03027548	2968	0.09647535176489211	NO	-
5457	ZINC04284902	5332	0.09645416138146674	NO	-
5458	ZINC04485959	5552	0.0964164645443686	NO	-
5459	ZINC01637446	1906	0.09641112309136124	NO	-
5460	ZINC04415498	5424	0.09637334096459359	NO	-
5461	ZINC03815527	71	0.09634349485028003	YES	8
5462	ZINC03475456	3600	0.09617413289447227	NO	-
5463	ZINC03970787	4940	0.09615657179280068	NO	-
5464	ZINC01830301	1951	0.09601934326525795	NO	-
5465	ZINC03513502	3793	0.09601694175388469	NO	-
5466	ZINC03850824	4116	0.09600324733784954	NO	-
5467	ZINC02358421	2283	0.09597620630284985	NO	-
5468	ZINC03538397	3852	0.09596499794687058	NO	-
5469	ZINC03853363	4255	0.09589032037045805	NO	-
5470	ZINC03855179	4380	0.0958788574096533	NO	-
5471	ZINC03088736	3017	0.09583763297082491	NO	-
5472	ZINC04256179	5300	0.09582219190144242	NO	-
5473	ZINC03856161	4393	0.09581565524090535	NO	-
5474	ZINC03476080	3615	0.09579226356513659	NO	-
5475	ZINC03867965	4694	0.09572708838439514	NO	-
5476	ZINC02813883	2784	0.09560957913878317	NO	-
5477	ZINC03512248	3787	0.09547722255968426	NO	-
5478	ZINC02426380	2342	0.09545504045931755	NO	-
5479	ZINC03333257	3201	0.09544518452838205	NO	-
5480	ZINC03436022	3509	0.09543366328292453	NO	-
5481	ZINC01516749	1896	0.09538018650705095	NO	-
5482	ZINC00938928	1203	0.09533485901663342	NO	-
5483	ZINC00873185	1093	0.09532165802139018	NO	-
5484	ZINC03854636	4328	0.09529021209539498	NO	-
5485	ZINC00951541	1234	0.09527848091436225	NO	-
5486	ZINC03858873	4513	0.09527482653933379	NO	-
5487	ZINC03856347	4399	0.09523916507408403	NO	-
5488	ZINC03857410	4437	0.09519770706613995	NO	-
5489	ZINC00512923	537	0.09517264932381173	NO	-
5490	ZINC03854453	4314	0.09517233157282474	NO	-
5491	ZINC03778770	4071	0.09516105024751949	NO	-
5492	ZINC03867962	4692	0.09513323536530065	NO	-
5493	ZINC03305320	3164	0.09507796530596765	NO	-
5494	ZINC03422556	3476	0.09504829715304176	NO	-
5495	ZINC00511483	534	0.09503284020993756	NO	-
5496	ZINC01464479	1844	0.0950081930199995	NO	-
5497	ZINC03992991	5090	0.09476225562068598	NO	-
5498	ZINC03970774	4928	0.09469953911864548	NO	-
5499	ZINC01442728	1837	0.09469308771432959	NO	-
5500	ZINC00811256	958	0.09466454434224088	NO	-
5501	ZINC03549107	3861	0.09460265574255623	NO	-
5502	ZINC03438282	3527	0.09456430204427775	NO	-
5503	ZINC03868461	4727	0.094560773299034	NO	-
5504	ZINC03419550	3451	0.09454553217927618	NO	-
5505	ZINC03858872	4512	0.09439834755069802	NO	-
5506	ZINC03867949	4687	0.09428279021838945	NO	-
5507	ZINC00360114	347	0.09420580451843671	NO	-
5508	ZINC01129019	1564	0.09405051381513564	NO	-
5509	ZINC03890034	4763	0.09397826974482157	NO	-
5510	ZINC04268648	5310	0.09394935574414262	NO	-
5511	ZINC03624079	4033	0.09391786156054645	NO	-
5512	ZINC04233398	5245	0.09387735193406545	NO	-
5513	ZINC03815559	56	0.0938729219315376	YES	4
5514	ZINC03406783	3414	0.09381491504294691	NO	-
5515	ZINC00941361	1213	0.09378972083298895	NO	-
5516	ZINC04249605	5279	0.09378875802491837	NO	-
5517	ZINC00870687	1085	0.09377165048015203	NO	-
5518	ZINC03593469	3995	0.0937641246544143	NO	-
5519	ZINC03333254	3200	0.09366300025582548	NO	-
5520	ZINC04249605	5277	0.09342346721491869	NO	-
5521	ZINC03858898	4518	0.09340220830567575	NO	-
5522	ZINC00801456	927	0.09340043703747036	NO	-
5523	ZINC03983378	5052	0.09338562052109019	NO	-
5524	ZINC03069479	3012	0.0933179954946263	NO	-
5525	ZINC03854578	4322	0.09329372071432357	NO	-
5526	ZINC03969321	4884	0.09325706250863303	NO	-
5527	ZINC03247657	3112	0.09323153046428029	NO	-
5528	ZINC03863686	4566	0.09317597685076931	NO	-
5529	ZINC03039904	2982	0.09314855406768245	NO	-
5530	ZINC03270142	3134	0.09312160585365718	NO	-
5531	ZINC01981170	2062	0.09311733125542308	NO	-
5532	ZINC03040742	2991	0.09305104106573252	NO	-
5533	ZINC04233401	5246	0.09304972797784523	NO	-
5534	ZINC03891125	4784	0.09303644176029856	NO	-
5535	ZINC00638271	699	0.09297772546752196	NO	-
5536	ZINC04435500	5433	0.09290761402762243	NO	-
5537	ZINC00634544	695	0.09288580579660416	NO	-
5538	ZINC01109951	1518	0.09273583354351468	NO	-
5539	ZINC01981968	2099	0.09268810133313558	NO	-
5540	ZINC02861803	2830	0.09259496592800616	NO	-
5541	ZINC01135643	1585	0.09258280939802915	NO	-
5542	ZINC03854261	4307	0.0925493999543551	NO	-
5543	ZINC02448915	2377	0.09252214174246069	NO	-
5544	ZINC00455981	485	0.09247045745007842	NO	-
5545	ZINC03612567	4021	0.09242601487528046	NO	-
5546	ZINC00638271	700	0.09241389937827835	NO	-
5547	ZINC03851506	4156	0.09238403332722535	NO	-
5548	ZINC04252381	5292	0.09237362122551157	NO	-
5549	ZINC03867633	4642	0.09233885410717434	NO	-
5550	ZINC03834032	75	0.09232878249391391	YES	9
5551	ZINC03383377	3301	0.09232011689547076	NO	-
5552	ZINC04274587	5313	0.09231701045057596	NO	-
5553	ZINC00951489	1232	0.09227289290039514	NO	-
5554	ZINC03815504	76	0.09225700110657892	YES	9
5555	ZINC02863203	2839	0.09224963089624422	NO	-
5556	ZINC03516810	3803	0.0922313827015781	NO	-
5557	ZINC03867477	4621	0.0920959124013842	NO	-
5558	ZINC02064702	2122	0.0920321896866865	NO	-
5559	ZINC02863203	2838	0.09200353390283461	NO	-
5560	ZINC01087998	1487	0.0919964866986033	NO	-
5561	ZINC03849627	4100	0.09196331441676618	NO	-
5562	ZINC03579708	3974	0.09195129451427679	NO	-
5563	ZINC00909588	1159	0.09182437662239512	NO	-
5564	ZINC00909588	1160	0.09182437662239512	NO	-
5565	ZINC04362958	5397	0.09159443291092569	NO	-
5566	ZINC01069901	1449	0.09157769552994774	NO	-
5567	ZINC04191400	5218	0.09153274872940931	NO	-
5568	ZINC03867973	4700	0.09140230381700667	NO	-
5569	ZINC03436430	3517	0.09138320077598924	NO	-
5570	ZINC04248795	5271	0.09135740928935704	NO	-
5571	ZINC03853611	4273	0.09130786863909558	NO	-
5572	ZINC01224588	1678	0.09126743767184857	NO	-
5573	ZINC01224588	1679	0.09126743767184857	NO	-
5574	ZINC01466557	1847	0.09119625348136946	NO	-
5575	ZINC04627839	5596	0.09097623358806403	NO	-
5576	ZINC03992944	5088	0.09092366820570104	NO	-
5577	ZINC00424552	446	0.09086834641979831	NO	-
5578	ZINC03970412	4920	0.0908628451639036	NO	-
5579	ZINC01981970	2100	0.09081045633587062	NO	-
5580	ZINC03868086	4715	0.09078615182565451	NO	-
5581	ZINC03859151	4531	0.0907142693798905	NO	-
5582	ZINC03878140	4748	0.09058917034643625	NO	-
5583	ZINC03858514	4498	0.09058020283430564	NO	-
5584	ZINC03852516	4185	0.09047732333737263	NO	-
5585	ZINC04467626	5501	0.09047732333737263	NO	-
5586	ZINC03853610	4272	0.09035658758785291	NO	-
5587	ZINC03867949	4686	0.09033788171892859	NO	-
5588	ZINC02835326	2794	0.09032707557725367	NO	-
5589	ZINC03867476	4619	0.09026683969516161	NO	-
5590	ZINC00609142	629	0.0902113730523395	NO	-
5591	ZINC00634544	696	0.09018774281588753	NO	-
5592	ZINC03436426	3515	0.0899972179037945	NO	-
5593	ZINC03983274	5045	0.08999065206144989	NO	-
5594	ZINC03867804	4653	0.08992466218402953	NO	-
5595	ZINC04465750	5494	0.08992466218402953	NO	-
5596	ZINC00626467	669	0.08989521067718664	NO	-
5597	ZINC01366553	1765	0.08984958697273572	NO	-
5598	ZINC01036418	1362	0.08984942376882099	NO	-
5599	ZINC03976320	5006	0.08982994794308237	NO	-
5600	ZINC02057411	2117	0.089811433027843	NO	-
5601	ZINC00951498	1233	0.0896204246832676	NO	-
5602	ZINC03850824	4117	0.0894955462665121	NO	-
5603	ZINC01262729	1699	0.08946644610471974	NO	-
5604	ZINC03834029	62	0.08946047645231678	YES	6
5605	ZINC04513907	5573	0.08925775570577262	NO	-
5606	ZINC04249605	5278	0.08921557480882325	NO	-
5607	ZINC01084869	1482	0.0890456229609417	NO	-
5608	ZINC02057409	2116	0.08885017908184155	NO	-
5609	ZINC03040711	2990	0.08879786206010502	NO	-
5610	ZINC00698728	773	0.08877811365996742	NO	-
5611	ZINC04442986	5439	0.08862232915127295	NO	-
5612	ZINC03867950	4688	0.08860845739775448	NO	-
5613	ZINC00832591	1002	0.08860819593182133	NO	-
5614	ZINC03849628	4101	0.08856285850074426	NO	-
5615	ZINC03458407	3565	0.088377482437212	NO	-
5616	ZINC03435955	3507	0.08827110013595406	NO	-
5617	ZINC04465434	5489	0.0880820543069027	NO	-
5618	ZINC03458404	3564	0.08792954685456088	NO	-
5619	ZINC03983294	5046	0.0879227901365519	NO	-
5620	ZINC03970907	4950	0.08753092447686374	NO	-
5621	ZINC00938498	1202	0.0874913915978988	NO	-
5622	ZINC00951542	1235	0.08746533337764689	NO	-
5623	ZINC03982933	5033	0.08743001831633425	NO	-
5624	ZINC03344901	3220	0.08740497674030642	NO	-
5625	ZINC00503134	525	0.0873577594837845	NO	-
5626	ZINC01966564	2047	0.08735639279720278	NO	-
5627	ZINC00941362	1214	0.08728409752994037	NO	-
5628	ZINC03855553	4385	0.08717519388531332	NO	-
5629	ZINC03523138	3819	0.08704308643947128	NO	-
5630	ZINC01915106	1979	0.08699779558301575	NO	-
5631	ZINC04465007	5470	0.08679863960418462	NO	-
5632	ZINC03890174	4765	0.08661413033778666	NO	-
5633	ZINC03765561	4068	0.08651715807252065	NO	-
5634	ZINC02655126	2534	0.08645263265948262	NO	-
5635	ZINC02267389	2235	0.08633635089842323	NO	-
5636	ZINC03867613	4637	0.0863330047249739	NO	-
5637	ZINC03060493	3008	0.08617013449390477	NO	-
5638	ZINC03435974	3508	0.08602757303366207	NO	-
5639	ZINC03369384	3270	0.08591018977286814	NO	-
5640	ZINC04467862	5509	0.08587154268959414	NO	-
5641	ZINC03867628	4640	0.08572154318148185	NO	-
5642	ZINC03553629	3882	0.08561639432930629	NO	-
5643	ZINC03806542	4076	0.08541231573060065	NO	-
5644	ZINC00044768	40	0.0853449433134865	NO	-
5645	ZINC02926872	2912	0.08527858146927478	NO	-
5646	ZINC03495392	3687	0.08526027100369736	NO	-
5647	ZINC00870686	1084	0.08516480051794058	NO	-
5648	ZINC03553631	3883	0.08513407884854272	NO	-
5649	ZINC01861231	1957	0.08496923561810545	NO	-
5650	ZINC03806540	4075	0.08491138193068315	NO	-
5651	ZINC03890034	4762	0.08466342105254482	NO	-
5652	ZINC00044647	35	0.08461692078029298	NO	-
5653	ZINC03851185	4138	0.08448792765509909	NO	-
5654	ZINC03859136	4530	0.0844283861477431	NO	-
5655	ZINC02277130	2236	0.0843510289267058	NO	-
5656	ZINC03834039	78	0.08405243900414011	YES	9
5657	ZINC04181465	5214	0.08397891683555377	NO	-
5658	ZINC01459248	1841	0.0839320825035082	NO	-
5659	ZINC03593611	3996	0.08384878617417976	NO	-
5660	ZINC03593612	3997	0.08324246111351427	NO	-
5661	ZINC04437829	5435	0.0831942531495965	NO	-
5662	ZINC04233682	5250	0.08300363699113422	NO	-
5663	ZINC01516746	1895	0.08294965169730499	NO	-
5664	ZINC03857143	4418	0.08262488948356822	NO	-
5665	ZINC00511571	535	0.08255104043772774	NO	-
5666	ZINC03549078	3860	0.08255013238158662	NO	-
5667	ZINC03436431	3518	0.08244774296962122	NO	-
5668	ZINC03969061	4874	0.08198438420214477	NO	-
5669	ZINC02974338	2945	0.08190034772655394	NO	-
5670	ZINC01427820	1811	0.08179579551448649	NO	-
5671	ZINC00007518	5	0.08174948481944853	NO	-
5672	ZINC03873556	4745	0.08174329664179783	NO	-
5673	ZINC02203947	2185	0.08168676488687904	NO	-
5674	ZINC03856518	4405	0.08168360821481672	NO	-
5675	ZINC04467862	5508	0.08148146152100057	NO	-
5676	ZINC00629179	679	0.08137087223412678	NO	-
5677	ZINC02281090	2240	0.08103207913921692	NO	-
5678	ZINC00883215	1119	0.0810203280739334	NO	-
5679	ZINC01638933	1907	0.08095637333024007	NO	-
5680	ZINC03856517	4404	0.08080447745458359	NO	-
5681	ZINC02497774	2406	0.08070054201434515	NO	-
5682	ZINC00641036	702	0.0804786826426466	NO	-
5683	ZINC03834033	77	0.08032548876921722	YES	9
5684	ZINC01122056	1546	0.0801929733456517	NO	-
5685	ZINC03063629	3011	0.080112343946789	NO	-
5686	ZINC00795227	916	0.08000145422568163	NO	-
5687	ZINC00775580	842	0.07962372021429535	NO	-
5688	ZINC04415448	5423	0.07919472412677099	NO	-
5689	ZINC03970907	4952	0.07898841833206992	NO	-
5690	ZINC02279708	2238	0.07876939489321212	NO	-
5691	ZINC03908056	4823	0.07873384977951545	NO	-
5692	ZINC01211522	1661	0.07861667734763153	NO	-
5693	ZINC00883215	1120	0.07827319427090969	NO	-
5694	ZINC04370983	5402	0.07825647578337311	NO	-
5695	ZINC01019057	1325	0.07821562977726391	NO	-
5696	ZINC03970407	4919	0.07812070350665723	NO	-
5697	ZINC04001099	5107	0.07796346959412444	NO	-
5698	ZINC00511469	533	0.07773042148237792	NO	-
5699	ZINC02123438	2142	0.07766585079814638	NO	-
5700	ZINC03970406	4918	0.07746044142819715	NO	-
5701	ZINC04271328	5311	0.0773103976490803	NO	-
5702	ZINC03853362	4254	0.07712467703297773	NO	-
5703	ZINC03854549	4319	0.07645127893467123	NO	-
5704	ZINC04248876	5273	0.0761950191774043	NO	-
5705	ZINC03970405	4917	0.07574251292540127	NO	-
5706	ZINC04468280	5515	0.07574251292540127	NO	-
5707	ZINC03834047	79	0.07533160996465572	YES	9
5708	ZINC03859774	4552	0.07480713273067745	NO	-
5709	ZINC02124454	2144	0.07428852695274672	NO	-
5710	ZINC02827810	2792	0.07426933517679453	NO	-
5711	ZINC01514537	1893	0.07408174930415207	NO	-
5712	ZINC04233418	5247	0.07391176379031135	NO	-
5713	ZINC03859451	4545	0.07364995891116838	NO	-
5714	ZINC03859453	4546	0.07323679142021125	NO	-
5715	ZINC00602256	626	0.07312939186352076	NO	-
5716	ZINC02126841	2145	0.07244390795124946	NO	-
5717	ZINC01427821	1812	0.07156385459137513	NO	-
5718	ZINC00503135	526	0.07097862183577171	NO	-
5719	ZINC03853325	4252	0.07038708334135965	NO	-
5720	ZINC01223372	1673	0.06881349691689087	NO	-
5721	ZINC03858775	4504	0.06843148577979187	NO	-
5722	ZINC02316141	2253	0.06744352531475065	NO	-
5723	ZINC03853327	4253	0.06725867192315214	NO	-
5724	ZINC03859776	4553	0.06671437553887832	NO	-
5725	ZINC01681809	1914	0.06639677960000322	NO	-
5726	ZINC01154513	1606	0.06399668654591122	NO	-
5727	ZINC03224990	3073	0.060013035140964684	NO	-
