# Supplementary material for: 4D Flexible Atom-Pairs: An efficient probabilistic conformational space comparison for ligand-based virtual screening
Source: J Cheminform. 2011 Jul 6;3:23. doi: 10.1186/1758-2946-3-23 (PMC3156737; doi:10.1186/1758-2946-3-23)
Supplement: Additional file 1 — Archive of the 4D FAPOA result files. This is a Gzip compressed Tar archive containing the result files of the 4D FAPOA on the filtered DUD data sets. The result files are tab-separated plain text files including the following information: method name, active data set with size, cluster information and the distribution of the active molecules over the clusters, decoy data set with size, ratio active:decoy, AUC, awAUC, BEDROC scores for predefined alpha values as suggested by Truchon and Bayly [43], enrichment factors, relative enrichment factor [41], ROC enrichments, awROC enrichments at predefined false positive fractions, chemotype enrichment, ROC and awROC data points, and the ranking of each structure to compute other VS metrics. [file 1758-2946-3-23-S1.GZ › 4DFAPOA_pnp_BW_ResultStatistic.dat]

###################################################################################################
# Screening Result File
# Method used: 4DFAPOA
> <Method_Name>
4DFAPOA
# Data set information
#	Query data set:	./pnp/pnp_query_CS_BW_300.0_T_GMM.sdf
#	Active data set: ./pnp/pnp_clustered_3D_MM_CS_BW_300.0_T_GMM.sdf with cluster information
#		Size: 25 molecules
#		Number of clusters: 4
#		Cluster Summery:
#			Cluster number	# molecules	% of actives
#			1		2		8.0
#			2		7		28.0
#			3		13		52.0
#			4		3		12.0
#	Decoy data set: ./pnp/DUD_pnp_decoys_ID_pass_MWPass_I_MM_CS_BW_300.0_T_GMM.sdf
#		Size: 1036 molecules
#	Ratio actives : decoys
#		1.0 : 41.44
> <AUC>
#	 ROC AUC
	0.9366023166023166
> <awAUC>
#	 ROC awAUC
	0.9613864256721399
> <BEDROC Scores>
#	Alpha Values	BEDROC Scores
	160.9	0.5138
	100.0	0.4433
	53.6	0.4179
	50.0	0.42
	32.2	0.4537
	20.0	0.5217
	16.1	0.5597
	10.0	0.6499
	8.0	0.6921
> <Enrichment Factors>
#	Fraction dataset	Enrichment factor
	0.0010	41.44
	0.01	24.863999999999997
	0.02	11.84
	0.05	8.600754716981132
	0.1	7.036981132075471
	0.2	4.300377358490566
	0.25	3.7530566037735844
> <Relative enrichment factor>
#	Fraction dataset	Enrichment factor
	0.0010	94.2507068803016
	0.01	56.550424128180964
	0.02	28.275212064090482
	0.05	44.0
	0.1	72.0
	0.2	88.0
	0.25	96.0
> <ROC Enrichments>
#	True decoy fraction	Enrichment
	0.1	62.16
	0.5	41.44
	1.0	22.603636363636365
	2.0	13.813333333333334
	5.0	11.953846153846154
	10.0	7.570769230769232
> <awROC Enrichments>
#	Decoy fraction	Enrichment
	0.1	129.5
	0.5	92.5
	1.0	50.45454545454545
	2.0	27.377289377289376
	5.0	14.449704142011841
	10.0	8.48372781065089
> <Chemotype enrichment>
#	% data set	% active cluster
	0.0	0.0
	0.094	0.0
	0.094	25.0
	0.566	25.0
	0.566	50.0
	0.848	50.0
	0.848	75.0
	2.262	75.0
	2.262	100.0
	100.0	100.0
> <ROC curve data>
#	False positive rate	true positive rate
	0.0	0.0
	0.0	0.08
	0.0010	0.08
	0.0010	0.12
	0.0019	0.12
	0.0019	0.16
	0.0039	0.16
	0.0039	0.24
	0.0164	0.24
	0.0164	0.28
	0.0203	0.28
	0.0203	0.32
	0.0251	0.32
	0.0251	0.36
	0.029	0.36
	0.029	0.4
	0.0396	0.4
	0.0396	0.44
	0.0454	0.44
	0.0454	0.48
	0.0463	0.48
	0.0463	0.52
	0.0473	0.52
	0.0473	0.56
	0.0492	0.56
	0.0492	0.6
	0.0541	0.6
	0.0541	0.64
	0.0656	0.64
	0.0656	0.68
	0.0705	0.68
	0.0705	0.72
	0.0849	0.72
	0.0849	0.76
	0.1033	0.76
	0.1033	0.8
	0.1052	0.8
	0.1052	0.84
	0.1149	0.84
	0.1149	0.88
	0.1892	0.88
	0.1892	0.92
	0.2162	0.92
	0.2162	0.96
	0.2519	0.96
	0.2519	1.0
	1.0	1.0
> <awROC curve data>
#	False positive rate	true positive rate
	0.0	0.0
	0.0	0.1667
	0.0010	0.1667
	0.0010	0.25
	0.0019	0.25
	0.0019	0.2857
	0.0039	0.2857
	0.0039	0.5357
	0.0164	0.5357
	0.0164	0.5549
	0.0203	0.5549
	0.0203	0.5907
	0.0251	0.5907
	0.0251	0.6099
	0.029	0.6099
	0.029	0.6291
	0.0396	0.6291
	0.0396	0.6484
	0.0454	0.6484
	0.0454	0.6676
	0.0463	0.6676
	0.0463	0.6868
	0.0473	0.6868
	0.0473	0.706
	0.0492	0.706
	0.0492	0.7253
	0.0541	0.7253
	0.0541	0.761
	0.0656	0.761
	0.0656	0.7802
	0.0705	0.7802
	0.0705	0.8159
	0.0849	0.8159
	0.0849	0.8516
	0.1033	0.8516
	0.1033	0.8874
	0.1052	0.8874
	0.1052	0.9231
	0.1149	0.9231
	0.1149	0.9423
	0.1892	0.9423
	0.1892	0.9615
	0.2162	0.9615
	0.2162	0.9808
	0.2519	0.9808
	0.2519	1.0
	1.0	1.0
> <Screening Table>
# Rank	Mol name	Index in data set	Similarity 2 query	Active	Cluster number
1	ZINC04617931	24	0.6829999401444313	YES	4
2	ZINC04617929	25	0.44210203662415537	YES	4
3	ZINC01537164	441	0.43896861428739714	NO	-
4	ZINC03832269	23	0.43412805455360615	YES	4
5	ZINC03801495	727	0.4111670308177039	NO	-
6	ZINC04617930	9	0.39889725113942437	YES	2
7	ZINC03801492	725	0.39835322176352295	NO	-
8	ZINC01612354	463	0.39700023162343057	NO	-
9	ZINC00391097	2	0.3895892956924953	YES	1
10	ZINC04617932	1	0.36714919978561283	YES	1
11	ZINC03777889	720	0.36146536231715737	NO	-
12	ZINC00012218	15	0.3558495032093304	NO	-
13	ZINC03777877	719	0.3467607726734564	NO	-
14	ZINC00004093	7	0.3399375129879975	NO	-
15	ZINC03801486	723	0.33957922026567466	NO	-
16	ZINC03801486	724	0.32814649264318757	NO	-
17	ZINC01651771	482	0.31298027125525496	NO	-
18	ZINC04000570	895	0.3111097190721002	NO	-
19	ZINC01508810	433	0.30851601605125467	NO	-
20	ZINC00408901	263	0.3072648184076633	NO	-
21	ZINC01630252	466	0.3033062752351605	NO	-
22	ZINC03000018	635	0.3029984044406106	NO	-
23	ZINC01630252	465	0.3017016245773048	NO	-
24	ZINC00005610	11	0.2966445652186203	YES	3
25	ZINC00036940	33	0.2964011240410482	NO	-
26	ZINC01508810	434	0.2961395224744228	NO	-
27	ZINC01508810	435	0.2961395224744228	NO	-
28	ZINC03801495	728	0.29609497578079486	NO	-
29	ZINC00005543	3	0.29389052417457895	YES	2
30	ZINC03794803	722	0.2898791473058032	NO	-
31	ZINC01630252	464	0.2883583272132536	NO	-
32	ZINC03801492	726	0.2855007367970425	NO	-
33	ZINC01862476	533	0.28536635795916815	NO	-
34	ZINC01648710	478	0.2810520168939517	NO	-
35	ZINC00007497	14	0.27854159945435164	YES	3
36	ZINC01641947	473	0.27780740363822715	NO	-
37	ZINC01641947	472	0.27762832825102435	NO	-
38	ZINC03859175	764	0.2774995753288259	NO	-
39	ZINC03220528	651	0.2750256397617928	NO	-
40	ZINC00005887	10	0.2747169268209967	YES	3
41	ZINC00370157	237	0.27465961980541015	NO	-
42	ZINC04387040	965	0.2743393824645618	NO	-
43	ZINC00370162	238	0.27408262534652383	NO	-
44	ZINC04387040	963	0.26955507761883535	NO	-
45	ZINC04387040	964	0.2686075681818675	NO	-
46	ZINC01639338	470	0.26680589484095796	NO	-
47	ZINC00012222	16	0.2649289993274188	NO	-
48	ZINC00006272	11	0.26200369219191605	NO	-
49	ZINC03220528	652	0.26113203409351415	NO	-
50	ZINC01410466	419	0.25937920297450345	NO	-
51	ZINC04633918	1017	0.25772826657641174	NO	-
52	ZINC00017533	18	0.2576139174607713	YES	3
53	ZINC03000018	634	0.2568065936773852	NO	-
54	ZINC01410466	418	0.2559106184441713	NO	-
55	ZINC01410466	417	0.25565148670764004	NO	-
56	ZINC01682530	489	0.2540829100006982	NO	-
57	ZINC01654764	485	0.2531290451047013	NO	-
58	ZINC04387046	968	0.25305570981776637	NO	-
59	ZINC03788820	17	0.25128014060207543	YES	3
60	ZINC01428221	423	0.25044347628325914	NO	-
61	ZINC03788825	16	0.24896470010075944	YES	3
62	ZINC00182567	157	0.24820892951869303	NO	-
63	ZINC00017532	12	0.24580127988349249	YES	3
64	ZINC04633700	1015	0.24559432002206888	NO	-
65	ZINC03889562	802	0.24556621439557735	NO	-
66	ZINC00008393	19	0.24526163681382313	YES	3
67	ZINC01428221	424	0.24523432049674973	NO	-
68	ZINC01428221	425	0.24523432049674973	NO	-
69	ZINC00182567	156	0.24457470583984148	NO	-
70	ZINC04387034	961	0.24434762211833733	NO	-
71	ZINC04387034	960	0.24428905261668585	NO	-
72	ZINC00005845	8	0.24326501736335632	YES	2
73	ZINC04512234	996	0.24261380373811836	NO	-
74	ZINC03998202	893	0.24241141995337	NO	-
75	ZINC04387034	962	0.24194667717152443	NO	-
76	ZINC03998201	890	0.24190361470452523	NO	-
77	ZINC03998202	894	0.24105422297101528	NO	-
78	ZINC03998201	891	0.24094319311603113	NO	-
79	ZINC00138319	132	0.24060375168095477	NO	-
80	ZINC03998202	892	0.23901282487825434	NO	-
81	ZINC04386661	954	0.23895224672190535	NO	-
82	ZINC04387048	971	0.23883807026447423	NO	-
83	ZINC03998201	889	0.23879573918068175	NO	-
84	ZINC04387064	974	0.23850632129423088	NO	-
85	ZINC03797941	20	0.23808048331546006	YES	3
86	ZINC01606905	459	0.23764558712023334	NO	-
87	ZINC01606905	460	0.23657291101159605	NO	-
88	ZINC00115590	112	0.2363218303671733	NO	-
89	ZINC03098597	643	0.23616565895699432	NO	-
90	ZINC00583615	363	0.2359966718332246	NO	-
91	ZINC00014555	7	0.2355189585925159	YES	2
92	ZINC00557614	337	0.2352814968129918	NO	-
93	ZINC00508136	294	0.23515003979777477	NO	-
94	ZINC04387064	972	0.23466596489771707	NO	-
95	ZINC04387048	969	0.23450562869448263	NO	-
96	ZINC00508137	295	0.23440335966187387	NO	-
97	ZINC02554902	583	0.23396840841307168	NO	-
98	ZINC04387046	966	0.23336395842101018	NO	-
99	ZINC04387064	973	0.23239518577095356	NO	-
100	ZINC04387048	970	0.2323282173812645	NO	-
101	ZINC00086706	98	0.2321219313803641	NO	-
102	ZINC00086710	99	0.2318819684611933	NO	-
103	ZINC03045071	639	0.23083503960938384	NO	-
104	ZINC04387028	959	0.2303657818701622	NO	-
105	ZINC03889146	795	0.22911432821861905	NO	-
106	ZINC02552048	582	0.22836172994774778	NO	-
107	ZINC00833811	4	0.22596297900153225	YES	2
108	ZINC03848714	743	0.22552271765786425	NO	-
109	ZINC00583618	364	0.225257427499289	NO	-
110	ZINC00583619	365	0.22522769307171311	NO	-
111	ZINC03952984	847	0.22406143534669623	NO	-
112	ZINC04387028	957	0.22357181977913862	NO	-
113	ZINC04386661	955	0.22231610404283353	NO	-
114	ZINC00494901	288	0.22112670029269613	NO	-
115	ZINC00071025	93	0.2209412989333621	NO	-
116	ZINC03595439	702	0.22091104576612178	NO	-
117	ZINC00071023	92	0.22077074000434252	NO	-
118	ZINC00038805	39	0.22073569304329635	NO	-
119	ZINC00038804	38	0.22071671164079074	NO	-
120	ZINC04387028	958	0.2203171082414074	NO	-
121	ZINC03777895	721	0.21976020678394964	NO	-
122	ZINC03595437	701	0.2195450586823425	NO	-
123	ZINC01050590	395	0.21924801110883826	NO	-
124	ZINC01050588	394	0.21914280451226925	NO	-
125	ZINC01505024	432	0.21913224590287386	NO	-
126	ZINC04387046	967	0.21903745847325776	NO	-
127	ZINC00016939	6	0.21895915618384124	YES	2
128	ZINC01563096	448	0.21874418693519979	NO	-
129	ZINC03596764	703	0.21793079313001992	NO	-
130	ZINC00016940	5	0.21763119484698842	YES	2
131	ZINC00525629	300	0.21691529598256323	NO	-
132	ZINC00634306	369	0.216342837796762	NO	-
133	ZINC01563096	447	0.21632727406614305	NO	-
134	ZINC00407982	260	0.2162314422503246	NO	-
135	ZINC00407983	261	0.21601890581718006	NO	-
136	ZINC04628387	1007	0.2154069791575818	NO	-
137	ZINC03155575	647	0.2151465209184789	NO	-
138	ZINC00034763	26	0.2149801394552381	NO	-
139	ZINC00034764	27	0.21487636514271838	NO	-
140	ZINC00583620	366	0.21366358046080544	NO	-
141	ZINC01489212	22	0.21231088412436425	YES	3
142	ZINC03978476	871	0.21209232559955601	NO	-
143	ZINC02640780	595	0.21183600667106955	NO	-
144	ZINC00389121	253	0.21109739339206804	NO	-
145	ZINC01723245	496	0.21081008700731263	NO	-
146	ZINC00408997	264	0.21076876058676255	NO	-
147	ZINC04386661	956	0.21039680604319982	NO	-
148	ZINC03937088	845	0.2103674671502854	NO	-
149	ZINC03937088	846	0.2103674671502854	NO	-
150	ZINC03997213	886	0.2101381594092759	NO	-
151	ZINC03968529	856	0.20897625260300462	NO	-
152	ZINC01063723	398	0.20886657389065308	NO	-
153	ZINC03968528	855	0.20849645962638666	NO	-
154	ZINC03937088	844	0.20784284039360032	NO	-
155	ZINC04633234	1013	0.20760166989007436	NO	-
156	ZINC02056831	549	0.20748598095264892	NO	-
157	ZINC04301145	938	0.20746045229223178	NO	-
158	ZINC04301145	939	0.20746045229223178	NO	-
159	ZINC04627693	1001	0.2066410338727978	NO	-
160	ZINC04627693	1002	0.2066410338727978	NO	-
161	ZINC04627693	1003	0.2066410338727978	NO	-
162	ZINC00537326	307	0.2064161599552508	NO	-
163	ZINC02605967	591	0.20623005795819563	NO	-
164	ZINC00500352	290	0.20610650957260487	NO	-
165	ZINC03859978	768	0.20555500745607072	NO	-
166	ZINC01748205	509	0.20489727550182077	NO	-
167	ZINC01563096	446	0.20470012152788955	NO	-
168	ZINC00036751	32	0.20240494691804414	NO	-
169	ZINC03891037	1027	0.20217905663448102	NO	-
170	ZINC01894818	534	0.20200926355262888	NO	-
171	ZINC02785074	616	0.202002734002827	NO	-
172	ZINC02785074	617	0.202002734002827	NO	-
173	ZINC04633152	1012	0.20194824223294847	NO	-
174	ZINC00183768	159	0.20112401114323722	NO	-
175	ZINC00183763	158	0.20107023583951514	NO	-
176	ZINC02661506	601	0.20073786037970415	NO	-
177	ZINC02661507	602	0.20073786037970415	NO	-
178	ZINC00009634	14	0.20049280728622082	NO	-
179	ZINC00055822	67	0.19989207772893267	NO	-
180	ZINC04632034	1036	0.1997569406931369	NO	-
181	ZINC00056157	84	0.1995546626046226	NO	-
182	ZINC01650303	481	0.19930761663217572	NO	-
183	ZINC03984320	877	0.19873602689041506	NO	-
184	ZINC01430907	428	0.19797654547397356	NO	-
185	ZINC01430908	429	0.19769167154075792	NO	-
186	ZINC00175361	150	0.19739903788793547	NO	-
187	ZINC00420626	267	0.1973553436137225	NO	-
188	ZINC03596766	704	0.19643416288806156	NO	-
189	ZINC00146750	138	0.19516203550254096	NO	-
190	ZINC03859984	769	0.19508148256189842	NO	-
191	ZINC01652231	484	0.19495035813812897	NO	-
192	ZINC01586123	451	0.19453684810831132	NO	-
193	ZINC01586123	452	0.19453684810831132	NO	-
194	ZINC01586123	453	0.19453684810831132	NO	-
195	ZINC00046596	48	0.1940709142636416	NO	-
196	ZINC04633152	1011	0.19399758051855215	NO	-
197	ZINC00982388	386	0.19299927191931596	NO	-
198	ZINC00288883	200	0.1926577869204452	NO	-
199	ZINC00288880	199	0.1924942037491132	NO	-
200	ZINC03897869	827	0.19248457047227222	NO	-
201	ZINC03708116	717	0.19243410598295255	NO	-
202	ZINC01857561	530	0.19164067183442762	NO	-
203	ZINC00329933	213	0.19130640199368265	NO	-
204	ZINC01749930	517	0.1912498063962677	NO	-
205	ZINC02952838	629	0.19099535473831275	NO	-
206	ZINC00899383	382	0.19062322991766023	NO	-
207	ZINC03524867	693	0.19033944333176014	NO	-
208	ZINC00001654	1	0.19001499786415893	NO	-
209	ZINC00070948	91	0.1898850015585131	NO	-
210	ZINC04353736	949	0.18970318597538316	NO	-
211	ZINC00009631	13	0.18936368712791193	NO	-
212	ZINC03649663	711	0.18917709938564253	NO	-
213	ZINC01312113	412	0.1883601995465945	NO	-
214	ZINC01714608	495	0.1881275902173735	NO	-
215	ZINC00048872	56	0.18752593396272715	NO	-
216	ZINC03513018	692	0.18750611124236335	NO	-
217	ZINC01674730	487	0.18748369041737495	NO	-
218	ZINC03857861	758	0.18747804125754125	NO	-
219	ZINC00008391	13	0.18746776176695193	YES	3
220	ZINC00187808	160	0.18673532771871773	NO	-
221	ZINC00546599	321	0.18600196905464947	NO	-
222	ZINC03908443	838	0.18538700905052402	NO	-
223	ZINC00036959	34	0.1852046901079988	NO	-
224	ZINC01681696	488	0.18509029523304388	NO	-
225	ZINC00377701	247	0.18504470246561436	NO	-
226	ZINC03649663	712	0.18494814205640403	NO	-
227	ZINC04115332	908	0.1848514757936372	NO	-
228	ZINC03848810	745	0.18449604932209385	NO	-
229	ZINC03902179	837	0.184334816466284	NO	-
230	ZINC00392181	255	0.18393314760867038	NO	-
231	ZINC00055706	62	0.1837997767238921	NO	-
232	ZINC04430406	983	0.1834285630077559	NO	-
233	ZINC03854989	753	0.18287217424055746	NO	-
234	ZINC02232879	559	0.18249228116762198	NO	-
235	ZINC02232880	560	0.18247269111999387	NO	-
236	ZINC00546600	324	0.18242685619253493	NO	-
237	ZINC04633627	1014	0.18228335007259855	NO	-
238	ZINC02981305	631	0.1821857735809753	NO	-
239	ZINC02981305	633	0.1821857735809753	NO	-
240	ZINC03201825	650	0.1818998277653139	NO	-
241	ZINC03032851	636	0.18168540479684372	NO	-
242	ZINC01642030	474	0.18122853197829375	NO	-
243	ZINC01698561	492	0.18119033987331762	NO	-
244	ZINC03535767	697	0.18111722780790648	NO	-
245	ZINC03857902	759	0.1809120722089118	NO	-
246	ZINC03848817	746	0.18032050794294457	NO	-
247	ZINC00216899	173	0.18029464788863417	NO	-
248	ZINC00005684	15	0.17998962642913513	YES	3
249	ZINC01862392	531	0.1795794077795437	NO	-
250	ZINC00546599	322	0.17888411717695984	NO	-
251	ZINC04115332	907	0.17690256444544103	NO	-
252	ZINC03854989	752	0.17675658384755077	NO	-
253	ZINC00546600	323	0.17637150157865789	NO	-
254	ZINC00758972	370	0.17606836615600963	NO	-
255	ZINC00133818	128	0.17601803792428505	NO	-
256	ZINC01637253	469	0.17575984334300343	NO	-
257	ZINC00141897	135	0.17556617051138682	NO	-
258	ZINC03889211	799	0.17555674191210296	NO	-
259	ZINC00294843	201	0.17549163758621672	NO	-
260	ZINC01086099	400	0.1753433821610029	NO	-
261	ZINC00055823	68	0.17497637726084342	NO	-
262	ZINC00298309	203	0.1749141387081134	NO	-
263	ZINC00298310	204	0.1749141387081134	NO	-
264	ZINC00298311	205	0.1749141387081134	NO	-
265	ZINC00298313	206	0.1749141387081134	NO	-
266	ZINC00141901	136	0.17491092228110014	NO	-
267	ZINC02215932	552	0.17464552203482497	NO	-
268	ZINC02215932	553	0.17464552203482497	NO	-
269	ZINC02215932	554	0.17464552203482497	NO	-
270	ZINC00061647	87	0.17402971809902595	NO	-
271	ZINC03889207	797	0.1739043256692674	NO	-
272	ZINC00420626	268	0.17386503146423612	NO	-
273	ZINC00758972	371	0.17360837610268515	NO	-
274	ZINC03892992	822	0.17357969183864214	NO	-
275	ZINC01646930	477	0.17355602594573166	NO	-
276	ZINC03859984	770	0.17347783426525692	NO	-
277	ZINC00758972	373	0.17316897426118705	NO	-
278	ZINC00005088	10	0.17310022954957863	NO	-
279	ZINC00047075	51	0.17295917407945371	NO	-
280	ZINC00047076	52	0.17295917407945371	NO	-
281	ZINC00047076	53	0.17295917407945371	NO	-
282	ZINC00043649	44	0.17276068275290735	NO	-
283	ZINC00103149	104	0.17276068275290735	NO	-
284	ZINC00005088	9	0.17242719698589673	NO	-
285	ZINC00441504	276	0.17205516182073685	NO	-
286	ZINC03788814	21	0.17200573514236167	YES	3
287	ZINC00056049	80	0.171063840569654	NO	-
288	ZINC03993203	882	0.17068286561207352	NO	-
289	ZINC04469929	990	0.17068286561207352	NO	-
290	ZINC00392181	256	0.17043109786206098	NO	-
291	ZINC03953957	848	0.17024549887515933	NO	-
292	ZINC03532085	696	0.16992500041742967	NO	-
293	ZINC01762424	521	0.16968503123983755	NO	-
294	ZINC01513788	439	0.16890402126987478	NO	-
295	ZINC04105466	904	0.16844923885966614	NO	-
296	ZINC04443122	985	0.16844391177227513	NO	-
297	ZINC03848804	744	0.1683333826226602	NO	-
298	ZINC00089098	101	0.16824177211975663	NO	-
299	ZINC00056065	82	0.16778364100555024	NO	-
300	ZINC03856395	754	0.16775849286126562	NO	-
301	ZINC00120746	120	0.16750102999160257	NO	-
302	ZINC00120750	121	0.16750102999160257	NO	-
303	ZINC00897520	381	0.16702154290993862	NO	-
304	ZINC04227410	933	0.16596837687859411	NO	-
305	ZINC02607036	593	0.16573679770532845	NO	-
306	ZINC00056021	74	0.1652057519752364	NO	-
307	ZINC03889208	798	0.16490184903229146	NO	-
308	ZINC04416130	978	0.1644626984832768	NO	-
309	ZINC01862396	532	0.16445180585745575	NO	-
310	ZINC00521068	298	0.16440506216160986	NO	-
311	ZINC03449538	685	0.16417599120975987	NO	-
312	ZINC00354257	232	0.16392008738281436	NO	-
313	ZINC00354260	233	0.16392008738281436	NO	-
314	ZINC00036970	35	0.16366981759783622	NO	-
315	ZINC00036970	36	0.16366981759783622	NO	-
316	ZINC03889070	793	0.16366981759783622	NO	-
317	ZINC03848529	740	0.16354757188069521	NO	-
318	ZINC03993152	880	0.16305542130720452	NO	-
319	ZINC01512341	438	0.16287920191711022	NO	-
320	ZINC03848529	737	0.16285745216724515	NO	-
321	ZINC01740736	502	0.16283002786565243	NO	-
322	ZINC04464069	987	0.16269569567130873	NO	-
323	ZINC02981305	630	0.162543840595518	NO	-
324	ZINC01913642	536	0.16243365047914154	NO	-
325	ZINC00521068	299	0.16210957289351766	NO	-
326	ZINC01589608	456	0.16191396553218096	NO	-
327	ZINC00115643	113	0.1617802033530763	NO	-
328	ZINC00056022	75	0.1612918592327315	NO	-
329	ZINC00236576	182	0.16084828897739806	NO	-
330	ZINC00338746	220	0.1608367369419268	NO	-
331	ZINC00406576	259	0.16068580533108562	NO	-
332	ZINC04046793	902	0.16011304915136274	NO	-
333	ZINC00541620	312	0.1599011219561818	NO	-
334	ZINC03848529	739	0.15986413530801916	NO	-
335	ZINC03425230	681	0.1597166214439822	NO	-
336	ZINC01043999	392	0.15937169015925678	NO	-
337	ZINC01043999	393	0.15937169015925678	NO	-
338	ZINC04628068	1005	0.15937169015925678	NO	-
339	ZINC04628068	1006	0.15937169015925678	NO	-
340	ZINC01387122	414	0.15927581005671074	NO	-
341	ZINC00494677	286	0.15925631677418328	NO	-
342	ZINC00494676	285	0.15911597398212632	NO	-
343	ZINC04627653	1000	0.15898505724740442	NO	-
344	ZINC00406576	258	0.1589345674530345	NO	-
345	ZINC01692430	490	0.15883870936074582	NO	-
346	ZINC01744645	504	0.1588297975273345	NO	-
347	ZINC03890648	1023	0.15875634432415567	NO	-
348	ZINC00541621	313	0.15871828483848852	NO	-
349	ZINC03568051	699	0.1586644424774924	NO	-
350	ZINC03848529	738	0.15845357285514397	NO	-
351	ZINC01748570	511	0.1582439868286646	NO	-
352	ZINC02657602	600	0.1580603108882767	NO	-
353	ZINC03042640	638	0.15777674734564212	NO	-
354	ZINC00056036	79	0.15756416431024647	NO	-
355	ZINC02981305	632	0.1574112031530388	NO	-
356	ZINC01604656	457	0.15736484607446466	NO	-
357	ZINC00501434	291	0.15725935421681214	NO	-
358	ZINC03887025	789	0.15717643727334119	NO	-
359	ZINC00056051	81	0.15704761502567974	NO	-
360	ZINC00055929	70	0.15673466027688812	NO	-
361	ZINC04244101	934	0.15672417678541445	NO	-
362	ZINC00540170	310	0.15655487965194145	NO	-
363	ZINC00540171	311	0.15655487965194145	NO	-
364	ZINC03848927	749	0.15651485616754326	NO	-
365	ZINC00330366	216	0.15643367401847788	NO	-
366	ZINC03997549	887	0.15631382254461415	NO	-
367	ZINC00056158	85	0.15622702758743018	NO	-
368	ZINC03848906	748	0.15615421209069202	NO	-
369	ZINC00034841	29	0.1560112296587573	NO	-
370	ZINC00056140	83	0.15559700069642243	NO	-
371	ZINC03042606	637	0.1552381836184692	NO	-
372	ZINC00022747	21	0.15520000251176186	NO	-
373	ZINC03659959	714	0.15490173706182833	NO	-
374	ZINC00034840	28	0.15478060084138512	NO	-
375	ZINC01062037	397	0.1547630859760812	NO	-
376	ZINC00253310	186	0.15473876844331458	NO	-
377	ZINC02759095	608	0.15468824495410885	NO	-
378	ZINC02759095	610	0.15468824495410885	NO	-
379	ZINC00055935	71	0.15420035036736227	NO	-
380	ZINC01637253	468	0.15417427596945257	NO	-
381	ZINC00207027	169	0.15408371547583233	NO	-
382	ZINC00207027	168	0.1539475006675745	NO	-
383	ZINC03987688	879	0.15377705317946225	NO	-
384	ZINC02873560	626	0.1537275460619079	NO	-
385	ZINC00977715	385	0.15362146091276738	NO	-
386	ZINC00046907	49	0.1535876335076883	NO	-
387	ZINC00046907	50	0.1535876335076883	NO	-
388	ZINC00207034	170	0.1535876335076883	NO	-
389	ZINC00207038	171	0.1535876335076883	NO	-
390	ZINC00155803	140	0.15356564546650867	NO	-
391	ZINC00155804	141	0.15356564546650867	NO	-
392	ZINC00155806	142	0.15356564546650867	NO	-
393	ZINC00155807	143	0.15356564546650867	NO	-
394	ZINC03881701	781	0.15356564546650867	NO	-
395	ZINC04166426	921	0.15356564546650864	NO	-
396	ZINC03971805	861	0.15339134948949587	NO	-
397	ZINC03912562	841	0.15330189605996433	NO	-
398	ZINC01588969	454	0.1532839681099061	NO	-
399	ZINC03963925	854	0.15263819302521595	NO	-
400	ZINC03889219	800	0.15260306160435289	NO	-
401	ZINC01547191	443	0.15247299946683462	NO	-
402	ZINC01106884	402	0.15247231479446471	NO	-
403	ZINC01610196	461	0.15224671212053226	NO	-
404	ZINC03961395	851	0.15223756593379867	NO	-
405	ZINC00055801	65	0.15205913611202476	NO	-
406	ZINC01652224	483	0.15194943120045235	NO	-
407	ZINC00285978	197	0.1519335484247931	NO	-
408	ZINC00055832	69	0.15179843856262806	NO	-
409	ZINC00538999	308	0.15169158525781246	NO	-
410	ZINC00539000	309	0.15169158525781246	NO	-
411	ZINC03901320	829	0.15158715153606658	NO	-
412	ZINC00546284	319	0.15144391653144365	NO	-
413	ZINC01429995	426	0.1508636070522504	NO	-
414	ZINC03993234	883	0.15084187827477932	NO	-
415	ZINC03889195	796	0.15058143206872607	NO	-
416	ZINC04476306	994	0.15051920016881284	NO	-
417	ZINC03649663	713	0.15037074986522136	NO	-
418	ZINC00164292	147	0.15017730225357195	NO	-
419	ZINC04430338	982	0.1501119119356771	NO	-
420	ZINC01843209	529	0.1500448344871369	NO	-
421	ZINC01301179	411	0.1500102638866251	NO	-
422	ZINC03977448	870	0.1499612385137655	NO	-
423	ZINC02455858	573	0.1499566477581689	NO	-
424	ZINC00542611	314	0.14991421212290565	NO	-
425	ZINC00542612	315	0.14991421212290565	NO	-
426	ZINC00480018	282	0.14987965593297142	NO	-
427	ZINC00135421	129	0.149725742349901	NO	-
428	ZINC02663682	603	0.14969040585894255	NO	-
429	ZINC01644041	475	0.14955508712405577	NO	-
430	ZINC04393401	975	0.14955393014666815	NO	-
431	ZINC00057180	86	0.14952091219468336	NO	-
432	ZINC03974841	867	0.14946816289972034	NO	-
433	ZINC01031013	391	0.14933247350085918	NO	-
434	ZINC03619911	709	0.14928118033738655	NO	-
435	ZINC04627882	1004	0.1491902953821793	NO	-
436	ZINC00055817	66	0.14913392543474338	NO	-
437	ZINC03200278	649	0.14904240571536384	NO	-
438	ZINC03449538	684	0.14899791715593227	NO	-
439	ZINC03968700	858	0.1489749907182343	NO	-
440	ZINC03892130	819	0.14887895990056735	NO	-
441	ZINC00050143	60	0.14869591539607346	NO	-
442	ZINC01952841	539	0.14857010447214172	NO	-
443	ZINC00164295	148	0.1483700701593201	NO	-
444	ZINC00055953	72	0.14803429215243616	NO	-
445	ZINC00056035	78	0.147877671162443	NO	-
446	ZINC04171030	922	0.14767077849165808	NO	-
447	ZINC00527667	301	0.14763140887918713	NO	-
448	ZINC00985989	388	0.14762180846001954	NO	-
449	ZINC03912395	840	0.1475766990195097	NO	-
450	ZINC00179236	155	0.14744365737996767	NO	-
451	ZINC03901320	832	0.1470447729405755	NO	-
452	ZINC01748573	512	0.14667931429472925	NO	-
453	ZINC00543994	317	0.14658237566907248	NO	-
454	ZINC00019883	20	0.14655129057364918	NO	-
455	ZINC00003467	5	0.14648296227542384	NO	-
456	ZINC03868588	779	0.14647012121165612	NO	-
457	ZINC04466165	988	0.14647012121165612	NO	-
458	ZINC04171030	924	0.14642464554706283	NO	-
459	ZINC01075791	399	0.14638222929105996	NO	-
460	ZINC03524868	694	0.1463363124195986	NO	-
461	ZINC00543993	316	0.14631572972486617	NO	-
462	ZINC00071429	94	0.1459907306532089	NO	-
463	ZINC01745956	505	0.14583124007096435	NO	-
464	ZINC00034929	31	0.14573802615465722	NO	-
465	ZINC00253283	185	0.14570889254581976	NO	-
466	ZINC03918871	843	0.145648767473549	NO	-
467	ZINC02232856	558	0.14559953143601248	NO	-
468	ZINC01030545	390	0.14559890411203907	NO	-
469	ZINC03901320	830	0.14548589704737086	NO	-
470	ZINC03901320	831	0.14548589704737086	NO	-
471	ZINC00494829	287	0.14547831118095167	NO	-
472	ZINC02347307	568	0.1454377519624777	NO	-
473	ZINC03848857	747	0.1453340471593093	NO	-
474	ZINC02347307	569	0.14525042919497005	NO	-
475	ZINC00534849	305	0.1450880596988264	NO	-
476	ZINC01393716	416	0.14504230053439834	NO	-
477	ZINC01429995	427	0.1449399162375235	NO	-
478	ZINC00034928	30	0.14493523365816008	NO	-
479	ZINC04010452	897	0.1447763764651555	NO	-
480	ZINC03888947	792	0.1447501526395708	NO	-
481	ZINC02358419	571	0.1442500415397716	NO	-
482	ZINC00331577	217	0.14395798554836045	NO	-
483	ZINC04171030	923	0.14389613335819906	NO	-
484	ZINC00332570	218	0.14383597822231659	NO	-
485	ZINC00125431	124	0.1433791020972739	NO	-
486	ZINC03892134	820	0.1432335394401164	NO	-
487	ZINC00303633	207	0.1432219651100265	NO	-
488	ZINC00041768	43	0.14322033935918727	NO	-
489	ZINC00125423	123	0.14309444397105603	NO	-
490	ZINC00330359	215	0.14288570975079473	NO	-
491	ZINC01794394	525	0.14266934881671456	NO	-
492	ZINC00758972	372	0.14262745071051555	NO	-
493	ZINC03892994	824	0.14251333823205464	NO	-
494	ZINC02555352	584	0.14250490657325063	NO	-
495	ZINC04383107	953	0.1423505120730964	NO	-
496	ZINC00985988	387	0.14202393742904562	NO	-
497	ZINC04114892	905	0.1420218834216364	NO	-
498	ZINC01393715	415	0.1417386165233942	NO	-
499	ZINC00377476	246	0.14154608655064957	NO	-
500	ZINC03891935	817	0.1412384833618536	NO	-
501	ZINC03972115	863	0.141153234978122	NO	-
502	ZINC04470346	991	0.141153234978122	NO	-
503	ZINC02643663	596	0.1411409396532234	NO	-
504	ZINC03885582	783	0.1411409396532234	NO	-
505	ZINC03980407	875	0.14105685561758907	NO	-
506	ZINC00377473	245	0.14102270570564152	NO	-
507	ZINC00330356	214	0.14099654672487089	NO	-
508	ZINC01794390	523	0.14075219997866756	NO	-
509	ZINC01957838	540	0.1406331136604094	NO	-
510	ZINC00267707	191	0.14061386456009645	NO	-
511	ZINC03953957	849	0.14047492977098158	NO	-
512	ZINC00003467	4	0.14047124931119745	NO	-
513	ZINC01910952	535	0.14011564639415844	NO	-
514	ZINC00324992	210	0.1389944223308072	NO	-
515	ZINC03912072	839	0.13886732955885472	NO	-
516	ZINC04511202	995	0.1385801931432426	NO	-
517	ZINC01746661	508	0.13840604509787752	NO	-
518	ZINC02246263	561	0.13799451094881293	NO	-
519	ZINC00071618	95	0.13792158466057522	NO	-
520	ZINC02785074	615	0.13788027224206428	NO	-
521	ZINC00128431	126	0.13776508877919963	NO	-
522	ZINC00128431	127	0.13776508877919963	NO	-
523	ZINC00324994	211	0.13776039953669245	NO	-
524	ZINC03232157	662	0.13762596294846033	NO	-
525	ZINC03968565	857	0.13749866733412414	NO	-
526	ZINC00408343	262	0.1373202172754371	NO	-
527	ZINC01729765	498	0.13667943356238735	NO	-
528	ZINC00530323	304	0.13654420414160431	NO	-
529	ZINC01096824	401	0.13609946364426703	NO	-
530	ZINC00488497	284	0.13609035832277008	NO	-
531	ZINC03960995	850	0.13609035832277008	NO	-
532	ZINC03849331	750	0.13577930882809358	NO	-
533	ZINC00216906	176	0.13576650746627125	NO	-
534	ZINC00329920	212	0.13560574847487547	NO	-
535	ZINC04306353	944	0.1354968539965154	NO	-
536	ZINC03963465	853	0.13543905702458586	NO	-
537	ZINC00003467	6	0.13541533315398882	NO	-
538	ZINC04306311	942	0.13506116388132094	NO	-
539	ZINC03892993	823	0.13482107080114444	NO	-
540	ZINC00114428	109	0.13461207420451687	NO	-
541	ZINC00561357	338	0.13450395755303313	NO	-
542	ZINC02769116	611	0.13449200338099718	NO	-
543	ZINC01750859	519	0.1342780955619791	NO	-
544	ZINC00056027	76	0.1341116426735117	NO	-
545	ZINC00374056	241	0.1340069816889005	NO	-
546	ZINC03902027	836	0.1338404909579012	NO	-
547	ZINC00179153	151	0.13302345363132861	NO	-
548	ZINC03859092	763	0.13300091855329918	NO	-
549	ZINC04010452	896	0.1328985356366097	NO	-
550	ZINC03440551	683	0.13286469108639232	NO	-
551	ZINC00339390	221	0.13280005882469084	NO	-
552	ZINC02863108	624	0.13277214015371297	NO	-
553	ZINC03997551	888	0.13262547115561682	NO	-
554	ZINC03511546	690	0.1325403202970718	NO	-
555	ZINC02490449	574	0.13220214141614917	NO	-
556	ZINC04115332	906	0.13210667581743135	NO	-
557	ZINC00151202	139	0.1320791196626226	NO	-
558	ZINC02578461	589	0.13187833115873077	NO	-
559	ZINC01749385	513	0.13187732909282332	NO	-
560	ZINC03885583	784	0.1314642940903938	NO	-
561	ZINC01794392	524	0.13101638076894603	NO	-
562	ZINC00160622	145	0.13092927195320375	NO	-
563	ZINC02759095	607	0.1309151402010809	NO	-
564	ZINC03902027	834	0.13084989467690594	NO	-
565	ZINC03902027	835	0.13084989467690594	NO	-
566	ZINC00439168	274	0.13066822647539547	NO	-
567	ZINC03971632	859	0.13017892811170054	NO	-
568	ZINC00089098	100	0.12991014038472856	NO	-
569	ZINC03295759	673	0.12976400284440687	NO	-
570	ZINC03852748	751	0.12937521079383546	NO	-
571	ZINC04642032	1018	0.12916396123754387	NO	-
572	ZINC03672239	716	0.12893496637700536	NO	-
573	ZINC04248914	936	0.12851380948538269	NO	-
574	ZINC01558720	445	0.1282248765692217	NO	-
575	ZINC03820066	729	0.12817520935332374	NO	-
576	ZINC00467891	279	0.12813753883510748	NO	-
577	ZINC03295759	674	0.12807391655059822	NO	-
578	ZINC03295759	675	0.12807391655059822	NO	-
579	ZINC01810738	526	0.12804507708532817	NO	-
580	ZINC04248914	937	0.12802256691026326	NO	-
581	ZINC00179155	152	0.12796347950313786	NO	-
582	ZINC00197554	165	0.12751178365494692	NO	-
583	ZINC03890968	811	0.12750712521346974	NO	-
584	ZINC02535155	577	0.1274473955425273	NO	-
585	ZINC04248914	935	0.12723422348940328	NO	-
586	ZINC02077950	550	0.12698969642290575	NO	-
587	ZINC00056029	77	0.12698844039460838	NO	-
588	ZINC03863143	774	0.12697328652134635	NO	-
589	ZINC00156679	144	0.12691221197058877	NO	-
590	ZINC01750840	518	0.12668734068112922	NO	-
591	ZINC03868587	778	0.12665787093751946	NO	-
592	ZINC00017662	19	0.12661884745024982	NO	-
593	ZINC00619763	368	0.12644274754908733	NO	-
594	ZINC03301894	676	0.12639277597823648	NO	-
595	ZINC03912563	842	0.12536916712261786	NO	-
596	ZINC00507293	292	0.12527025788867155	NO	-
597	ZINC00534890	306	0.1252291444302605	NO	-
598	ZINC00050252	61	0.1246955003242142	NO	-
599	ZINC02769120	612	0.12461205471987961	NO	-
600	ZINC02218181	555	0.12441727359723222	NO	-
601	ZINC02434587	572	0.12432178925092308	NO	-
602	ZINC04207425	932	0.12411623179494487	NO	-
603	ZINC03891909	816	0.12405728859250437	NO	-
604	ZINC00192506	161	0.1240067276715966	NO	-
605	ZINC00823387	375	0.12384017074415296	NO	-
606	ZINC00213082	172	0.12382265937920292	NO	-
607	ZINC03889101	794	0.12382120022019852	NO	-
608	ZINC03868585	776	0.12341392359556944	NO	-
609	ZINC03902027	833	0.12310214659818225	NO	-
610	ZINC04024305	899	0.12293799009005128	NO	-
611	ZINC02863109	625	0.12269375746939058	NO	-
612	ZINC01696554	491	0.12265310505946384	NO	-
613	ZINC00038845	41	0.12228428114145276	NO	-
614	ZINC00038845	40	0.1222231343091577	NO	-
615	ZINC03067003	640	0.12214355787560377	NO	-
616	ZINC00055721	64	0.12209931396131433	NO	-
617	ZINC01012103	389	0.12158703218249417	NO	-
618	ZINC03976468	868	0.12157050576454811	NO	-
619	ZINC04460029	986	0.12148358901887385	NO	-
620	ZINC00387216	251	0.12138159521784929	NO	-
621	ZINC03890873	810	0.12137064363916879	NO	-
622	ZINC04306351	943	0.1210080322988041	NO	-
623	ZINC02050041	548	0.12073188994192728	NO	-
624	ZINC00546284	320	0.12059527145528386	NO	-
625	ZINC00234975	180	0.12058625035794143	NO	-
626	ZINC00055715	63	0.1204961535022296	NO	-
627	ZINC04131535	913	0.12041723837426117	NO	-
628	ZINC01588969	455	0.12040884392016052	NO	-
629	ZINC03963455	852	0.12037280781171326	NO	-
630	ZINC00070144	90	0.12034731385025568	NO	-
631	ZINC02355230	570	0.12029791277608186	NO	-
632	ZINC00197554	164	0.11984773208626152	NO	-
633	ZINC00216900	174	0.1193887363041273	NO	-
634	ZINC04360869	952	0.11935861665599962	NO	-
635	ZINC04633739	1016	0.11935633572310153	NO	-
636	ZINC01734396	501	0.1193074492945693	NO	-
637	ZINC03857244	757	0.11920386098013407	NO	-
638	ZINC03273881	670	0.1191962017440335	NO	-
639	ZINC04149774	918	0.11872808936626046	NO	-
640	ZINC02846108	622	0.11857533391955645	NO	-
641	ZINC00216905	175	0.11845097584598654	NO	-
642	ZINC00077124	96	0.11796393114683916	NO	-
643	ZINC00971786	384	0.11789823362516502	NO	-
644	ZINC04401038	977	0.1176580748635602	NO	-
645	ZINC00387217	252	0.11758514566113301	NO	-
646	ZINC00218497	178	0.11744952510054438	NO	-
647	ZINC01746163	507	0.11732103214470294	NO	-
648	ZINC01994152	542	0.11731419296352937	NO	-
649	ZINC00257562	188	0.11702711288181784	NO	-
650	ZINC00016954	18	0.11676851437403359	NO	-
651	ZINC02843301	621	0.11668761531568324	NO	-
652	ZINC04117091	909	0.11624780666188668	NO	-
653	ZINC00262573	189	0.11622029910573628	NO	-
654	ZINC02606552	592	0.11591118514222455	NO	-
655	ZINC00420695	269	0.11561429026100649	NO	-
656	ZINC04131535	912	0.11535888793972313	NO	-
657	ZINC00234975	181	0.11522018802372772	NO	-
658	ZINC03885869	785	0.1151700747422236	NO	-
659	ZINC02759095	609	0.11511872059699424	NO	-
660	ZINC02026397	546	0.11507568809701152	NO	-
661	ZINC04575711	998	0.11504428472964587	NO	-
662	ZINC01650295	480	0.11472001063147212	NO	-
663	ZINC01257121	407	0.11466218341925068	NO	-
664	ZINC04430302	981	0.1146133235072487	NO	-
665	ZINC00124816	122	0.11420640239310031	NO	-
666	ZINC03973658	866	0.11414451632611272	NO	-
667	ZINC04633147	1010	0.11395360807728999	NO	-
668	ZINC03339461	679	0.11359878278175016	NO	-
669	ZINC02712475	604	0.11347531459243547	NO	-
670	ZINC04149774	917	0.11319901863898342	NO	-
671	ZINC03890689	807	0.11319162402497292	NO	-
672	ZINC00549787	336	0.11306941029085187	NO	-
673	ZINC04149774	919	0.1128650687175816	NO	-
674	ZINC04149774	920	0.1128650687175816	NO	-
675	ZINC03221764	654	0.1126658482337055	NO	-
676	ZINC00115115	110	0.11238620301148651	NO	-
677	ZINC00056016	73	0.11219688069822369	NO	-
678	ZINC00528658	303	0.11188416336727246	NO	-
679	ZINC00342017	224	0.11181318328145333	NO	-
680	ZINC01204091	405	0.11168667697905166	NO	-
681	ZINC01646766	476	0.11156768698811156	NO	-
682	ZINC02021064	545	0.11151740395500653	NO	-
683	ZINC01787618	522	0.11141507035029996	NO	-
684	ZINC03980397	873	0.11139618412779995	NO	-
685	ZINC03221765	655	0.11121667340806243	NO	-
686	ZINC01257173	408	0.11099128873537797	NO	-
687	ZINC04626004	999	0.11027345262387123	NO	-
688	ZINC00257562	187	0.10996361811407222	NO	-
689	ZINC02568614	586	0.10991492600839833	NO	-
690	ZINC03772029	718	0.10986333832785314	NO	-
691	ZINC03997068	884	0.10945038384789318	NO	-
692	ZINC04131535	914	0.10936495684531436	NO	-
693	ZINC02900391	628	0.10930535813993318	NO	-
694	ZINC01746137	506	0.1091528226880059	NO	-
695	ZINC03889481	801	0.10908529582169904	NO	-
696	ZINC04354676	950	0.1090604975530295	NO	-
697	ZINC01204093	406	0.10889429190372604	NO	-
698	ZINC04306283	941	0.10885832879052035	NO	-
699	ZINC00415629	265	0.10849145930458225	NO	-
700	ZINC00034166	25	0.10846207018762541	NO	-
701	ZINC01712517	494	0.10792601124395124	NO	-
702	ZINC03820066	730	0.10780386955123815	NO	-
703	ZINC03857218	755	0.10779756693470371	NO	-
704	ZINC03891761	814	0.10765160765160768	NO	-
705	ZINC04024305	900	0.10743729671874752	NO	-
706	ZINC00496327	289	0.1069246142001559	NO	-
707	ZINC01750882	520	0.10685972875268472	NO	-
708	ZINC00312163	209	0.10677438541977935	NO	-
709	ZINC03431928	682	0.1065721608806418	NO	-
710	ZINC00468973	281	0.10650790564210756	NO	-
711	ZINC01749415	514	0.10645979810454319	NO	-
712	ZINC03848678	742	0.10638658043069625	NO	-
713	ZINC00312163	208	0.10628815496972517	NO	-
714	ZINC00045328	45	0.10616512054547908	NO	-
715	ZINC01749433	515	0.10601767053654904	NO	-
716	ZINC01106885	403	0.10595931919633568	NO	-
717	ZINC00048922	59	0.10561583038706278	NO	-
718	ZINC00048922	57	0.10556783191333562	NO	-
719	ZINC03240894	664	0.1055304906779405	NO	-
720	ZINC03892747	821	0.10541684581330253	NO	-
721	ZINC02568954	587	0.10528173700697754	NO	-
722	ZINC00971785	383	0.10520916491275534	NO	-
723	ZINC03891793	815	0.10514709678353074	NO	-
724	ZINC03311971	677	0.10495936647527648	NO	-
725	ZINC03972486	864	0.10488331838724656	NO	-
726	ZINC00048922	58	0.10477910010664535	NO	-
727	ZINC00140655	134	0.10477659950004622	NO	-
728	ZINC00481758	283	0.1044742120169219	NO	-
729	ZINC00009129	12	0.1044211686472879	NO	-
730	ZINC03121548	644	0.10406934282553153	NO	-
731	ZINC04430302	979	0.10402635384348105	NO	-
732	ZINC04024305	898	0.10373954998760303	NO	-
733	ZINC03867607	775	0.10367712472515798	NO	-
734	ZINC00096456	103	0.10367423021761772	NO	-
735	ZINC03885877	787	0.10357588441402361	NO	-
736	ZINC03890850	809	0.10356067648902012	NO	-
737	ZINC02649699	598	0.10324599191080523	NO	-
738	ZINC04430302	980	0.10294908312914475	NO	-
739	ZINC03848590	741	0.10271367776214109	NO	-
740	ZINC00370213	239	0.1026277335375594	NO	-
741	ZINC03972010	862	0.10229435974942863	NO	-
742	ZINC03862756	773	0.10209512395924915	NO	-
743	ZINC02546613	581	0.10202997809678059	NO	-
744	ZINC01636480	467	0.1019702343094386	NO	-
745	ZINC00240997	184	0.1019173313625477	NO	-
746	ZINC00417742	266	0.10167311375059815	NO	-
747	ZINC03323663	678	0.10165588884019354	NO	-
748	ZINC00096440	102	0.10161300562001499	NO	-
749	ZINC00547845	331	0.10154624828942264	NO	-
750	ZINC00037347	37	0.10153190189771166	NO	-
751	ZINC04430760	984	0.10087773015926017	NO	-
752	ZINC01734395	500	0.1008596614937865	NO	-
753	ZINC03885869	786	0.1006824021932571	NO	-
754	ZINC01511065	437	0.10061728435254712	NO	-
755	ZINC00138109	131	0.10001867993317558	NO	-
756	ZINC03889605	803	0.09885102388552638	NO	-
757	ZINC04338039	946	0.09864362878567234	NO	-
758	ZINC00424637	270	0.09864198976954305	NO	-
759	ZINC03620704	710	0.09854680984881135	NO	-
760	ZINC00109292	107	0.09849986728594667	NO	-
761	ZINC00547927	335	0.09843559232074069	NO	-
762	ZINC02535635	580	0.09842216792049695	NO	-
763	ZINC04179221	927	0.09839104168591326	NO	-
764	ZINC03912155	1031	0.09805769120615992	NO	-
765	ZINC04315672	945	0.097836457670381	NO	-
766	ZINC00547691	326	0.09775235995702464	NO	-
767	ZINC03294770	672	0.09768000291192062	NO	-
768	ZINC03235000	663	0.09754504665397973	NO	-
769	ZINC02802048	619	0.09721141561188541	NO	-
770	ZINC04473576	992	0.09700606308314513	NO	-
771	ZINC03510265	689	0.09697128749436688	NO	-
772	ZINC00085144	97	0.0969221390228308	NO	-
773	ZINC00139167	133	0.09677525594080989	NO	-
774	ZINC03247645	665	0.09673212715642653	NO	-
775	ZINC01749489	516	0.09661518679168295	NO	-
776	ZINC03273239	669	0.09655602570080318	NO	-
777	ZINC00374043	240	0.09633781433567054	NO	-
778	ZINC03888532	790	0.09617099474743812	NO	-
779	ZINC00806178	374	0.09616261938813361	NO	-
780	ZINC03898810	828	0.09614379423977597	NO	-
781	ZINC00120215	119	0.09613702174009948	NO	-
782	ZINC03888724	791	0.09609581789904513	NO	-
783	ZINC00895259	378	0.09608690614934957	NO	-
784	ZINC03893726	825	0.09570869891271593	NO	-
785	ZINC00375610	244	0.0954806283217826	NO	-
786	ZINC03980397	874	0.09536763050336938	NO	-
787	ZINC00045329	46	0.09509873153063592	NO	-
788	ZINC02535213	578	0.09488427503631965	NO	-
789	ZINC04131911	916	0.09448391261463826	NO	-
790	ZINC02809960	620	0.094414100536329	NO	-
791	ZINC00895259	379	0.09436968786463948	NO	-
792	ZINC00386181	248	0.09420230400459305	NO	-
793	ZINC01605705	458	0.09419257275048683	NO	-
794	ZINC03973646	865	0.09415824233030473	NO	-
795	ZINC03228994	661	0.09409849334309979	NO	-
796	ZINC00342020	225	0.09361611087064975	NO	-
797	ZINC00348546	228	0.09357483360295829	NO	-
798	ZINC03891443	813	0.09347038839230055	NO	-
799	ZINC00431950	272	0.09336848939768774	NO	-
800	ZINC00064574	88	0.09272112105106114	NO	-
801	ZINC03398938	680	0.09254396827883947	NO	-
802	ZINC03890684	806	0.0925376657970405	NO	-
803	ZINC03567358	698	0.09249825741036288	NO	-
804	ZINC01511065	436	0.0923595317788739	NO	-
805	ZINC00045330	47	0.09194513260359669	NO	-
806	ZINC01260189	410	0.09135301329502331	NO	-
807	ZINC01748342	510	0.09127487221861819	NO	-
808	ZINC01649559	479	0.09126570977123413	NO	-
809	ZINC01258193	409	0.09100385162139367	NO	-
810	ZINC00115566	111	0.0909379657992707	NO	-
811	ZINC02535629	579	0.09089147283356563	NO	-
812	ZINC03892024	818	0.09077342840818303	NO	-
813	ZINC00507687	293	0.09057104068849382	NO	-
814	ZINC03893727	826	0.09055551629437425	NO	-
815	ZINC00895259	380	0.09041910870159738	NO	-
816	ZINC01414914	420	0.08979590583419615	NO	-
817	ZINC04628496	1009	0.08978073605056135	NO	-
818	ZINC00118976	117	0.08944954197911441	NO	-
819	ZINC00349973	229	0.08937267226751326	NO	-
820	ZINC00002472	3	0.08936584422975036	NO	-
821	ZINC00570580	357	0.08927922280261148	NO	-
822	ZINC01610566	462	0.08892714463306167	NO	-
823	ZINC00547904	333	0.08888954357369921	NO	-
824	ZINC00013660	17	0.08815876708205439	NO	-
825	ZINC00240916	183	0.08789858076012932	NO	-
826	ZINC03980397	872	0.08787593844450634	NO	-
827	ZINC03892047	1030	0.08785549342983268	NO	-
828	ZINC03249069	666	0.08775835879001065	NO	-
829	ZINC00179199	154	0.08761059337480462	NO	-
830	ZINC03891442	812	0.08751326776901101	NO	-
831	ZINC00273287	192	0.08740906663422611	NO	-
832	ZINC04473576	993	0.08690781012140596	NO	-
833	ZINC00344162	226	0.08677791868194022	NO	-
834	ZINC00568641	340	0.08675067839038186	NO	-
835	ZINC00528389	302	0.0867025123201225	NO	-
836	ZINC04176285	925	0.08633657483954281	NO	-
837	ZINC00273287	193	0.0860980781880303	NO	-
838	ZINC00367528	235	0.08606973106520212	NO	-
839	ZINC00004302	8	0.08602886305070291	NO	-
840	ZINC01567110	450	0.08580260965601273	NO	-
841	ZINC01994153	543	0.08578783256210891	NO	-
842	ZINC01055538	396	0.08554359513317694	NO	-
843	ZINC03890682	1024	0.08553412775754789	NO	-
844	ZINC01822228	527	0.0853815043536448	NO	-
845	ZINC00137968	130	0.08534759249419012	NO	-
846	ZINC00109296	108	0.08522945872286307	NO	-
847	ZINC00033102	24	0.08485842845311052	NO	-
848	ZINC00570576	348	0.08485771641191656	NO	-
849	ZINC00118983	118	0.08484121265328419	NO	-
850	ZINC01742092	503	0.08482205954368072	NO	-
851	ZINC01640306	471	0.08455600133577988	NO	-
852	ZINC03859080	762	0.0835042788980415	NO	-
853	ZINC04468452	989	0.0835042788980415	NO	-
854	ZINC04301401	940	0.08329109709618791	NO	-
855	ZINC03859079	761	0.08307760135569776	NO	-
856	ZINC00570578	351	0.08275414338959082	NO	-
857	ZINC01729935	499	0.08274153075060567	NO	-
858	ZINC03868586	777	0.08261168356474326	NO	-
859	ZINC00570576	349	0.08254265431038708	NO	-
860	ZINC00429085	271	0.08249390738532902	NO	-
861	ZINC00848754	377	0.08206337716247439	NO	-
862	ZINC00126778	125	0.08181196682212384	NO	-
863	ZINC00216912	177	0.08180929951067534	NO	-
864	ZINC04517018	997	0.08163666604543753	NO	-
865	ZINC04180465	928	0.08155961363838674	NO	-
866	ZINC00568641	341	0.081270415077172	NO	-
867	ZINC00273487	194	0.08057795864332197	NO	-
868	ZINC01958603	541	0.08054972229219297	NO	-
869	ZINC00273487	195	0.08046446103279789	NO	-
870	ZINC03466501	687	0.08044478068217333	NO	-
871	ZINC00570580	359	0.08032181940321735	NO	-
872	ZINC00825471	376	0.08011545907503966	NO	-
873	ZINC00568646	344	0.07994956078351238	NO	-
874	ZINC00570578	352	0.07982161260354838	NO	-
875	ZINC00568646	342	0.07980685621955855	NO	-
876	ZINC03885413	782	0.07917871612390351	NO	-
877	ZINC03526320	695	0.07902264529116416	NO	-
878	ZINC00547905	334	0.07877954076087236	NO	-
879	ZINC00570580	358	0.0781816877125022	NO	-
880	ZINC00547702	330	0.07783086115129899	NO	-
881	ZINC03858175	760	0.07771975700367131	NO	-
882	ZINC00193402	162	0.077594085403134	NO	-
883	ZINC00570571	345	0.07725677563537839	NO	-
884	ZINC01350777	413	0.0772038135864306	NO	-
885	ZINC00547701	329	0.0769477283053025	NO	-
886	ZINC01921847	537	0.07657385669032056	NO	-
887	ZINC00570576	350	0.0765433420710315	NO	-
888	ZINC03832444	732	0.07651290366315856	NO	-
889	ZINC03832444	733	0.07651290366315856	NO	-
890	ZINC00179199	153	0.0760868453073169	NO	-
891	ZINC03832444	731	0.07585656514784096	NO	-
892	ZINC01822229	528	0.07577404820271937	NO	-
893	ZINC03859591	765	0.07575582948131428	NO	-
894	ZINC00570581	361	0.07560438590468462	NO	-
895	ZINC00570571	347	0.07556198888618137	NO	-
896	ZINC03511572	691	0.07544563935135427	NO	-
897	ZINC02656103	599	0.07535196263957099	NO	-
898	ZINC00341647	223	0.07530412641083899	NO	-
899	ZINC03862654	771	0.07520340015449843	NO	-
900	ZINC04201752	931	0.07515141406355179	NO	-
901	ZINC00547694	328	0.07510677677276269	NO	-
902	ZINC00570581	360	0.07502392456592735	NO	-
903	ZINC03859592	766	0.0749626858279471	NO	-
904	ZINC00570581	362	0.07484386485176654	NO	-
905	ZINC02266170	562	0.07484381780980418	NO	-
906	ZINC00201190	167	0.07481067681760153	NO	-
907	ZINC03833271	734	0.07473672662683668	NO	-
908	ZINC02727900	605	0.0747306403774276	NO	-
909	ZINC01117154	404	0.07471028460213212	NO	-
910	ZINC00198987	166	0.07461157561287934	NO	-
911	ZINC00374653	242	0.07456137552056412	NO	-
912	ZINC03220926	653	0.07449333915471705	NO	-
913	ZINC00002472	2	0.07448095412099352	NO	-
914	ZINC03466498	686	0.07425705464275811	NO	-
915	ZINC03890714	808	0.07419928097489434	NO	-
916	ZINC02225547	556	0.07416599829766347	NO	-
917	ZINC01666241	486	0.07411617811896204	NO	-
918	ZINC00570579	355	0.073694576196937	NO	-
919	ZINC00118947	115	0.07366122165589142	NO	-
920	ZINC00570579	354	0.07332087509868666	NO	-
921	ZINC00341647	222	0.07305420920979826	NO	-
922	ZINC00570578	353	0.07303901519934058	NO	-
923	ZINC00547693	327	0.0724019095865702	NO	-
924	ZINC00367528	236	0.07235400204300768	NO	-
925	ZINC03862655	772	0.07233834171140059	NO	-
926	ZINC00024545	23	0.07195964098218219	NO	-
927	ZINC00024545	22	0.07191840704608882	NO	-
928	ZINC02592623	590	0.07191414182634202	NO	-
929	ZINC00225944	179	0.0718375551027315	NO	-
930	ZINC00193405	163	0.07174748536033826	NO	-
931	ZINC03980793	876	0.07173716568090983	NO	-
932	ZINC03138379	646	0.07164867793216041	NO	-
933	ZINC04085867	903	0.07146239421385836	NO	-
934	ZINC00568641	339	0.07121726364692839	NO	-
935	ZINC00117424	114	0.07104566454274536	NO	-
936	ZINC00348543	227	0.07077170882062055	NO	-
937	ZINC00387214	250	0.07052716935146788	NO	-
938	ZINC00568646	343	0.07034075737204794	NO	-
939	ZINC00570571	346	0.07025012163329486	NO	-
940	ZINC03971800	860	0.06996099367326084	NO	-
941	ZINC02623424	594	0.06985533515693312	NO	-
942	ZINC02320441	566	0.0696413720372013	NO	-
943	ZINC00118952	116	0.0693755088691252	NO	-
944	ZINC00296294	202	0.06931069176793705	NO	-
945	ZINC03590644	700	0.06924349208410557	NO	-
946	ZINC00048545	54	0.06923890964051234	NO	-
947	ZINC00547523	325	0.06897219851720944	NO	-
948	ZINC03890915	1025	0.06796447942419348	NO	-
949	ZINC01923743	538	0.06792097059522546	NO	-
950	ZINC03222010	656	0.06778486658095229	NO	-
951	ZINC03993160	881	0.06766729607412962	NO	-
952	ZINC03264210	667	0.0668018246730281	NO	-
953	ZINC03869062	780	0.06665551086346634	NO	-
954	ZINC00570579	356	0.0663450260041871	NO	-
955	ZINC00392196	257	0.06603825103843237	NO	-
956	ZINC04176312	926	0.0659676942926953	NO	-
957	ZINC04350362	948	0.06590946311198635	NO	-
958	ZINC01567109	449	0.06526110947550294	NO	-
959	ZINC03222046	657	0.06498267091957012	NO	-
960	ZINC02754151	606	0.06497734736501543	NO	-
961	ZINC00164204	146	0.06489577540055436	NO	-
962	ZINC00509997	296	0.064767042401969	NO	-
963	ZINC00431951	273	0.06467306656440928	NO	-
964	ZINC00275052	196	0.0645579055307716	NO	-
965	ZINC00374657	243	0.06448238050998889	NO	-
966	ZINC02225549	557	0.06423621858945565	NO	-
967	ZINC00048546	55	0.06407583071501823	NO	-
968	ZINC03225465	660	0.06396362459022432	NO	-
969	ZINC00287609	198	0.06392306709067	NO	-
970	ZINC00367016	234	0.06373857406886306	NO	-
971	ZINC02274788	563	0.06367615196759228	NO	-
972	ZINC03833271	735	0.06358436013554578	NO	-
973	ZINC03833271	736	0.06358436013554578	NO	-
974	ZINC04030519	901	0.06320174197702003	NO	-
975	ZINC02784619	614	0.06300447522820864	NO	-
976	ZINC03273142	668	0.06237553735920054	NO	-
977	ZINC03891993	1029	0.06199472858495946	NO	-
978	ZINC03890492	1022	0.06190206404980102	NO	-
979	ZINC00547846	332	0.06172658011612408	NO	-
980	ZINC00509998	297	0.061491935542044435	NO	-
981	ZINC00544225	318	0.06143542673444685	NO	-
982	ZINC04123863	911	0.06134683933882373	NO	-
983	ZINC00143087	137	0.06120932386749402	NO	-
984	ZINC00387213	249	0.06090105412050262	NO	-
985	ZINC03890396	1021	0.0606980449507743	NO	-
986	ZINC02320084	565	0.060677811824529936	NO	-
987	ZINC00267150	190	0.06062588415698344	NO	-
988	ZINC01415048	421	0.06053855559013849	NO	-
989	ZINC03223620	658	0.060382268406266516	NO	-
990	ZINC03977092	869	0.06006479190735113	NO	-
991	ZINC04182561	929	0.0597933309514513	NO	-
992	ZINC00468046	280	0.05973906645844248	NO	-
993	ZINC01705452	493	0.05968777196057412	NO	-
994	ZINC02532896	576	0.059509281502670486	NO	-
995	ZINC03859909	767	0.058163788790882034	NO	-
996	ZINC00333072	219	0.057901617626543375	NO	-
997	ZINC03891520	1028	0.05704548496238132	NO	-
998	ZINC03890400	805	0.056889926189935935	NO	-
999	ZINC03890399	804	0.05680189489988172	NO	-
1000	ZINC01415334	422	0.05643825649985748	NO	-
1001	ZINC04131900	915	0.05624111609134651	NO	-
1002	ZINC04350357	947	0.056182840756907035	NO	-
1003	ZINC04182565	930	0.055658340882975166	NO	-
1004	ZINC03509818	688	0.0551447285110394	NO	-
1005	ZINC00039882	42	0.05512837253601581	NO	-
1006	ZINC00350598	230	0.05470565118878159	NO	-
1007	ZINC00350599	231	0.0541847792752657	NO	-
1008	ZINC03890175	1020	0.05414532635956668	NO	-
1009	ZINC02648730	597	0.05414528668767696	NO	-
1010	ZINC00390385	254	0.05409390390487551	NO	-
1011	ZINC03890931	1026	0.05396889016586786	NO	-
1012	ZINC00103790	105	0.05367932865595161	NO	-
1013	ZINC02578229	588	0.05307761205336987	NO	-
1014	ZINC03885966	788	0.05307240999410598	NO	-
1015	ZINC03225213	659	0.052807928836880416	NO	-
1016	ZINC03857220	756	0.05262108145675125	NO	-
1017	ZINC00103796	106	0.05110521779540247	NO	-
1018	ZINC00467742	278	0.05059059723539229	NO	-
1019	ZINC04628441	1008	0.050326097851191146	NO	-
1020	ZINC02338563	567	0.049759188660048824	NO	-
1021	ZINC00168414	149	0.049308335626413985	NO	-
1022	ZINC02875975	627	0.04927249133381059	NO	-
1023	ZINC02275669	564	0.04907399154633261	NO	-
1024	ZINC03663636	715	0.047045320187676855	NO	-
1025	ZINC02506191	575	0.04695872835836439	NO	-
1026	ZINC02159752	551	0.04668662382950768	NO	-
1027	ZINC02857459	623	0.04664664023499452	NO	-
1028	ZINC02776771	613	0.04465174991696488	NO	-
1029	ZINC03192182	648	0.04424210457375738	NO	-
1030	ZINC01467776	431	0.043633607659548046	NO	-
1031	ZINC02026849	547	0.04279712518334357	NO	-
1032	ZINC01467775	430	0.04257496053400839	NO	-
1033	ZINC02795144	618	0.042174037653955436	NO	-
1034	ZINC00067214	89	0.041786018241482085	NO	-
1035	ZINC00441302	275	0.040777383565286596	NO	-
1036	ZINC03889145	1019	0.03818272547716423	NO	-
1037	ZINC04467148	1033	0.03745407129175234	NO	-
1038	ZINC00615325	367	0.0374311948969378	NO	-
1039	ZINC00467221	277	0.037307388626121485	NO	-
1040	ZINC04467264	1035	0.0367773146781893	NO	-
1041	ZINC03275398	671	0.03676146714974101	NO	-
1042	ZINC01540217	442	0.032495426212268703	NO	-
1043	ZINC03077762	642	0.031878504894519856	NO	-
1044	ZINC03074072	641	0.0317780492136633	NO	-
1045	ZINC04358947	951	0.03162490389045699	NO	-
1046	ZINC03612738	705	0.0316183462663501	NO	-
1047	ZINC04441000	1032	0.02909361999777087	NO	-
1048	ZINC04123859	910	0.028508206274021747	NO	-
1049	ZINC03984531	878	0.02817140511328012	NO	-
1050	ZINC03612770	706	0.02783721610911561	NO	-
1051	ZINC04467263	1034	0.02757335009249794	NO	-
1052	ZINC04394729	976	0.027094435850394043	NO	-
1053	ZINC03612959	708	0.02633823013420662	NO	-
1054	ZINC01729545	497	0.024509473905263816	NO	-
1055	ZINC03997106	885	0.023903356943748535	NO	-
1056	ZINC03612948	707	0.023752162981283503	NO	-
1057	ZINC02016759	544	0.0225367464778081	NO	-
1058	ZINC02555687	585	0.021678504035295112	NO	-
1059	ZINC01530803	440	0.017567333315976947	NO	-
1060	ZINC03122380	645	0.016894770775144854	NO	-
1061	ZINC01549146	444	0.015084980878553842	NO	-
