# Supplementary material for: 4D Flexible Atom-Pairs: An efficient probabilistic conformational space comparison for ligand-based virtual screening
Source: J Cheminform. 2011 Jul 6;3:23. doi: 10.1186/1758-2946-3-23 (PMC3156737; doi:10.1186/1758-2946-3-23)
Supplement: Additional file 1 — Archive of the 4D FAPOA result files. This is a Gzip compressed Tar archive containing the result files of the 4D FAPOA on the filtered DUD data sets. The result files are tab-separated plain text files including the following information: method name, active data set with size, cluster information and the distribution of the active molecules over the clusters, decoy data set with size, ratio active:decoy, AUC, awAUC, BEDROC scores for predefined alpha values as suggested by Truchon and Bayly [43], enrichment factors, relative enrichment factor [41], ROC enrichments, awROC enrichments at predefined false positive fractions, chemotype enrichment, ROC and awROC data points, and the ranking of each structure to compute other VS metrics. [file 1758-2946-3-23-S1.GZ › 4DFAPOA_ppar_BW_ResultStatistic.dat]

###################################################################################################
# Screening Result File
# Method used: 4DFAPOA
> <Method_Name>
4DFAPOA
# Data set information
#	Query data set:	./ppar_gamma/ppar_gamma_query_CS_BW_300.0_T_GMM.sdf
#	Active data set: ./ppar_gamma/ppar_gamma_clustered_3D_MM_CS_BW_300.0_T_GMM.sdf with cluster information
#		Size: 6 molecules
#		Number of clusters: 6
#		Cluster Summery:
#			Cluster number	# molecules	% of actives
#			1		1		16.667
#			2		1		16.667
#			3		1		16.667
#			4		1		16.667
#			5		1		16.667
#			6		1		16.667
#	Decoy data set: ./ppar_gamma/DUD_ppar_gamma_decoys_ID_pass_MWPass_I_MM_CS_BW_300.0_T_GMM.sdf
#		Size: 40 molecules
#	Ratio actives : decoys
#		1.0 : 6.6667
> <AUC>
#	 ROC AUC
	0.5375
> <awAUC>
#	 ROC awAUC
	0.5375
> <BEDROC Scores>
#	Alpha Values	BEDROC Scores
	160.9	0.9991
	100.0	0.9871
	53.6	0.9036
	50.0	0.8876
	32.2	0.7649
	20.0	0.6271
	16.1	0.574
	10.0	0.4877
	8.0	0.4624
> <Enrichment Factors>
#	Fraction dataset	Enrichment factor
	0.0010	NaN
	0.01	NaN
	0.02	NaN
	0.05	6.666666666666667
	0.1	3.3333333333333335
	0.2	1.4814814814814814
	0.25	1.2121212121212122
> <Relative enrichment factor>
#	Fraction dataset	Enrichment factor
	0.0010	0.0
	0.01	0.0
	0.02	0.0
	0.05	86.95652173913042
	0.1	43.47826086956521
	0.2	33.333333333333336
	0.25	33.333333333333336
> <ROC Enrichments>
#	True decoy fraction	Enrichment
	0.1	13.333333333333332
	0.5	6.666666666666666
	1.0	4.444444444444445
	2.0	3.333333333333333
	5.0	2.6666666666666665
	10.0	2.2222222222222223
> <awROC Enrichments>
#	Decoy fraction	Enrichment
	0.1	13.333333333333332
	0.5	6.666666666666666
	1.0	4.444444444444445
	2.0	3.333333333333333
	5.0	2.6666666666666665
	10.0	2.2222222222222223
> <Chemotype enrichment>
#	% data set	% active cluster
	0.0	0.0
	2.174	0.0
	2.174	16.667
	4.348	16.667
	4.348	33.333
	45.652	33.333
	45.652	50.0
	73.913	50.0
	73.913	66.667
	78.261	66.667
	78.261	83.333
	82.609	83.333
	82.609	100.0
	100.0	100.0
> <ROC curve data>
#	False positive rate	true positive rate
	0.0	0.0
	0.0	0.3333
	0.45	0.3333
	0.45	0.5
	0.75	0.5
	0.75	0.6667
	0.775	0.6667
	0.775	0.8333
	0.8	0.8333
	0.8	1.0
	1.0	1.0
> <awROC curve data>
#	False positive rate	true positive rate
	0.0	0.0
	0.0	0.3333
	0.45	0.3333
	0.45	0.5
	0.75	0.5
	0.75	0.6667
	0.775	0.6667
	0.775	0.8333
	0.8	0.8333
	0.8	1.0
	1.0	1.0
> <Screening Table>
# Rank	Mol name	Index in data set	Similarity 2 query	Active	Cluster number
1	ZINC03806787	5	0.24331689252987312	YES	5
2	ZINC04617934	6	0.18624684498272656	YES	6
3	ZINC03931648	28	0.16469478319710737	NO	-
4	ZINC03859007	25	0.1614421161112588	NO	-
5	ZINC03950642	31	0.15840648674967184	NO	-
6	ZINC03950646	32	0.1523796831012492	NO	-
7	ZINC04627387	40	0.14929464330212244	NO	-
8	ZINC03503827	15	0.14628225099672648	NO	-
9	ZINC03793193	21	0.14511713745479776	NO	-
10	ZINC03965261	33	0.14355027345668184	NO	-
11	ZINC02762009	9	0.1434424533463674	NO	-
12	ZINC03866818	26	0.1430055416215351	NO	-
13	ZINC04464935	38	0.1430055416215351	NO	-
14	ZINC01489960	3	0.14160773279177996	NO	-
15	ZINC02100044	6	0.14142392396890274	NO	-
16	ZINC02816768	10	0.1403450934788978	NO	-
17	ZINC03943705	30	0.1382960109853191	NO	-
18	ZINC02816769	11	0.13392355620316618	NO	-
19	ZINC03853151	24	0.1301854238541779	NO	-
20	ZINC03976587	36	0.13010580850463085	NO	-
21	ZINC01482422	4	0.12939731641116678	YES	4
22	ZINC03782697	18	0.12878292554043624	NO	-
23	ZINC01554048	4	0.12599613622703412	NO	-
24	ZINC03278661	13	0.12559841686860013	NO	-
25	ZINC03890634	27	0.12509253503595563	NO	-
26	ZINC03973715	35	0.12172935270891909	NO	-
27	ZINC00605503	2	0.1216369194679471	NO	-
28	ZINC02389710	7	0.12085623499037206	NO	-
29	ZINC04627304	39	0.11852600683381159	NO	-
30	ZINC03941394	29	0.11781903293357367	NO	-
31	ZINC03973715	34	0.11534972548685109	NO	-
32	ZINC03283841	14	0.11422069535656469	NO	-
33	ZINC03651502	16	0.11374808108208538	NO	-
34	ZINC03832303	2	0.11373978692059276	YES	2
35	ZINC03987593	37	0.11260210972554356	NO	-
36	ZINC03606204	3	0.11244251379539405	YES	3
37	ZINC03790166	19	0.10894303377932708	NO	-
38	ZINC03832274	1	0.10859761994257774	YES	1
39	ZINC03791450	20	0.10713235353741413	NO	-
40	ZINC03776616	17	0.1062702588769168	NO	-
41	ZINC03820541	22	0.10603302625255899	NO	-
42	ZINC03820541	23	0.10482386727616282	NO	-
43	ZINC00598546	1	0.10213595397497127	NO	-
44	ZINC02560008	8	0.0959923615307259	NO	-
45	ZINC02975342	12	0.0907860666985856	NO	-
46	ZINC01895839	5	0.06804532525509455	NO	-
