# Supplementary material for: 4D Flexible Atom-Pairs: An efficient probabilistic conformational space comparison for ligand-based virtual screening
Source: J Cheminform. 2011 Jul 6;3:23. doi: 10.1186/1758-2946-3-23 (PMC3156737; doi:10.1186/1758-2946-3-23)
Supplement: Additional file 1 — Archive of the 4D FAPOA result files. This is a Gzip compressed Tar archive containing the result files of the 4D FAPOA on the filtered DUD data sets. The result files are tab-separated plain text files including the following information: method name, active data set with size, cluster information and the distribution of the active molecules over the clusters, decoy data set with size, ratio active:decoy, AUC, awAUC, BEDROC scores for predefined alpha values as suggested by Truchon and Bayly [43], enrichment factors, relative enrichment factor [41], ROC enrichments, awROC enrichments at predefined false positive fractions, chemotype enrichment, ROC and awROC data points, and the ranking of each structure to compute other VS metrics. [file 1758-2946-3-23-S1.GZ › 4DFAPOA_pr_BW_ResultStatistic.dat]

###################################################################################################
# Screening Result File
# Method used: 4DFAPOA
> <Method_Name>
4DFAPOA
# Data set information
#	Query data set:	./pr/pr_query_CS_BW_300.0_T_GMM.sdf
#	Active data set: ./pr/pr_clustered_3D_MM_CS_BW_300.0_T_GMM.sdf with cluster information
#		Size: 22 molecules
#		Number of clusters: 4
#		Cluster Summery:
#			Cluster number	# molecules	% of actives
#			1		16		72.727
#			2		4		18.182
#			3		1		4.545
#			4		1		4.545
#	Decoy data set: ./pr/DUD_pr_decoys_ID_pass_MWPass_I_MM_CS_BW_300.0_T_GMM.sdf
#		Size: 920 molecules
#	Ratio actives : decoys
#		1.0 : 41.8182
> <AUC>
#	 ROC AUC
	0.9400691699604743
> <awAUC>
#	 ROC awAUC
	0.9391474184782609
> <BEDROC Scores>
#	Alpha Values	BEDROC Scores
	160.9	0.4869
	100.0	0.4473
	53.6	0.4445
	50.0	0.4473
	32.2	0.478
	20.0	0.536
	16.1	0.5702
	10.0	0.656
	8.0	0.6976
> <Enrichment Factors>
#	Fraction dataset	Enrichment factor
	0.0010	NaN
	0.01	18.585858585858585
	0.02	13.939393939393938
	0.05	9.787234042553191
	0.1	6.228239845261121
	0.2	4.8936170212765955
	0.25	3.9148936170212765
> <Relative enrichment factor>
#	Fraction dataset	Enrichment factor
	0.0010	0.0
	0.01	42.46284501061571
	0.02	31.847133757961785
	0.05	50.0
	0.1	63.63636363636363
	0.2	100.0
	0.25	100.0
> <ROC Enrichments>
#	True decoy fraction	Enrichment
	0.1	41.81818181818182
	0.5	33.45454545454545
	1.0	20.90909090909091
	2.0	17.607655502392348
	5.0	10.909090909090908
	10.0	6.8181818181818175
> <awROC Enrichments>
#	Decoy fraction	Enrichment
	0.1	57.5
	0.5	46.0
	1.0	46.0
	2.0	26.48026315789474
	5.0	12.1875
	10.0	6.5625
> <Chemotype enrichment>
#	% data set	% active cluster
	0.0	0.0
	0.106	0.0
	0.106	25.0
	1.168	25.0
	1.168	50.0
	1.699	50.0
	1.699	75.0
	18.259	75.0
	18.259	100.0
	100.0	100.0
> <ROC curve data>
#	False positive rate	true positive rate
	0.0	0.0
	0.0	0.0455
	0.0011	0.0455
	0.0011	0.1364
	0.0033	0.1364
	0.0033	0.1818
	0.0065	0.1818
	0.0065	0.2273
	0.0109	0.2273
	0.0109	0.2727
	0.013	0.2727
	0.013	0.3636
	0.0207	0.3636
	0.0207	0.4091
	0.0228	0.4091
	0.0228	0.4545
	0.0348	0.4545
	0.0348	0.5
	0.0467	0.5
	0.0467	0.5455
	0.05	0.5455
	0.05	0.5909
	0.0587	0.5909
	0.0587	0.6364
	0.0967	0.6364
	0.0967	0.6818
	0.1054	0.6818
	0.1054	0.7273
	0.1065	0.7273
	0.1065	0.7727
	0.1228	0.7727
	0.1228	0.8182
	0.1272	0.8182
	0.1272	0.8636
	0.1446	0.8636
	0.1446	0.9091
	0.1641	0.9091
	0.1641	0.9545
	0.1685	0.9545
	0.1685	1.0
	1.0	1.0
> <awROC curve data>
#	False positive rate	true positive rate
	0.0	0.0
	0.0	0.0625
	0.0011	0.0625
	0.0011	0.1875
	0.0033	0.1875
	0.0033	0.25
	0.0065	0.25
	0.0065	0.5
	0.0109	0.5
	0.0109	0.5156
	0.013	0.5156
	0.013	0.5469
	0.0207	0.5469
	0.0207	0.5625
	0.0228	0.5625
	0.0228	0.5781
	0.0348	0.5781
	0.0348	0.5938
	0.0467	0.5938
	0.0467	0.6094
	0.05	0.6094
	0.05	0.625
	0.0587	0.625
	0.0587	0.6406
	0.0967	0.6406
	0.0967	0.6563
	0.1054	0.6563
	0.1054	0.6719
	0.1065	0.6719
	0.1065	0.6875
	0.1228	0.6875
	0.1228	0.7031
	0.1272	0.7031
	0.1272	0.7188
	0.1446	0.7188
	0.1446	0.7344
	0.1641	0.7344
	0.1641	0.9844
	0.1685	0.9844
	0.1685	1.0
	1.0	1.0
> <Screening Table>
# Rank	Mol name	Index in data set	Similarity 2 query	Active	Cluster number
1	ZINC03814383	17	0.3510051827678983	YES	2
2	ZINC01658278	525	0.2762136172646713	NO	-
3	ZINC03814380	18	0.26513178900674894	YES	2
4	ZINC03814370	19	0.26069464371077755	YES	2
5	ZINC02090522	547	0.25673974917305653	NO	-
6	ZINC01669070	528	0.23220337489241086	NO	-
7	ZINC03834060	20	0.23083971774855278	YES	2
8	ZINC00018783	7	0.22735992224104687	NO	-
9	ZINC03646145	719	0.2246281361323168	NO	-
10	ZINC00837140	419	0.20024707804501873	NO	-
11	ZINC03831947	22	0.19900349828731326	YES	4
12	ZINC01431820	511	0.18464399349856414	NO	-
13	ZINC00427430	205	0.16943433364109078	NO	-
14	ZINC00427431	206	0.16943433364109078	NO	-
15	ZINC00672446	402	0.16026807833193116	NO	-
16	ZINC03832313	12	0.1522272702323698	YES	1
17	ZINC00026386	9	0.1509704491559415	NO	-
18	ZINC02499539	601	0.15084056111027605	NO	-
19	ZINC03832325	1	0.15033883822604482	YES	1
20	ZINC03832321	9	0.14975328147797481	YES	1
21	ZINC03998153	857	0.1492663168876038	NO	-
22	ZINC02292584	571	0.14919383464958336	NO	-
23	ZINC00172749	71	0.14918231148390626	NO	-
24	ZINC03351257	699	0.14847718724025694	NO	-
25	ZINC00172742	68	0.14828560266839788	NO	-
26	ZINC00630953	387	0.14809170687429654	NO	-
27	ZINC03996121	854	0.14803888959817432	NO	-
28	ZINC03832314	4	0.14757811878513502	YES	1
29	ZINC00630951	386	0.14754428947730175	NO	-
30	ZINC02217706	560	0.14751601434683206	NO	-
31	ZINC03832323	7	0.147132670656701	YES	1
32	ZINC00181474	78	0.14685668689242648	NO	-
33	ZINC03996118	850	0.14668057189261816	NO	-
34	ZINC03996121	853	0.1465804590325628	NO	-
35	ZINC03998153	855	0.14645857727341413	NO	-
36	ZINC03998153	856	0.14634266994987424	NO	-
37	ZINC03996118	849	0.14630700399379556	NO	-
38	ZINC00720711	407	0.14575006601000612	NO	-
39	ZINC00118964	43	0.14574973575308903	NO	-
40	ZINC03996121	852	0.14568305918043742	NO	-
41	ZINC00172764	75	0.14566217069626844	NO	-
42	ZINC03996118	851	0.14559268675087694	NO	-
43	ZINC03832315	5	0.14496787110577627	YES	1
44	ZINC02203192	553	0.14485010126982756	NO	-
45	ZINC00172753	72	0.1448497406381175	NO	-
46	ZINC02203194	554	0.14407307803327069	NO	-
47	ZINC00811068	415	0.14370109297629316	NO	-
48	ZINC01834693	534	0.14364027052158249	NO	-
49	ZINC01834693	535	0.14364027052158249	NO	-
50	ZINC01428685	507	0.1436083908356258	NO	-
51	ZINC04051981	868	0.14332468189179196	NO	-
52	ZINC03818732	778	0.1426469472541267	NO	-
53	ZINC00066941	18	0.14256934508611835	NO	-
54	ZINC02292585	572	0.14249713862490518	NO	-
55	ZINC03832318	3	0.1424053536681228	YES	1
56	ZINC02217706	561	0.14191666311054627	NO	-
57	ZINC02217706	562	0.14191666311054627	NO	-
58	ZINC01834693	533	0.1413134198101185	NO	-
59	ZINC03832319	2	0.14048420515859772	YES	1
60	ZINC00427425	201	0.14039583096340078	NO	-
61	ZINC00709648	405	0.1403024143852325	NO	-
62	ZINC01389124	503	0.14026586459176268	NO	-
63	ZINC01120558	468	0.1397774716158978	NO	-
64	ZINC00427426	202	0.13970579206473946	NO	-
65	ZINC00427428	203	0.13948017520160721	NO	-
66	ZINC00427429	204	0.13940400173886253	NO	-
67	ZINC00172744	69	0.1390501643719081	NO	-
68	ZINC03832311	13	0.13878977158643602	YES	1
69	ZINC03351255	698	0.13825004413642758	NO	-
70	ZINC03906817	839	0.13818674885559434	NO	-
71	ZINC04455886	908	0.1380884219015172	NO	-
72	ZINC00172747	70	0.1375370937042442	NO	-
73	ZINC00635364	390	0.13734248791871836	NO	-
74	ZINC02297455	573	0.13727892682073545	NO	-
75	ZINC02207216	555	0.1371700715309468	NO	-
76	ZINC00172757	73	0.13697313870381356	NO	-
77	ZINC00229651	91	0.1366411476147552	NO	-
78	ZINC02498620	598	0.13653651890105617	NO	-
79	ZINC00758120	412	0.13633973115738215	NO	-
80	ZINC00548755	322	0.13626265735616697	NO	-
81	ZINC00353372	143	0.13622037744780727	NO	-
82	ZINC00871818	425	0.13610936054052902	NO	-
83	ZINC02208302	556	0.13606497533505374	NO	-
84	ZINC04009780	859	0.13582999474663	NO	-
85	ZINC02208302	557	0.13572491174278273	NO	-
86	ZINC02208302	558	0.13541482576536354	NO	-
87	ZINC04009780	860	0.13540255457874723	NO	-
88	ZINC02499550	602	0.13527007469614508	NO	-
89	ZINC00172760	74	0.13487340008264187	NO	-
90	ZINC01661591	526	0.1342339451522329	NO	-
91	ZINC00118510	41	0.13404974355691335	NO	-
92	ZINC00752748	409	0.13404424591918296	NO	-
93	ZINC02297456	574	0.13404104744818168	NO	-
94	ZINC02107379	548	0.1325652569222673	NO	-
95	ZINC00816104	416	0.13236639390038646	NO	-
96	ZINC00871825	426	0.13229183046337575	NO	-
97	ZINC02322339	583	0.1322069794528428	NO	-
98	ZINC00427455	210	0.1321230186573534	NO	-
99	ZINC02126329	549	0.1320824428755456	NO	-
100	ZINC00118512	42	0.13204454497311538	NO	-
101	ZINC00427454	209	0.13203328314876653	NO	-
102	ZINC00014767	3	0.13148854931576678	NO	-
103	ZINC00427437	207	0.1311294001820699	NO	-
104	ZINC03832322	8	0.13098500445391614	YES	1
105	ZINC00082160	23	0.13096546395906972	NO	-
106	ZINC00968755	442	0.13072401284730362	NO	-
107	ZINC00119078	44	0.1306409758607889	NO	-
108	ZINC00968754	441	0.13027095103787395	NO	-
109	ZINC01661591	527	0.1300801433690388	NO	-
110	ZINC00427438	208	0.12969131620562444	NO	-
111	ZINC02321502	582	0.12962103586492094	NO	-
112	ZINC00551896	323	0.1292441455007079	NO	-
113	ZINC03832324	6	0.1291702670416628	YES	1
114	ZINC00668660	401	0.12864029092232235	NO	-
115	ZINC03832312	10	0.12857314644061577	YES	1
116	ZINC04148995	884	0.128199392997044	NO	-
117	ZINC00003422	2	0.1281752041176328	NO	-
118	ZINC01200832	485	0.12807575695831716	NO	-
119	ZINC00495562	263	0.12799434352708158	NO	-
120	ZINC01171053	483	0.12779584951818848	NO	-
121	ZINC02252801	567	0.12766336345033585	NO	-
122	ZINC00920319	433	0.12735364038746844	NO	-
123	ZINC00119080	45	0.1271245216533322	NO	-
124	ZINC00521995	303	0.1269891316051263	NO	-
125	ZINC00067888	19	0.1266610132338636	NO	-
126	ZINC03855025	791	0.1264529400077339	NO	-
127	ZINC04467241	910	0.1259570491642708	NO	-
128	ZINC00082149	22	0.12578315912169252	NO	-
129	ZINC00018144	6	0.12572276912324956	NO	-
130	ZINC00985746	446	0.12569276651719322	NO	-
131	ZINC03832316	11	0.12519964481773493	YES	1
132	ZINC00419867	185	0.12485091427080873	NO	-
133	ZINC00285443	110	0.12475387794840846	NO	-
134	ZINC00428334	213	0.12453947576329584	NO	-
135	ZINC00017348	5	0.12421790762749167	NO	-
136	ZINC03832317	14	0.12413178728171934	YES	1
137	ZINC00066932	17	0.12261513808824977	NO	-
138	ZINC00428317	212	0.12248498294260711	NO	-
139	ZINC00627835	385	0.12208197531775808	NO	-
140	ZINC00863117	423	0.12193125292619864	NO	-
141	ZINC00920321	434	0.12126241947288348	NO	-
142	ZINC00144092	54	0.12119080295546966	NO	-
143	ZINC00144071	53	0.12105414640934159	NO	-
144	ZINC01461889	519	0.12093336476866781	NO	-
145	ZINC00285448	111	0.12081914984593635	NO	-
146	ZINC00424826	194	0.12080677834160775	NO	-
147	ZINC01017593	454	0.12074402932697835	NO	-
148	ZINC00424827	195	0.12067293902375811	NO	-
149	ZINC00424828	196	0.12053456551533867	NO	-
150	ZINC00031364	11	0.1202264458811952	NO	-
151	ZINC00095331	34	0.12008517001252252	NO	-
152	ZINC04148996	885	0.12003136021007867	NO	-
153	ZINC03832326	15	0.12003113655408439	YES	1
154	ZINC04125398	881	0.11996316302647583	NO	-
155	ZINC00920302	432	0.11962133267621053	NO	-
156	ZINC01456635	514	0.11960301890989831	NO	-
157	ZINC03790495	775	0.11939812168875365	NO	-
158	ZINC01456634	513	0.11931161761248991	NO	-
159	ZINC00144095	55	0.11908372827691016	NO	-
160	ZINC00871816	424	0.11904804697963556	NO	-
161	ZINC00820847	418	0.1190039881307626	NO	-
162	ZINC00543391	321	0.11886312439912719	NO	-
163	ZINC04627722	920	0.11854427447022622	NO	-
164	ZINC03797422	776	0.11826567901186821	NO	-
165	ZINC01430297	509	0.11774498381704622	NO	-
166	ZINC01430296	508	0.11757099904697942	NO	-
167	ZINC01787234	532	0.11756024842286927	NO	-
168	ZINC03863950	816	0.1171768504353146	NO	-
169	ZINC03863949	815	0.1170486745222298	NO	-
170	ZINC00979766	445	0.11704512467062059	NO	-
171	ZINC00027023	10	0.116843724275617	NO	-
172	ZINC03831934	21	0.11638352630596546	YES	3
173	ZINC02450820	593	0.11622995325075361	NO	-
174	ZINC01781790	530	0.11593743727242888	NO	-
175	ZINC02601635	607	0.11587646744264321	NO	-
176	ZINC01781790	531	0.11557273493070883	NO	-
177	ZINC03832320	16	0.11544386308501307	YES	1
178	ZINC00106671	37	0.11544215721856536	NO	-
179	ZINC03806776	777	0.11538313130035188	NO	-
180	ZINC03110921	660	0.11414884882593077	NO	-
181	ZINC01460319	518	0.11411670428767465	NO	-
182	ZINC01460318	517	0.11381350725311676	NO	-
183	ZINC00555968	324	0.11325218773767423	NO	-
184	ZINC00565752	337	0.1130600598268928	NO	-
185	ZINC00214973	86	0.11293665801437329	NO	-
186	ZINC01385392	500	0.11293586620492231	NO	-
187	ZINC02364534	588	0.11270547542328262	NO	-
188	ZINC01913374	539	0.11234018999723026	NO	-
189	ZINC01452026	512	0.1121055515307296	NO	-
190	ZINC00930369	438	0.11114308397257881	NO	-
191	ZINC00214971	85	0.11108585105840164	NO	-
192	ZINC01460316	515	0.1107835261161606	NO	-
193	ZINC01781790	529	0.11045592190440236	NO	-
194	ZINC01151332	478	0.11033058090344647	NO	-
195	ZINC00149074	63	0.10979249981472534	NO	-
196	ZINC01259970	488	0.10973692989327759	NO	-
197	ZINC00205137	83	0.1096711740579798	NO	-
198	ZINC00083304	24	0.1095922608641865	NO	-
199	ZINC00214991	87	0.10957687370492111	NO	-
200	ZINC03628324	718	0.10939388877387779	NO	-
201	ZINC00468862	247	0.10914585363366328	NO	-
202	ZINC04088324	871	0.10902541113435604	NO	-
203	ZINC01861895	536	0.108910496477821	NO	-
204	ZINC00468863	248	0.10877788844263836	NO	-
205	ZINC00386506	166	0.10866045668867422	NO	-
206	ZINC03135547	661	0.10847885280828469	NO	-
207	ZINC00214994	88	0.10825328574471416	NO	-
208	ZINC01385407	501	0.10814788425098983	NO	-
209	ZINC00376745	164	0.10805514888744014	NO	-
210	ZINC01385015	499	0.10792452387585572	NO	-
211	ZINC04466740	909	0.10782086160320001	NO	-
212	ZINC00506446	288	0.10773182861169511	NO	-
213	ZINC00376745	165	0.10770204241154753	NO	-
214	ZINC03429711	703	0.10755894292936807	NO	-
215	ZINC01129141	470	0.10747203429407115	NO	-
216	ZINC03863403	802	0.10744883763276084	NO	-
217	ZINC00506446	289	0.10713123102095057	NO	-
218	ZINC00198578	82	0.1070207261271109	NO	-
219	ZINC04280902	898	0.10700307365305384	NO	-
220	ZINC02310185	578	0.10679584692495814	NO	-
221	ZINC02133908	550	0.1065074887782426	NO	-
222	ZINC02310186	579	0.10650572938320366	NO	-
223	ZINC03899129	836	0.1064476536997892	NO	-
224	ZINC00665038	400	0.10591632207997365	NO	-
225	ZINC01460317	516	0.10572967159908493	NO	-
226	ZINC04140359	883	0.10559392280739802	NO	-
227	ZINC03863947	813	0.10520281319710456	NO	-
228	ZINC01068613	460	0.10504074664141629	NO	-
229	ZINC00429170	216	0.10503108449983344	NO	-
230	ZINC01068612	459	0.10500372001077805	NO	-
231	ZINC00425066	197	0.10495336585125477	NO	-
232	ZINC03225955	671	0.10476462884515554	NO	-
233	ZINC02521891	603	0.10471283285891995	NO	-
234	ZINC02966427	649	0.10464703184989642	NO	-
235	ZINC01218812	486	0.10458166802228853	NO	-
236	ZINC02966426	648	0.10458099581395586	NO	-
237	ZINC01290978	490	0.10442478300356972	NO	-
238	ZINC01129143	471	0.10434100969679547	NO	-
239	ZINC00376745	163	0.10426356731483298	NO	-
240	ZINC03863948	814	0.10424469939641995	NO	-
241	ZINC00556011	325	0.10404699012908032	NO	-
242	ZINC00520931	302	0.10363856441182788	NO	-
243	ZINC04088331	872	0.10356402523593596	NO	-
244	ZINC04240014	894	0.10345658867211578	NO	-
245	ZINC01241058	487	0.10323235523522878	NO	-
246	ZINC02610060	608	0.10318461779881724	NO	-
247	ZINC04224211	892	0.10310631174693108	NO	-
248	ZINC00129890	47	0.10304232585373378	NO	-
249	ZINC03863945	811	0.10293623386000587	NO	-
250	ZINC00145899	58	0.10272873589218079	NO	-
251	ZINC00460368	243	0.102711675803525	NO	-
252	ZINC00460367	240	0.10271025071980136	NO	-
253	ZINC00534964	307	0.10234525684643206	NO	-
254	ZINC03554352	712	0.10221074474794618	NO	-
255	ZINC00536050	309	0.10207123327252768	NO	-
256	ZINC00476984	253	0.10194458122915466	NO	-
257	ZINC00276581	108	0.10182250241646362	NO	-
258	ZINC00460368	242	0.10172342577049306	NO	-
259	ZINC00460368	244	0.10172342577049306	NO	-
260	ZINC00460367	239	0.10168195899899572	NO	-
261	ZINC00460367	241	0.10168195899899572	NO	-
262	ZINC03166118	662	0.10149750902125834	NO	-
263	ZINC00001238	1	0.10146383696570165	NO	-
264	ZINC00505198	271	0.10140557246560934	NO	-
265	ZINC00565695	336	0.10125422960130248	NO	-
266	ZINC01290978	489	0.10092184289984947	NO	-
267	ZINC01290978	491	0.10092184289984947	NO	-
268	ZINC00565688	334	0.10082305528455265	NO	-
269	ZINC02499290	600	0.10072060857949822	NO	-
270	ZINC00181856	80	0.10042355531229474	NO	-
271	ZINC00565690	335	0.10041557626179791	NO	-
272	ZINC02499285	599	0.1003422791102083	NO	-
273	ZINC02966137	638	0.10033231397330213	NO	-
274	ZINC00124234	46	0.10010389821330032	NO	-
275	ZINC04031048	867	0.09989174800693683	NO	-
276	ZINC02966138	639	0.09981339815598637	NO	-
277	ZINC00556060	326	0.09979739865343618	NO	-
278	ZINC04249061	897	0.09977836939430335	NO	-
279	ZINC00427673	211	0.09972357593561687	NO	-
280	ZINC00540934	318	0.09958598578891047	NO	-
281	ZINC03863943	810	0.09934289370201015	NO	-
282	ZINC00844848	421	0.09922855200876858	NO	-
283	ZINC00083309	25	0.09910617484016934	NO	-
284	ZINC00540933	317	0.09909928157592454	NO	-
285	ZINC03173510	664	0.09908911240500845	NO	-
286	ZINC01057190	457	0.09903075904927126	NO	-
287	ZINC00622958	382	0.09885765035296643	NO	-
288	ZINC00637355	393	0.0987514675979744	NO	-
289	ZINC02364076	587	0.09870399148425486	NO	-
290	ZINC00920357	435	0.09849257334843212	NO	-
291	ZINC00719322	406	0.0984845863468044	NO	-
292	ZINC03863946	812	0.09840962637360884	NO	-
293	ZINC02575796	606	0.09837396055519353	NO	-
294	ZINC04168605	888	0.09827224116067544	NO	-
295	ZINC02452242	594	0.09826184280781874	NO	-
296	ZINC00170514	66	0.09809860571422381	NO	-
297	ZINC01159802	481	0.09808215928878583	NO	-
298	ZINC00622956	381	0.09802537560530773	NO	-
299	ZINC01972867	544	0.0979968659008878	NO	-
300	ZINC00948525	439	0.0979357594433362	NO	-
301	ZINC03863942	809	0.09789458417894968	NO	-
302	ZINC00623174	383	0.09787653731154852	NO	-
303	ZINC04224215	893	0.09782646028340355	NO	-
304	ZINC02974492	650	0.09774804186547026	NO	-
305	ZINC04094531	874	0.0977412319361237	NO	-
306	ZINC04094531	873	0.0976768632083369	NO	-
307	ZINC03418952	702	0.09762816977909838	NO	-
308	ZINC00252180	98	0.0976093025141176	NO	-
309	ZINC03175557	666	0.09754739420790118	NO	-
310	ZINC03092956	659	0.09729655745750744	NO	-
311	ZINC00637885	394	0.09725766100290444	NO	-
312	ZINC00534965	308	0.09721308724449716	NO	-
313	ZINC02921928	634	0.0971661478570933	NO	-
314	ZINC03863409	803	0.09714163886844905	NO	-
315	ZINC03039584	657	0.0971329082853868	NO	-
316	ZINC01386905	502	0.09694647654541369	NO	-
317	ZINC03290365	684	0.09688549165797264	NO	-
318	ZINC00879638	427	0.09687419017130403	NO	-
319	ZINC01100089	465	0.09683826494252971	NO	-
320	ZINC00924560	437	0.09682889122049738	NO	-
321	ZINC03463321	709	0.09680749088585651	NO	-
322	ZINC00623175	384	0.09658305647443022	NO	-
323	ZINC00210070	84	0.09654156711581918	NO	-
324	ZINC00110838	39	0.09653725549911248	NO	-
325	ZINC00565648	333	0.096267042886155	NO	-
326	ZINC00617158	377	0.09626493965409291	NO	-
327	ZINC00337438	140	0.09624714709348921	NO	-
328	ZINC02281691	570	0.09624477692040036	NO	-
329	ZINC02772843	623	0.0962339984446873	NO	-
330	ZINC00149077	64	0.09614495359373992	NO	-
331	ZINC00371766	150	0.09606908069789305	NO	-
332	ZINC03201856	669	0.09605611686007458	NO	-
333	ZINC02921925	633	0.09605508717597132	NO	-
334	ZINC03863399	801	0.09605290553303529	NO	-
335	ZINC00637308	391	0.09605016745184648	NO	-
336	ZINC02966222	641	0.09602491348958786	NO	-
337	ZINC02966221	640	0.09597338588314018	NO	-
338	ZINC03393131	701	0.09584431987966832	NO	-
339	ZINC03976720	846	0.09579350564033663	NO	-
340	ZINC00371765	149	0.09567533545799911	NO	-
341	ZINC02772840	622	0.09559951417529698	NO	-
342	ZINC00637311	392	0.09554384551881087	NO	-
343	ZINC02965902	635	0.09544403630445833	NO	-
344	ZINC00639542	397	0.09530901340151698	NO	-
345	ZINC00149074	62	0.09530065144498236	NO	-
346	ZINC00401776	176	0.09528262534560285	NO	-
347	ZINC00398408	171	0.09518696688117258	NO	-
348	ZINC01972865	542	0.09512752050789398	NO	-
349	ZINC00999291	447	0.09490994974262898	NO	-
350	ZINC00924531	436	0.09490546459133715	NO	-
351	ZINC01162826	482	0.09485363588833731	NO	-
352	ZINC00130601	48	0.0947760923144215	NO	-
353	ZINC00896475	428	0.09470520227173138	NO	-
354	ZINC02762967	620	0.09467328120499195	NO	-
355	ZINC00090273	31	0.0946327145232944	NO	-
356	ZINC01078509	461	0.09454210518125318	NO	-
357	ZINC00276580	107	0.0944981289381862	NO	-
358	ZINC02281690	569	0.09447562820196524	NO	-
359	ZINC00572054	363	0.09443969905822151	NO	-
360	ZINC03706296	738	0.0944332978282236	NO	-
361	ZINC01972864	541	0.0943517761416151	NO	-
362	ZINC03740314	772	0.09426780705250783	NO	-
363	ZINC03198210	668	0.09423194268105166	NO	-
364	ZINC03326464	691	0.09411401704351852	NO	-
365	ZINC00419103	184	0.09394631602327015	NO	-
366	ZINC01972866	543	0.09393367758368963	NO	-
367	ZINC00520742	301	0.09388739668878757	NO	-
368	ZINC01051081	456	0.09379246588592159	NO	-
369	ZINC00262531	102	0.09371890918128885	NO	-
370	ZINC04249037	895	0.0936449140977462	NO	-
371	ZINC00227529	90	0.09363055874728812	NO	-
372	ZINC00753799	411	0.09337985055301519	NO	-
373	ZINC00639544	398	0.09337653214739379	NO	-
374	ZINC02966413	646	0.09330801853539164	NO	-
375	ZINC02966414	647	0.0932783876931562	NO	-
376	ZINC02966333	644	0.09321743445365253	NO	-
377	ZINC00400454	174	0.09315830897862314	NO	-
378	ZINC02966335	645	0.09312152038929107	NO	-
379	ZINC02974579	652	0.0931191814366271	NO	-
380	ZINC02851886	629	0.09307755996999101	NO	-
381	ZINC03556144	713	0.09299208176822939	NO	-
382	ZINC02965904	636	0.09297256006018828	NO	-
383	ZINC03211839	670	0.09285424993981344	NO	-
384	ZINC04168609	889	0.0927141125425112	NO	-
385	ZINC00501744	266	0.0926984066240148	NO	-
386	ZINC00540561	316	0.09269384380264248	NO	-
387	ZINC04427623	906	0.09265948765068954	NO	-
388	ZINC03976719	845	0.09262639980302115	NO	-
389	ZINC03706328	741	0.09256555118144914	NO	-
390	ZINC02974577	651	0.09251056971329333	NO	-
391	ZINC03701940	735	0.09249620883112988	NO	-
392	ZINC00423012	190	0.0923314762308343	NO	-
393	ZINC00423014	191	0.09230964880564393	NO	-
394	ZINC00079599	20	0.09227842061842309	NO	-
395	ZINC02965931	637	0.0921967058133555	NO	-
396	ZINC00569282	348	0.09219110399048154	NO	-
397	ZINC00079606	21	0.09207859792912858	NO	-
398	ZINC04289439	899	0.09193913095873256	NO	-
399	ZINC00496744	264	0.0919017839980627	NO	-
400	ZINC03324285	688	0.09176660289573875	NO	-
401	ZINC04109062	877	0.09175568891381225	NO	-
402	ZINC00423015	192	0.09174339675062261	NO	-
403	ZINC03463737	710	0.09167836384402661	NO	-
404	ZINC00520433	300	0.09166246307474206	NO	-
405	ZINC02708116	615	0.09162357025632172	NO	-
406	ZINC02730503	617	0.09149946409646958	NO	-
407	ZINC00720735	408	0.09142686784900848	NO	-
408	ZINC03695335	731	0.09139480417516972	NO	-
409	ZINC03695451	732	0.0913908596587624	NO	-
410	ZINC00477624	254	0.09134952444701346	NO	-
411	ZINC00422717	186	0.091342394202786	NO	-
412	ZINC00622939	380	0.09131661067347685	NO	-
413	ZINC00016409	4	0.09126205121724967	NO	-
414	ZINC04110134	878	0.09125629748061953	NO	-
415	ZINC00034835	12	0.09125549351060537	NO	-
416	ZINC00477625	255	0.09125497273787994	NO	-
417	ZINC00102990	35	0.09106192373070507	NO	-
418	ZINC03039540	656	0.0910059407873518	NO	-
419	ZINC01078511	462	0.09099169419191819	NO	-
420	ZINC03941067	840	0.09094577773159347	NO	-
421	ZINC02060180	545	0.09076197652234218	NO	-
422	ZINC00468971	250	0.09075005565606549	NO	-
423	ZINC00468970	249	0.09073509887934887	NO	-
424	ZINC02966323	643	0.09072163935223769	NO	-
425	ZINC00090148	30	0.09063365599662325	NO	-
426	ZINC00110822	38	0.09060226247010857	NO	-
427	ZINC00148734	61	0.09058874687799574	NO	-
428	ZINC02966322	642	0.0905451080892982	NO	-
429	ZINC00570454	358	0.09051514156486032	NO	-
430	ZINC02236847	565	0.09046846728580152	NO	-
431	ZINC00540560	315	0.09030051762479678	NO	-
432	ZINC03728861	762	0.09021272642416876	NO	-
433	ZINC03226345	672	0.09011794154150579	NO	-
434	ZINC00570448	355	0.09002916735462549	NO	-
435	ZINC00632124	389	0.09001454936621597	NO	-
436	ZINC00401772	175	0.0899329600075421	NO	-
437	ZINC02686556	613	0.08992600820048427	NO	-
438	ZINC03734363	764	0.08988959388508529	NO	-
439	ZINC03463743	711	0.08986636401190783	NO	-
440	ZINC00092885	32	0.08985564464856673	NO	-
441	ZINC02858673	632	0.08984689861727015	NO	-
442	ZINC03706303	739	0.08973648830366125	NO	-
443	ZINC00217357	89	0.0895697741741374	NO	-
444	ZINC01291040	495	0.0895560746898793	NO	-
445	ZINC02319468	581	0.08942088061520953	NO	-
446	ZINC03716291	750	0.08938132337949012	NO	-
447	ZINC03846326	779	0.08931775651516677	NO	-
448	ZINC00508649	296	0.08927775914593197	NO	-
449	ZINC00089269	28	0.08927627752545153	NO	-
450	ZINC01291039	494	0.08927458322434711	NO	-
451	ZINC02656867	612	0.08921894040307327	NO	-
452	ZINC00441229	219	0.08921177351848537	NO	-
453	ZINC01291037	492	0.08920713438912709	NO	-
454	ZINC00399307	172	0.08913655998108098	NO	-
455	ZINC04025539	864	0.08911131269315627	NO	-
456	ZINC00319997	125	0.08910418997179832	NO	-
457	ZINC00707388	404	0.08899820610673594	NO	-
458	ZINC03728744	761	0.08896750586421295	NO	-
459	ZINC00089271	29	0.08896066212259873	NO	-
460	ZINC03265869	683	0.0889591732009247	NO	-
461	ZINC00426716	198	0.08889075964547909	NO	-
462	ZINC03861840	800	0.08887829371714662	NO	-
463	ZINC02463722	597	0.0888622360081018	NO	-
464	ZINC03716384	751	0.08882238510934565	NO	-
465	ZINC00583194	368	0.0888067025711255	NO	-
466	ZINC03592119	717	0.0888056070760578	NO	-
467	ZINC00442463	221	0.08878029042582787	NO	-
468	ZINC04153187	886	0.08876026539756181	NO	-
469	ZINC00540043	311	0.08871074833908021	NO	-
470	ZINC00319993	121	0.0886919944567435	NO	-
471	ZINC00259184	101	0.08865130075688847	NO	-
472	ZINC04025539	863	0.08858622369562748	NO	-
473	ZINC01308307	497	0.08854599221470354	NO	-
474	ZINC00400249	173	0.08854216330686239	NO	-
475	ZINC03265867	682	0.08851860074020307	NO	-
476	ZINC03894564	835	0.08849477452615204	NO	-
477	ZINC00570439	352	0.08847831539467814	NO	-
478	ZINC00568147	339	0.08839441151834698	NO	-
479	ZINC00632121	388	0.08839153716876035	NO	-
480	ZINC03701945	736	0.08836332690655041	NO	-
481	ZINC03716003	749	0.08828420000360357	NO	-
482	ZINC00479431	256	0.08827719933885791	NO	-
483	ZINC01291038	493	0.08827667312007985	NO	-
484	ZINC03943021	841	0.0881670473580651	NO	-
485	ZINC00954172	440	0.08814128174864702	NO	-
486	ZINC00568746	343	0.0880570181967106	NO	-
487	ZINC00397735	170	0.08805627397765543	NO	-
488	ZINC01120308	467	0.08797827901516926	NO	-
489	ZINC00426748	199	0.08794762228055701	NO	-
490	ZINC00419074	183	0.08792936235105073	NO	-
491	ZINC02644547	611	0.08792818527156941	NO	-
492	ZINC00413896	181	0.08791111854976358	NO	-
493	ZINC00423009	189	0.08774250624668813	NO	-
494	ZINC00909725	431	0.08760945887149485	NO	-
495	ZINC00540044	312	0.08759045686671925	NO	-
496	ZINC03734512	767	0.08753866163169702	NO	-
497	ZINC03734464	766	0.08752660123167474	NO	-
498	ZINC00909723	430	0.08751773390989612	NO	-
499	ZINC03689420	723	0.08749713455470401	NO	-
500	ZINC00557624	328	0.08746425731537445	NO	-
501	ZINC03852828	783	0.08741800905767434	NO	-
502	ZINC00622750	378	0.08741437947287042	NO	-
503	ZINC03568340	716	0.08733257591753363	NO	-
504	ZINC02218301	563	0.08731895596192156	NO	-
505	ZINC04513927	914	0.08726438785872905	NO	-
506	ZINC00146436	59	0.08725411061891675	NO	-
507	ZINC00570444	353	0.08714351628823067	NO	-
508	ZINC03325947	690	0.08711796940047077	NO	-
509	ZINC00586394	369	0.08708319767110147	NO	-
510	ZINC04473190	912	0.08702450120639435	NO	-
511	ZINC01308306	496	0.08699842371407202	NO	-
512	ZINC00568741	340	0.08692329024254883	NO	-
513	ZINC00570453	357	0.08683706726807851	NO	-
514	ZINC00568744	341	0.08678857693803385	NO	-
515	ZINC02533351	605	0.08675981186179145	NO	-
516	ZINC00570455	359	0.08673877590292565	NO	-
517	ZINC03866779	817	0.0866544161049849	NO	-
518	ZINC03039753	658	0.0865761294672444	NO	-
519	ZINC03319534	686	0.08653335552048458	NO	-
520	ZINC03739970	771	0.08649234719929758	NO	-
521	ZINC02730502	616	0.08645270800519336	NO	-
522	ZINC02231021	564	0.08643647897394603	NO	-
523	ZINC00328713	133	0.08643640155349677	NO	-
524	ZINC03694322	729	0.08637739172591116	NO	-
525	ZINC00570468	360	0.08636530771462941	NO	-
526	ZINC00611052	372	0.08635207623915062	NO	-
527	ZINC00441229	218	0.08631634817350706	NO	-
528	ZINC00441229	220	0.08631634817350706	NO	-
529	ZINC00423008	188	0.08628892659288816	NO	-
530	ZINC02212760	559	0.08627336878627331	NO	-
531	ZINC00319994	122	0.08625442241875518	NO	-
532	ZINC00354847	144	0.08621979532403436	NO	-
533	ZINC01417707	505	0.08618792163159364	NO	-
534	ZINC03728110	760	0.0861588801866777	NO	-
535	ZINC02190726	551	0.08609982976010915	NO	-
536	ZINC01392760	504	0.08607668981040108	NO	-
537	ZINC04138117	882	0.0860470170500913	NO	-
538	ZINC03265757	680	0.08604181462432235	NO	-
539	ZINC00411207	178	0.08599818248458886	NO	-
540	ZINC00231481	92	0.08594371702223275	NO	-
541	ZINC03986511	848	0.08591765071908805	NO	-
542	ZINC00397707	169	0.0858687414908698	NO	-
543	ZINC02627803	610	0.08581328943495858	NO	-
544	ZINC02326964	584	0.08577548514142791	NO	-
545	ZINC00622753	379	0.08577424312728979	NO	-
546	ZINC03709783	745	0.08573834264685526	NO	-
547	ZINC00470790	252	0.08568065724713099	NO	-
548	ZINC00534196	305	0.08547126216914033	NO	-
549	ZINC00035599	13	0.08545003477755718	NO	-
550	ZINC03706293	737	0.08542947728218153	NO	-
551	ZINC00231484	93	0.08539657333934561	NO	-
552	ZINC03734563	769	0.08535235939258705	NO	-
553	ZINC04372756	904	0.08534085255308117	NO	-
554	ZINC04157771	887	0.08529844088195095	NO	-
555	ZINC03329208	694	0.08519278419043072	NO	-
556	ZINC00570437	351	0.08506817015813872	NO	-
557	ZINC00538369	310	0.08499260159731482	NO	-
558	ZINC01013474	453	0.08499175348263649	NO	-
559	ZINC03867462	819	0.08494815028824654	NO	-
560	ZINC00319997	126	0.08487375975029299	NO	-
561	ZINC01501493	523	0.0848398336921513	NO	-
562	ZINC01909449	537	0.08482185397031018	NO	-
563	ZINC00392165	167	0.08478827968683737	NO	-
564	ZINC02707726	614	0.08473334893257826	NO	-
565	ZINC03867463	820	0.08471857888032383	NO	-
566	ZINC03254288	676	0.0846209693473775	NO	-
567	ZINC01138970	477	0.08461043292159041	NO	-
568	ZINC00419073	182	0.0845780198296193	NO	-
569	ZINC00315772	118	0.0845399161081213	NO	-
570	ZINC00186963	81	0.08453241873418474	NO	-
571	ZINC02857224	631	0.08448743990258459	NO	-
572	ZINC00304528	114	0.0844867568020006	NO	-
573	ZINC00103375	36	0.0844626191563016	NO	-
574	ZINC03561165	715	0.08442133024692636	NO	-
575	ZINC01138029	476	0.08437824469819834	NO	-
576	ZINC03329206	693	0.08436215192193104	NO	-
577	ZINC04184670	891	0.08432954834337998	NO	-
578	ZINC00319995	123	0.08430686753071359	NO	-
579	ZINC01909452	538	0.0841448556087413	NO	-
580	ZINC04025544	866	0.08409786146684858	NO	-
581	ZINC03342161	696	0.08409312873904409	NO	-
582	ZINC00085750	27	0.08403934253424387	NO	-
583	ZINC03342163	697	0.08400050767209279	NO	-
584	ZINC03254288	675	0.08398766078890366	NO	-
585	ZINC03254288	677	0.08398766078890366	NO	-
586	ZINC01065293	458	0.08391428950846498	NO	-
587	ZINC04249044	896	0.08389929503294796	NO	-
588	ZINC03716594	755	0.08387542229039727	NO	-
589	ZINC03866779	818	0.08385452637758943	NO	-
590	ZINC00639524	396	0.08381557801586716	NO	-
591	ZINC03689896	724	0.0837892210896277	NO	-
592	ZINC03265759	681	0.0837463145565578	NO	-
593	ZINC04516978	915	0.0837399027521767	NO	-
594	ZINC04025544	865	0.08371414355990298	NO	-
595	ZINC00639522	395	0.08369139471498974	NO	-
596	ZINC00301086	113	0.08364918020627864	NO	-
597	ZINC04116931	880	0.08357216507121533	NO	-
598	ZINC00645474	399	0.08355511495761911	NO	-
599	ZINC03709838	748	0.08353608339738652	NO	-
600	ZINC02461867	596	0.08352487217255215	NO	-
601	ZINC00469483	251	0.08352351922645583	NO	-
602	ZINC00274515	106	0.08346014296610534	NO	-
603	ZINC00540370	313	0.08343966256110233	NO	-
604	ZINC03647342	720	0.08339766126427597	NO	-
605	ZINC00540371	314	0.08337544114122795	NO	-
606	ZINC00319993	120	0.08333719407796976	NO	-
607	ZINC03243327	673	0.08329645187321695	NO	-
608	ZINC03734578	770	0.08313209079966101	NO	-
609	ZINC00085743	26	0.08313150958882153	NO	-
610	ZINC03734353	763	0.0830843860457572	NO	-
611	ZINC00392166	168	0.08306521812515057	NO	-
612	ZINC02348343	586	0.08303209821560559	NO	-
613	ZINC02814424	627	0.08295820425612939	NO	-
614	ZINC00971304	443	0.08295622694488596	NO	-
615	ZINC00543331	319	0.08291078780751504	NO	-
616	ZINC03868763	822	0.08286468970962788	NO	-
617	ZINC03169511	663	0.08284732225985088	NO	-
618	ZINC03904750	837	0.08283586678419982	NO	-
619	ZINC00460001	238	0.08279882796610255	NO	-
620	ZINC00309382	115	0.08276317587854853	NO	-
621	ZINC03709773	744	0.08272614504893955	NO	-
622	ZINC03706308	740	0.08271716042931875	NO	-
623	ZINC00328728	136	0.08257458498620421	NO	-
624	ZINC00570474	362	0.08252443227780652	NO	-
625	ZINC03695019	730	0.08247569177344559	NO	-
626	ZINC03709790	746	0.08242748464553121	NO	-
627	ZINC03734368	765	0.08232242767621077	NO	-
628	ZINC03663089	721	0.08231199717502133	NO	-
629	ZINC01482574	520	0.08221034896499539	NO	-
630	ZINC00491558	260	0.08218628027605522	NO	-
631	ZINC03370744	700	0.08211136662047953	NO	-
632	ZINC04181499	890	0.08200906510417531	NO	-
633	ZINC00568747	344	0.08196751018126454	NO	-
634	ZINC03853030	784	0.08196019065862628	NO	-
635	ZINC03558840	714	0.08188554284901393	NO	-
636	ZINC00422999	187	0.0818378195606572	NO	-
637	ZINC00491562	261	0.08182577098739995	NO	-
638	ZINC01512501	524	0.08181348621141782	NO	-
639	ZINC00144228	56	0.08180285384376315	NO	-
640	ZINC03734558	768	0.08178355566259603	NO	-
641	ZINC04310092	900	0.08170202373124294	NO	-
642	ZINC03969609	842	0.08165489828618883	NO	-
643	ZINC02992674	654	0.08147995622417598	NO	-
644	ZINC00534197	306	0.08146307566520958	NO	-
645	ZINC00407759	177	0.08136362993193404	NO	-
646	ZINC02449960	592	0.08127419262358834	NO	-
647	ZINC00508648	295	0.08124094461575235	NO	-
648	ZINC00319995	124	0.08123331303300996	NO	-
649	ZINC00508537	293	0.08119584373755452	NO	-
650	ZINC00494747	262	0.08114275043274276	NO	-
651	ZINC01138026	475	0.08089164146052585	NO	-
652	ZINC00556115	327	0.08087900461412895	NO	-
653	ZINC03740471	774	0.08086123634822331	NO	-
654	ZINC00142776	52	0.08084226361702834	NO	-
655	ZINC00259184	100	0.08082163631067513	NO	-
656	ZINC00570451	356	0.08075992485720745	NO	-
657	ZINC02435943	590	0.0806786758215962	NO	-
658	ZINC00320569	129	0.08063393215007399	NO	-
659	ZINC00170894	67	0.08051508181002204	NO	-
660	ZINC04322465	901	0.08044659881121088	NO	-
661	ZINC03689902	725	0.08041073450918432	NO	-
662	ZINC01003665	448	0.08040112441594607	NO	-
663	ZINC00452954	226	0.08034063659208525	NO	-
664	ZINC00570471	361	0.08032847665725897	NO	-
665	ZINC02348340	585	0.08031039948725012	NO	-
666	ZINC00508548	294	0.08027522691734436	NO	-
667	ZINC00320578	131	0.0802721725167427	NO	-
668	ZINC00568745	342	0.08023933583183869	NO	-
669	ZINC03716592	754	0.08007433733216722	NO	-
670	ZINC01498200	522	0.07993717363793464	NO	-
671	ZINC01003666	449	0.07990537446373275	NO	-
672	ZINC03663091	722	0.07986417358128929	NO	-
673	ZINC02242020	566	0.07983492615405373	NO	-
674	ZINC01482574	521	0.0798331693187097	NO	-
675	ZINC03697065	734	0.07981518303011435	NO	-
676	ZINC00566815	338	0.0797989810737453	NO	-
677	ZINC02201285	552	0.07976503731626158	NO	-
678	ZINC00452575	224	0.07974559003213971	NO	-
679	ZINC00374402	159	0.07963069643317366	NO	-
680	ZINC03250964	674	0.07951721366598051	NO	-
681	ZINC00568750	346	0.07934574084207913	NO	-
682	ZINC00505942	277	0.07930525184388759	NO	-
683	ZINC00568840	347	0.0793000691655863	NO	-
684	ZINC03328405	692	0.07928167827460847	NO	-
685	ZINC03314875	685	0.07927827162303884	NO	-
686	ZINC00180520	77	0.07910837685999172	NO	-
687	ZINC00413727	180	0.07898373419670685	NO	-
688	ZINC03891452	833	0.0789224604266838	NO	-
689	ZINC03443109	704	0.07883531961020754	NO	-
690	ZINC03740453	773	0.07882661556744026	NO	-
691	ZINC00320566	128	0.0786512318618845	NO	-
692	ZINC00454883	228	0.07847991212941796	NO	-
693	ZINC00799331	413	0.0784777032320449	NO	-
694	ZINC03858862	794	0.07847626668818512	NO	-
695	ZINC02982708	653	0.07846756154473777	NO	-
696	ZINC02419394	589	0.07841333533988978	NO	-
697	ZINC01131214	473	0.07834688039194097	NO	-
698	ZINC02310507	580	0.07832974349044863	NO	-
699	ZINC03878066	826	0.07818765397930576	NO	-
700	ZINC00506131	286	0.07813147892527486	NO	-
701	ZINC00506132	287	0.07813063784471541	NO	-
702	ZINC03447021	705	0.07812259627232356	NO	-
703	ZINC03180376	667	0.0780898340749308	NO	-
704	ZINC00454918	229	0.0779687971484796	NO	-
705	ZINC00543332	320	0.07796167039681827	NO	-
706	ZINC00309386	116	0.07795032681111855	NO	-
707	ZINC00504385	270	0.07794395987374698	NO	-
708	ZINC01131213	472	0.07794088124151324	NO	-
709	ZINC04540691	917	0.07791244889623135	NO	-
710	ZINC00484743	257	0.07785918098236641	NO	-
711	ZINC03709795	747	0.07783758841033792	NO	-
712	ZINC00290504	112	0.07783129583720162	NO	-
713	ZINC03863747	804	0.07781511462055285	NO	-
714	ZINC00842947	420	0.07781094075686297	NO	-
715	ZINC00455110	231	0.07771600571509636	NO	-
716	ZINC03852417	782	0.07767286124940982	NO	-
717	ZINC00328721	134	0.07766204559208237	NO	-
718	ZINC03905016	838	0.07763049842931473	NO	-
719	ZINC00024364	8	0.07762866447230488	NO	-
720	ZINC03697059	733	0.07760590608356853	NO	-
721	ZINC00504384	269	0.07760065463809196	NO	-
722	ZINC04540691	918	0.07752859001940215	NO	-
723	ZINC00570445	354	0.07742277980291523	NO	-
724	ZINC01152324	479	0.0774060916380679	NO	-
725	ZINC02755062	619	0.07731422543560956	NO	-
726	ZINC02791255	626	0.07730611140928939	NO	-
727	ZINC01018400	455	0.07723401495986076	NO	-
728	ZINC00486134	258	0.0771994924877015	NO	-
729	ZINC00426749	200	0.0771654341748274	NO	-
730	ZINC00328739	137	0.07713547256073515	NO	-
731	ZINC03854720	790	0.07705770958738488	NO	-
732	ZINC03325941	689	0.0770206392485736	NO	-
733	ZINC00320578	132	0.07699796940773944	NO	-
734	ZINC00146438	60	0.07699643917212166	NO	-
735	ZINC04071033	870	0.07697553909188094	NO	-
736	ZINC00587162	370	0.07686826878408945	NO	-
737	ZINC02438127	591	0.07669494786925223	NO	-
738	ZINC04540691	916	0.07665323521476886	NO	-
739	ZINC00570427	350	0.07643430700634721	NO	-
740	ZINC00588395	371	0.07640032039525922	NO	-
741	ZINC00342164	141	0.07635869164718566	NO	-
742	ZINC00578993	367	0.07634236825370208	NO	-
743	ZINC00816652	417	0.07623484588511141	NO	-
744	ZINC03689909	727	0.0761978310173722	NO	-
745	ZINC00413727	179	0.0761742725274939	NO	-
746	ZINC03323230	687	0.07616082975599685	NO	-
747	ZINC04116574	879	0.07615321519920297	NO	-
748	ZINC00452847	225	0.07603309804435641	NO	-
749	ZINC01418819	506	0.07601781300403353	NO	-
750	ZINC01158655	480	0.07582398393616817	NO	-
751	ZINC00505945	279	0.0758099996977066	NO	-
752	ZINC03716477	753	0.07579273547224616	NO	-
753	ZINC03969824	844	0.07577415216100149	NO	-
754	ZINC03722459	759	0.07576530491997616	NO	-
755	ZINC00374404	160	0.07576473346239762	NO	-
756	ZINC00116504	40	0.07566930968232324	NO	-
757	ZINC00320566	127	0.07566929678678146	NO	-
758	ZINC01927608	540	0.07566396938202646	NO	-
759	ZINC00455594	232	0.07563803869190575	NO	-
760	ZINC00568748	345	0.0756310625148099	NO	-
761	ZINC00486389	259	0.07553640466206273	NO	-
762	ZINC00455687	233	0.07550161744749839	NO	-
763	ZINC00452175	222	0.07549724950604399	NO	-
764	ZINC00423762	193	0.07537270273710242	NO	-
765	ZINC00505944	278	0.07526031332994171	NO	-
766	ZINC02621443	609	0.07520966660187772	NO	-
767	ZINC00328723	135	0.07509638190217496	NO	-
768	ZINC03983250	847	0.07506231444382822	NO	-
769	ZINC00457243	237	0.07483779510557989	NO	-
770	ZINC03331525	695	0.07482908719342839	NO	-
771	ZINC04095181	876	0.07477062924646337	NO	-
772	ZINC00505940	276	0.07473693680297398	NO	-
773	ZINC00457077	236	0.07473430287701166	NO	-
774	ZINC03722394	757	0.07469849610465872	NO	-
775	ZINC03456437	707	0.07457600844437558	NO	-
776	ZINC02791253	625	0.07453753263648735	NO	-
777	ZINC00611401	373	0.07452337956442807	NO	-
778	ZINC00342217	142	0.07450075791535374	NO	-
779	ZINC00561769	332	0.07448659617518474	NO	-
780	ZINC00320569	130	0.07447957432633018	NO	-
781	ZINC03853167	787	0.07436680087531501	NO	-
782	ZINC01384401	498	0.07430927936606689	NO	-
783	ZINC03969823	843	0.07426098177950714	NO	-
784	ZINC03860044	799	0.07425650926001119	NO	-
785	ZINC03854482	788	0.07408730468327192	NO	-
786	ZINC00374322	157	0.07408293086592091	NO	-
787	ZINC00328742	138	0.07407089758414709	NO	-
788	ZINC03854693	789	0.074028827392205	NO	-
789	ZINC04344121	903	0.07401176046506523	NO	-
790	ZINC04095181	875	0.07376233496395436	NO	-
791	ZINC00317721	119	0.07376134040716457	NO	-
792	ZINC00268289	105	0.07369163110535852	NO	-
793	ZINC00136947	49	0.07362372782370244	NO	-
794	ZINC04336001	902	0.0733813009828275	NO	-
795	ZINC00093195	33	0.07335511043329968	NO	-
796	ZINC03878138	828	0.07332378754792528	NO	-
797	ZINC03716475	752	0.07323033058923996	NO	-
798	ZINC03863889	806	0.0732269625259157	NO	-
799	ZINC00268284	104	0.07317001335375722	NO	-
800	ZINC00456679	235	0.07316404740153974	NO	-
801	ZINC03853166	786	0.0730441998502194	NO	-
802	ZINC00452522	223	0.07296310616096237	NO	-
803	ZINC03689904	726	0.07250169535747894	NO	-
804	ZINC03891453	834	0.07249268466606705	NO	-
805	ZINC00233414	94	0.07245448352477356	NO	-
806	ZINC03458923	708	0.07243885658432514	NO	-
807	ZINC01009284	451	0.07243395842248139	NO	-
808	ZINC03849690	781	0.07232850550035608	NO	-
809	ZINC02749467	618	0.07231533678699234	NO	-
810	ZINC04416852	905	0.07228775731752322	NO	-
811	ZINC00044571	14	0.07228274990561533	NO	-
812	ZINC03709760	742	0.07209088974955832	NO	-
813	ZINC00574102	366	0.07204291721400068	NO	-
814	ZINC00268281	103	0.07204120804200663	NO	-
815	ZINC03863765	805	0.07200179681845757	NO	-
816	ZINC03709766	743	0.07186963550503589	NO	-
817	ZINC00456224	234	0.07184981533450115	NO	-
818	ZINC00374405	161	0.07168913210157435	NO	-
819	ZINC00503015	268	0.07165554815296789	NO	-
820	ZINC00309831	117	0.0715671643187173	NO	-
821	ZINC00973735	444	0.07153676545519581	NO	-
822	ZINC00505946	280	0.07149390657712777	NO	-
823	ZINC01431201	510	0.07141374948973322	NO	-
824	ZINC00328753	139	0.0713510337153913	NO	-
825	ZINC03860043	798	0.07128406529020614	NO	-
826	ZINC03689924	728	0.07125998952344523	NO	-
827	ZINC00900581	429	0.07125597623320715	NO	-
828	ZINC03722389	756	0.07118968315883449	NO	-
829	ZINC03849578	780	0.07100826971617386	NO	-
830	ZINC00505947	281	0.07091363578938167	NO	-
831	ZINC00505950	283	0.0708751988468175	NO	-
832	ZINC03887226	830	0.07077836338569406	NO	-
833	ZINC00139405	50	0.07067070764204209	NO	-
834	ZINC04005458	858	0.07062335918755114	NO	-
835	ZINC03005633	655	0.07034382381963754	NO	-
836	ZINC00249678	97	0.07015045120703342	NO	-
837	ZINC00374327	158	0.06973169020398977	NO	-
838	ZINC00374277	154	0.06962688970361618	NO	-
839	ZINC00508380	290	0.06962679365199904	NO	-
840	ZINC02460518	595	0.06956639353070186	NO	-
841	ZINC00858949	422	0.06915082375435658	NO	-
842	ZINC03174276	665	0.06884000467381259	NO	-
843	ZINC00374704	162	0.06871185966483143	NO	-
844	ZINC03863901	808	0.0687090074262349	NO	-
845	ZINC00508492	292	0.06870538346170729	NO	-
846	ZINC00374283	156	0.06870474973152962	NO	-
847	ZINC04024796	861	0.06856016443981555	NO	-
848	ZINC02307812	576	0.06851233246587074	NO	-
849	ZINC01009285	452	0.06849510734246624	NO	-
850	ZINC03722409	758	0.06849053901010488	NO	-
851	ZINC00508448	291	0.06846070927570572	NO	-
852	ZINC00505951	284	0.06840674428272779	NO	-
853	ZINC02791252	624	0.06822930765104548	NO	-
854	ZINC01187165	484	0.06808631131465663	NO	-
855	ZINC02769189	621	0.06805921267354752	NO	-
856	ZINC00681112	403	0.06796124099556151	NO	-
857	ZINC00374203	153	0.06794507404568627	NO	-
858	ZINC03868746	821	0.06777886458976387	NO	-
859	ZINC03859670	795	0.0676868731736265	NO	-
860	ZINC01009282	450	0.06761419215667308	NO	-
861	ZINC03853157	785	0.06747267283029479	NO	-
862	ZINC00044887	16	0.06747162146411059	NO	-
863	ZINC00374278	155	0.06733152886696457	NO	-
864	ZINC00505888	273	0.06731461136841448	NO	-
865	ZINC03863891	807	0.0670881114800165	NO	-
866	ZINC03451460	706	0.06701454971791944	NO	-
867	ZINC00463893	246	0.06680633283553837	NO	-
868	ZINC02853306	630	0.06680539865538702	NO	-
869	ZINC03858456	792	0.06663559529640405	NO	-
870	ZINC04470333	911	0.06663559529640405	NO	-
871	ZINC03873670	825	0.06599562305438052	NO	-
872	ZINC04024796	862	0.06590081411584996	NO	-
873	ZINC00505893	275	0.06587230387166855	NO	-
874	ZINC02303343	575	0.0658545254354039	NO	-
875	ZINC00453856	227	0.06585272820308352	NO	-
876	ZINC03873669	824	0.06573647719312709	NO	-
877	ZINC00358811	148	0.06572971488504943	NO	-
878	ZINC00374199	152	0.06539387330684196	NO	-
879	ZINC01133290	474	0.06538544502424265	NO	-
880	ZINC04586896	919	0.06527905812218758	NO	-
881	ZINC03859720	796	0.06523369468048802	NO	-
882	ZINC00374198	151	0.06493701178968439	NO	-
883	ZINC03878137	827	0.06476690495097615	NO	-
884	ZINC00505949	282	0.06468686146307222	NO	-
885	ZINC01087632	463	0.06448926005978432	NO	-
886	ZINC00044885	15	0.06413932499826924	NO	-
887	ZINC04448641	907	0.0641068129105303	NO	-
888	ZINC00428787	215	0.06397140857724852	NO	-
889	ZINC00505891	274	0.06389516371901154	NO	-
890	ZINC00512915	299	0.063888000825097	NO	-
891	ZINC00505952	285	0.06377810686611124	NO	-
892	ZINC00144692	57	0.0632252026130999	NO	-
893	ZINC01122907	469	0.06262661306347454	NO	-
894	ZINC02308623	577	0.06261783485432473	NO	-
895	ZINC00256811	99	0.0626079323695384	NO	-
896	ZINC00499951	265	0.06255667490355969	NO	-
897	ZINC00428787	214	0.06254152021999777	NO	-
898	ZINC04052801	869	0.062495571321618974	NO	-
899	ZINC02075919	546	0.06232130375323905	NO	-
900	ZINC02532388	604	0.06223770330856849	NO	-
901	ZINC00616283	376	0.06201324776785637	NO	-
902	ZINC00174128	76	0.061992042888638604	NO	-
903	ZINC00439499	217	0.06194450280785556	NO	-
904	ZINC00455040	230	0.061563103471465895	NO	-
905	ZINC00505882	272	0.06130864125222318	NO	-
906	ZINC03868809	823	0.06119326340026916	NO	-
907	ZINC03256373	679	0.060962583159478466	NO	-
908	ZINC00611548	374	0.06077578304774578	NO	-
909	ZINC01102069	466	0.06046639461782424	NO	-
910	ZINC00572855	364	0.06046577857531309	NO	-
911	ZINC00239051	95	0.060172052695628	NO	-
912	ZINC03889725	831	0.05996643177294708	NO	-
913	ZINC00165547	65	0.059467928656108206	NO	-
914	ZINC00511678	298	0.059439076659512764	NO	-
915	ZINC00358805	146	0.05943274860295883	NO	-
916	ZINC00572855	365	0.059419736444592294	NO	-
917	ZINC00558423	330	0.05891482532726044	NO	-
918	ZINC02262544	568	0.05851859873245643	NO	-
919	ZINC00528512	304	0.05838400359599824	NO	-
920	ZINC00181573	79	0.05755640619794281	NO	-
921	ZINC03859818	797	0.05739529452052543	NO	-
922	ZINC00558424	331	0.05736550123521362	NO	-
923	ZINC00358804	145	0.05709458652552723	NO	-
924	ZINC00511674	297	0.05684566540795128	NO	-
925	ZINC03858816	793	0.05682213011098724	NO	-
926	ZINC03256364	678	0.0562779466037487	NO	-
927	ZINC02845744	628	0.05612369002869429	NO	-
928	ZINC00139519	51	0.055232883220020575	NO	-
929	ZINC03886774	829	0.054964706803414795	NO	-
930	ZINC00753184	410	0.054945661397878806	NO	-
931	ZINC01098378	464	0.054634203654640834	NO	-
932	ZINC03890367	832	0.05361477467086836	NO	-
933	ZINC00278577	109	0.0533760232208691	NO	-
934	ZINC00358806	147	0.05318964623146594	NO	-
935	ZINC00503014	267	0.053178404406704106	NO	-
936	ZINC00616084	375	0.05177670241925706	NO	-
937	ZINC00569695	349	0.05057109182641221	NO	-
938	ZINC00247192	96	0.05003467165498167	NO	-
939	ZINC00807683	414	0.04957058412537824	NO	-
940	ZINC04506918	913	0.048808020932769806	NO	-
941	ZINC00558419	329	0.04873471509116172	NO	-
942	ZINC00463758	245	0.04500164351355163	NO	-
