# Supplementary material for: 4D Flexible Atom-Pairs: An efficient probabilistic conformational space comparison for ligand-based virtual screening
Source: J Cheminform. 2011 Jul 6;3:23. doi: 10.1186/1758-2946-3-23 (PMC3156737; doi:10.1186/1758-2946-3-23)
Supplement: Additional file 1 — Archive of the 4D FAPOA result files. This is a Gzip compressed Tar archive containing the result files of the 4D FAPOA on the filtered DUD data sets. The result files are tab-separated plain text files including the following information: method name, active data set with size, cluster information and the distribution of the active molecules over the clusters, decoy data set with size, ratio active:decoy, AUC, awAUC, BEDROC scores for predefined alpha values as suggested by Truchon and Bayly [43], enrichment factors, relative enrichment factor [41], ROC enrichments, awROC enrichments at predefined false positive fractions, chemotype enrichment, ROC and awROC data points, and the ranking of each structure to compute other VS metrics. [file 1758-2946-3-23-S1.GZ › 4DFAPOA_rxr_BW_ResultStatistic.dat]

###################################################################################################
# Screening Result File
# Method used: 4DFAPOA
> <Method_Name>
4DFAPOA
# Data set information
#	Query data set:	./rxr_alpha/rxr_alpha_query_CS_BW_300.0_T_GMM.sdf
#	Active data set: ./rxr_alpha/rxr_alpha_clustered_3D_MM_CS_BW_300.0_T_GMM.sdf with cluster information
#		Size: 18 molecules
#		Number of clusters: 3
#		Cluster Summery:
#			Cluster number	# molecules	% of actives
#			1		15		83.333
#			2		2		11.111
#			3		1		5.556
#	Decoy data set: ./rxr_alpha/DUD_rxr_alpha_decoys_ID_pass_MWPass_I_MM_CS_BW_300.0_T_GMM.sdf
#		Size: 575 molecules
#	Ratio actives : decoys
#		1.0 : 31.9444
> <AUC>
#	 ROC AUC
	0.9943961352657005
> <awAUC>
#	 ROC awAUC
	0.9854106280193237
> <BEDROC Scores>
#	Alpha Values	BEDROC Scores
	160.9	0.9686
	100.0	0.9445
	53.6	0.9248
	50.0	0.9241
	32.2	0.9259
	20.0	0.9374
	16.1	0.9441
	10.0	0.959
	8.0	0.9654
> <Enrichment Factors>
#	Fraction dataset	Enrichment factor
	0.0010	NaN
	0.01	31.944444444444443
	0.02	29.040404040404038
	0.05	17.624521072796934
	0.1	9.745762711864407
	0.2	4.872881355932203
	0.25	3.885135135135135
> <Relative enrichment factor>
#	Fraction dataset	Enrichment factor
	0.0010	0.0
	0.01	84.31703204047218
	0.02	84.31703204047218
	0.05	88.88888888888889
	0.1	100.0
	0.2	100.0
	0.25	100.0
> <ROC Enrichments>
#	True decoy fraction	Enrichment
	0.1	255.55555555555554
	0.5	159.72222222222223
	1.0	85.18518518518518
	2.0	42.59259259259259
	5.0	19.82758620689655
	10.0	9.913793103448276
> <awROC Enrichments>
#	Decoy fraction	Enrichment
	0.1	102.22222222222223
	0.5	123.51851851851852
	1.0	63.88888888888888
	2.0	31.94444444444444
	5.0	19.82758620689655
	10.0	9.913793103448276
> <Chemotype enrichment>
#	% data set	% active cluster
	0.0	0.0
	0.169	0.0
	0.169	33.333
	2.192	33.333
	2.192	66.667
	6.239	66.667
	6.239	100.0
	100.0	100.0
> <ROC curve data>
#	False positive rate	true positive rate
	0.0	0.0
	0.0	0.4444
	0.0017	0.4444
	0.0017	0.8333
	0.0070	0.8333
	0.0070	0.8889
	0.0348	0.8889
	0.0348	0.9444
	0.047	0.9444
	0.047	1.0
	1.0	1.0
> <awROC curve data>
#	False positive rate	true positive rate
	0.0	0.0
	0.0	0.1778
	0.0017	0.1778
	0.0017	0.6444
	0.0070	0.6444
	0.0070	0.6667
	0.0348	0.6667
	0.0348	0.8333
	0.047	0.8333
	0.047	1.0
	1.0	1.0
> <Screening Table>
# Rank	Mol name	Index in data set	Similarity 2 query	Active	Cluster number
1	ZINC03834070	5	0.3984358946969728	YES	1
2	ZINC04632539	6	0.3961074280976984	YES	1
3	ZINC03834069	1	0.36341304134318436	YES	1
4	ZINC03834076	4	0.3519891182620659	YES	1
5	ZINC04632537	3	0.3452556775504756	YES	1
6	ZINC03834064	9	0.34328857765237303	YES	1
7	ZINC03834066	7	0.3330062043408426	YES	1
8	ZINC03834061	8	0.32970600294972296	YES	1
9	ZINC01549312	33	0.32565991024707674	NO	-
10	ZINC01539579	2	0.3157506984314663	YES	1
11	ZINC03834062	13	0.3128363761056269	YES	1
12	ZINC03834073	11	0.31010719519482355	YES	1
13	ZINC03834067	18	0.30151227086566323	YES	3
14	ZINC03834074	14	0.29135618610966435	YES	1
15	ZINC03834068	10	0.2846950664285315	YES	1
16	ZINC04632538	15	0.28237758228520105	YES	1
17	ZINC01549815	34	0.264780156543439	NO	-
18	ZINC04001398	542	0.24561583724036287	NO	-
19	ZINC03988905	533	0.23227859508461032	NO	-
20	ZINC03834065	12	0.22230276036743676	YES	1
21	ZINC02358955	121	0.2161244272792208	NO	-
22	ZINC04226490	552	0.21464532168616485	NO	-
23	ZINC03781112	301	0.21053367679042156	NO	-
24	ZINC03808388	320	0.21020546156890102	NO	-
25	ZINC04237781	553	0.20783857805480116	NO	-
26	ZINC03638832	279	0.20776647277522134	NO	-
27	ZINC02134814	106	0.20762328286144385	NO	-
28	ZINC03998144	539	0.20647999489927127	NO	-
29	ZINC03808469	325	0.20599060271458366	NO	-
30	ZINC04466330	566	0.20382707553901863	NO	-
31	ZINC02887287	259	0.20289884807537245	NO	-
32	ZINC03638836	282	0.20218815720101685	NO	-
33	ZINC01476632	24	0.1997444421226066	NO	-
34	ZINC03825043	344	0.19835441051435834	NO	-
35	ZINC03803458	314	0.19819528082484134	NO	-
36	ZINC02090785	85	0.19811721181705075	NO	-
37	ZINC04147417	16	0.19794652000768181	YES	2
38	ZINC02563545	149	0.1978039064578068	NO	-
39	ZINC03808388	319	0.19725744388562355	NO	-
40	ZINC03808222	318	0.1942514233912215	NO	-
41	ZINC01534210	28	0.1928674529544223	NO	-
42	ZINC03934467	489	0.19201854818521671	NO	-
43	ZINC03868841	445	0.1918019445798203	NO	-
44	ZINC03808474	326	0.19164883907125171	NO	-
45	ZINC04147418	17	0.191051593104908	YES	2
46	ZINC03803448	313	0.190119769521595	NO	-
47	ZINC01273545	22	0.18915483189704516	NO	-
48	ZINC03638833	280	0.18905601820149442	NO	-
49	ZINC04001155	541	0.18856671638905645	NO	-
50	ZINC01612179	44	0.18754758490105866	NO	-
51	ZINC00834460	9	0.18667969403521575	NO	-
52	ZINC03868838	444	0.18664433655547616	NO	-
53	ZINC02193103	116	0.18638930033533313	NO	-
54	ZINC03803461	315	0.18637573062688398	NO	-
55	ZINC03808475	327	0.1855957102646438	NO	-
56	ZINC03857331	404	0.18523702906665332	NO	-
57	ZINC03810112	330	0.1852136976009644	NO	-
58	ZINC01692271	45	0.18186009008988127	NO	-
59	ZINC01554093	42	0.18183292138006493	NO	-
60	ZINC03638834	281	0.1811355601875351	NO	-
61	ZINC03634710	278	0.18018687914378273	NO	-
62	ZINC03799802	308	0.17986089745873546	NO	-
63	ZINC01554360	43	0.17923352563604508	NO	-
64	ZINC00834842	10	0.17910741161652483	NO	-
65	ZINC02257603	119	0.17864049561119724	NO	-
66	ZINC01540769	32	0.1784432855959523	NO	-
67	ZINC03974773	515	0.17811558947404804	NO	-
68	ZINC03849814	346	0.17729226624200742	NO	-
69	ZINC03784184	304	0.17672586995916753	NO	-
70	ZINC03969792	507	0.17666692719290109	NO	-
71	ZINC02564682	150	0.17485611915306007	NO	-
72	ZINC03857332	405	0.1747818330954994	NO	-
73	ZINC03801973	312	0.1737000087888256	NO	-
74	ZINC03857333	406	0.17335194223045206	NO	-
75	ZINC02139275	107	0.17278964878983186	NO	-
76	ZINC02151006	114	0.17246986769117859	NO	-
77	ZINC03963713	500	0.17210646512458472	NO	-
78	ZINC03646749	283	0.17205333802959452	NO	-
79	ZINC01792126	50	0.17191353918453445	NO	-
80	ZINC00834458	8	0.16988605022618491	NO	-
81	ZINC01792123	49	0.1683815214250533	NO	-
82	ZINC02185447	115	0.1680444175703427	NO	-
83	ZINC03857339	407	0.1674210104358038	NO	-
84	ZINC03799916	309	0.16670506736513369	NO	-
85	ZINC03873694	465	0.1648876476762629	NO	-
86	ZINC03824682	338	0.16364483326334178	NO	-
87	ZINC03824683	340	0.1636275002722461	NO	-
88	ZINC01912060	71	0.1630699225100171	NO	-
89	ZINC03889831	474	0.16286665660090774	NO	-
90	ZINC03958997	496	0.161537070561221	NO	-
91	ZINC03889691	473	0.1613144369921335	NO	-
92	ZINC03962250	499	0.16123978160747293	NO	-
93	ZINC03971816	511	0.16084830455948515	NO	-
94	ZINC03867172	442	0.16076782774087714	NO	-
95	ZINC02549939	146	0.16055163137032705	NO	-
96	ZINC03857340	408	0.16035060036758197	NO	-
97	ZINC03784477	306	0.1602138567093071	NO	-
98	ZINC01485788	25	0.1597872602173426	NO	-
99	ZINC01914734	73	0.15962074782606778	NO	-
100	ZINC03810706	331	0.1588788915383167	NO	-
101	ZINC04027592	543	0.15661112437745528	NO	-
102	ZINC03867174	443	0.15568879883056616	NO	-
103	ZINC03612388	269	0.1548145456270664	NO	-
104	ZINC04637404	574	0.15402747325814178	NO	-
105	ZINC03864332	439	0.15362093701662424	NO	-
106	ZINC03983623	528	0.15337786326445557	NO	-
107	ZINC03808467	323	0.15327192874658313	NO	-
108	ZINC03799928	311	0.15294071524123876	NO	-
109	ZINC03808465	321	0.1521065081496314	NO	-
110	ZINC03927948	486	0.15201361864235918	NO	-
111	ZINC03808467	322	0.15177529039040352	NO	-
112	ZINC02764292	207	0.15131738453362348	NO	-
113	ZINC00605501	4	0.15128608958432338	NO	-
114	ZINC03757394	298	0.15015417840511963	NO	-
115	ZINC03808469	324	0.14943283980161107	NO	-
116	ZINC03983154	521	0.14927195951909392	NO	-
117	ZINC00834454	7	0.1486810879663026	NO	-
118	ZINC03989888	535	0.1485754654899917	NO	-
119	ZINC03819496	335	0.14857031867203896	NO	-
120	ZINC03757475	299	0.14791545477649187	NO	-
121	ZINC03807844	317	0.14753225279922427	NO	-
122	ZINC03862652	411	0.14671857079119283	NO	-
123	ZINC01272299	21	0.14585498816728568	NO	-
124	ZINC03864331	438	0.14526440126036114	NO	-
125	ZINC03946713	492	0.14432203269168903	NO	-
126	ZINC03781071	300	0.1442521831432275	NO	-
127	ZINC03258886	263	0.14397900797468827	NO	-
128	ZINC04143447	550	0.1434024683297428	NO	-
129	ZINC03824682	339	0.14334687157916276	NO	-
130	ZINC04241506	555	0.1425925703007212	NO	-
131	ZINC01903383	70	0.1423501019066337	NO	-
132	ZINC03784489	307	0.14165446999783574	NO	-
133	ZINC02764295	210	0.14129052662139374	NO	-
134	ZINC03752659	292	0.14123465425023998	NO	-
135	ZINC03809311	329	0.13938297831236116	NO	-
136	ZINC01792421	51	0.1392671843178244	NO	-
137	ZINC01274022	23	0.13903111954076758	NO	-
138	ZINC03752644	289	0.13882052593063254	NO	-
139	ZINC01272297	19	0.13881925750628643	NO	-
140	ZINC03874121	467	0.13857501339017647	NO	-
141	ZINC02767149	221	0.13854880337413647	NO	-
142	ZINC04637404	575	0.13843081382384043	NO	-
143	ZINC02767824	223	0.13837703736201282	NO	-
144	ZINC03864225	424	0.1379696653878274	NO	-
145	ZINC02767827	226	0.13748118243160115	NO	-
146	ZINC04084498	547	0.13702697275994877	NO	-
147	ZINC02604383	161	0.1368872677433724	NO	-
148	ZINC02764294	209	0.13686504590765167	NO	-
149	ZINC02767825	224	0.13660372560605838	NO	-
150	ZINC03864264	433	0.13650579907430324	NO	-
151	ZINC00585637	2	0.13634530052572416	NO	-
152	ZINC03864107	413	0.13629011816173237	NO	-
153	ZINC03817739	334	0.13604512095660004	NO	-
154	ZINC03982849	519	0.13600921195663437	NO	-
155	ZINC03856963	386	0.13560373950158006	NO	-
156	ZINC03873713	466	0.13545302309794074	NO	-
157	ZINC02767148	220	0.13528034373467906	NO	-
158	ZINC03889631	471	0.13523620734573413	NO	-
159	ZINC03752661	294	0.13512417174497768	NO	-
160	ZINC02759659	194	0.13504793442226226	NO	-
161	ZINC03983639	529	0.1347650887194453	NO	-
162	ZINC03803823	316	0.13409315618735088	NO	-
163	ZINC03799925	310	0.13395335055256008	NO	-
164	ZINC03824684	342	0.13392970498491297	NO	-
165	ZINC03752660	293	0.1338458101537869	NO	-
166	ZINC03742578	286	0.1336843613611704	NO	-
167	ZINC03915990	481	0.13367590931592518	NO	-
168	ZINC03864114	415	0.13321158227530003	NO	-
169	ZINC04469950	570	0.13318200372756658	NO	-
170	ZINC00962448	14	0.13308216587576646	NO	-
171	ZINC03752643	288	0.1325202384042628	NO	-
172	ZINC02767826	225	0.13247384320456923	NO	-
173	ZINC00576503	1	0.13233525564822715	NO	-
174	ZINC02759661	196	0.13232242823390458	NO	-
175	ZINC03856953	380	0.1322672301479003	NO	-
176	ZINC04222649	551	0.13180252973220202	NO	-
177	ZINC03824683	341	0.1317096746757249	NO	-
178	ZINC03987121	530	0.13163838037787476	NO	-
179	ZINC03856952	379	0.13125886101577205	NO	-
180	ZINC02585312	156	0.1312511760370578	NO	-
181	ZINC03868951	460	0.13096066201078682	NO	-
182	ZINC00979483	15	0.13075283454773418	NO	-
183	ZINC03752646	291	0.13069559361122077	NO	-
184	ZINC02767150	222	0.13035249883106453	NO	-
185	ZINC02764293	208	0.13027509662390158	NO	-
186	ZINC03856967	388	0.1301948590891718	NO	-
187	ZINC02006551	75	0.13019034068528032	NO	-
188	ZINC03894793	480	0.12955826792823008	NO	-
189	ZINC02737962	169	0.1294936741583721	NO	-
190	ZINC03856962	385	0.12944640279826705	NO	-
191	ZINC03941078	490	0.12933711441613105	NO	-
192	ZINC03856960	383	0.12889727405584014	NO	-
193	ZINC03998144	540	0.1288316643978866	NO	-
194	ZINC03203205	260	0.12865539036923918	NO	-
195	ZINC03856961	384	0.1286068714011204	NO	-
196	ZINC02117636	104	0.12858149202591734	NO	-
197	ZINC03856966	387	0.1285465613627763	NO	-
198	ZINC02604382	160	0.1281353727782977	NO	-
199	ZINC03989388	534	0.12771331329594227	NO	-
200	ZINC03634505	275	0.12742157972902082	NO	-
201	ZINC03856958	381	0.1273507761712074	NO	-
202	ZINC02527325	139	0.12728838244686272	NO	-
203	ZINC03864276	437	0.12719856186480122	NO	-
204	ZINC03856959	382	0.12686909171704472	NO	-
205	ZINC01899803	69	0.12635861250357694	NO	-
206	ZINC04467563	567	0.1263570962637561	NO	-
207	ZINC03752671	297	0.12619122751702905	NO	-
208	ZINC02149948	112	0.12611936803082027	NO	-
209	ZINC03864233	425	0.12597343729871682	NO	-
210	ZINC01914734	72	0.12585849470884058	NO	-
211	ZINC03824681	336	0.1256131999855343	NO	-
212	ZINC03889272	469	0.1255196295442029	NO	-
213	ZINC03817738	333	0.12549617090953316	NO	-
214	ZINC03824684	343	0.1253679994815616	NO	-
215	ZINC03998144	538	0.12536535084757672	NO	-
216	ZINC03868954	463	0.12408886377746435	NO	-
217	ZINC03889393	470	0.12399368327104947	NO	-
218	ZINC03973450	514	0.12392397292676299	NO	-
219	ZINC02149621	110	0.12365644858231215	NO	-
220	ZINC03862653	412	0.12351680340676265	NO	-
221	ZINC02767147	219	0.12343787823058687	NO	-
222	ZINC04467563	568	0.12330733145477883	NO	-
223	ZINC03864132	419	0.12317535140271221	NO	-
224	ZINC03864262	431	0.12315293579088762	NO	-
225	ZINC02765239	218	0.12264684721189749	NO	-
226	ZINC03952606	494	0.12240728689324783	NO	-
227	ZINC02765237	216	0.12228724449719149	NO	-
228	ZINC02761552	202	0.12223859979604346	NO	-
229	ZINC03983129	520	0.12182437834034912	NO	-
230	ZINC03977384	518	0.12180128501829515	NO	-
231	ZINC02486398	131	0.12176835920384242	NO	-
232	ZINC02759662	197	0.12173060958364604	NO	-
233	ZINC03868953	462	0.12170518831675874	NO	-
234	ZINC03864124	418	0.12148926293354177	NO	-
235	ZINC03752669	295	0.12147538278439475	NO	-
236	ZINC02761553	203	0.12144472615324249	NO	-
237	ZINC01551431	38	0.1213549616527243	NO	-
238	ZINC03952607	495	0.12125577451175554	NO	-
239	ZINC03885045	468	0.12095136363706696	NO	-
240	ZINC00902940	12	0.12089412346289255	NO	-
241	ZINC03824681	337	0.120869248165149	NO	-
242	ZINC03969752	506	0.12081805898276222	NO	-
243	ZINC02486411	132	0.12025656442360579	NO	-
244	ZINC03634533	277	0.1200707640385676	NO	-
245	ZINC03634507	276	0.12001644015821668	NO	-
246	ZINC03868922	449	0.11985714151797634	NO	-
247	ZINC03634280	272	0.11950350643370447	NO	-
248	ZINC03654521	284	0.11949174389884547	NO	-
249	ZINC02772070	229	0.1194808575559695	NO	-
250	ZINC01848816	55	0.11906234265687167	NO	-
251	ZINC03752670	296	0.11902842241929959	NO	-
252	ZINC02738264	175	0.1187569016211156	NO	-
253	ZINC03616577	270	0.11827534242735258	NO	-
254	ZINC03972388	513	0.11827414579382581	NO	-
255	ZINC02764345	211	0.1182104220560663	NO	-
256	ZINC02737964	171	0.11787973741946613	NO	-
257	ZINC04084503	548	0.11767070781163541	NO	-
258	ZINC02772068	227	0.11746396653233371	NO	-
259	ZINC01894033	65	0.11741908142518614	NO	-
260	ZINC01894034	66	0.11734888480587549	NO	-
261	ZINC01864030	59	0.11723240341495066	NO	-
262	ZINC03866676	441	0.11718280063214132	NO	-
263	ZINC03868952	461	0.11701382050555255	NO	-
264	ZINC02737965	172	0.11690105835154692	NO	-
265	ZINC02737963	170	0.11689185832175086	NO	-
266	ZINC03868955	464	0.11685364098972977	NO	-
267	ZINC03826143	345	0.1168481986746954	NO	-
268	ZINC03969270	502	0.1167778015404218	NO	-
269	ZINC01534674	31	0.11674788168424485	NO	-
270	ZINC03864240	426	0.11671715000237168	NO	-
271	ZINC03752645	290	0.11655721695661493	NO	-
272	ZINC03868922	448	0.11647854481182973	NO	-
273	ZINC03915990	484	0.11636166575445665	NO	-
274	ZINC01272298	20	0.11609981790459571	NO	-
275	ZINC01848818	56	0.11609382983575954	NO	-
276	ZINC03856815	365	0.1159409562028567	NO	-
277	ZINC02730194	164	0.11586397444728057	NO	-
278	ZINC03988149	532	0.11512482184311078	NO	-
279	ZINC02730195	165	0.11450108178137296	NO	-
280	ZINC01534421	30	0.11447469097890405	NO	-
281	ZINC04334177	557	0.11436379521979571	NO	-
282	ZINC02545622	143	0.1140538742004113	NO	-
283	ZINC02789077	234	0.11395780595521388	NO	-
284	ZINC01848819	57	0.11388637279538186	NO	-
285	ZINC03976896	516	0.11382623988711181	NO	-
286	ZINC03934465	488	0.11379852588600259	NO	-
287	ZINC03972061	512	0.11366811886697871	NO	-
288	ZINC01864029	58	0.11364518677545722	NO	-
289	ZINC02730193	163	0.11361279910211027	NO	-
290	ZINC03864250	427	0.1135487850601956	NO	-
291	ZINC03273429	264	0.1134208074222587	NO	-
292	ZINC03864136	420	0.11316068066114209	NO	-
293	ZINC03856845	371	0.1130883967213395	NO	-
294	ZINC02095503	89	0.11288813955003457	NO	-
295	ZINC02755708	190	0.11288139480258091	NO	-
296	ZINC03623695	271	0.11277408207480843	NO	-
297	ZINC02765238	217	0.1124340054376246	NO	-
298	ZINC03949166	493	0.11221493416414308	NO	-
299	ZINC03864121	417	0.11202179007257514	NO	-
300	ZINC01842927	52	0.11201882898155294	NO	-
301	ZINC03864263	432	0.11196291673951714	NO	-
302	ZINC03983401	524	0.1117526804968355	NO	-
303	ZINC02730251	167	0.11164778108949773	NO	-
304	ZINC03856842	368	0.11161352023114736	NO	-
305	ZINC03864118	416	0.11124080719918994	NO	-
306	ZINC02738263	174	0.11123051992602043	NO	-
307	ZINC01899802	68	0.111088641067594	NO	-
308	ZINC01848814	54	0.11093703217747995	NO	-
309	ZINC03634298	273	0.11085899488094406	NO	-
310	ZINC04397313	562	0.11085786495072776	NO	-
311	ZINC02772069	228	0.11085338295253784	NO	-
312	ZINC03856159	355	0.11064198650562877	NO	-
313	ZINC02738262	173	0.11061722776242879	NO	-
314	ZINC02092988	87	0.11018713041361769	NO	-
315	ZINC00659067	6	0.11008565801350893	NO	-
316	ZINC02730196	166	0.11004220623322195	NO	-
317	ZINC02777466	232	0.10994968567226966	NO	-
318	ZINC03857958	409	0.10989184649699352	NO	-
319	ZINC03891087	478	0.10986658107831035	NO	-
320	ZINC03856796	364	0.10967388020784702	NO	-
321	ZINC02112279	98	0.10961473090949166	NO	-
322	ZINC03680467	285	0.10942736356386307	NO	-
323	ZINC00838625	11	0.10936162059337619	NO	-
324	ZINC02755711	191	0.10931772785519132	NO	-
325	ZINC03856734	357	0.10901031557795933	NO	-
326	ZINC04410848	564	0.10886134039229153	NO	-
327	ZINC04397313	563	0.1085626829334334	NO	-
328	ZINC03915990	483	0.108487771149143	NO	-
329	ZINC02759660	195	0.10840195922373336	NO	-
330	ZINC02755130	186	0.10836277268505141	NO	-
331	ZINC03890447	476	0.10832828608494549	NO	-
332	ZINC03746141	287	0.10820964535105206	NO	-
333	ZINC00627291	5	0.10820136886906292	NO	-
334	ZINC03858021	410	0.10793281645615184	NO	-
335	ZINC02088970	83	0.10792793996837922	NO	-
336	ZINC02486548	134	0.10772871170494411	NO	-
337	ZINC02545667	144	0.1076357650118065	NO	-
338	ZINC02594708	158	0.10752101967475607	NO	-
339	ZINC02747477	181	0.10743913165187888	NO	-
340	ZINC03856768	362	0.10732871259102655	NO	-
341	ZINC03969271	503	0.10732478777516384	NO	-
342	ZINC03856767	361	0.10706864159063048	NO	-
343	ZINC02486397	130	0.10699460646472302	NO	-
344	ZINC02805968	254	0.10686761525255453	NO	-
345	ZINC02805921	251	0.1068545589862725	NO	-
346	ZINC02755131	187	0.1066272914656026	NO	-
347	ZINC02051952	76	0.10653869024667154	NO	-
348	ZINC02760661	198	0.1064849125424999	NO	-
349	ZINC02006544	74	0.10621315456574917	NO	-
350	ZINC03991654	536	0.10617737937678046	NO	-
351	ZINC03856844	370	0.1058896874068783	NO	-
352	ZINC02528641	140	0.1058080127196474	NO	-
353	ZINC02088979	84	0.10570348948622875	NO	-
354	ZINC01842931	53	0.10566681220296482	NO	-
355	ZINC03864259	430	0.10539210799051052	NO	-
356	ZINC03969026	501	0.10538979356966706	NO	-
357	ZINC01492289	27	0.10514389410993605	NO	-
358	ZINC03585122	267	0.10513388972535975	NO	-
359	ZINC03969282	505	0.10512129821266425	NO	-
360	ZINC02805971	257	0.1050157146530333	NO	-
361	ZINC02554996	147	0.10479390455314593	NO	-
362	ZINC02760883	200	0.10464697021816936	NO	-
363	ZINC02797211	242	0.10435261103749743	NO	-
364	ZINC02856871	258	0.10425729824461429	NO	-
365	ZINC04343184	559	0.1042045810281432	NO	-
366	ZINC00932906	13	0.10420014825336953	NO	-
367	ZINC03998087	537	0.10419523237487087	NO	-
368	ZINC01551133	37	0.10411960263849267	NO	-
369	ZINC03889643	472	0.10406090687450834	NO	-
370	ZINC02765236	215	0.10401015921502628	NO	-
371	ZINC03634380	274	0.10376614289248641	NO	-
372	ZINC02805969	255	0.10365334888720051	NO	-
373	ZINC02109065	95	0.1035657054454184	NO	-
374	ZINC02755129	185	0.10353914763449794	NO	-
375	ZINC03856735	358	0.10344197222688965	NO	-
376	ZINC02761551	201	0.10343073085136927	NO	-
377	ZINC03983520	525	0.10335359093329545	NO	-
378	ZINC03817460	332	0.10311235594237737	NO	-
379	ZINC02738265	176	0.10292957946827723	NO	-
380	ZINC03323739	266	0.10286678327430543	NO	-
381	ZINC02805970	256	0.10283936614921092	NO	-
382	ZINC02115167	100	0.10280735788103518	NO	-
383	ZINC02801774	247	0.10280335257345537	NO	-
384	ZINC02760882	199	0.10246700258884281	NO	-
385	ZINC03915990	482	0.10243260929679635	NO	-
386	ZINC03915990	485	0.10243260929679635	NO	-
387	ZINC02112285	99	0.1023626628582185	NO	-
388	ZINC03983521	526	0.10221848633226902	NO	-
389	ZINC02805923	253	0.10204293661416709	NO	-
390	ZINC03856769	363	0.10161364397912806	NO	-
391	ZINC02594707	157	0.10161288820003044	NO	-
392	ZINC02741299	180	0.10160762788324562	NO	-
393	ZINC02793044	239	0.10158775850191253	NO	-
394	ZINC02148915	109	0.10144896344014893	NO	-
395	ZINC02755132	188	0.10130409526707758	NO	-
396	ZINC03864256	429	0.10115837395198847	NO	-
397	ZINC02805920	250	0.10114136963065071	NO	-
398	ZINC02086583	79	0.10097667449142993	NO	-
399	ZINC02793045	240	0.10097179880759853	NO	-
400	ZINC02797212	243	0.10092738278330536	NO	-
401	ZINC02115173	103	0.10090590448542588	NO	-
402	ZINC03856766	360	0.10086498022863265	NO	-
403	ZINC03856736	359	0.10054468257616977	NO	-
404	ZINC04065288	545	0.10006719581663304	NO	-
405	ZINC03864141	421	0.09979835236597215	NO	-
406	ZINC02115171	102	0.0997702527654195	NO	-
407	ZINC02086585	81	0.09971849065079637	NO	-
408	ZINC03864266	435	0.0996891815702059	NO	-
409	ZINC02797214	245	0.09968474185146146	NO	-
410	ZINC02085555	77	0.09967848696432084	NO	-
411	ZINC01034347	16	0.09962707601392429	NO	-
412	ZINC02115169	101	0.09961807254373592	NO	-
413	ZINC03852877	348	0.09950979658394704	NO	-
414	ZINC03969280	504	0.09935115815831966	NO	-
415	ZINC03864265	434	0.09931659855276512	NO	-
416	ZINC02086584	80	0.0992970010767293	NO	-
417	ZINC02761554	204	0.09925837567000145	NO	-
418	ZINC02762585	205	0.09919484577031631	NO	-
419	ZINC02209655	118	0.09909682657314571	NO	-
420	ZINC02148765	108	0.09909347451200738	NO	-
421	ZINC02486550	135	0.09884290477318733	NO	-
422	ZINC03601625	268	0.09873032482007821	NO	-
423	ZINC02486547	133	0.09863807812042598	NO	-
424	ZINC02772071	230	0.09857960743540246	NO	-
425	ZINC02739067	177	0.09856400333479359	NO	-
426	ZINC02797213	244	0.09853317506408363	NO	-
427	ZINC03891060	477	0.09836433663204004	NO	-
428	ZINC03323641	265	0.0979554318406163	NO	-
429	ZINC02476248	129	0.09786475916754364	NO	-
430	ZINC03809022	328	0.09761639011137699	NO	-
431	ZINC03856733	356	0.0975290029197219	NO	-
432	ZINC01534279	29	0.0972971359543268	NO	-
433	ZINC04568503	573	0.09678402534391059	NO	-
434	ZINC03856917	377	0.0967131213413346	NO	-
435	ZINC03856979	397	0.09628832664957958	NO	-
436	ZINC02763012	206	0.09627446236839421	NO	-
437	ZINC03864185	423	0.09586621944823151	NO	-
438	ZINC03856915	375	0.09569469027907043	NO	-
439	ZINC03784314	305	0.09553348058748011	NO	-
440	ZINC03856987	403	0.09535501413269855	NO	-
441	ZINC03856918	378	0.09526818149607538	NO	-
442	ZINC02794836	241	0.09522657089260025	NO	-
443	ZINC03864267	436	0.09507478054339445	NO	-
444	ZINC02765074	213	0.09474234542323028	NO	-
445	ZINC02108994	93	0.09466733976010036	NO	-
446	ZINC02805922	252	0.09445078611574279	NO	-
447	ZINC03961818	497	0.09437663887536593	NO	-
448	ZINC03976898	517	0.09435967116017263	NO	-
449	ZINC04468424	569	0.09435967116017263	NO	-
450	ZINC02801775	248	0.09406690848439067	NO	-
451	ZINC03856916	376	0.09400619361057805	NO	-
452	ZINC03856985	401	0.09376586737547288	NO	-
453	ZINC03856982	399	0.09373780488875134	NO	-
454	ZINC03930360	487	0.09365178230300857	NO	-
455	ZINC03856975	393	0.09364425744418362	NO	-
456	ZINC03856981	398	0.09359729194368883	NO	-
457	ZINC02775974	231	0.09336276317956105	NO	-
458	ZINC02801773	246	0.09318271608837783	NO	-
459	ZINC03988148	531	0.09312577977366672	NO	-
460	ZINC03868932	458	0.09289830907034845	NO	-
461	ZINC01271489	17	0.09270618616518862	NO	-
462	ZINC03856914	374	0.09253099682633383	NO	-
463	ZINC02109067	96	0.09250982526013361	NO	-
464	ZINC02793043	238	0.09246685136053671	NO	-
465	ZINC03856971	389	0.09243050020730836	NO	-
466	ZINC01873734	61	0.0923455444101978	NO	-
467	ZINC04505290	572	0.09212609300080529	NO	-
468	ZINC02103399	90	0.09203917412154776	NO	-
469	ZINC03969851	508	0.09195107951531932	NO	-
470	ZINC03941170	491	0.09193345802977226	NO	-
471	ZINC02124280	105	0.09190092251738347	NO	-
472	ZINC02108988	92	0.0918440365167151	NO	-
473	ZINC03856973	391	0.091654294783339	NO	-
474	ZINC02103401	91	0.0916441560389069	NO	-
475	ZINC02801776	249	0.09158974408200295	NO	-
476	ZINC03783282	303	0.09146377134731161	NO	-
477	ZINC03983522	527	0.09133412562930886	NO	-
478	ZINC03868932	459	0.09125790431298753	NO	-
479	ZINC02740539	178	0.09101139791289742	NO	-
480	ZINC03856984	400	0.09099712699044879	NO	-
481	ZINC02765054	212	0.09064260824606206	NO	-
482	ZINC00600593	3	0.09058868168256132	NO	-
483	ZINC04293891	556	0.09051897608933775	NO	-
484	ZINC03852881	350	0.09049782377071632	NO	-
485	ZINC03864149	422	0.09029913039941659	NO	-
486	ZINC04240742	554	0.09021311245537814	NO	-
487	ZINC04396182	561	0.08966720923220438	NO	-
488	ZINC03864334	440	0.08951819013338483	NO	-
489	ZINC02789341	236	0.08937116761905284	NO	-
490	ZINC03856978	396	0.08932374007284824	NO	-
491	ZINC01873736	63	0.08927591652329758	NO	-
492	ZINC03856900	373	0.08905462182672341	NO	-
493	ZINC02765088	214	0.08904878503918412	NO	-
494	ZINC03868931	457	0.08884769556846282	NO	-
495	ZINC03856843	369	0.08875901365303356	NO	-
496	ZINC01271490	18	0.08860175784225073	NO	-
497	ZINC02389704	128	0.08838079579627803	NO	-
498	ZINC02088345	82	0.08833482911633989	NO	-
499	ZINC02753605	182	0.0880529990853309	NO	-
500	ZINC04076929	546	0.08771987221783122	NO	-
501	ZINC01873735	62	0.08737705317130602	NO	-
502	ZINC03856977	395	0.08728777590844329	NO	-
503	ZINC03868931	456	0.08721580325389795	NO	-
504	ZINC03856899	372	0.08710028562265719	NO	-
505	ZINC02638011	162	0.08708164360325886	NO	-
506	ZINC04427830	565	0.08671342908115869	NO	-
507	ZINC02526807	138	0.0865409893862528	NO	-
508	ZINC03868927	454	0.08643890612689382	NO	-
509	ZINC02785197	233	0.08605905001741074	NO	-
510	ZINC02304291	120	0.08602964119054882	NO	-
511	ZINC02389703	127	0.08582263927925017	NO	-
512	ZINC02381461	123	0.08575530555078134	NO	-
513	ZINC03856972	390	0.08572544918047331	NO	-
514	ZINC02753610	183	0.08559609096110303	NO	-
515	ZINC02149703	111	0.0855952333316737	NO	-
516	ZINC03970094	510	0.08545715259196579	NO	-
517	ZINC02755223	189	0.08540435585104818	NO	-
518	ZINC02789423	237	0.08465895264174958	NO	-
519	ZINC02086419	78	0.08464708109111754	NO	-
520	ZINC03868921	447	0.08452576928048165	NO	-
521	ZINC02545685	145	0.08451910014508467	NO	-
522	ZINC04469950	571	0.08413980437080336	NO	-
523	ZINC04090732	549	0.08381608374006858	NO	-
524	ZINC03868928	455	0.08378277663848849	NO	-
525	ZINC03983261	523	0.08363378190337906	NO	-
526	ZINC01553308	41	0.08335083052135185	NO	-
527	ZINC02789159	235	0.08308455541277215	NO	-
528	ZINC03891107	479	0.08298631461736801	NO	-
529	ZINC03868924	451	0.08272260496660103	NO	-
530	ZINC03962026	498	0.08259006095462251	NO	-
531	ZINC03856974	392	0.08254372851258522	NO	-
532	ZINC02736413	168	0.08248114826300164	NO	-
533	ZINC03856976	394	0.08226434452950912	NO	-
534	ZINC03970093	509	0.08130182803137843	NO	-
535	ZINC03868920	446	0.08118903154499511	NO	-
536	ZINC02758925	193	0.08089528767763694	NO	-
537	ZINC03864110	414	0.08088909035913665	NO	-
538	ZINC02109063	94	0.08065237636992846	NO	-
539	ZINC02505677	136	0.08057346596274988	NO	-
540	ZINC03856837	366	0.07998716555576436	NO	-
541	ZINC02109068	97	0.07994453125472244	NO	-
542	ZINC03856986	402	0.07981056423712565	NO	-
543	ZINC03864255	428	0.07897903308043772	NO	-
544	ZINC02092262	86	0.07887453946704372	NO	-
545	ZINC04393075	560	0.0782673439123263	NO	-
546	ZINC03234956	262	0.0782032308534102	NO	-
547	ZINC03868923	450	0.07795117477606854	NO	-
548	ZINC01899406	67	0.07789432366396366	NO	-
549	ZINC03868926	453	0.07784618032219573	NO	-
550	ZINC04334502	558	0.07720187835407609	NO	-
551	ZINC01551611	40	0.07700195426106227	NO	-
552	ZINC02382579	124	0.0767818134807747	NO	-
553	ZINC04041441	544	0.07634467320204348	NO	-
554	ZINC03868925	452	0.07606291143069198	NO	-
555	ZINC02754188	184	0.07535454221890678	NO	-
556	ZINC01878812	64	0.07445342157398767	NO	-
557	ZINC03983163	522	0.0741370906627066	NO	-
558	ZINC03856838	367	0.07266333260666213	NO	-
559	ZINC02740908	179	0.0719859450149939	NO	-
560	ZINC01551605	39	0.07122970719255015	NO	-
561	ZINC03852876	347	0.07093013882324252	NO	-
562	ZINC02577483	154	0.07035740901809573	NO	-
563	ZINC01551113	36	0.06941414787718814	NO	-
564	ZINC02094393	88	0.06937351822862521	NO	-
565	ZINC02564738	151	0.06828461183224699	NO	-
566	ZINC03852979	353	0.06819487932887343	NO	-
567	ZINC02150252	113	0.06655603156534128	NO	-
568	ZINC02758377	192	0.06538741400778124	NO	-
569	ZINC03852879	349	0.06470251483448318	NO	-
570	ZINC02594750	159	0.06457619918090875	NO	-
571	ZINC01550514	35	0.06423373548076723	NO	-
572	ZINC03852980	354	0.0627408011580776	NO	-
573	ZINC03218143	261	0.062435654279704954	NO	-
574	ZINC03890068	475	0.06138377407181111	NO	-
575	ZINC03852977	351	0.06080756638927756	NO	-
576	ZINC01740482	46	0.05954160896272255	NO	-
577	ZINC01869274	60	0.05873627534838929	NO	-
578	ZINC02559998	148	0.05789132731200229	NO	-
579	ZINC03852978	352	0.05715529300670315	NO	-
580	ZINC01740489	48	0.05516457428722752	NO	-
581	ZINC02386121	126	0.055078752437779856	NO	-
582	ZINC02208173	117	0.0550650692502026	NO	-
583	ZINC02567742	152	0.05495043192187136	NO	-
584	ZINC01491332	26	0.05487791957741219	NO	-
585	ZINC01740484	47	0.05485120030292305	NO	-
586	ZINC02577481	153	0.05462538407871483	NO	-
587	ZINC02541720	142	0.051334581679145674	NO	-
588	ZINC02507609	137	0.04894625341044933	NO	-
589	ZINC03782569	302	0.04863134286375306	NO	-
590	ZINC02384204	125	0.047299870421940726	NO	-
591	ZINC02577485	155	0.04670641316325097	NO	-
592	ZINC02380618	122	0.03872473199135565	NO	-
593	ZINC02540752	141	0.035148570927092324	NO	-
