# Supplementary material for: 4D Flexible Atom-Pairs: An efficient probabilistic conformational space comparison for ligand-based virtual screening
Source: J Cheminform. 2011 Jul 6;3:23. doi: 10.1186/1758-2946-3-23 (PMC3156737; doi:10.1186/1758-2946-3-23)
Supplement: Additional file 1 — Archive of the 4D FAPOA result files. This is a Gzip compressed Tar archive containing the result files of the 4D FAPOA on the filtered DUD data sets. The result files are tab-separated plain text files including the following information: method name, active data set with size, cluster information and the distribution of the active molecules over the clusters, decoy data set with size, ratio active:decoy, AUC, awAUC, BEDROC scores for predefined alpha values as suggested by Truchon and Bayly [43], enrichment factors, relative enrichment factor [41], ROC enrichments, awROC enrichments at predefined false positive fractions, chemotype enrichment, ROC and awROC data points, and the ranking of each structure to compute other VS metrics. [file 1758-2946-3-23-S1.GZ › 4DFAPOA_sahh_BW_ResultStatistic.dat]

###################################################################################################
# Screening Result File
# Method used: 4DFAPOA
> <Method_Name>
4DFAPOA
# Data set information
#	Query data set:	./sahh/sahh_query_CS_BW_300.0_T_GMM.sdf
#	Active data set: ./sahh/sahh_clustered_3D_MM_CS_BW_300.0_T_GMM.sdf with cluster information
#		Size: 33 molecules
#		Number of clusters: 2
#		Cluster Summery:
#			Cluster number	# molecules	% of actives
#			1		31		93.939
#			2		2		6.061
#	Decoy data set: ./sahh/DUD_sahh_decoys_ID_pass_MWPass_I_MM_CS_BW_300.0_T_GMM.sdf
#		Size: 1346 molecules
#	Ratio actives : decoys
#		1.0 : 40.7879
> <AUC>
#	 ROC AUC
	0.9797829708676663
> <awAUC>
#	 ROC awAUC
	0.9346810142357284
> <BEDROC Scores>
#	Alpha Values	BEDROC Scores
	160.9	0.8247
	100.0	0.7688
	53.6	0.7467
	50.0	0.7476
	32.2	0.7656
	20.0	0.802
	16.1	0.8215
	10.0	0.8653
	8.0	0.8844
> <Enrichment Factors>
#	Fraction dataset	Enrichment factor
	0.0010	40.78787878787879
	0.01	34.51282051282051
	0.02	25.68125701459035
	0.05	15.59536541889483
	0.1	9.229374032293741
	0.2	4.8945454545454545
	0.25	3.912790697674419
> <Relative enrichment factor>
#	Fraction dataset	Enrichment factor
	0.0010	72.51631617113851
	0.01	79.76794778825236
	0.02	61.638868745467725
	0.05	78.78787878787878
	0.1	93.93939393939394
	0.2	100.0
	0.25	100.0
> <ROC Enrichments>
#	True decoy fraction	Enrichment
	0.1	183.54545454545453
	0.5	87.40259740259741
	1.0	58.26839826839827
	2.0	37.766554433221096
	5.0	16.1951871657754
	10.0	9.668237934904601
> <awROC Enrichments>
#	Decoy fraction	Enrichment
	0.1	97.69354838709677
	0.5	46.520737327188925
	1.0	31.013824884792612
	2.0	20.10155316606928
	5.0	8.620018975332062
	10.0	7.477777777777774
> <Chemotype enrichment>
#	% data set	% active cluster
	0.0	0.0
	0.073	0.0
	0.073	50.0
	11.965	50.0
	11.965	100.0
	100.0	100.0
> <ROC curve data>
#	False positive rate	true positive rate
	0.0	0.0
	0.0	0.2424
	7.0E-4	0.2424
	7.0E-4	0.2727
	0.0015	0.2727
	0.0015	0.3636
	0.0022	0.3636
	0.0022	0.4545
	0.0059	0.4545
	0.0059	0.4848
	0.0074	0.4848
	0.0074	0.5152
	0.0082	0.5152
	0.0082	0.6061
	0.0126	0.6061
	0.0126	0.6364
	0.0141	0.6364
	0.0141	0.697
	0.0163	0.697
	0.0163	0.7273
	0.0171	0.7273
	0.0171	0.7576
	0.026	0.7576
	0.026	0.7879
	0.0364	0.7879
	0.0364	0.8182
	0.0513	0.8182
	0.0513	0.8485
	0.052	0.8485
	0.052	0.8788
	0.0691	0.8788
	0.0691	0.9091
	0.075	0.9091
	0.075	0.9394
	0.0988	0.9394
	0.0988	0.9697
	0.1345	0.9697
	0.1345	1.0
	1.0	1.0
> <awROC curve data>
#	False positive rate	true positive rate
	0.0	0.0
	0.0	0.129
	7.0E-4	0.129
	7.0E-4	0.1452
	0.0015	0.1452
	0.0015	0.1935
	0.0022	0.1935
	0.0022	0.2419
	0.0059	0.2419
	0.0059	0.2581
	0.0074	0.2581
	0.0074	0.2742
	0.0082	0.2742
	0.0082	0.3226
	0.0126	0.3226
	0.0126	0.3387
	0.0141	0.3387
	0.0141	0.371
	0.0163	0.371
	0.0163	0.3871
	0.0171	0.3871
	0.0171	0.4032
	0.026	0.4032
	0.026	0.4194
	0.0364	0.4194
	0.0364	0.4355
	0.0513	0.4355
	0.0513	0.4516
	0.052	0.4516
	0.052	0.4677
	0.0691	0.4677
	0.0691	0.4839
	0.075	0.4839
	0.075	0.5
	0.0988	0.5
	0.0988	0.75
	0.1345	0.75
	0.1345	1.0
	1.0	1.0
> <Screening Table>
# Rank	Mol name	Index in data set	Similarity 2 query	Active	Cluster number
1	ZINC03776439	1	0.8810178824244443	YES	1
2	ZINC03778256	2	0.8418027805127916	YES	1
3	ZINC01483030	6	0.775888426704343	YES	1
4	ZINC03778257	3	0.7669997319419859	YES	1
5	ZINC03600042	7	0.7592041823680837	YES	1
6	ZINC03788179	8	0.7581962423104373	YES	1
7	ZINC03832328	13	0.7383710089008971	YES	1
8	ZINC03832327	12	0.7371608340873183	YES	1
9	ZINC00012038	41	0.7309365615268977	NO	-
10	ZINC03782812	11	0.7303093804716289	YES	1
11	ZINC01708089	607	0.7049771690832202	NO	-
12	ZINC03834079	4	0.7037185680717934	YES	1
13	ZINC03802230	24	0.7009087046336467	YES	1
14	ZINC03600044	10	0.6959915283210893	YES	1
15	ZINC01856856	652	0.6933920175643669	NO	-
16	ZINC03826694	23	0.6880464155619325	YES	1
17	ZINC03832331	26	0.6688492417308278	YES	1
18	ZINC03832332	27	0.6679770018835546	YES	1
19	ZINC01612702	531	0.640271133557362	NO	-
20	ZINC00019563	60	0.6392504556679401	NO	-
21	ZINC01612702	532	0.6376472331620618	NO	-
22	ZINC01612702	533	0.6367050759339083	NO	-
23	ZINC01617064	544	0.6340165480611267	NO	-
24	ZINC03832334	14	0.622463976203918	YES	1
25	ZINC01727069	619	0.6112567432029138	NO	-
26	ZINC01558856	474	0.6036851571187536	NO	-
27	ZINC03832329	5	0.6024329724548856	YES	1
28	ZINC01712403	611	0.5944411741725145	NO	-
29	ZINC03834085	9	0.5828430321370915	YES	1
30	ZINC04628821	20	0.5822803069312823	YES	1
31	ZINC03832336	22	0.581876417835635	YES	1
32	ZINC00018095	57	0.5786283465522394	NO	-
33	ZINC01639430	562	0.5771892656568256	NO	-
34	ZINC01755094	640	0.5725108930372909	NO	-
35	ZINC02047845	669	0.5639699463753635	NO	-
36	ZINC01634883	554	0.5636816650692937	NO	-
37	ZINC00967852	402	0.5629073225244052	NO	-
38	ZINC03832330	25	0.5586007329538275	YES	1
39	ZINC04628401	1286	0.5577981668728877	NO	-
40	ZINC00004965	22	0.5577059773772798	NO	-
41	ZINC03834082	17	0.5537310040609298	YES	1
42	ZINC03834078	15	0.5535677506277891	YES	1
43	ZINC04586790	1277	0.5459963988720115	NO	-
44	ZINC01639446	563	0.543393700372315	NO	-
45	ZINC03650515	879	0.5427660017223073	NO	-
46	ZINC03834077	16	0.5414590832570275	YES	1
47	ZINC01628620	549	0.5402236996246285	NO	-
48	ZINC03832338	21	0.5354665698204368	YES	1
49	ZINC00004093	9	0.5302424157934474	NO	-
50	ZINC01628620	550	0.5300692858408368	NO	-
51	ZINC01628620	551	0.5299436584590475	NO	-
52	ZINC01613660	538	0.5282753319578162	NO	-
53	ZINC01728678	621	0.5273108603369063	NO	-
54	ZINC01730497	623	0.5239817438442629	NO	-
55	ZINC03801492	917	0.5112376422753523	NO	-
56	ZINC03801495	919	0.5096199775435875	NO	-
57	ZINC00004565	18	0.5088254373928772	NO	-
58	ZINC01711069	610	0.5041191855194206	NO	-
59	ZINC01639450	564	0.503158137500734	NO	-
60	ZINC01728677	620	0.5011583419456035	NO	-
61	ZINC03832333	28	0.4979730860314586	YES	1
62	ZINC03795350	912	0.4977637568918186	NO	-
63	ZINC04633700	1299	0.4946049595329133	NO	-
64	ZINC03875977	996	0.493262324879769	NO	-
65	ZINC03807070	921	0.49269097112386184	NO	-
66	ZINC03795350	911	0.49214346513941637	NO	-
67	ZINC00010553	38	0.49175533455152826	NO	-
68	ZINC01481884	454	0.49111775050989376	NO	-
69	ZINC00014578	51	0.4899450802932641	NO	-
70	ZINC01588991	507	0.4878853708498003	NO	-
71	ZINC02388375	704	0.48773768432963605	NO	-
72	ZINC01575341	491	0.48646072327659223	NO	-
73	ZINC00006272	27	0.48308372207743183	NO	-
74	ZINC01565267	483	0.4808565404691154	NO	-
75	ZINC00057191	105	0.48028098357630683	NO	-
76	ZINC03832340	29	0.4682425300924745	YES	1
77	ZINC00014578	49	0.4679370623988095	NO	-
78	ZINC01857650	653	0.45978696976939276	NO	-
79	ZINC03930936	1074	0.4572396341120366	NO	-
80	ZINC00008624	34	0.45605225814821704	NO	-
81	ZINC00057394	107	0.45561846873366496	NO	-
82	ZINC01617063	543	0.4551843688306753	NO	-
83	ZINC04628402	1287	0.4516161208714398	NO	-
84	ZINC00008686	35	0.4513397908332419	NO	-
85	ZINC00014578	50	0.4494265825389386	NO	-
86	ZINC01612928	537	0.44913073781590335	NO	-
87	ZINC03798672	915	0.4416961594529506	NO	-
88	ZINC01654247	577	0.44038537633224817	NO	-
89	ZINC03611815	856	0.43931046622385816	NO	-
90	ZINC03914938	1069	0.43579615679656825	NO	-
91	ZINC01654247	576	0.43434166944415614	NO	-
92	ZINC03778217	905	0.4324444465006706	NO	-
93	ZINC00012222	44	0.43158579843698147	NO	-
94	ZINC00007605	33	0.4315572524925011	NO	-
95	ZINC00018096	58	0.4303854980632695	NO	-
96	ZINC01654247	578	0.4296254936322775	NO	-
97	ZINC03832341	31	0.42724252850446726	YES	1
98	ZINC00004050	8	0.4246650482742639	NO	-
99	ZINC03834080	19	0.4217342247430468	YES	1
100	ZINC01612912	534	0.41969369645743887	NO	-
101	ZINC01582331	494	0.41960570123152807	NO	-
102	ZINC00000897	3	0.4192945202271623	NO	-
103	ZINC03646864	869	0.41666571776514566	NO	-
104	ZINC01612912	535	0.4165376545651262	NO	-
105	ZINC00000897	1	0.41612650720178496	NO	-
106	ZINC01565754	484	0.41514803810662526	NO	-
107	ZINC01612912	536	0.4124218798267742	NO	-
108	ZINC01493034	456	0.4106121132189249	NO	-
109	ZINC03777889	901	0.41060442124210417	NO	-
110	ZINC04628113	1285	0.40706298767111604	NO	-
111	ZINC00000897	2	0.40566509037855036	NO	-
112	ZINC01493034	457	0.40336585469478803	NO	-
113	ZINC03889312	1008	0.40269622699010793	NO	-
114	ZINC00004857	20	0.40183920671720386	NO	-
115	ZINC01482377	455	0.4001956452434919	NO	-
116	ZINC02558588	732	0.3976220714238089	NO	-
117	ZINC00004373	15	0.395491436840721	NO	-
118	ZINC01654719	580	0.39440097518455847	NO	-
119	ZINC02381527	701	0.39402044296180017	NO	-
120	ZINC01703013	605	0.3934778811047298	NO	-
121	ZINC03801495	920	0.3920494606544711	NO	-
122	ZINC00004189	10	0.3912936599958359	NO	-
123	ZINC03834081	18	0.38849933975542217	YES	1
124	ZINC02558588	734	0.3874903221138826	NO	-
125	ZINC00004244	13	0.3874036551616075	NO	-
126	ZINC00004189	12	0.38673948930733365	NO	-
127	ZINC01584904	497	0.38586875767724144	NO	-
128	ZINC01562957	481	0.38554247234217653	NO	-
129	ZINC03777834	900	0.3848630408735659	NO	-
130	ZINC01569094	486	0.3838526662203129	NO	-
131	ZINC02558183	731	0.38067634851217436	NO	-
132	ZINC03832339	30	0.38052222248265144	YES	1
133	ZINC03584090	831	0.38028718166323294	NO	-
134	ZINC03584090	833	0.3785108477177824	NO	-
135	ZINC04633681	1298	0.37839971168280556	NO	-
136	ZINC03653615	887	0.37759893335465244	NO	-
137	ZINC03595436	844	0.37757904349269644	NO	-
138	ZINC02558588	733	0.3773498014471037	NO	-
139	ZINC03595437	845	0.3765045492826766	NO	-
140	ZINC00004914	21	0.37441758330453806	NO	-
141	ZINC03611815	857	0.37331274974568507	NO	-
142	ZINC01558857	477	0.37276590686217376	NO	-
143	ZINC03595439	846	0.37254639041053444	NO	-
144	ZINC00004189	11	0.3699629563075476	NO	-
145	ZINC01558857	476	0.3694795392967903	NO	-
146	ZINC03801492	918	0.36756603531039184	NO	-
147	ZINC01720799	617	0.3648895273316106	NO	-
148	ZINC03584090	832	0.36304334764300034	NO	-
149	ZINC00901322	399	0.3629334256039339	NO	-
150	ZINC01493034	458	0.36232206209098144	NO	-
151	ZINC03816984	924	0.3615210323701826	NO	-
152	ZINC01635268	555	0.36082062933405457	NO	-
153	ZINC00492592	299	0.36028834673338395	NO	-
154	ZINC03611815	855	0.36025556084950333	NO	-
155	ZINC00005235	25	0.35965795843493825	NO	-
156	ZINC03812255	922	0.3581103121045927	NO	-
157	ZINC03649309	875	0.35557434092871615	NO	-
158	ZINC03653420	885	0.3540444320111818	NO	-
159	ZINC01558857	475	0.3523063845747544	NO	-
160	ZINC01659767	586	0.35144646854612294	NO	-
161	ZINC03625484	865	0.3493890816517705	NO	-
162	ZINC04633197	1296	0.34857338169182817	NO	-
163	ZINC03595411	842	0.3485220995042302	NO	-
164	ZINC03600246	853	0.3442274664600683	NO	-
165	ZINC03834084	32	0.34203528333550065	YES	2
166	ZINC03777895	902	0.3388801415535648	NO	-
167	ZINC01701355	603	0.33610477642478137	NO	-
168	ZINC04387060	1252	0.33596826594326595	NO	-
169	ZINC04633154	1295	0.3353674987992982	NO	-
170	ZINC03852652	944	0.3343307122870054	NO	-
171	ZINC00012861	45	0.3330892744609204	NO	-
172	ZINC04633153	1294	0.3322055157411126	NO	-
173	ZINC01539080	472	0.331244838104858	NO	-
174	ZINC01713374	613	0.32997428358774267	NO	-
175	ZINC01571792	488	0.3293363373024017	NO	-
176	ZINC01645563	569	0.32911594361727914	NO	-
177	ZINC00015260	54	0.32844135847948114	NO	-
178	ZINC02381502	700	0.3278523177261061	NO	-
179	ZINC03648551	874	0.3266851229076182	NO	-
180	ZINC01657406	584	0.32613662367204055	NO	-
181	ZINC00139190	158	0.32605472773082556	NO	-
182	ZINC01619707	546	0.32572000061650774	NO	-
183	ZINC01701355	601	0.32428531604892125	NO	-
184	ZINC00014312	48	0.32323669131375965	NO	-
185	ZINC03925303	1073	0.3230337584730103	NO	-
186	ZINC04387060	1250	0.3220530349062551	NO	-
187	ZINC00383843	252	0.3210087937237382	NO	-
188	ZINC03653625	888	0.3205364993902168	NO	-
189	ZINC04387060	1251	0.31956186824665866	NO	-
190	ZINC03595130	839	0.3193221196366192	NO	-
191	ZINC04387066	1255	0.3162161922125706	NO	-
192	ZINC01701355	602	0.31620035266571234	NO	-
193	ZINC03615358	862	0.3161785104099943	NO	-
194	ZINC00010935	39	0.31261747295511827	NO	-
195	ZINC01659767	587	0.3119688488294828	NO	-
196	ZINC04387066	1253	0.3114882346835958	NO	-
197	ZINC03584087	829	0.3112228488290179	NO	-
198	ZINC03859933	967	0.3108809620261107	NO	-
199	ZINC00518172	306	0.3097892974474156	NO	-
200	ZINC04387066	1254	0.30961230182571803	NO	-
201	ZINC01515368	471	0.3079821297786507	NO	-
202	ZINC01913098	657	0.3075035411030069	NO	-
203	ZINC01715865	615	0.30571139622581595	NO	-
204	ZINC04633720	1300	0.3057101618668288	NO	-
205	ZINC04387048	1243	0.3037842102519636	NO	-
206	ZINC04633727	1301	0.3028776671354228	NO	-
207	ZINC00372337	248	0.29998733876816663	NO	-
208	ZINC04387058	1247	0.29975404631315383	NO	-
209	ZINC04387048	1241	0.29851796019558025	NO	-
210	ZINC04387058	1248	0.2980766064342552	NO	-
211	ZINC00006044	26	0.2979632212678077	NO	-
212	ZINC04387048	1242	0.2975715246428761	NO	-
213	ZINC01588611	504	0.29723425632135286	NO	-
214	ZINC03834083	33	0.2970312128638842	YES	2
215	ZINC01685069	596	0.2957769703586767	NO	-
216	ZINC00377359	249	0.29575865590452455	NO	-
217	ZINC04387058	1249	0.2946700476365305	NO	-
218	ZINC01605206	515	0.2938952792771648	NO	-
219	ZINC01632558	553	0.2911372955806993	NO	-
220	ZINC01584273	496	0.29029672081754077	NO	-
221	ZINC00020219	62	0.2884420715270506	NO	-
222	ZINC03584087	828	0.28804758959497345	NO	-
223	ZINC01713362	612	0.2848416000714763	NO	-
224	ZINC01713374	614	0.2845640380136078	NO	-
225	ZINC00021178	66	0.2835584872833195	NO	-
226	ZINC02525834	718	0.28140856187312135	NO	-
227	ZINC00012213	43	0.2812884611056911	NO	-
228	ZINC03584087	830	0.2811606298364545	NO	-
229	ZINC01648710	572	0.2800193337035072	NO	-
230	ZINC04628472	1288	0.2798827503672339	NO	-
231	ZINC04621404	1280	0.27964675368870767	NO	-
232	ZINC02541278	728	0.2735769419228091	NO	-
233	ZINC00022172	67	0.27209195369547695	NO	-
234	ZINC02686102	753	0.2717191358741251	NO	-
235	ZINC00329933	221	0.2717034057354359	NO	-
236	ZINC02388311	703	0.2716512806297101	NO	-
237	ZINC00006470	30	0.2706194084531	NO	-
238	ZINC00006628	31	0.269086004856652	NO	-
239	ZINC01655126	581	0.26878452520754276	NO	-
240	ZINC02342648	694	0.2679426656520916	NO	-
241	ZINC03595126	836	0.2661041339124105	NO	-
242	ZINC03595126	837	0.2661041339124105	NO	-
243	ZINC03595126	838	0.2661041339124105	NO	-
244	ZINC00901659	400	0.2659053892445343	NO	-
245	ZINC00006470	29	0.2653046697183635	NO	-
246	ZINC00086706	122	0.26395413797116	NO	-
247	ZINC00086710	123	0.26341109568903986	NO	-
248	ZINC01644041	568	0.2630819296281601	NO	-
249	ZINC03611851	858	0.2628968740163697	NO	-
250	ZINC00404261	274	0.26283974948207933	NO	-
251	ZINC02541278	726	0.262141782200161	NO	-
252	ZINC03646905	870	0.26194550353622503	NO	-
253	ZINC03646713	868	0.2617715941481398	NO	-
254	ZINC00016618	55	0.2599513898136464	NO	-
255	ZINC01762424	642	0.2592827688949764	NO	-
256	ZINC03986802	1132	0.2586099902265791	NO	-
257	ZINC03848714	941	0.2566482085709034	NO	-
258	ZINC00004253	14	0.25553693023779706	NO	-
259	ZINC01658541	585	0.2550099439516686	NO	-
260	ZINC00408343	280	0.2545682133064137	NO	-
261	ZINC00026220	74	0.2538924586833966	NO	-
262	ZINC03848091	936	0.2532903777106419	NO	-
263	ZINC04387052	1245	0.25248647052373474	NO	-
264	ZINC00508136	302	0.2523604737016577	NO	-
265	ZINC01605206	516	0.25225138003610015	NO	-
266	ZINC03672242	896	0.251296010800379	NO	-
267	ZINC03873266	994	0.25060391444550384	NO	-
268	ZINC03595405	840	0.25042981891753363	NO	-
269	ZINC00508137	303	0.2501630035441325	NO	-
270	ZINC00004489	17	0.24947656349220726	NO	-
271	ZINC01631659	552	0.24908950275291353	NO	-
272	ZINC04336363	1226	0.2490366160828248	NO	-
273	ZINC03065885	796	0.24896840351174612	NO	-
274	ZINC00006470	28	0.24858059435665733	NO	-
275	ZINC00008846	36	0.24539784564489298	NO	-
276	ZINC04633152	1293	0.24399448374694335	NO	-
277	ZINC03848091	935	0.24200445432378911	NO	-
278	ZINC01513788	468	0.24136699254542446	NO	-
279	ZINC04353736	1234	0.24066167272036654	NO	-
280	ZINC00105321	134	0.23789774556285678	NO	-
281	ZINC03600183	852	0.2375995772574881	NO	-
282	ZINC03590175	834	0.23659396030765084	NO	-
283	ZINC04392635	1256	0.2365307956635974	NO	-
284	ZINC03978476	1127	0.2348936058935591	NO	-
285	ZINC00338049	225	0.23441045301192864	NO	-
286	ZINC03819693	926	0.2341164957655732	NO	-
287	ZINC03819693	927	0.2341164957655732	NO	-
288	ZINC03600174	850	0.23408036275632227	NO	-
289	ZINC00009634	37	0.23405466630147942	NO	-
290	ZINC00011837	40	0.23383737559345213	NO	-
291	ZINC03819693	925	0.2337421052519421	NO	-
292	ZINC00139787	160	0.23364736516466272	NO	-
293	ZINC00042634	90	0.23300446877978367	NO	-
294	ZINC00012868	46	0.2324778585209975	NO	-
295	ZINC01682530	593	0.23217404893369986	NO	-
296	ZINC03984320	1131	0.23043343013405865	NO	-
297	ZINC00033647	77	0.23005617026357564	NO	-
298	ZINC03653348	884	0.22929879510788692	NO	-
299	ZINC01603680	511	0.22883427408709395	NO	-
300	ZINC01641947	567	0.22841301746641632	NO	-
301	ZINC03583025	827	0.22800926066814903	NO	-
302	ZINC03640942	867	0.22797805252198583	NO	-
303	ZINC00034763	79	0.22736736395986837	NO	-
304	ZINC00015238	53	0.22726789706844405	NO	-
305	ZINC03998201	1165	0.22713592939146945	NO	-
306	ZINC00034764	80	0.22704936756757893	NO	-
307	ZINC00007572	32	0.22686469185689073	NO	-
308	ZINC01641947	566	0.22685638794035148	NO	-
309	ZINC00517421	304	0.22660268311606402	NO	-
310	ZINC01639338	558	0.22656365230202827	NO	-
311	ZINC03612439	860	0.22577251959727354	NO	-
312	ZINC03998201	1166	0.22551440100129305	NO	-
313	ZINC03600176	851	0.22519842264520562	NO	-
314	ZINC02605967	740	0.22490841088712052	NO	-
315	ZINC01650303	575	0.22446500232789499	NO	-
316	ZINC03998201	1164	0.2241829698057575	NO	-
317	ZINC03648520	873	0.2225371532813423	NO	-
318	ZINC03653334	883	0.2219138445352307	NO	-
319	ZINC00138319	157	0.22185534515802635	NO	-
320	ZINC02128547	676	0.2215271169563673	NO	-
321	ZINC03873266	993	0.22146028094247028	NO	-
322	ZINC00538167	318	0.22086534171205305	NO	-
323	ZINC02541278	727	0.22006666161215432	NO	-
324	ZINC00538168	319	0.21953442040932797	NO	-
325	ZINC03595419	843	0.2186820491179476	NO	-
326	ZINC04387052	1246	0.2186053543290401	NO	-
327	ZINC01740736	626	0.21855306975514488	NO	-
328	ZINC04633152	1292	0.21816738650340445	NO	-
329	ZINC04605084	1279	0.2171476177642065	NO	-
330	ZINC01568456	485	0.2164832434596795	NO	-
331	ZINC00500352	300	0.21636218124847276	NO	-
332	ZINC01749916	638	0.2159973621886481	NO	-
333	ZINC00024545	71	0.2150160011406604	NO	-
334	ZINC00024545	72	0.2147778722715728	NO	-
335	ZINC03863251	973	0.214683108386992	NO	-
336	ZINC04632690	1290	0.2143632298769234	NO	-
337	ZINC03923460	1072	0.21418777203441333	NO	-
338	ZINC02105930	675	0.21275115518224175	NO	-
339	ZINC01703682	606	0.2118189482169598	NO	-
340	ZINC03595409	841	0.21168653239186766	NO	-
341	ZINC00005231	24	0.21157378481515862	NO	-
342	ZINC01574785	489	0.21079886546646337	NO	-
343	ZINC00141889	162	0.20948261680612898	NO	-
344	ZINC00141885	161	0.20911455064001586	NO	-
345	ZINC03854342	946	0.20876106994466745	NO	-
346	ZINC00033647	76	0.20855532229259496	NO	-
347	ZINC03654696	891	0.208552802556757	NO	-
348	ZINC00004392	16	0.20842375100422889	NO	-
349	ZINC03889170	1006	0.20807446439781513	NO	-
350	ZINC01725905	618	0.207980756252224	NO	-
351	ZINC03968528	1103	0.20635785019745664	NO	-
352	ZINC01680550	592	0.2063559399223198	NO	-
353	ZINC03595445	847	0.2061655737460307	NO	-
354	ZINC03649616	876	0.20592249249213954	NO	-
355	ZINC03968529	1104	0.20584447109639145	NO	-
356	ZINC03590177	835	0.20581482685040758	NO	-
357	ZINC00057393	106	0.2056397416258162	NO	-
358	ZINC01616462	540	0.20338446119065273	NO	-
359	ZINC01616462	541	0.20338446119065273	NO	-
360	ZINC01616462	542	0.20338446119065273	NO	-
361	ZINC00525631	312	0.20333041559278303	NO	-
362	ZINC00133818	149	0.20323990851661652	NO	-
363	ZINC02785074	781	0.20311242317862424	NO	-
364	ZINC02785074	782	0.20311242317862424	NO	-
365	ZINC00525629	311	0.2030927880253437	NO	-
366	ZINC01603680	512	0.20265239272051414	NO	-
367	ZINC04633936	1302	0.20201584615802812	NO	-
368	ZINC00331210	222	0.2016051323192329	NO	-
369	ZINC00004835	19	0.2014136822531091	NO	-
370	ZINC00026217	73	0.2006627035473573	NO	-
371	ZINC00057187	104	0.20013664217418312	NO	-
372	ZINC01609313	525	0.1997487859573504	NO	-
373	ZINC00057180	102	0.1997200745803372	NO	-
374	ZINC01749385	635	0.19896926065862136	NO	-
375	ZINC00036751	82	0.197753860415642	NO	-
376	ZINC03854342	945	0.19737829744694085	NO	-
377	ZINC03939537	1078	0.1973179483173621	NO	-
378	ZINC03614146	861	0.19727655396294697	NO	-
379	ZINC00183763	173	0.19715102780880261	NO	-
380	ZINC03649616	877	0.19702018948339833	NO	-
381	ZINC03888724	1004	0.19701765810016728	NO	-
382	ZINC00183768	174	0.19696747081189994	NO	-
383	ZINC00012209	42	0.19547540948905093	NO	-
384	ZINC01587354	503	0.1954512571053591	NO	-
385	ZINC02163804	680	0.19520654840889506	NO	-
386	ZINC00583620	382	0.1951716805777657	NO	-
387	ZINC03772477	899	0.19511661861292848	NO	-
388	ZINC03611855	859	0.19468798422183817	NO	-
389	ZINC01319731	443	0.19362983430258437	NO	-
390	ZINC01882859	656	0.1934488708764658	NO	-
391	ZINC03156223	804	0.19307753483575624	NO	-
392	ZINC01591888	509	0.1930592389331862	NO	-
393	ZINC03820066	928	0.1928789347308278	NO	-
394	ZINC01044818	409	0.19277022237330857	NO	-
395	ZINC01842845	649	0.19188725159856304	NO	-
396	ZINC03849331	943	0.19165214939772118	NO	-
397	ZINC03848262	938	0.19159944231337173	NO	-
398	ZINC03653614	886	0.19144354778886835	NO	-
399	ZINC03992772	1147	0.1911994445515427	NO	-
400	ZINC03956689	1096	0.1908974729461095	NO	-
401	ZINC01639373	559	0.19048398153638876	NO	-
402	ZINC01591726	508	0.19034743197128415	NO	-
403	ZINC04227410	1210	0.18939166274585595	NO	-
404	ZINC02182322	682	0.1893715479595971	NO	-
405	ZINC02182322	683	0.1893715479595971	NO	-
406	ZINC00005008	23	0.18911747295490164	NO	-
407	ZINC03787622	908	0.18898721139545885	NO	-
408	ZINC04117091	1183	0.18880703298116247	NO	-
409	ZINC03848625	939	0.1881731309467273	NO	-
410	ZINC00402740	271	0.18817219768801977	NO	-
411	ZINC01639373	560	0.18815815146557355	NO	-
412	ZINC00402739	270	0.18753542181672084	NO	-
413	ZINC04628614	1289	0.18686771715018657	NO	-
414	ZINC02434587	706	0.18654354552959887	NO	-
415	ZINC01617092	545	0.1863775225210334	NO	-
416	ZINC00022747	68	0.1860464168757959	NO	-
417	ZINC04387052	1244	0.18556236985802704	NO	-
418	ZINC00003467	6	0.18546794478267228	NO	-
419	ZINC03871728	991	0.1853489488520387	NO	-
420	ZINC04426087	1260	0.1851386617361875	NO	-
421	ZINC00402741	272	0.184782985168793	NO	-
422	ZINC03885877	1002	0.184738909148377	NO	-
423	ZINC00192506	179	0.18405760470076685	NO	-
424	ZINC00281088	208	0.1838128312438751	NO	-
425	ZINC01042107	408	0.18340692044644638	NO	-
426	ZINC00281095	210	0.1834056916700603	NO	-
427	ZINC02494770	712	0.18338253217160572	NO	-
428	ZINC03863667	974	0.18250943176874046	NO	-
429	ZINC00071618	120	0.18220170809670308	NO	-
430	ZINC04105466	1178	0.18195987854566678	NO	-
431	ZINC00402738	269	0.1817945555628625	NO	-
432	ZINC00394592	258	0.18173206728636146	NO	-
433	ZINC03843405	933	0.18146149229021705	NO	-
434	ZINC00036940	84	0.1814211345961365	NO	-
435	ZINC02896979	786	0.18123750848049955	NO	-
436	ZINC00895152	389	0.18114746162530632	NO	-
437	ZINC03987688	1134	0.18083187299717443	NO	-
438	ZINC02182322	681	0.18075487516064997	NO	-
439	ZINC00056465	101	0.18063405058094006	NO	-
440	ZINC00281085	207	0.18054402605035424	NO	-
441	ZINC00900794	397	0.18046758189936746	NO	-
442	ZINC01086099	416	0.18026159933646665	NO	-
443	ZINC01605705	517	0.18003498504070406	NO	-
444	ZINC02568615	736	0.1797271043470357	NO	-
445	ZINC01749415	636	0.17967678856087077	NO	-
446	ZINC03787624	909	0.17871248101642445	NO	-
447	ZINC00547445	337	0.17863257577576364	NO	-
448	ZINC01587353	498	0.17857181760532126	NO	-
449	ZINC00547981	361	0.17852743314358976	NO	-
450	ZINC03232157	812	0.17813685804855905	NO	-
451	ZINC03855445	956	0.17805153146170746	NO	-
452	ZINC03855445	957	0.17805153146170746	NO	-
453	ZINC00058676	110	0.17797554113925784	NO	-
454	ZINC01562639	480	0.1778676615255552	NO	-
455	ZINC01639373	561	0.17754328631358537	NO	-
456	ZINC00003467	5	0.17745974528876177	NO	-
457	ZINC01604407	513	0.17692433444671674	NO	-
458	ZINC00281092	209	0.17674853311520736	NO	-
459	ZINC03772029	897	0.17633135509535272	NO	-
460	ZINC03792919	910	0.1752910995520793	NO	-
461	ZINC01588969	505	0.17523656479930927	NO	-
462	ZINC01748570	633	0.17521267877939856	NO	-
463	ZINC00133804	147	0.1752001383002835	NO	-
464	ZINC00023158	69	0.17482417774654108	NO	-
465	ZINC03778213	904	0.17422778237828726	NO	-
466	ZINC03987738	1143	0.17401547780720394	NO	-
467	ZINC01203477	427	0.1738399952261951	NO	-
468	ZINC03885583	998	0.17326980487462698	NO	-
469	ZINC00071622	121	0.17302696091325126	NO	-
470	ZINC00332570	223	0.17296524512959527	NO	-
471	ZINC02243452	687	0.17294769666741053	NO	-
472	ZINC00899383	395	0.17248619945054589	NO	-
473	ZINC03848262	937	0.1724462489432482	NO	-
474	ZINC02661506	746	0.17224929130976538	NO	-
475	ZINC02661507	747	0.17224929130976538	NO	-
476	ZINC02674908	751	0.1720513495664377	NO	-
477	ZINC03848050	934	0.1716508945288329	NO	-
478	ZINC01036515	405	0.17158688584085113	NO	-
479	ZINC01609415	526	0.17115692494003093	NO	-
480	ZINC03937248	1077	0.17080390546996096	NO	-
481	ZINC01749433	637	0.17072989632420188	NO	-
482	ZINC03856019	958	0.17062271282202437	NO	-
483	ZINC00036432	81	0.17058533614010776	NO	-
484	ZINC03772476	898	0.17028377597018488	NO	-
485	ZINC00390600	256	0.1697888490601855	NO	-
486	ZINC00189392	177	0.1697657536337554	NO	-
487	ZINC03997191	1162	0.1695443160996587	NO	-
488	ZINC03997191	1161	0.16947309951924622	NO	-
489	ZINC00349973	235	0.169091618793467	NO	-
490	ZINC03868621	982	0.16891992607231873	NO	-
491	ZINC04142006	1193	0.16867540346579263	NO	-
492	ZINC03953957	1092	0.16864815403359024	NO	-
493	ZINC00133809	148	0.16853144597430847	NO	-
494	ZINC01612443	530	0.16837338184563147	NO	-
495	ZINC01051629	410	0.16826719331037154	NO	-
496	ZINC00423430	284	0.16807120178824433	NO	-
497	ZINC00061647	111	0.16754471074504065	NO	-
498	ZINC00547566	342	0.16707151241128038	NO	-
499	ZINC01575020	490	0.16685857535923584	NO	-
500	ZINC04430436	1261	0.1668156893213661	NO	-
501	ZINC01668825	591	0.1667478631446	NO	-
502	ZINC00402648	268	0.16654198557002572	NO	-
503	ZINC03646945	871	0.16639974467089946	NO	-
504	ZINC00189388	176	0.16631120172850616	NO	-
505	ZINC00339509	229	0.16625378959220577	NO	-
506	ZINC00402621	266	0.1661422773400294	NO	-
507	ZINC03912726	1067	0.16612984001373432	NO	-
508	ZINC01292908	439	0.16554946133966286	NO	-
509	ZINC03848980	942	0.1655004976968298	NO	-
510	ZINC00003467	7	0.1652216020712464	NO	-
511	ZINC00150647	165	0.16475459488447552	NO	-
512	ZINC04530571	1275	0.1644776788964078	NO	-
513	ZINC03961385	1099	0.16447430861982315	NO	-
514	ZINC01587353	499	0.1644473913241968	NO	-
515	ZINC00387216	255	0.16422831085428663	NO	-
516	ZINC00114428	138	0.16410160886522873	NO	-
517	ZINC00264038	202	0.1637265055751088	NO	-
518	ZINC01746163	630	0.16331715445078385	NO	-
519	ZINC03042600	793	0.16319889215972055	NO	-
520	ZINC04142006	1191	0.16291483558970685	NO	-
521	ZINC04386711	1239	0.16282653557162072	NO	-
522	ZINC01665848	588	0.1627692784102377	NO	-
523	ZINC03961128	1098	0.16273513874422588	NO	-
524	ZINC02685292	752	0.16263664323406976	NO	-
525	ZINC03861948	968	0.16255430309927343	NO	-
526	ZINC03871875	992	0.1624929417893315	NO	-
527	ZINC01683533	594	0.16242868210035832	NO	-
528	ZINC01608141	519	0.16220778679755213	NO	-
529	ZINC03868557	976	0.16214418102938097	NO	-
530	ZINC04466160	1266	0.16214418102938097	NO	-
531	ZINC02159441	679	0.16205352179421928	NO	-
532	ZINC01592578	510	0.16190250085847105	NO	-
533	ZINC00303433	218	0.16169988750224096	NO	-
534	ZINC01587353	500	0.16169059412956988	NO	-
535	ZINC02508850	714	0.16151975403736418	NO	-
536	ZINC04627857	1283	0.1608209730214562	NO	-
537	ZINC00615134	383	0.1606771188202903	NO	-
538	ZINC03968700	1105	0.16017427755112756	NO	-
539	ZINC01842836	648	0.15984363753036898	NO	-
540	ZINC00370041	245	0.15940189024988857	NO	-
541	ZINC03863153	972	0.15934700224485682	NO	-
542	ZINC01604656	514	0.15933393289805622	NO	-
543	ZINC01845643	651	0.15920496817090882	NO	-
544	ZINC03778222	906	0.15904320898293148	NO	-
545	ZINC02536991	723	0.15897971041941733	NO	-
546	ZINC03318230	816	0.1587447940279962	NO	-
547	ZINC00547581	344	0.15873113538795003	NO	-
548	ZINC03002916	791	0.15842835612786962	NO	-
549	ZINC01748573	634	0.15827045682169916	NO	-
550	ZINC04632862	1291	0.1571033767409198	NO	-
551	ZINC03890166	1017	0.1569810363732112	NO	-
552	ZINC04386711	1240	0.15636705808492782	NO	-
553	ZINC01614360	539	0.15626365059351435	NO	-
554	ZINC02568954	737	0.15620791888398247	NO	-
555	ZINC00546284	326	0.15611479870097064	NO	-
556	ZINC00120218	142	0.15585675773917673	NO	-
557	ZINC03987708	1136	0.15577497176494623	NO	-
558	ZINC02663682	749	0.15565446584523618	NO	-
559	ZINC00037347	85	0.1554750575429915	NO	-
560	ZINC03090745	800	0.15511918281966366	NO	-
561	ZINC04249683	1217	0.15510160880133775	NO	-
562	ZINC01744645	628	0.15507636289942778	NO	-
563	ZINC04225132	1208	0.15496865078462344	NO	-
564	ZINC03855445	955	0.15486073670457853	NO	-
565	ZINC03513018	824	0.1542848596062016	NO	-
566	ZINC01565124	482	0.1542410733014958	NO	-
567	ZINC03885773	999	0.1539747878471242	NO	-
568	ZINC04094834	1177	0.15395267027554027	NO	-
569	ZINC03904211	1063	0.15394174087472745	NO	-
570	ZINC04626004	1282	0.15377983054550687	NO	-
571	ZINC02465183	709	0.15367947982272	NO	-
572	ZINC03890165	1016	0.15315799865534097	NO	-
573	ZINC03157501	806	0.15295965030639536	NO	-
574	ZINC04386711	1238	0.15271772195182903	NO	-
575	ZINC02347307	695	0.15269139656181963	NO	-
576	ZINC02347307	696	0.15240764227624323	NO	-
577	ZINC01609155	523	0.15231922574976456	NO	-
578	ZINC02285051	691	0.15216111256254944	NO	-
579	ZINC01650175	573	0.15211144598760337	NO	-
580	ZINC00285978	211	0.15208136746806716	NO	-
581	ZINC03240894	814	0.15186478479426854	NO	-
582	ZINC03987723	1139	0.15151701535052195	NO	-
583	ZINC04501862	1273	0.15147229113712704	NO	-
584	ZINC00526389	313	0.15122140046885527	NO	-
585	ZINC01587354	502	0.15119177068511078	NO	-
586	ZINC04338131	1227	0.15075000403276148	NO	-
587	ZINC02662364	748	0.1504682174186483	NO	-
588	ZINC00339390	226	0.15041050930977232	NO	-
589	ZINC02347308	697	0.15035409853199255	NO	-
590	ZINC00213082	184	0.15017844944184788	NO	-
591	ZINC01755805	641	0.1500292945127058	NO	-
592	ZINC04320858	1223	0.1497795830519798	NO	-
593	ZINC03042640	794	0.14954861219732346	NO	-
594	ZINC02347308	698	0.14940419288458692	NO	-
595	ZINC03778208	903	0.14929423003708178	NO	-
596	ZINC00897590	392	0.1492021255308049	NO	-
597	ZINC00547969	359	0.14918840785201812	NO	-
598	ZINC00057182	103	0.14914870704813232	NO	-
599	ZINC00547469	339	0.14898538608174955	NO	-
600	ZINC03997240	1343	0.14883457645293446	NO	-
601	ZINC03901320	1030	0.14872129906917228	NO	-
602	ZINC00164294	171	0.14857632822594832	NO	-
603	ZINC01514638	469	0.14847712472246272	NO	-
604	ZINC03905024	1064	0.1477949919455124	NO	-
605	ZINC04627858	1284	0.14767264843331868	NO	-
606	ZINC04094834	1176	0.1476234282970022	NO	-
607	ZINC02535154	722	0.14720480436415512	NO	-
608	ZINC00096619	133	0.14717654322018894	NO	-
609	ZINC03937243	1076	0.14695693376619937	NO	-
610	ZINC00439168	289	0.14690156891301262	NO	-
611	ZINC03798319	914	0.1468776146868788	NO	-
612	ZINC00342017	232	0.14683126095851703	NO	-
613	ZINC03987730	1140	0.14675590305035977	NO	-
614	ZINC03953957	1093	0.1467107642194283	NO	-
615	ZINC00402619	265	0.1466986810900774	NO	-
616	ZINC02731888	758	0.1466093522994493	NO	-
617	ZINC03993147	1155	0.14656925696334241	NO	-
618	ZINC04469799	1268	0.14656925696334241	NO	-
619	ZINC01645973	570	0.14656461218281405	NO	-
620	ZINC03993203	1156	0.1462195765281691	NO	-
621	ZINC04469929	1269	0.1462195765281691	NO	-
622	ZINC03889605	1011	0.14591306076898736	NO	-
623	ZINC01609155	522	0.14591117934035994	NO	-
624	ZINC01395434	445	0.14525696414342174	NO	-
625	ZINC04182119	1199	0.14524257507538937	NO	-
626	ZINC03954400	1094	0.1451450108605531	NO	-
627	ZINC00146512	163	0.14506715872100925	NO	-
628	ZINC04114807	1182	0.14503682799721127	NO	-
629	ZINC02785074	780	0.14499629737025602	NO	-
630	ZINC04094834	1175	0.1447786043552258	NO	-
631	ZINC00236576	192	0.14456285921717804	NO	-
632	ZINC04142006	1192	0.14411706094272975	NO	-
633	ZINC00186848	175	0.1436745986671059	NO	-
634	ZINC03654614	890	0.14357998659632107	NO	-
635	ZINC02649699	744	0.14354289675210652	NO	-
636	ZINC04248914	1212	0.14344705999830848	NO	-
637	ZINC03820066	929	0.14296634005148715	NO	-
638	ZINC03946754	1089	0.14277885544199173	NO	-
639	ZINC02077969	671	0.14263912173912455	NO	-
640	ZINC00712182	384	0.14250731834980945	NO	-
641	ZINC04249683	1215	0.1423834769014567	NO	-
642	ZINC00402454	264	0.14236295188837791	NO	-
643	ZINC03901320	1031	0.14235708989973248	NO	-
644	ZINC03901320	1032	0.14235708989973248	NO	-
645	ZINC03901320	1033	0.1423433108453127	NO	-
646	ZINC02537711	725	0.14224241574897947	NO	-
647	ZINC04171030	1197	0.14218235270854732	NO	-
648	ZINC04171030	1196	0.1420142130534516	NO	-
649	ZINC00134278	150	0.14188434590120813	NO	-
650	ZINC01650295	574	0.1416681770586657	NO	-
651	ZINC03971825	1111	0.14164868032525413	NO	-
652	ZINC01690617	597	0.141636402303466	NO	-
653	ZINC02759095	762	0.14147526328532015	NO	-
654	ZINC02759095	764	0.14147526328532015	NO	-
655	ZINC04315672	1222	0.1412962490653971	NO	-
656	ZINC02077972	674	0.14124871956713905	NO	-
657	ZINC03856044	959	0.14109302594566614	NO	-
658	ZINC01654336	579	0.1410909150710131	NO	-
659	ZINC03032847	792	0.14097699320407686	NO	-
660	ZINC02769116	778	0.1408501651998155	NO	-
661	ZINC03890114	1014	0.14082535728054504	NO	-
662	ZINC02490449	711	0.14081583948986842	NO	-
663	ZINC00848754	388	0.14075063915884878	NO	-
664	ZINC01444144	450	0.14067293310674436	NO	-
665	ZINC04268733	1218	0.14065080346334127	NO	-
666	ZINC03098614	801	0.14063336781984878	NO	-
667	ZINC00543993	323	0.1405660261669647	NO	-
668	ZINC02284065	690	0.1405374112964646	NO	-
669	ZINC03961395	1100	0.14042207370532234	NO	-
670	ZINC00018399	59	0.1402898065376426	NO	-
671	ZINC00901892	401	0.1402826696085576	NO	-
672	ZINC04094585	1174	0.14017291442862218	NO	-
673	ZINC00423468	285	0.14015289359040461	NO	-
674	ZINC00543994	324	0.1399275855419146	NO	-
675	ZINC04001125	1168	0.1399067962058204	NO	-
676	ZINC00386582	253	0.13979019651469415	NO	-
677	ZINC02077971	673	0.13957611982185422	NO	-
678	ZINC01701372	604	0.13957489453267444	NO	-
679	ZINC00023472	70	0.13952894642413396	NO	-
680	ZINC00218037	185	0.139410368764127	NO	-
681	ZINC00192864	180	0.1392657855453722	NO	-
682	ZINC03855162	953	0.1392240088655851	NO	-
683	ZINC03912696	1066	0.13910883628179863	NO	-
684	ZINC03890115	1015	0.13892464588802397	NO	-
685	ZINC00350598	236	0.13871045267394733	NO	-
686	ZINC03946754	1088	0.13867114174962902	NO	-
687	ZINC01587354	501	0.13865607054971124	NO	-
688	ZINC01692108	598	0.13860144226586477	NO	-
689	ZINC00812231	387	0.13850746123334032	NO	-
690	ZINC01921096	661	0.13847509642523023	NO	-
691	ZINC04353324	1233	0.1383472549008558	NO	-
692	ZINC00900790	396	0.13820461412150659	NO	-
693	ZINC01746803	631	0.1379941906951171	NO	-
694	ZINC00350599	237	0.13799043190088056	NO	-
695	ZINC03974843	1122	0.13783014764502566	NO	-
696	ZINC04464069	1263	0.13783014764502566	NO	-
697	ZINC01504917	460	0.13775789051965273	NO	-
698	ZINC00342020	233	0.13769492767930122	NO	-
699	ZINC00467891	292	0.13744143751432022	NO	-
700	ZINC04416130	1259	0.13742966518083338	NO	-
701	ZINC00134323	154	0.13713474858357871	NO	-
702	ZINC04249683	1214	0.13685864675913728	NO	-
703	ZINC03859011	961	0.13665216726818033	NO	-
704	ZINC00057398	108	0.13663623099297773	NO	-
705	ZINC01608141	518	0.1366253792374838	NO	-
706	ZINC01199529	424	0.1365447462019015	NO	-
707	ZINC00572897	381	0.13638877855179635	NO	-
708	ZINC03901993	1047	0.13617127759298872	NO	-
709	ZINC03901993	1048	0.13617127759298872	NO	-
710	ZINC00017142	56	0.13615935916658364	NO	-
711	ZINC00055822	98	0.1360151290239203	NO	-
712	ZINC00120746	143	0.13600624741436515	NO	-
713	ZINC00120750	144	0.13600624741436515	NO	-
714	ZINC03959101	1097	0.13584134772417403	NO	-
715	ZINC04001126	1169	0.13581188767918756	NO	-
716	ZINC00391219	257	0.13575654977563328	NO	-
717	ZINC01087346	417	0.13573861674579993	NO	-
718	ZINC03604152	854	0.13563485188275679	NO	-
719	ZINC00118623	141	0.13555512485095775	NO	-
720	ZINC04249683	1216	0.13529562434080744	NO	-
721	ZINC00339412	228	0.13504565091657306	NO	-
722	ZINC03889207	1007	0.13503700680167735	NO	-
723	ZINC03186056	807	0.13491801463552133	NO	-
724	ZINC04633627	1297	0.13484637885702724	NO	-
725	ZINC03963925	1101	0.13484277658308993	NO	-
726	ZINC02951890	789	0.1346947722110408	NO	-
727	ZINC03954400	1095	0.13446421209075488	NO	-
728	ZINC03796224	913	0.13442689826241708	NO	-
729	ZINC02569716	738	0.13425022338002254	NO	-
730	ZINC02077970	672	0.13422761656211957	NO	-
731	ZINC00406219	278	0.13416148792172727	NO	-
732	ZINC00202270	182	0.13408297871469055	NO	-
733	ZINC04248914	1213	0.13404350398639675	NO	-
734	ZINC03891544	1026	0.13397582280362924	NO	-
735	ZINC03893627	1029	0.1339079191376038	NO	-
736	ZINC03987699	1135	0.13376078038112882	NO	-
737	ZINC03859011	962	0.13375652437404673	NO	-
738	ZINC03885869	1000	0.13366118207003275	NO	-
739	ZINC00236147	191	0.1335201160052458	NO	-
740	ZINC02604527	739	0.13345601542066907	NO	-
741	ZINC02769120	779	0.13326028905943146	NO	-
742	ZINC04353324	1232	0.13313974254145025	NO	-
743	ZINC01742092	627	0.1330985049579504	NO	-
744	ZINC03889172	1313	0.1330576740198924	NO	-
745	ZINC03974841	1121	0.13287640324363534	NO	-
746	ZINC00377476	251	0.132589863770703	NO	-
747	ZINC00377473	250	0.1325218338920132	NO	-
748	ZINC02473055	710	0.13248666920001775	NO	-
749	ZINC03997068	1159	0.13229274585000367	NO	-
750	ZINC03861949	969	0.13178118820182033	NO	-
751	ZINC03987733	1141	0.13164601316587313	NO	-
752	ZINC00070144	118	0.131579955970276	NO	-
753	ZINC01734396	625	0.13153675710965484	NO	-
754	ZINC00897520	391	0.13150520399300947	NO	-
755	ZINC04171030	1198	0.13133565642263645	NO	-
756	ZINC00267152	204	0.13132252637301833	NO	-
757	ZINC00116764	140	0.13117072181115505	NO	-
758	ZINC00112774	136	0.13113148242596054	NO	-
759	ZINC01581176	493	0.13090429277094667	NO	-
760	ZINC03855162	952	0.1308015951682918	NO	-
761	ZINC00002092	4	0.13074947037288268	NO	-
762	ZINC04353324	1231	0.13067448338474344	NO	-
763	ZINC00547313	330	0.13058232143756837	NO	-
764	ZINC03997069	1160	0.13055257547470625	NO	-
765	ZINC01106884	421	0.13044601199900444	NO	-
766	ZINC03868577	980	0.13032864719872012	NO	-
767	ZINC00154645	166	0.13021879012279994	NO	-
768	ZINC04623875	1281	0.13017503421921112	NO	-
769	ZINC03909480	1065	0.12981912238935156	NO	-
770	ZINC00547709	347	0.12973209582912698	NO	-
771	ZINC01745956	629	0.12970368130620955	NO	-
772	ZINC03901988	1038	0.12965082038056577	NO	-
773	ZINC01667468	590	0.1295321271790055	NO	-
774	ZINC03800020	916	0.12947493004760344	NO	-
775	ZINC03974349	1119	0.12946602078342467	NO	-
776	ZINC00168414	172	0.12927958549079752	NO	-
777	ZINC01646766	571	0.12921673396322345	NO	-
778	ZINC02050041	670	0.1292025743024777	NO	-
779	ZINC00112771	135	0.12919959098053044	NO	-
780	ZINC04248914	1211	0.1290503724130789	NO	-
781	ZINC03654413	889	0.12877886921392107	NO	-
782	ZINC01748342	632	0.12849855960636933	NO	-
783	ZINC02532896	721	0.1283349663057818	NO	-
784	ZINC00134312	153	0.12832945432224802	NO	-
785	ZINC03901988	1039	0.12813965636005104	NO	-
786	ZINC03901988	1040	0.12813965636005104	NO	-
787	ZINC02523094	717	0.1281165267155004	NO	-
788	ZINC00551408	367	0.12806519943839742	NO	-
789	ZINC03901993	1049	0.12767246838282015	NO	-
790	ZINC01445818	452	0.1276646621142059	NO	-
791	ZINC00546284	327	0.12765246470001249	NO	-
792	ZINC00246238	201	0.1275682863881314	NO	-
793	ZINC03221765	808	0.1275365309806516	NO	-
794	ZINC03974139	1117	0.12743710752794365	NO	-
795	ZINC03971515	1108	0.1274228249092253	NO	-
796	ZINC02455512	708	0.12721954188829043	NO	-
797	ZINC00900995	398	0.12717249619113938	NO	-
798	ZINC01505976	461	0.12712527785208733	NO	-
799	ZINC03881701	997	0.12705716545977816	NO	-
800	ZINC04166426	1195	0.12705716545977808	NO	-
801	ZINC03987737	1142	0.12697276129282362	NO	-
802	ZINC00370042	246	0.12696810717374937	NO	-
803	ZINC03901993	1046	0.12695328217077337	NO	-
804	ZINC03649616	878	0.12676734768249184	NO	-
805	ZINC01514640	470	0.12669309263444142	NO	-
806	ZINC00013014	47	0.126625957896859	NO	-
807	ZINC00354257	238	0.12658254724649154	NO	-
808	ZINC00354260	239	0.12658254724649154	NO	-
809	ZINC02541965	729	0.1265269517745631	NO	-
810	ZINC01952841	663	0.12648907346406743	NO	-
811	ZINC01319657	442	0.1263154824115634	NO	-
812	ZINC00273487	205	0.1261521013620922	NO	-
813	ZINC03972354	1114	0.12600214575910615	NO	-
814	ZINC03848678	940	0.12561538474482725	NO	-
815	ZINC03365204	818	0.12560038553881692	NO	-
816	ZINC00405154	275	0.1255010131630775	NO	-
817	ZINC00015174	52	0.1254710769481693	NO	-
818	ZINC00547334	331	0.12537248714714075	NO	-
819	ZINC00399506	261	0.12533744214483059	NO	-
820	ZINC00485469	297	0.12533020328271127	NO	-
821	ZINC00191837	178	0.12518660859192737	NO	-
822	ZINC01609155	524	0.1248654858211809	NO	-
823	ZINC00329920	220	0.12477449358415887	NO	-
824	ZINC03663926	893	0.12466996172321418	NO	-
825	ZINC04297077	1221	0.12448820467974027	NO	-
826	ZINC03945143	1085	0.1241597658133512	NO	-
827	ZINC01281463	437	0.12411916144985459	NO	-
828	ZINC01281463	438	0.12411916144985459	NO	-
829	ZINC03901915	1035	0.12406496697681195	NO	-
830	ZINC03901915	1036	0.12406496697681195	NO	-
831	ZINC04481684	1272	0.12395613664352023	NO	-
832	ZINC01866460	654	0.1238150768681437	NO	-
833	ZINC01921847	662	0.12368741363940992	NO	-
834	ZINC03901988	1041	0.12360929596649997	NO	-
835	ZINC02521327	715	0.1234652171916693	NO	-
836	ZINC01281152	435	0.12341864557595293	NO	-
837	ZINC01511065	464	0.1232226004513001	NO	-
838	ZINC01508293	462	0.12311492408191024	NO	-
839	ZINC03992718	1146	0.12304345659976029	NO	-
840	ZINC00405154	276	0.12292590058969562	NO	-
841	ZINC04338193	1228	0.12279315312000552	NO	-
842	ZINC03997273	1163	0.1227119308291258	NO	-
843	ZINC00033887	78	0.1225024526826289	NO	-
844	ZINC01818095	645	0.1224474177409659	NO	-
845	ZINC00062568	116	0.12237525182503613	NO	-
846	ZINC00547742	349	0.12211499659494496	NO	-
847	ZINC03901991	1042	0.1217671673644744	NO	-
848	ZINC03901991	1043	0.12176042694368619	NO	-
849	ZINC03901991	1044	0.12176042694368619	NO	-
850	ZINC02718752	756	0.12174783865527819	NO	-
851	ZINC02718752	757	0.12174783865527819	NO	-
852	ZINC03526320	826	0.12171959636825455	NO	-
853	ZINC02555352	730	0.12147322638258326	NO	-
854	ZINC01203682	429	0.12137967617184903	NO	-
855	ZINC04365128	1236	0.12137588333115434	NO	-
856	ZINC02385416	702	0.12135523863942367	NO	-
857	ZINC03783794	907	0.12120767373370032	NO	-
858	ZINC03945077	1079	0.12117537277172165	NO	-
859	ZINC03901915	1034	0.12108605521860016	NO	-
860	ZINC03945143	1087	0.12094302587847978	NO	-
861	ZINC00446156	290	0.12094261716277004	NO	-
862	ZINC03885869	1001	0.1209176507191693	NO	-
863	ZINC00540170	320	0.1207399850008633	NO	-
864	ZINC00540171	321	0.12073998500086322	NO	-
865	ZINC00094254	131	0.12068527166490986	NO	-
866	ZINC03945077	1080	0.12061812603636186	NO	-
867	ZINC03945143	1086	0.12056451188854189	NO	-
868	ZINC00040762	86	0.12048809408073824	NO	-
869	ZINC00528389	314	0.12045920526786137	NO	-
870	ZINC00020083	61	0.12036670278798334	NO	-
871	ZINC04510620	1274	0.12035014022437208	NO	-
872	ZINC00429085	286	0.12030262927347474	NO	-
873	ZINC00051916	96	0.12015596326295856	NO	-
874	ZINC03891443	1025	0.11999059718005006	NO	-
875	ZINC00056027	99	0.1199893672748453	NO	-
876	ZINC03901991	1045	0.11968356864524297	NO	-
877	ZINC03997066	1157	0.11963034286155369	NO	-
878	ZINC03901915	1037	0.11954493209734192	NO	-
879	ZINC01439804	449	0.11947866225894231	NO	-
880	ZINC03890689	1018	0.11933958433548637	NO	-
881	ZINC00236579	194	0.11932199510540797	NO	-
882	ZINC01718427	616	0.11927622923809533	NO	-
883	ZINC00236594	196	0.11909230096147497	NO	-
884	ZINC03868711	983	0.1187720544758345	NO	-
885	ZINC03997067	1158	0.1186570177100092	NO	-
886	ZINC03971801	1110	0.11864231941429293	NO	-
887	ZINC03874563	995	0.11850553775471152	NO	-
888	ZINC01608141	520	0.11848945476940632	NO	-
889	ZINC02759095	763	0.11824124391267476	NO	-
890	ZINC00507293	301	0.11798498562475757	NO	-
891	ZINC03923257	1070	0.117690189674402	NO	-
892	ZINC03599474	849	0.11761908106938035	NO	-
893	ZINC01281152	433	0.11760145358134187	NO	-
894	ZINC03923257	1071	0.11759134074819115	NO	-
895	ZINC02521331	716	0.11758235396888389	NO	-
896	ZINC00134307	151	0.11744120184640776	NO	-
897	ZINC01571705	487	0.11734490229458504	NO	-
898	ZINC03902027	1053	0.11733438746767683	NO	-
899	ZINC03651311	880	0.1172828339755803	NO	-
900	ZINC00369110	244	0.11721034408053316	NO	-
901	ZINC03902574	1055	0.11715553302691485	NO	-
902	ZINC03902574	1056	0.11715553302691485	NO	-
903	ZINC03975605	1123	0.11715311706628671	NO	-
904	ZINC00547567	343	0.11698647955813014	NO	-
905	ZINC03887264	1003	0.11693598416559964	NO	-
906	ZINC04073530	1173	0.11685763172492618	NO	-
907	ZINC01070097	413	0.11684776256628647	NO	-
908	ZINC01320046	444	0.11681912697445818	NO	-
909	ZINC04109524	1179	0.11680065135183872	NO	-
910	ZINC00243920	199	0.11678854833826784	NO	-
911	ZINC03889593	1010	0.1167126507335582	NO	-
912	ZINC03912870	1337	0.11666071100148848	NO	-
913	ZINC01092285	419	0.11655550060389791	NO	-
914	ZINC02536992	724	0.1165389115430864	NO	-
915	ZINC03902884	1057	0.11650958753011705	NO	-
916	ZINC03888782	1005	0.11648905175550382	NO	-
917	ZINC00273487	206	0.11645197788570624	NO	-
918	ZINC00806178	386	0.11640328391107885	NO	-
919	ZINC02694898	754	0.1163691687511789	NO	-
920	ZINC03902574	1054	0.11630048745572151	NO	-
921	ZINC01238591	431	0.11625617604977714	NO	-
922	ZINC03372114	819	0.1160465028705306	NO	-
923	ZINC03372114	820	0.1160465028705306	NO	-
924	ZINC00135497	156	0.11595662031815135	NO	-
925	ZINC00057415	109	0.11591740274308898	NO	-
926	ZINC00561167	368	0.1157767651041509	NO	-
927	ZINC00548385	363	0.11558702361686532	NO	-
928	ZINC04533229	1276	0.11538770593654202	NO	-
929	ZINC03892992	1028	0.1153026852058537	NO	-
930	ZINC00367016	243	0.11522792092127104	NO	-
931	ZINC01994153	665	0.11501959070410332	NO	-
932	ZINC03869003	984	0.11481609924984078	NO	-
933	ZINC01041276	407	0.11481299655255131	NO	-
934	ZINC00027959	75	0.11474469661240523	NO	-
935	ZINC04114683	1181	0.1147421918209559	NO	-
936	ZINC00342526	234	0.11418439450176912	NO	-
937	ZINC03974349	1120	0.11389051238014912	NO	-
938	ZINC03945077	1081	0.11385898208308051	NO	-
939	ZINC01504913	459	0.11384990443491928	NO	-
940	ZINC03869062	986	0.11378902146298545	NO	-
941	ZINC03992994	1153	0.11339309748141621	NO	-
942	ZINC03903103	1060	0.1133884258633061	NO	-
943	ZINC01318743	440	0.11335337674664245	NO	-
944	ZINC04142006	1190	0.11334905172030847	NO	-
945	ZINC02738354	759	0.11334458162378891	NO	-
946	ZINC03524594	825	0.11327590243598488	NO	-
947	ZINC00897597	393	0.1132455605397004	NO	-
948	ZINC03855406	954	0.11323640926954216	NO	-
949	ZINC00547347	333	0.11320737350015626	NO	-
950	ZINC03902884	1058	0.113063132763464	NO	-
951	ZINC03902884	1059	0.113063132763464	NO	-
952	ZINC03891442	1024	0.11292423343789589	NO	-
953	ZINC01640621	565	0.11286673270732116	NO	-
954	ZINC00806176	385	0.11264604328539095	NO	-
955	ZINC03869084	990	0.11262851124107716	NO	-
956	ZINC00219576	188	0.11262576644894556	NO	-
957	ZINC03862153	971	0.11256947566602371	NO	-
958	ZINC01684694	595	0.11226278743668588	NO	-
959	ZINC02320721	692	0.11224208860826959	NO	-
960	ZINC00547470	340	0.11172448072696547	NO	-
961	ZINC03891168	1023	0.11156431306573075	NO	-
962	ZINC00040788	87	0.11144275592152457	NO	-
963	ZINC00485468	296	0.11131241038389517	NO	-
964	ZINC02836866	783	0.11101530697345113	NO	-
965	ZINC01041275	406	0.11096128553592821	NO	-
966	ZINC01920156	658	0.11089573705054234	NO	-
967	ZINC03891167	1022	0.11089115084209712	NO	-
968	ZINC00545407	325	0.11086276756691985	NO	-
969	ZINC01611250	528	0.11075511696909693	NO	-
970	ZINC01281152	434	0.11073879701526007	NO	-
971	ZINC03662033	892	0.11060520407806647	NO	-
972	ZINC04354676	1235	0.11050824175824167	NO	-
973	ZINC01609079	521	0.11048629911654585	NO	-
974	ZINC03980397	1129	0.1104418739768257	NO	-
975	ZINC01610566	527	0.11028686254753935	NO	-
976	ZINC03971686	1109	0.11021688015278304	NO	-
977	ZINC03671776	895	0.11000238327785633	NO	-
978	ZINC00547582	345	0.10968862939268487	NO	-
979	ZINC03972354	1112	0.1096617754436665	NO	-
980	ZINC00218497	187	0.10963409059476797	NO	-
981	ZINC03902027	1051	0.10936482354811372	NO	-
982	ZINC03902027	1052	0.10936482354811372	NO	-
983	ZINC00547835	355	0.10931630935003245	NO	-
984	ZINC02759095	761	0.1092470418792326	NO	-
985	ZINC01203554	428	0.10914948158703947	NO	-
986	ZINC01636843	557	0.10898856318044825	NO	-
987	ZINC01588969	506	0.10881678112383211	NO	-
988	ZINC03903103	1062	0.10880057308628956	NO	-
989	ZINC00313211	219	0.1084924370076174	NO	-
990	ZINC00548459	365	0.10844624959136166	NO	-
991	ZINC03869083	989	0.10843427069480804	NO	-
992	ZINC03945084	1082	0.10841997813789858	NO	-
993	ZINC03891061	1321	0.10839998399778748	NO	-
994	ZINC02639305	742	0.10827832165529534	NO	-
995	ZINC00898995	394	0.1082767635267185	NO	-
996	ZINC00064574	117	0.10825538762879473	NO	-
997	ZINC02392017	705	0.10815900636108555	NO	-
998	ZINC00570580	378	0.1081447319977615	NO	-
999	ZINC01561876	478	0.10782889809450957	NO	-
1000	ZINC01797750	644	0.10779715907023184	NO	-
1001	ZINC03992836	1150	0.10775705458784508	NO	-
1002	ZINC04475655	1271	0.10764357014284472	NO	-
1003	ZINC00547446	338	0.10748809277339676	NO	-
1004	ZINC00225944	190	0.10745474499767439	NO	-
1005	ZINC00517738	305	0.10742874562836893	NO	-
1006	ZINC03891526	1328	0.10730084922153503	NO	-
1007	ZINC03868575	978	0.10712891098574144	NO	-
1008	ZINC04182570	1204	0.10702935609545394	NO	-
1009	ZINC01281463	436	0.10702063163712898	NO	-
1010	ZINC00218143	186	0.10683640827640306	NO	-
1011	ZINC00264039	203	0.10680643139084968	NO	-
1012	ZINC03992843	1151	0.1067472687767995	NO	-
1013	ZINC04464545	1265	0.1067472687767995	NO	-
1014	ZINC01734395	624	0.10674129408896299	NO	-
1015	ZINC02606552	741	0.10670003683634244	NO	-
1016	ZINC03892134	1027	0.10665735454722358	NO	-
1017	ZINC00547373	335	0.10659290862115053	NO	-
1018	ZINC00246231	200	0.10631053746678942	NO	-
1019	ZINC02526694	719	0.10625151548544849	NO	-
1020	ZINC03912409	1336	0.10621632019172508	NO	-
1021	ZINC03974100	1116	0.10586315915064096	NO	-
1022	ZINC02768349	771	0.1058342664348382	NO	-
1023	ZINC02768349	773	0.1058342664348382	NO	-
1024	ZINC03945084	1083	0.10578102248893441	NO	-
1025	ZINC03620588	863	0.10573100716908905	NO	-
1026	ZINC00525549	310	0.10562948736477987	NO	-
1027	ZINC00548386	364	0.10522840129247922	NO	-
1028	ZINC00547117	328	0.10519791365236802	NO	-
1029	ZINC03156489	805	0.10516506134991924	NO	-
1030	ZINC03890850	1019	0.10510900460927836	NO	-
1031	ZINC03992813	1148	0.10503964734053657	NO	-
1032	ZINC01511133	466	0.10503118967481127	NO	-
1033	ZINC02768350	775	0.10476555246111799	NO	-
1034	ZINC02768350	777	0.10476555246111799	NO	-
1035	ZINC03868573	977	0.10471666708877046	NO	-
1036	ZINC04466163	1267	0.10471666708877046	NO	-
1037	ZINC01873304	655	0.1047110220106718	NO	-
1038	ZINC00020531	64	0.104625049186881	NO	-
1039	ZINC00530323	317	0.10435206256413514	NO	-
1040	ZINC04114683	1180	0.10410340549110716	NO	-
1041	ZINC00041059	89	0.10409626698778697	NO	-
1042	ZINC03890851	1020	0.10401932308366056	NO	-
1043	ZINC00333072	224	0.10397756995335483	NO	-
1044	ZINC03976829	1124	0.10383941231408131	NO	-
1045	ZINC03398938	821	0.10356617116444987	NO	-
1046	ZINC03945084	1084	0.10354988943581252	NO	-
1047	ZINC03599468	848	0.10350423293954551	NO	-
1048	ZINC01512341	467	0.10343186074095134	NO	-
1049	ZINC04225132	1209	0.1034116279105058	NO	-
1050	ZINC03222438	810	0.10335136016438737	NO	-
1051	ZINC03889149	1310	0.10329351707943223	NO	-
1052	ZINC01511065	463	0.10325604075819829	NO	-
1053	ZINC02961211	790	0.10321865228469122	NO	-
1054	ZINC03868576	979	0.10318205673086674	NO	-
1055	ZINC04409833	1258	0.1030371804067003	NO	-
1056	ZINC01921096	660	0.10301656274768492	NO	-
1057	ZINC03974142	1118	0.10299030453103417	NO	-
1058	ZINC03890013	1012	0.10290292152080177	NO	-
1059	ZINC00339412	227	0.10286577551464593	NO	-
1060	ZINC00020535	65	0.10262552490565058	NO	-
1061	ZINC00371441	247	0.10246955859095823	NO	-
1062	ZINC01621085	548	0.1024375884697441	NO	-
1063	ZINC03972354	1113	0.10231066592627666	NO	-
1064	ZINC00402622	267	0.10226678246444759	NO	-
1065	ZINC00547982	362	0.10224526915669865	NO	-
1066	ZINC00341647	231	0.10210561121873939	NO	-
1067	ZINC03902027	1050	0.10202649364796107	NO	-
1068	ZINC03967043	1102	0.10175635062728232	NO	-
1069	ZINC01833369	647	0.10164830876465483	NO	-
1070	ZINC00406547	279	0.10147697931413839	NO	-
1071	ZINC04225132	1207	0.1014221241570078	NO	-
1072	ZINC03869078	988	0.10136744140383006	NO	-
1073	ZINC03867368	975	0.10134992923439048	NO	-
1074	ZINC04182559	1200	0.10124410511860103	NO	-
1075	ZINC00112982	137	0.10108740983077015	NO	-
1076	ZINC01921096	659	0.10108019276313036	NO	-
1077	ZINC02718752	755	0.10097153932996415	NO	-
1078	ZINC02906766	787	0.10094116364606756	NO	-
1079	ZINC03651488	881	0.10088367491718583	NO	-
1080	ZINC03947091	1091	0.10087609268481768	NO	-
1081	ZINC01106885	422	0.10084217888638025	NO	-
1082	ZINC01052452	411	0.10082673912691659	NO	-
1083	ZINC00046810	91	0.10080183212034403	NO	-
1084	ZINC03947091	1090	0.10064891079841243	NO	-
1085	ZINC03079486	799	0.10061834696720401	NO	-
1086	ZINC03890014	1013	0.10060883775631742	NO	-
1087	ZINC01444219	451	0.10057459926089747	NO	-
1088	ZINC00570579	377	0.10051903380462825	NO	-
1089	ZINC02768349	772	0.10045125914539199	NO	-
1090	ZINC04030518	1172	0.10041372414934159	NO	-
1091	ZINC03912155	1334	0.10030717726042551	NO	-
1092	ZINC03991962	1145	0.1001783077851495	NO	-
1093	ZINC01511130	465	0.10014681717884728	NO	-
1094	ZINC00551407	366	0.1001145520621489	NO	-
1095	ZINC01414905	446	0.10006262551972628	NO	-
1096	ZINC01828869	646	0.09989378286818823	NO	-
1097	ZINC00525548	309	0.09982325914780533	NO	-
1098	ZINC03980397	1130	0.09976848345444328	NO	-
1099	ZINC01070450	414	0.0997644266637459	NO	-
1100	ZINC03868578	981	0.09968274761320131	NO	-
1101	ZINC03653278	882	0.09927903733317088	NO	-
1102	ZINC04467264	1346	0.09923885348496424	NO	-
1103	ZINC04365149	1237	0.09923179427201291	NO	-
1104	ZINC00405154	277	0.09912490423420425	NO	-
1105	ZINC00040789	88	0.09900212020871496	NO	-
1106	ZINC04596625	1278	0.09897643326180644	NO	-
1107	ZINC00570576	369	0.09897398714780421	NO	-
1108	ZINC02768349	770	0.09881327213513771	NO	-
1109	ZINC00570580	379	0.09862960688790952	NO	-
1110	ZINC03987717	1138	0.09860145277602632	NO	-
1111	ZINC00547751	351	0.09826218954039959	NO	-
1112	ZINC00286068	212	0.09823059119510658	NO	-
1113	ZINC03889307	1317	0.09807290568505295	NO	-
1114	ZINC02225547	685	0.09801220079726755	NO	-
1115	ZINC04182568	1203	0.09778160910157417	NO	-
1116	ZINC03913138	1339	0.09767548612529768	NO	-
1117	ZINC00054575	97	0.09739903694036185	NO	-
1118	ZINC03073256	797	0.09731630060898461	NO	-
1119	ZINC00570580	380	0.09730650833788652	NO	-
1120	ZINC01199551	425	0.09723153876642163	NO	-
1121	ZINC03861950	970	0.09720338237384965	NO	-
1122	ZINC03647966	872	0.09682719384196412	NO	-
1123	ZINC00221736	189	0.09680661189500908	NO	-
1124	ZINC00570576	370	0.09674220396905814	NO	-
1125	ZINC03889171	1312	0.09663004436485162	NO	-
1126	ZINC03889045	1306	0.0962330813825847	NO	-
1127	ZINC00547374	336	0.09620705283187876	NO	-
1128	ZINC03222437	809	0.09592749033865552	NO	-
1129	ZINC01203468	426	0.0957698009174953	NO	-
1130	ZINC03987453	1133	0.0956690958503675	NO	-
1131	ZINC01435750	448	0.09566652926155596	NO	-
1132	ZINC03889176	1315	0.09563373247833287	NO	-
1133	ZINC04323176	1224	0.09553730001576485	NO	-
1134	ZINC02355230	699	0.09541512865785678	NO	-
1135	ZINC00243722	198	0.09540140628997315	NO	-
1136	ZINC04401038	1257	0.09532990782568762	NO	-
1137	ZINC03963430	1340	0.0953069709392578	NO	-
1138	ZINC00570578	373	0.09498832266603283	NO	-
1139	ZINC03235760	813	0.0949452074432329	NO	-
1140	ZINC00048545	93	0.09474067109022134	NO	-
1141	ZINC00468046	293	0.09466770981824078	NO	-
1142	ZINC00547887	357	0.0944355141834452	NO	-
1143	ZINC00087559	127	0.09411815315527539	NO	-
1144	ZINC00087550	124	0.09411727218288082	NO	-
1145	ZINC03892047	1333	0.09411068718690271	NO	-
1146	ZINC00241233	197	0.09398684684999084	NO	-
1147	ZINC00062255	114	0.09388489155498239	NO	-
1148	ZINC00402170	262	0.09378665940322509	NO	-
1149	ZINC03912888	1338	0.09372562894702323	NO	-
1150	ZINC02225549	686	0.09343979723802676	NO	-
1151	ZINC00156947	168	0.09332903001650016	NO	-
1152	ZINC03977109	1125	0.09331514878571309	NO	-
1153	ZINC04005797	1170	0.09319110685516556	NO	-
1154	ZINC01843209	650	0.0931500037005223	NO	-
1155	ZINC04471000	1270	0.092852454970574	NO	-
1156	ZINC00161584	169	0.09280956271045741	NO	-
1157	ZINC00341647	230	0.09269363027075815	NO	-
1158	ZINC04030517	1171	0.0925246479425233	NO	-
1159	ZINC00062214	112	0.0925178677611599	NO	-
1160	ZINC00547673	346	0.09235506953718114	NO	-
1161	ZINC00193044	181	0.0921756033602683	NO	-
1162	ZINC03973646	1115	0.09197928492290339	NO	-
1163	ZINC00056035	100	0.09192515613460847	NO	-
1164	ZINC00046935	92	0.09189974295118283	NO	-
1165	ZINC00050943	95	0.09180305016101811	NO	-
1166	ZINC01751787	639	0.09180194676228413	NO	-
1167	ZINC00490705	298	0.09169001919696848	NO	-
1168	ZINC03890931	1320	0.09136096794969058	NO	-
1169	ZINC00547760	353	0.09110136210507154	NO	-
1170	ZINC00299777	216	0.09092992244766811	NO	-
1171	ZINC00570578	372	0.09073022940812327	NO	-
1172	ZINC00161586	170	0.09051477825002496	NO	-
1173	ZINC00092675	130	0.09036148500226905	NO	-
1174	ZINC00437141	287	0.09019648206760217	NO	-
1175	ZINC03980397	1128	0.0901432154551446	NO	-
1176	ZINC00519742	308	0.09011890773628868	NO	-
1177	ZINC01558128	473	0.0900784847732902	NO	-
1178	ZINC00547710	348	0.0899061420178476	NO	-
1179	ZINC03869077	987	0.08982588795290244	NO	-
1180	ZINC03970535	1106	0.08972821175599696	NO	-
1181	ZINC03889175	1314	0.08970067523723634	NO	-
1182	ZINC00547479	341	0.08954138643931278	NO	-
1183	ZINC02768350	776	0.08948592985311171	NO	-
1184	ZINC01090610	418	0.08936373516687345	NO	-
1185	ZINC03992826	1149	0.08919555509989605	NO	-
1186	ZINC02768350	774	0.08895471405136612	NO	-
1187	ZINC00570579	375	0.08880082694275568	NO	-
1188	ZINC03869037	985	0.08871851395925988	NO	-
1189	ZINC03970889	1107	0.08870042234169384	NO	-
1190	ZINC03889328	1009	0.0886427662596992	NO	-
1191	ZINC02648730	743	0.08843982978027248	NO	-
1192	ZINC00286070	213	0.0883202614385343	NO	-
1193	ZINC00402453	263	0.08830988158120268	NO	-
1194	ZINC00236587	195	0.08814735225263852	NO	-
1195	ZINC03148519	803	0.0881162150616016	NO	-
1196	ZINC03889047	1307	0.08731809496841855	NO	-
1197	ZINC00547335	332	0.08722339452715451	NO	-
1198	ZINC00125022	145	0.08691225286924778	NO	-
1199	ZINC00134325	155	0.08685376889324536	NO	-
1200	ZINC00570576	371	0.0866104013601662	NO	-
1201	ZINC00547970	360	0.08608123314767402	NO	-
1202	ZINC02150956	678	0.08598877564458585	NO	-
1203	ZINC00547118	329	0.08571142874710755	NO	-
1204	ZINC01106192	420	0.08564809649412028	NO	-
1205	ZINC03889058	1308	0.08560265146453212	NO	-
1206	ZINC00048546	94	0.08558260177164226	NO	-
1207	ZINC00387213	254	0.08556571519099418	NO	-
1208	ZINC03624359	864	0.08556337048255495	NO	-
1209	ZINC00299779	217	0.08545032944264341	NO	-
1210	ZINC00529241	315	0.08537347408458533	NO	-
1211	ZINC00420809	283	0.08527242188998117	NO	-
1212	ZINC02266170	688	0.08520521757572112	NO	-
1213	ZINC00155310	167	0.08517955827661175	NO	-
1214	ZINC00547787	354	0.0849937918018509	NO	-
1215	ZINC03857406	960	0.08490721433103496	NO	-
1216	ZINC04464367	1264	0.08490721433103496	NO	-
1217	ZINC03225213	811	0.08489642880885781	NO	-
1218	ZINC03892040	1332	0.08478612173422963	NO	-
1219	ZINC00087601	128	0.08464384109352979	NO	-
1220	ZINC00062254	113	0.08407858075938378	NO	-
1221	ZINC01085040	415	0.08403215403183624	NO	-
1222	ZINC00096440	132	0.08399309833362838	NO	-
1223	ZINC03859800	965	0.08393082086576609	NO	-
1224	ZINC00547918	358	0.08384424706108118	NO	-
1225	ZINC03891783	1330	0.08382723121647799	NO	-
1226	ZINC03987715	1137	0.08382690517727664	NO	-
1227	ZINC04000934	1167	0.08366948641977381	NO	-
1228	ZINC00519741	307	0.08360257183152708	NO	-
1229	ZINC00134310	152	0.08344742833815855	NO	-
1230	ZINC03854581	947	0.08288998844539437	NO	-
1231	ZINC00547743	350	0.08275929237034442	NO	-
1232	ZINC03891485	1323	0.08271496355079737	NO	-
1233	ZINC04131900	1189	0.08270344564242724	NO	-
1234	ZINC01233816	430	0.08268169150036185	NO	-
1235	ZINC00570578	374	0.08253278828409516	NO	-
1236	ZINC01635780	556	0.08248236402167759	NO	-
1237	ZINC04350357	1229	0.08224476878143261	NO	-
1238	ZINC00356380	242	0.08221556433644701	NO	-
1239	ZINC00062388	115	0.08215455194745137	NO	-
1240	ZINC03993019	1154	0.08213445204411439	NO	-
1241	ZINC00993855	403	0.0819565473093551	NO	-
1242	ZINC01319552	441	0.08195361683384884	NO	-
1243	ZINC00547849	356	0.08174712454919701	NO	-
1244	ZINC01423425	447	0.08173791355384073	NO	-
1245	ZINC03854584	950	0.08167687576747794	NO	-
1246	ZINC03889017	1305	0.0811763197301253	NO	-
1247	ZINC04123863	1186	0.08104414757709867	NO	-
1248	ZINC01245602	432	0.08084363832876135	NO	-
1249	ZINC00570579	376	0.0806867654966348	NO	-
1250	ZINC00529243	316	0.08048234356943774	NO	-
1251	ZINC03992846	1152	0.08008758501373225	NO	-
1252	ZINC00437142	288	0.08004422514505523	NO	-
1253	ZINC03903103	1061	0.07996561844223388	NO	-
1254	ZINC03977556	1126	0.07990992168000075	NO	-
1255	ZINC00993856	404	0.07985297200214764	NO	-
1256	ZINC03124924	802	0.07981687539753267	NO	-
1257	ZINC03891479	1322	0.07975425421502226	NO	-
1258	ZINC02659555	745	0.07961538063496978	NO	-
1259	ZINC01787620	643	0.07959924165949439	NO	-
1260	ZINC04325115	1225	0.07940803496179143	NO	-
1261	ZINC03832444	931	0.07936356471622487	NO	-
1262	ZINC03832444	932	0.07936356471622487	NO	-
1263	ZINC00403021	273	0.07925279862535728	NO	-
1264	ZINC04182565	1202	0.07919659056315519	NO	-
1265	ZINC02188334	684	0.0790716661112218	NO	-
1266	ZINC01666241	589	0.07905129579181354	NO	-
1267	ZINC03832444	930	0.07892166404190483	NO	-
1268	ZINC00355810	240	0.07876266037453895	NO	-
1269	ZINC03859191	963	0.07875001633441266	NO	-
1270	ZINC03891522	1327	0.07820778419878961	NO	-
1271	ZINC00547348	334	0.07796000597219405	NO	-
1272	ZINC03891518	1326	0.0779452301890511	NO	-
1273	ZINC04182564	1201	0.07786049851616335	NO	-
1274	ZINC02754151	760	0.07778584476299882	NO	-
1275	ZINC00087603	129	0.07775561737682768	NO	-
1276	ZINC03889179	1316	0.07759557095740101	NO	-
1277	ZINC03854583	949	0.07752438458557952	NO	-
1278	ZINC03963863	1341	0.07698277400556648	NO	-
1279	ZINC02761896	766	0.07651921465647747	NO	-
1280	ZINC04350368	1230	0.07623739363203014	NO	-
1281	ZINC03859788	964	0.07617110436445663	NO	-
1282	ZINC03963917	1342	0.07601933126232822	NO	-
1283	ZINC02764181	767	0.07601104655408061	NO	-
1284	ZINC00420169	281	0.07570618098197474	NO	-
1285	ZINC00020406	63	0.0756306459535553	NO	-
1286	ZINC00087553	125	0.0755792927483182	NO	-
1287	ZINC00087557	126	0.07530702056450705	NO	-
1288	ZINC04162689	1194	0.07517068533551446	NO	-
1289	ZINC02869575	785	0.07510131799765389	NO	-
1290	ZINC03891489	1324	0.07504610518729861	NO	-
1291	ZINC00547752	352	0.07450251036718654	NO	-
1292	ZINC03890683	1319	0.07438393573368318	NO	-
1293	ZINC02325161	693	0.07428158386519787	NO	-
1294	ZINC03323386	817	0.07420611031609677	NO	-
1295	ZINC03889160	1311	0.07413636856830813	NO	-
1296	ZINC02665008	750	0.07365975759484539	NO	-
1297	ZINC03913153	1068	0.07347156004062082	NO	-
1298	ZINC03854582	948	0.07325193146409266	NO	-
1299	ZINC03891994	1331	0.07322806497675757	NO	-
1300	ZINC00476286	294	0.07322687200349169	NO	-
1301	ZINC02138887	677	0.0728485756501469	NO	-
1302	ZINC03889145	1309	0.07259773225357424	NO	-
1303	ZINC00139343	159	0.0724265581033088	NO	-
1304	ZINC00540852	322	0.07237130580670055	NO	-
1305	ZINC00236578	193	0.07214186175644371	NO	-
1306	ZINC00476287	295	0.07177402352071788	NO	-
1307	ZINC03932424	1075	0.07164991698954852	NO	-
1308	ZINC02532399	720	0.07163267637790119	NO	-
1309	ZINC03987801	1144	0.07159668709644997	NO	-
1310	ZINC02760211	765	0.07151739647268165	NO	-
1311	ZINC03891516	1325	0.07146971067288768	NO	-
1312	ZINC01055538	412	0.07024947884555188	NO	-
1313	ZINC00397696	259	0.07002160416521644	NO	-
1314	ZINC00420170	282	0.06995273907307707	NO	-
1315	ZINC02765827	768	0.06978630399504103	NO	-
1316	ZINC00457034	291	0.06871212373121433	NO	-
1317	ZINC02039110	668	0.06852987734937163	NO	-
1318	ZINC02765998	769	0.06780715202160721	NO	-
1319	ZINC01708945	608	0.06763567159988049	NO	-
1320	ZINC03411194	822	0.06685333061832245	NO	-
1321	ZINC01611706	529	0.0665387708606934	NO	-
1322	ZINC00356377	241	0.06596758908215958	NO	-
1323	ZINC03813319	923	0.06569613997368615	NO	-
1324	ZINC03859802	966	0.06561673404823436	NO	-
1325	ZINC00295064	214	0.06537861304180123	NO	-
1326	ZINC00397697	260	0.06528164550795014	NO	-
1327	ZINC04275467	1219	0.06488168220591903	NO	-
1328	ZINC04278429	1220	0.0647615756612137	NO	-
1329	ZINC00295066	215	0.06467051253301682	NO	-
1330	ZINC02451333	707	0.06388819738709646	NO	-
1331	ZINC03912262	1335	0.06360738295833746	NO	-
1332	ZINC00897471	390	0.06357884355438106	NO	-
1333	ZINC02274788	689	0.06350094161509817	NO	-
1334	ZINC00207283	183	0.0634479627748902	NO	-
1335	ZINC00125232	146	0.06299504861744866	NO	-
1336	ZINC01694487	599	0.06242391925165018	NO	-
1337	ZINC04642045	1303	0.062140986642667824	NO	-
1338	ZINC00071457	119	0.0615917800792385	NO	-
1339	ZINC01462242	453	0.061090871537549205	NO	-
1340	ZINC00036905	83	0.06104492208779914	NO	-
1341	ZINC01694488	600	0.060289725592534364	NO	-
1342	ZINC04217485	1206	0.05996461709310732	NO	-
1343	ZINC02031266	667	0.05982298498202924	NO	-
1344	ZINC00148297	164	0.059393773978857756	NO	-
1345	ZINC00115943	139	0.05850411652031836	NO	-
1346	ZINC01729546	622	0.05842291302339328	NO	-
1347	ZINC01584138	495	0.05737158088006582	NO	-
1348	ZINC04457342	1262	0.05641774932436988	NO	-
1349	ZINC03890396	1318	0.05638454820499698	NO	-
1350	ZINC02842757	784	0.055619085728878144	NO	-
1351	ZINC03855149	951	0.053796136382199954	NO	-
1352	ZINC04442942	1345	0.05365858592773538	NO	-
1353	ZINC03670033	894	0.05361284023724444	NO	-
1354	ZINC02906821	788	0.05303947299199572	NO	-
1355	ZINC03309534	815	0.053014580444756494	NO	-
1356	ZINC04123859	1185	0.052881794895696305	NO	-
1357	ZINC04123868	1187	0.05259559400350996	NO	-
1358	ZINC03463685	823	0.052443865179468904	NO	-
1359	ZINC01710675	609	0.05227487654615714	NO	-
1360	ZINC01140171	423	0.051026258613766654	NO	-
1361	ZINC01562170	479	0.049957816157424104	NO	-
1362	ZINC02566691	735	0.04980950166165147	NO	-
1363	ZINC01986931	664	0.04916857129646712	NO	-
1364	ZINC04404011	1344	0.049160509225636334	NO	-
1365	ZINC03074072	798	0.04880260624927025	NO	-
1366	ZINC03889008	1304	0.048684215428622175	NO	-
1367	ZINC04123870	1188	0.048300131122716035	NO	-
1368	ZINC03061444	795	0.047871354698007136	NO	-
1369	ZINC03633245	866	0.04543995519559987	NO	-
1370	ZINC04186804	1205	0.04463363954239157	NO	-
1371	ZINC02506191	713	0.04433383322626019	NO	-
1372	ZINC03891562	1329	0.041326840009828315	NO	-
1373	ZINC01656344	583	0.04130947483741693	NO	-
1374	ZINC01576869	492	0.03698131269900185	NO	-
1375	ZINC01620900	547	0.0359573233405463	NO	-
1376	ZINC04123858	1184	0.03522834498637752	NO	-
1377	ZINC02016759	666	0.03370984791248835	NO	-
1378	ZINC01656343	582	0.030254568458495532	NO	-
1379	ZINC03891126	1021	0.019667100791164516	NO	-
