# Supplementary material for: 4D Flexible Atom-Pairs: An efficient probabilistic conformational space comparison for ligand-based virtual screening
Source: J Cheminform. 2011 Jul 6;3:23. doi: 10.1186/1758-2946-3-23 (PMC3156737; doi:10.1186/1758-2946-3-23)
Supplement: Additional file 1 — Archive of the 4D FAPOA result files. This is a Gzip compressed Tar archive containing the result files of the 4D FAPOA on the filtered DUD data sets. The result files are tab-separated plain text files including the following information: method name, active data set with size, cluster information and the distribution of the active molecules over the clusters, decoy data set with size, ratio active:decoy, AUC, awAUC, BEDROC scores for predefined alpha values as suggested by Truchon and Bayly [43], enrichment factors, relative enrichment factor [41], ROC enrichments, awROC enrichments at predefined false positive fractions, chemotype enrichment, ROC and awROC data points, and the ranking of each structure to compute other VS metrics. [file 1758-2946-3-23-S1.GZ › 4DFAPOA_src_BW_ResultStatistic.dat]

###################################################################################################
# Screening Result File
# Method used: 4DFAPOA
> <Method_Name>
4DFAPOA
# Data set information
#	Query data set:	./src/src_query_CS_BW_300.0_T_GMM.sdf
#	Active data set: ./src/src_clustered_3D_MM_CS_BW_300.0_T_GMM.sdf with cluster information
#		Size: 98 molecules
#		Number of clusters: 21
#		Cluster Summery:
#			Cluster number	# molecules	% of actives
#			1		2		2.041
#			2		2		2.041
#			3		1		1.02
#			4		1		1.02
#			5		28		28.571
#			6		3		3.061
#			7		13		13.265
#			8		1		1.02
#			9		4		4.082
#			10		1		1.02
#			11		2		2.041
#			12		16		16.327
#			13		1		1.02
#			14		12		12.245
#			15		2		2.041
#			16		1		1.02
#			17		1		1.02
#			18		1		1.02
#			19		1		1.02
#			20		4		4.082
#			21		1		1.02
#	Decoy data set: ./src/DUD_src_decoys_ID_pass_MWPass_I_MM_CS_BW_300.0_T_GMM.sdf
#		Size: 5679 molecules
#	Ratio actives : decoys
#		1.0 : 57.949
> <AUC>
#	 ROC AUC
	0.5076382375454145
> <awAUC>
#	 ROC awAUC
	0.512517771521809
> <BEDROC Scores>
#	Alpha Values	BEDROC Scores
	160.9	0.0393
	100.0	0.0472
	53.6	0.0642
	50.0	0.0665
	32.2	0.0835
	20.0	0.1081
	16.1	0.1223
	10.0	0.163
	8.0	0.1876
> <Enrichment Factors>
#	Fraction dataset	Enrichment factor
	0.0010	0.0
	0.01	2.033297529538131
	0.02	2.0156166814551906
	0.05	2.0121173469387754
	0.1	1.4060410992820005
	0.2	1.2543069175722237
	0.25	1.2039261688054723
> <Relative enrichment factor>
#	Fraction dataset	Enrichment factor
	0.0010	0.0
	0.01	3.4620045006058504
	0.02	4.081632653061225
	0.05	10.204081632653061
	0.1	14.285714285714286
	0.2	25.510204081632654
	0.25	30.612244897959183
> <ROC Enrichments>
#	True decoy fraction	Enrichment
	0.1	0.0
	0.5	1.9982406755805768
	1.0	2.033297529538131
	2.0	2.033297529538131
	5.0	2.2445027306697325
	10.0	1.4283199195171026
> <awROC Enrichments>
#	Decoy fraction	Enrichment
	0.1	0.0
	0.5	9.32512315270936
	1.0	5.109311740890688
	2.0	3.8890073742047426
	5.0	2.707093522674509
	10.0	1.5458205966568646
> <Chemotype enrichment>
#	% data set	% active cluster
	0.0	0.0
	0.19	0.0
	0.19	4.762
	0.952	4.762
	0.952	9.524
	1.073	9.524
	1.073	14.286
	1.939	14.286
	1.939	19.048
	4.674	19.048
	4.674	23.81
	5.47	23.81
	5.47	28.571
	22.884	28.571
	22.884	33.333
	26.432	33.333
	26.432	38.095
	27.869	38.095
	27.869	42.857
	29.392	42.857
	29.392	47.619
	29.86	47.619
	29.86	52.381
	32.681	52.381
	32.681	57.143
	46.495	57.143
	46.495	61.905
	50.788	61.905
	50.788	66.667
	65.674	66.667
	65.674	71.429
	70.158	71.429
	70.158	76.19
	73.031	76.19
	73.031	80.952
	73.343	80.952
	73.343	85.714
	74.485	85.714
	74.485	90.476
	90.445	90.476
	90.445	95.238
	100.0	95.238
	100.0	100.0
> <ROC curve data>
#	False positive rate	true positive rate
	0.0	0.0
	0.0	0.0
	0.0018	0.0
	0.0018	0.0102
	0.0093	0.0102
	0.0093	0.0204
	0.0104	0.0204
	0.0104	0.0306
	0.019	0.0306
	0.019	0.0408
	0.0203	0.0408
	0.0203	0.051
	0.0204	0.051
	0.0204	0.0612
	0.0215	0.0612
	0.0215	0.0714
	0.0222	0.0714
	0.0222	0.0816
	0.0345	0.0816
	0.0345	0.0918
	0.0458	0.0918
	0.0458	0.102
	0.0491	0.102
	0.0491	0.1122
	0.05	0.1122
	0.05	0.1224
	0.0534	0.1224
	0.0534	0.1327
	0.0755	0.1327
	0.0755	0.1429
	0.1051	0.1429
	0.1051	0.1531
	0.1074	0.1531
	0.1074	0.1633
	0.1085	0.1633
	0.1085	0.1735
	0.1101	0.1735
	0.1101	0.1837
	0.1118	0.1837
	0.1118	0.1939
	0.1211	0.1939
	0.1211	0.2041
	0.1432	0.2041
	0.1432	0.2143
	0.1469	0.2143
	0.1469	0.2245
	0.1491	0.2245
	0.1491	0.2347
	0.1784	0.2347
	0.1784	0.2449
	0.1823	0.2449
	0.1823	0.2551
	0.1999	0.2551
	0.1999	0.2653
	0.2231	0.2653
	0.2231	0.2755
	0.2238	0.2755
	0.2238	0.2857
	0.2277	0.2857
	0.2277	0.2959
	0.2326	0.2959
	0.2326	0.3061
	0.2634	0.3061
	0.2634	0.3163
	0.2729	0.3163
	0.2729	0.3265
	0.274	0.3265
	0.274	0.3367
	0.2775	0.3367
	0.2775	0.3469
	0.2928	0.3469
	0.2928	0.3571
	0.2974	0.3571
	0.2974	0.3673
	0.3029	0.3673
	0.3029	0.3776
	0.3078	0.3776
	0.3078	0.3878
	0.3134	0.3878
	0.3134	0.398
	0.3254	0.398
	0.3254	0.4082
	0.3492	0.4082
	0.3492	0.4184
	0.3534	0.4184
	0.3534	0.4286
	0.3733	0.4286
	0.3733	0.4388
	0.3858	0.4388
	0.3858	0.449
	0.4076	0.449
	0.4076	0.4592
	0.4272	0.4592
	0.4272	0.4694
	0.4304	0.4694
	0.4304	0.4796
	0.4457	0.4796
	0.4457	0.4898
	0.4624	0.4898
	0.4624	0.5
	0.4642	0.5
	0.4642	0.5102
	0.5077	0.5102
	0.5077	0.5204
	0.5395	0.5204
	0.5395	0.5306
	0.5468	0.5306
	0.5468	0.5408
	0.5536	0.5408
	0.5536	0.551
	0.5703	0.551
	0.5703	0.5612
	0.6013	0.5612
	0.6013	0.5714
	0.6045	0.5714
	0.6045	0.5816
	0.6253	0.5816
	0.6253	0.5918
	0.6408	0.5918
	0.6408	0.602
	0.6459	0.602
	0.6459	0.6122
	0.6573	0.6122
	0.6573	0.6224
	0.6725	0.6224
	0.6725	0.6327
	0.6991	0.6327
	0.6991	0.6429
	0.7024	0.6429
	0.7024	0.6531
	0.7205	0.6531
	0.7205	0.6633
	0.7251	0.6633
	0.7251	0.6735
	0.7311	0.6735
	0.7311	0.6837
	0.7341	0.6837
	0.7341	0.6939
	0.7456	0.6939
	0.7456	0.7041
	0.7598	0.7041
	0.7598	0.7143
	0.7781	0.7143
	0.7781	0.7245
	0.7846	0.7245
	0.7846	0.7347
	0.7927	0.7347
	0.7927	0.7449
	0.8003	0.7449
	0.8003	0.7551
	0.813	0.7551
	0.813	0.7653
	0.8151	0.7653
	0.8151	0.7755
	0.8199	0.7755
	0.8199	0.7857
	0.8357	0.7857
	0.8357	0.7959
	0.8575	0.7959
	0.8575	0.8061
	0.8676	0.8061
	0.8676	0.8163
	0.87	0.8163
	0.87	0.8265
	0.8951	0.8265
	0.8951	0.8367
	0.9054	0.8367
	0.9054	0.8469
	0.9067	0.8469
	0.9067	0.8571
	0.9081	0.8571
	0.9081	0.8673
	0.9088	0.8673
	0.9088	0.8776
	0.9248	0.8776
	0.9248	0.8878
	0.9364	0.8878
	0.9364	0.898
	0.9491	0.898
	0.9491	0.9082
	0.9493	0.9082
	0.9493	0.9184
	0.9771	0.9184
	0.9771	0.9286
	0.9796	0.9286
	0.9796	0.9388
	0.9861	0.9388
	0.9861	0.949
	0.9896	0.949
	0.9896	0.9592
	0.9903	0.9592
	0.9903	0.9694
	0.9967	0.9694
	0.9967	0.9796
	0.9996	0.9796
	0.9996	0.9898
	1.0	0.9898
> <awROC curve data>
#	False positive rate	true positive rate
	0.0	0.0
	0.0	0.0
	0.0018	0.0
	0.0018	0.0476
	0.0093	0.0476
	0.0093	0.0513
	0.0104	0.0513
	0.0104	0.0751
	0.019	0.0751
	0.019	0.0781
	0.0203	0.0781
	0.0203	0.0817
	0.0204	0.0817
	0.0204	0.1055
	0.0215	0.1055
	0.0215	0.1092
	0.0222	0.1092
	0.0222	0.1122
	0.0345	0.1122
	0.0345	0.1158
	0.0458	0.1158
	0.0458	0.1317
	0.0491	0.1317
	0.0491	0.1354
	0.05	0.1354
	0.05	0.139
	0.0534	0.139
	0.0534	0.1509
	0.0755	0.1509
	0.0755	0.1546
	0.1051	0.1546
	0.1051	0.1583
	0.1074	0.1583
	0.1074	0.1612
	0.1085	0.1612
	0.1085	0.1649
	0.1101	0.1649
	0.1101	0.1686
	0.1118	0.1686
	0.1118	0.1844
	0.1211	0.1844
	0.1211	0.1874
	0.1432	0.1874
	0.1432	0.1911
	0.1469	0.1911
	0.1469	0.1941
	0.1491	0.1941
	0.1491	0.197
	0.1784	0.197
	0.1784	0.2
	0.1823	0.2
	0.1823	0.2037
	0.1999	0.2037
	0.1999	0.2067
	0.2231	0.2067
	0.2231	0.2096
	0.2238	0.2096
	0.2238	0.2126
	0.2277	0.2126
	0.2277	0.2143
	0.2326	0.2143
	0.2326	0.2173
	0.2634	0.2173
	0.2634	0.2411
	0.2729	0.2411
	0.2729	0.2448
	0.274	0.2448
	0.274	0.2477
	0.2775	0.2477
	0.2775	0.2715
	0.2928	0.2715
	0.2928	0.2834
	0.2974	0.2834
	0.2974	0.3311
	0.3029	0.3311
	0.3029	0.334
	0.3078	0.334
	0.3078	0.3459
	0.3134	0.3459
	0.3134	0.3698
	0.3254	0.3698
	0.3254	0.4174
	0.3492	0.4174
	0.3492	0.4191
	0.3534	0.4191
	0.3534	0.4221
	0.3733	0.4221
	0.3733	0.4238
	0.3858	0.4238
	0.3858	0.4357
	0.4076	0.4357
	0.4076	0.4515
	0.4272	0.4515
	0.4272	0.4545
	0.4304	0.4545
	0.4304	0.4575
	0.4457	0.4575
	0.4457	0.4592
	0.4624	0.4592
	0.4624	0.4609
	0.4642	0.4609
	0.4642	0.5085
	0.5077	0.5085
	0.5077	0.5561
	0.5395	0.5561
	0.5395	0.568
	0.5468	0.568
	0.5468	0.5697
	0.5536	0.5697
	0.5536	0.5714
	0.5703	0.5714
	0.5703	0.5833
	0.6013	0.5833
	0.6013	0.585
	0.6045	0.585
	0.6045	0.5867
	0.6253	0.5867
	0.6253	0.5986
	0.6408	0.5986
	0.6408	0.6003
	0.6459	0.6003
	0.6459	0.602
	0.6573	0.602
	0.6573	0.6497
	0.6725	0.6497
	0.6725	0.6514
	0.6991	0.6514
	0.6991	0.6531
	0.7024	0.6531
	0.7024	0.7007
	0.7205	0.7007
	0.7205	0.7245
	0.7251	0.7245
	0.7251	0.7262
	0.7311	0.7262
	0.7311	0.75
	0.7341	0.75
	0.7341	0.7976
	0.7456	0.7976
	0.7456	0.8016
	0.7598	0.8016
	0.7598	0.8033
	0.7781	0.8033
	0.7781	0.8073
	0.7846	0.8073
	0.7846	0.8192
	0.7927	0.8192
	0.7927	0.8209
	0.8003	0.8209
	0.8003	0.8248
	0.813	0.8248
	0.813	0.8288
	0.8151	0.8288
	0.8151	0.8305
	0.8199	0.8305
	0.8199	0.8345
	0.8357	0.8345
	0.8357	0.8384
	0.8575	0.8384
	0.8575	0.8401
	0.8676	0.8401
	0.8676	0.8418
	0.87	0.8418
	0.87	0.8435
	0.8951	0.8435
	0.8951	0.8475
	0.9054	0.8475
	0.9054	0.8951
	0.9067	0.8951
	0.9067	0.8968
	0.9081	0.8968
	0.9081	0.8985
	0.9088	0.8985
	0.9088	0.9002
	0.9248	0.9002
	0.9248	0.9019
	0.9364	0.9019
	0.9364	0.9036
	0.9491	0.9036
	0.9491	0.9053
	0.9493	0.9053
	0.9493	0.907
	0.9771	0.907
	0.9771	0.9087
	0.9796	0.9087
	0.9796	0.9325
	0.9861	0.9325
	0.9861	0.9365
	0.9896	0.9365
	0.9896	0.9405
	0.9903	0.9405
	0.9903	0.9444
	0.9967	0.9444
	0.9967	0.9484
	0.9996	0.9484
	0.9996	0.9524
	1.0	0.9524
> <Screening Table>
# Rank	Mol name	Index in data set	Similarity 2 query	Active	Cluster number
1	ZINC00595263	31	0.1508732878810296	NO	-
2	ZINC02799788	2728	0.14197090387431555	NO	-
3	ZINC02948946	2930	0.1379174317486922	NO	-
4	ZINC02948940	2927	0.13668864523055252	NO	-
5	ZINC02948941	2928	0.13625766593484948	NO	-
6	ZINC00603168	40	0.1328654586378236	NO	-
7	ZINC03292972	3315	0.13251195602283156	NO	-
8	ZINC00674330	176	0.1322087002949519	NO	-
9	ZINC03292909	3313	0.13156889717092343	NO	-
10	ZINC02948942	2929	0.13128387254002521	NO	-
11	ZINC03815213	56	0.1303325064395631	YES	10
12	ZINC02755791	2649	0.12910510085968954	NO	-
13	ZINC00647233	111	0.12905389296877895	NO	-
14	ZINC01332699	1563	0.12898654833137524	NO	-
15	ZINC01067405	1092	0.1279144365984388	NO	-
16	ZINC00624797	61	0.12752036681949772	NO	-
17	ZINC00624644	55	0.12626384790454817	NO	-
18	ZINC01177738	1361	0.12604140538636438	NO	-
19	ZINC03356628	3421	0.12593271589042423	NO	-
20	ZINC03818920	4247	0.12526584845970284	NO	-
21	ZINC00624644	56	0.1252171799802338	NO	-
22	ZINC02625185	2415	0.12485197695402835	NO	-
23	ZINC02876560	2858	0.12468446503540626	NO	-
24	ZINC01324751	1535	0.12445098730957335	NO	-
25	ZINC03292924	3314	0.12432733709920246	NO	-
26	ZINC03816475	4239	0.12427106824857546	NO	-
27	ZINC01177738	1362	0.124269915964304	NO	-
28	ZINC04355754	5411	0.12411693153156776	NO	-
29	ZINC00702822	274	0.1239045383463263	NO	-
30	ZINC01355663	1591	0.12347561188706407	NO	-
31	ZINC00642500	99	0.12346736194362087	NO	-
32	ZINC03969937	4906	0.12332326813004063	NO	-
33	ZINC02971113	2963	0.12328095664075203	NO	-
34	ZINC02450448	2316	0.12325978443416924	NO	-
35	ZINC00624645	58	0.12309853256882082	NO	-
36	ZINC04357793	5413	0.12308007201581175	NO	-
37	ZINC00624645	57	0.12282344667316743	NO	-
38	ZINC03963097	4869	0.12280435465647137	NO	-
39	ZINC00813305	464	0.12239857684928221	NO	-
40	ZINC03341460	3394	0.1223540133847714	NO	-
41	ZINC02194981	2052	0.12187197834545703	NO	-
42	ZINC00792519	398	0.12145921954782905	NO	-
43	ZINC04239342	5283	0.1201289046740534	NO	-
44	ZINC02769784	2675	0.12010038741428256	NO	-
45	ZINC01342987	1579	0.11986600111793712	NO	-
46	ZINC02761979	2660	0.11984491998126985	NO	-
47	ZINC03358574	3428	0.11969048085324104	NO	-
48	ZINC01355663	1592	0.11964344019483211	NO	-
49	ZINC03022272	3016	0.11955242506038742	NO	-
50	ZINC00674145	173	0.11934248735815915	NO	-
51	ZINC01178701	1365	0.11927401124341207	NO	-
52	ZINC00674157	174	0.11912530247460407	NO	-
53	ZINC00826740	494	0.11912014954438115	NO	-
54	ZINC01178701	1366	0.11892352599400177	NO	-
55	ZINC03815376	40	0.1186924312063714	YES	7
56	ZINC01060436	1071	0.11824794005204133	NO	-
57	ZINC03025283	3056	0.11800380530597303	NO	-
58	ZINC04627258	5669	0.11762914815430647	NO	-
59	ZINC00587696	15	0.11740790019544965	NO	-
60	ZINC00784944	380	0.11737799808466116	NO	-
61	ZINC03906290	4842	0.11717123214164026	NO	-
62	ZINC00839396	58	0.11704845476113768	YES	11
63	ZINC03425444	3527	0.11702924327121468	NO	-
64	ZINC00962146	926	0.11662402001924185	NO	-
65	ZINC01123742	1237	0.1165693916005613	NO	-
66	ZINC02975451	2986	0.11645805774736756	NO	-
67	ZINC01324753	1536	0.11640367407516464	NO	-
68	ZINC00624793	60	0.11632802955335748	NO	-
69	ZINC04428419	5469	0.11614470348518448	NO	-
70	ZINC01371921	1614	0.11588104389572589	NO	-
71	ZINC01379081	1663	0.11576719319878807	NO	-
72	ZINC03051428	3119	0.11570090190687654	NO	-
73	ZINC01355573	1587	0.11568188306835031	NO	-
74	ZINC01379093	1668	0.11564715447392032	NO	-
75	ZINC03617957	4143	0.1156439471563647	NO	-
76	ZINC02663138	2537	0.11560412455513658	NO	-
77	ZINC02925597	2912	0.11526066170422752	NO	-
78	ZINC03631907	4179	0.11525973374617281	NO	-
79	ZINC03022270	3015	0.11501512171777027	NO	-
80	ZINC01057620	1068	0.11497618633075235	NO	-
81	ZINC01123744	1238	0.1149202875234279	NO	-
82	ZINC02861173	2832	0.11481084502970298	NO	-
83	ZINC03974411	4964	0.11479149836424521	NO	-
84	ZINC01001474	995	0.11476636481033511	NO	-
85	ZINC03189754	3175	0.11428558997281921	NO	-
86	ZINC02237517	2114	0.11410858293710965	NO	-
87	ZINC04385362	5429	0.1141078055927624	NO	-
88	ZINC03559759	3961	0.11410587943684501	NO	-
89	ZINC02237515	2113	0.1140075110720843	NO	-
90	ZINC03192061	3177	0.1139975502935898	NO	-
91	ZINC00672673	163	0.11389587877699228	NO	-
92	ZINC03857792	4525	0.11388329358650048	NO	-
93	ZINC04003614	5108	0.11379836763390934	NO	-
94	ZINC03817142	4240	0.1137162018160028	NO	-
95	ZINC00958131	906	0.11358956574897394	NO	-
96	ZINC01051588	1062	0.11351977690799878	NO	-
97	ZINC01146454	1318	0.11339493291786654	NO	-
98	ZINC03022269	3014	0.11335114432120659	NO	-
99	ZINC02876637	2859	0.113289358369753	NO	-
100	ZINC01441110	1712	0.11327995278690234	NO	-
101	ZINC01441110	1713	0.11327995278690234	NO	-
102	ZINC01379082	1664	0.11319670260160035	NO	-
103	ZINC01197021	1397	0.11318649051440804	NO	-
104	ZINC03418746	3516	0.11317982807405275	NO	-
105	ZINC03192060	3176	0.11313204202836072	NO	-
106	ZINC00917727	823	0.1131212062606123	NO	-
107	ZINC02973370	2978	0.11299191851479583	NO	-
108	ZINC00631080	73	0.11296732999035732	NO	-
109	ZINC03025353	3058	0.11277486350250471	NO	-
110	ZINC01076800	1121	0.11277298422777955	NO	-
111	ZINC03618576	4145	0.1127497203289396	NO	-
112	ZINC03832250	59	0.11261472644081974	YES	12
113	ZINC03866731	4619	0.11246413392101363	NO	-
114	ZINC03852784	4343	0.1123597218270865	NO	-
115	ZINC02773559	2684	0.11230371611101995	NO	-
116	ZINC03022273	3017	0.11227466897897427	NO	-
117	ZINC03022137	3012	0.1122412103720665	NO	-
118	ZINC01379090	1666	0.11209593296559696	NO	-
119	ZINC02687903	2548	0.11209036227553283	NO	-
120	ZINC01609260	38	0.1120854780053805	YES	7
121	ZINC00941371	876	0.11200466561350642	NO	-
122	ZINC03815082	57	0.11183362598144655	YES	11
123	ZINC01094768	1166	0.11173948121603414	NO	-
124	ZINC03852791	4345	0.11171104199021016	NO	-
125	ZINC00685856	245	0.11164845563437964	NO	-
126	ZINC00794467	404	0.11162017184602954	NO	-
127	ZINC02645590	2484	0.11157807695347723	NO	-
128	ZINC03476916	3733	0.11147938803046123	NO	-
129	ZINC03815366	41	0.11137870118779387	YES	7
130	ZINC00683284	240	0.11134207715602969	NO	-
131	ZINC03461499	3630	0.1113373415614945	NO	-
132	ZINC03968645	4887	0.11132689375007597	NO	-
133	ZINC00793087	400	0.1113221047898467	NO	-
134	ZINC03832231	60	0.11129603500028261	YES	12
135	ZINC03275207	3283	0.11127787725928984	NO	-
136	ZINC02460282	2330	0.11122592971773866	NO	-
137	ZINC01204156	1398	0.11080405418187128	NO	-
138	ZINC00806551	446	0.11079836413454672	NO	-
139	ZINC02927911	2913	0.11079448972346292	NO	-
140	ZINC02878116	2868	0.11071277478788313	NO	-
141	ZINC03237908	3215	0.11068169329852236	NO	-
142	ZINC03256759	3252	0.11061277026523664	NO	-
143	ZINC02460783	2331	0.11041313778870684	NO	-
144	ZINC02388359	2239	0.1104041149242421	NO	-
145	ZINC03631909	4180	0.11035089000488466	NO	-
146	ZINC00911987	811	0.11029736419559247	NO	-
147	ZINC03405350	3501	0.11029113188188633	NO	-
148	ZINC02750818	2645	0.1102901283199452	NO	-
149	ZINC02971873	2974	0.11028245302217239	NO	-
150	ZINC03819003	4249	0.11025041413325437	NO	-
151	ZINC01166792	1348	0.11023509450056977	NO	-
152	ZINC01088475	1153	0.11019684774686628	NO	-
153	ZINC03022981	3028	0.11014406773761695	NO	-
154	ZINC00858262	561	0.11008172763219226	NO	-
155	ZINC03854835	4433	0.11000301449503538	NO	-
156	ZINC00624786	59	0.10991912319156545	NO	-
157	ZINC03257386	3254	0.10988371092785092	NO	-
158	ZINC04000606	5097	0.10987733258758371	NO	-
159	ZINC03022845	3023	0.10985859874075048	NO	-
160	ZINC01441110	1711	0.1097727274146579	NO	-
161	ZINC00683213	231	0.1097512693303279	NO	-
162	ZINC03817896	4245	0.10972053296197473	NO	-
163	ZINC04436519	5471	0.10967187109232501	NO	-
164	ZINC02881122	2874	0.10962424306190802	NO	-
165	ZINC01110702	1194	0.10960723776109128	NO	-
166	ZINC02859728	2831	0.10957128956849309	NO	-
167	ZINC01059762	1070	0.10952254223255965	NO	-
168	ZINC04423993	5466	0.10949726468732948	NO	-
169	ZINC03854834	4432	0.10945460617591776	NO	-
170	ZINC03225716	3193	0.10940346600108852	NO	-
171	ZINC00985242	959	0.1093755756829451	NO	-
172	ZINC03852787	4344	0.10930678551151127	NO	-
173	ZINC02932474	2916	0.1093033217276266	NO	-
174	ZINC01077650	1122	0.10930154058186602	NO	-
175	ZINC02973625	2980	0.10921411339873043	NO	-
176	ZINC03022020	3008	0.10916585817568474	NO	-
177	ZINC03906626	4843	0.10914587684885056	NO	-
178	ZINC04445643	5480	0.10913415271150363	NO	-
179	ZINC04270367	5334	0.10911742135696545	NO	-
180	ZINC02096676	2000	0.10911569222145333	NO	-
181	ZINC01507644	1761	0.10909266220251775	NO	-
182	ZINC00683240	236	0.1090055209403959	NO	-
183	ZINC00985242	958	0.10897227680848633	NO	-
184	ZINC03819003	4248	0.10886445392021708	NO	-
185	ZINC03817896	4246	0.10884414297528033	NO	-
186	ZINC03819003	4250	0.10882452583095314	NO	-
187	ZINC01379030	1645	0.10877443326225389	NO	-
188	ZINC03820769	4260	0.10876833364429132	NO	-
189	ZINC03820769	4262	0.10876833364429132	NO	-
190	ZINC02836579	2762	0.1087226602258827	NO	-
191	ZINC00867750	602	0.10863404021130192	NO	-
192	ZINC03054133	3127	0.10862503550928113	NO	-
193	ZINC02928060	2914	0.1086108722168297	NO	-
194	ZINC03820769	4259	0.10855175740955637	NO	-
195	ZINC03054129	3126	0.10853474428225272	NO	-
196	ZINC02801994	2730	0.10849172869920072	NO	-
197	ZINC02469093	2338	0.10847856330689336	NO	-
198	ZINC00707444	282	0.108427117936318	NO	-
199	ZINC03977630	4997	0.10839078431011244	NO	-
200	ZINC01489195	1742	0.10835955387163779	NO	-
201	ZINC02416852	2267	0.10824504395425584	NO	-
202	ZINC01142804	1303	0.10822872826763286	NO	-
203	ZINC02794279	2700	0.10807144155196992	NO	-
204	ZINC00867750	601	0.10805864011623086	NO	-
205	ZINC03832353	42	0.10804630543703318	YES	7
206	ZINC00937639	871	0.10799950804654244	NO	-
207	ZINC01151652	1330	0.1079734067908496	NO	-
208	ZINC00990793	977	0.10789251578426635	NO	-
209	ZINC00917733	825	0.10785557380390123	NO	-
210	ZINC00642501	100	0.10779401831424226	NO	-
211	ZINC03857649	4514	0.10773753366556703	NO	-
212	ZINC03031204	3065	0.10767016849433292	NO	-
213	ZINC03023820	3042	0.10755568217448255	NO	-
214	ZINC02856006	2817	0.10754527062481006	NO	-
215	ZINC00813373	465	0.1074803183241575	NO	-
216	ZINC03024179	3044	0.10746867733045425	NO	-
217	ZINC02617859	2392	0.10745529961407303	NO	-
218	ZINC04194239	5252	0.107439131184599	NO	-
219	ZINC02748038	2642	0.10733707573611306	NO	-
220	ZINC01151652	1331	0.10726644391844044	NO	-
221	ZINC00640347	95	0.1072370417132527	NO	-
222	ZINC03173559	3166	0.10723340537409874	NO	-
223	ZINC04304634	5362	0.10723126413188261	NO	-
224	ZINC00818877	482	0.10721279608889124	NO	-
225	ZINC02757082	2653	0.10716798004044546	NO	-
226	ZINC00789444	393	0.10715153240283978	NO	-
227	ZINC03024419	3046	0.10712661961393402	NO	-
228	ZINC01549595	1779	0.10701979793598926	NO	-
229	ZINC03854102	4403	0.10701557588802005	NO	-
230	ZINC01066016	1088	0.10699172695455635	NO	-
231	ZINC00773340	331	0.10698583253922941	NO	-
232	ZINC01342485	1576	0.10693498040576781	NO	-
233	ZINC00893688	761	0.10692535008344228	NO	-
234	ZINC00893688	762	0.10692535008344228	NO	-
235	ZINC03023409	3037	0.1068912557399686	NO	-
236	ZINC01250065	1446	0.10684245614883624	NO	-
237	ZINC00660150	129	0.10681481910747634	NO	-
238	ZINC01061308	1073	0.10678188768495367	NO	-
239	ZINC03618763	4147	0.10676424096793727	NO	-
240	ZINC02219026	2092	0.10675448067182838	NO	-
241	ZINC00806070	441	0.10674677861287896	NO	-
242	ZINC04467756	5540	0.10667664959787582	NO	-
243	ZINC00683287	241	0.10665902259368601	NO	-
244	ZINC03854967	4452	0.10660429842643467	NO	-
245	ZINC00687841	249	0.10654173370684261	NO	-
246	ZINC02630451	2432	0.106541289212412	NO	-
247	ZINC01075414	1116	0.10651148034813009	NO	-
248	ZINC01029732	1024	0.10650147382770914	NO	-
249	ZINC02873674	2849	0.10632121665870807	NO	-
250	ZINC02051661	1982	0.1063116449668807	NO	-
251	ZINC03940602	4855	0.10627122180898342	NO	-
252	ZINC01049380	1055	0.10625608768254224	NO	-
253	ZINC02337503	2208	0.1062222826232924	NO	-
254	ZINC01379038	1649	0.10621304838464049	NO	-
255	ZINC00683219	234	0.10618591065780268	NO	-
256	ZINC01338890	1567	0.10617576646315904	NO	-
257	ZINC03362975	3439	0.10613553051452569	NO	-
258	ZINC00630910	72	0.10610993534258609	NO	-
259	ZINC03820769	4261	0.10607965507041978	NO	-
260	ZINC00563602	12	0.10607726041681784	NO	-
261	ZINC01513288	1768	0.10606104233172015	NO	-
262	ZINC03851334	4310	0.1060492992798607	NO	-
263	ZINC03022277	3018	0.10598914977102467	NO	-
264	ZINC04087028	5164	0.10598005866858075	NO	-
265	ZINC00794467	403	0.10595566753729531	NO	-
266	ZINC01379091	1667	0.10590694776607079	NO	-
267	ZINC00812081	459	0.10589595547346457	NO	-
268	ZINC03189745	3174	0.1057506820210108	NO	-
269	ZINC03983158	5034	0.10572157151001761	NO	-
270	ZINC03834086	35	0.10572140889533697	YES	6
271	ZINC02590342	2377	0.1057151194819702	NO	-
272	ZINC04053560	5151	0.10564761219765825	NO	-
273	ZINC01072701	1105	0.10564354847645877	NO	-
274	ZINC03854841	4434	0.10562664161489974	NO	-
275	ZINC03257379	3253	0.1056119072613114	NO	-
276	ZINC03889998	4789	0.1055665939945168	NO	-
277	ZINC01324748	1533	0.1055419271761921	NO	-
278	ZINC02713734	2571	0.10554126027420901	NO	-
279	ZINC00812071	458	0.10552123129718072	NO	-
280	ZINC00904559	777	0.1054382320293815	NO	-
281	ZINC00687837	248	0.1053837825621151	NO	-
282	ZINC00683237	235	0.10537247943902239	NO	-
283	ZINC01430090	1695	0.10535775741220539	NO	-
284	ZINC03570040	3982	0.10535494498501023	NO	-
285	ZINC04087023	5163	0.1053077802643325	NO	-
286	ZINC01067374	1091	0.10524403952985535	NO	-
287	ZINC03022368	3019	0.10515680906652897	NO	-
288	ZINC01142404	1297	0.10511274101475507	NO	-
289	ZINC02645556	2483	0.10510196167832166	NO	-
290	ZINC03832343	46	0.10506553447362307	YES	7
291	ZINC03971397	4928	0.10505039615313837	NO	-
292	ZINC02241524	2116	0.1050042498568913	NO	-
293	ZINC03854842	4435	0.10488860747904866	NO	-
294	ZINC04046678	5148	0.10483815567817033	NO	-
295	ZINC03618829	4148	0.10478982501976217	NO	-
296	ZINC03815377	39	0.10477468948702527	YES	7
297	ZINC03346625	3401	0.10476216508904526	NO	-
298	ZINC02450498	2317	0.10474269304639931	NO	-
299	ZINC01371464	1613	0.10473645855628858	NO	-
300	ZINC01006524	1005	0.10472289464330155	NO	-
301	ZINC03025376	3059	0.10463480147670234	NO	-
302	ZINC04003614	5109	0.10459336415526464	NO	-
303	ZINC00780020	367	0.10458380957937144	NO	-
304	ZINC03243444	3225	0.10457600299095367	NO	-
305	ZINC02636069	2454	0.10453230830107328	NO	-
306	ZINC03356332	3419	0.10439262948697682	NO	-
307	ZINC00904560	778	0.10436245998608748	NO	-
308	ZINC01196760	1395	0.10435272640949231	NO	-
309	ZINC00809586	450	0.10431324467501915	NO	-
310	ZINC04166901	5219	0.10428018775889022	NO	-
311	ZINC03419240	3519	0.10427300553392921	NO	-
312	ZINC01736686	1805	0.1042544529333993	NO	-
313	ZINC01355573	1588	0.10417408321094983	NO	-
314	ZINC02227541	2103	0.10410794095367178	NO	-
315	ZINC04082791	5160	0.10408968984174677	NO	-
316	ZINC03815543	52	0.10404244663059682	YES	9
317	ZINC00676471	199	0.1040252893867566	NO	-
318	ZINC03890127	4794	0.10401565969341647	NO	-
319	ZINC03618861	4150	0.10397121510667605	NO	-
320	ZINC04439741	5474	0.10396146380910752	NO	-
321	ZINC01324757	1539	0.10396021596782368	NO	-
322	ZINC03988886	5062	0.10395375901716104	NO	-
323	ZINC00928948	847	0.10393887612144352	NO	-
324	ZINC01166415	1346	0.10392892947948308	NO	-
325	ZINC04467768	5542	0.10387241790266413	NO	-
326	ZINC03418885	3518	0.10381191826233284	NO	-
327	ZINC00843787	520	0.10378294275859609	NO	-
328	ZINC00795363	412	0.10373110149060712	NO	-
329	ZINC01379007	1640	0.10371011804487687	NO	-
330	ZINC04595745	5657	0.10370984174766765	NO	-
331	ZINC02883223	2880	0.10370681692192375	NO	-
332	ZINC00814025	467	0.10361804926836705	NO	-
333	ZINC00843787	521	0.10358089535934015	NO	-
334	ZINC03971536	4932	0.10355541480196111	NO	-
335	ZINC03991954	5066	0.10354085656685826	NO	-
336	ZINC02402679	2248	0.10350830354964403	NO	-
337	ZINC00991015	978	0.10349716625771259	NO	-
338	ZINC03890127	4795	0.1034674920860552	NO	-
339	ZINC03938330	4853	0.10339400267860431	NO	-
340	ZINC03559804	3962	0.10336360741792137	NO	-
341	ZINC01099429	1173	0.10336038308494191	NO	-
342	ZINC03851705	4323	0.1033525302944403	NO	-
343	ZINC04465236	5511	0.1033525302944403	NO	-
344	ZINC03567659	3974	0.10331955068614838	NO	-
345	ZINC03023388	3034	0.10328419515615114	NO	-
346	ZINC03975148	4974	0.10317988969171704	NO	-
347	ZINC01379099	1669	0.10317082560997022	NO	-
348	ZINC00986498	968	0.10308964545814228	NO	-
349	ZINC03817333	4244	0.1030730400526191	NO	-
350	ZINC00774503	348	0.1030185865875783	NO	-
351	ZINC03494606	3776	0.10300770999199305	NO	-
352	ZINC01989795	1970	0.10295253336417191	NO	-
353	ZINC02747705	2641	0.10295156096701949	NO	-
354	ZINC00780019	366	0.10293521907484074	NO	-
355	ZINC03867293	4641	0.10291026397265043	NO	-
356	ZINC00825606	493	0.10289022182942717	NO	-
357	ZINC03250822	3248	0.10286829934358528	NO	-
358	ZINC03189744	3173	0.10286216113644617	NO	-
359	ZINC03987718	5053	0.10283858112287846	NO	-
360	ZINC00937553	868	0.1028177445601329	NO	-
361	ZINC02051663	1983	0.10279633940480186	NO	-
362	ZINC03304632	3333	0.10275782200641279	NO	-
363	ZINC01324756	1538	0.10275159517917265	NO	-
364	ZINC01379033	1646	0.10272591873480037	NO	-
365	ZINC03569893	3980	0.10267574384124983	NO	-
366	ZINC04156340	5204	0.10267234096246712	NO	-
367	ZINC04134722	5190	0.10266976823682733	NO	-
368	ZINC01282196	1488	0.1026550130102896	NO	-
369	ZINC01503649	1759	0.1026434286143503	NO	-
370	ZINC02685277	2546	0.10259994730801958	NO	-
371	ZINC03025417	3060	0.10258045436394565	NO	-
372	ZINC02415379	2263	0.10252855011686887	NO	-
373	ZINC00982626	941	0.10252703411423994	NO	-
374	ZINC02335783	2205	0.1025123701102946	NO	-
375	ZINC01324749	1534	0.10247978821058956	NO	-
376	ZINC00886679	729	0.1024109507572252	NO	-
377	ZINC03023827	3043	0.10238991912247936	NO	-
378	ZINC03192065	3179	0.10237713096560155	NO	-
379	ZINC03649982	4202	0.1022799457671397	NO	-
380	ZINC00589274	19	0.10221402426743564	NO	-
381	ZINC02223051	2099	0.10220009712578479	NO	-
382	ZINC01161865	1340	0.10215856250030804	NO	-
383	ZINC00855890	550	0.10214407059381028	NO	-
384	ZINC03857260	4493	0.10212142350061382	NO	-
385	ZINC04464258	5490	0.10212142350061382	NO	-
386	ZINC03857956	4528	0.10210271142740841	NO	-
387	ZINC04469618	5557	0.10210271142740841	NO	-
388	ZINC03983098	5020	0.1021016987974643	NO	-
389	ZINC02223050	2098	0.10207777144629146	NO	-
390	ZINC01537573	1775	0.10207055903460148	NO	-
391	ZINC01508700	1763	0.10203612687765139	NO	-
392	ZINC03987483	5048	0.10198961424391048	NO	-
393	ZINC01415045	1681	0.10196392074535357	NO	-
394	ZINC02868739	2839	0.1019319791123935	NO	-
395	ZINC04598434	5659	0.10193196812889656	NO	-
396	ZINC04414812	5456	0.10192284222662311	NO	-
397	ZINC03054209	3128	0.10189437689351101	NO	-
398	ZINC00866236	591	0.10188257041733685	NO	-
399	ZINC03975149	4975	0.10180940917753399	NO	-
400	ZINC03618834	4149	0.10180490524237643	NO	-
401	ZINC03987719	5054	0.10178953411175831	NO	-
402	ZINC03054032	3125	0.1017829124127956	NO	-
403	ZINC01161864	1339	0.10176606528190169	NO	-
404	ZINC04417798	5458	0.10176282362542398	NO	-
405	ZINC00812069	457	0.10174165738521322	NO	-
406	ZINC02245008	2120	0.10171384771101893	NO	-
407	ZINC00674336	177	0.10170192733180759	NO	-
408	ZINC03371725	3459	0.10169601752289639	NO	-
409	ZINC00806557	447	0.10169266231771756	NO	-
410	ZINC02662787	2534	0.10168096190841736	NO	-
411	ZINC03939399	4854	0.10167859003716191	NO	-
412	ZINC03987395	5046	0.1016497563147081	NO	-
413	ZINC02859293	2830	0.10164611382539579	NO	-
414	ZINC03418883	3517	0.10164071217762544	NO	-
415	ZINC00893688	760	0.10163000913662511	NO	-
416	ZINC04529511	5650	0.1016069494348583	NO	-
417	ZINC03629382	4156	0.10159994745648636	NO	-
418	ZINC00959968	919	0.10157837550111658	NO	-
419	ZINC03991955	5067	0.10157477522485227	NO	-
420	ZINC03354610	3416	0.1015539893594651	NO	-
421	ZINC03867293	4640	0.10155214274962465	NO	-
422	ZINC02840825	2770	0.10153958656928283	NO	-
423	ZINC03854103	4404	0.10153134594024052	NO	-
424	ZINC01379035	1647	0.10150843731973273	NO	-
425	ZINC02773087	2681	0.10149561908985817	NO	-
426	ZINC03819153	4252	0.1014794139073971	NO	-
427	ZINC02715007	2573	0.10147863431078914	NO	-
428	ZINC03024523	3055	0.10147816628749533	NO	-
429	ZINC01189372	1387	0.10147006263125634	NO	-
430	ZINC01123511	1235	0.10140992686897617	NO	-
431	ZINC03854104	4405	0.10140804371830008	NO	-
432	ZINC01172818	1354	0.1014055200002875	NO	-
433	ZINC00873579	643	0.10133788092108592	NO	-
434	ZINC01338892	1568	0.10133554821819712	NO	-
435	ZINC03469935	3711	0.10127890329979862	NO	-
436	ZINC01196750	1394	0.10127100221797462	NO	-
437	ZINC04087056	5166	0.10126567784420183	NO	-
438	ZINC03858118	4538	0.1012540629600149	NO	-
439	ZINC04469827	5561	0.1012540629600149	NO	-
440	ZINC00849001	524	0.10123056238352669	NO	-
441	ZINC04357698	5412	0.10122497921410831	NO	-
442	ZINC01196156	1393	0.10120102871984589	NO	-
443	ZINC03815351	44	0.10119973906496531	YES	7
444	ZINC03083799	3143	0.10119828386065083	NO	-
445	ZINC02999012	2997	0.10116251697380334	NO	-
446	ZINC00692896	257	0.10110005547970753	NO	-
447	ZINC01905494	1874	0.1010856412933345	NO	-
448	ZINC01162075	1341	0.10107076211277323	NO	-
449	ZINC03032339	3077	0.10105943110498684	NO	-
450	ZINC03920778	4845	0.10104021702130844	NO	-
451	ZINC03631940	4185	0.10096928916061437	NO	-
452	ZINC03500518	3800	0.10093699829395027	NO	-
453	ZINC03022033	3009	0.10093115125429075	NO	-
454	ZINC01209383	1404	0.10092848265165617	NO	-
455	ZINC03868614	4740	0.10092724127896881	NO	-
456	ZINC03971393	4926	0.10084290399133491	NO	-
457	ZINC03192063	3178	0.10081713930866637	NO	-
458	ZINC02773087	2682	0.10081532204533232	NO	-
459	ZINC02773087	2683	0.10081532204533232	NO	-
460	ZINC02421760	2276	0.10080688921830738	NO	-
461	ZINC00839433	514	0.10074126837225877	NO	-
462	ZINC03020942	3005	0.10074100774146164	NO	-
463	ZINC03645881	4196	0.10074078812783252	NO	-
464	ZINC01040194	1035	0.10072252784102559	NO	-
465	ZINC04087042	5165	0.10069883640887994	NO	-
466	ZINC04167282	5220	0.10069366612683407	NO	-
467	ZINC02330566	2196	0.10065985525297283	NO	-
468	ZINC00839433	515	0.10065503105583544	NO	-
469	ZINC00839433	516	0.10065503105583544	NO	-
470	ZINC02634353	2446	0.10065109996212937	NO	-
471	ZINC03983159	5035	0.10058551461216479	NO	-
472	ZINC02883502	2882	0.10058221891756193	NO	-
473	ZINC01378917	1629	0.10057802613104137	NO	-
474	ZINC03022863	3024	0.10055885642961587	NO	-
475	ZINC00933542	861	0.10052687534608266	NO	-
476	ZINC03817331	4243	0.10051414252414102	NO	-
477	ZINC03105223	3156	0.10049793405346232	NO	-
478	ZINC00852463	538	0.10048148484554413	NO	-
479	ZINC01144591	1314	0.10045189458994953	NO	-
480	ZINC01001189	993	0.10043963587114614	NO	-
481	ZINC03097241	3154	0.10043705728776325	NO	-
482	ZINC00687810	247	0.10043671806757778	NO	-
483	ZINC02291969	2147	0.10040710754854419	NO	-
484	ZINC01049608	1057	0.10039822682384637	NO	-
485	ZINC02330568	2197	0.10036703184862661	NO	-
486	ZINC03032341	3078	0.10035708281678747	NO	-
487	ZINC03975150	4976	0.10033826734651202	NO	-
488	ZINC03234912	3209	0.10033496952042545	NO	-
489	ZINC01324754	1537	0.10033025800382706	NO	-
490	ZINC01006523	1004	0.10028305794194238	NO	-
491	ZINC03567527	3973	0.10028212294666564	NO	-
492	ZINC01378921	1632	0.10025231671840268	NO	-
493	ZINC01378909	1628	0.10024959040205661	NO	-
494	ZINC00814048	472	0.1002138278993633	NO	-
495	ZINC02748766	2643	0.10019361452811398	NO	-
496	ZINC02879625	2871	0.1001807068942983	NO	-
497	ZINC00969310	927	0.10010943317754627	NO	-
498	ZINC02772831	2677	0.10008085562139427	NO	-
499	ZINC00801503	426	0.10006061216445755	NO	-
500	ZINC03971399	4929	0.10005968458896315	NO	-
501	ZINC03577527	3995	0.10005177074588825	NO	-
502	ZINC00960061	923	0.10003979317634279	NO	-
503	ZINC03975151	4977	0.10000872509929129	NO	-
504	ZINC03971551	4939	0.09998784189104432	NO	-
505	ZINC03242820	3223	0.09996492118875665	NO	-
506	ZINC01378893	1627	0.09995267641557648	NO	-
507	ZINC02746289	2638	0.09993556295543814	NO	-
508	ZINC01411754	1679	0.0999045570334805	NO	-
509	ZINC01139192	1287	0.09990360293034774	NO	-
510	ZINC00781740	374	0.09982057542029589	NO	-
511	ZINC01470757	1719	0.09980774889905902	NO	-
512	ZINC03533815	3925	0.09980366980956419	NO	-
513	ZINC03032346	3079	0.09979164691115638	NO	-
514	ZINC01133856	1273	0.09976805111280947	NO	-
515	ZINC02117352	2010	0.09976076533542687	NO	-
516	ZINC02734690	2623	0.099756915384224	NO	-
517	ZINC02973501	2979	0.09973285695562546	NO	-
518	ZINC01376049	1617	0.09971726362612632	NO	-
519	ZINC02423123	2278	0.09971599437047723	NO	-
520	ZINC03618969	4151	0.0997016933218799	NO	-
521	ZINC00860686	568	0.09969062228106557	NO	-
522	ZINC00804266	433	0.09967147579880177	NO	-
523	ZINC03550400	3949	0.0996456416192298	NO	-
524	ZINC04329708	5401	0.09961788472585151	NO	-
525	ZINC03500516	3799	0.09959914904385264	NO	-
526	ZINC00987298	973	0.09958432399512611	NO	-
527	ZINC02637241	2462	0.09957552593696506	NO	-
528	ZINC00917699	821	0.0995646809449583	NO	-
529	ZINC02971621	2971	0.09956436578648087	NO	-
530	ZINC02350611	2212	0.09956067853926674	NO	-
531	ZINC00631142	74	0.09951343273960009	NO	-
532	ZINC00987726	976	0.0994913435521778	NO	-
533	ZINC00672062	156	0.09947221616127208	NO	-
534	ZINC03868614	4739	0.09944388324677679	NO	-
535	ZINC01363980	1596	0.09939571255293253	NO	-
536	ZINC03022917	3026	0.09937842233734762	NO	-
537	ZINC01290802	1515	0.09936603578309827	NO	-
538	ZINC01111017	1195	0.09934318008877699	NO	-
539	ZINC00694072	263	0.09932946203076402	NO	-
540	ZINC00809582	449	0.09931423637952408	NO	-
541	ZINC01324759	1540	0.09930902680814242	NO	-
542	ZINC00729004	312	0.09927350168239676	NO	-
543	ZINC02975390	2981	0.09925220635347846	NO	-
544	ZINC03022919	3027	0.09922218142511006	NO	-
545	ZINC03971538	4934	0.09920867243042487	NO	-
546	ZINC03975193	4978	0.09919290439790948	NO	-
547	ZINC00873988	653	0.09916430512933523	NO	-
548	ZINC01074723	1111	0.09915294243115938	NO	-
549	ZINC01927636	1902	0.09914473369921904	NO	-
550	ZINC03684852	4222	0.09914217754160769	NO	-
551	ZINC02881737	2876	0.09912792460857947	NO	-
552	ZINC03363254	3440	0.0991181820217701	NO	-
553	ZINC04145011	5199	0.09910945918945974	NO	-
554	ZINC04158153	5206	0.09910127592591635	NO	-
555	ZINC02938449	2917	0.09906810992287905	NO	-
556	ZINC00959817	916	0.09904346886040812	NO	-
557	ZINC01151652	1329	0.09900779132437584	NO	-
558	ZINC01074919	1112	0.09900226991945953	NO	-
559	ZINC01324849	1543	0.09900045874710887	NO	-
560	ZINC01470753	1718	0.09899827948427442	NO	-
561	ZINC01102351	1175	0.09897579441375674	NO	-
562	ZINC00959817	917	0.09896613267917914	NO	-
563	ZINC02218084	2091	0.09894564283202067	NO	-
564	ZINC03983036	5017	0.09892569218528727	NO	-
565	ZINC02971846	2973	0.09892320152200455	NO	-
566	ZINC02219753	2094	0.09891670048227737	NO	-
567	ZINC04465127	5506	0.09891301665437083	NO	-
568	ZINC01376054	1619	0.09889195706361414	NO	-
569	ZINC01132311	1267	0.09886166551961595	NO	-
570	ZINC03931115	4852	0.09885969926621078	NO	-
571	ZINC03433174	3541	0.09885330825212184	NO	-
572	ZINC00645775	109	0.09882836105313343	NO	-
573	ZINC01376058	1622	0.09882814123847851	NO	-
574	ZINC03618074	4144	0.09882416672088437	NO	-
575	ZINC03031205	3066	0.09882259182550521	NO	-
576	ZINC01376047	1616	0.09881064076976194	NO	-
577	ZINC03515884	3877	0.09879382661120546	NO	-
578	ZINC03229899	3198	0.09877335781149044	NO	-
579	ZINC00959817	915	0.09874885625219691	NO	-
580	ZINC03854164	4410	0.09873479755401836	NO	-
581	ZINC03508700	3868	0.0987234584295915	NO	-
582	ZINC03024188	3045	0.0987114868260075	NO	-
583	ZINC03330506	3373	0.09869386588556461	NO	-
584	ZINC03855241	4466	0.09868261416901625	NO	-
585	ZINC01061706	1075	0.09861372089467628	NO	-
586	ZINC03439632	3559	0.09861341432763292	NO	-
587	ZINC02718977	2582	0.098611312843842	NO	-
588	ZINC01074660	1110	0.09857069925050378	NO	-
589	ZINC01060865	1072	0.09854568719720333	NO	-
590	ZINC02141326	2026	0.0985058191470997	NO	-
591	ZINC03550477	3950	0.09850467142722232	NO	-
592	ZINC04492976	5616	0.09848176270119308	NO	-
593	ZINC03525039	3908	0.09846885771630942	NO	-
594	ZINC03287929	3306	0.09843208814587821	NO	-
595	ZINC03024429	3049	0.09841483067747701	NO	-
596	ZINC01169816	1352	0.09840011228925649	NO	-
597	ZINC04620192	5679	0.09839898362978843	NO	-
598	ZINC02315954	2169	0.09839470948977101	NO	-
599	ZINC04077727	5158	0.0983647527414449	NO	-
600	ZINC00781739	373	0.09835863910237888	NO	-
601	ZINC01174894	1356	0.09833947738427666	NO	-
602	ZINC01371923	1615	0.09832553280597911	NO	-
603	ZINC04158153	5207	0.09831668934810198	NO	-
604	ZINC03359496	3430	0.0983015427980848	NO	-
605	ZINC03983106	5025	0.09829656053946054	NO	-
606	ZINC00987725	975	0.09828171892645998	NO	-
607	ZINC04192259	5249	0.09827095110933654	NO	-
608	ZINC01113134	1210	0.0982503151154386	NO	-
609	ZINC04005063	5117	0.09824855191292677	NO	-
610	ZINC01061757	1076	0.09824192158799215	NO	-
611	ZINC02417315	2268	0.09823880136995382	NO	-
612	ZINC03832342	47	0.09818611854947296	YES	7
613	ZINC03234083	3206	0.09816157122764947	NO	-
614	ZINC02449086	2313	0.09813528946509334	NO	-
615	ZINC02337444	2207	0.09809196154246663	NO	-
616	ZINC03857423	4507	0.09803572158335777	NO	-
617	ZINC04317320	5390	0.09802253435402715	NO	-
618	ZINC00812085	460	0.0980190244278731	NO	-
619	ZINC00786476	382	0.09801001322741193	NO	-
620	ZINC04005066	5118	0.09797767743957643	NO	-
621	ZINC03567340	3971	0.09796538822518647	NO	-
622	ZINC04467765	5541	0.09794117177532553	NO	-
623	ZINC03022914	3025	0.09791699100858604	NO	-
624	ZINC03987482	5047	0.0978998427935358	NO	-
625	ZINC02718815	2578	0.09788883904120811	NO	-
626	ZINC03815354	64	0.09786859199757589	YES	12
627	ZINC00802348	429	0.09786728199605182	NO	-
628	ZINC01022087	1014	0.09784287129423666	NO	-
629	ZINC04317324	5393	0.09782004129780736	NO	-
630	ZINC03388841	3476	0.09779229077762717	NO	-
631	ZINC01132314	1268	0.09778725630450995	NO	-
632	ZINC00706280	277	0.09776295943748213	NO	-
633	ZINC03815391	45	0.0977467505494786	YES	7
634	ZINC04486987	5590	0.09773449530841584	NO	-
635	ZINC03024420	3047	0.09772518212315869	NO	-
636	ZINC02849817	2788	0.09771614681629127	NO	-
637	ZINC03023391	3035	0.09770077369945611	NO	-
638	ZINC03971540	4935	0.09768482375228774	NO	-
639	ZINC00920497	830	0.09766632964677957	NO	-
640	ZINC03684852	4221	0.09764041107077233	NO	-
641	ZINC03557356	3954	0.09762067822800713	NO	-
642	ZINC03031713	3073	0.09755325439635518	NO	-
643	ZINC01609268	43	0.09755180591680344	YES	7
644	ZINC03024431	3050	0.0975479501506538	NO	-
645	ZINC03450469	3580	0.09754222869910377	NO	-
646	ZINC03549813	3948	0.09753219955413842	NO	-
647	ZINC00958579	912	0.09752244626315096	NO	-
648	ZINC04145011	5198	0.09752183008451706	NO	-
649	ZINC00858475	562	0.09751949468714317	NO	-
650	ZINC00958578	911	0.09751566797065389	NO	-
651	ZINC03855241	4465	0.09750142302597826	NO	-
652	ZINC03412636	3511	0.09745364522052526	NO	-
653	ZINC03971545	4937	0.09745020151346305	NO	-
654	ZINC03834101	37	0.0974402252492479	YES	6
655	ZINC03977315	4992	0.09743877548143764	NO	-
656	ZINC03630187	4160	0.09743277259923502	NO	-
657	ZINC04158153	5205	0.09741106483010943	NO	-
658	ZINC00676470	198	0.09736531017654904	NO	-
659	ZINC03289813	3307	0.09734762053446126	NO	-
660	ZINC00806139	443	0.09734602778754473	NO	-
661	ZINC00676682	204	0.09734445334351728	NO	-
662	ZINC01074630	1109	0.09733374904077996	NO	-
663	ZINC03043737	3104	0.09731231509011112	NO	-
664	ZINC00840866	518	0.09729464435780072	NO	-
665	ZINC03992848	5078	0.09729168435591308	NO	-
666	ZINC03969566	4902	0.09728162501168075	NO	-
667	ZINC03608437	4139	0.09727870554108746	NO	-
668	ZINC00971036	930	0.09726897951208716	NO	-
669	ZINC03971548	4938	0.09725216509450609	NO	-
670	ZINC04192872	5250	0.09721895980052181	NO	-
671	ZINC03977316	4993	0.09720859635278904	NO	-
672	ZINC00729003	311	0.09719279299996245	NO	-
673	ZINC03444045	3568	0.09718696980641683	NO	-
674	ZINC03889445	4770	0.09716005148835237	NO	-
675	ZINC00952006	898	0.09715875011622985	NO	-
676	ZINC03454186	3595	0.0971412351840371	NO	-
677	ZINC01282194	1485	0.09708798187725638	NO	-
678	ZINC00985669	961	0.09708393999848029	NO	-
679	ZINC01353330	1586	0.0970827675579311	NO	-
680	ZINC00809712	451	0.0970734488421287	NO	-
681	ZINC00673765	171	0.09703705198887849	NO	-
682	ZINC02776494	2688	0.09701765680297073	NO	-
683	ZINC03980686	5004	0.09701063505691014	NO	-
684	ZINC00630900	70	0.09699283897042495	NO	-
685	ZINC02718977	2583	0.09699224407095282	NO	-
686	ZINC02718977	2584	0.09699224407095282	NO	-
687	ZINC02005039	1974	0.0969111496426835	NO	-
688	ZINC00680505	228	0.09690233719163871	NO	-
689	ZINC03024496	3054	0.09688143685933118	NO	-
690	ZINC00921697	832	0.09686333643839488	NO	-
691	ZINC03580583	4011	0.09685999351704963	NO	-
692	ZINC03023690	3041	0.09685671847614148	NO	-
693	ZINC02940211	2920	0.09683732830002659	NO	-
694	ZINC03022989	3029	0.09683654290433004	NO	-
695	ZINC03582306	4012	0.09683489761828389	NO	-
696	ZINC02917473	2909	0.09682397283632123	NO	-
697	ZINC01172819	1355	0.09679648615166218	NO	-
698	ZINC00665571	139	0.09678349572746751	NO	-
699	ZINC02940212	2921	0.09677844125871224	NO	-
700	ZINC01066944	1090	0.09676977507475544	NO	-
701	ZINC03361085	3434	0.09676245935284919	NO	-
702	ZINC04131921	5186	0.0967592133911906	NO	-
703	ZINC01186386	1381	0.09675596110097236	NO	-
704	ZINC00802347	428	0.09675447769372175	NO	-
705	ZINC02874719	2853	0.09675165881739083	NO	-
706	ZINC02975446	2984	0.09675045225964587	NO	-
707	ZINC00673757	170	0.0967276212021449	NO	-
708	ZINC00838734	63	0.09671717936076901	YES	12
709	ZINC00630903	71	0.09670643874837456	NO	-
710	ZINC02112465	2006	0.09669256125750451	NO	-
711	ZINC00655965	123	0.09669158647241494	NO	-
712	ZINC02975391	2982	0.09668299696228519	NO	-
713	ZINC01330035	1557	0.09667356068440784	NO	-
714	ZINC03983108	5026	0.09666196124073657	NO	-
715	ZINC02341990	2210	0.09665999520627253	NO	-
716	ZINC01291432	1516	0.09663918217067878	NO	-
717	ZINC01110104	1192	0.09662935889622369	NO	-
718	ZINC01142551	1302	0.09660786899166574	NO	-
719	ZINC01142550	1301	0.09660635963848634	NO	-
720	ZINC00780524	368	0.09659820888723221	NO	-
721	ZINC01330056	1558	0.09655175864337068	NO	-
722	ZINC03854172	4412	0.09654618271293512	NO	-
723	ZINC02884292	2885	0.09654347759290227	NO	-
724	ZINC04087192	5168	0.0965353283057122	NO	-
725	ZINC04166425	5216	0.09652086639706361	NO	-
726	ZINC02849817	2786	0.09651479111072377	NO	-
727	ZINC03357918	3427	0.09650974783385331	NO	-
728	ZINC03854155	4409	0.09650928308080789	NO	-
729	ZINC02621366	2404	0.09648524017520667	NO	-
730	ZINC04317324	5391	0.09648427011340503	NO	-
731	ZINC03601432	4134	0.09648256124526342	NO	-
732	ZINC01324847	1542	0.09647350153856311	NO	-
733	ZINC04317320	5388	0.09647011318221442	NO	-
734	ZINC03890637	4809	0.096469473517381	NO	-
735	ZINC01186333	1379	0.09644905898703232	NO	-
736	ZINC04317320	5389	0.09642280472169358	NO	-
737	ZINC03819858	4254	0.09641545230129421	NO	-
738	ZINC01215569	1412	0.09640856765606558	NO	-
739	ZINC02960229	2945	0.09637375077269818	NO	-
740	ZINC01418847	1684	0.09636694583946082	NO	-
741	ZINC03819858	4253	0.09636630796512215	NO	-
742	ZINC02891039	2895	0.09636562520685123	NO	-
743	ZINC01338895	1569	0.09635773573042687	NO	-
744	ZINC03024428	3048	0.09634226620289231	NO	-
745	ZINC01415071	1682	0.09633757686373196	NO	-
746	ZINC01378943	1634	0.096298991536549	NO	-
747	ZINC01378966	1637	0.09629893797048335	NO	-
748	ZINC01137874	1284	0.09628445852365676	NO	-
749	ZINC01067866	1094	0.09624452563679994	NO	-
750	ZINC03047992	3115	0.096209099166731	NO	-
751	ZINC00736843	315	0.0962053163091295	NO	-
752	ZINC01128497	1261	0.09619344306003022	NO	-
753	ZINC01177713	1359	0.09618096894776706	NO	-
754	ZINC03536391	3930	0.0961692964738983	NO	-
755	ZINC03630104	4159	0.09616000722578809	NO	-
756	ZINC03595000	4073	0.0961583065648827	NO	-
757	ZINC02199827	2060	0.09615629084424891	NO	-
758	ZINC00908398	808	0.09612574764863385	NO	-
759	ZINC03855582	4473	0.09612459751209727	NO	-
760	ZINC04487838	5592	0.09607079664290842	NO	-
761	ZINC00904078	775	0.09606638278934339	NO	-
762	ZINC02972110	2977	0.09601578441064824	NO	-
763	ZINC02843323	2777	0.09600086755736151	NO	-
764	ZINC02843317	2775	0.09598104077252437	NO	-
765	ZINC04250015	5293	0.09593835362175468	NO	-
766	ZINC04145011	5197	0.09591622387285496	NO	-
767	ZINC03971542	4936	0.09591532034747224	NO	-
768	ZINC00806194	444	0.09590425616446491	NO	-
769	ZINC01665614	1804	0.09590300868420118	NO	-
770	ZINC03971395	4927	0.0958840080395709	NO	-
771	ZINC02627529	2417	0.09585131638854852	NO	-
772	ZINC01070380	1101	0.09584170953570721	NO	-
773	ZINC03854118	4407	0.0958377400572068	NO	-
774	ZINC03023397	3036	0.09583569771556166	NO	-
775	ZINC03857422	4506	0.09582489900688931	NO	-
776	ZINC03975194	4979	0.09582001088796688	NO	-
777	ZINC03851659	4317	0.09581646833208754	NO	-
778	ZINC01186387	1382	0.09580869547785091	NO	-
779	ZINC01634538	1790	0.09577804058192715	NO	-
780	ZINC02843319	2776	0.09575649796669755	NO	-
781	ZINC01012736	1010	0.09575428708252182	NO	-
782	ZINC02734691	2624	0.09574712040691266	NO	-
783	ZINC01749324	1809	0.09574152411833152	NO	-
784	ZINC03794864	4230	0.09573989333309425	NO	-
785	ZINC02720588	2592	0.09572636540071992	NO	-
786	ZINC04317324	5392	0.09571774826977139	NO	-
787	ZINC03957479	4866	0.09570469602684668	NO	-
788	ZINC01282197	1491	0.09570210570422193	NO	-
789	ZINC03975236	4983	0.09569104396453752	NO	-
790	ZINC03557354	3953	0.09568047049105045	NO	-
791	ZINC03854193	4413	0.09565034821614127	NO	-
792	ZINC03024432	3051	0.09564687578507718	NO	-
793	ZINC01496657	1753	0.095628653585545	NO	-
794	ZINC01186334	1380	0.09561295274030789	NO	-
795	ZINC04131921	5187	0.0955971121010571	NO	-
796	ZINC02853216	2807	0.0955929500938341	NO	-
797	ZINC00991020	979	0.09558979819032472	NO	-
798	ZINC02369394	2224	0.0955826916502158	NO	-
799	ZINC03851623	4315	0.09557887337589796	NO	-
800	ZINC00706280	278	0.09557269740394074	NO	-
801	ZINC03868700	4751	0.09556503422359347	NO	-
802	ZINC04466215	5533	0.09556503422359347	NO	-
803	ZINC04248749	5288	0.09555840093939527	NO	-
804	ZINC00920497	831	0.09555824237856975	NO	-
805	ZINC00905527	782	0.09554896227240711	NO	-
806	ZINC03853442	4381	0.09553832219808311	NO	-
807	ZINC01078166	1126	0.09553701175035903	NO	-
808	ZINC00804265	432	0.09550576568913845	NO	-
809	ZINC01192800	1391	0.0954991642492369	NO	-
810	ZINC03621402	4153	0.09549758947970217	NO	-
811	ZINC01282196	1489	0.09547580179616691	NO	-
812	ZINC01282196	1490	0.09547580179616691	NO	-
813	ZINC00814028	468	0.09546773035898536	NO	-
814	ZINC00993084	983	0.09546100140428837	NO	-
815	ZINC01040192	1034	0.09542891525004216	NO	-
816	ZINC00907347	787	0.09539689193292596	NO	-
817	ZINC03851662	4320	0.0953932706528766	NO	-
818	ZINC03851623	4316	0.09538613205254867	NO	-
819	ZINC03313875	3339	0.09538275962076355	NO	-
820	ZINC03363374	3441	0.09537424501819108	NO	-
821	ZINC02425212	2282	0.0953276796768183	NO	-
822	ZINC03519919	3891	0.095313366814977	NO	-
823	ZINC02244620	2117	0.09530611855278931	NO	-
824	ZINC03349776	3407	0.09529052271605855	NO	-
825	ZINC02997916	2996	0.09529013695066092	NO	-
826	ZINC02408254	2253	0.09528086082050792	NO	-
827	ZINC00873585	644	0.09526697475679892	NO	-
828	ZINC01363983	1597	0.09522051384214422	NO	-
829	ZINC00924305	835	0.09521040329325473	NO	-
830	ZINC03480096	3745	0.0951960579647113	NO	-
831	ZINC01492724	1750	0.0951948253906131	NO	-
832	ZINC00959975	921	0.09510674827613964	NO	-
833	ZINC03263275	3270	0.09510339644823108	NO	-
834	ZINC03815323	48	0.0950648342438916	YES	7
835	ZINC01048613	1052	0.09506077552738056	NO	-
836	ZINC02235357	2112	0.09505625583494551	NO	-
837	ZINC03854171	4411	0.0950538724232312	NO	-
838	ZINC01049577	1056	0.0950481593127723	NO	-
839	ZINC03517639	3880	0.09504240523467888	NO	-
840	ZINC01247169	1438	0.09503978916010365	NO	-
841	ZINC00643256	104	0.09498578893945277	NO	-
842	ZINC00806071	442	0.09495868275097409	NO	-
843	ZINC04225151	5264	0.09494723480645706	NO	-
844	ZINC00674446	179	0.09493691476228798	NO	-
845	ZINC03533886	3927	0.09492076537984849	NO	-
846	ZINC01379089	1665	0.0949180626820583	NO	-
847	ZINC00676451	197	0.09489387559693656	NO	-
848	ZINC03265475	3273	0.09489080247650718	NO	-
849	ZINC00676473	200	0.09488986103336071	NO	-
850	ZINC02771948	2676	0.09487312726155153	NO	-
851	ZINC03868324	4714	0.09482680900359085	NO	-
852	ZINC03969146	4897	0.09481172437972132	NO	-
853	ZINC03975229	4981	0.09479002850989421	NO	-
854	ZINC01324852	1545	0.09478855661215993	NO	-
855	ZINC02416360	2266	0.09478663571171701	NO	-
856	ZINC02047503	69	0.09478091036191139	YES	12
857	ZINC02624930	2413	0.09477620024855718	NO	-
858	ZINC00863304	589	0.09473396679387498	NO	-
859	ZINC01737968	1806	0.09473084870507296	NO	-
860	ZINC00991021	980	0.09472768147332088	NO	-
861	ZINC01738116	1808	0.09472098361999746	NO	-
862	ZINC03461712	3634	0.09471674549193877	NO	-
863	ZINC03621476	4154	0.09470527424688835	NO	-
864	ZINC03649436	4201	0.09469585616279912	NO	-
865	ZINC03439629	3558	0.09467420943301572	NO	-
866	ZINC03337144	3387	0.09467270281577468	NO	-
867	ZINC00877523	681	0.09466449434787029	NO	-
868	ZINC01075364	1114	0.09465930911884118	NO	-
869	ZINC01177714	1360	0.09465859923474279	NO	-
870	ZINC03815288	65	0.09465517284568069	YES	12
871	ZINC00912049	812	0.0946456949318371	NO	-
872	ZINC03031614	3072	0.09462831040914614	NO	-
873	ZINC03851659	4318	0.09462786725746616	NO	-
874	ZINC04492976	5615	0.09461684977680947	NO	-
875	ZINC03779125	4226	0.09461028383826406	NO	-
876	ZINC00987299	974	0.09456445714786404	NO	-
877	ZINC01282194	1486	0.09455140104642391	NO	-
878	ZINC01282194	1487	0.09455140104642391	NO	-
879	ZINC00795192	408	0.09454810438612143	NO	-
880	ZINC04087093	5167	0.09448661776418019	NO	-
881	ZINC03022259	3013	0.09446418242592462	NO	-
882	ZINC04487830	5591	0.09446379329137425	NO	-
883	ZINC03889429	4769	0.09445558381120647	NO	-
884	ZINC00783982	376	0.09443233853409928	NO	-
885	ZINC01379028	1644	0.09440371680571047	NO	-
886	ZINC03855034	4455	0.09439809284085032	NO	-
887	ZINC01186750	1384	0.09438536321245872	NO	-
888	ZINC04225151	5265	0.09438281662052303	NO	-
889	ZINC01233948	1429	0.09437868376908057	NO	-
890	ZINC01192800	1390	0.09433978610472797	NO	-
891	ZINC03022129	3011	0.09430705559283264	NO	-
892	ZINC04225151	5266	0.09430258160728694	NO	-
893	ZINC02849817	2787	0.09430232908434129	NO	-
894	ZINC02849817	2789	0.09430232908434129	NO	-
895	ZINC03480603	3752	0.09428974293653533	NO	-
896	ZINC03494504	3771	0.09426619401186918	NO	-
897	ZINC03890646	4810	0.09423891010436086	NO	-
898	ZINC03025347	3057	0.09419323828388618	NO	-
899	ZINC02643081	2472	0.09418442262417422	NO	-
900	ZINC00736844	316	0.09416203199801579	NO	-
901	ZINC03786861	4228	0.09415990865576326	NO	-
902	ZINC01324850	1544	0.09414312153352958	NO	-
903	ZINC02954675	2934	0.09413970427389977	NO	-
904	ZINC00765697	323	0.09413689806576879	NO	-
905	ZINC02417667	2272	0.09413494217550483	NO	-
906	ZINC01107390	1181	0.09412573693950764	NO	-
907	ZINC02405397	2250	0.09411670639896731	NO	-
908	ZINC04241433	5284	0.09411571044822946	NO	-
909	ZINC03439644	3560	0.0941091258013552	NO	-
910	ZINC03051430	3120	0.0941060104615278	NO	-
911	ZINC04369997	5424	0.09409027510507074	NO	-
912	ZINC01112515	1207	0.09408365638704692	NO	-
913	ZINC03031440	3071	0.09408199941400117	NO	-
914	ZINC02809213	2742	0.09407057586203436	NO	-
915	ZINC04121610	5180	0.09406647064068073	NO	-
916	ZINC00659123	128	0.09405976825918227	NO	-
917	ZINC02825542	2747	0.09404791312189476	NO	-
918	ZINC02975392	2983	0.09401908420524567	NO	-
919	ZINC03619004	4152	0.09401824367785434	NO	-
920	ZINC02710359	2568	0.09401302880147314	NO	-
921	ZINC01414975	1680	0.09399350910936834	NO	-
922	ZINC00661584	133	0.09396271271177463	NO	-
923	ZINC03480607	3753	0.09395340186598468	NO	-
924	ZINC03253379	3250	0.09394822188911203	NO	-
925	ZINC03794872	4231	0.09394814593363995	NO	-
926	ZINC04038315	5144	0.09393744656440242	NO	-
927	ZINC04250015	5294	0.09393743712882473	NO	-
928	ZINC03987706	5051	0.09392866492941092	NO	-
929	ZINC02975448	2985	0.09392516109317955	NO	-
930	ZINC02972089	2976	0.09389599214453893	NO	-
931	ZINC02479174	2340	0.09386443251252219	NO	-
932	ZINC03854119	4408	0.09386346298022355	NO	-
933	ZINC00986261	967	0.09382119073346415	NO	-
934	ZINC00676681	203	0.09381775366945742	NO	-
935	ZINC02995153	2993	0.09381065123010088	NO	-
936	ZINC03987707	5052	0.09379571358064995	NO	-
937	ZINC00590964	22	0.09377589763803298	NO	-
938	ZINC02632496	2438	0.0937574939320637	NO	-
939	ZINC00873536	642	0.09375093521857285	NO	-
940	ZINC01145503	1316	0.09373599608505144	NO	-
941	ZINC00810142	455	0.09372851154644327	NO	-
942	ZINC02800231	2729	0.09372242771926405	NO	-
943	ZINC02809052	2740	0.09371707270238976	NO	-
944	ZINC03023146	3030	0.09371410203388565	NO	-
945	ZINC02112839	2007	0.09366082505016188	NO	-
946	ZINC03594999	4072	0.09365897936043455	NO	-
947	ZINC03787353	4229	0.09364293208654076	NO	-
948	ZINC00665520	138	0.09363166891598432	NO	-
949	ZINC03234868	3207	0.09362937520251867	NO	-
950	ZINC00766618	328	0.09362250693575445	NO	-
951	ZINC01075188	1113	0.0936044372626042	NO	-
952	ZINC03262140	3266	0.09358690637524708	NO	-
953	ZINC04091821	5172	0.09358316138451864	NO	-
954	ZINC01045468	1046	0.09356493762824167	NO	-
955	ZINC03975233	4982	0.09354335942874577	NO	-
956	ZINC00873773	646	0.09352594041797632	NO	-
957	ZINC03431966	3540	0.09350795588555563	NO	-
958	ZINC01330057	1559	0.09350663099710865	NO	-
959	ZINC03031150	3064	0.0934939521767777	NO	-
960	ZINC03851662	4319	0.09349369992999218	NO	-
961	ZINC00873605	645	0.09348639736600318	NO	-
962	ZINC02320555	2179	0.09345506192268946	NO	-
963	ZINC01329067	1550	0.09345311319133859	NO	-
964	ZINC01164595	1344	0.09345269748484389	NO	-
965	ZINC01181180	1369	0.09344631203170867	NO	-
966	ZINC03890297	4805	0.09343700062766178	NO	-
967	ZINC01379042	1652	0.09343053408601466	NO	-
968	ZINC00908047	798	0.09340567697702575	NO	-
969	ZINC04113176	5176	0.093397437709074	NO	-
970	ZINC00766622	330	0.09339641376754883	NO	-
971	ZINC02592454	2379	0.09338745615367085	NO	-
972	ZINC03684830	4220	0.09337112590439477	NO	-
973	ZINC00810042	454	0.09334145688536924	NO	-
974	ZINC00873799	648	0.09333255688923708	NO	-
975	ZINC00838285	508	0.0933297907901952	NO	-
976	ZINC04388666	5434	0.09332105504840996	NO	-
977	ZINC01324845	1541	0.09330122112946912	NO	-
978	ZINC03851303	4305	0.09329922034751947	NO	-
979	ZINC01066292	1089	0.09329868349824057	NO	-
980	ZINC03023161	3033	0.09328860797912994	NO	-
981	ZINC03500782	3811	0.09325471073476362	NO	-
982	ZINC00692656	254	0.09325291781992602	NO	-
983	ZINC01186749	1383	0.09324183706936531	NO	-
984	ZINC02614798	2385	0.09322823752023729	NO	-
985	ZINC03465539	3700	0.0932258463055609	NO	-
986	ZINC03974968	4967	0.09322275029462196	NO	-
987	ZINC03021862	3007	0.09321957601599114	NO	-
988	ZINC01379066	1660	0.09321230830209035	NO	-
989	ZINC03519979	3895	0.09318818916628722	NO	-
990	ZINC02409821	2256	0.09318525124294004	NO	-
991	ZINC03853634	4390	0.093173606066231	NO	-
992	ZINC03437880	3550	0.09315646087307215	NO	-
993	ZINC03993056	5086	0.09314237884226752	NO	-
994	ZINC03993053	5085	0.0931392798757443	NO	-
995	ZINC01905502	1875	0.09313278479716473	NO	-
996	ZINC03471596	3724	0.0931259359532122	NO	-
997	ZINC03949080	4864	0.09309615272503571	NO	-
998	ZINC01379040	1650	0.09308206639924861	NO	-
999	ZINC03550596	3951	0.09306558110913794	NO	-
1000	ZINC03807021	4236	0.09305723838186827	NO	-
1001	ZINC00903018	773	0.09304870057294452	NO	-
1002	ZINC01196859	1396	0.0930447336266319	NO	-
1003	ZINC01425452	1687	0.09303716231866878	NO	-
1004	ZINC03857198	4489	0.09303563740361352	NO	-
1005	ZINC02689531	2550	0.09303522195828857	NO	-
1006	ZINC03043520	3091	0.09303310236431697	NO	-
1007	ZINC03285188	3303	0.0930275146584135	NO	-
1008	ZINC03606916	4137	0.09300710308219431	NO	-
1009	ZINC02809051	2739	0.09299704214940473	NO	-
1010	ZINC01376056	1621	0.0929824740151152	NO	-
1011	ZINC02825540	2746	0.09295069597090447	NO	-
1012	ZINC02875341	2854	0.09294899854158871	NO	-
1013	ZINC03569797	3979	0.09292902579329902	NO	-
1014	ZINC03596844	4118	0.0929171902645603	NO	-
1015	ZINC00795194	409	0.09291405082680293	NO	-
1016	ZINC03262188	3268	0.09290767206732685	NO	-
1017	ZINC02879253	2869	0.09289871559055403	NO	-
1018	ZINC00664366	136	0.09289711632449568	NO	-
1019	ZINC03975228	4980	0.09286271789664963	NO	-
1020	ZINC03282934	3298	0.09283513441650415	NO	-
1021	ZINC01107389	1180	0.0928227086543484	NO	-
1022	ZINC02773030	2678	0.09277562765959813	NO	-
1023	ZINC04167370	5221	0.09276035869438096	NO	-
1024	ZINC03395680	3486	0.09275866106776803	NO	-
1025	ZINC02203385	2068	0.09273805681227776	NO	-
1026	ZINC02030188	1977	0.09271609683174652	NO	-
1027	ZINC02412779	2259	0.09271557617498481	NO	-
1028	ZINC03315163	3346	0.0927139438356745	NO	-
1029	ZINC02763412	2665	0.09271086344613849	NO	-
1030	ZINC02413212	2260	0.09269605434365367	NO	-
1031	ZINC01055473	1066	0.09268824045228567	NO	-
1032	ZINC01905506	1876	0.09268268823919924	NO	-
1033	ZINC04491838	5599	0.09266680615678627	NO	-
1034	ZINC02656076	2511	0.09263748369010301	NO	-
1035	ZINC03520004	3897	0.09263583012313122	NO	-
1036	ZINC01596779	1784	0.0926345957982893	NO	-
1037	ZINC03815299	72	0.09262760988242509	YES	12
1038	ZINC00674166	175	0.09260468912752562	NO	-
1039	ZINC01070199	1099	0.09260128090759397	NO	-
1040	ZINC00787312	388	0.09259802287290521	NO	-
1041	ZINC02845153	2779	0.09258980485020063	NO	-
1042	ZINC03926873	4846	0.09258921730471628	NO	-
1043	ZINC02650057	2498	0.09258325936733235	NO	-
1044	ZINC02206232	2077	0.09257891529645958	NO	-
1045	ZINC03500751	3810	0.09257068345847988	NO	-
1046	ZINC02588342	2373	0.09256262778809793	NO	-
1047	ZINC00674498	180	0.09255961880088304	NO	-
1048	ZINC03550660	3952	0.09255455260981686	NO	-
1049	ZINC03684830	4219	0.09253872435465801	NO	-
1050	ZINC01364530	1607	0.09253521052529365	NO	-
1051	ZINC01379058	1657	0.09253181182867097	NO	-
1052	ZINC01065819	1087	0.09251204466815902	NO	-
1053	ZINC04083323	5161	0.0925048711685351	NO	-
1054	ZINC02845153	2780	0.09247800103128319	NO	-
1055	ZINC02845153	2782	0.09247800103128319	NO	-
1056	ZINC00653495	120	0.09245048922966125	NO	-
1057	ZINC01071611	1104	0.0924465120487964	NO	-
1058	ZINC02868962	2840	0.09242555189531368	NO	-
1059	ZINC00636996	89	0.09242430638669205	NO	-
1060	ZINC03815390	50	0.09241752737402488	YES	7
1061	ZINC01773895	1815	0.09240295744920601	NO	-
1062	ZINC01379047	1655	0.0923894156529451	NO	-
1063	ZINC01134349	1276	0.09237885079041687	NO	-
1064	ZINC00781768	375	0.09236306240331041	NO	-
1065	ZINC03867617	4681	0.0923550124882223	NO	-
1066	ZINC01184047	1370	0.09234359548252509	NO	-
1067	ZINC01064513	1085	0.09233826455184077	NO	-
1068	ZINC03386279	3472	0.09233749612661638	NO	-
1069	ZINC03105569	3157	0.09232457614493966	NO	-
1070	ZINC04491838	5598	0.09228747554629971	NO	-
1071	ZINC03684719	4217	0.09227946716161572	NO	-
1072	ZINC03867404	4665	0.09227382701245075	NO	-
1073	ZINC03455412	3607	0.09225620575738332	NO	-
1074	ZINC02970347	2953	0.0922488298708301	NO	-
1075	ZINC03278804	3291	0.09224489277440519	NO	-
1076	ZINC00774582	349	0.09223520819741483	NO	-
1077	ZINC00883003	717	0.09223316560326313	NO	-
1078	ZINC03596842	4117	0.09222269351290502	NO	-
1079	ZINC04507231	5632	0.09221883835367227	NO	-
1080	ZINC03461348	3628	0.09220981286043105	NO	-
1081	ZINC00933347	860	0.09219611418120349	NO	-
1082	ZINC01906145	1877	0.09218795519216921	NO	-
1083	ZINC03272324	3281	0.09217528223241475	NO	-
1084	ZINC00903222	774	0.09216030240538818	NO	-
1085	ZINC03262086	3265	0.09214982469101614	NO	-
1086	ZINC04149287	5203	0.09214908465964351	NO	-
1087	ZINC01094195	1161	0.09214610293195302	NO	-
1088	ZINC03606916	4138	0.09214255481434766	NO	-
1089	ZINC03890135	4796	0.09214087176338627	NO	-
1090	ZINC03405360	3502	0.0921299760150303	NO	-
1091	ZINC01884291	1839	0.09211281814035861	NO	-
1092	ZINC03507250	3864	0.0921111647519251	NO	-
1093	ZINC04294240	5361	0.09209803297908413	NO	-
1094	ZINC01379075	1662	0.09205052312269459	NO	-
1095	ZINC01177863	1363	0.09203886348551202	NO	-
1096	ZINC02427526	2283	0.0920343878862869	NO	-
1097	ZINC00789440	392	0.09202414933286485	NO	-
1098	ZINC00784009	377	0.09199050873642728	NO	-
1099	ZINC04606838	5661	0.09193266783086193	NO	-
1100	ZINC03971534	4930	0.09192670370307977	NO	-
1101	ZINC01485419	1730	0.09192474279988094	NO	-
1102	ZINC04443926	5477	0.09191361651327036	NO	-
1103	ZINC03461818	3639	0.09191185861002389	NO	-
1104	ZINC01501540	1756	0.09191116741095866	NO	-
1105	ZINC01038159	1033	0.09189121714699375	NO	-
1106	ZINC03241582	3222	0.09188617638572089	NO	-
1107	ZINC01137874	1285	0.09188557373054242	NO	-
1108	ZINC04038315	5146	0.09187780499517303	NO	-
1109	ZINC02845153	2781	0.09187457551994685	NO	-
1110	ZINC01071611	1103	0.09187292772581034	NO	-
1111	ZINC03297675	3319	0.09186614068411442	NO	-
1112	ZINC00969310	928	0.09185887027226333	NO	-
1113	ZINC03023155	3032	0.09185675509219934	NO	-
1114	ZINC03332903	3382	0.09185007407913176	NO	-
1115	ZINC00692659	255	0.09183584608607372	NO	-
1116	ZINC01061646	1074	0.09181899293363818	NO	-
1117	ZINC00812086	461	0.09181098832930336	NO	-
1118	ZINC03500456	3796	0.09180985348346991	NO	-
1119	ZINC01184325	1373	0.09179708651356118	NO	-
1120	ZINC00693065	259	0.0917800512089381	NO	-
1121	ZINC02136384	2019	0.091779053543082	NO	-
1122	ZINC02788659	2697	0.09176361382800272	NO	-
1123	ZINC03570039	3981	0.09176278168360738	NO	-
1124	ZINC04038315	5145	0.09175943144627205	NO	-
1125	ZINC03992809	5072	0.0917535901759369	NO	-
1126	ZINC01148652	1325	0.09175350484073203	NO	-
1127	ZINC03992810	5073	0.09175263983069848	NO	-
1128	ZINC04464510	5499	0.09175263983069848	NO	-
1129	ZINC03659711	4205	0.0917354919738228	NO	-
1130	ZINC00873534	641	0.09173159860208101	NO	-
1131	ZINC03971537	4933	0.09171089512626601	NO	-
1132	ZINC01009906	1009	0.09169311578474054	NO	-
1133	ZINC00917695	820	0.09168582704668764	NO	-
1134	ZINC01922858	1896	0.0916683970807566	NO	-
1135	ZINC01384063	1671	0.09165713714461454	NO	-
1136	ZINC02647319	2494	0.09163490190008017	NO	-
1137	ZINC03506910	3862	0.09161124514452341	NO	-
1138	ZINC04137655	5194	0.09158824095158301	NO	-
1139	ZINC00766620	329	0.09157648822593269	NO	-
1140	ZINC03854101	4402	0.0915446236183399	NO	-
1141	ZINC00929938	851	0.0915405590015386	NO	-
1142	ZINC03519225	3886	0.09152274932636281	NO	-
1143	ZINC03439506	3557	0.09151971145732721	NO	-
1144	ZINC02113153	2009	0.09150934650432044	NO	-
1145	ZINC04004717	5114	0.09150189066590039	NO	-
1146	ZINC03034113	3083	0.09149557179082993	NO	-
1147	ZINC00693063	258	0.09149398483589763	NO	-
1148	ZINC03867459	4670	0.09148821625421909	NO	-
1149	ZINC03889455	4772	0.09148273454534693	NO	-
1150	ZINC01136174	1278	0.09147744626316132	NO	-
1151	ZINC03855034	4454	0.09147540983853532	NO	-
1152	ZINC03999713	5095	0.09147477708750433	NO	-
1153	ZINC03295189	3318	0.09147151567517015	NO	-
1154	ZINC03439652	3561	0.09146053844876437	NO	-
1155	ZINC03631882	4176	0.09145524638224965	NO	-
1156	ZINC02645655	2485	0.09145233928796123	NO	-
1157	ZINC01379036	1648	0.09142296339612947	NO	-
1158	ZINC04066730	5157	0.09142099348370115	NO	-
1159	ZINC00134341	3	0.09140210337809632	NO	-
1160	ZINC04361695	5415	0.09139504818095377	NO	-
1161	ZINC03815223	68	0.09138485970317534	YES	12
1162	ZINC03535897	3929	0.09134545834187688	NO	-
1163	ZINC03890647	4811	0.09130648317476217	NO	-
1164	ZINC02763998	2667	0.0912941870651245	NO	-
1165	ZINC04231551	5274	0.09129203699430823	NO	-
1166	ZINC02206232	2076	0.09127719691801993	NO	-
1167	ZINC02616355	2387	0.0912754069633989	NO	-
1168	ZINC03174198	3167	0.09126312106738668	NO	-
1169	ZINC03631866	4174	0.0912470590833067	NO	-
1170	ZINC01065591	1086	0.09123977831347987	NO	-
1171	ZINC02466040	2336	0.09123661193989564	NO	-
1172	ZINC04066730	5156	0.09123030332148885	NO	-
1173	ZINC00841659	519	0.09122844618877513	NO	-
1174	ZINC04274705	5345	0.0912251742863676	NO	-
1175	ZINC02499936	2361	0.09120061097759151	NO	-
1176	ZINC03630420	4165	0.09118556447904883	NO	-
1177	ZINC02798552	2723	0.09116617671115941	NO	-
1178	ZINC03462046	3644	0.09115400765521266	NO	-
1179	ZINC02436101	2294	0.09114191042524425	NO	-
1180	ZINC02711358	2570	0.0911379271423601	NO	-
1181	ZINC03546671	3945	0.09113114666113575	NO	-
1182	ZINC02499936	2362	0.09112667794062465	NO	-
1183	ZINC00877521	680	0.09110794330008187	NO	-
1184	ZINC03630418	4164	0.09109472625050559	NO	-
1185	ZINC03465558	3702	0.09109433978986704	NO	-
1186	ZINC03569771	3978	0.09107381814139649	NO	-
1187	ZINC03519997	3896	0.09104389725063583	NO	-
1188	ZINC03820708	4258	0.09103755789381113	NO	-
1189	ZINC03852838	4349	0.09103616827010214	NO	-
1190	ZINC03852838	4348	0.09103370652710323	NO	-
1191	ZINC03400624	3493	0.09102034837470428	NO	-
1192	ZINC01094510	1164	0.09101884439829656	NO	-
1193	ZINC03461826	3640	0.09101231225498188	NO	-
1194	ZINC01111501	1196	0.09101032860505973	NO	-
1195	ZINC04368473	5422	0.0910090962718416	NO	-
1196	ZINC01148652	1324	0.0910087536306652	NO	-
1197	ZINC02970350	2954	0.09098962868952984	NO	-
1198	ZINC01124317	1239	0.09098391219173003	NO	-
1199	ZINC01045482	1048	0.09096493966648263	NO	-
1200	ZINC01237026	1432	0.09096295819143305	NO	-
1201	ZINC00877379	675	0.09094335795268436	NO	-
1202	ZINC01889768	1841	0.09093251253945081	NO	-
1203	ZINC01889772	1842	0.09092865200984603	NO	-
1204	ZINC01445597	1716	0.09092750180824652	NO	-
1205	ZINC04130145	5183	0.09092270059671216	NO	-
1206	ZINC03383553	3468	0.09092149194184586	NO	-
1207	ZINC01379043	1653	0.09090281816496384	NO	-
1208	ZINC03494614	3779	0.09089711874221625	NO	-
1209	ZINC02970905	2962	0.09088324020507818	NO	-
1210	ZINC03991295	5063	0.09086039234713929	NO	-
1211	ZINC03892805	4836	0.09084789246442286	NO	-
1212	ZINC00983559	951	0.09083858954075577	NO	-
1213	ZINC00862073	577	0.09083047782202872	NO	-
1214	ZINC02794943	2701	0.09082020611146163	NO	-
1215	ZINC03326450	3370	0.09081777853447598	NO	-
1216	ZINC03421392	3522	0.09081131127499245	NO	-
1217	ZINC03017522	3002	0.09080411977809648	NO	-
1218	ZINC02441505	2305	0.09080078827618457	NO	-
1219	ZINC04183624	5242	0.0907738867147186	NO	-
1220	ZINC03519915	3889	0.0907627923000184	NO	-
1221	ZINC03449793	3577	0.09075764569988877	NO	-
1222	ZINC03827409	4263	0.09073878531101566	NO	-
1223	ZINC03857131	4483	0.09071701178564716	NO	-
1224	ZINC03465555	3701	0.0907160055081731	NO	-
1225	ZINC01950224	1922	0.09070229766024811	NO	-
1226	ZINC01924549	1899	0.09066902365983973	NO	-
1227	ZINC04400976	5443	0.09066192299594283	NO	-
1228	ZINC03867459	4669	0.09064070889916728	NO	-
1229	ZINC03519073	3881	0.09063837936899828	NO	-
1230	ZINC03851766	4326	0.09063191326587668	NO	-
1231	ZINC01048615	1053	0.09062319713379567	NO	-
1232	ZINC03439723	3563	0.09061966951233973	NO	-
1233	ZINC00850111	530	0.09060778029575754	NO	-
1234	ZINC00805898	440	0.09060302998438846	NO	-
1235	ZINC01218011	1417	0.09059630858949533	NO	-
1236	ZINC00974247	932	0.09059629578408376	NO	-
1237	ZINC02318182	2176	0.09059435881097529	NO	-
1238	ZINC03238775	3216	0.09058013424623426	NO	-
1239	ZINC02229173	2106	0.0905703460332639	NO	-
1240	ZINC01379041	1651	0.0905692901461268	NO	-
1241	ZINC01001388	994	0.09055975573085975	NO	-
1242	ZINC00860684	567	0.09053015207064981	NO	-
1243	ZINC03857557	4511	0.0904969879925568	NO	-
1244	ZINC02764135	2668	0.09044561804241226	NO	-
1245	ZINC02400928	2245	0.09043697805244304	NO	-
1246	ZINC00905061	779	0.09040176791074718	NO	-
1247	ZINC00929720	848	0.09039898620334412	NO	-
1248	ZINC02235157	2111	0.09039524094547606	NO	-
1249	ZINC03820708	4256	0.09038522690973218	NO	-
1250	ZINC03450423	3579	0.09038381029747046	NO	-
1251	ZINC00778835	362	0.09037737618636575	NO	-
1252	ZINC02721043	2598	0.09035598719830348	NO	-
1253	ZINC03867845	4699	0.09033491270287518	NO	-
1254	ZINC00856430	551	0.09032037654354585	NO	-
1255	ZINC03352275	3411	0.0903106000951074	NO	-
1256	ZINC01505622	1760	0.09030806481667149	NO	-
1257	ZINC01184048	1371	0.09030463139714057	NO	-
1258	ZINC01094508	1162	0.09030009698992045	NO	-
1259	ZINC03022670	3021	0.09029769015747964	NO	-
1260	ZINC01094511	1165	0.09029414337450102	NO	-
1261	ZINC03851766	4325	0.0902734018978672	NO	-
1262	ZINC03232102	3203	0.09024032475244415	NO	-
1263	ZINC03820184	4255	0.09023053113712623	NO	-
1264	ZINC01937853	1914	0.09022643356606214	NO	-
1265	ZINC03479698	3739	0.09021977681574234	NO	-
1266	ZINC02431815	2287	0.09017923033557727	NO	-
1267	ZINC04315922	5381	0.0901749110473231	NO	-
1268	ZINC01353292	1584	0.09015673096223516	NO	-
1269	ZINC03030277	3063	0.0901462954522507	NO	-
1270	ZINC00853664	547	0.09014026642083461	NO	-
1271	ZINC03519214	3882	0.09013138254934834	NO	-
1272	ZINC03401044	3494	0.09012622223354536	NO	-
1273	ZINC00849599	525	0.09012577133007821	NO	-
1274	ZINC01350943	1581	0.09012335922001109	NO	-
1275	ZINC00623732	52	0.0901158316569369	NO	-
1276	ZINC00793014	399	0.09010556416507375	NO	-
1277	ZINC03402460	3496	0.09009958348799575	NO	-
1278	ZINC00694050	260	0.0900943033330586	NO	-
1279	ZINC01094180	1160	0.09008681524240039	NO	-
1280	ZINC01989797	1972	0.09008194644489555	NO	-
1281	ZINC03867802	4692	0.09007601508690982	NO	-
1282	ZINC02613986	2384	0.09007307066179551	NO	-
1283	ZINC04005073	5119	0.09006778665293161	NO	-
1284	ZINC01158390	1337	0.09004708716894966	NO	-
1285	ZINC02773030	2679	0.09002431924061013	NO	-
1286	ZINC02773030	2680	0.09002431924061013	NO	-
1287	ZINC00773963	342	0.09002152434342969	NO	-
1288	ZINC01496659	1754	0.09001481662062406	NO	-
1289	ZINC00873151	638	0.09001001874308047	NO	-
1290	ZINC02318183	2177	0.08997699335606656	NO	-
1291	ZINC04469024	5555	0.08994696369185465	NO	-
1292	ZINC03857228	4490	0.08994208443992513	NO	-
1293	ZINC03631936	4184	0.08993670317382438	NO	-
1294	ZINC03832359	62	0.0899315663000219	YES	12
1295	ZINC00907900	795	0.0899302648347293	NO	-
1296	ZINC01376061	1624	0.08992999974846162	NO	-
1297	ZINC02554769	2369	0.08992379842959909	NO	-
1298	ZINC00766400	325	0.08991463903382399	NO	-
1299	ZINC00601820	61	0.0899002064779534	YES	12
1300	ZINC01622771	1788	0.08989004334572596	NO	-
1301	ZINC03049692	3118	0.08988833384493879	NO	-
1302	ZINC01786873	1817	0.08988722470423367	NO	-
1303	ZINC01184326	1374	0.08987809934416122	NO	-
1304	ZINC03857421	4505	0.0898628429128444	NO	-
1305	ZINC03023410	3038	0.08985760457755766	NO	-
1306	ZINC00796876	420	0.08985731264446953	NO	-
1307	ZINC02199962	2061	0.08984679969682152	NO	-
1308	ZINC00900698	770	0.08984210126161164	NO	-
1309	ZINC03230819	3201	0.08981533540425814	NO	-
1310	ZINC00877379	676	0.0898102404469666	NO	-
1311	ZINC03167606	3165	0.08979243499232424	NO	-
1312	ZINC00676586	202	0.0897867433808777	NO	-
1313	ZINC02971277	2964	0.08978673880371507	NO	-
1314	ZINC03630196	4161	0.08975254933288603	NO	-
1315	ZINC03820708	4257	0.08974468632651773	NO	-
1316	ZINC03867845	4700	0.08973622897861468	NO	-
1317	ZINC00814047	471	0.08970166516656339	NO	-
1318	ZINC01224345	1424	0.08969157195741634	NO	-
1319	ZINC03631933	4183	0.08969127582733723	NO	-
1320	ZINC03406613	3504	0.08968888115303143	NO	-
1321	ZINC01533495	1773	0.08968480829147664	NO	-
1322	ZINC03815522	19	0.08967684272193631	YES	5
1323	ZINC01889885	1856	0.08967216352114328	NO	-
1324	ZINC00648128	112	0.08966974029038344	NO	-
1325	ZINC00780863	369	0.08966379014149253	NO	-
1326	ZINC01353312	1585	0.08965943731150933	NO	-
1327	ZINC03630198	4162	0.08965406108878571	NO	-
1328	ZINC00801901	427	0.08965125444172756	NO	-
1329	ZINC03890220	4800	0.08963368089031147	NO	-
1330	ZINC00860687	569	0.08960210542583026	NO	-
1331	ZINC03199718	3182	0.0895872310311083	NO	-
1332	ZINC02852316	2798	0.08956383141836335	NO	-
1333	ZINC00821801	486	0.08956143649725487	NO	-
1334	ZINC04035740	5138	0.08956063263085055	NO	-
1335	ZINC03631289	4171	0.08955465864217842	NO	-
1336	ZINC01092081	1156	0.089544322659451	NO	-
1337	ZINC00924302	834	0.08953402729646931	NO	-
1338	ZINC00892359	758	0.08950533685708126	NO	-
1339	ZINC03868556	4738	0.0894913419556761	NO	-
1340	ZINC03928460	4850	0.08949131077433337	NO	-
1341	ZINC02764261	2669	0.08947918105542595	NO	-
1342	ZINC04018900	5123	0.08947858317139912	NO	-
1343	ZINC03494603	3775	0.08947639669918636	NO	-
1344	ZINC00778180	359	0.08940683273271907	NO	-
1345	ZINC03471593	3723	0.08939947858994249	NO	-
1346	ZINC00878072	689	0.08938912546035144	NO	-
1347	ZINC01139912	1288	0.08937550936451763	NO	-
1348	ZINC03453427	3593	0.08937363219887513	NO	-
1349	ZINC03261696	3263	0.08936496766846386	NO	-
1350	ZINC04167542	5223	0.08933247708169155	NO	-
1351	ZINC03815350	66	0.0893157766589417	YES	12
1352	ZINC03406975	3505	0.08929940542055477	NO	-
1353	ZINC03487831	3760	0.08929420337893507	NO	-
1354	ZINC03326598	3371	0.08929235350795377	NO	-
1355	ZINC01352522	1583	0.08929192707417746	NO	-
1356	ZINC03983156	5032	0.08927021761363652	NO	-
1357	ZINC03545137	3941	0.08926699599518934	NO	-
1358	ZINC03024436	3053	0.08926639557444926	NO	-
1359	ZINC04403362	5445	0.08926299026521625	NO	-
1360	ZINC00766402	326	0.08924368313413959	NO	-
1361	ZINC03853460	4382	0.08923174875385353	NO	-
1362	ZINC03405360	3503	0.08922290587417753	NO	-
1363	ZINC00773347	332	0.08921966214330283	NO	-
1364	ZINC03051641	3123	0.08921405720819901	NO	-
1365	ZINC03857976	4531	0.08921404708013399	NO	-
1366	ZINC02720603	2594	0.08921051625319379	NO	-
1367	ZINC01622437	1787	0.08919754811121268	NO	-
1368	ZINC03828837	4265	0.08918318820426013	NO	-
1369	ZINC03443802	3567	0.08918305537885546	NO	-
1370	ZINC02997581	2994	0.08917138793733938	NO	-
1371	ZINC03461782	3637	0.08917110238327602	NO	-
1372	ZINC03854911	4449	0.08916801265179801	NO	-
1373	ZINC03866985	4628	0.08915520386973243	NO	-
1374	ZINC02729790	2618	0.0891374742404694	NO	-
1375	ZINC00796878	421	0.0891307837411807	NO	-
1376	ZINC00861979	574	0.08912369482077917	NO	-
1377	ZINC01738040	1807	0.08911976496702871	NO	-
1378	ZINC01364500	1600	0.08911906727741772	NO	-
1379	ZINC02639852	2467	0.08910002737599157	NO	-
1380	ZINC02653631	2503	0.08909536231163272	NO	-
1381	ZINC04250015	5292	0.08908837055675392	NO	-
1382	ZINC01045481	1047	0.08908201801220955	NO	-
1383	ZINC01282192	1480	0.0890662573186135	NO	-
1384	ZINC01282192	1481	0.0890662573186135	NO	-
1385	ZINC03374650	3464	0.08906378994423399	NO	-
1386	ZINC02720604	2595	0.08904746844038466	NO	-
1387	ZINC01068578	1095	0.08904271336277815	NO	-
1388	ZINC03851361	4312	0.08904131043026797	NO	-
1389	ZINC00907900	793	0.08903234945813526	NO	-
1390	ZINC02405214	2249	0.08902552418042006	NO	-
1391	ZINC01147728	1319	0.08902537367891392	NO	-
1392	ZINC02850311	2790	0.08901464003723183	NO	-
1393	ZINC04149287	5202	0.08900607628628468	NO	-
1394	ZINC03340322	3388	0.08900261896950175	NO	-
1395	ZINC04599127	5660	0.08899059326486071	NO	-
1396	ZINC03868076	4709	0.08898710295588566	NO	-
1397	ZINC01094510	1163	0.08895651905138587	NO	-
1398	ZINC03443802	3566	0.08894603382647355	NO	-
1399	ZINC00916968	814	0.08894575594458372	NO	-
1400	ZINC01819334	1828	0.08894336390731707	NO	-
1401	ZINC03362191	3436	0.0889371848169804	NO	-
1402	ZINC01013264	1011	0.08892252980416628	NO	-
1403	ZINC00674503	181	0.08891582357786164	NO	-
1404	ZINC02431722	2286	0.08891091640334042	NO	-
1405	ZINC02855758	2816	0.08890082634072657	NO	-
1406	ZINC00804268	435	0.08889927580565575	NO	-
1407	ZINC03461342	3627	0.08889443330891206	NO	-
1408	ZINC03300226	3323	0.08889255417300516	NO	-
1409	ZINC03867389	4661	0.08888909386267299	NO	-
1410	ZINC03851917	4332	0.08887122832622234	NO	-
1411	ZINC03292475	3311	0.08886640027296246	NO	-
1412	ZINC03523937	3906	0.08886555214548277	NO	-
1413	ZINC03977445	4995	0.0888481241743173	NO	-
1414	ZINC02354491	2218	0.0888307879441429	NO	-
1415	ZINC03853461	4383	0.08882295856665857	NO	-
1416	ZINC03519215	3883	0.08882143459908483	NO	-
1417	ZINC03469853	3709	0.08880422821745011	NO	-
1418	ZINC00637627	91	0.08878537543552671	NO	-
1419	ZINC02852924	2804	0.08877700673843512	NO	-
1420	ZINC02663745	2538	0.08873697587380688	NO	-
1421	ZINC03248471	3235	0.08873436663187222	NO	-
1422	ZINC03567461	3972	0.08872266962150212	NO	-
1423	ZINC04191565	5247	0.08871995500590979	NO	-
1424	ZINC02884196	2884	0.08870632999862436	NO	-
1425	ZINC02761401	2657	0.08870178375375447	NO	-
1426	ZINC01967777	1943	0.08869659087982952	NO	-
1427	ZINC02653785	2504	0.08869361310619056	NO	-
1428	ZINC02410838	2257	0.08868784089336001	NO	-
1429	ZINC02835179	2756	0.0886859620852399	NO	-
1430	ZINC03866985	4629	0.08868088138542625	NO	-
1431	ZINC01207599	1401	0.08868054026207228	NO	-
1432	ZINC00821371	485	0.08868048236363277	NO	-
1433	ZINC02645785	2489	0.08867114180024661	NO	-
1434	ZINC03867142	4637	0.08866233236368704	NO	-
1435	ZINC01350961	1582	0.08866232895258269	NO	-
1436	ZINC00847493	523	0.08865376416492105	NO	-
1437	ZINC01180004	1368	0.08865087179014922	NO	-
1438	ZINC03867799	4690	0.08864623731733252	NO	-
1439	ZINC02806786	2738	0.08864176510607524	NO	-
1440	ZINC00907900	794	0.08864163057356583	NO	-
1441	ZINC02940208	2918	0.08863589938608578	NO	-
1442	ZINC00882479	714	0.08863456275765746	NO	-
1443	ZINC00857408	557	0.0886313488128193	NO	-
1444	ZINC02205509	2074	0.08862481275443397	NO	-
1445	ZINC03993051	5084	0.08861743510621609	NO	-
1446	ZINC03461807	3638	0.08859732805252424	NO	-
1447	ZINC02970854	2957	0.08859414122802593	NO	-
1448	ZINC00987101	971	0.08859191488072556	NO	-
1449	ZINC00987101	972	0.08859191488072556	NO	-
1450	ZINC04400876	5442	0.08858790849596178	NO	-
1451	ZINC04251772	5315	0.08856655416481009	NO	-
1452	ZINC03456200	3608	0.08854931203393379	NO	-
1453	ZINC01117719	1216	0.0885417464378036	NO	-
1454	ZINC00857412	560	0.0885391483636013	NO	-
1455	ZINC03867624	4686	0.08853357873581352	NO	-
1456	ZINC01821687	1829	0.08853213353247427	NO	-
1457	ZINC02877365	2864	0.08852106437477775	NO	-
1458	ZINC01075572	1117	0.08852070222049377	NO	-
1459	ZINC02112450	2005	0.08851959465172737	NO	-
1460	ZINC02718389	2577	0.08851646936833371	NO	-
1461	ZINC03239909	3217	0.08850783076223329	NO	-
1462	ZINC03323022	3364	0.08850411202839323	NO	-
1463	ZINC01831222	1830	0.08850062208723446	NO	-
1464	ZINC03611129	4141	0.08849457300567955	NO	-
1465	ZINC03374656	3465	0.08848651437901285	NO	-
1466	ZINC01905098	1873	0.08848435770345192	NO	-
1467	ZINC03043605	3096	0.08847477505067987	NO	-
1468	ZINC03230806	3200	0.08845755210776417	NO	-
1469	ZINC01329709	1554	0.08845194549050928	NO	-
1470	ZINC03969092	4894	0.08844388218053413	NO	-
1471	ZINC01117964	1218	0.08844240657805147	NO	-
1472	ZINC02328015	2190	0.08843310833952663	NO	-
1473	ZINC00804267	434	0.08842402629689738	NO	-
1474	ZINC01338947	1571	0.08841107843318816	NO	-
1475	ZINC00910007	810	0.08840059473499291	NO	-
1476	ZINC00891412	752	0.08839762114478786	NO	-
1477	ZINC02286178	2144	0.08839370662386846	NO	-
1478	ZINC03967716	4871	0.08838530777938085	NO	-
1479	ZINC02761401	2658	0.08837811575546813	NO	-
1480	ZINC03867500	4671	0.08837743266136343	NO	-
1481	ZINC00886835	737	0.08837315572861851	NO	-
1482	ZINC00861839	571	0.08836192997762832	NO	-
1483	ZINC02718349	2575	0.08835139772151336	NO	-
1484	ZINC03023148	3031	0.08835066847336998	NO	-
1485	ZINC03659297	4204	0.08834141409755848	NO	-
1486	ZINC02435277	2292	0.08833593536054565	NO	-
1487	ZINC00908071	806	0.08832195423733319	NO	-
1488	ZINC02940209	2919	0.08831925127459192	NO	-
1489	ZINC03890218	4799	0.08831664713434415	NO	-
1490	ZINC00694057	261	0.08830537795057654	NO	-
1491	ZINC02664438	2540	0.08829568013066699	NO	-
1492	ZINC04267411	5326	0.08829350886720369	NO	-
1493	ZINC03969077	4893	0.08828352158881976	NO	-
1494	ZINC01970942	1946	0.08828106294186128	NO	-
1495	ZINC02098522	2001	0.08828015372662909	NO	-
1496	ZINC02852725	2802	0.08824611395613167	NO	-
1497	ZINC03470489	3721	0.088235309172717	NO	-
1498	ZINC03867390	4662	0.08822558297066917	NO	-
1499	ZINC04465535	5516	0.08822558297066917	NO	-
1500	ZINC03570780	3983	0.08820413161119668	NO	-
1501	ZINC03250321	3244	0.08819631016866203	NO	-
1502	ZINC03250318	3243	0.08819578746226833	NO	-
1503	ZINC00987101	970	0.08819199644482133	NO	-
1504	ZINC03661186	4209	0.08818549068991406	NO	-
1505	ZINC02718388	2576	0.08818253683935734	NO	-
1506	ZINC03867387	4659	0.08813004274589405	NO	-
1507	ZINC01384015	1670	0.08812173034908798	NO	-
1508	ZINC00819404	483	0.08811844103164977	NO	-
1509	ZINC00676239	196	0.0881162680591288	NO	-
1510	ZINC01329709	1555	0.08811336845175745	NO	-
1511	ZINC03868109	4710	0.08810661810474528	NO	-
1512	ZINC03429641	3538	0.08810170827410713	NO	-
1513	ZINC02851292	2794	0.0881007973754893	NO	-
1514	ZINC02809065	2741	0.08809366991757675	NO	-
1515	ZINC02458661	2328	0.08809074807412783	NO	-
1516	ZINC01062965	1080	0.08809006023365545	NO	-
1517	ZINC03298932	3322	0.0880899024436852	NO	-
1518	ZINC03022128	3010	0.08808868797731133	NO	-
1519	ZINC02970856	2958	0.08808456928639181	NO	-
1520	ZINC03051460	3121	0.08808456890011958	NO	-
1521	ZINC01123138	1231	0.08808195647598986	NO	-
1522	ZINC04266055	5324	0.08807960563031678	NO	-
1523	ZINC02066155	1992	0.0880740697210739	NO	-
1524	ZINC03974267	4962	0.0880684659780953	NO	-
1525	ZINC00978539	937	0.0880645809646966	NO	-
1526	ZINC01953823	1926	0.08806073216164646	NO	-
1527	ZINC03834088	88	0.08805618245827916	YES	15
1528	ZINC01218271	1419	0.08805352224087692	NO	-
1529	ZINC00959969	920	0.08805263204963946	NO	-
1530	ZINC04036382	5139	0.0880489478608838	NO	-
1531	ZINC01516487	1771	0.0880488464174287	NO	-
1532	ZINC03971553	4940	0.08804158826930363	NO	-
1533	ZINC01287234	1510	0.08803883394176554	NO	-
1534	ZINC00862079	578	0.08803871417313794	NO	-
1535	ZINC02635930	2452	0.08803161237979812	NO	-
1536	ZINC00637802	93	0.08802978315299916	NO	-
1537	ZINC00676239	195	0.08802763159511853	NO	-
1538	ZINC00672667	162	0.0880236913028662	NO	-
1539	ZINC04586966	5652	0.08802181877871634	NO	-
1540	ZINC02706814	2567	0.08799865278902697	NO	-
1541	ZINC03892581	4831	0.08799234244777647	NO	-
1542	ZINC03973529	4957	0.08796326636470145	NO	-
1543	ZINC00824139	491	0.08794651484906901	NO	-
1544	ZINC04622525	5665	0.08794564722362957	NO	-
1545	ZINC03248473	3236	0.08793823004723475	NO	-
1546	ZINC03892807	4837	0.08793287518386682	NO	-
1547	ZINC03977444	4994	0.08792799934018962	NO	-
1548	ZINC00960060	922	0.08792332477704361	NO	-
1549	ZINC03280744	3296	0.08789724260246849	NO	-
1550	ZINC00705180	275	0.08789651033354395	NO	-
1551	ZINC01989796	1971	0.08789592694383282	NO	-
1552	ZINC01123138	1232	0.08788955333299893	NO	-
1553	ZINC03890290	4803	0.08788735626564957	NO	-
1554	ZINC03532772	3919	0.08788615236746451	NO	-
1555	ZINC03250818	3247	0.08787550353488367	NO	-
1556	ZINC03292477	3312	0.08786937617501556	NO	-
1557	ZINC01111943	1202	0.08786112378968715	NO	-
1558	ZINC02449774	2314	0.08785904703042434	NO	-
1559	ZINC03234936	3210	0.0878510542891244	NO	-
1560	ZINC01952792	1924	0.0878169346075517	NO	-
1561	ZINC01868735	1836	0.08780586972574737	NO	-
1562	ZINC01376050	1618	0.08780357729753135	NO	-
1563	ZINC00773552	336	0.08780107016216482	NO	-
1564	ZINC02406814	2252	0.08779997358148413	NO	-
1565	ZINC02851225	2793	0.08779275486285203	NO	-
1566	ZINC00649397	116	0.08778621919129025	NO	-
1567	ZINC00692815	256	0.08778137278954262	NO	-
1568	ZINC02205509	2073	0.08777569194246049	NO	-
1569	ZINC00955864	904	0.0877724942195824	NO	-
1570	ZINC02200013	2062	0.08777247889001635	NO	-
1571	ZINC00936902	866	0.08775616135828973	NO	-
1572	ZINC03452364	3589	0.08775474817030011	NO	-
1573	ZINC03867802	4693	0.08774523084675698	NO	-
1574	ZINC04000821	5100	0.08773789406519537	NO	-
1575	ZINC01224347	1425	0.08773424735262166	NO	-
1576	ZINC01127304	1256	0.0877341151359963	NO	-
1577	ZINC03368156	3447	0.08773219262146126	NO	-
1578	ZINC03892585	4832	0.08773182279530609	NO	-
1579	ZINC04515546	5642	0.0877243898551832	NO	-
1580	ZINC03452364	3590	0.08771265723876738	NO	-
1581	ZINC03601428	4132	0.08771137434914944	NO	-
1582	ZINC03815324	49	0.08770982370417742	YES	7
1583	ZINC01054959	1065	0.08770302754712403	NO	-
1584	ZINC00812301	462	0.08769949915677012	NO	-
1585	ZINC00892218	757	0.0876937447585705	NO	-
1586	ZINC03851917	4331	0.08768043279688853	NO	-
1587	ZINC01165482	1345	0.08767864335233214	NO	-
1588	ZINC01075598	1118	0.08766934695090002	NO	-
1589	ZINC03815545	73	0.08766589118068051	YES	12
1590	ZINC00766404	327	0.08766092760230926	NO	-
1591	ZINC00706858	280	0.08766048574206793	NO	-
1592	ZINC01889845	1853	0.08764794073657527	NO	-
1593	ZINC00791952	395	0.08763808439864922	NO	-
1594	ZINC03354946	3417	0.08763808347789291	NO	-
1595	ZINC00849600	526	0.0876352838726276	NO	-
1596	ZINC01127301	1254	0.08763161561623624	NO	-
1597	ZINC00871707	631	0.0876235375132464	NO	-
1598	ZINC01247416	1440	0.08761170989746588	NO	-
1599	ZINC03428696	3535	0.08761002828275663	NO	-
1600	ZINC02163382	2038	0.08760078168968152	NO	-
1601	ZINC01282197	1492	0.08760061490832331	NO	-
1602	ZINC01282197	1493	0.08760061490832331	NO	-
1603	ZINC00677271	214	0.08760047563872728	NO	-
1604	ZINC03892144	4824	0.08758907403834672	NO	-
1605	ZINC02623758	2412	0.08758392011818052	NO	-
1606	ZINC03519256	3887	0.08758115418817991	NO	-
1607	ZINC03462229	3648	0.08757677468564003	NO	-
1608	ZINC01364529	1606	0.0875759110602628	NO	-
1609	ZINC03082646	3142	0.08757049523115416	NO	-
1610	ZINC04617936	3	0.08756251048843988	YES	2
1611	ZINC03867746	4689	0.08756173742042268	NO	-
1612	ZINC03105061	3155	0.08753846374690198	NO	-
1613	ZINC03082643	3140	0.08752561813110593	NO	-
1614	ZINC01379044	1654	0.08752161238021577	NO	-
1615	ZINC03857768	4524	0.08750838143821296	NO	-
1616	ZINC03500453	3795	0.08750641800879426	NO	-
1617	ZINC02305643	2156	0.08750495832101118	NO	-
1618	ZINC04266621	5325	0.0874909748884752	NO	-
1619	ZINC00779200	363	0.08748672966795454	NO	-
1620	ZINC04514647	5641	0.0874849634313649	NO	-
1621	ZINC03867365	4649	0.0874833063616744	NO	-
1622	ZINC02911458	2907	0.08748160350141576	NO	-
1623	ZINC00862080	579	0.0874732630605498	NO	-
1624	ZINC02389708	2240	0.08747204004465069	NO	-
1625	ZINC03605881	4136	0.08746984230118911	NO	-
1626	ZINC00860688	570	0.08746612794468106	NO	-
1627	ZINC03451328	3585	0.08745122623286632	NO	-
1628	ZINC03868192	4711	0.08744263995316928	NO	-
1629	ZINC03866686	4615	0.08741968753390231	NO	-
1630	ZINC03374645	3463	0.08741878601644934	NO	-
1631	ZINC03983112	5027	0.08741676558980413	NO	-
1632	ZINC01040424	1036	0.08741265241575927	NO	-
1633	ZINC00912692	813	0.08740294782507026	NO	-
1634	ZINC00787017	384	0.08740193689799369	NO	-
1635	ZINC03356618	3420	0.08739983328730296	NO	-
1636	ZINC00992561	982	0.08739337621445635	NO	-
1637	ZINC02667855	2543	0.08739269906535413	NO	-
1638	ZINC03850028	4284	0.08739088966599877	NO	-
1639	ZINC03425617	3529	0.08738994210550478	NO	-
1640	ZINC04003645	5110	0.087384146187662	NO	-
1641	ZINC03805362	4234	0.0873832996068088	NO	-
1642	ZINC03983113	5028	0.08737003453626276	NO	-
1643	ZINC00694140	270	0.08736468704291982	NO	-
1644	ZINC03889259	4765	0.08736225263219637	NO	-
1645	ZINC00637627	90	0.08736195045513145	NO	-
1646	ZINC03388628	3475	0.0873589096500081	NO	-
1647	ZINC01170879	1353	0.08734742103749146	NO	-
1648	ZINC01247415	1439	0.08734392128750068	NO	-
1649	ZINC00726398	310	0.08734221737407506	NO	-
1650	ZINC02874593	2852	0.08733849569066426	NO	-
1651	ZINC03470083	3714	0.08733544758999977	NO	-
1652	ZINC01282192	1479	0.08733467006626991	NO	-
1653	ZINC03433272	3542	0.08731803641690386	NO	-
1654	ZINC04513234	5639	0.08730386489370266	NO	-
1655	ZINC04529235	5648	0.08729050324539261	NO	-
1656	ZINC00860683	566	0.0872829837318185	NO	-
1657	ZINC03366558	3444	0.08727550751660448	NO	-
1658	ZINC02729728	2613	0.08725601477316855	NO	-
1659	ZINC04000924	5103	0.08722862589246548	NO	-
1660	ZINC01097438	1172	0.08721497112424248	NO	-
1661	ZINC03618659	4146	0.08721288708648799	NO	-
1662	ZINC01654937	1800	0.08719638044007484	NO	-
1663	ZINC01139914	1289	0.08719131146300838	NO	-
1664	ZINC02135867	2018	0.08717142732805243	NO	-
1665	ZINC03470089	3715	0.0871681912152303	NO	-
1666	ZINC03437825	3549	0.08716010392992643	NO	-
1667	ZINC04003921	5113	0.087150003281844	NO	-
1668	ZINC03867388	4660	0.0871442318267031	NO	-
1669	ZINC01441094	1710	0.08714262572531137	NO	-
1670	ZINC02719674	2588	0.08713158697286666	NO	-
1671	ZINC03971535	4931	0.08713150843058208	NO	-
1672	ZINC03410152	3508	0.08712168967433111	NO	-
1673	ZINC04042550	5147	0.08711600622020889	NO	-
1674	ZINC03385719	3471	0.0871136934935562	NO	-
1675	ZINC03239984	3218	0.08711363750981449	NO	-
1676	ZINC03849424	4271	0.08711079676011403	NO	-
1677	ZINC02795651	2704	0.08709844707375974	NO	-
1678	ZINC03857967	4530	0.08709593066327219	NO	-
1679	ZINC03890899	4816	0.08709556322892374	NO	-
1680	ZINC04496620	5623	0.0870905047848109	NO	-
1681	ZINC02718966	2579	0.08708751791127044	NO	-
1682	ZINC02415946	2265	0.08708433497266742	NO	-
1683	ZINC02632474	2435	0.08707636943482645	NO	-
1684	ZINC03496709	3783	0.08706655953279649	NO	-
1685	ZINC04365883	5420	0.08706430915031026	NO	-
1686	ZINC03983102	5021	0.08705416341631797	NO	-
1687	ZINC03867142	4636	0.0870500128117534	NO	-
1688	ZINC00936901	865	0.08704710335625362	NO	-
1689	ZINC03889365	4768	0.08704470493308246	NO	-
1690	ZINC03982079	5011	0.08703572441500619	NO	-
1691	ZINC03867624	4685	0.08702942932663177	NO	-
1692	ZINC03889674	4781	0.08700519124155448	NO	-
1693	ZINC02798134	2715	0.08699506235518803	NO	-
1694	ZINC03526137	3912	0.08698667648239433	NO	-
1695	ZINC03022428	3020	0.08698658018024157	NO	-
1696	ZINC03849422	4269	0.08697886463972015	NO	-
1697	ZINC02297508	2149	0.08697735190049084	NO	-
1698	ZINC04632533	94	0.0869724752903209	YES	20
1699	ZINC01971485	1947	0.08695398031774994	NO	-
1700	ZINC01217376	1415	0.08694684152197754	NO	-
1701	ZINC01284956	1505	0.086896226100941	NO	-
1702	ZINC00991966	981	0.08688111311661538	NO	-
1703	ZINC02617208	2391	0.08687802374818636	NO	-
1704	ZINC00648757	114	0.08687756034165948	NO	-
1705	ZINC03504965	3853	0.08686074856639564	NO	-
1706	ZINC00791954	396	0.0868472833881297	NO	-
1707	ZINC01112673	1208	0.08684679548432529	NO	-
1708	ZINC03456202	3609	0.08684659740978123	NO	-
1709	ZINC01376060	1623	0.08684497022881255	NO	-
1710	ZINC03368160	3448	0.08684359545690928	NO	-
1711	ZINC02827552	2751	0.08683616675915998	NO	-
1712	ZINC00852500	539	0.08682666319608132	NO	-
1713	ZINC03629388	4158	0.08682433704094572	NO	-
1714	ZINC00850359	533	0.08681786573816135	NO	-
1715	ZINC04493067	5617	0.08681592046387061	NO	-
1716	ZINC02806624	2737	0.08680455816144887	NO	-
1717	ZINC03631880	4175	0.08679341966938348	NO	-
1718	ZINC04000803	5099	0.08679241707734661	NO	-
1719	ZINC02852973	2805	0.08678944628963275	NO	-
1720	ZINC03317467	3352	0.0867851273317912	NO	-
1721	ZINC04166880	5217	0.08677934785857329	NO	-
1722	ZINC03867500	4672	0.08675133493827317	NO	-
1723	ZINC01441094	1709	0.0867503879042983	NO	-
1724	ZINC02457643	2322	0.08674816883512794	NO	-
1725	ZINC03832355	5	0.0867172634337658	YES	3
1726	ZINC02667856	2544	0.08671254070323393	NO	-
1727	ZINC01623955	1789	0.08671105491247523	NO	-
1728	ZINC00944573	887	0.08670739700121526	NO	-
1729	ZINC01095081	1168	0.08670511466248433	NO	-
1730	ZINC00591657	24	0.08669896177754001	NO	-
1731	ZINC00899290	766	0.08669883745019426	NO	-
1732	ZINC03805362	4235	0.08669246305579496	NO	-
1733	ZINC01491227	1745	0.08668771704454466	NO	-
1734	ZINC01002401	996	0.08667851808738031	NO	-
1735	ZINC01816672	1827	0.08667773281166899	NO	-
1736	ZINC03855582	4472	0.08667561496191932	NO	-
1737	ZINC03859786	4600	0.08667442646151673	NO	-
1738	ZINC01379000	1639	0.08664955425371071	NO	-
1739	ZINC02069781	1993	0.0866484721264364	NO	-
1740	ZINC04628236	5672	0.0866371104234346	NO	-
1741	ZINC03575234	3991	0.08663327725153486	NO	-
1742	ZINC00861978	573	0.08662920697080864	NO	-
1743	ZINC00852557	541	0.0866273096409683	NO	-
1744	ZINC03340663	3389	0.08661806293479177	NO	-
1745	ZINC04424594	5467	0.0866121203353839	NO	-
1746	ZINC00637802	92	0.0866070729906863	NO	-
1747	ZINC02202077	2067	0.08660332575575885	NO	-
1748	ZINC01209648	1405	0.08660243702525422	NO	-
1749	ZINC03851332	4309	0.0865957887516778	NO	-
1750	ZINC04465158	5509	0.0865957887516778	NO	-
1751	ZINC03461991	3641	0.0865868956401937	NO	-
1752	ZINC01095080	1167	0.08655614118426672	NO	-
1753	ZINC02976023	2987	0.08654667000440844	NO	-
1754	ZINC03374638	3462	0.086537847669101	NO	-
1755	ZINC01949708	1921	0.0865373298905688	NO	-
1756	ZINC02112954	2008	0.08653379431564721	NO	-
1757	ZINC03815509	74	0.0865239838275374	YES	12
1758	ZINC03024434	3052	0.08652385480102068	NO	-
1759	ZINC03469943	3712	0.08652385339009845	NO	-
1760	ZINC03859986	4607	0.08649103069585949	NO	-
1761	ZINC01009905	1008	0.0864846532589778	NO	-
1762	ZINC03280742	3295	0.08646951879023973	NO	-
1763	ZINC02880776	2873	0.08646888839662548	NO	-
1764	ZINC03029294	3062	0.08646054129958174	NO	-
1765	ZINC03048846	3116	0.08645841938114578	NO	-
1766	ZINC00676688	205	0.08645657440874746	NO	-
1767	ZINC01142210	1293	0.08644563683888097	NO	-
1768	ZINC01803117	1822	0.08643562551895796	NO	-
1769	ZINC01119383	1220	0.08643225745152726	NO	-
1770	ZINC03998909	5094	0.08642403420748122	NO	-
1771	ZINC00852462	537	0.08642401616258831	NO	-
1772	ZINC03494613	3778	0.08641669694347773	NO	-
1773	ZINC03278711	3290	0.08641587874439256	NO	-
1774	ZINC00661517	132	0.08641270312627784	NO	-
1775	ZINC04250297	5305	0.08641020681959512	NO	-
1776	ZINC03234904	3208	0.08639922935723447	NO	-
1777	ZINC03519918	3890	0.08638560820906153	NO	-
1778	ZINC04091821	5173	0.08638023449955652	NO	-
1779	ZINC04000930	5104	0.08636451633231572	NO	-
1780	ZINC03983103	5022	0.08636122128480334	NO	-
1781	ZINC00694129	266	0.08635545065719086	NO	-
1782	ZINC03631285	4170	0.08634750318357101	NO	-
1783	ZINC02457643	2323	0.08632560800732042	NO	-
1784	ZINC03854352	4415	0.08632510398770445	NO	-
1785	ZINC03857872	4527	0.08631378058702723	NO	-
1786	ZINC03815533	53	0.08631137609268703	YES	9
1787	ZINC03204482	3185	0.0863072235087256	NO	-
1788	ZINC02309655	2159	0.08629599961336323	NO	-
1789	ZINC04006987	5120	0.08629396663108316	NO	-
1790	ZINC00666049	141	0.08628897498754108	NO	-
1791	ZINC02434235	2291	0.08628318872055817	NO	-
1792	ZINC03859987	4608	0.0862801457928565	NO	-
1793	ZINC02657852	2520	0.08626935298323939	NO	-
1794	ZINC03533023	3921	0.0862570224931967	NO	-
1795	ZINC03857359	4497	0.08625289341370382	NO	-
1796	ZINC00670629	149	0.08623659759267668	NO	-
1797	ZINC03866835	4622	0.0862327956601501	NO	-
1798	ZINC03323022	3363	0.08621722617632202	NO	-
1799	ZINC04247438	5287	0.0861962452596061	NO	-
1800	ZINC00976359	935	0.08618347705815273	NO	-
1801	ZINC04406686	5448	0.08616502571852815	NO	-
1802	ZINC01889842	1852	0.08615705046704752	NO	-
1803	ZINC02793918	2699	0.08614604363395648	NO	-
1804	ZINC00886677	728	0.08613789795040154	NO	-
1805	ZINC01069729	1097	0.08613621665522236	NO	-
1806	ZINC03314363	3342	0.08612582541832754	NO	-
1807	ZINC00840859	517	0.08610088791794929	NO	-
1808	ZINC00577062	13	0.08608652292381087	NO	-
1809	ZINC03857399	4501	0.08608498913640765	NO	-
1810	ZINC02836351	2761	0.08608188390281334	NO	-
1811	ZINC00814104	475	0.08607816260397363	NO	-
1812	ZINC04620023	5662	0.08607619048082982	NO	-
1813	ZINC00694065	262	0.08607573154856876	NO	-
1814	ZINC02636605	2457	0.08607429661276218	NO	-
1815	ZINC03230801	3199	0.08607366097226231	NO	-
1816	ZINC03247299	3231	0.08606863534601161	NO	-
1817	ZINC02718966	2580	0.08606584026447239	NO	-
1818	ZINC02718966	2581	0.08606584026447239	NO	-
1819	ZINC03815564	89	0.08606571857173692	YES	15
1820	ZINC03487829	3759	0.08606054719141147	NO	-
1821	ZINC00908048	799	0.08605655075337881	NO	-
1822	ZINC00861980	575	0.08605499531931773	NO	-
1823	ZINC03420848	3520	0.0860437988795087	NO	-
1824	ZINC03985898	5045	0.08604041196269144	NO	-
1825	ZINC01501289	1755	0.08602344164772055	NO	-
1826	ZINC03681738	4216	0.08600970766437299	NO	-
1827	ZINC03857872	4526	0.08600798056292898	NO	-
1828	ZINC03519341	3888	0.08599926636270773	NO	-
1829	ZINC01119743	1222	0.08599308640303581	NO	-
1830	ZINC04003844	5112	0.08598917721785837	NO	-
1831	ZINC03241302	3221	0.08597690584739133	NO	-
1832	ZINC03859986	4606	0.08596856613053418	NO	-
1833	ZINC01967545	1941	0.08596621886372799	NO	-
1834	ZINC04492336	5600	0.08596380138809637	NO	-
1835	ZINC01138227	1286	0.0859610478760013	NO	-
1836	ZINC00672384	159	0.08595619732879069	NO	-
1837	ZINC01045497	1050	0.08595467782962657	NO	-
1838	ZINC03500712	3808	0.08595364521327742	NO	-
1839	ZINC01026532	1019	0.08593829228230342	NO	-
1840	ZINC03425611	3528	0.08593661485731566	NO	-
1841	ZINC01515797	1769	0.08592706833417797	NO	-
1842	ZINC03037047	3086	0.085915743090347	NO	-
1843	ZINC03854353	4416	0.08590201000384846	NO	-
1844	ZINC01142211	1294	0.0858999587725976	NO	-
1845	ZINC00867268	592	0.08589951592130875	NO	-
1846	ZINC04317329	5396	0.08588312464976276	NO	-
1847	ZINC00667424	145	0.08588180269128452	NO	-
1848	ZINC03229463	3197	0.08587408617857281	NO	-
1849	ZINC03969278	4900	0.08586561456494553	NO	-
1850	ZINC03867052	4630	0.08585936119054355	NO	-
1851	ZINC01491199	1744	0.08585008230322275	NO	-
1852	ZINC03545072	3938	0.08584557815657075	NO	-
1853	ZINC03983190	5038	0.08583897022952604	NO	-
1854	ZINC03323609	3366	0.08583868860711387	NO	-
1855	ZINC04250047	5299	0.08582747399828863	NO	-
1856	ZINC03855377	4468	0.08582058796078519	NO	-
1857	ZINC01123136	1229	0.08581582253506473	NO	-
1858	ZINC03322478	3361	0.08580941318146361	NO	-
1859	ZINC03008876	3001	0.0858062636427779	NO	-
1860	ZINC01376062	1625	0.08578602391566974	NO	-
1861	ZINC00825380	492	0.08577956388353296	NO	-
1862	ZINC02613985	2383	0.08577560435703639	NO	-
1863	ZINC03514269	3876	0.0857704396793049	NO	-
1864	ZINC01025212	1016	0.08576016134683936	NO	-
1865	ZINC02764839	2672	0.0857567220532358	NO	-
1866	ZINC00907356	788	0.08575125314063523	NO	-
1867	ZINC03631066	4166	0.08575051063167692	NO	-
1868	ZINC03868031	4707	0.08574869920709803	NO	-
1869	ZINC01141483	1292	0.08574195279014786	NO	-
1870	ZINC01491737	1746	0.08574185260152872	NO	-
1871	ZINC01282211	1501	0.08573082860562434	NO	-
1872	ZINC01282211	1502	0.08573082860562434	NO	-
1873	ZINC01795389	1818	0.0857237469217407	NO	-
1874	ZINC00920473	828	0.0857213427777386	NO	-
1875	ZINC04004924	5116	0.08572026847529228	NO	-
1876	ZINC01282198	1494	0.08571614048802774	NO	-
1877	ZINC03642914	4195	0.08571532327837877	NO	-
1878	ZINC03892373	4828	0.08570373286380108	NO	-
1879	ZINC00668920	148	0.0856998116991797	NO	-
1880	ZINC01364501	1601	0.08567195612901063	NO	-
1881	ZINC00852457	536	0.08566612230436196	NO	-
1882	ZINC04447251	5481	0.08566391864241221	NO	-
1883	ZINC01040425	1037	0.08566313269054088	NO	-
1884	ZINC01378977	1638	0.08565708665491503	NO	-
1885	ZINC04387658	5433	0.08565211050581785	NO	-
1886	ZINC03410152	3506	0.08564422973942609	NO	-
1887	ZINC00814045	469	0.08564232164342656	NO	-
1888	ZINC03832361	90	0.08563673466282337	YES	16
1889	ZINC03819056	4251	0.085629906089653	NO	-
1890	ZINC02461165	2333	0.0856191133204019	NO	-
1891	ZINC02852993	2806	0.08561829022915374	NO	-
1892	ZINC03599234	4127	0.08561248412367535	NO	-
1893	ZINC04376917	5426	0.08560897243040194	NO	-
1894	ZINC04493067	5618	0.085608604642131	NO	-
1895	ZINC03850537	4297	0.08560758868783684	NO	-
1896	ZINC04191684	5248	0.08560249794541512	NO	-
1897	ZINC02205861	2075	0.08559530832624564	NO	-
1898	ZINC03514267	3875	0.08559497734792988	NO	-
1899	ZINC01378954	1635	0.0855917572045258	NO	-
1900	ZINC03031241	3068	0.08558207259855845	NO	-
1901	ZINC03317027	3351	0.08558076154159942	NO	-
1902	ZINC02866385	2837	0.08558061353601702	NO	-
1903	ZINC02720110	2589	0.08557467013042111	NO	-
1904	ZINC01366248	1608	0.08556957369516438	NO	-
1905	ZINC03852860	4354	0.08556392877805129	NO	-
1906	ZINC02499517	2357	0.08556348025506179	NO	-
1907	ZINC03284499	3301	0.08555962130337665	NO	-
1908	ZINC00861977	572	0.0855585446138446	NO	-
1909	ZINC02616736	2388	0.08553076579280976	NO	-
1910	ZINC03867581	4678	0.08553035189495374	NO	-
1911	ZINC01342470	1575	0.08552242206181228	NO	-
1912	ZINC02627559	2420	0.08550947448340383	NO	-
1913	ZINC01889882	1855	0.08550423075736695	NO	-
1914	ZINC02309955	2161	0.08549558979449962	NO	-
1915	ZINC03972027	4949	0.08549146476890356	NO	-
1916	ZINC03967716	4870	0.08549039858299248	NO	-
1917	ZINC01087504	1150	0.0854893240612827	NO	-
1918	ZINC01379008	1641	0.08548760356084141	NO	-
1919	ZINC02590212	2376	0.08547463553227307	NO	-
1920	ZINC01136878	1280	0.08546792024788004	NO	-
1921	ZINC01211758	1407	0.0854649295682664	NO	-
1922	ZINC04331700	5402	0.0854625080762969	NO	-
1923	ZINC03470363	3718	0.08546135964138574	NO	-
1924	ZINC02652314	2501	0.08545443035852772	NO	-
1925	ZINC01212023	1409	0.0854495675562628	NO	-
1926	ZINC03852839	4350	0.08544063379333057	NO	-
1927	ZINC01952788	1923	0.08544006659874576	NO	-
1928	ZINC02309656	2160	0.08544000876372447	NO	-
1929	ZINC00809862	452	0.08542967832575947	NO	-
1930	ZINC01019425	1013	0.08542882048510839	NO	-
1931	ZINC03983105	5024	0.08541194169716568	NO	-
1932	ZINC02662045	2532	0.08540235409178246	NO	-
1933	ZINC03530639	3917	0.08539967801986952	NO	-
1934	ZINC01052308	1063	0.085390649504397	NO	-
1935	ZINC02210510	2084	0.0853867322084884	NO	-
1936	ZINC03331764	3378	0.08538016744435119	NO	-
1937	ZINC03832740	4266	0.08537407836214728	NO	-
1938	ZINC03266648	3274	0.0853740326148956	NO	-
1939	ZINC01136877	1279	0.08535701226134011	NO	-
1940	ZINC03032701	3080	0.08535611172260262	NO	-
1941	ZINC00858476	563	0.0853559491468225	NO	-
1942	ZINC00908046	797	0.08535180804540275	NO	-
1943	ZINC03854859	4437	0.08535037464157715	NO	-
1944	ZINC03854861	4439	0.08534924204715129	NO	-
1945	ZINC01795392	1819	0.0853481631032871	NO	-
1946	ZINC02628237	2426	0.08534717793359042	NO	-
1947	ZINC03851861	4329	0.08534614109519797	NO	-
1948	ZINC01127304	1257	0.0853458245391101	NO	-
1949	ZINC03461999	3642	0.0853448392929644	NO	-
1950	ZINC01185836	1378	0.08534355679493363	NO	-
1951	ZINC03323610	3367	0.08534274017541965	NO	-
1952	ZINC02627789	2422	0.08533704262174918	NO	-
1953	ZINC03983189	5037	0.0853323729340988	NO	-
1954	ZINC01167966	1349	0.08532272944075718	NO	-
1955	ZINC03352810	3413	0.08530742614702179	NO	-
1956	ZINC03593047	4026	0.0853000323580229	NO	-
1957	ZINC03889673	4780	0.08529992124686311	NO	-
1958	ZINC03221811	3192	0.08528747221592357	NO	-
1959	ZINC02856263	2819	0.08528547592862401	NO	-
1960	ZINC03578484	3997	0.08528537426108737	NO	-
1961	ZINC03533022	3920	0.08527797364800158	NO	-
1962	ZINC03983191	5039	0.08527594265856456	NO	-
1963	ZINC02826372	2749	0.0852729908593515	NO	-
1964	ZINC01275996	1471	0.08526076246118827	NO	-
1965	ZINC04250297	5306	0.08524835288280247	NO	-
1966	ZINC01810749	1825	0.08524429529977386	NO	-
1967	ZINC02959583	2942	0.08524002060465632	NO	-
1968	ZINC03855377	4467	0.08523258856094541	NO	-
1969	ZINC03983188	5036	0.08523238349158442	NO	-
1970	ZINC01405781	1677	0.08522454442628559	NO	-
1971	ZINC00814046	470	0.08522305071555965	NO	-
1972	ZINC00985359	960	0.08522272744532756	NO	-
1973	ZINC04317329	5394	0.08521825708943717	NO	-
1974	ZINC02007686	1975	0.08521588120583794	NO	-
1975	ZINC01081846	1139	0.08521451318586298	NO	-
1976	ZINC01329699	1553	0.08521015228333464	NO	-
1977	ZINC01056465	1067	0.08520863674525606	NO	-
1978	ZINC01134478	1277	0.08520795992482491	NO	-
1979	ZINC03889670	4779	0.08520028148366031	NO	-
1980	ZINC01301130	1521	0.08520020912928114	NO	-
1981	ZINC04586974	5653	0.08519532170646646	NO	-
1982	ZINC03889669	4778	0.08519504627793241	NO	-
1983	ZINC00902686	772	0.08518514903883315	NO	-
1984	ZINC00993815	986	0.08517687858980964	NO	-
1985	ZINC00793973	401	0.08517423658192634	NO	-
1986	ZINC01379020	1642	0.08517009814403577	NO	-
1987	ZINC00595637	33	0.08516667280563951	NO	-
1988	ZINC02480280	2343	0.08516581552555988	NO	-
1989	ZINC03959716	4867	0.08516497543210547	NO	-
1990	ZINC02838647	2767	0.0851541822181035	NO	-
1991	ZINC03410152	3507	0.0851499247730662	NO	-
1992	ZINC03500557	3803	0.08513698449159872	NO	-
1993	ZINC03849424	4272	0.08513526343450471	NO	-
1994	ZINC01005078	1001	0.08511400438931721	NO	-
1995	ZINC04166896	5218	0.08511367261588197	NO	-
1996	ZINC00983261	945	0.08510935917702787	NO	-
1997	ZINC03323610	3368	0.08510114698166664	NO	-
1998	ZINC02457643	2324	0.0850928352221938	NO	-
1999	ZINC03303041	3329	0.08509243728679178	NO	-
2000	ZINC00909540	809	0.0850915857008088	NO	-
2001	ZINC03051475	3122	0.08506960378412629	NO	-
2002	ZINC00867781	610	0.085068157894133	NO	-
2003	ZINC03892409	4830	0.08506192640133368	NO	-
2004	ZINC04465311	5512	0.08506192640133368	NO	-
2005	ZINC00624535	53	0.08505900500929635	NO	-
2006	ZINC03973530	4958	0.08505685374706858	NO	-
2007	ZINC02692975	2558	0.08504739016945734	NO	-
2008	ZINC03631944	4186	0.08504585418417358	NO	-
2009	ZINC03857358	4496	0.085017121982049	NO	-
2010	ZINC03595351	4081	0.08501675870519919	NO	-
2011	ZINC00930569	855	0.08501596851317617	NO	-
2012	ZINC03867799	4691	0.08500907223080693	NO	-
2013	ZINC03867582	4679	0.08500773276612225	NO	-
2014	ZINC04465634	5519	0.08500773276612225	NO	-
2015	ZINC02458063	2325	0.08500441623221455	NO	-
2016	ZINC00624541	54	0.08500229770207765	NO	-
2017	ZINC01117746	1217	0.08499534667844225	NO	-
2018	ZINC03973531	4959	0.08498429461659901	NO	-
2019	ZINC02798384	2721	0.08498410586938905	NO	-
2020	ZINC03973304	4955	0.08497877434070156	NO	-
2021	ZINC00796584	414	0.0849776968633816	NO	-
2022	ZINC03983104	5023	0.0849743913940087	NO	-
2023	ZINC03461441	3629	0.08497045523958467	NO	-
2024	ZINC03834094	22	0.08496991954643107	YES	5
2025	ZINC04317329	5395	0.08496307228820359	NO	-
2026	ZINC03303039	3328	0.08496192114246288	NO	-
2027	ZINC00796585	415	0.08496044201560154	NO	-
2028	ZINC01123136	1230	0.08495643890725636	NO	-
2029	ZINC03868698	4750	0.08494969395593016	NO	-
2030	ZINC04466214	5532	0.08494969395593016	NO	-
2031	ZINC01026627	1020	0.0849435011991713	NO	-
2032	ZINC03599203	4125	0.08493708944407939	NO	-
2033	ZINC03854862	4440	0.08493689091490192	NO	-
2034	ZINC00905527	783	0.08493523790552529	NO	-
2035	ZINC03890147	5677	0.0849316450430924	NO	-
2036	ZINC03867616	4680	0.08492369661115608	NO	-
2037	ZINC04638699	5676	0.08492242794561	NO	-
2038	ZINC03890240	4801	0.08491470429947391	NO	-
2039	ZINC03500525	3802	0.08490567021219862	NO	-
2040	ZINC03494621	3780	0.08489262857404614	NO	-
2041	ZINC04272771	5336	0.08489016205623061	NO	-
2042	ZINC00667424	146	0.08489013411124426	NO	-
2043	ZINC02499785	2360	0.08487654590691716	NO	-
2044	ZINC02007691	1976	0.08487557144983585	NO	-
2045	ZINC03519218	3884	0.0848696191276477	NO	-
2046	ZINC03970892	4924	0.08486373217244886	NO	-
2047	ZINC02618237	2393	0.08485469289218821	NO	-
2048	ZINC01000429	990	0.08484267870995728	NO	-
2049	ZINC03815520	67	0.08484164112942384	YES	12
2050	ZINC03533496	3922	0.08483231009178836	NO	-
2051	ZINC03032806	3082	0.084821206477913	NO	-
2052	ZINC04250047	5300	0.08481249809202861	NO	-
2053	ZINC02458063	2327	0.08479445153894889	NO	-
2054	ZINC03470453	3719	0.08478436700672283	NO	-
2055	ZINC00929921	849	0.08477969415211827	NO	-
2056	ZINC03262215	3269	0.08476574830582649	NO	-
2057	ZINC02729789	2617	0.08475677889683714	NO	-
2058	ZINC04312174	5373	0.08475434388509062	NO	-
2059	ZINC02689563	2553	0.08475264973585048	NO	-
2060	ZINC00878062	686	0.08475147566749458	NO	-
2061	ZINC03247650	3232	0.0847483274454549	NO	-
2062	ZINC03390579	3477	0.0847419113525073	NO	-
2063	ZINC02798272	2718	0.0847374388992169	NO	-
2064	ZINC03519922	3892	0.08473606932830156	NO	-
2065	ZINC03314363	3343	0.08472219519031182	NO	-
2066	ZINC00886696	732	0.08471786749029457	NO	-
2067	ZINC01439816	1708	0.08470574753482067	NO	-
2068	ZINC03859189	4580	0.08470476160499962	NO	-
2069	ZINC03980365	5003	0.08470011799590098	NO	-
2070	ZINC03684770	4218	0.08469499613350553	NO	-
2071	ZINC00954796	899	0.08468976508827697	NO	-
2072	ZINC03360022	3431	0.08468186868585359	NO	-
2073	ZINC00809862	453	0.08467774340098429	NO	-
2074	ZINC03849422	4270	0.08467640240971794	NO	-
2075	ZINC03867803	4694	0.08466271838185174	NO	-
2076	ZINC03854795	4429	0.08465888055345712	NO	-
2077	ZINC00806221	445	0.0846570865667622	NO	-
2078	ZINC03494495	3770	0.08465450152247052	NO	-
2079	ZINC03857582	4512	0.08465394086864571	NO	-
2080	ZINC02638697	2465	0.08464938787104846	NO	-
2081	ZINC03866835	4623	0.0846476001245512	NO	-
2082	ZINC02732218	2621	0.08463689533369491	NO	-
2083	ZINC04464351	5493	0.0846300734481089	NO	-
2084	ZINC03854725	4425	0.08462916627686656	NO	-
2085	ZINC03632259	4191	0.08462697819438897	NO	-
2086	ZINC01329397	1552	0.08462325238346324	NO	-
2087	ZINC03500662	3807	0.08462127959322363	NO	-
2088	ZINC03439672	3562	0.08461811103640543	NO	-
2089	ZINC01922776	1894	0.08461071785897571	NO	-
2090	ZINC01282211	1500	0.0846012602928535	NO	-
2091	ZINC00862124	581	0.08459271423636769	NO	-
2092	ZINC03248531	3239	0.08459209261437182	NO	-
2093	ZINC03629383	4157	0.08458510974385074	NO	-
2094	ZINC00138631	5	0.08458328173713703	NO	-
2095	ZINC01142514	1300	0.08458178108872566	NO	-
2096	ZINC01051225	1061	0.08458081357221467	NO	-
2097	ZINC00675768	193	0.08457693071690243	NO	-
2098	ZINC03456822	3614	0.08457166828350152	NO	-
2099	ZINC00944572	886	0.08456972836834074	NO	-
2100	ZINC02628155	2424	0.08456805926505746	NO	-
2101	ZINC04004923	5115	0.08456784295563048	NO	-
2102	ZINC02897891	2896	0.08456517001091463	NO	-
2103	ZINC03323609	3365	0.08456120040344392	NO	-
2104	ZINC03659893	4206	0.08455804122495734	NO	-
2105	ZINC00671237	154	0.08454872221776227	NO	-
2106	ZINC04252298	5320	0.08454148282465655	NO	-
2107	ZINC03500660	3806	0.08452331884811506	NO	-
2108	ZINC03866840	4624	0.08451975537695171	NO	-
2109	ZINC03071458	3135	0.0845195330229352	NO	-
2110	ZINC03415963	3514	0.08451762746938017	NO	-
2111	ZINC00675232	186	0.08451641341330286	NO	-
2112	ZINC04252239	5319	0.08451037598642017	NO	-
2113	ZINC01068675	1096	0.08450859405412284	NO	-
2114	ZINC03490846	3767	0.08450434152303635	NO	-
2115	ZINC01431440	1698	0.08449690803151108	NO	-
2116	ZINC03857343	4495	0.08449474458813944	NO	-
2117	ZINC02957715	2939	0.08449341263437174	NO	-
2118	ZINC00899313	768	0.08448783269748589	NO	-
2119	ZINC03850233	4290	0.08447617567466015	NO	-
2120	ZINC01130454	1262	0.08446915676881366	NO	-
2121	ZINC02971421	2966	0.08446478961802781	NO	-
2122	ZINC00867749	600	0.08445973989921003	NO	-
2123	ZINC04146312	5201	0.08445959202693848	NO	-
2124	ZINC03661185	4208	0.08445849671198188	NO	-
2125	ZINC01005678	1003	0.08445783139116952	NO	-
2126	ZINC01645185	1795	0.08445366385085126	NO	-
2127	ZINC02499498	2356	0.08444921026054236	NO	-
2128	ZINC02613984	2382	0.0844444282009682	NO	-
2129	ZINC01283369	1504	0.08443903232746253	NO	-
2130	ZINC02458063	2326	0.08443887336500806	NO	-
2131	ZINC01806505	1823	0.08442454437540663	NO	-
2132	ZINC00958208	908	0.08441610033387499	NO	-
2133	ZINC03043522	3092	0.08440904695534486	NO	-
2134	ZINC02328563	2193	0.08438916167589806	NO	-
2135	ZINC03032804	3081	0.08438804185181784	NO	-
2136	ZINC02321050	2180	0.08437882799557392	NO	-
2137	ZINC00870646	624	0.08437518901932836	NO	-
2138	ZINC00818495	481	0.08436085488614614	NO	-
2139	ZINC00675768	194	0.08435258278271389	NO	-
2140	ZINC03854860	4438	0.08435165000191695	NO	-
2141	ZINC03868703	4752	0.08434851166920306	NO	-
2142	ZINC04466222	5534	0.08434851166920306	NO	-
2143	ZINC00958282	909	0.08433699231872314	NO	-
2144	ZINC03867090	4635	0.08433675644095624	NO	-
2145	ZINC03868031	4708	0.08432750205771732	NO	-
2146	ZINC03858537	4547	0.08432640777129685	NO	-
2147	ZINC03501789	3812	0.08432632912928632	NO	-
2148	ZINC03857400	4502	0.08432397630681662	NO	-
2149	ZINC03867383	4655	0.08431865478988039	NO	-
2150	ZINC01117638	1214	0.0843181647538856	NO	-
2151	ZINC02627560	2421	0.0843078581897621	NO	-
2152	ZINC02830522	2754	0.08430193780593485	NO	-
2153	ZINC01127559	1259	0.08428762326688645	NO	-
2154	ZINC03868368	4720	0.08428703070580452	NO	-
2155	ZINC04478201	5575	0.08427840995501949	NO	-
2156	ZINC02645680	2486	0.08427074277812122	NO	-
2157	ZINC03803179	4233	0.08426757605156442	NO	-
2158	ZINC03344720	3397	0.08425586210636807	NO	-
2159	ZINC02328568	2194	0.08425501333679677	NO	-
2160	ZINC04252165	5317	0.08425223930497205	NO	-
2161	ZINC02378589	2233	0.08424839092696237	NO	-
2162	ZINC02499785	2359	0.08424323337096741	NO	-
2163	ZINC03815515	24	0.08420629422082059	YES	5
2164	ZINC03043618	3098	0.08420601946562156	NO	-
2165	ZINC03858868	4570	0.08419964121829708	NO	-
2166	ZINC00650590	118	0.0841920302781273	NO	-
2167	ZINC03461575	3633	0.08419078340257839	NO	-
2168	ZINC00862001	576	0.08418900984425122	NO	-
2169	ZINC01005678	1002	0.08417893579353765	NO	-
2170	ZINC04251281	5310	0.08415460815445674	NO	-
2171	ZINC01142387	1295	0.08415406730979771	NO	-
2172	ZINC03235379	3211	0.08414781283609601	NO	-
2173	ZINC00881272	713	0.08414517352238889	NO	-
2174	ZINC00867781	609	0.08414380715503729	NO	-
2175	ZINC03448093	3574	0.08414075916769531	NO	-
2176	ZINC04252383	5321	0.08413759626960104	NO	-
2177	ZINC00983240	943	0.0841369015016164	NO	-
2178	ZINC03968511	4881	0.08413648857564054	NO	-
2179	ZINC02721117	2599	0.08412471399819464	NO	-
2180	ZINC04250047	5298	0.08409681953146926	NO	-
2181	ZINC02662042	2531	0.08409443947773189	NO	-
2182	ZINC01109220	1187	0.08408043107488283	NO	-
2183	ZINC03022766	3022	0.08407696832788894	NO	-
2184	ZINC02315974	2170	0.08406971543948483	NO	-
2185	ZINC01085787	1143	0.08405746268410491	NO	-
2186	ZINC03889364	4767	0.0840559563768405	NO	-
2187	ZINC04485042	5583	0.0840437198979642	NO	-
2188	ZINC03859786	4601	0.0840425208638558	NO	-
2189	ZINC03857546	4510	0.08403993938086934	NO	-
2190	ZINC02312241	2165	0.08403523337681344	NO	-
2191	ZINC01889881	1854	0.08402735048563588	NO	-
2192	ZINC00960062	924	0.08402297644397703	NO	-
2193	ZINC01141165	1290	0.08401089812674949	NO	-
2194	ZINC00691915	251	0.08400376087489994	NO	-
2195	ZINC04138436	5195	0.08399334004175874	NO	-
2196	ZINC01132594	1270	0.08399054217030906	NO	-
2197	ZINC01127301	1255	0.08398604933630568	NO	-
2198	ZINC01379024	1643	0.08396308543017376	NO	-
2199	ZINC01364519	1605	0.08395782470062567	NO	-
2200	ZINC03577186	3993	0.0839559873726568	NO	-
2201	ZINC02452662	2319	0.08395286107154644	NO	-
2202	ZINC02312242	2166	0.08394894074046444	NO	-
2203	ZINC04250297	5304	0.08394645999469842	NO	-
2204	ZINC02439127	2298	0.08394414579331061	NO	-
2205	ZINC03031237	3067	0.08394025904355132	NO	-
2206	ZINC03631946	4187	0.08393719768558588	NO	-
2207	ZINC00815673	479	0.0839340433593207	NO	-
2208	ZINC03376939	3466	0.08392717011439933	NO	-
2209	ZINC02729263	2610	0.08392069222083225	NO	-
2210	ZINC00960063	925	0.08391106279967478	NO	-
2211	ZINC02633702	2442	0.08390371599214236	NO	-
2212	ZINC01109661	1189	0.08390302730145438	NO	-
2213	ZINC03600640	4131	0.0838839183637673	NO	-
2214	ZINC03890298	4806	0.08388070485031772	NO	-
2215	ZINC03529745	3916	0.08387767430402004	NO	-
2216	ZINC03331762	3377	0.08387045866266268	NO	-
2217	ZINC03231887	3202	0.08386131687160471	NO	-
2218	ZINC02868208	2838	0.08383010965616218	NO	-
2219	ZINC00675241	189	0.0838267768581627	NO	-
2220	ZINC00878071	688	0.08382323277293847	NO	-
2221	ZINC03987506	5049	0.08382000778042617	NO	-
2222	ZINC04220655	5261	0.08381232513115149	NO	-
2223	ZINC02499631	2358	0.08380330132922709	NO	-
2224	ZINC00882491	716	0.0837893809174422	NO	-
2225	ZINC03394690	3484	0.08377610356936813	NO	-
2226	ZINC01166605	1347	0.08377204849694811	NO	-
2227	ZINC03465246	3693	0.08377037979685825	NO	-
2228	ZINC03980791	5008	0.0837616493610845	NO	-
2229	ZINC01589621	1783	0.08374398406855445	NO	-
2230	ZINC00774698	353	0.08373631276339864	NO	-
2231	ZINC04492352	5601	0.0837318836248767	NO	-
2232	ZINC01889906	1858	0.08373007808730024	NO	-
2233	ZINC00929937	850	0.08371001992575676	NO	-
2234	ZINC00711511	283	0.08370373363660621	NO	-
2235	ZINC03815532	54	0.08368239571990761	YES	9
2236	ZINC03858536	4546	0.08368076950181697	NO	-
2237	ZINC01889777	1843	0.08367828460445477	NO	-
2238	ZINC01933388	1909	0.08366576038178584	NO	-
2239	ZINC01933388	1910	0.08366576038178584	NO	-
2240	ZINC00838369	509	0.08365894431600239	NO	-
2241	ZINC02706811	2566	0.08365731670422882	NO	-
2242	ZINC02050813	1979	0.08365404801925339	NO	-
2243	ZINC01964530	1932	0.08364657083640656	NO	-
2244	ZINC01125208	1246	0.08363284007071405	NO	-
2245	ZINC03258704	3257	0.08363154236940441	NO	-
2246	ZINC03855131	4462	0.08363024536485891	NO	-
2247	ZINC02720114	2590	0.08362342919379583	NO	-
2248	ZINC04409083	5452	0.08361251499462664	NO	-
2249	ZINC01889910	1859	0.08361003345821975	NO	-
2250	ZINC00881088	708	0.08360310861181401	NO	-
2251	ZINC01889903	1857	0.0836026592362729	NO	-
2252	ZINC01651575	1797	0.08360031695896288	NO	-
2253	ZINC03519219	3885	0.08359614981156135	NO	-
2254	ZINC00787033	386	0.08359587293674173	NO	-
2255	ZINC04312174	5371	0.08359233420307638	NO	-
2256	ZINC04191189	5243	0.0835857432520364	NO	-
2257	ZINC01134349	1275	0.08358154994467899	NO	-
2258	ZINC03631930	4181	0.0835764451935251	NO	-
2259	ZINC00924604	838	0.08357382945500075	NO	-
2260	ZINC03272046	3279	0.08356537561975952	NO	-
2261	ZINC03851538	4313	0.08356137872010604	NO	-
2262	ZINC02857624	2824	0.08354977051557914	NO	-
2263	ZINC02787928	2694	0.08353798748339836	NO	-
2264	ZINC03358843	3429	0.08353772881629432	NO	-
2265	ZINC03549704	3947	0.08353201029026425	NO	-
2266	ZINC03892376	4829	0.0835297393496441	NO	-
2267	ZINC03437820	3548	0.0835276116912466	NO	-
2268	ZINC00656523	124	0.08351919731077881	NO	-
2269	ZINC03858804	4562	0.08351570912086986	NO	-
2270	ZINC01123658	1236	0.0835146472402786	NO	-
2271	ZINC00787026	385	0.0835131258694268	NO	-
2272	ZINC03949102	4865	0.08349994892253296	NO	-
2273	ZINC01022536	1015	0.0834926938064024	NO	-
2274	ZINC01005078	1000	0.08348095601085359	NO	-
2275	ZINC03631932	4182	0.08347970163856379	NO	-
2276	ZINC02686601	2547	0.08347866235254198	NO	-
2277	ZINC03980792	5009	0.08346858042496086	NO	-
2278	ZINC02802002	2731	0.08346100478509151	NO	-
2279	ZINC03315768	3348	0.08345893359164161	NO	-
2280	ZINC00672495	160	0.08345236850078898	NO	-
2281	ZINC00860568	565	0.08344085605101038	NO	-
2282	ZINC01162189	1343	0.08343520562114246	NO	-
2283	ZINC03852235	4337	0.08343489312034233	NO	-
2284	ZINC03177504	3169	0.08342945893594855	NO	-
2285	ZINC04501333	5626	0.08342723922421222	NO	-
2286	ZINC00674513	182	0.08342611184801367	NO	-
2287	ZINC03867366	4650	0.08341805431062087	NO	-
2288	ZINC02249368	2125	0.0834143206513011	NO	-
2289	ZINC02482034	2347	0.08339948616027915	NO	-
2290	ZINC01217837	1416	0.08339931778139108	NO	-
2291	ZINC03007382	3000	0.08339460152240515	NO	-
2292	ZINC03850537	4296	0.08338841155389357	NO	-
2293	ZINC01211761	1408	0.083387699675677	NO	-
2294	ZINC03464223	3669	0.08338762983135789	NO	-
2295	ZINC01095082	1169	0.08338501674295491	NO	-
2296	ZINC01050810	1058	0.08337678026468802	NO	-
2297	ZINC01254978	1451	0.08337481044534319	NO	-
2298	ZINC03851003	4304	0.08337282230711444	NO	-
2299	ZINC03854112	4406	0.08337261184214889	NO	-
2300	ZINC02850979	2791	0.0833719716161854	NO	-
2301	ZINC03442108	3565	0.08336303002964442	NO	-
2302	ZINC01217291	1414	0.0833602464562596	NO	-
2303	ZINC00886706	735	0.08335373814619412	NO	-
2304	ZINC03494507	3772	0.08335361814160874	NO	-
2305	ZINC03469829	3707	0.08335154811563135	NO	-
2306	ZINC02786274	2692	0.08334481691466282	NO	-
2307	ZINC03462032	3643	0.08334379633846623	NO	-
2308	ZINC04467518	5538	0.08334273940379906	NO	-
2309	ZINC01218179	1418	0.08333861716893681	NO	-
2310	ZINC02502165	2363	0.08333861087119275	NO	-
2311	ZINC00722858	303	0.083328412872584	NO	-
2312	ZINC00906906	785	0.08332689921219887	NO	-
2313	ZINC02353141	2217	0.08331536097379891	NO	-
2314	ZINC00959019	914	0.0833137713339709	NO	-
2315	ZINC03599301	4128	0.08330386514546781	NO	-
2316	ZINC00853581	544	0.08330073019211454	NO	-
2317	ZINC01079302	1131	0.08327918866284438	NO	-
2318	ZINC04307058	5363	0.08327904419020941	NO	-
2319	ZINC00970943	929	0.08327230350768364	NO	-
2320	ZINC00930006	854	0.08326980187646756	NO	-
2321	ZINC01142465	1298	0.0832671728751205	NO	-
2322	ZINC02746367	2639	0.08326293404661093	NO	-
2323	ZINC03890167	4797	0.0832609872565926	NO	-
2324	ZINC03851538	4314	0.0832553237593559	NO	-
2325	ZINC00648775	115	0.0832548179834927	NO	-
2326	ZINC01064167	1084	0.08325406936074771	NO	-
2327	ZINC01287236	1511	0.08325210679466609	NO	-
2328	ZINC01176476	1358	0.08323436020655826	NO	-
2329	ZINC03947974	4863	0.08323258622516648	NO	-
2330	ZINC03853580	4387	0.0832289116819398	NO	-
2331	ZINC03259135	3260	0.08322176646687833	NO	-
2332	ZINC01485419	1731	0.08321292228398475	NO	-
2333	ZINC01485419	1732	0.08321292228398475	NO	-
2334	ZINC01338867	1566	0.0831977848385039	NO	-
2335	ZINC03469833	3708	0.08318086975599989	NO	-
2336	ZINC03258704	3256	0.08317892265087223	NO	-
2337	ZINC03258704	3258	0.08317892265087223	NO	-
2338	ZINC03559697	3960	0.08316503709201106	NO	-
2339	ZINC03474125	3727	0.08316398780852184	NO	-
2340	ZINC01077757	1123	0.08315593789607646	NO	-
2341	ZINC03464941	3685	0.08312962115429486	NO	-
2342	ZINC03993067	5087	0.08312024443942533	NO	-
2343	ZINC04469641	5558	0.08312024443942533	NO	-
2344	ZINC04464351	5494	0.08311840606463516	NO	-
2345	ZINC03968510	4880	0.08311402940898306	NO	-
2346	ZINC01980323	1952	0.0831106451312869	NO	-
2347	ZINC03868806	4754	0.08310154029152347	NO	-
2348	ZINC02321051	2181	0.08309268585761362	NO	-
2349	ZINC00678030	215	0.08309234050887852	NO	-
2350	ZINC03005257	2998	0.08308929853127911	NO	-
2351	ZINC03681684	4214	0.08308754073778947	NO	-
2352	ZINC03983157	5033	0.08308099962299811	NO	-
2353	ZINC00917634	818	0.08306826699600817	NO	-
2354	ZINC03854901	4448	0.08306593140381584	NO	-
2355	ZINC01115889	1213	0.08304615212256365	NO	-
2356	ZINC03371479	3458	0.08303568775318027	NO	-
2357	ZINC00902685	771	0.08303097099403425	NO	-
2358	ZINC01462531	1717	0.08303076840284335	NO	-
2359	ZINC04315496	5380	0.08302505289433154	NO	-
2360	ZINC03834097	36	0.08302401316272706	YES	6
2361	ZINC03240835	3220	0.08300535066612412	NO	-
2362	ZINC04491838	5597	0.08300024098940736	NO	-
2363	ZINC00691913	250	0.0829967540131045	NO	-
2364	ZINC00673584	168	0.08299504345485743	NO	-
2365	ZINC03465290	3695	0.08299169789147794	NO	-
2366	ZINC03797843	4232	0.08297557787452382	NO	-
2367	ZINC03868523	4736	0.08296520477315697	NO	-
2368	ZINC04466111	5530	0.08296520477315697	NO	-
2369	ZINC03852860	4355	0.08296444526048884	NO	-
2370	ZINC03867299	4642	0.08296168868035948	NO	-
2371	ZINC02481974	2346	0.08294255015448102	NO	-
2372	ZINC03992841	5077	0.08293359649492028	NO	-
2373	ZINC03868806	4755	0.08292952322038154	NO	-
2374	ZINC01378929	1633	0.08292528268211005	NO	-
2375	ZINC04312174	5372	0.0829241729858321	NO	-
2376	ZINC02941561	2924	0.08292291060180101	NO	-
2377	ZINC03992839	5075	0.08291973496555939	NO	-
2378	ZINC00933543	862	0.08291739457108245	NO	-
2379	ZINC01502702	1758	0.08291026186629473	NO	-
2380	ZINC03859987	4609	0.08291020270332851	NO	-
2381	ZINC01890498	1863	0.08290309259018107	NO	-
2382	ZINC00670957	151	0.08289983324581485	NO	-
2383	ZINC03992840	5076	0.08289237425961485	NO	-
2384	ZINC03970234	4922	0.08288797640395508	NO	-
2385	ZINC01160334	1338	0.08288647135161151	NO	-
2386	ZINC03470054	3713	0.08288077348477463	NO	-
2387	ZINC04233634	5275	0.08287156021684647	NO	-
2388	ZINC03461546	3631	0.08286789930002236	NO	-
2389	ZINC00891414	753	0.08286027714970347	NO	-
2390	ZINC03500523	3801	0.08285747114811394	NO	-
2391	ZINC03272048	3280	0.08285672617258708	NO	-
2392	ZINC00540456	10	0.08285464392406364	NO	-
2393	ZINC02386909	2237	0.08284847899068162	NO	-
2394	ZINC01964531	1933	0.08284687521789676	NO	-
2395	ZINC01125163	1244	0.08284244004269802	NO	-
2396	ZINC01162188	1342	0.08284177193989226	NO	-
2397	ZINC03974208	4961	0.08283676368846637	NO	-
2398	ZINC00873448	639	0.08283294014911438	NO	-
2399	ZINC03545242	3943	0.08283224667774951	NO	-
2400	ZINC00891618	755	0.0828283822925641	NO	-
2401	ZINC00814051	473	0.08282013087297395	NO	-
2402	ZINC03892803	4834	0.08281350778138048	NO	-
2403	ZINC01890485	1861	0.0828115318357988	NO	-
2404	ZINC03439486	3556	0.0827978630306047	NO	-
2405	ZINC03868697	4749	0.08279211628497266	NO	-
2406	ZINC04466212	5531	0.08279211628497266	NO	-
2407	ZINC01079304	1132	0.08278766283263685	NO	-
2408	ZINC02212718	2087	0.08278729451149808	NO	-
2409	ZINC01125160	1243	0.08278385481125668	NO	-
2410	ZINC03490801	3765	0.08277599512304487	NO	-
2411	ZINC03480276	3748	0.08277550411052804	NO	-
2412	ZINC03465293	3696	0.08277038470537094	NO	-
2413	ZINC00930571	857	0.08276865313975001	NO	-
2414	ZINC01502701	1757	0.0827685130962376	NO	-
2415	ZINC00905064	780	0.08276223124208561	NO	-
2416	ZINC03992838	5074	0.08275896518211136	NO	-
2417	ZINC01379048	1656	0.08275463179699334	NO	-
2418	ZINC03504871	3847	0.08275438116119412	NO	-
2419	ZINC01378919	1631	0.08274358156850763	NO	-
2420	ZINC01142388	1296	0.08273266011459367	NO	-
2421	ZINC03868691	4747	0.08271124232334878	NO	-
2422	ZINC03594371	4058	0.0827038945214654	NO	-
2423	ZINC01109661	1188	0.08269600471584528	NO	-
2424	ZINC03563005	3965	0.0826821159341396	NO	-
2425	ZINC03504813	3840	0.08267727184946128	NO	-
2426	ZINC03465444	3698	0.08266850113886608	NO	-
2427	ZINC03858397	4544	0.08265594538584523	NO	-
2428	ZINC03037062	3087	0.08265576993952307	NO	-
2429	ZINC00778749	361	0.08265119539649964	NO	-
2430	ZINC03478345	3737	0.08264783550444753	NO	-
2431	ZINC04383981	5427	0.08260955782484795	NO	-
2432	ZINC02953838	2932	0.08260762754876887	NO	-
2433	ZINC03855112	4459	0.08259840828935575	NO	-
2434	ZINC00867749	599	0.08259531923916133	NO	-
2435	ZINC03892372	4827	0.08256301598362398	NO	-
2436	ZINC04233657	5278	0.0825578940399859	NO	-
2437	ZINC01223617	1421	0.08255413675215126	NO	-
2438	ZINC01379061	1658	0.08254773519576808	NO	-
2439	ZINC04464351	5495	0.08254750491915333	NO	-
2440	ZINC03394694	3485	0.0825462997610237	NO	-
2441	ZINC04180712	5241	0.08253944563080012	NO	-
2442	ZINC00719267	299	0.08253551266161861	NO	-
2443	ZINC00741565	317	0.08251796295536713	NO	-
2444	ZINC03666247	4211	0.08251755117981692	NO	-
2445	ZINC03857389	4498	0.08250886640583298	NO	-
2446	ZINC02835549	2758	0.08250818633263629	NO	-
2447	ZINC03221810	3191	0.08247165577724645	NO	-
2448	ZINC00908043	796	0.08246857267719891	NO	-
2449	ZINC02636378	2456	0.0824559091455268	NO	-
2450	ZINC02835571	2759	0.0824533612167882	NO	-
2451	ZINC04416362	5457	0.0824524388196072	NO	-
2452	ZINC02656194	2512	0.08245099346110828	NO	-
2453	ZINC01890491	1862	0.0824459016408662	NO	-
2454	ZINC03396914	3487	0.08244184445383557	NO	-
2455	ZINC03007381	2999	0.08243594815729499	NO	-
2456	ZINC03974971	4968	0.08243363220437243	NO	-
2457	ZINC03545226	3942	0.08242938912409219	NO	-
2458	ZINC02881785	2877	0.08241561710327111	NO	-
2459	ZINC02799782	2727	0.08241299795736744	NO	-
2460	ZINC03610713	4140	0.08241202749877333	NO	-
2461	ZINC02805892	2736	0.08240250221450958	NO	-
2462	ZINC03858885	4574	0.08239953359474417	NO	-
2463	ZINC03535896	3928	0.08239940722912549	NO	-
2464	ZINC03596726	4113	0.08236949171385122	NO	-
2465	ZINC00804271	436	0.0823690953411238	NO	-
2466	ZINC02184388	2043	0.08236734020010643	NO	-
2467	ZINC01635878	1791	0.08236155559736036	NO	-
2468	ZINC00873777	647	0.08236018313943544	NO	-
2469	ZINC03593050	4027	0.08235857062790418	NO	-
2470	ZINC00803512	430	0.08235781584190129	NO	-
2471	ZINC00881088	707	0.08234966463363544	NO	-
2472	ZINC03815309	71	0.08234647885915777	YES	12
2473	ZINC03490845	3766	0.0823306586093364	NO	-
2474	ZINC02729370	2612	0.08232786970996187	NO	-
2475	ZINC03868522	4735	0.0823262558921202	NO	-
2476	ZINC03508835	3869	0.0823249665398163	NO	-
2477	ZINC03082050	3139	0.08231160292369917	NO	-
2478	ZINC01516487	1770	0.08231158281985879	NO	-
2479	ZINC00873511	640	0.08230695784972607	NO	-
2480	ZINC01338948	1572	0.08229865152753099	NO	-
2481	ZINC04423231	5465	0.08228737036406845	NO	-
2482	ZINC00784131	378	0.08227966700773798	NO	-
2483	ZINC03867625	4687	0.08227886296977768	NO	-
2484	ZINC02969737	2949	0.08227362459113834	NO	-
2485	ZINC01085800	1144	0.08225845829092289	NO	-
2486	ZINC02132116	2013	0.08225528525725624	NO	-
2487	ZINC02656194	2513	0.08225421380053771	NO	-
2488	ZINC03442105	3564	0.08224204392093684	NO	-
2489	ZINC01766799	1811	0.08222640722984434	NO	-
2490	ZINC03867743	4688	0.08222499927180227	NO	-
2491	ZINC03815556	70	0.0822139071252596	YES	12
2492	ZINC03437413	3547	0.08221123579732491	NO	-
2493	ZINC02884948	2887	0.08219073882509263	NO	-
2494	ZINC03850963	4302	0.08218862168409492	NO	-
2495	ZINC03513653	3873	0.08218580356037511	NO	-
2496	ZINC01109661	1190	0.0821769741790847	NO	-
2497	ZINC02853402	2808	0.08217274840088429	NO	-
2498	ZINC00983589	953	0.08214893873474258	NO	-
2499	ZINC01364513	1604	0.08214754003320036	NO	-
2500	ZINC00800386	424	0.0821460671646612	NO	-
2501	ZINC00766055	324	0.08214333140698815	NO	-
2502	ZINC02870582	2843	0.08214262713107831	NO	-
2503	ZINC03513653	3872	0.08214104909258321	NO	-
2504	ZINC00937615	869	0.08213592615923289	NO	-
2505	ZINC03868554	4737	0.08213557721356561	NO	-
2506	ZINC01767707	1814	0.08209197598441623	NO	-
2507	ZINC00886683	730	0.08208763158436475	NO	-
2508	ZINC00875428	670	0.08207058645389524	NO	-
2509	ZINC03263983	3272	0.08205629712155334	NO	-
2510	ZINC02858672	2828	0.08205504630477108	NO	-
2511	ZINC00936862	864	0.08205279040948453	NO	-
2512	ZINC01378965	1636	0.08204122556173524	NO	-
2513	ZINC01894881	1869	0.08203224114166613	NO	-
2514	ZINC03867384	4656	0.08202106388239758	NO	-
2515	ZINC03261743	3264	0.08202087516617154	NO	-
2516	ZINC03631377	4173	0.08201236766920098	NO	-
2517	ZINC01132793	1271	0.08201212451469478	NO	-
2518	ZINC04038249	5142	0.0820069490589518	NO	-
2519	ZINC00875429	671	0.08199594516961095	NO	-
2520	ZINC03031279	3069	0.08199543134934802	NO	-
2521	ZINC01530670	1772	0.08199361223938366	NO	-
2522	ZINC01329397	1551	0.08198725537670329	NO	-
2523	ZINC03853020	4362	0.08198230513658279	NO	-
2524	ZINC00958283	910	0.08197883828601334	NO	-
2525	ZINC02969738	2950	0.0819746570585095	NO	-
2526	ZINC03971559	4942	0.08197338575114277	NO	-
2527	ZINC03857195	4487	0.081966546477373	NO	-
2528	ZINC01063431	1083	0.08195495082138379	NO	-
2529	ZINC03332490	3381	0.0819526883242615	NO	-
2530	ZINC03504869	3846	0.08194445604671557	NO	-
2531	ZINC03438621	3551	0.08193985806658467	NO	-
2532	ZINC00908064	802	0.08193856016104431	NO	-
2533	ZINC01094178	1158	0.08191952253101385	NO	-
2534	ZINC03283707	3299	0.08191154728949113	NO	-
2535	ZINC03400031	3488	0.08190769459216315	NO	-
2536	ZINC03336238	3386	0.08190340040804463	NO	-
2537	ZINC01980322	1951	0.08188923049971002	NO	-
2538	ZINC00675237	187	0.08188521568234511	NO	-
2539	ZINC02658201	2524	0.08188146102831803	NO	-
2540	ZINC02962018	2948	0.08187089178397092	NO	-
2541	ZINC01364503	1602	0.08185505305274537	NO	-
2542	ZINC01093443	1157	0.08185403540226571	NO	-
2543	ZINC02657261	2516	0.08185265229526749	NO	-
2544	ZINC03049102	3117	0.08184926500213809	NO	-
2545	ZINC04485485	5585	0.08184220289673617	NO	-
2546	ZINC03452368	3591	0.08183684424805758	NO	-
2547	ZINC00599071	36	0.08183121429800765	NO	-
2548	ZINC03043607	3097	0.08182975129947914	NO	-
2549	ZINC02439129	2299	0.08182386844471097	NO	-
2550	ZINC03031287	3070	0.0818226347875444	NO	-
2551	ZINC00983249	944	0.0818025976221714	NO	-
2552	ZINC02971472	2968	0.08178860811350117	NO	-
2553	ZINC03850960	4301	0.08178243675081474	NO	-
2554	ZINC02350917	2213	0.08177647001287648	NO	-
2555	ZINC02217862	2090	0.08177275100079003	NO	-
2556	ZINC04161699	5214	0.08177002510426201	NO	-
2557	ZINC03983116	5030	0.08176799345488946	NO	-
2558	ZINC03332488	3380	0.08176392065290565	NO	-
2559	ZINC03439483	3555	0.08176125428951225	NO	-
2560	ZINC02138083	2024	0.0817520783411275	NO	-
2561	ZINC03285770	3304	0.08174959995764687	NO	-
2562	ZINC00719528	302	0.081745445802909	NO	-
2563	ZINC02842863	2773	0.08172564409144376	NO	-
2564	ZINC04090652	5171	0.08170377755823746	NO	-
2565	ZINC03858110	4537	0.0816942065126788	NO	-
2566	ZINC02886274	2889	0.0816801335027977	NO	-
2567	ZINC03461547	3632	0.08166292842786062	NO	-
2568	ZINC04459132	5482	0.08165490174594485	NO	-
2569	ZINC00886110	726	0.0816474407494958	NO	-
2570	ZINC01130928	1266	0.08164242088296107	NO	-
2571	ZINC01148579	1321	0.08163712856448972	NO	-
2572	ZINC03463895	3664	0.08163043167184025	NO	-
2573	ZINC03857992	4533	0.08161988278070087	NO	-
2574	ZINC01130928	1265	0.08161656596448526	NO	-
2575	ZINC01287037	1508	0.08161112555893103	NO	-
2576	ZINC03593640	4043	0.08160551592609058	NO	-
2577	ZINC01980329	1953	0.081601969306552	NO	-
2578	ZINC03852840	4353	0.08159544458374812	NO	-
2579	ZINC03815531	11	0.0815870223996381	YES	5
2580	ZINC03892804	4835	0.0815712794871796	NO	-
2581	ZINC03391589	3479	0.08156839788782617	NO	-
2582	ZINC00880859	703	0.08156405918517853	NO	-
2583	ZINC00800595	425	0.0815530558026991	NO	-
2584	ZINC00815647	478	0.08155219621002281	NO	-
2585	ZINC04030390	5125	0.08150369616828529	NO	-
2586	ZINC03853020	4363	0.08150042403261099	NO	-
2587	ZINC03596728	4114	0.08149841538488163	NO	-
2588	ZINC03047717	3114	0.08149622009891026	NO	-
2589	ZINC02728591	2606	0.08148900704227906	NO	-
2590	ZINC03982909	5016	0.08148742349889053	NO	-
2591	ZINC00784860	379	0.08148383927723728	NO	-
2592	ZINC01426369	1690	0.0814738338888848	NO	-
2593	ZINC04086270	5162	0.08144396416244346	NO	-
2594	ZINC03043844	3110	0.08143584649830059	NO	-
2595	ZINC03387330	3474	0.08143279581909296	NO	-
2596	ZINC03532143	3918	0.08141818055638836	NO	-
2597	ZINC01143856	1307	0.08141784874790907	NO	-
2598	ZINC03971675	4947	0.08141543755376698	NO	-
2599	ZINC00929940	853	0.08140336765040301	NO	-
2600	ZINC03500447	3794	0.08139429828824621	NO	-
2601	ZINC00873991	654	0.08138624108943836	NO	-
2602	ZINC04466318	5535	0.08138582467878887	NO	-
2603	ZINC03467078	3705	0.08137404949151718	NO	-
2604	ZINC01133773	1272	0.0813723842845223	NO	-
2605	ZINC03480278	3749	0.08136482079286293	NO	-
2606	ZINC00936861	863	0.08136452912621658	NO	-
2607	ZINC01289557	1513	0.08135894041498126	NO	-
2608	ZINC01922865	1897	0.08135540946605253	NO	-
2609	ZINC00862123	580	0.0813356074928956	NO	-
2610	ZINC01989718	1969	0.08133033231850018	NO	-
2611	ZINC01425836	1689	0.0813134756539852	NO	-
2612	ZINC02720607	2597	0.08131003984696185	NO	-
2613	ZINC03516050	3878	0.08130753067636032	NO	-
2614	ZINC02348830	2211	0.08130128251394493	NO	-
2615	ZINC03455145	3604	0.08128742871939276	NO	-
2616	ZINC00854636	548	0.08128382579930057	NO	-
2617	ZINC02740905	2632	0.08126943757340634	NO	-
2618	ZINC01989717	1968	0.08126139732517831	NO	-
2619	ZINC02636377	2455	0.08124220722760912	NO	-
2620	ZINC03857966	4529	0.08123626468853377	NO	-
2621	ZINC03771454	4223	0.08122230787044815	NO	-
2622	ZINC04087350	5169	0.08119883860522394	NO	-
2623	ZINC03400040	3491	0.0811862354836569	NO	-
2624	ZINC03598211	4122	0.08118559055095206	NO	-
2625	ZINC00886110	725	0.08118457709432818	NO	-
2626	ZINC02371210	2227	0.08116061542577731	NO	-
2627	ZINC00908072	807	0.08114872014861291	NO	-
2628	ZINC03307332	3335	0.08114634324710823	NO	-
2629	ZINC03892982	4839	0.08114126784199177	NO	-
2630	ZINC00983535	948	0.08113899725286282	NO	-
2631	ZINC00924612	839	0.08112687600964295	NO	-
2632	ZINC04479860	5576	0.08112051032131243	NO	-
2633	ZINC02199578	2059	0.08111324947974478	NO	-
2634	ZINC03454944	3597	0.08110840165323457	NO	-
2635	ZINC01282190	1476	0.08110270146312495	NO	-
2636	ZINC00670723	150	0.08110169827858876	NO	-
2637	ZINC03868692	4748	0.08110118640948287	NO	-
2638	ZINC03594970	4071	0.08109196427216797	NO	-
2639	ZINC01982009	1958	0.08108463471432617	NO	-
2640	ZINC02628156	2425	0.08106863720029538	NO	-
2641	ZINC03974268	4963	0.08106389699357758	NO	-
2642	ZINC04000900	5102	0.08106005705701158	NO	-
2643	ZINC03851861	4328	0.08105962444321411	NO	-
2644	ZINC02374088	2229	0.08105434075516064	NO	-
2645	ZINC02634010	2445	0.08104930705531797	NO	-
2646	ZINC01384084	1673	0.08104552318192305	NO	-
2647	ZINC03478342	3736	0.08104396487507469	NO	-
2648	ZINC02720589	2593	0.08104071215359479	NO	-
2649	ZINC04594492	5655	0.08103402823369205	NO	-
2650	ZINC02852303	2797	0.08103127946344056	NO	-
2651	ZINC02787752	2693	0.08102784398782907	NO	-
2652	ZINC01953918	1927	0.0810264467427901	NO	-
2653	ZINC01959996	1930	0.08102419671930065	NO	-
2654	ZINC00983261	946	0.08102210131562175	NO	-
2655	ZINC03043603	3095	0.08102124446290125	NO	-
2656	ZINC04443984	5478	0.08101940148365548	NO	-
2657	ZINC04492391	5602	0.0810145914123629	NO	-
2658	ZINC01275043	1470	0.08100508555448081	NO	-
2659	ZINC03668981	4212	0.08100070749452172	NO	-
2660	ZINC00888688	740	0.08098785470765989	NO	-
2661	ZINC03971554	4941	0.0809835966945777	NO	-
2662	ZINC00634517	87	0.0809804834732945	NO	-
2663	ZINC00612151	43	0.08097405864284661	NO	-
2664	ZINC03594968	4070	0.08097267566418212	NO	-
2665	ZINC03856446	4477	0.08095619622237711	NO	-
2666	ZINC02971412	2965	0.08095339261239688	NO	-
2667	ZINC03451461	3586	0.08094640267281072	NO	-
2668	ZINC03852839	4351	0.08094538330965828	NO	-
2669	ZINC03400034	3489	0.08094434740828463	NO	-
2670	ZINC03463899	3665	0.0809423498183229	NO	-
2671	ZINC03849701	4277	0.08094147218275818	NO	-
2672	ZINC01217291	1413	0.08093983817805858	NO	-
2673	ZINC03867064	4634	0.08093899996104446	NO	-
2674	ZINC00719256	298	0.08091190822148141	NO	-
2675	ZINC03834102	7	0.08090700761761543	YES	5
2676	ZINC03489499	3762	0.08090641942028605	NO	-
2677	ZINC04030394	5126	0.08090591605425913	NO	-
2678	ZINC00679598	227	0.08090481272848365	NO	-
2679	ZINC01144366	1309	0.08089512712544411	NO	-
2680	ZINC00877597	682	0.08089130022757446	NO	-
2681	ZINC00920473	827	0.08088818174476113	NO	-
2682	ZINC00886113	727	0.08086781750666212	NO	-
2683	ZINC01125206	1245	0.08085937832379586	NO	-
2684	ZINC03228149	3196	0.08085640936753709	NO	-
2685	ZINC04406533	5447	0.0808535238069999	NO	-
2686	ZINC03815530	92	0.08084817290682822	YES	18
2687	ZINC01937845	1913	0.08084516634360717	NO	-
2688	ZINC03421174	3521	0.08083825014588898	NO	-
2689	ZINC03346300	3400	0.08083674493327608	NO	-
2690	ZINC02971881	2975	0.08083330523317395	NO	-
2691	ZINC00134363	4	0.08083065337619234	NO	-
2692	ZINC03857508	4509	0.080829280831577	NO	-
2693	ZINC02734687	2622	0.08082652921589299	NO	-
2694	ZINC03136391	3163	0.0808200171218011	NO	-
2695	ZINC03855112	4458	0.08081869845148298	NO	-
2696	ZINC03456819	3613	0.08081244748452146	NO	-
2697	ZINC03857197	4488	0.08077951266604105	NO	-
2698	ZINC01320990	1532	0.08077872950594221	NO	-
2699	ZINC03023684	3040	0.08077851257671134	NO	-
2700	ZINC03991930	5065	0.08076212465324034	NO	-
2701	ZINC04468910	5552	0.08075964651545332	NO	-
2702	ZINC02843105	2774	0.08075691876656582	NO	-
2703	ZINC01376063	1626	0.0807549624557188	NO	-
2704	ZINC02143975	2031	0.08074836956938725	NO	-
2705	ZINC00622650	46	0.08074408366370187	NO	-
2706	ZINC00883086	720	0.0807400656439909	NO	-
2707	ZINC04501844	5627	0.0807336991814106	NO	-
2708	ZINC00711822	284	0.0807326640455812	NO	-
2709	ZINC02424149	2280	0.08072893446103692	NO	-
2710	ZINC02284211	2143	0.08072761816173234	NO	-
2711	ZINC01137353	1283	0.0807088618986357	NO	-
2712	ZINC04058984	5153	0.08070526763683745	NO	-
2713	ZINC03867803	4695	0.08070293352706982	NO	-
2714	ZINC03454947	3598	0.08069969734686674	NO	-
2715	ZINC01959994	1929	0.08068052906497011	NO	-
2716	ZINC03425936	3531	0.08067179859414005	NO	-
2717	ZINC01151763	1332	0.08067177968057904	NO	-
2718	ZINC00670977	152	0.0806599802182723	NO	-
2719	ZINC01329760	1556	0.08065245084081199	NO	-
2720	ZINC03601430	4133	0.0806493009084001	NO	-
2721	ZINC03850966	4303	0.08064151271566164	NO	-
2722	ZINC03504599	3822	0.08063481838003461	NO	-
2723	ZINC03681482	4213	0.08063450744911443	NO	-
2724	ZINC02109323	2004	0.08063226001233326	NO	-
2725	ZINC03043594	3094	0.08063031325991492	NO	-
2726	ZINC01026515	1018	0.08060903219860274	NO	-
2727	ZINC02325625	2185	0.08060762094083088	NO	-
2728	ZINC04250031	5296	0.08058643236607943	NO	-
2729	ZINC00622650	45	0.08058565169035166	NO	-
2730	ZINC01142466	1299	0.08058393850088842	NO	-
2731	ZINC03429327	3537	0.08057775731909861	NO	-
2732	ZINC02209734	2082	0.08057132475684639	NO	-
2733	ZINC02661802	2528	0.08056381176427987	NO	-
2734	ZINC03504963	3852	0.0805628217757847	NO	-
2735	ZINC01102188	1174	0.08054744398062494	NO	-
2736	ZINC03567920	3975	0.08052031739875015	NO	-
2737	ZINC04038249	5141	0.08051942133871705	NO	-
2738	ZINC02711352	2569	0.0805182520507004	NO	-
2739	ZINC03855132	4463	0.08051586005739371	NO	-
2740	ZINC03859526	4585	0.08051396184016824	NO	-
2741	ZINC00785018	381	0.08049817689903284	NO	-
2742	ZINC03281260	3297	0.08049680939198416	NO	-
2743	ZINC03043685	3101	0.08048963169218315	NO	-
2744	ZINC00774612	350	0.08048260254514938	NO	-
2745	ZINC00672833	164	0.08047835438347256	NO	-
2746	ZINC02881919	2878	0.08047793212473928	NO	-
2747	ZINC01247695	1441	0.08047522838713186	NO	-
2748	ZINC01972002	1949	0.08046617242963695	NO	-
2749	ZINC03852394	4341	0.08045565467200877	NO	-
2750	ZINC00944574	888	0.08045156226429678	NO	-
2751	ZINC00880859	702	0.08044964841162983	NO	-
2752	ZINC00874009	656	0.08044527749248533	NO	-
2753	ZINC03504917	3848	0.08044416367541295	NO	-
2754	ZINC03464263	3670	0.08043980228891137	NO	-
2755	ZINC04433539	5470	0.08042727611844135	NO	-
2756	ZINC00877401	677	0.08041884606873366	NO	-
2757	ZINC00874007	655	0.08041229431559105	NO	-
2758	ZINC03559204	3959	0.08041150794809698	NO	-
2759	ZINC01110145	1193	0.08039842937536423	NO	-
2760	ZINC02318997	2178	0.080395100861701	NO	-
2761	ZINC00677165	209	0.08039357889442564	NO	-
2762	ZINC02150273	2036	0.08039025253197146	NO	-
2763	ZINC03326600	3372	0.08038601327234667	NO	-
2764	ZINC02940959	2922	0.0803726549189124	NO	-
2765	ZINC01141306	1291	0.08036901808409794	NO	-
2766	ZINC01384082	1672	0.08036348984685487	NO	-
2767	ZINC02364907	2222	0.08035908929117261	NO	-
2768	ZINC03545101	3940	0.08034795155820021	NO	-
2769	ZINC00880970	704	0.0803429285491899	NO	-
2770	ZINC00871674	630	0.08034223014895167	NO	-
2771	ZINC02742832	2635	0.08033398897112136	NO	-
2772	ZINC00904305	776	0.08032995086095213	NO	-
2773	ZINC01148699	1326	0.08032713963485974	NO	-
2774	ZINC00871671	627	0.0803237075473499	NO	-
2775	ZINC03858035	4535	0.08032160477504377	NO	-
2776	ZINC03466296	3703	0.08031610006317624	NO	-
2777	ZINC03400037	3490	0.08030717496943153	NO	-
2778	ZINC03867541	4677	0.08029339654106382	NO	-
2779	ZINC02836701	2765	0.08028786933309953	NO	-
2780	ZINC03465441	3697	0.08027845596046569	NO	-
2781	ZINC03827726	4264	0.08027801531585262	NO	-
2782	ZINC03250055	3242	0.08026510600012333	NO	-
2783	ZINC03523959	3907	0.08024720234809066	NO	-
2784	ZINC01115212	1212	0.08023516864594525	NO	-
2785	ZINC01854018	1832	0.0802236883454332	NO	-
2786	ZINC03353174	3414	0.080219408672089	NO	-
2787	ZINC04079379	5159	0.08021851990507514	NO	-
2788	ZINC01658527	1801	0.08021644757582873	NO	-
2789	ZINC04386424	5430	0.08021450610549447	NO	-
2790	ZINC01111800	1201	0.08019244709913112	NO	-
2791	ZINC00724177	304	0.08018762098476308	NO	-
2792	ZINC01933361	1905	0.08018506490866385	NO	-
2793	ZINC01933361	1906	0.08018506490866385	NO	-
2794	ZINC03521376	3901	0.0801753410685883	NO	-
2795	ZINC04484894	5582	0.08017096625950652	NO	-
2796	ZINC01145888	1317	0.08016625489843522	NO	-
2797	ZINC04500736	5625	0.0801597858258915	NO	-
2798	ZINC00774743	355	0.08015677010835454	NO	-
2799	ZINC03467085	3706	0.08015443022506613	NO	-
2800	ZINC00937616	870	0.08015329679497336	NO	-
2801	ZINC03867807	4696	0.0801395797266021	NO	-
2802	ZINC04465753	5520	0.0801395797266021	NO	-
2803	ZINC00882483	715	0.08013316344656313	NO	-
2804	ZINC01225062	1428	0.08010705164460262	NO	-
2805	ZINC02289805	2146	0.08009911643485396	NO	-
2806	ZINC01185041	1375	0.08009350570460828	NO	-
2807	ZINC03857667	4515	0.08009256274231176	NO	-
2808	ZINC04464295	5492	0.08008368464590711	NO	-
2809	ZINC00925349	843	0.0800733366209942	NO	-
2810	ZINC00853582	545	0.08005787489053644	NO	-
2811	ZINC03240299	3219	0.0800488045493363	NO	-
2812	ZINC02795043	2703	0.08003502162780766	NO	-
2813	ZINC03593642	4044	0.08003314835964978	NO	-
2814	ZINC01152278	1333	0.08003307892771165	NO	-
2815	ZINC04038249	5143	0.08002984346050321	NO	-
2816	ZINC00983582	952	0.08002903410779025	NO	-
2817	ZINC03480517	3751	0.08002857856552686	NO	-
2818	ZINC02797985	2711	0.08002601748726611	NO	-
2819	ZINC00719305	300	0.0800185147363938	NO	-
2820	ZINC02853482	2809	0.08001748875729751	NO	-
2821	ZINC03533830	3926	0.08000800846129799	NO	-
2822	ZINC01080629	1136	0.0800055934584209	NO	-
2823	ZINC02480218	2341	0.07999324061517622	NO	-
2824	ZINC03857342	4494	0.07999191987247461	NO	-
2825	ZINC04221387	5263	0.07998839893511935	NO	-
2826	ZINC03497502	3790	0.0799872659730006	NO	-
2827	ZINC03596548	4110	0.07998133463950935	NO	-
2828	ZINC03037064	3088	0.07998125165388492	NO	-
2829	ZINC03346298	3399	0.07996768518491174	NO	-
2830	ZINC03332416	3379	0.07996461683434881	NO	-
2831	ZINC03983114	5029	0.07995651399905028	NO	-
2832	ZINC03968535	4882	0.07995627388946557	NO	-
2833	ZINC02316378	2172	0.07995131333543558	NO	-
2834	ZINC03319237	3353	0.07993869994254058	NO	-
2835	ZINC03868626	4741	0.07992064296070758	NO	-
2836	ZINC03816158	4238	0.07991933079521397	NO	-
2837	ZINC00795195	410	0.07990591716189399	NO	-
2838	ZINC03892981	4838	0.07990066435711447	NO	-
2839	ZINC03987545	5050	0.079898961593848	NO	-
2840	ZINC03857241	4492	0.07989874051558829	NO	-
2841	ZINC03059255	3130	0.07989267113689498	NO	-
2842	ZINC03853580	4386	0.0798886504506909	NO	-
2843	ZINC03521377	3902	0.07987892966194261	NO	-
2844	ZINC02648043	2496	0.07987596093707805	NO	-
2845	ZINC01933360	1904	0.07987290710103741	NO	-
2846	ZINC03304218	3332	0.07986747193269143	NO	-
2847	ZINC04628152	5671	0.07986452231205309	NO	-
2848	ZINC03980790	5007	0.07986395431591162	NO	-
2849	ZINC02196431	2056	0.07985838812992976	NO	-
2850	ZINC02646628	2492	0.07985797671229397	NO	-
2851	ZINC03360161	3432	0.07984329462800124	NO	-
2852	ZINC00886841	738	0.07983103369659998	NO	-
2853	ZINC01111800	1200	0.07981868365423572	NO	-
2854	ZINC02628034	2423	0.07981866089350076	NO	-
2855	ZINC03464934	3684	0.07981538336075479	NO	-
2856	ZINC02646630	2493	0.07981421625319973	NO	-
2857	ZINC00852501	540	0.07980601452777103	NO	-
2858	ZINC03341312	3392	0.07980455213557518	NO	-
2859	ZINC01043409	1044	0.07980303635244117	NO	-
2860	ZINC03630218	4163	0.07979404562483469	NO	-
2861	ZINC01123198	1233	0.07979347634875299	NO	-
2862	ZINC04001148	5105	0.07979174438522188	NO	-
2863	ZINC03946757	4862	0.07978442020432666	NO	-
2864	ZINC00672833	165	0.07978314922104046	NO	-
2865	ZINC03972630	4953	0.07978248717618451	NO	-
2866	ZINC03574121	3990	0.07977687605213993	NO	-
2867	ZINC00954799	901	0.07977342164341075	NO	-
2868	ZINC03892183	4826	0.0797583809157139	NO	-
2869	ZINC03043876	3112	0.07974549142552528	NO	-
2870	ZINC01120404	1223	0.07973261592134212	NO	-
2871	ZINC01078551	1127	0.07973156237478915	NO	-
2872	ZINC03346766	3403	0.07972984431753105	NO	-
2873	ZINC00594976	30	0.07972639963387439	NO	-
2874	ZINC04126853	5182	0.07972347922159742	NO	-
2875	ZINC01074274	1108	0.07972006344835823	NO	-
2876	ZINC00661389	131	0.07971994799007222	NO	-
2877	ZINC01282193	1483	0.0797182490121179	NO	-
2878	ZINC01282193	1484	0.0797182490121179	NO	-
2879	ZINC03594376	4059	0.07971544963995553	NO	-
2880	ZINC04038249	5140	0.07970587029964196	NO	-
2881	ZINC00892394	759	0.07970525410063872	NO	-
2882	ZINC01241385	1434	0.07970440221809574	NO	-
2883	ZINC03851327	4307	0.07968812196107246	NO	-
2884	ZINC04465156	5508	0.07968812196107246	NO	-
2885	ZINC00954797	900	0.07968262530093452	NO	-
2886	ZINC03991970	5068	0.07968015082549201	NO	-
2887	ZINC03494634	3781	0.07967634332628698	NO	-
2888	ZINC00899278	764	0.07967327343745331	NO	-
2889	ZINC02664260	2539	0.0796677192255314	NO	-
2890	ZINC02853483	2810	0.07966342372589742	NO	-
2891	ZINC03929505	4851	0.07965921354041015	NO	-
2892	ZINC04594492	5656	0.07965663140174627	NO	-
2893	ZINC01108515	1184	0.07964428210380058	NO	-
2894	ZINC00787322	390	0.07963349943955525	NO	-
2895	ZINC02957719	2940	0.07962804917733123	NO	-
2896	ZINC01289253	1512	0.0796186342621469	NO	-
2897	ZINC00642394	97	0.07961770245248771	NO	-
2898	ZINC01081788	1138	0.07961168836638056	NO	-
2899	ZINC03855121	4460	0.07960996709353575	NO	-
2900	ZINC03867540	4674	0.07960679811618548	NO	-
2901	ZINC03867540	4675	0.07959130597532328	NO	-
2902	ZINC03850043	4286	0.07959071661025971	NO	-
2903	ZINC03545057	3937	0.07958943917554448	NO	-
2904	ZINC00628315	66	0.07958664866154548	NO	-
2905	ZINC01922810	1895	0.07958495343512721	NO	-
2906	ZINC02623580	2411	0.07958033245785336	NO	-
2907	ZINC03465244	3692	0.07957294009898203	NO	-
2908	ZINC03946757	4861	0.0795685460345418	NO	-
2909	ZINC04161308	5213	0.07956788492872602	NO	-
2910	ZINC04169265	5224	0.07953183520373612	NO	-
2911	ZINC03512551	3870	0.07952969456260602	NO	-
2912	ZINC03504919	3849	0.07952150366206227	NO	-
2913	ZINC00715888	293	0.07951216346818901	NO	-
2914	ZINC01379062	1659	0.07950552439683277	NO	-
2915	ZINC02729729	2614	0.079499033133926	NO	-
2916	ZINC04326324	5400	0.07948392767298544	NO	-
2917	ZINC01982010	1959	0.07948333600010091	NO	-
2918	ZINC01917501	1886	0.0794825757635227	NO	-
2919	ZINC00892161	756	0.079480974646669	NO	-
2920	ZINC01889799	1849	0.0794794141986389	NO	-
2921	ZINC03849701	4278	0.07947638136958149	NO	-
2922	ZINC03454976	3599	0.0794676113038946	NO	-
2923	ZINC00908067	804	0.07946058002942562	NO	-
2924	ZINC01282190	1477	0.07944543157120879	NO	-
2925	ZINC01282190	1478	0.07944543157120879	NO	-
2926	ZINC03855583	4475	0.07944041598015437	NO	-
2927	ZINC02734698	2625	0.07942901081724464	NO	-
2928	ZINC00694138	269	0.07942238327079733	NO	-
2929	ZINC03563007	3966	0.07942069644716092	NO	-
2930	ZINC03867617	4682	0.07941575155914876	NO	-
2931	ZINC02661801	2527	0.07940378149218087	NO	-
2932	ZINC02876671	2860	0.0793990183977249	NO	-
2933	ZINC01331371	1560	0.07939523415386315	NO	-
2934	ZINC03834095	93	0.07939317498605644	YES	19
2935	ZINC00891615	754	0.07939107645511358	NO	-
2936	ZINC01273147	1467	0.07938985455041801	NO	-
2937	ZINC04167540	5222	0.07938685617526786	NO	-
2938	ZINC00667262	144	0.07937996033651416	NO	-
2939	ZINC00868824	618	0.07937280025555465	NO	-
2940	ZINC04386424	5431	0.07935992622245523	NO	-
2941	ZINC02432170	2288	0.07935927447504469	NO	-
2942	ZINC02179578	2041	0.07935330616165244	NO	-
2943	ZINC03574080	3989	0.0793495283717885	NO	-
2944	ZINC03860011	4611	0.07934901300211787	NO	-
2945	ZINC03631283	4169	0.07934849390274261	NO	-
2946	ZINC03853821	4397	0.07933154455312254	NO	-
2947	ZINC04126327	5181	0.07932312976646348	NO	-
2948	ZINC02841630	2772	0.07931030488516365	NO	-
2949	ZINC03595402	4087	0.07930977024952253	NO	-
2950	ZINC00642394	98	0.07930974928423898	NO	-
2951	ZINC03969225	4898	0.07930559177832469	NO	-
2952	ZINC02417661	2270	0.07930515170083541	NO	-
2953	ZINC00877829	684	0.0793042034896176	NO	-
2954	ZINC03453718	3594	0.07930340330619948	NO	-
2955	ZINC03868361	4715	0.07930111045094593	NO	-
2956	ZINC03316599	3349	0.07929464398621447	NO	-
2957	ZINC03500627	3805	0.07929199691240907	NO	-
2958	ZINC02305840	2157	0.0792886370072434	NO	-
2959	ZINC01080629	1134	0.07928715606528544	NO	-
2960	ZINC00779369	364	0.07928100358481525	NO	-
2961	ZINC03867541	4676	0.07927183801924978	NO	-
2962	ZINC00694083	264	0.0792665954504986	NO	-
2963	ZINC04218052	5256	0.07925758223077262	NO	-
2964	ZINC01125381	1249	0.07925187864510638	NO	-
2965	ZINC03860010	4610	0.07924997479492622	NO	-
2966	ZINC03868365	4719	0.07924512336025476	NO	-
2967	ZINC04466004	5522	0.07924512336025476	NO	-
2968	ZINC03370856	3456	0.07923580870549905	NO	-
2969	ZINC01966650	1935	0.07922461644374669	NO	-
2970	ZINC02423582	2279	0.0792219390664184	NO	-
2971	ZINC01222988	1420	0.07922114950363687	NO	-
2972	ZINC02446761	2309	0.07921942698407232	NO	-
2973	ZINC00886685	731	0.07921837924253369	NO	-
2974	ZINC03494547	3774	0.07921142554086019	NO	-
2975	ZINC03316599	3350	0.07920403127542545	NO	-
2976	ZINC03850182	4289	0.07920047488335802	NO	-
2977	ZINC03384010	3469	0.07919531553460209	NO	-
2978	ZINC04160462	5208	0.07919467577386989	NO	-
2979	ZINC02971796	2972	0.07919001724232749	NO	-
2980	ZINC01120823	1225	0.07918875191554431	NO	-
2981	ZINC03043668	3099	0.07918849503174753	NO	-
2982	ZINC00594215	29	0.07917921729353493	NO	-
2983	ZINC01086627	1148	0.07917738879694657	NO	-
2984	ZINC03494545	3773	0.07917730684137611	NO	-
2985	ZINC00787314	389	0.07916458033276193	NO	-
2986	ZINC01248025	1442	0.07916042908577739	NO	-
2987	ZINC01062196	1078	0.07915902434122697	NO	-
2988	ZINC02760015	2654	0.07915162828244879	NO	-
2989	ZINC01078142	1125	0.07914941870426721	NO	-
2990	ZINC02253600	2127	0.07914459645304467	NO	-
2991	ZINC01107643	1182	0.07912149713554648	NO	-
2992	ZINC00883459	722	0.0791209934114418	NO	-
2993	ZINC03927155	4848	0.07911757747929764	NO	-
2994	ZINC03271923	3277	0.07911071514592777	NO	-
2995	ZINC00891178	749	0.07909526080457857	NO	-
2996	ZINC03589298	4022	0.0790846389594697	NO	-
2997	ZINC03357713	3426	0.07907113306701646	NO	-
2998	ZINC02634768	2447	0.07906953699853901	NO	-
2999	ZINC01366450	1610	0.07905334224684149	NO	-
3000	ZINC00685035	243	0.079049874154602	NO	-
3001	ZINC03857693	4518	0.07904585218489209	NO	-
3002	ZINC02417662	2271	0.07903680222302376	NO	-
3003	ZINC03850157	4288	0.07903468714315977	NO	-
3004	ZINC03968804	4889	0.07903162521138517	NO	-
3005	ZINC02438147	2296	0.07903011664806435	NO	-
3006	ZINC01889783	1844	0.0790250535727756	NO	-
3007	ZINC03849771	4279	0.07901716307478943	NO	-
3008	ZINC01889791	1846	0.07899988914189962	NO	-
3009	ZINC00867701	594	0.07899632223926852	NO	-
3010	ZINC01086626	1147	0.07899558727781698	NO	-
3011	ZINC00773639	339	0.07899248105860449	NO	-
3012	ZINC02196000	2054	0.0789906612825575	NO	-
3013	ZINC00715892	295	0.07898960669506185	NO	-
3014	ZINC02497443	2353	0.07898638934895365	NO	-
3015	ZINC01921536	1891	0.0789860059731882	NO	-
3016	ZINC01966652	1937	0.07897560291573077	NO	-
3017	ZINC03370067	3453	0.07896524079419423	NO	-
3018	ZINC00917160	815	0.07896407487721296	NO	-
3019	ZINC01378918	1630	0.07895847511199848	NO	-
3020	ZINC02480251	2342	0.07895358464691421	NO	-
3021	ZINC01807174	1824	0.07894911872795005	NO	-
3022	ZINC03237628	3213	0.07894896224308373	NO	-
3023	ZINC03890664	4812	0.07894564836290258	NO	-
3024	ZINC03850824	4299	0.07894253922671358	NO	-
3025	ZINC01889814	1851	0.07894216715560619	NO	-
3026	ZINC00715890	294	0.07894012656564492	NO	-
3027	ZINC03968547	4884	0.07893250299727204	NO	-
3028	ZINC03258704	3255	0.0789309769359627	NO	-
3029	ZINC00855501	549	0.07892916008625542	NO	-
3030	ZINC01426562	1691	0.07892473163484286	NO	-
3031	ZINC04235556	5280	0.07891912804407968	NO	-
3032	ZINC01937892	1915	0.07891491894790349	NO	-
3033	ZINC02866361	2836	0.07890920833654809	NO	-
3034	ZINC03425936	3530	0.078908232040772	NO	-
3035	ZINC01073432	1106	0.0788935740649028	NO	-
3036	ZINC03504157	3817	0.07888720560653313	NO	-
3037	ZINC02747454	2640	0.07888714765937319	NO	-
3038	ZINC02763623	2666	0.07887423710562562	NO	-
3039	ZINC02635931	2453	0.07887036045068804	NO	-
3040	ZINC01967775	1942	0.0788620178190544	NO	-
3041	ZINC03892148	4825	0.07885786693707901	NO	-
3042	ZINC01282193	1482	0.07885588641252436	NO	-
3043	ZINC02333423	2201	0.07885271286010644	NO	-
3044	ZINC00917715	822	0.0788421852889018	NO	-
3045	ZINC00868824	617	0.07883671800458715	NO	-
3046	ZINC02738231	2629	0.07883217745650911	NO	-
3047	ZINC04285737	5354	0.07882984133608047	NO	-
3048	ZINC01415092	1683	0.07882893527727355	NO	-
3049	ZINC02669031	2545	0.0788251756116348	NO	-
3050	ZINC02335049	2203	0.07881924018036249	NO	-
3051	ZINC03571205	3984	0.07881483947437824	NO	-
3052	ZINC00878472	691	0.07881478491348584	NO	-
3053	ZINC03972630	4952	0.07880963425557243	NO	-
3054	ZINC01485425	1733	0.07880910787305413	NO	-
3055	ZINC03464065	3666	0.07880337791519834	NO	-
3056	ZINC03968547	4883	0.07879543558196596	NO	-
3057	ZINC01080629	1135	0.07879528601322265	NO	-
3058	ZINC03855531	4470	0.07878640190523366	NO	-
3059	ZINC03868363	4717	0.07878629402050975	NO	-
3060	ZINC00849658	527	0.07877564012458947	NO	-
3061	ZINC00674958	185	0.07877076129940826	NO	-
3062	ZINC03854868	4441	0.07876860062965468	NO	-
3063	ZINC02331659	2199	0.0787661831338226	NO	-
3064	ZINC00982340	940	0.07876617102103667	NO	-
3065	ZINC00815539	476	0.07876035335141517	NO	-
3066	ZINC03851701	4321	0.07874589949318592	NO	-
3067	ZINC02915859	2908	0.07874481463115468	NO	-
3068	ZINC03485392	3756	0.0787428058571409	NO	-
3069	ZINC03320884	3357	0.0787381493630886	NO	-
3070	ZINC03868404	4727	0.07872650657073936	NO	-
3071	ZINC04466052	5529	0.07872650657073936	NO	-
3072	ZINC03868362	4716	0.07872453108471103	NO	-
3073	ZINC01439470	1707	0.07872207872806615	NO	-
3074	ZINC01642494	1793	0.0787207766910574	NO	-
3075	ZINC01212925	1410	0.07871971853865695	NO	-
3076	ZINC04233639	5276	0.07871749254550972	NO	-
3077	ZINC03927155	4849	0.07871603529871993	NO	-
3078	ZINC02051665	1984	0.07871232026208687	NO	-
3079	ZINC02549573	2368	0.07869620125552267	NO	-
3080	ZINC03974974	4969	0.07869293091808145	NO	-
3081	ZINC02276340	2137	0.0786902972518275	NO	-
3082	ZINC01982006	1955	0.0786786974094042	NO	-
3083	ZINC01889797	1848	0.0786767793762663	NO	-
3084	ZINC00674357	178	0.07867098338211526	NO	-
3085	ZINC03868364	4718	0.07866981463488926	NO	-
3086	ZINC04285737	5353	0.07866937137554028	NO	-
3087	ZINC02852485	2799	0.07866913842909813	NO	-
3088	ZINC03587970	4016	0.07866811594394622	NO	-
3089	ZINC04285737	5352	0.07866029546930368	NO	-
3090	ZINC03854725	4426	0.07865741404981587	NO	-
3091	ZINC01933360	1903	0.07865420101762623	NO	-
3092	ZINC02788454	2696	0.07865387258711902	NO	-
3093	ZINC03853510	4384	0.07864819001581212	NO	-
3094	ZINC02861616	2834	0.07863203953872079	NO	-
3095	ZINC01982005	1954	0.07862939250695265	NO	-
3096	ZINC03521379	3904	0.07862234674410551	NO	-
3097	ZINC02380851	2236	0.07862230352623306	NO	-
3098	ZINC04059268	5155	0.07861777058501236	NO	-
3099	ZINC01120405	1224	0.07861343570799964	NO	-
3100	ZINC02702134	2562	0.07861332210086815	NO	-
3101	ZINC00943151	885	0.07861199745319741	NO	-
3102	ZINC02857090	2821	0.07860476000094911	NO	-
3103	ZINC01890452	1860	0.07859298211682367	NO	-
3104	ZINC03571206	3985	0.07859041295478922	NO	-
3105	ZINC02619809	2397	0.07857396070371811	NO	-
3106	ZINC04466344	5536	0.07857278798602324	NO	-
3107	ZINC02616931	2390	0.07857177764122544	NO	-
3108	ZINC01143231	1305	0.07857096212200146	NO	-
3109	ZINC03854875	4443	0.07857061947029986	NO	-
3110	ZINC03059255	3129	0.0785688741671906	NO	-
3111	ZINC03451483	3588	0.07856188628027264	NO	-
3112	ZINC00873977	650	0.07854132176546622	NO	-
3113	ZINC01193641	1392	0.07853138590190237	NO	-
3114	ZINC01472365	1722	0.0785222914693665	NO	-
3115	ZINC03868390	4726	0.07852120464672387	NO	-
3116	ZINC04632535	95	0.07850758544314111	YES	20
3117	ZINC02969754	2951	0.07850079849008716	NO	-
3118	ZINC03562675	3964	0.07849680576858954	NO	-
3119	ZINC03500492	3798	0.07849308522132696	NO	-
3120	ZINC02604425	2381	0.0784875049960575	NO	-
3121	ZINC01144364	1308	0.07848515929018068	NO	-
3122	ZINC01489242	1743	0.078479793680129	NO	-
3123	ZINC03890291	4804	0.07847073947057814	NO	-
3124	ZINC01331479	1561	0.07846601769000813	NO	-
3125	ZINC03852238	4338	0.07846073943127795	NO	-
3126	ZINC00853584	546	0.07845922226298392	NO	-
3127	ZINC03983051	5018	0.07845401553141053	NO	-
3128	ZINC02657266	2517	0.07843443001536428	NO	-
3129	ZINC00877598	683	0.07842784163746729	NO	-
3130	ZINC03245975	3228	0.07842187098931977	NO	-
3131	ZINC03439331	3554	0.07841223988971752	NO	-
3132	ZINC04620040	5663	0.07840813773432893	NO	-
3133	ZINC01282759	1503	0.07840655866440914	NO	-
3134	ZINC04250031	5295	0.07840567852889377	NO	-
3135	ZINC03857397	4499	0.07839835766029205	NO	-
3136	ZINC03504597	3821	0.0783804111171792	NO	-
3137	ZINC02729748	2615	0.07837587391718442	NO	-
3138	ZINC00940717	875	0.0783714393718224	NO	-
3139	ZINC02767487	2673	0.07837114371729033	NO	-
3140	ZINC03490799	3764	0.07836938320466687	NO	-
3141	ZINC00873982	651	0.07836937994015356	NO	-
3142	ZINC01108740	1185	0.07836890248849744	NO	-
3143	ZINC00661171	130	0.07836097369003023	NO	-
3144	ZINC03596547	4109	0.07835986858266251	NO	-
3145	ZINC04174590	5229	0.07835840215065246	NO	-
3146	ZINC02641332	2468	0.07835251904043723	NO	-
3147	ZINC03504600	3823	0.07835237813261878	NO	-
3148	ZINC03927155	4847	0.07833656321319558	NO	-
3149	ZINC00871673	629	0.07833640744502215	NO	-
3150	ZINC00907523	790	0.07833632161329127	NO	-
3151	ZINC03852840	4352	0.07831749464491682	NO	-
3152	ZINC00795197	411	0.07831433326635594	NO	-
3153	ZINC01311536	1529	0.07831263914438874	NO	-
3154	ZINC00949888	896	0.07831236456034779	NO	-
3155	ZINC02051667	1985	0.07830637784491913	NO	-
3156	ZINC03859882	4603	0.0783014692110618	NO	-
3157	ZINC02792281	2698	0.07829930134791233	NO	-
3158	ZINC03815550	8	0.07829328410064439	YES	5
3159	ZINC01486458	1740	0.07829267264012753	NO	-
3160	ZINC02762897	2663	0.07829061345116442	NO	-
3161	ZINC03854855	4436	0.07829038907252651	NO	-
3162	ZINC04462804	5486	0.07828650860898492	NO	-
3163	ZINC01355612	1590	0.07827742223248574	NO	-
3164	ZINC03504838	3845	0.07827423026700064	NO	-
3165	ZINC03051668	3124	0.07827142270302338	NO	-
3166	ZINC02703742	2564	0.07826388091507815	NO	-
3167	ZINC03857456	4508	0.07826177960432248	NO	-
3168	ZINC03382779	3467	0.07826079292228207	NO	-
3169	ZINC03451480	3587	0.07825364612571666	NO	-
3170	ZINC02689539	2551	0.07825230636615359	NO	-
3171	ZINC03593287	4029	0.07824493021128294	NO	-
3172	ZINC03346297	3398	0.07824283498746729	NO	-
3173	ZINC00589276	20	0.07823225933157892	NO	-
3174	ZINC04594492	5654	0.07823081068489487	NO	-
3175	ZINC00803875	431	0.07821310672459982	NO	-
3176	ZINC03341312	3393	0.07820877344860112	NO	-
3177	ZINC03500714	3809	0.07820320560988053	NO	-
3178	ZINC03357711	3425	0.07819413450242108	NO	-
3179	ZINC00671024	153	0.07819392763999333	NO	-
3180	ZINC04638655	5675	0.07819011115276236	NO	-
3181	ZINC02751103	2646	0.07818803012693329	NO	-
3182	ZINC01045484	1049	0.07818436139891873	NO	-
3183	ZINC03480514	3750	0.07815648577635922	NO	-
3184	ZINC03859525	4584	0.07814960376555785	NO	-
3185	ZINC04235405	5279	0.0781439728272258	NO	-
3186	ZINC02196002	2055	0.07813082258564236	NO	-
3187	ZINC02589896	2375	0.07812427718880989	NO	-
3188	ZINC00917172	817	0.07812093555557643	NO	-
3189	ZINC02726886	2604	0.07810980617543617	NO	-
3190	ZINC00908062	801	0.07808342767491984	NO	-
3191	ZINC04443507	5476	0.07808105355412849	NO	-
3192	ZINC01889793	1847	0.07808023993702842	NO	-
3193	ZINC02784094	2691	0.07807810085132855	NO	-
3194	ZINC04414254	5455	0.07807647065674224	NO	-
3195	ZINC03504804	3837	0.07807627253440537	NO	-
3196	ZINC03587951	4015	0.07807507872984212	NO	-
3197	ZINC02205422	2071	0.07807022473420872	NO	-
3198	ZINC03834104	10	0.07806970981584893	YES	5
3199	ZINC03504595	3820	0.07806790921310103	NO	-
3200	ZINC04233655	5277	0.07806437031604291	NO	-
3201	ZINC03521378	3903	0.07805958266249965	NO	-
3202	ZINC03455124	3603	0.07805159380363595	NO	-
3203	ZINC02787936	2695	0.0780507220603391	NO	-
3204	ZINC02615938	2386	0.07803454195563377	NO	-
3205	ZINC02618640	2395	0.07803324976938439	NO	-
3206	ZINC03504836	3844	0.07803127881226105	NO	-
3207	ZINC00779370	365	0.07801355907337001	NO	-
3208	ZINC03084114	3144	0.07800842328926853	NO	-
3209	ZINC03362789	3438	0.07800833315627938	NO	-
3210	ZINC04191403	5245	0.0780037633369017	NO	-
3211	ZINC03486930	3758	0.07800227866844858	NO	-
3212	ZINC00651893	119	0.07799485459577422	NO	-
3213	ZINC00599332	37	0.07799453253518586	NO	-
3214	ZINC00871672	628	0.07799417582550885	NO	-
3215	ZINC01132594	1269	0.07798640759753803	NO	-
3216	ZINC03589623	4025	0.07798615253177156	NO	-
3217	ZINC03595353	4082	0.07798448823757552	NO	-
3218	ZINC01144487	1313	0.07798239088241259	NO	-
3219	ZINC03504827	3841	0.07797242629654222	NO	-
3220	ZINC03454978	3600	0.07796147296227064	NO	-
3221	ZINC01108741	1186	0.07795578470166656	NO	-
3222	ZINC01119055	1219	0.07795226926148098	NO	-
3223	ZINC02836909	2766	0.07795208740085878	NO	-
3224	ZINC01094179	1159	0.07795123482803573	NO	-
3225	ZINC02643466	2478	0.07794669587843328	NO	-
3226	ZINC00917170	816	0.07793995174950148	NO	-
3227	ZINC02644440	2482	0.0779344769398207	NO	-
3228	ZINC00890759	741	0.07792411712639816	NO	-
3229	ZINC00890759	742	0.07792411712639816	NO	-
3230	ZINC01976819	1950	0.07792243672778065	NO	-
3231	ZINC00878059	685	0.07791815334937678	NO	-
3232	ZINC02643298	2476	0.07791550027185315	NO	-
3233	ZINC01148649	1323	0.07791496007999603	NO	-
3234	ZINC03850824	4300	0.07790067091232757	NO	-
3235	ZINC03346764	3402	0.07789846730369929	NO	-
3236	ZINC04445393	5479	0.07789786702302139	NO	-
3237	ZINC01478598	1727	0.07788207582226882	NO	-
3238	ZINC00874647	669	0.07787481354270197	NO	-
3239	ZINC03516056	3879	0.07787154950396767	NO	-
3240	ZINC03855074	4457	0.07786136904736672	NO	-
3241	ZINC01494662	1751	0.07785913461380929	NO	-
3242	ZINC03890241	4802	0.07785775871491957	NO	-
3243	ZINC00804725	438	0.07785535448250641	NO	-
3244	ZINC04386424	5432	0.07785225425335439	NO	-
3245	ZINC02643297	2475	0.07785162343817383	NO	-
3246	ZINC01889786	1845	0.0778491300874167	NO	-
3247	ZINC02303419	2155	0.07784863322134765	NO	-
3248	ZINC02532047	2367	0.07784577215766973	NO	-
3249	ZINC02887701	2892	0.0778401331871772	NO	-
3250	ZINC03059483	3131	0.07783809813725373	NO	-
3251	ZINC00712122	286	0.07783444350693738	NO	-
3252	ZINC02856846	2820	0.07782727916483966	NO	-
3253	ZINC03857667	4516	0.07782637153658337	NO	-
3254	ZINC04397856	5440	0.07781873383162036	NO	-
3255	ZINC04059224	5154	0.07781140582024845	NO	-
3256	ZINC04502717	5630	0.07780240712141039	NO	-
3257	ZINC02268619	2136	0.0777978428635989	NO	-
3258	ZINC00908066	803	0.0777940841325891	NO	-
3259	ZINC03501897	3813	0.0777933552303082	NO	-
3260	ZINC03394672	3482	0.0777901832709474	NO	-
3261	ZINC03411829	3510	0.07778422542531849	NO	-
3262	ZINC00675239	188	0.07777724989727941	NO	-
3263	ZINC00683288	242	0.07777633223102083	NO	-
3264	ZINC03463338	3662	0.07777516539490856	NO	-
3265	ZINC02245249	2121	0.07777372386939276	NO	-
3266	ZINC00639449	94	0.0777578333007303	NO	-
3267	ZINC02446761	2310	0.07775224364979932	NO	-
3268	ZINC02657267	2518	0.07774991753179311	NO	-
3269	ZINC04135573	5193	0.07774463390922645	NO	-
3270	ZINC01889518	1840	0.07774007250905118	NO	-
3271	ZINC03497818	3791	0.07773382953413087	NO	-
3272	ZINC00712122	287	0.07772100338930939	NO	-
3273	ZINC01026376	1017	0.07771906892320217	NO	-
3274	ZINC02334145	2202	0.07771457765252306	NO	-
3275	ZINC03854878	4446	0.07771390005578681	NO	-
3276	ZINC00787324	391	0.07770214616403189	NO	-
3277	ZINC01366449	1609	0.07770147181005775	NO	-
3278	ZINC03504806	3838	0.07769663868111273	NO	-
3279	ZINC00694131	267	0.07769601224796993	NO	-
3280	ZINC04033937	5136	0.07767899459621613	NO	-
3281	ZINC00877518	678	0.07767173660412967	NO	-
3282	ZINC03504971	3856	0.07766648039704721	NO	-
3283	ZINC03852043	4335	0.07766603112040835	NO	-
3284	ZINC01085210	1140	0.07766600187013596	NO	-
3285	ZINC03031861	3074	0.07766373587038282	NO	-
3286	ZINC01119731	1221	0.0776574449947791	NO	-
3287	ZINC03851701	4322	0.07763365481903445	NO	-
3288	ZINC00658099	126	0.07763135248352313	NO	-
3289	ZINC02245252	2122	0.07762933708694113	NO	-
3290	ZINC02297504	2148	0.07762728426875187	NO	-
3291	ZINC02443472	2307	0.07761675802940683	NO	-
3292	ZINC04032885	5130	0.07761268257660314	NO	-
3293	ZINC04485485	5586	0.07760389077395055	NO	-
3294	ZINC04617837	96	0.07759943786129286	YES	20
3295	ZINC04493080	5620	0.07759780236177022	NO	-
3296	ZINC03578610	3998	0.0775921813262269	NO	-
3297	ZINC01550749	1781	0.07758279192672458	NO	-
3298	ZINC00778707	360	0.07758269866270162	NO	-
3299	ZINC02647951	2495	0.0775608880852531	NO	-
3300	ZINC03235802	3212	0.0775568317634667	NO	-
3301	ZINC01125122	1242	0.07755198579169569	NO	-
3302	ZINC02427606	2285	0.07754816656544278	NO	-
3303	ZINC03593285	4028	0.07752513754138457	NO	-
3304	ZINC03971576	4945	0.07752078375029176	NO	-
3305	ZINC03500490	3797	0.077517636973189	NO	-
3306	ZINC00594040	28	0.07751442512775127	NO	-
3307	ZINC01081720	1137	0.07750884784179295	NO	-
3308	ZINC04225295	5267	0.07750684122020957	NO	-
3309	ZINC03867958	4704	0.07750352107096324	NO	-
3310	ZINC03043687	3102	0.07749344159373323	NO	-
3311	ZINC03907212	4844	0.07749007068051374	NO	-
3312	ZINC03853107	4368	0.07748103932274461	NO	-
3313	ZINC02970841	2955	0.07747938459630992	NO	-
3314	ZINC03207191	3187	0.07747242359238515	NO	-
3315	ZINC03971578	4946	0.07747175238584439	NO	-
3316	ZINC04470207	5570	0.07747175238584439	NO	-
3317	ZINC04485485	5584	0.07747143385316253	NO	-
3318	ZINC02003073	1973	0.07747011233313536	NO	-
3319	ZINC00891136	745	0.07746910535081862	NO	-
3320	ZINC00891136	746	0.07746910535081862	NO	-
3321	ZINC02643465	2477	0.07746202423141717	NO	-
3322	ZINC02718998	2585	0.07745819545069663	NO	-
3323	ZINC04225295	5268	0.07745758458178922	NO	-
3324	ZINC02849455	2785	0.07745722237640154	NO	-
3325	ZINC02627184	2416	0.07745565068242131	NO	-
3326	ZINC02957700	2937	0.07745494213384176	NO	-
3327	ZINC02645730	2488	0.07744989215681898	NO	-
3328	ZINC02652866	2502	0.07744951386067278	NO	-
3329	ZINC03504645	3826	0.0774453509828879	NO	-
3330	ZINC00672204	157	0.0774379398305321	NO	-
3331	ZINC02871597	2845	0.07743045996033905	NO	-
3332	ZINC01144481	1311	0.07742847281902476	NO	-
3333	ZINC03857695	4519	0.07741990599087109	NO	-
3334	ZINC04464528	5500	0.07741990599087109	NO	-
3335	ZINC02970843	2956	0.07741466543567001	NO	-
3336	ZINC00907523	791	0.07741313009946436	NO	-
3337	ZINC03343924	3396	0.07740197999643175	NO	-
3338	ZINC02720606	2596	0.07738570874065073	NO	-
3339	ZINC03859779	4598	0.07737757201738082	NO	-
3340	ZINC03497039	3787	0.07737745465825319	NO	-
3341	ZINC04492635	5605	0.07737581022329648	NO	-
3342	ZINC03853107	4369	0.07737400582058718	NO	-
3343	ZINC03854879	4447	0.07735766847337351	NO	-
3344	ZINC04250208	5301	0.0773554945192461	NO	-
3345	ZINC03066998	3133	0.0773552017907586	NO	-
3346	ZINC01185256	1377	0.07734653110298631	NO	-
3347	ZINC02442307	2306	0.07734173576808578	NO	-
3348	ZINC03854877	4445	0.0773403077869365	NO	-
3349	ZINC04492624	5604	0.07733228071117247	NO	-
3350	ZINC02643833	2480	0.07732973979615776	NO	-
3351	ZINC01143213	1304	0.07732026157824394	NO	-
3352	ZINC03043762	3107	0.0773191318729983	NO	-
3353	ZINC03866848	4625	0.07730964386214022	NO	-
3354	ZINC02276581	2138	0.07730417550721932	NO	-
3355	ZINC04000899	5101	0.07730372186548876	NO	-
3356	ZINC04512621	5637	0.07730198143140636	NO	-
3357	ZINC00868825	620	0.07730164375654809	NO	-
3358	ZINC01041322	1040	0.07729679014731643	NO	-
3359	ZINC01868099	1835	0.07727974823049964	NO	-
3360	ZINC00817558	480	0.07727877633435136	NO	-
3361	ZINC03631896	4178	0.07727720856309707	NO	-
3362	ZINC02643832	2479	0.07726869652888331	NO	-
3363	ZINC02521698	2365	0.07726864543680662	NO	-
3364	ZINC04627318	5670	0.07726670429652903	NO	-
3365	ZINC03983118	5031	0.07724229276288659	NO	-
3366	ZINC03969501	4901	0.07723904026089584	NO	-
3367	ZINC00715886	292	0.0772376484791079	NO	-
3368	ZINC00938170	872	0.07723682721553303	NO	-
3369	ZINC00673771	172	0.07723059037066231	NO	-
3370	ZINC02654977	2508	0.07722925744994302	NO	-
3371	ZINC00667188	143	0.07722443174301388	NO	-
3372	ZINC04466023	5524	0.077223702043522	NO	-
3373	ZINC02735160	2627	0.07722077754176325	NO	-
3374	ZINC02735029	2626	0.07721697577759766	NO	-
3375	ZINC03631955	4188	0.0772133928670923	NO	-
3376	ZINC02797718	2708	0.07721299277278065	NO	-
3377	ZINC02858905	2829	0.07720123920602852	NO	-
3378	ZINC01290527	1514	0.07719166484058242	NO	-
3379	ZINC03207184	3186	0.07718761654835736	NO	-
3380	ZINC03854871	4442	0.07717316647521502	NO	-
3381	ZINC03987949	5061	0.07717081460552896	NO	-
3382	ZINC03043761	3106	0.07716793707530897	NO	-
3383	ZINC04033937	5135	0.0771658675641543	NO	-
3384	ZINC00597796	34	0.07716020340041822	NO	-
3385	ZINC03507030	3863	0.07715084690797903	NO	-
3386	ZINC03176507	3168	0.077149530900096	NO	-
3387	ZINC02835320	2757	0.07713842749766898	NO	-
3388	ZINC04507755	5633	0.07713632041733293	NO	-
3389	ZINC02840749	2769	0.07713522187690293	NO	-
3390	ZINC03859913	4604	0.07713322540808218	NO	-
3391	ZINC01269879	1462	0.07713311745450685	NO	-
3392	ZINC03977651	4998	0.07712886298938346	NO	-
3393	ZINC01492171	1749	0.07712761133200376	NO	-
3394	ZINC03341312	3391	0.07712638559206647	NO	-
3395	ZINC00976131	933	0.07711694136251182	NO	-
3396	ZINC01952939	1925	0.07710377225497428	NO	-
3397	ZINC03867443	4668	0.07710006192492135	NO	-
3398	ZINC00702494	273	0.07709619605198398	NO	-
3399	ZINC00588468	16	0.07708584854984557	NO	-
3400	ZINC02657524	2519	0.07708211219085709	NO	-
3401	ZINC03867056	4633	0.07707283970332716	NO	-
3402	ZINC00925454	844	0.07706153033627489	NO	-
3403	ZINC00853325	542	0.07704928758136477	NO	-
3404	ZINC03350131	3408	0.07704611040910832	NO	-
3405	ZINC00597878	35	0.07704259589020265	NO	-
3406	ZINC04250208	5302	0.07703995815302908	NO	-
3407	ZINC04250031	5297	0.07703651742199194	NO	-
3408	ZINC03199719	3183	0.07703551670814614	NO	-
3409	ZINC00874647	668	0.07700880533462745	NO	-
3410	ZINC00877519	679	0.07700386199323285	NO	-
3411	ZINC04164841	5215	0.07699302738669957	NO	-
3412	ZINC02971422	2967	0.07698433685107295	NO	-
3413	ZINC01079886	1133	0.07698274056701557	NO	-
3414	ZINC03859569	4587	0.07696893122202905	NO	-
3415	ZINC03993207	5090	0.0769658284243826	NO	-
3416	ZINC04469933	5564	0.0769658284243826	NO	-
3417	ZINC04462700	5484	0.07696401592941556	NO	-
3418	ZINC00907364	789	0.07696104375189389	NO	-
3419	ZINC04268949	5333	0.07695269613669967	NO	-
3420	ZINC02841541	2771	0.07694885326921157	NO	-
3421	ZINC01550061	1780	0.07694263998847693	NO	-
3422	ZINC01067630	1093	0.07694258108579906	NO	-
3423	ZINC01355612	1589	0.07693925941030798	NO	-
3424	ZINC03631957	4189	0.07693051835280669	NO	-
3425	ZINC00798696	422	0.07690537662933104	NO	-
3426	ZINC04494138	5622	0.07689789858858245	NO	-
3427	ZINC02589352	2374	0.07688799438942236	NO	-
3428	ZINC00685048	244	0.07687492767303832	NO	-
3429	ZINC03438751	3552	0.07686836443295492	NO	-
3430	ZINC03991929	5064	0.07686181036726564	NO	-
3431	ZINC00862978	588	0.07685577967831042	NO	-
3432	ZINC02798401	2722	0.07683795946960535	NO	-
3433	ZINC03504800	3835	0.07683366694493537	NO	-
3434	ZINC00959917	918	0.07682815777502683	NO	-
3435	ZINC00634517	86	0.07682782176952455	NO	-
3436	ZINC03866848	4626	0.07682295612248127	NO	-
3437	ZINC03402738	3499	0.07681025605551367	NO	-
3438	ZINC03497055	3788	0.07680956633827134	NO	-
3439	ZINC02749739	2644	0.07680715021500137	NO	-
3440	ZINC03631894	4177	0.0768069543181033	NO	-
3441	ZINC03979853	5002	0.07680686588284664	NO	-
3442	ZINC01041321	1039	0.07680231165434502	NO	-
3443	ZINC01890501	1864	0.07680121763690911	NO	-
3444	ZINC03853305	4377	0.07679636815073998	NO	-
3445	ZINC03465469	3699	0.07679102058421931	NO	-
3446	ZINC04250208	5303	0.07678521602811146	NO	-
3447	ZINC03890972	4818	0.07677768164015891	NO	-
3448	ZINC04321412	5398	0.07677071841598897	NO	-
3449	ZINC03857700	4520	0.07676330944225034	NO	-
3450	ZINC01889810	1850	0.07675633916291896	NO	-
3451	ZINC01111588	1198	0.07674903863923292	NO	-
3452	ZINC00868825	619	0.07674087995625559	NO	-
3453	ZINC02221070	2097	0.07673663646144945	NO	-
3454	ZINC00623553	51	0.076734048058784	NO	-
3455	ZINC03476260	3732	0.07672838540019593	NO	-
3456	ZINC03476046	3729	0.07672745120932237	NO	-
3457	ZINC01089482	1155	0.07672714065095898	NO	-
3458	ZINC02851181	2792	0.0767152050562368	NO	-
3459	ZINC03537448	3931	0.07671239805052171	NO	-
3460	ZINC01095486	1170	0.07670069820309335	NO	-
3461	ZINC01127096	1252	0.07669731218346788	NO	-
3462	ZINC02057032	1988	0.07669528058956655	NO	-
3463	ZINC03285104	3302	0.07669434449544395	NO	-
3464	ZINC03496739	3784	0.07668395565562378	NO	-
3465	ZINC03595335	4079	0.07668227207773366	NO	-
3466	ZINC02955491	2935	0.07667493176373368	NO	-
3467	ZINC01376055	1620	0.07666818192775281	NO	-
3468	ZINC02703740	2563	0.07666398301706104	NO	-
3469	ZINC00658100	127	0.07666282719664534	NO	-
3470	ZINC03246614	3229	0.07665753601913562	NO	-
3471	ZINC03815368	28	0.07664772470356304	YES	5
3472	ZINC03436499	3546	0.07664590238910865	NO	-
3473	ZINC00683218	233	0.07664153020097043	NO	-
3474	ZINC03089208	3148	0.07664048770130052	NO	-
3475	ZINC03816156	4237	0.07662196777259907	NO	-
3476	ZINC00628450	67	0.07662185602025955	NO	-
3477	ZINC02689530	2549	0.07661772155362762	NO	-
3478	ZINC03496968	3786	0.07660243792468066	NO	-
3479	ZINC03890897	4815	0.07660162253516892	NO	-
3480	ZINC01282206	1498	0.07659714795357497	NO	-
3481	ZINC01282206	1499	0.07659714795357497	NO	-
3482	ZINC04493080	5619	0.07659333851862585	NO	-
3483	ZINC03545091	3939	0.07658830435249256	NO	-
3484	ZINC03995502	5092	0.07657596392389354	NO	-
3485	ZINC02135637	2016	0.07656957074140325	NO	-
3486	ZINC00929939	852	0.0765678772543588	NO	-
3487	ZINC03968461	4876	0.07656707140865851	NO	-
3488	ZINC03370721	3454	0.07655165996217964	NO	-
3489	ZINC03868369	4721	0.0765494732542388	NO	-
3490	ZINC03815511	23	0.0765432572049861	YES	5
3491	ZINC03199721	3184	0.07654314248804107	NO	-
3492	ZINC01051120	1060	0.07652138062476385	NO	-
3493	ZINC01971487	1948	0.07651050262609879	NO	-
3494	ZINC03476257	3731	0.07651047112583587	NO	-
3495	ZINC00883086	721	0.0765101389614541	NO	-
3496	ZINC00924323	837	0.0765078144623405	NO	-
3497	ZINC02221069	2096	0.07650430539495452	NO	-
3498	ZINC02718998	2586	0.07650313282688773	NO	-
3499	ZINC02718998	2587	0.07650313282688773	NO	-
3500	ZINC02828602	2752	0.0765017702889846	NO	-
3501	ZINC01331509	1562	0.07649675812594925	NO	-
3502	ZINC00906429	784	0.07649673099975801	NO	-
3503	ZINC01027889	1022	0.07649573633669662	NO	-
3504	ZINC00794485	405	0.07649456575233007	NO	-
3505	ZINC03817260	4241	0.07649016984801986	NO	-
3506	ZINC00862290	586	0.07648863105210237	NO	-
3507	ZINC01078991	1130	0.0764854683919045	NO	-
3508	ZINC00707338	281	0.07648235898900153	NO	-
3509	ZINC00729043	313	0.07647656963429623	NO	-
3510	ZINC03968461	4877	0.07647264238551467	NO	-
3511	ZINC01136913	1281	0.07646606177504005	NO	-
3512	ZINC00857410	559	0.0764647356348244	NO	-
3513	ZINC00644104	108	0.07645216727334724	NO	-
3514	ZINC01967454	1939	0.07642742085115786	NO	-
3515	ZINC01967543	1940	0.07642502342189132	NO	-
3516	ZINC02205423	2072	0.07642283991894921	NO	-
3517	ZINC03537450	3932	0.07641871563715096	NO	-
3518	ZINC03043759	3105	0.0763831880939267	NO	-
3519	ZINC03982906	5014	0.07638141626639586	NO	-
3520	ZINC03498018	3792	0.07638067893396176	NO	-
3521	ZINC03599211	4126	0.07637537740109901	NO	-
3522	ZINC00815541	477	0.07637494187668487	NO	-
3523	ZINC03032100	3076	0.07637378120076231	NO	-
3524	ZINC00867701	593	0.07636833075147484	NO	-
3525	ZINC03247009	3230	0.07635317839795663	NO	-
3526	ZINC00983229	942	0.07634603991086135	NO	-
3527	ZINC00674701	184	0.07633097283644104	NO	-
3528	ZINC02877927	2867	0.07631506759614591	NO	-
3529	ZINC00985240	957	0.07630603641768365	NO	-
3530	ZINC00907523	792	0.07630099329822747	NO	-
3531	ZINC03469858	3710	0.07629868392335594	NO	-
3532	ZINC02616930	2389	0.07629621292916088	NO	-
3533	ZINC04466051	5528	0.0762951682972923	NO	-
3534	ZINC00675629	190	0.07628709058126748	NO	-
3535	ZINC03786584	4227	0.07627387638333004	NO	-
3536	ZINC03660221	4207	0.07627225129393424	NO	-
3537	ZINC01967871	1945	0.07625305816571633	NO	-
3538	ZINC00649733	117	0.07624708654414089	NO	-
3539	ZINC00874574	657	0.07623313297706066	NO	-
3540	ZINC00874574	658	0.07623313297706066	NO	-
3541	ZINC02436999	2295	0.07623090697789356	NO	-
3542	ZINC04402070	5444	0.07623083562470141	NO	-
3543	ZINC02484135	2349	0.07622782933976717	NO	-
3544	ZINC03260941	3262	0.07621856522974067	NO	-
3545	ZINC00814053	474	0.07617118738859996	NO	-
3546	ZINC03866913	4627	0.07616878878758501	NO	-
3547	ZINC03858157	4539	0.07615345885366365	NO	-
3548	ZINC00612356	44	0.07615344050599512	NO	-
3549	ZINC03315143	3345	0.07614427591911584	NO	-
3550	ZINC03356679	3423	0.07613610431919075	NO	-
3551	ZINC01967779	1944	0.07612835806348828	NO	-
3552	ZINC00804724	437	0.07612677334461818	NO	-
3553	ZINC04422811	5464	0.07611646030005327	NO	-
3554	ZINC03945142	4859	0.07610831765534898	NO	-
3555	ZINC03868715	4753	0.07610682273182527	NO	-
3556	ZINC03867056	4632	0.07610533200746207	NO	-
3557	ZINC03855583	4474	0.07610236816522187	NO	-
3558	ZINC01130666	1264	0.07610087092763321	NO	-
3559	ZINC03589460	4024	0.07609335111990313	NO	-
3560	ZINC01494690	1752	0.07608902631146124	NO	-
3561	ZINC01007136	1007	0.07608643431131716	NO	-
3562	ZINC03548288	3946	0.07608630380732419	NO	-
3563	ZINC00920488	829	0.07608199019176082	NO	-
3564	ZINC03889646	4777	0.07607134911396259	NO	-
3565	ZINC00675641	191	0.0760693652332329	NO	-
3566	ZINC03992361	5070	0.07606318802414723	NO	-
3567	ZINC00899280	765	0.07606310893777042	NO	-
3568	ZINC00773458	333	0.07605927571582038	NO	-
3569	ZINC01282198	1495	0.07605897299006416	NO	-
3570	ZINC01282198	1496	0.07605897299006416	NO	-
3571	ZINC00588468	17	0.07605490116232609	NO	-
3572	ZINC00588468	18	0.07605490116232609	NO	-
3573	ZINC01125121	1241	0.07605484054000756	NO	-
3574	ZINC04394865	5439	0.07604996286133116	NO	-
3575	ZINC03573548	3987	0.07604897101806135	NO	-
3576	ZINC02316444	2173	0.07604880769573139	NO	-
3577	ZINC04199175	5253	0.07604499641166582	NO	-
3578	ZINC02717728	2574	0.07603888016628996	NO	-
3579	ZINC03352721	3412	0.07603673329967485	NO	-
3580	ZINC04422811	5463	0.07602160914489575	NO	-
3581	ZINC03315143	3344	0.07601773163903344	NO	-
3582	ZINC03333521	3383	0.07601346384976893	NO	-
3583	ZINC00683242	237	0.0760098882705166	NO	-
3584	ZINC02181050	2042	0.07600073449122384	NO	-
3585	ZINC04622737	5667	0.07599714410710878	NO	-
3586	ZINC04483218	5578	0.07598664538773572	NO	-
3587	ZINC03578643	4000	0.07597815570111838	NO	-
3588	ZINC03521370	3900	0.07597558663904808	NO	-
3589	ZINC01430202	1696	0.07597211459553932	NO	-
3590	ZINC03858810	4566	0.07597045114889844	NO	-
3591	ZINC03504765	3831	0.07596972864283513	NO	-
3592	ZINC04633671	5673	0.07596556650127408	NO	-
3593	ZINC02798067	2713	0.0759594061932424	NO	-
3594	ZINC03854876	4444	0.07592754932837446	NO	-
3595	ZINC01117642	1215	0.07590005045585929	NO	-
3596	ZINC04000695	5098	0.07589970493230168	NO	-
3597	ZINC02261476	2131	0.0758899254164568	NO	-
3598	ZINC03462204	3645	0.07588808200769749	NO	-
3599	ZINC01480004	1728	0.07588336709765167	NO	-
3600	ZINC03858874	4572	0.07588297987164747	NO	-
3601	ZINC03384168	3470	0.07586809391512	NO	-
3602	ZINC01127178	1253	0.07586300650163033	NO	-
3603	ZINC02380851	2235	0.07585504636175427	NO	-
3604	ZINC02649209	2497	0.07585447236246073	NO	-
3605	ZINC01109858	1191	0.0758274655265866	NO	-
3606	ZINC00786932	383	0.07582402211231341	NO	-
3607	ZINC01282206	1497	0.07582167538094185	NO	-
3608	ZINC04106346	5174	0.07582160858601013	NO	-
3609	ZINC04617831	97	0.07581925363762422	YES	20
3610	ZINC03858877	4573	0.07581521268902137	NO	-
3611	ZINC02872135	2847	0.07581495166375551	NO	-
3612	ZINC00822556	487	0.07580938848069063	NO	-
3613	ZINC03463332	3661	0.07580115705157864	NO	-
3614	ZINC02798066	2712	0.07580097351113413	NO	-
3615	ZINC04466049	5527	0.07579619213527834	NO	-
3616	ZINC01111521	1197	0.07579513587392413	NO	-
3617	ZINC00822557	488	0.0757855051674878	NO	-
3618	ZINC03248427	3233	0.0757826969379562	NO	-
3619	ZINC02957713	2938	0.07578057424151173	NO	-
3620	ZINC02728712	2607	0.0757794206115153	NO	-
3621	ZINC04470279	5572	0.0757785738427846	NO	-
3622	ZINC02877526	2865	0.07577589325254316	NO	-
3623	ZINC02571210	2371	0.07577110106058622	NO	-
3624	ZINC02971474	2969	0.07575610267915565	NO	-
3625	ZINC03945142	4860	0.07575599263865179	NO	-
3626	ZINC03504972	3857	0.07575426863159858	NO	-
3627	ZINC01270318	1463	0.07574316932451536	NO	-
3628	ZINC03873756	4764	0.07573231428035644	NO	-
3629	ZINC00591658	25	0.07572151176594193	NO	-
3630	ZINC04623649	5668	0.07571912679927482	NO	-
3631	ZINC01113578	1211	0.07571788598331168	NO	-
3632	ZINC03500372	3793	0.07571659738610725	NO	-
3633	ZINC03857600	4513	0.07570243645954262	NO	-
3634	ZINC04464488	5497	0.07570243645954262	NO	-
3635	ZINC03855565	4471	0.07569537931472421	NO	-
3636	ZINC00908070	805	0.07568351635561799	NO	-
3637	ZINC03859635	4588	0.07567519444859477	NO	-
3638	ZINC01614677	1785	0.07567248254733223	NO	-
3639	ZINC01620634	1786	0.07567016601132295	NO	-
3640	ZINC00692081	252	0.07566517515846836	NO	-
3641	ZINC02444401	2308	0.0756642098443721	NO	-
3642	ZINC01046758	1051	0.07566047979836492	NO	-
3643	ZINC02853898	2812	0.07564192941225421	NO	-
3644	ZINC01966651	1936	0.07563842778461825	NO	-
3645	ZINC03868375	4723	0.07563680430623702	NO	-
3646	ZINC01272984	1465	0.0756160530853094	NO	-
3647	ZINC03558144	3956	0.07559332451760212	NO	-
3648	ZINC00714795	288	0.07559170972540288	NO	-
3649	ZINC03979846	5001	0.07557635861555527	NO	-
3650	ZINC01485425	1734	0.07557556844025844	NO	-
3651	ZINC01485425	1735	0.07557556844025844	NO	-
3652	ZINC02315845	2168	0.07556662301754982	NO	-
3653	ZINC03982907	5015	0.07556362566005176	NO	-
3654	ZINC03568510	3977	0.07555309323111697	NO	-
3655	ZINC01152458	1334	0.07555011434359096	NO	-
3656	ZINC03641390	4193	0.07553896579504837	NO	-
3657	ZINC00930596	859	0.07553611600724856	NO	-
3658	ZINC01125379	1248	0.07552982476823726	NO	-
3659	ZINC03867944	4702	0.07551981088400919	NO	-
3660	ZINC02400852	2244	0.07551516198167554	NO	-
3661	ZINC03505051	3861	0.0755061736266835	NO	-
3662	ZINC01184308	1372	0.07550194882939441	NO	-
3663	ZINC01966653	1938	0.07549849280476377	NO	-
3664	ZINC03366680	3445	0.07549295251851253	NO	-
3665	ZINC00857409	558	0.07548442382020847	NO	-
3666	ZINC03507450	3867	0.07547474072489938	NO	-
3667	ZINC03987823	5058	0.07547141519894164	NO	-
3668	ZINC03859730	4597	0.07546811695435286	NO	-
3669	ZINC04468586	5551	0.07546811695435286	NO	-
3670	ZINC00886845	739	0.07546735826146286	NO	-
3671	ZINC00925122	841	0.07546585065885451	NO	-
3672	ZINC03851728	4324	0.07546414403605452	NO	-
3673	ZINC00773504	335	0.07546180891882288	NO	-
3674	ZINC03852043	4336	0.07546072297138323	NO	-
3675	ZINC02713762	2572	0.07546009774900289	NO	-
3676	ZINC03641415	4194	0.07545955251010962	NO	-
3677	ZINC00899306	767	0.07545950625596885	NO	-
3678	ZINC01366534	1611	0.07545778976127232	NO	-
3679	ZINC00663908	134	0.07545309949616069	NO	-
3680	ZINC00948540	895	0.07544693686321763	NO	-
3681	ZINC01111588	1199	0.07544661935352215	NO	-
3682	ZINC03043766	3108	0.0754459577339555	NO	-
3683	ZINC03460091	3623	0.07544300566079011	NO	-
3684	ZINC00678977	226	0.07543933121542595	NO	-
3685	ZINC01982007	1956	0.07543858398810867	NO	-
3686	ZINC02356374	2219	0.0754352965252392	NO	-
3687	ZINC02561754	2370	0.07542861467874527	NO	-
3688	ZINC03589273	4021	0.07542807291254508	NO	-
3689	ZINC02314106	2167	0.07542322893849115	NO	-
3690	ZINC02310612	2162	0.0754229370522397	NO	-
3691	ZINC01924642	1900	0.07541909160146501	NO	-
3692	ZINC02141682	2027	0.0754185304108704	NO	-
3693	ZINC00664053	135	0.07541149940425514	NO	-
3694	ZINC03969226	4899	0.07541072028976681	NO	-
3695	ZINC03972070	4950	0.0753939137829163	NO	-
3696	ZINC02804447	2734	0.07538447926701686	NO	-
3697	ZINC03503037	3815	0.0753742848249132	NO	-
3698	ZINC03815518	26	0.07536306352276667	YES	5
3699	ZINC02228600	2104	0.07536156935360352	NO	-
3700	ZINC04248924	5291	0.07535919680587175	NO	-
3701	ZINC00874587	663	0.07535676852146908	NO	-
3702	ZINC03970400	4923	0.07535308414907732	NO	-
3703	ZINC04468278	5543	0.07535308414907732	NO	-
3704	ZINC00938776	873	0.07533838541284786	NO	-
3705	ZINC01933392	1911	0.07533684666728319	NO	-
3706	ZINC01933392	1912	0.07533684666728319	NO	-
3707	ZINC02755198	2648	0.07532056249744953	NO	-
3708	ZINC03290982	3308	0.07531763440563202	NO	-
3709	ZINC03505049	3860	0.07531600934207566	NO	-
3710	ZINC01938191	1917	0.07531584959762891	NO	-
3711	ZINC03493359	3768	0.07531565453966832	NO	-
3712	ZINC01028649	1023	0.07529535329424254	NO	-
3713	ZINC01513026	1767	0.07529494954797561	NO	-
3714	ZINC03563157	3967	0.07529151274396914	NO	-
3715	ZINC03971569	4944	0.07528784717834361	NO	-
3716	ZINC04470205	5569	0.07528784717834361	NO	-
3717	ZINC03851318	4306	0.07528088464242308	NO	-
3718	ZINC01654549	1798	0.07527382433097005	NO	-
3719	ZINC04529474	5649	0.07527327683721473	NO	-
3720	ZINC02641342	2469	0.0752703180722202	NO	-
3721	ZINC00683281	239	0.07526357837113816	NO	-
3722	ZINC04273460	5337	0.0752554736049239	NO	-
3723	ZINC02798801	2725	0.07525524377926579	NO	-
3724	ZINC03507449	3866	0.07525490359867336	NO	-
3725	ZINC03632089	4190	0.07525088119806712	NO	-
3726	ZINC00643260	105	0.0752410943469492	NO	-
3727	ZINC02051657	1980	0.07523840471841015	NO	-
3728	ZINC03815571	14	0.07521405515515645	YES	5
3729	ZINC03194156	3180	0.07521242061347364	NO	-
3730	ZINC01147941	1320	0.07521076969611687	NO	-
3731	ZINC01269652	1461	0.07520836861953814	NO	-
3732	ZINC03494346	3769	0.07520160231129609	NO	-
3733	ZINC03495584	3782	0.07519536268608938	NO	-
3734	ZINC03497149	3789	0.07519376226500663	NO	-
3735	ZINC03868385	4725	0.07518857272811445	NO	-
3736	ZINC03507444	3865	0.07518273693198564	NO	-
3737	ZINC00886824	736	0.07517750589666673	NO	-
3738	ZINC00787036	387	0.07517502556931709	NO	-
3739	ZINC02628267	2427	0.07517495679788709	NO	-
3740	ZINC02136400	2020	0.07517429437337658	NO	-
3741	ZINC00917732	824	0.075170145475309	NO	-
3742	ZINC03464412	3679	0.07516670901842491	NO	-
3743	ZINC00917675	819	0.07516353405242254	NO	-
3744	ZINC01338914	1570	0.0751565866142597	NO	-
3745	ZINC03322379	3360	0.07514849237758908	NO	-
3746	ZINC02322236	2182	0.0751369640508603	NO	-
3747	ZINC03519943	3894	0.07513142660716195	NO	-
3748	ZINC03470579	3722	0.07512862406092614	NO	-
3749	ZINC02441423	2304	0.07512070881540446	NO	-
3750	ZINC03503118	3816	0.07511551315186173	NO	-
3751	ZINC02651463	2499	0.07508555449476183	NO	-
3752	ZINC02618327	2394	0.07508508610766466	NO	-
3753	ZINC03858097	4536	0.07507434185895638	NO	-
3754	ZINC03480037	3744	0.07507052753905742	NO	-
3755	ZINC02497190	2352	0.07505196479342584	NO	-
3756	ZINC01207336	1400	0.07504628345238547	NO	-
3757	ZINC01338862	1564	0.0750371442020368	NO	-
3758	ZINC00792026	397	0.0750358879030228	NO	-
3759	ZINC00896727	763	0.07502858056942094	NO	-
3760	ZINC03867377	4652	0.07500304132821206	NO	-
3761	ZINC03854801	4430	0.07499179507388173	NO	-
3762	ZINC01058091	1069	0.07499004881166571	NO	-
3763	ZINC03480036	3743	0.07498847171873754	NO	-
3764	ZINC03857168	4484	0.07498799808169189	NO	-
3765	ZINC03503035	3814	0.07498733514582101	NO	-
3766	ZINC03868381	4724	0.07498510992194628	NO	-
3767	ZINC04179826	5239	0.07498437030453925	NO	-
3768	ZINC02879499	2870	0.07497942920414113	NO	-
3769	ZINC01207336	1399	0.07496498550979508	NO	-
3770	ZINC03061520	3132	0.07495758237200727	NO	-
3771	ZINC03504768	3833	0.07495579253396982	NO	-
3772	ZINC04529233	5647	0.07495215257540501	NO	-
3773	ZINC03324751	3369	0.07494781287317476	NO	-
3774	ZINC01287019	1506	0.07494573489874999	NO	-
3775	ZINC03477808	3734	0.07494430858154529	NO	-
3776	ZINC02877221	2863	0.07493789616704136	NO	-
3777	ZINC03868429	4733	0.07492430076637034	NO	-
3778	ZINC03365178	3442	0.07491649011022118	NO	-
3779	ZINC04254373	5323	0.07491456723558249	NO	-
3780	ZINC03854366	4417	0.07491256107877677	NO	-
3781	ZINC03245419	3227	0.07491206861381222	NO	-
3782	ZINC00667624	147	0.07490891871386973	NO	-
3783	ZINC04501941	5629	0.07490676677883033	NO	-
3784	ZINC01049311	1054	0.07490652127377466	NO	-
3785	ZINC03859635	4589	0.0748922171531102	NO	-
3786	ZINC04309581	5369	0.07488924115860017	NO	-
3787	ZINC03596700	4112	0.07488128402468443	NO	-
3788	ZINC02155030	2037	0.07487984522364895	NO	-
3789	ZINC03321769	3358	0.07487730242842221	NO	-
3790	ZINC03867161	4639	0.0748627675571854	NO	-
3791	ZINC04121483	5178	0.0748624533855613	NO	-
3792	ZINC03271981	3278	0.07486111208668426	NO	-
3793	ZINC03970208	4915	0.07485764188229493	NO	-
3794	ZINC03832229	98	0.07484857988791505	YES	21
3795	ZINC01379073	1661	0.07484650857839063	NO	-
3796	ZINC02969760	2952	0.07484407656927435	NO	-
3797	ZINC01342513	1577	0.07483987399215053	NO	-
3798	ZINC03023681	3039	0.07483719195140713	NO	-
3799	ZINC03631303	4172	0.07481657705508477	NO	-
3800	ZINC02619411	2396	0.07481375196627935	NO	-
3801	ZINC03504967	3854	0.07480727865010599	NO	-
3802	ZINC03068111	3134	0.0748059408370246	NO	-
3803	ZINC03290984	3309	0.07480434276297591	NO	-
3804	ZINC01287058	1509	0.07478975014427681	NO	-
3805	ZINC03598219	4123	0.07478464932748032	NO	-
3806	ZINC00849659	528	0.07478244377633678	NO	-
3807	ZINC00874580	659	0.07477392277403638	NO	-
3808	ZINC00874580	660	0.07477392277403638	NO	-
3809	ZINC03858864	4568	0.0747651233129097	NO	-
3810	ZINC03859568	4586	0.07475913365020208	NO	-
3811	ZINC01273147	1466	0.07475313893306536	NO	-
3812	ZINC01891211	1866	0.07474662423380425	NO	-
3813	ZINC04143528	5196	0.0747421435495209	NO	-
3814	ZINC00694095	265	0.07473976561609805	NO	-
3815	ZINC03868687	4745	0.0747391808007163	NO	-
3816	ZINC02591755	2378	0.07471979271887234	NO	-
3817	ZINC03657466	4203	0.0747165596330671	NO	-
3818	ZINC03867385	4657	0.07470925072339134	NO	-
3819	ZINC00862291	587	0.07470612796928688	NO	-
3820	ZINC03857128	4482	0.0747034484714401	NO	-
3821	ZINC03248428	3234	0.07469756003058775	NO	-
3822	ZINC04518730	5646	0.07469273812954683	NO	-
3823	ZINC01315428	1531	0.07468425695351147	NO	-
3824	ZINC04225496	5272	0.07467931404464383	NO	-
3825	ZINC01512397	1766	0.07467183188541424	NO	-
3826	ZINC00976163	934	0.07466433720194014	NO	-
3827	ZINC01260444	1452	0.07465242287970766	NO	-
3828	ZINC02070370	1994	0.07465125556222126	NO	-
3829	ZINC01063066	1082	0.07464589338004848	NO	-
3830	ZINC03599168	4124	0.07464531352601371	NO	-
3831	ZINC00694155	271	0.07464496189201515	NO	-
3832	ZINC03977193	4990	0.07464257500193036	NO	-
3833	ZINC03588018	4017	0.07462566265647924	NO	-
3834	ZINC01128216	1260	0.07462062994029824	NO	-
3835	ZINC01178296	1364	0.07461744617674806	NO	-
3836	ZINC03227128	3194	0.07461664913173528	NO	-
3837	ZINC04268454	5327	0.07460732438787573	NO	-
3838	ZINC03588133	4019	0.07460659775150276	NO	-
3839	ZINC03309786	3337	0.07460359715951635	NO	-
3840	ZINC04179027	5236	0.07460208161956762	NO	-
3841	ZINC02638699	2466	0.07460136894142687	NO	-
3842	ZINC02654425	2506	0.07459915235862988	NO	-
3843	ZINC00986164	964	0.07459683189240705	NO	-
3844	ZINC01294126	1519	0.0745816578658189	NO	-
3845	ZINC03867379	4654	0.07457880537323988	NO	-
3846	ZINC04465524	5515	0.07457880537323988	NO	-
3847	ZINC00930570	856	0.07457727701523581	NO	-
3848	ZINC04462018	5483	0.07457557121764814	NO	-
3849	ZINC03589155	4020	0.07456184495466275	NO	-
3850	ZINC03394465	3481	0.07454967442573478	NO	-
3851	ZINC02664530	2541	0.07453883317052964	NO	-
3852	ZINC01913339	1879	0.07451675381997977	NO	-
3853	ZINC02377402	2232	0.07451607084048183	NO	-
3854	ZINC00642598	103	0.07451470538575193	NO	-
3855	ZINC03968462	4878	0.07451085532263253	NO	-
3856	ZINC03504812	3839	0.07450477868586046	NO	-
3857	ZINC03850034	4285	0.07449541971890708	NO	-
3858	ZINC04176605	5233	0.0744925574352607	NO	-
3859	ZINC00667048	142	0.07448726341516579	NO	-
3860	ZINC02144140	2033	0.074480097433154	NO	-
3861	ZINC03596698	4111	0.07446842512046078	NO	-
3862	ZINC03595365	4084	0.0744610058993106	NO	-
3863	ZINC00986163	963	0.0744581592928024	NO	-
3864	ZINC00677159	207	0.07444636346694751	NO	-
3865	ZINC04131219	5185	0.07444482394238035	NO	-
3866	ZINC03851806	4327	0.07444098281102117	NO	-
3867	ZINC01062952	1079	0.07443960053519016	NO	-
3868	ZINC04131219	5184	0.07443908805174676	NO	-
3869	ZINC00122323	2	0.0744192003043693	NO	-
3870	ZINC03970208	4914	0.0744186787570815	NO	-
3871	ZINC02858034	2826	0.07441394323145444	NO	-
3872	ZINC01148581	1322	0.07441109051665337	NO	-
3873	ZINC01245161	1436	0.07440720860398016	NO	-
3874	ZINC02193871	2050	0.07439500432195918	NO	-
3875	ZINC01881665	1838	0.07435365710789414	NO	-
3876	ZINC02805610	2735	0.07435112024761772	NO	-
3877	ZINC03945142	4858	0.07432161388361426	NO	-
3878	ZINC03214861	3188	0.074318118876198	NO	-
3879	ZINC00886704	734	0.0743089124900055	NO	-
3880	ZINC02940979	2923	0.07430846409606305	NO	-
3881	ZINC03815345	27	0.0743062522373849	YES	5
3882	ZINC02635381	2451	0.07429980989000001	NO	-
3883	ZINC00835193	505	0.07429103991867513	NO	-
3884	ZINC03992888	5083	0.07429080685964931	NO	-
3885	ZINC03455183	3606	0.07429007180615854	NO	-
3886	ZINC02230644	2109	0.07428886341572881	NO	-
3887	ZINC01073902	1107	0.07426217403822999	NO	-
3888	ZINC02329855	2195	0.07425409483486543	NO	-
3889	ZINC03975094	4972	0.07424903247644418	NO	-
3890	ZINC03334123	3384	0.07424409207696137	NO	-
3891	ZINC03460577	3624	0.07423596851701714	NO	-
3892	ZINC03593708	4054	0.07423073621483989	NO	-
3893	ZINC02130688	2012	0.07422880907712316	NO	-
3894	ZINC02890504	2894	0.07422447727619329	NO	-
3895	ZINC02462642	2334	0.07422058994859343	NO	-
3896	ZINC01078585	1128	0.07420541401104626	NO	-
3897	ZINC02051995	1987	0.07419862972728751	NO	-
3898	ZINC01767702	1813	0.07419291737300587	NO	-
3899	ZINC01179795	1367	0.07417188485566437	NO	-
3900	ZINC02729749	2616	0.0741646216812631	NO	-
3901	ZINC03868428	4732	0.0741621922295499	NO	-
3902	ZINC03470476	3720	0.07415904655238426	NO	-
3903	ZINC04252471	5322	0.07414686060118934	NO	-
3904	ZINC03451029	3583	0.07414023136837927	NO	-
3905	ZINC01076329	1120	0.07413006589195617	NO	-
3906	ZINC00853513	543	0.07410651427813482	NO	-
3907	ZINC02690042	2554	0.07409658121685068	NO	-
3908	ZINC03595336	4080	0.07407826972334795	NO	-
3909	ZINC02764493	2670	0.07407138454146509	NO	-
3910	ZINC03455179	3605	0.07406860745186865	NO	-
3911	ZINC03971564	4943	0.07406058147848547	NO	-
3912	ZINC04468450	5545	0.07405738879608639	NO	-
3913	ZINC04246187	5285	0.07404281985135718	NO	-
3914	ZINC00867756	604	0.07404026686383322	NO	-
3915	ZINC04464497	5498	0.07403145678020231	NO	-
3916	ZINC02836692	2763	0.07403125787171393	NO	-
3917	ZINC02899299	2897	0.07402268719847707	NO	-
3918	ZINC01175656	1357	0.07401249115507245	NO	-
3919	ZINC00636326	88	0.07401093202094118	NO	-
3920	ZINC03975095	4973	0.0740093176370678	NO	-
3921	ZINC03464087	3668	0.07399673819997267	NO	-
3922	ZINC04464891	5501	0.07399006041689923	NO	-
3923	ZINC01892136	1867	0.07398974344862133	NO	-
3924	ZINC04121472	5177	0.0739870710940617	NO	-
3925	ZINC01144483	1312	0.07397266600075966	NO	-
3926	ZINC03045369	3113	0.07396867638557364	NO	-
3927	ZINC03851352	4311	0.07396210514679645	NO	-
3928	ZINC04465167	5510	0.07396210514679645	NO	-
3929	ZINC03867944	4703	0.07395925936021862	NO	-
3930	ZINC01938154	1916	0.07395298898670244	NO	-
3931	ZINC00683246	238	0.07394833384988073	NO	-
3932	ZINC04333033	5405	0.07393450924012371	NO	-
3933	ZINC03853171	4373	0.07392872418867943	NO	-
3934	ZINC02622867	2409	0.07392301946770619	NO	-
3935	ZINC03867376	4651	0.073916324423273	NO	-
3936	ZINC03968462	4879	0.0739070120177944	NO	-
3937	ZINC01006531	1006	0.07390634552280387	NO	-
3938	ZINC03295152	3317	0.07390510882762703	NO	-
3939	ZINC00908049	800	0.07390393796815772	NO	-
3940	ZINC03867160	4638	0.07390108152980014	NO	-
3941	ZINC04176705	5234	0.0739001071607033	NO	-
3942	ZINC00665954	140	0.07388605049912923	NO	-
3943	ZINC02310886	2163	0.07388453359882469	NO	-
3944	ZINC02970891	2960	0.07388397535553723	NO	-
3945	ZINC04317262	5382	0.07388374113394303	NO	-
3946	ZINC03856464	4478	0.07388051124650423	NO	-
3947	ZINC04033709	5131	0.07387880575323753	NO	-
3948	ZINC04317264	5385	0.07387522891505269	NO	-
3949	ZINC02871777	2846	0.0738735692710448	NO	-
3950	ZINC04323825	5399	0.07386578682662094	NO	-
3951	ZINC04176130	5230	0.07386510129256091	NO	-
3952	ZINC00646720	110	0.0738603848057811	NO	-
3953	ZINC02764599	2671	0.0738587413232242	NO	-
3954	ZINC02302316	2154	0.07385474569428682	NO	-
3955	ZINC03849437	4273	0.07383828830362327	NO	-
3956	ZINC03968614	4886	0.07381824113101472	NO	-
3957	ZINC03343041	3395	0.07381053522776987	NO	-
3958	ZINC01982008	1957	0.0738097124577339	NO	-
3959	ZINC02633765	2443	0.07380477343891227	NO	-
3960	ZINC02731558	2620	0.07380245832234333	NO	-
3961	ZINC00871711	632	0.07379579376984272	NO	-
3962	ZINC03857398	4500	0.07379502527204305	NO	-
3963	ZINC02323580	2183	0.07379435224254975	NO	-
3964	ZINC00867759	608	0.07379351623605133	NO	-
3965	ZINC03977481	4996	0.07379163210279849	NO	-
3966	ZINC02415183	2262	0.07378633970797929	NO	-
3967	ZINC02654424	2505	0.07378293662919772	NO	-
3968	ZINC00846116	522	0.07378252554537473	NO	-
3969	ZINC02664753	2542	0.07377851660032982	NO	-
3970	ZINC02970884	2959	0.0737766212291332	NO	-
3971	ZINC03857700	4521	0.07377220451972075	NO	-
3972	ZINC02326990	2187	0.0737717438640995	NO	-
3973	ZINC02855419	2814	0.07376976600509626	NO	-
3974	ZINC02958649	2941	0.07375265224424143	NO	-
3975	ZINC04271810	5335	0.07375250119170082	NO	-
3976	ZINC00883084	719	0.07375070172148791	NO	-
3977	ZINC03043874	3111	0.07372712344819596	NO	-
3978	ZINC02051659	1981	0.07372137072018788	NO	-
3979	ZINC01121759	1227	0.07372023754107113	NO	-
3980	ZINC00755633	318	0.07371717201727587	NO	-
3981	ZINC01431918	1700	0.07370547472307411	NO	-
3982	ZINC03472240	3726	0.07369522415037776	NO	-
3983	ZINC01364445	1598	0.07368970748339942	NO	-
3984	ZINC03593365	4037	0.07368835942797194	NO	-
3985	ZINC04032776	5127	0.07364889550624129	NO	-
3986	ZINC04032885	5129	0.07364633974310451	NO	-
3987	ZINC00830257	502	0.07364582230314352	NO	-
3988	ZINC00694133	268	0.07364265398044943	NO	-
3989	ZINC00734199	314	0.07363930180671928	NO	-
3990	ZINC00673609	169	0.0736365660900653	NO	-
3991	ZINC00719521	301	0.0736317357858456	NO	-
3992	ZINC02219754	2095	0.07363154383498154	NO	-
3993	ZINC00925056	840	0.07362842766414752	NO	-
3994	ZINC02652059	2500	0.07361308328019806	NO	-
3995	ZINC03454933	3596	0.0735975723119658	NO	-
3996	ZINC04225496	5271	0.07357752407569389	NO	-
3997	ZINC04033709	5132	0.0735675378583342	NO	-
3998	ZINC03868370	4722	0.07356439449349092	NO	-
3999	ZINC04466016	5523	0.07356439449349092	NO	-
4000	ZINC03867386	4658	0.07356229548331825	NO	-
4001	ZINC03868430	4734	0.07356161509498153	NO	-
4002	ZINC01868097	1834	0.07355883053877735	NO	-
4003	ZINC01427092	1692	0.07355845135992967	NO	-
4004	ZINC03959979	4868	0.07355289002988424	NO	-
4005	ZINC01431919	1701	0.07354797681787925	NO	-
4006	ZINC03976742	4988	0.07354185991644495	NO	-
4007	ZINC04620101	5664	0.07353553042685562	NO	-
4008	ZINC01085620	1142	0.0735331218069303	NO	-
4009	ZINC02438247	2297	0.07352090882596016	NO	-
4010	ZINC03295151	3316	0.07349474213339086	NO	-
4011	ZINC03563158	3968	0.07348715450271379	NO	-
4012	ZINC03867055	4631	0.07347230643812634	NO	-
4013	ZINC03889722	4782	0.07346317576749745	NO	-
4014	ZINC02249069	2124	0.07346246933178631	NO	-
4015	ZINC01989645	1966	0.07345566340022114	NO	-
4016	ZINC03858785	4555	0.0734539553541682	NO	-
4017	ZINC03243156	3224	0.07345161218179529	NO	-
4018	ZINC03410599	3509	0.0734514624545723	NO	-
4019	ZINC04000471	5096	0.07344385659455087	NO	-
4020	ZINC04391204	5437	0.07343784197019138	NO	-
4021	ZINC00655145	121	0.07343519693009253	NO	-
4022	ZINC03854683	4424	0.07343502130839359	NO	-
4023	ZINC02201639	2066	0.07343117393854014	NO	-
4024	ZINC03854455	4418	0.07342735440863651	NO	-
4025	ZINC03853029	4364	0.07342497524982626	NO	-
4026	ZINC02729369	2611	0.07342497166211862	NO	-
4027	ZINC00443663	7	0.07342303016903375	NO	-
4028	ZINC00873985	652	0.07341894988943563	NO	-
4029	ZINC01085214	1141	0.07341871161675143	NO	-
4030	ZINC02877194	2862	0.07340773972996986	NO	-
4031	ZINC03889916	4788	0.07340417021233271	NO	-
4032	ZINC03273404	3282	0.07340364617668847	NO	-
4033	ZINC03815526	25	0.07340064083177811	YES	5
4034	ZINC03368542	3449	0.07339581521796745	NO	-
4035	ZINC03867396	4664	0.0733947819242918	NO	-
4036	ZINC04465543	5517	0.0733947819242918	NO	-
4037	ZINC02730059	2619	0.0733917837102995	NO	-
4038	ZINC00852452	534	0.07338122008665504	NO	-
4039	ZINC02406026	2251	0.07337746876934571	NO	-
4040	ZINC00804726	439	0.07337466951402362	NO	-
4041	ZINC02459992	2329	0.07337191823769271	NO	-
4042	ZINC03858807	4564	0.07336381502385862	NO	-
4043	ZINC03867378	4653	0.07335254833239223	NO	-
4044	ZINC03857194	4486	0.07332866459758662	NO	-
4045	ZINC00883084	718	0.0733243564915275	NO	-
4046	ZINC01150265	1327	0.07331029186403139	NO	-
4047	ZINC03853068	4367	0.07330462179107393	NO	-
4048	ZINC03472236	3725	0.07327694394115843	NO	-
4049	ZINC03042932	3090	0.07327202244411153	NO	-
4050	ZINC01027772	1021	0.073267634975658	NO	-
4051	ZINC04308585	5367	0.07326514949871227	NO	-
4052	ZINC02739613	2631	0.07324175535973394	NO	-
4053	ZINC01916185	75	0.0732278598807891	YES	13
4054	ZINC03866687	4616	0.07322151721767423	NO	-
4055	ZINC02970894	2961	0.07320165114891647	NO	-
4056	ZINC00870714	625	0.07318722272417508	NO	-
4057	ZINC02874490	2851	0.07318355534622953	NO	-
4058	ZINC00833654	503	0.07317960296148905	NO	-
4059	ZINC00867756	603	0.0731782459876359	NO	-
4060	ZINC00852453	535	0.07317069068213401	NO	-
4061	ZINC03873225	4762	0.07316211334571565	NO	-
4062	ZINC01429402	1694	0.07316053131573437	NO	-
4063	ZINC03842434	4268	0.07315818132677489	NO	-
4064	ZINC00683215	232	0.07315221801692268	NO	-
4065	ZINC01271277	1464	0.0731416292972849	NO	-
4066	ZINC03504969	3855	0.07313265763089004	NO	-
4067	ZINC03494608	3777	0.07313064094188516	NO	-
4068	ZINC01364457	1599	0.07312648362104032	NO	-
4069	ZINC02662872	2535	0.07311455601942071	NO	-
4070	ZINC01287031	1507	0.07311343324450721	NO	-
4071	ZINC03249072	3240	0.07309844281077064	NO	-
4072	ZINC02756446	2650	0.07308877213832479	NO	-
4073	ZINC02856024	2818	0.07307809216282386	NO	-
4074	ZINC03082645	3141	0.07307716397063539	NO	-
4075	ZINC00874585	661	0.07307101874486528	NO	-
4076	ZINC00874585	662	0.07307101874486528	NO	-
4077	ZINC00899332	769	0.07306870838270664	NO	-
4078	ZINC03595364	4083	0.0730674177401423	NO	-
4079	ZINC03374455	3460	0.07306512464144281	NO	-
4080	ZINC03250557	3245	0.07305802336358813	NO	-
4081	ZINC03470104	3716	0.0730403037757642	NO	-
4082	ZINC04279577	5346	0.07303927641336012	NO	-
4083	ZINC03313887	3340	0.0730282503904749	NO	-
4084	ZINC01223969	1422	0.07302050860915962	NO	-
4085	ZINC03470206	3717	0.07301755104673716	NO	-
4086	ZINC00756867	319	0.07301177534018484	NO	-
4087	ZINC00928733	845	0.07300020238652441	NO	-
4088	ZINC03089989	3149	0.07299440453487617	NO	-
4089	ZINC03367862	3446	0.07298715675287247	NO	-
4090	ZINC02977865	2988	0.07297885268405804	NO	-
4091	ZINC04391204	5436	0.07297438188385262	NO	-
4092	ZINC03496951	3785	0.07297268393606239	NO	-
4093	ZINC01276214	1472	0.07296873002701466	NO	-
4094	ZINC03262182	3267	0.07296804623305854	NO	-
4095	ZINC04273969	5343	0.07296395376053107	NO	-
4096	ZINC03858806	4563	0.07296244558110652	NO	-
4097	ZINC03464416	3680	0.0729594925628601	NO	-
4098	ZINC01923310	1898	0.07295038749822792	NO	-
4099	ZINC02064500	1991	0.07294922643220342	NO	-
4100	ZINC03594523	4068	0.07294689714105689	NO	-
4101	ZINC04437067	5472	0.07293539811045907	NO	-
4102	ZINC02977866	2989	0.07292772980722427	NO	-
4103	ZINC02391614	2241	0.07291984882374034	NO	-
4104	ZINC03970893	4925	0.07291587781928324	NO	-
4105	ZINC03593296	4031	0.0728945989577907	NO	-
4106	ZINC01151433	1328	0.07289278947729087	NO	-
4107	ZINC03095908	3153	0.0728702996198659	NO	-
4108	ZINC03456870	3618	0.0728619930719078	NO	-
4109	ZINC03448359	3575	0.0728370688980795	NO	-
4110	ZINC03462576	3651	0.07283455919491134	NO	-
4111	ZINC01933375	1907	0.07283254352380328	NO	-
4112	ZINC01191256	1388	0.07282711868049405	NO	-
4113	ZINC00758432	320	0.07282531682754188	NO	-
4114	ZINC01989644	1965	0.0728229887640851	NO	-
4115	ZINC01133980	1274	0.07281808284764911	NO	-
4116	ZINC00958192	907	0.07281701238601143	NO	-
4117	ZINC03593646	4046	0.07281566766177117	NO	-
4118	ZINC02326519	2186	0.07280288657925107	NO	-
4119	ZINC03528383	3915	0.07279503400390752	NO	-
4120	ZINC00872279	635	0.07279362343738993	NO	-
4121	ZINC03854923	4450	0.07279186352995747	NO	-
4122	ZINC04463925	5488	0.07278105437638552	NO	-
4123	ZINC03464354	3676	0.07277495978045237	NO	-
4124	ZINC03572379	3986	0.0727734073445793	NO	-
4125	ZINC03858865	4569	0.07277121607498067	NO	-
4126	ZINC04622696	5666	0.07276966315344775	NO	-
4127	ZINC02327126	2189	0.0727663699796479	NO	-
4128	ZINC00443664	8	0.07276204240628091	NO	-
4129	ZINC01086039	1145	0.07276194736813205	NO	-
4130	ZINC01307869	1524	0.07276030463429224	NO	-
4131	ZINC04468947	5553	0.07275511169408025	NO	-
4132	ZINC04470047	5568	0.07275415659749791	NO	-
4133	ZINC03351869	3410	0.07274385866942285	NO	-
4134	ZINC02655415	2509	0.07273749573320988	NO	-
4135	ZINC03504928	3851	0.07273065554759751	NO	-
4136	ZINC03593644	4045	0.0727284134757128	NO	-
4137	ZINC01063009	1081	0.07272143876265581	NO	-
4138	ZINC03504802	3836	0.07271681057060593	NO	-
4139	ZINC03973492	4956	0.07271364266149705	NO	-
4140	ZINC01224301	1423	0.07270134055535037	NO	-
4141	ZINC01427092	1693	0.07270065616251409	NO	-
4142	ZINC03987809	5057	0.07270049573077138	NO	-
4143	ZINC01984566	1963	0.07269640779082183	NO	-
4144	ZINC03464350	3675	0.07267929081334266	NO	-
4145	ZINC00862177	585	0.07267874238261608	NO	-
4146	ZINC01125543	1250	0.07267285063460373	NO	-
4147	ZINC02169070	2040	0.07267095433462928	NO	-
4148	ZINC03849441	4274	0.07266829404299609	NO	-
4149	ZINC01921439	1887	0.07266704225259596	NO	-
4150	ZINC02825583	2748	0.0726591604374344	NO	-
4151	ZINC01311442	1527	0.07265161238825056	NO	-
4152	ZINC03594393	4061	0.07264932602399599	NO	-
4153	ZINC02960567	2947	0.0726481479655606	NO	-
4154	ZINC04317264	5386	0.07264669496366358	NO	-
4155	ZINC03276664	3289	0.07264339241484236	NO	-
4156	ZINC04317262	5383	0.07264134040545836	NO	-
4157	ZINC04617935	4	0.07263419241480204	YES	2
4158	ZINC00773476	334	0.07263186595507874	NO	-
4159	ZINC03631161	4168	0.0726182426280329	NO	-
4160	ZINC03646345	4198	0.07260710827117456	NO	-
4161	ZINC03890900	4817	0.07260017934743913	NO	-
4162	ZINC03867354	4647	0.07259080019533123	NO	-
4163	ZINC03436159	3545	0.07257982928824502	NO	-
4164	ZINC01432376	1702	0.0725742685830632	NO	-
4165	ZINC01898571	1871	0.0725699705897461	NO	-
4166	ZINC00656755	125	0.07255869510247795	NO	-
4167	ZINC02048783	1978	0.07255446865174522	NO	-
4168	ZINC00862165	582	0.07255311201826473	NO	-
4169	ZINC03854248	4414	0.07252995236579846	NO	-
4170	ZINC03975878	4984	0.07252613113846192	NO	-
4171	ZINC02396704	2243	0.07252298998518862	NO	-
4172	ZINC01122773	1228	0.0725020317259065	NO	-
4173	ZINC02412138	2258	0.07250124517874536	NO	-
4174	ZINC02905647	2898	0.07249829824566681	NO	-
4175	ZINC03319985	3354	0.07249078694632567	NO	-
4176	ZINC03588038	4018	0.0724871728075028	NO	-
4177	ZINC04317264	5387	0.07247720322205985	NO	-
4178	ZINC00867759	607	0.07247417299072728	NO	-
4179	ZINC01484470	1729	0.07246900377674903	NO	-
4180	ZINC03596789	4115	0.07246191372674937	NO	-
4181	ZINC00872279	634	0.07245841290588363	NO	-
4182	ZINC03564133	3969	0.07245333745271096	NO	-
4183	ZINC04317262	5384	0.07245222003501041	NO	-
4184	ZINC03834090	15	0.07244508553578677	YES	5
4185	ZINC04422761	5459	0.07243379176045205	NO	-
4186	ZINC03275928	3287	0.07242777206941027	NO	-
4187	ZINC02662267	2533	0.0724234136539902	NO	-
4188	ZINC03461772	3636	0.07240608278648104	NO	-
4189	ZINC03394675	3483	0.07239563392424324	NO	-
4190	ZINC02196877	2057	0.07236356095324224	NO	-
4191	ZINC03772466	4224	0.07234561287144547	NO	-
4192	ZINC03360818	3433	0.07232706293617606	NO	-
4193	ZINC03538131	3935	0.07231716583134105	NO	-
4194	ZINC00680587	230	0.07230410454426463	NO	-
4195	ZINC01921493	1889	0.07230070129102138	NO	-
4196	ZINC02851927	2796	0.0722836614604996	NO	-
4197	ZINC03537458	3934	0.07228165013952254	NO	-
4198	ZINC03593359	4035	0.07227790136442382	NO	-
4199	ZINC03519936	3893	0.07227730296550655	NO	-
4200	ZINC03484090	3754	0.0722769314447802	NO	-
4201	ZINC02484253	2350	0.07226488152797383	NO	-
4202	ZINC03596791	4116	0.07226065789081339	NO	-
4203	ZINC03368554	3451	0.07225369804866434	NO	-
4204	ZINC04220595	5260	0.07225082119322883	NO	-
4205	ZINC03504926	3850	0.07223628439057697	NO	-
4206	ZINC03462814	3654	0.07222167106395123	NO	-
4207	ZINC03867314	4646	0.072207181068053	NO	-
4208	ZINC03772467	4225	0.07219645101910098	NO	-
4209	ZINC02212534	2086	0.07219537191505124	NO	-
4210	ZINC03450383	3578	0.07218433898604056	NO	-
4211	ZINC02756446	2651	0.07218154346093633	NO	-
4212	ZINC03593360	4036	0.07218123999300877	NO	-
4213	ZINC02335645	2204	0.07217496688270594	NO	-
4214	ZINC01877446	1837	0.07216199048980772	NO	-
4215	ZINC02760947	2656	0.0721594734491085	NO	-
4216	ZINC03034371	3085	0.0721577765478201	NO	-
4217	ZINC01245990	1437	0.07214888218467995	NO	-
4218	ZINC03303652	3330	0.07212696397230851	NO	-
4219	ZINC03834105	1	0.07212572325954031	YES	1
4220	ZINC03857402	4504	0.07212403364729951	NO	-
4221	ZINC03243818	3226	0.07212242649634971	NO	-
4222	ZINC02643084	2474	0.07211862276405837	NO	-
4223	ZINC03227354	3195	0.07208013025475485	NO	-
4224	ZINC02864282	2835	0.07207977118165626	NO	-
4225	ZINC04468947	5554	0.0720716623332453	NO	-
4226	ZINC03987808	5056	0.07206966328953845	NO	-
4227	ZINC03043549	3093	0.07206645620258847	NO	-
4228	ZINC03973822	4960	0.07205614519630249	NO	-
4229	ZINC03284339	3300	0.07205455168939524	NO	-
4230	ZINC03889914	4787	0.07204128701468154	NO	-
4231	ZINC01127388	1258	0.07202888184340696	NO	-
4232	ZINC04248924	5290	0.07201100786468985	NO	-
4233	ZINC00879938	700	0.07200869511100126	NO	-
4234	ZINC00879938	701	0.07200869511100126	NO	-
4235	ZINC00655145	122	0.072000484652655	NO	-
4236	ZINC03259020	3259	0.07199389184608457	NO	-
4237	ZINC03834106	91	0.0719834248587919	YES	17
4238	ZINC03464328	3673	0.07197957068121648	NO	-
4239	ZINC04268469	5328	0.07197346857253314	NO	-
4240	ZINC02884185	2883	0.07196034885053061	NO	-
4241	ZINC00863684	590	0.07195774320673953	NO	-
4242	ZINC00979660	938	0.07194866980538892	NO	-
4243	ZINC03427718	3532	0.07194812682473832	NO	-
4244	ZINC03983266	5040	0.07193861269747746	NO	-
4245	ZINC01145171	1315	0.07193245015918878	NO	-
4246	ZINC04193519	5251	0.07193041664542527	NO	-
4247	ZINC00632998	83	0.07192157459754617	NO	-
4248	ZINC03857991	4532	0.07191575179265092	NO	-
4249	ZINC03852397	4342	0.07191518549491774	NO	-
4250	ZINC03504649	3828	0.0719140146768117	NO	-
4251	ZINC00724194	305	0.07191207486836014	NO	-
4252	ZINC03968919	4891	0.07188073938148076	NO	-
4253	ZINC03593707	4053	0.0718806179085432	NO	-
4254	ZINC03594391	4060	0.07187434875352046	NO	-
4255	ZINC03461768	3635	0.07186999546908825	NO	-
4256	ZINC04133209	5188	0.07186443945915376	NO	-
4257	ZINC03853554	4385	0.0718588304353026	NO	-
4258	ZINC02852839	2803	0.07185569215660606	NO	-
4259	ZINC02997641	2995	0.07185374685558799	NO	-
4260	ZINC04268523	5329	0.07184139817016555	NO	-
4261	ZINC00881131	710	0.07183799856854009	NO	-
4262	ZINC01078599	1129	0.07183788369773758	NO	-
4263	ZINC01933375	1908	0.07183775046820591	NO	-
4264	ZINC03866714	4617	0.07183314795170889	NO	-
4265	ZINC00633987	84	0.07182694918831228	NO	-
4266	ZINC03852930	4358	0.0718182352700356	NO	-
4267	ZINC01894878	1868	0.07178626423483547	NO	-
4268	ZINC03859644	4590	0.07178275706596102	NO	-
4269	ZINC02869320	2841	0.07178183266604381	NO	-
4270	ZINC03868426	4730	0.0717644996780795	NO	-
4271	ZINC00715895	297	0.0717624774723866	NO	-
4272	ZINC02316308	2171	0.07175438752585235	NO	-
4273	ZINC04411047	5453	0.07174819079266893	NO	-
4274	ZINC04248924	5289	0.071740623228607	NO	-
4275	ZINC03970203	4913	0.07174062145225356	NO	-
4276	ZINC03850445	4294	0.07173733592878817	NO	-
4277	ZINC04313589	5379	0.07172376056506564	NO	-
4278	ZINC00867757	606	0.07172295873769688	NO	-
4279	ZINC03854789	4428	0.07171510848399026	NO	-
4280	ZINC00872549	637	0.07170211821598717	NO	-
4281	ZINC00881131	709	0.07168448213645216	NO	-
4282	ZINC00886699	733	0.07168429106526157	NO	-
4283	ZINC00590789	21	0.07167898403689628	NO	-
4284	ZINC03593294	4030	0.07167245598292026	NO	-
4285	ZINC03474942	3728	0.07166795413399787	NO	-
4286	ZINC01534821	1774	0.0716667475923631	NO	-
4287	ZINC01187602	1385	0.0716649829822565	NO	-
4288	ZINC02643083	2473	0.07165955476331187	NO	-
4289	ZINC00983550	950	0.07165623868969839	NO	-
4290	ZINC02637062	2461	0.07165304585974662	NO	-
4291	ZINC02762830	2662	0.07162537478571179	NO	-
4292	ZINC00872020	633	0.07162472933837853	NO	-
4293	ZINC02375379	2231	0.07161689098871214	NO	-
4294	ZINC00791094	394	0.07161007133892436	NO	-
4295	ZINC01916963	1882	0.0716058219440475	NO	-
4296	ZINC03319987	3355	0.07159267606499095	NO	-
4297	ZINC03593337	4034	0.07158773706812237	NO	-
4298	ZINC00872279	636	0.07157264619741864	NO	-
4299	ZINC03867313	4644	0.07157161759402468	NO	-
4300	ZINC01938264	1918	0.07155776610671738	NO	-
4301	ZINC02213698	2088	0.07154586395209221	NO	-
4302	ZINC03037077	3089	0.07154505815367476	NO	-
4303	ZINC03815352	79	0.07153270755099804	YES	14
4304	ZINC03681692	4215	0.07152382939280634	NO	-
4305	ZINC02908988	2901	0.07152019462477043	NO	-
4306	ZINC02908988	2902	0.07152019462477043	NO	-
4307	ZINC03079629	3137	0.07148028932360709	NO	-
4308	ZINC03355028	3418	0.07147928465619367	NO	-
4309	ZINC01158153	1336	0.0714684217554314	NO	-
4310	ZINC03890615	4808	0.07146610131942077	NO	-
4311	ZINC03249953	3241	0.07145521281425124	NO	-
4312	ZINC03275732	3286	0.0714532823364113	NO	-
4313	ZINC02654976	2507	0.07144612960933724	NO	-
4314	ZINC03890608	4807	0.07143086491759837	NO	-
4315	ZINC02387386	2238	0.07143016794957537	NO	-
4316	ZINC01982335	1962	0.071424277981025	NO	-
4317	ZINC03309784	3336	0.07141972427022528	NO	-
4318	ZINC01342467	1574	0.0714054915512438	NO	-
4319	ZINC03589423	4023	0.07139859843825273	NO	-
4320	ZINC02402377	2247	0.071395447114038	NO	-
4321	ZINC04583684	5651	0.07137514703588105	NO	-
4322	ZINC03889913	4786	0.07137357812060059	NO	-
4323	ZINC03987722	5055	0.07136179877095082	NO	-
4324	ZINC04408179	5450	0.07136054342138533	NO	-
4325	ZINC02857122	2822	0.07134858632648632	NO	-
4326	ZINC03460687	3625	0.07133944748664194	NO	-
4327	ZINC00806566	448	0.07131897814233797	NO	-
4328	ZINC03537457	3933	0.07131406732313549	NO	-
4329	ZINC01472363	1721	0.07131248313843168	NO	-
4330	ZINC01032888	1027	0.07130826556042708	NO	-
4331	ZINC03867313	4643	0.07130549601457985	NO	-
4332	ZINC03968614	4885	0.07130197236399562	NO	-
4333	ZINC03855504	4469	0.07129902176882161	NO	-
4334	ZINC01034237	1029	0.07128353068705304	NO	-
4335	ZINC03890989	4819	0.07128136000881256	NO	-
4336	ZINC01192507	1389	0.07127643924181605	NO	-
4337	ZINC03850105	4287	0.0712706075629826	NO	-
4338	ZINC02802440	2733	0.07126679984213231	NO	-
4339	ZINC03853014	4361	0.07125497520262966	NO	-
4340	ZINC03596546	4108	0.07125494986940552	NO	-
4341	ZINC03528381	3914	0.07125039157415826	NO	-
4342	ZINC03852904	4357	0.07123863753432488	NO	-
4343	ZINC03593711	4056	0.07123299110540748	NO	-
4344	ZINC02705125	2565	0.0712266133785776	NO	-
4345	ZINC03456873	3619	0.07122440511321057	NO	-
4346	ZINC04047825	5149	0.07122339305056107	NO	-
4347	ZINC03084491	3145	0.07122171050624745	NO	-
4348	ZINC03596173	4098	0.07121904900477957	NO	-
4349	ZINC03043680	3100	0.07121345426207953	NO	-
4350	ZINC03462215	3647	0.07119840893315166	NO	-
4351	ZINC00867955	612	0.07118535308174938	NO	-
4352	ZINC01989646	1967	0.07118062404579567	NO	-
4353	ZINC00780959	370	0.0711627962341271	NO	-
4354	ZINC03464400	3677	0.07115874010654333	NO	-
4355	ZINC03859069	4578	0.07114918506413816	NO	-
4356	ZINC01340063	1573	0.07114852719152125	NO	-
4357	ZINC03460691	3626	0.07114783102163236	NO	-
4358	ZINC01432812	1704	0.07111946409158004	NO	-
4359	ZINC00879663	698	0.07110828112964056	NO	-
4360	ZINC00879663	699	0.07110828112964056	NO	-
4361	ZINC01034367	1031	0.07110809895653529	NO	-
4362	ZINC03817262	4242	0.07109454135439738	NO	-
4363	ZINC01249196	1443	0.07109385314401173	NO	-
4364	ZINC02630397	2431	0.07109288109994365	NO	-
4365	ZINC04252185	5318	0.07107427521763672	NO	-
4366	ZINC01311442	1528	0.0710738520088241	NO	-
4367	ZINC03858870	4571	0.07107254377941825	NO	-
4368	ZINC02722842	2600	0.07106997520188672	NO	-
4369	ZINC02620861	2403	0.07105414214666661	NO	-
4370	ZINC03868427	4731	0.07105404939218486	NO	-
4371	ZINC02637061	2460	0.0710531322790714	NO	-
4372	ZINC02624946	2414	0.0710509176264436	NO	-
4373	ZINC03969653	4903	0.07104896104877469	NO	-
4374	ZINC00924322	836	0.071047558217185	NO	-
4375	ZINC03464085	3667	0.07104640907211414	NO	-
4376	ZINC03890170	4798	0.0710403304809126	NO	-
4377	ZINC04465095	5503	0.0710403304809126	NO	-
4378	ZINC03464332	3674	0.07103300638492303	NO	-
4379	ZINC00478797	9	0.07102935920339269	NO	-
4380	ZINC03322377	3359	0.07102543551188094	NO	-
4381	ZINC03600436	4129	0.07101432233989682	NO	-
4382	ZINC00664509	137	0.07100666599963751	NO	-
4383	ZINC00287787	6	0.07100550555997297	NO	-
4384	ZINC00632977	77	0.07099809582344024	NO	-
4385	ZINC03815557	12	0.07099360263182725	YES	5
4386	ZINC03976374	4987	0.07098428717767113	NO	-
4387	ZINC02736189	2628	0.07097464651847911	NO	-
4388	ZINC00674590	183	0.07095134862752397	NO	-
4389	ZINC03298772	3321	0.07094705601422507	NO	-
4390	ZINC01224437	1427	0.07094190477977141	NO	-
4391	ZINC04405041	5446	0.07093760221242679	NO	-
4392	ZINC04133209	5189	0.07092909620740136	NO	-
4393	ZINC04509317	5634	0.0709191766220815	NO	-
4394	ZINC04466045	5526	0.07091323767579402	NO	-
4395	ZINC02466078	2337	0.07090811335043647	NO	-
4396	ZINC04466027	5525	0.0709076045207414	NO	-
4397	ZINC00870436	623	0.070893396315589	NO	-
4398	ZINC03972214	4951	0.07089291203242279	NO	-
4399	ZINC01003784	998	0.07089112405128348	NO	-
4400	ZINC03450521	3582	0.07088753214766642	NO	-
4401	ZINC03504647	3827	0.07087722429945983	NO	-
4402	ZINC03253719	3251	0.07087608793379399	NO	-
4403	ZINC03594514	4067	0.07087428478458963	NO	-
4404	ZINC04285158	5348	0.07086840956391895	NO	-
4405	ZINC03504644	3825	0.07086409778097863	NO	-
4406	ZINC03993188	5088	0.07086255597292497	NO	-
4407	ZINC04469857	5562	0.07086255597292497	NO	-
4408	ZINC02946798	2925	0.07086147876887008	NO	-
4409	ZINC03402641	3498	0.07085689028240502	NO	-
4410	ZINC03594525	4069	0.0708514006976634	NO	-
4411	ZINC04464154	5489	0.07085060793401401	NO	-
4412	ZINC01086040	1146	0.07083165802211702	NO	-
4413	ZINC03520034	3898	0.07081661980238145	NO	-
4414	ZINC04033721	5134	0.07079483496351172	NO	-
4415	ZINC01966590	1934	0.0707773277192654	NO	-
4416	ZINC00781520	372	0.07077477895918784	NO	-
4417	ZINC02464255	2335	0.07077314985435024	NO	-
4418	ZINC02460981	2332	0.07076175871390523	NO	-
4419	ZINC01187604	1386	0.07076019991443717	NO	-
4420	ZINC02135711	2017	0.07074629388261496	NO	-
4421	ZINC00867957	613	0.07074037577761615	NO	-
4422	ZINC00941637	882	0.0707397900995373	NO	-
4423	ZINC03544034	3936	0.07073428256806351	NO	-
4424	ZINC03275730	3285	0.07072989522269103	NO	-
4425	ZINC03477835	3735	0.07072693457158927	NO	-
4426	ZINC02728987	2609	0.07072504557923513	NO	-
4427	ZINC00599334	38	0.07072203084044235	NO	-
4428	ZINC01425708	1688	0.07071963708825381	NO	-
4429	ZINC02925351	2910	0.07071585035570442	NO	-
4430	ZINC03313889	3341	0.07071282258399694	NO	-
4431	ZINC04179606	5238	0.07070788900714389	NO	-
4432	ZINC03859656	4593	0.07070278221478114	NO	-
4433	ZINC03890992	4821	0.07070082468490696	NO	-
4434	ZINC01311441	1525	0.07070040578072821	NO	-
4435	ZINC01086707	1149	0.07069731329281068	NO	-
4436	ZINC04374709	5425	0.07069165337586163	NO	-
4437	ZINC04514411	5640	0.07068854289234763	NO	-
4438	ZINC01645186	1796	0.07067447508415176	NO	-
4439	ZINC00867757	605	0.07066550658470655	NO	-
4440	ZINC03890990	4820	0.07066022686946379	NO	-
4441	ZINC02408766	2254	0.07065815233345167	NO	-
4442	ZINC03237629	3214	0.07065793640851994	NO	-
4443	ZINC02168967	2039	0.07064244680250234	NO	-
4444	ZINC00725075	306	0.07063161242568397	NO	-
4445	ZINC00672985	166	0.07062319285618311	NO	-
4446	ZINC02352017	2214	0.07061836049895259	NO	-
4447	ZINC02861308	2833	0.07061307058583007	NO	-
4448	ZINC03405330	3500	0.07060462906400532	NO	-
4449	ZINC01254733	1450	0.07059910462760409	NO	-
4450	ZINC03504985	3859	0.07059254115974319	NO	-
4451	ZINC03867523	4673	0.07058735098988582	NO	-
4452	ZINC04465614	5518	0.07058735098988582	NO	-
4453	ZINC02947615	2926	0.07058507865708062	NO	-
4454	ZINC03593335	4033	0.07058379778519992	NO	-
4455	ZINC00774621	351	0.07058354166894278	NO	-
4456	ZINC02408767	2255	0.0705733405056821	NO	-
4457	ZINC01278588	1475	0.07056678241941979	NO	-
4458	ZINC03866714	4618	0.07053447026783088	NO	-
4459	ZINC03868424	4728	0.07053386503916657	NO	-
4460	ZINC02260568	2130	0.07052148539903434	NO	-
4461	ZINC04220819	5262	0.0705123149960573	NO	-
4462	ZINC01000556	991	0.07051107059038288	NO	-
4463	ZINC04191358	5244	0.07049304343953819	NO	-
4464	ZINC03852931	4359	0.07049232197293216	NO	-
4465	ZINC03972011	4948	0.07047711598155423	NO	-
4466	ZINC01899121	1872	0.07046142062717657	NO	-
4467	ZINC03596189	4102	0.0704566802590463	NO	-
4468	ZINC01004064	999	0.07045558723077323	NO	-
4469	ZINC00941634	879	0.07045105674650509	NO	-
4470	ZINC02879976	2872	0.07044296565053261	NO	-
4471	ZINC03867929	4701	0.07043175858554684	NO	-
4472	ZINC04465865	5521	0.07043175858554684	NO	-
4473	ZINC00838400	511	0.07041461338495117	NO	-
4474	ZINC03976363	4986	0.0704066541455414	NO	-
4475	ZINC04408179	5451	0.07039565898635206	NO	-
4476	ZINC04121598	5179	0.07039484381975693	NO	-
4477	ZINC01953940	1928	0.07039346830209958	NO	-
4478	ZINC02932318	2915	0.0703932778381958	NO	-
4479	ZINC03983317	5041	0.07037751864333511	NO	-
4480	ZINC03982866	5012	0.07037598555472063	NO	-
4481	ZINC03892663	4833	0.07036796988138494	NO	-
4482	ZINC03967922	4873	0.07036767429816232	NO	-
4483	ZINC02447874	2312	0.07035963590980213	NO	-
4484	ZINC03525702	3910	0.07034417224378972	NO	-
4485	ZINC03453237	3592	0.07033938439420559	NO	-
4486	ZINC02635207	2450	0.07033760460668659	NO	-
4487	ZINC01982135	1961	0.07033681428144839	NO	-
4488	ZINC04333029	5404	0.07033652003693355	NO	-
4489	ZINC04034898	5137	0.07033567133812668	NO	-
4490	ZINC03832354	80	0.07033272499132057	YES	14
4491	ZINC03972642	4954	0.0703135672429991	NO	-
4492	ZINC04469958	5565	0.0703135672429991	NO	-
4493	ZINC03593710	4055	0.07030728710043341	NO	-
4494	ZINC04408179	5449	0.07030351462281186	NO	-
4495	ZINC03275422	3284	0.07030163825316166	NO	-
4496	ZINC03853127	4371	0.07029613481872375	NO	-
4497	ZINC03087802	3147	0.07029544569465353	NO	-
4498	ZINC00941636	881	0.07029364106669611	NO	-
4499	ZINC04595911	5658	0.07028945315988572	NO	-
4500	ZINC03217286	3190	0.07028926952036785	NO	-
4501	ZINC02874291	2850	0.07027780898777232	NO	-
4502	ZINC03504767	3832	0.07027766899332198	NO	-
4503	ZINC00795388	413	0.07027748226329897	NO	-
4504	ZINC04225343	5269	0.07027620195476404	NO	-
4505	ZINC02840021	2768	0.07027402013182724	NO	-
4506	ZINC01033978	1028	0.07027272200839567	NO	-
4507	ZINC01311441	1526	0.07027212874440251	NO	-
4508	ZINC02876884	2861	0.0702714504510714	NO	-
4509	ZINC03428544	3534	0.07026786308427466	NO	-
4510	ZINC03993259	5091	0.07024984217659508	NO	-
4511	ZINC01423466	1685	0.07024962910335901	NO	-
4512	ZINC02971612	2970	0.07024240566865167	NO	-
4513	ZINC03564135	3970	0.07024064951994066	NO	-
4514	ZINC01075396	1115	0.07023598633623489	NO	-
4515	ZINC01982134	1960	0.07022258329826155	NO	-
4516	ZINC04422761	5460	0.07021758462339692	NO	-
4517	ZINC03982868	5013	0.07018873015879201	NO	-
4518	ZINC04111185	5175	0.07018170942287753	NO	-
4519	ZINC02402376	2246	0.07017810987012585	NO	-
4520	ZINC03568172	3976	0.07017001182871546	NO	-
4521	ZINC00980695	939	0.07016600774954258	NO	-
4522	ZINC03853014	4360	0.07014946819005402	NO	-
4523	ZINC00873976	649	0.07013424573877372	NO	-
4524	ZINC03449505	3576	0.0701314452406677	NO	-
4525	ZINC03451288	3584	0.07012678748717276	NO	-
4526	ZINC03464947	3686	0.07011103678994256	NO	-
4527	ZINC04285158	5349	0.07010756367369766	NO	-
4528	ZINC03815527	55	0.07010433860134177	YES	9
4529	ZINC03504983	3858	0.07008731376413747	NO	-
4530	ZINC03997777	5093	0.07008177535874861	NO	-
4531	ZINC03446832	3572	0.07007433946789737	NO	-
4532	ZINC01436611	1705	0.07005693688605948	NO	-
4533	ZINC04384552	5428	0.07005545763470639	NO	-
4534	ZINC00917862	826	0.07004807814522267	NO	-
4535	ZINC00632998	82	0.07004165709815048	NO	-
4536	ZINC02761615	2659	0.07003746880557694	NO	-
4537	ZINC03594512	4066	0.07003720386230303	NO	-
4538	ZINC03855122	4461	0.07003325449911496	NO	-
4539	ZINC02633766	2444	0.07002742644070387	NO	-
4540	ZINC02194983	2053	0.06999497949137942	NO	-
4541	ZINC03465285	3694	0.06999257377944872	NO	-
4542	ZINC00774691	352	0.06998721625965677	NO	-
4543	ZINC02630395	2430	0.06998329040079888	NO	-
4544	ZINC02278237	2139	0.0699669471293706	NO	-
4545	ZINC01087729	1152	0.0699458560431816	NO	-
4546	ZINC04507006	5631	0.06994576327366164	NO	-
4547	ZINC04633811	5674	0.06994569189475011	NO	-
4548	ZINC03527862	3913	0.06993368195120576	NO	-
4549	ZINC03967922	4872	0.06991807368792584	NO	-
4550	ZINC02372258	2228	0.06990679759867512	NO	-
4551	ZINC03136276	3162	0.06989852184882386	NO	-
4552	ZINC02843477	2778	0.06986609788492547	NO	-
4553	ZINC02954635	2933	0.06986505562092483	NO	-
4554	ZINC01095518	1171	0.06984606049663628	NO	-
4555	ZINC03456879	3621	0.06983685052948937	NO	-
4556	ZINC04312248	5377	0.06983260679624324	NO	-
4557	ZINC00672985	167	0.06982073601619292	NO	-
4558	ZINC04390324	5435	0.06981233354106772	NO	-
4559	ZINC00891138	747	0.0698092039800257	NO	-
4560	ZINC00891138	748	0.0698092039800257	NO	-
4561	ZINC03857681	4517	0.06980885369219207	NO	-
4562	ZINC00862167	583	0.06980645502092597	NO	-
4563	ZINC00725075	307	0.06980549061061897	NO	-
4564	ZINC00678532	222	0.06979647109813071	NO	-
4565	ZINC01123389	1234	0.06979529684864462	NO	-
4566	ZINC00773643	340	0.06979504820061903	NO	-
4567	ZINC01121186	1226	0.06979004389265651	NO	-
4568	ZINC03594460	4064	0.06978979920437327	NO	-
4569	ZINC03841046	4267	0.06978414560203085	NO	-
4570	ZINC00632984	79	0.06977950285534117	NO	-
4571	ZINC00672642	161	0.06977855806902805	NO	-
4572	ZINC03980714	5005	0.06976469843368417	NO	-
4573	ZINC02620859	2401	0.06975960559092981	NO	-
4574	ZINC00868390	615	0.06974849336917492	NO	-
4575	ZINC03834089	9	0.06974784706925688	YES	5
4576	ZINC01112016	1205	0.0697444863680537	NO	-
4577	ZINC03302782	3326	0.06972614147452225	NO	-
4578	ZINC00715893	296	0.06972247890363285	NO	-
4579	ZINC03504770	3834	0.06971384265792824	NO	-
4580	ZINC02908988	2900	0.06970628981669591	NO	-
4581	ZINC03520351	3899	0.06970047961985554	NO	-
4582	ZINC03983070	5019	0.06969381862054311	NO	-
4583	ZINC02224632	2100	0.06968556715992232	NO	-
4584	ZINC02689549	2552	0.0696848239822433	NO	-
4585	ZINC02370792	2226	0.06968148560128776	NO	-
4586	ZINC03504581	3819	0.06967886960941035	NO	-
4587	ZINC00878473	692	0.06967692218045606	NO	-
4588	ZINC01040433	1038	0.06967417059341413	NO	-
4589	ZINC03400279	3492	0.06966207340050676	NO	-
4590	ZINC01486054	1736	0.06964022533407246	NO	-
4591	ZINC00632991	81	0.06962587295160001	NO	-
4592	ZINC01106947	1179	0.06962425801819358	NO	-
4593	ZINC03120508	3160	0.06960773090505894	NO	-
4594	ZINC00881133	711	0.0696025312491535	NO	-
4595	ZINC02447418	2311	0.06959730755730588	NO	-
4596	ZINC01946973	1920	0.06959681312464615	NO	-
4597	ZINC03302377	3325	0.06959220542229679	NO	-
4598	ZINC03868425	4729	0.0695851090387393	NO	-
4599	ZINC03504579	3818	0.06957043245164782	NO	-
4600	ZINC01486054	1737	0.06956768183461844	NO	-
4601	ZINC04492948	5614	0.06956693277637127	NO	-
4602	ZINC02798368	2719	0.06955703602691932	NO	-
4603	ZINC03890082	4791	0.06955638071704387	NO	-
4604	ZINC00867711	598	0.06955095009480987	NO	-
4605	ZINC00876105	674	0.06954822027282348	NO	-
4606	ZINC03479999	3742	0.0695478333510502	NO	-
4607	ZINC03428918	3536	0.06954169113467848	NO	-
4608	ZINC00879354	696	0.0695381926994853	NO	-
4609	ZINC00879354	697	0.0695381926994853	NO	-
4610	ZINC00945823	890	0.069526318780662	NO	-
4611	ZINC03485491	3757	0.0695255993950573	NO	-
4612	ZINC03859402	4582	0.06952375354746651	NO	-
4613	ZINC03857401	4503	0.06950935016755723	NO	-
4614	ZINC02763126	2664	0.06950265443670835	NO	-
4615	ZINC00868390	614	0.06949655711775463	NO	-
4616	ZINC03594462	4065	0.06948037877064225	NO	-
4617	ZINC00838074	507	0.06947463421493336	NO	-
4618	ZINC02836693	2764	0.06946427159803491	NO	-
4619	ZINC03832365	76	0.06946152811985541	YES	14
4620	ZINC02324161	2184	0.06945569027591386	NO	-
4621	ZINC01364508	1603	0.06944916751660632	NO	-
4622	ZINC03851955	4333	0.06943303353706427	NO	-
4623	ZINC03347834	3404	0.06943103527870889	NO	-
4624	ZINC03992864	5082	0.06943031162260442	NO	-
4625	ZINC03479996	3741	0.06942319361626902	NO	-
4626	ZINC01137110	1282	0.06942005154198584	NO	-
4627	ZINC03991976	5069	0.06941370453311414	NO	-
4628	ZINC04464293	5491	0.06941370453311414	NO	-
4629	ZINC00983606	956	0.06941063701280756	NO	-
4630	ZINC02829446	2753	0.0694093391772481	NO	-
4631	ZINC01168265	1350	0.06940134793115674	NO	-
4632	ZINC03605767	4135	0.06939957832398973	NO	-
4633	ZINC03858953	4575	0.06938895332031275	NO	-
4634	ZINC04468411	5544	0.06938895332031275	NO	-
4635	ZINC02655416	2510	0.06937831429651015	NO	-
4636	ZINC03504834	3843	0.06936844623933226	NO	-
4637	ZINC03979767	4999	0.06936050017244026	NO	-
4638	ZINC03298770	3320	0.0693520905484496	NO	-
4639	ZINC03993193	5089	0.06934582783823612	NO	-
4640	ZINC04468490	5546	0.06934202307283428	NO	-
4641	ZINC04308530	5365	0.06933236510466378	NO	-
4642	ZINC03851955	4334	0.06932670966168276	NO	-
4643	ZINC00874592	666	0.06932603864659606	NO	-
4644	ZINC00874592	667	0.06932603864659606	NO	-
4645	ZINC03992863	5081	0.0693243338173164	NO	-
4646	ZINC04057197	5152	0.06931385890562512	NO	-
4647	ZINC03851329	4308	0.06929694004754999	NO	-
4648	ZINC00632977	76	0.06928969335164473	NO	-
4649	ZINC04462776	5485	0.06926010809823466	NO	-
4650	ZINC03463763	3663	0.06925617071030324	NO	-
4651	ZINC04033721	5133	0.06924098330874891	NO	-
4652	ZINC00881133	712	0.06923985195847634	NO	-
4653	ZINC03157759	3164	0.06923006958120898	NO	-
4654	ZINC01430699	1697	0.06922364696110035	NO	-
4655	ZINC02690275	2555	0.06921243372535296	NO	-
4656	ZINC00642121	96	0.06920615629454756	NO	-
4657	ZINC03593682	4050	0.0692016955937719	NO	-
4658	ZINC01061849	1077	0.06920117160031937	NO	-
4659	ZINC04348726	5410	0.06919749130722332	NO	-
4660	ZINC01921441	1888	0.06919609113645905	NO	-
4661	ZINC01301818	1522	0.0691887508224879	NO	-
4662	ZINC00671769	155	0.06917348696690866	NO	-
4663	ZINC03976905	4989	0.06917091268524074	NO	-
4664	ZINC02499489	2355	0.06917050405989927	NO	-
4665	ZINC00633991	85	0.06915137496533942	NO	-
4666	ZINC02760890	2655	0.0691483894062758	NO	-
4667	ZINC02826927	2750	0.06913155051861951	NO	-
4668	ZINC03462835	3658	0.06912657014237733	NO	-
4669	ZINC00678087	218	0.06911618114485021	NO	-
4670	ZINC01078074	1124	0.06909345112327785	NO	-
4671	ZINC01960481	1931	0.06908667016315029	NO	-
4672	ZINC03504831	3842	0.06907072986156519	NO	-
4673	ZINC03533787	3924	0.06905901129497757	NO	-
4674	ZINC00941650	884	0.06905374576419171	NO	-
4675	ZINC04464473	5496	0.06905217282301852	NO	-
4676	ZINC03369537	3452	0.0690507924700689	NO	-
4677	ZINC03393762	3480	0.0690441333161526	NO	-
4678	ZINC01755042	1810	0.06904281979795501	NO	-
4679	ZINC03859314	4581	0.06903931613283659	NO	-
4680	ZINC00891333	751	0.06903433062972755	NO	-
4681	ZINC00632984	78	0.06902505721970868	NO	-
4682	ZINC04273927	5342	0.0690186455499605	NO	-
4683	ZINC04492558	5603	0.06901672212322252	NO	-
4684	ZINC03867314	4645	0.06901399726059732	NO	-
4685	ZINC04492948	5612	0.06900769427940956	NO	-
4686	ZINC02209576	2080	0.06900764398072616	NO	-
4687	ZINC02720119	2591	0.06899746452074684	NO	-
4688	ZINC04492639	5606	0.06899135700700257	NO	-
4689	ZINC03866796	4620	0.06898418747302758	NO	-
4690	ZINC03081080	3138	0.06896770351426688	NO	-
4691	ZINC03456877	3620	0.0689660420437217	NO	-
4692	ZINC03832366	77	0.06895614729129004	YES	14
4693	ZINC01087728	1151	0.06895442678965417	NO	-
4694	ZINC02209578	2081	0.06895064867537191	NO	-
4695	ZINC03853126	4370	0.0689492239621565	NO	-
4696	ZINC02331058	2198	0.06892372897502198	NO	-
4697	ZINC01916966	1883	0.06891700233522491	NO	-
4698	ZINC03279937	3294	0.06891001717170185	NO	-
4699	ZINC00850071	529	0.06890229296486514	NO	-
4700	ZINC00958589	913	0.06889910803407814	NO	-
4701	ZINC03454999	3601	0.06887601281097584	NO	-
4702	ZINC00941649	883	0.06887426717472278	NO	-
4703	ZINC02802119	2732	0.06886351433142703	NO	-
4704	ZINC03464620	3681	0.06886141337847622	NO	-
4705	ZINC03815554	13	0.06885360706386513	YES	5
4706	ZINC01338864	1565	0.06885145194617191	NO	-
4707	ZINC00862170	584	0.06881789980938353	NO	-
4708	ZINC03600440	4130	0.06881501377762124	NO	-
4709	ZINC02660538	2525	0.06881391713813637	NO	-
4710	ZINC00878176	690	0.06880821938434115	NO	-
4711	ZINC01946463	1919	0.06880771609879338	NO	-
4712	ZINC01294776	1520	0.06880470253418093	NO	-
4713	ZINC03853631	4388	0.0688039621751042	NO	-
4714	ZINC00925124	842	0.0688034818967533	NO	-
4715	ZINC02909137	2904	0.06879160689655794	NO	-
4716	ZINC02909137	2905	0.06879160689655794	NO	-
4717	ZINC00891333	750	0.0687877614652302	NO	-
4718	ZINC01659148	1802	0.06878766672134214	NO	-
4719	ZINC03032099	3075	0.06878349325973775	NO	-
4720	ZINC02638695	2464	0.06873216061364996	NO	-
4721	ZINC00795132	407	0.06872591318086567	NO	-
4722	ZINC01277477	1474	0.06872584349203048	NO	-
4723	ZINC02513690	2364	0.06871600659396152	NO	-
4724	ZINC00632991	80	0.06870451160144468	NO	-
4725	ZINC02482114	2348	0.06869542307659661	NO	-
4726	ZINC01346653	1580	0.06869243966936173	NO	-
4727	ZINC03852903	4356	0.06867850143638117	NO	-
4728	ZINC03348945	3405	0.06866372861825874	NO	-
4729	ZINC02994596	2992	0.06866040990682934	NO	-
4730	ZINC02869597	2842	0.06861622824609334	NO	-
4731	ZINC04312248	5376	0.06859900113211921	NO	-
4732	ZINC02123450	2011	0.0685976140140242	NO	-
4733	ZINC03832350	78	0.06858514373801444	YES	14
4734	ZINC00678087	219	0.06858467690884068	NO	-
4735	ZINC03248509	3237	0.0685568431099077	NO	-
4736	ZINC04273986	5344	0.06855513080680767	NO	-
4737	ZINC03853664	4394	0.0685548021270539	NO	-
4738	ZINC04511418	5635	0.06854873672881233	NO	-
4739	ZINC00795131	406	0.06854579772344607	NO	-
4740	ZINC02627533	2418	0.0685406667176791	NO	-
4741	ZINC02886738	2891	0.06853312708200081	NO	-
4742	ZINC03859714	4596	0.06853234479224922	NO	-
4743	ZINC00870380	621	0.06852109968512336	NO	-
4744	ZINC03362241	3437	0.06851488739173182	NO	-
4745	ZINC03596175	4099	0.06850711195978759	NO	-
4746	ZINC03462212	3646	0.0684787107914528	NO	-
4747	ZINC04517956	5645	0.06847809799191487	NO	-
4748	ZINC03854670	4423	0.0684746275983329	NO	-
4749	ZINC04517954	5644	0.06847056889534174	NO	-
4750	ZINC02738255	2630	0.06846915829781533	NO	-
4751	ZINC00868715	616	0.0684678965940953	NO	-
4752	ZINC03595367	4085	0.06846620475980136	NO	-
4753	ZINC03595288	4078	0.0684568578359797	NO	-
4754	ZINC00678535	224	0.06844694199806098	NO	-
4755	ZINC03854745	4427	0.06844250412976627	NO	-
4756	ZINC04308486	5364	0.06843922639858968	NO	-
4757	ZINC00867955	611	0.06843852624677667	NO	-
4758	ZINC02960293	2946	0.06843329317130473	NO	-
4759	ZINC03868688	4746	0.06843260592748285	NO	-
4760	ZINC02424782	2281	0.06841482185901342	NO	-
4761	ZINC01070935	1102	0.06841083977608584	NO	-
4762	ZINC03593681	4049	0.06839632315080188	NO	-
4763	ZINC02907641	2899	0.06839501354171185	NO	-
4764	ZINC02279900	2140	0.06839191112901111	NO	-
4765	ZINC03975052	4970	0.0683609928748335	NO	-
4766	ZINC03595287	4077	0.06835930595889633	NO	-
4767	ZINC00867709	595	0.06835382951638119	NO	-
4768	ZINC01125325	1247	0.06835106817405258	NO	-
4769	ZINC03858344	4543	0.0683483783194805	NO	-
4770	ZINC04470266	5571	0.0683483783194805	NO	-
4771	ZINC01070300	1100	0.0683452176399382	NO	-
4772	ZINC04312248	5375	0.06834276647291314	NO	-
4773	ZINC03578636	3999	0.06834008639134885	NO	-
4774	ZINC03853663	4393	0.06833999370654412	NO	-
4775	ZINC03859503	4583	0.06833930690900211	NO	-
4776	ZINC04468557	5550	0.06833930690900211	NO	-
4777	ZINC03859713	4595	0.06833553322174939	NO	-
4778	ZINC02396082	2242	0.06832074782831578	NO	-
4779	ZINC03462840	3659	0.06832007422884334	NO	-
4780	ZINC02480292	2344	0.06831552717228796	NO	-
4781	ZINC04191411	5246	0.06831320407538226	NO	-
4782	ZINC04312248	5374	0.06831021998940329	NO	-
4783	ZINC00878477	693	0.06830373616211617	NO	-
4784	ZINC02883429	2881	0.06830233025789427	NO	-
4785	ZINC02248908	2123	0.06829394951993463	NO	-
4786	ZINC00678085	217	0.06827272808854283	NO	-
4787	ZINC03943428	4857	0.06826479838546556	NO	-
4788	ZINC00774780	357	0.06824887850463793	NO	-
4789	ZINC00878067	687	0.068238940921461	NO	-
4790	ZINC03631121	4167	0.06823799604990301	NO	-
4791	ZINC01208255	1402	0.06823545741620117	NO	-
4792	ZINC04308566	5366	0.06823162864138078	NO	-
4793	ZINC00819656	484	0.0682255944448762	NO	-
4794	ZINC04485511	5587	0.0682213769464002	NO	-
4795	ZINC03850308	4291	0.06822003116139806	NO	-
4796	ZINC03514211	3874	0.06821646969553438	NO	-
4797	ZINC03593662	4048	0.0682110980434446	NO	-
4798	ZINC01325654	1548	0.06819645113916968	NO	-
4799	ZINC00672205	158	0.06818306185723234	NO	-
4800	ZINC03857728	4523	0.06816997670608513	NO	-
4801	ZINC03857727	4522	0.06816014121331014	NO	-
4802	ZINC03415725	3513	0.06815105313199307	NO	-
4803	ZINC03849454	4276	0.0681492062079181	NO	-
4804	ZINC03858789	4557	0.06814710027015482	NO	-
4805	ZINC01273412	1468	0.06814577965475627	NO	-
4806	ZINC02471771	2339	0.06814074750419277	NO	-
4807	ZINC02415877	2264	0.06812945969873233	NO	-
4808	ZINC03855643	4476	0.0681289624405941	NO	-
4809	ZINC03456831	3615	0.06811211522153975	NO	-
4810	ZINC00878834	695	0.06809909773179373	NO	-
4811	ZINC03593660	4047	0.06809778255659374	NO	-
4812	ZINC02100625	2002	0.06809227813665548	NO	-
4813	ZINC00796603	417	0.06808956805179689	NO	-
4814	ZINC03414047	3512	0.06808573987493959	NO	-
4815	ZINC01492166	1748	0.06807007972928933	NO	-
4816	ZINC03596545	4107	0.06806755758704018	NO	-
4817	ZINC03889450	4771	0.06806672359080482	NO	-
4818	ZINC01984771	1964	0.0680660032075675	NO	-
4819	ZINC03464951	3687	0.06806155052884849	NO	-
4820	ZINC02728210	2605	0.06805278409728874	NO	-
4821	ZINC02762533	2661	0.06805063644201068	NO	-
4822	ZINC03593323	4032	0.06805018258406208	NO	-
4823	ZINC00857248	556	0.06803936364493116	NO	-
4824	ZINC03832362	83	0.06802626489042905	YES	14
4825	ZINC01325654	1546	0.06802585308339175	NO	-
4826	ZINC03456703	3612	0.06802483222176381	NO	-
4827	ZINC00985736	962	0.06802162771559313	NO	-
4828	ZINC01113129	1209	0.06802017528137762	NO	-
4829	ZINC04493899	5621	0.06801562340836692	NO	-
4830	ZINC04492948	5613	0.0680075453943328	NO	-
4831	ZINC02853883	2811	0.06800343201253867	NO	-
4832	ZINC03578224	3996	0.06799962752251146	NO	-
4833	ZINC02627534	2419	0.06799597188859449	NO	-
4834	ZINC01018145	1012	0.06799505908346073	NO	-
4835	ZINC02452919	2320	0.06798165807927894	NO	-
4836	ZINC03596143	4096	0.06797433845895082	NO	-
4837	ZINC03864387	4613	0.06797096959764093	NO	-
4838	ZINC00774767	356	0.06796946039013721	NO	-
4839	ZINC04485511	5588	0.06796868365086114	NO	-
4840	ZINC02887966	2893	0.06793652116174842	NO	-
4841	ZINC03857089	4481	0.06793622511467984	NO	-
4842	ZINC04369128	5423	0.06793448412323043	NO	-
4843	ZINC03478821	3738	0.0679330699798515	NO	-
4844	ZINC03357251	3424	0.06793257183668297	NO	-
4845	ZINC03853400	4379	0.06792311104190257	NO	-
4846	ZINC00591042	23	0.06792103989317419	NO	-
4847	ZINC00878827	694	0.06791785099312841	NO	-
4848	ZINC02694845	2559	0.06791754209182972	NO	-
4849	ZINC03866797	4621	0.06791580381656871	NO	-
4850	ZINC00678085	216	0.06788973348275847	NO	-
4851	ZINC04179054	5237	0.06788948086687681	NO	-
4852	ZINC03455002	3602	0.06788937089993219	NO	-
4853	ZINC03464402	3678	0.0678857029399061	NO	-
4854	ZINC03334491	3385	0.06788404596346423	NO	-
4855	ZINC00796603	419	0.06788152148465953	NO	-
4856	ZINC01143232	1306	0.0678765332726636	NO	-
4857	ZINC01003774	997	0.06785658128320421	NO	-
4858	ZINC03894762	4840	0.06785165433459187	NO	-
4859	ZINC01916960	1880	0.06784958981495628	NO	-
4860	ZINC04170720	5228	0.06783772538230497	NO	-
4861	ZINC02620858	2400	0.06782077543861954	NO	-
4862	ZINC02852683	2801	0.0678202763298979	NO	-
4863	ZINC03975053	4971	0.0678169641512279	NO	-
4864	ZINC00678535	225	0.0678132894081712	NO	-
4865	ZINC00678532	223	0.0678029016176305	NO	-
4866	ZINC03034134	3084	0.06780213209480887	NO	-
4867	ZINC03462823	3655	0.06780158479633767	NO	-
4868	ZINC03421539	3525	0.0677936678159407	NO	-
4869	ZINC00941635	880	0.06779199939894894	NO	-
4870	ZINC02756921	2652	0.06776211610563067	NO	-
4871	ZINC04145381	5200	0.06772267421730234	NO	-
4872	ZINC00946271	894	0.06772169561871812	NO	-
4873	ZINC00781498	371	0.06770302997285794	NO	-
4874	ZINC02909137	2903	0.06769901097595807	NO	-
4875	ZINC02352872	2216	0.06769227307479184	NO	-
4876	ZINC03595578	4089	0.06769148368864485	NO	-
4877	ZINC04176147	5231	0.0676850685514063	NO	-
4878	ZINC00593415	27	0.06766831021350102	NO	-
4879	ZINC03853401	4380	0.06765326159895112	NO	-
4880	ZINC03980846	5010	0.06765078476886863	NO	-
4881	ZINC01208258	1403	0.06764521723296543	NO	-
4882	ZINC00677156	206	0.0676433245381688	NO	-
4883	ZINC00838074	506	0.06762140564520029	NO	-
4884	ZINC04362964	5416	0.06760694147832058	NO	-
4885	ZINC00867711	597	0.06759754496240543	NO	-
4886	ZINC03462844	3660	0.06759564444458979	NO	-
4887	ZINC01000564	992	0.0675953307464112	NO	-
4888	ZINC03969112	4896	0.06759530608568957	NO	-
4889	ZINC03596145	4097	0.06759276102309747	NO	-
4890	ZINC03969111	4895	0.06758490346261907	NO	-
4891	ZINC02268095	2133	0.06758443371367631	NO	-
4892	ZINC01784090	1816	0.06756975002275607	NO	-
4893	ZINC00603301	41	0.06756513513390544	NO	-
4894	ZINC00692094	253	0.06756135922865657	NO	-
4895	ZINC02645977	2490	0.06755787031687796	NO	-
4896	ZINC04485511	5589	0.0675461319577388	NO	-
4897	ZINC03233658	3204	0.06754596678881022	NO	-
4898	ZINC03595368	4086	0.0675384545463348	NO	-
4899	ZINC04135226	5191	0.06752252221583821	NO	-
4900	ZINC03858995	4576	0.06751930110529154	NO	-
4901	ZINC04087359	5170	0.06751630694440114	NO	-
4902	ZINC03504640	3824	0.0675034791414767	NO	-
4903	ZINC02189842	2045	0.06750233304439272	NO	-
4904	ZINC02629052	2429	0.06747460830746206	NO	-
4905	ZINC03853259	4376	0.06747094728022607	NO	-
4906	ZINC03462828	3656	0.067466489703139	NO	-
4907	ZINC00930572	858	0.06745606301847822	NO	-
4908	ZINC02427545	2284	0.06744845303478528	NO	-
4909	ZINC03860127	4612	0.06744369519268645	NO	-
4910	ZINC04170720	5227	0.06738617113838155	NO	-
4911	ZINC04289663	5355	0.06738144347046425	NO	-
4912	ZINC00677162	208	0.06738106639097347	NO	-
4913	ZINC01041819	1041	0.06737664252166325	NO	-
4914	ZINC03028152	3061	0.06737093468946802	NO	-
4915	ZINC03889774	4784	0.06736656706130603	NO	-
4916	ZINC01325654	1547	0.0673547713810087	NO	-
4917	ZINC01325654	1549	0.0673547713810087	NO	-
4918	ZINC03968891	4890	0.06734077829694947	NO	-
4919	ZINC02059664	1989	0.06733469982040828	NO	-
4920	ZINC00774129	344	0.0673078662573383	NO	-
4921	ZINC03456834	3616	0.06730439705596888	NO	-
4922	ZINC04440777	5475	0.06728418998227786	NO	-
4923	ZINC03595579	4090	0.06727622523355044	NO	-
4924	ZINC00796603	418	0.06727439195096538	NO	-
4925	ZINC03462831	3657	0.06727153881721173	NO	-
4926	ZINC02797813	2709	0.0672499185943147	NO	-
4927	ZINC03500619	3804	0.06724979818126565	NO	-
4928	ZINC00775736	358	0.06724801188374291	NO	-
4929	ZINC00774150	345	0.06724769752215722	NO	-
4930	ZINC01153579	1335	0.06724624284343483	NO	-
4931	ZINC03896584	4841	0.06724176872501143	NO	-
4932	ZINC00874589	664	0.06719913864317499	NO	-
4933	ZINC00874589	665	0.06719913864317499	NO	-
4934	ZINC04289663	5356	0.0671889352857846	NO	-
4935	ZINC01235238	1431	0.06717381938419151	NO	-
4936	ZINC01261642	1455	0.06717114271140956	NO	-
4937	ZINC03943428	4856	0.06716021487337528	NO	-
4938	ZINC03489872	3763	0.06713246990869065	NO	-
4939	ZINC01909331	1878	0.06713065791829297	NO	-
4940	ZINC00838388	510	0.06712995451146797	NO	-
4941	ZINC03595998	4095	0.06712587063661629	NO	-
4942	ZINC00592251	26	0.06712359561669357	NO	-
4943	ZINC02643925	2481	0.06711014665557928	NO	-
4944	ZINC01111972	1203	0.06708227011472019	NO	-
4945	ZINC03301905	3324	0.06707197432930412	NO	-
4946	ZINC01404527	1675	0.06706504802020043	NO	-
4947	ZINC03858018	4534	0.06706452935628014	NO	-
4948	ZINC04469704	5560	0.06706452935628014	NO	-
4949	ZINC03815553	18	0.06704886500841345	YES	5
4950	ZINC01292266	1518	0.06700992375294901	NO	-
4951	ZINC00758494	321	0.06699388731695312	NO	-
4952	ZINC04488437	5593	0.06698926143551148	NO	-
4953	ZINC02352870	2215	0.06697790189033533	NO	-
4954	ZINC01249650	1444	0.06696967511560357	NO	-
4955	ZINC03291936	3310	0.06696662778781105	NO	-
4956	ZINC03315329	3347	0.06694958367237246	NO	-
4957	ZINC03597369	4121	0.06693300520825977	NO	-
4958	ZINC03595146	4074	0.0669314271039345	NO	-
4959	ZINC04218120	5259	0.06692993086414711	NO	-
4960	ZINC03021718	3006	0.06692096122017059	NO	-
4961	ZINC03992853	5079	0.06688564733461577	NO	-
4962	ZINC03595996	4094	0.0668824965432678	NO	-
4963	ZINC02450394	2315	0.0668796336886014	NO	-
4964	ZINC01032781	1025	0.06686088258525237	NO	-
4965	ZINC00627151	65	0.0668552948232203	NO	-
4966	ZINC01214384	1411	0.06684784849588458	NO	-
4967	ZINC00870382	622	0.066846422838022	NO	-
4968	ZINC03853632	4389	0.06684068660474604	NO	-
4969	ZINC02633376	2441	0.06683296088276017	NO	-
4970	ZINC03858798	4558	0.06682578779131373	NO	-
4971	ZINC03513490	3871	0.06681311308404123	NO	-
4972	ZINC04289663	5357	0.06676897647529817	NO	-
4973	ZINC02658104	2521	0.0667441739838702	NO	-
4974	ZINC01540766	1776	0.06674026922247123	NO	-
4975	ZINC00686715	246	0.06673047060738291	NO	-
4976	ZINC04465434	5513	0.06672160089718657	NO	-
4977	ZINC03594438	4062	0.06669022308362119	NO	-
4978	ZINC03969072	4892	0.06668622248929673	NO	-
4979	ZINC03438813	3553	0.06668290167320962	NO	-
4980	ZINC03525856	3911	0.0666771989200475	NO	-
4981	ZINC03109570	3158	0.06667719803282164	NO	-
4982	ZINC03992854	5080	0.0666697346068982	NO	-
4983	ZINC04474342	5574	0.06666663648643592	NO	-
4984	ZINC01292266	1517	0.06665672516729645	NO	-
4985	ZINC03450475	3581	0.06665535239289512	NO	-
4986	ZINC04313359	5378	0.0666441956727444	NO	-
4987	ZINC02232149	2110	0.06663520006286157	NO	-
4988	ZINC01076032	1119	0.06663129916949159	NO	-
4989	ZINC02629051	2428	0.0666311895497326	NO	-
4990	ZINC03594440	4063	0.06662559177075769	NO	-
4991	ZINC04309724	5370	0.06661988288367006	NO	-
4992	ZINC00939258	874	0.06661800426703386	NO	-
4993	ZINC00950437	897	0.06660151006826735	NO	-
4994	ZINC03889775	4785	0.0666012836116564	NO	-
4995	ZINC04468537	5549	0.0665992874794697	NO	-
4996	ZINC00773672	341	0.06657901283372633	NO	-
4997	ZINC00774706	354	0.06657243681749483	NO	-
4998	ZINC03593776	4057	0.06655942079364939	NO	-
4999	ZINC03558079	3955	0.06655525639052895	NO	-
5000	ZINC03303654	3331	0.06654827506314251	NO	-
5001	ZINC04309169	5368	0.06652672426391305	NO	-
5002	ZINC02215058	2089	0.06652347973972358	NO	-
5003	ZINC03597366	4120	0.06651808609440488	NO	-
5004	ZINC03890852	4814	0.06651654380881374	NO	-
5005	ZINC02728986	2608	0.066504830840135	NO	-
5006	ZINC00774256	347	0.06648502010594685	NO	-
5007	ZINC02006382	32	0.06648173966961012	YES	5
5008	ZINC03523279	3905	0.06646743938877903	NO	-
5009	ZINC03306934	3334	0.06645546592602862	NO	-
5010	ZINC02441278	2302	0.06645301982891366	NO	-
5011	ZINC01767698	1812	0.06644881728748216	NO	-
5012	ZINC00983528	947	0.06644727194949139	NO	-
5013	ZINC03858800	4560	0.06644583602420506	NO	-
5014	ZINC03340956	3390	0.06644505035834312	NO	-
5015	ZINC03287372	3305	0.06643746769670765	NO	-
5016	ZINC04251547	5311	0.06641635234841849	NO	-
5017	ZINC00954828	902	0.06641490373325465	NO	-
5018	ZINC01404529	1676	0.06641403798188146	NO	-
5019	ZINC03982882	5678	0.06639426176135285	NO	-
5020	ZINC00838407	512	0.06639352162617786	NO	-
5021	ZINC03889773	4783	0.06638870137221123	NO	-
5022	ZINC03815539	30	0.06638599788455138	YES	5
5023	ZINC03462289	3650	0.06636786129548605	NO	-
5024	ZINC03868685	4743	0.06636467401060471	NO	-
5025	ZINC01476207	1725	0.06636246223768698	NO	-
5026	ZINC04014426	5121	0.06635228322268343	NO	-
5027	ZINC01921495	1890	0.06634654079641411	NO	-
5028	ZINC01917007	1884	0.06633035479110637	NO	-
5029	ZINC02441280	2303	0.06628922194793356	NO	-
5030	ZINC04333335	5406	0.06626629799879032	NO	-
5031	ZINC01476208	1726	0.06626249803748185	NO	-
5032	ZINC01654698	1799	0.06625770075806547	NO	-
5033	ZINC03868627	4742	0.0662476439604086	NO	-
5034	ZINC03370725	3455	0.06624701113612305	NO	-
5035	ZINC03968010	4875	0.06624099372420973	NO	-
5036	ZINC00867709	596	0.06623572446060011	NO	-
5037	ZINC02283191	2142	0.06623444692685627	NO	-
5038	ZINC00891115	743	0.06622774608125886	NO	-
5039	ZINC00891115	744	0.06622774608125886	NO	-
5040	ZINC03849449	4275	0.06622383298669313	NO	-
5041	ZINC03596920	4119	0.06621112395674478	NO	-
5042	ZINC01249650	1445	0.0662108619512743	NO	-
5043	ZINC02298888	2152	0.06620350651066963	NO	-
5044	ZINC03558172	3957	0.06619603006381737	NO	-
5045	ZINC00773563	337	0.0661926771569499	NO	-
5046	ZINC04230914	5273	0.0661761353838452	NO	-
5047	ZINC03233685	3205	0.06615841101784105	NO	-
5048	ZINC01274971	1469	0.06615369833691961	NO	-
5049	ZINC01486060	1739	0.06613983954335771	NO	-
5050	ZINC01088911	1154	0.0661130655587901	NO	-
5051	ZINC03084957	3146	0.06611303380860084	NO	-
5052	ZINC03479819	3740	0.06610943571372092	NO	-
5053	ZINC03859783	4599	0.06610291591277989	NO	-
5054	ZINC00796603	416	0.06609533401025545	NO	-
5055	ZINC00983605	955	0.06609001448709378	NO	-
5056	ZINC03462284	3649	0.06608966561493457	NO	-
5057	ZINC04218120	5258	0.0660854900687003	NO	-
5058	ZINC01111973	1204	0.06607920889757057	NO	-
5059	ZINC03312174	3338	0.06607239559924613	NO	-
5060	ZINC03853149	4372	0.06606906521378389	NO	-
5061	ZINC00983544	949	0.06606737947378115	NO	-
5062	ZINC03889315	4766	0.06605596878400961	NO	-
5063	ZINC03444557	3571	0.06604965705554788	NO	-
5064	ZINC01811193	1826	0.06604510191629694	NO	-
5065	ZINC03446835	3573	0.06603050118882213	NO	-
5066	ZINC03854493	4419	0.06602255577934216	NO	-
5067	ZINC03867395	4663	0.06602078554948859	NO	-
5068	ZINC02137100	2023	0.0660114700845743	NO	-
5069	ZINC03889626	4776	0.06600969380576628	NO	-
5070	ZINC03646330	4197	0.06599726151500757	NO	-
5071	ZINC03428253	3533	0.06599300697179454	NO	-
5072	ZINC03371108	3457	0.06596393919464726	NO	-
5073	ZINC02855649	2815	0.06595035132846902	NO	-
5074	ZINC00857238	554	0.0659315670631488	NO	-
5075	ZINC03968010	4874	0.06593073228482962	NO	-
5076	ZINC01185174	1376	0.06592270585042259	NO	-
5077	ZINC03858773	4549	0.0659132439398434	NO	-
5078	ZINC03135254	3161	0.06589772627297638	NO	-
5079	ZINC03857193	4485	0.06589639135515424	NO	-
5080	ZINC02417426	2269	0.06589556382494724	NO	-
5081	ZINC00945833	892	0.06589309443277423	NO	-
5082	ZINC03987928	5060	0.0658859359778678	NO	-
5083	ZINC02881190	2875	0.06587532984931908	NO	-
5084	ZINC03368546	3450	0.06587277551025292	NO	-
5085	ZINC00986198	966	0.0658676847740119	NO	-
5086	ZINC02597751	2380	0.06585116870477185	NO	-
5087	ZINC00871288	626	0.06584352052428018	NO	-
5088	ZINC04218120	5257	0.0658313121678271	NO	-
5089	ZINC03577221	3994	0.06581514909117601	NO	-
5090	ZINC02633375	2440	0.06581511533263322	NO	-
5091	ZINC04135226	5192	0.06579956079958245	NO	-
5092	ZINC03596191	4103	0.06577975142387524	NO	-
5093	ZINC00627151	64	0.0657785029393856	NO	-
5094	ZINC01492164	1747	0.06575266357810386	NO	-
5095	ZINC00857174	552	0.0657473531597917	NO	-
5096	ZINC00676584	201	0.06570913080213583	NO	-
5097	ZINC00986197	965	0.06569215914011614	NO	-
5098	ZINC02523173	2366	0.0656845207144748	NO	-
5099	ZINC00543398	11	0.06567176016094865	NO	-
5100	ZINC00829852	500	0.06566360604639247	NO	-
5101	ZINC04345241	5408	0.06564161876742969	NO	-
5102	ZINC02858428	2827	0.06563099885139362	NO	-
5103	ZINC01917009	1885	0.06561917211190117	NO	-
5104	ZINC00945823	889	0.06558581269881371	NO	-
5105	ZINC01243973	1435	0.06557544219222987	NO	-
5106	ZINC02316723	2174	0.06557297001866966	NO	-
5107	ZINC03853654	4392	0.0655448610201661	NO	-
5108	ZINC03858779	4553	0.06553721599290421	NO	-
5109	ZINC03867809	4697	0.06552845951588486	NO	-
5110	ZINC03462721	3652	0.06551347327681536	NO	-
5111	ZINC01921855	1892	0.06549548268677731	NO	-
5112	ZINC03851867	4330	0.06544991368123168	NO	-
5113	ZINC00946271	893	0.0654408174715054	NO	-
5114	ZINC03198298	3181	0.06541417775709535	NO	-
5115	ZINC04516292	5643	0.06540667812549418	NO	-
5116	ZINC03646368	4199	0.06539768390685624	NO	-
5117	ZINC02265922	2132	0.06539126172700362	NO	-
5118	ZINC03361462	3435	0.06539040553692531	NO	-
5119	ZINC03854994	4453	0.06538942891173985	NO	-
5120	ZINC03464294	3672	0.0653785844858557	NO	-
5121	ZINC04511562	5636	0.06537251049010782	NO	-
5122	ZINC03484130	3755	0.0653720313009626	NO	-
5123	ZINC03646370	4200	0.06536149445879284	NO	-
5124	ZINC01342537	1578	0.06535441525790235	NO	-
5125	ZINC03480136	3746	0.06534954341277131	NO	-
5126	ZINC03464653	3682	0.06534863736509929	NO	-
5127	ZINC03480139	3747	0.06532745000699935	NO	-
5128	ZINC03857088	4480	0.06531722416572576	NO	-
5129	ZINC03889621	4775	0.06528794665547509	NO	-
5130	ZINC03867355	4648	0.06527439158809704	NO	-
5131	ZINC04465517	5514	0.06527439158809704	NO	-
5132	ZINC04225465	5270	0.06527019406174817	NO	-
5133	ZINC03853033	4365	0.06526330241582082	NO	-
5134	ZINC02645715	2487	0.06525090872861126	NO	-
5135	ZINC03584807	4013	0.065242343932855	NO	-
5136	ZINC01235238	1430	0.06523874494566266	NO	-
5137	ZINC03858801	4561	0.06523511755216439	NO	-
5138	ZINC00884421	724	0.06522409655853775	NO	-
5139	ZINC03250558	3246	0.06521745452243141	NO	-
5140	ZINC03444557	3570	0.06518990891157272	NO	-
5141	ZINC00829852	501	0.06517971456849907	NO	-
5142	ZINC03857239	4491	0.06517175118255371	NO	-
5143	ZINC02646458	2491	0.06517034052511944	NO	-
5144	ZINC02641931	2470	0.06516752280909471	NO	-
5145	ZINC02658104	2523	0.06516154976580914	NO	-
5146	ZINC00774242	346	0.06515872352987846	NO	-
5147	ZINC03401139	3495	0.0651471767677486	NO	-
5148	ZINC04235631	5282	0.06511973066967064	NO	-
5149	ZINC00595435	32	0.06509206645354358	NO	-
5150	ZINC02798635	2724	0.06506788542852045	NO	-
5151	ZINC03120080	3159	0.06505418159961922	NO	-
5152	ZINC04484718	5580	0.06504960799302636	NO	-
5153	ZINC02631237	2433	0.06504512272768657	NO	-
5154	ZINC01277353	1473	0.06504064821431155	NO	-
5155	ZINC01238981	1433	0.06503958793848583	NO	-
5156	ZINC01894884	1870	0.06503111396344341	NO	-
5157	ZINC00626343	63	0.06501677435954073	NO	-
5158	ZINC02061511	1990	0.06501150866144263	NO	-
5159	ZINC02225435	2102	0.06500304203143889	NO	-
5160	ZINC04484718	5581	0.06500214790263074	NO	-
5161	ZINC03890849	4813	0.06499588437387098	NO	-
5162	ZINC04465149	5507	0.06499588437387098	NO	-
5163	ZINC01050830	1059	0.06499571403415194	NO	-
5164	ZINC04484718	5579	0.0649780990288885	NO	-
5165	ZINC03832357	84	0.06496621124823415	YES	14
5166	ZINC03402640	3497	0.06496347566874136	NO	-
5167	ZINC03867809	4698	0.06496315655638486	NO	-
5168	ZINC03984404	5044	0.06496026722759016	NO	-
5169	ZINC04468536	5548	0.06496026722759016	NO	-
5170	ZINC03867410	4666	0.0649575708305345	NO	-
5171	ZINC02741017	2633	0.0649545898976655	NO	-
5172	ZINC03444557	3569	0.06494105200026117	NO	-
5173	ZINC02268095	2134	0.06492010365951777	NO	-
5174	ZINC03613196	4142	0.06490014837808	NO	-
5175	ZINC01404526	1674	0.06488591706072494	NO	-
5176	ZINC03854813	4431	0.06486957131087931	NO	-
5177	ZINC03525698	3909	0.06485435482492756	NO	-
5178	ZINC04469663	5559	0.06484907511444628	NO	-
5179	ZINC00884421	723	0.06483380835698235	NO	-
5180	ZINC00857239	555	0.064833368971762	NO	-
5181	ZINC00857175	553	0.06482925598258996	NO	-
5182	ZINC00677187	213	0.06480898262826935	NO	-
5183	ZINC01041821	1042	0.06480585420951465	NO	-
5184	ZINC04398003	5441	0.06479637548315938	NO	-
5185	ZINC03043801	3109	0.0647885624597391	NO	-
5186	ZINC03983590	5043	0.06477174491516145	NO	-
5187	ZINC01916962	1881	0.06475925434655291	NO	-
5188	ZINC02365501	2223	0.06475437880562404	NO	-
5189	ZINC02884650	2886	0.06474916418125033	NO	-
5190	ZINC04292319	5359	0.0647394764606728	NO	-
5191	ZINC01891206	1865	0.06473621428507143	NO	-
5192	ZINC01032782	1026	0.06473097721583018	NO	-
5193	ZINC00643839	107	0.06472171771600436	NO	-
5194	ZINC00626343	62	0.06472069372748046	NO	-
5195	ZINC03853653	4391	0.06469541004368351	NO	-
5196	ZINC02620860	2402	0.06469273435685466	NO	-
5197	ZINC03983589	5042	0.06468251516091919	NO	-
5198	ZINC03868269	4712	0.06467927812000986	NO	-
5199	ZINC03855177	4464	0.06466917926038739	NO	-
5200	ZINC04501934	5628	0.06466603009562065	NO	-
5201	ZINC00997450	989	0.06465898903342043	NO	-
5202	ZINC03456840	3617	0.06465053375275587	NO	-
5203	ZINC03349489	3406	0.06464730548034579	NO	-
5204	ZINC01126988	1251	0.06463799330301735	NO	-
5205	ZINC02135563	2015	0.06460610759802418	NO	-
5206	ZINC03987828	5059	0.06458103412927221	NO	-
5207	ZINC04273876	5341	0.06458016959945573	NO	-
5208	ZINC01302562	1523	0.06454212423087954	NO	-
5209	ZINC01112497	1206	0.06449934335113179	NO	-
5210	ZINC03464655	3683	0.06449830055426704	NO	-
5211	ZINC02726224	2603	0.064494830371823	NO	-
5212	ZINC03853785	4396	0.06448191615935298	NO	-
5213	ZINC02136633	2022	0.06447154290518252	NO	-
5214	ZINC02641932	2471	0.06446702606631972	NO	-
5215	ZINC00053161	1	0.06443578566996831	NO	-
5216	ZINC03849893	4282	0.06441182872694619	NO	-
5217	ZINC02300318	2153	0.06439918103647731	NO	-
5218	ZINC03868269	4713	0.06439593306781022	NO	-
5219	ZINC03354029	3415	0.06436639342405082	NO	-
5220	ZINC04032784	5128	0.06434941343498846	NO	-
5221	ZINC04285189	5350	0.06433198335711209	NO	-
5222	ZINC03858788	4556	0.06431914549931729	NO	-
5223	ZINC01476067	1724	0.06428923842807012	NO	-
5224	ZINC02741278	2634	0.0642760107367013	NO	-
5225	ZINC03815814	6	0.06425655695611446	YES	4
5226	ZINC03558377	3958	0.06425482753992101	NO	-
5227	ZINC02224991	2101	0.06423129620573506	NO	-
5228	ZINC00859152	564	0.0642223969602622	NO	-
5229	ZINC03462726	3653	0.06421238084297018	NO	-
5230	ZINC00773593	338	0.06415427017453537	NO	-
5231	ZINC04491636	5595	0.06414975544764165	NO	-
5232	ZINC02798087	2714	0.06413813091784526	NO	-
5233	ZINC03815560	16	0.06413498777101466	YES	5
5234	ZINC04235631	5281	0.06413023192107273	NO	-
5235	ZINC03275931	3288	0.06411326951226906	NO	-
5236	ZINC03867968	4706	0.06411118498405546	NO	-
5237	ZINC03858996	4577	0.06409798685882687	NO	-
5238	ZINC00983596	954	0.06408508475724678	NO	-
5239	ZINC03864388	4614	0.06407535896799076	NO	-
5240	ZINC04491636	5594	0.06406323704123852	NO	-
5241	ZINC03867410	4667	0.06406124724127403	NO	-
5242	ZINC03815548	17	0.06405180434580644	YES	5
5243	ZINC02656296	2514	0.06404392940630611	NO	-
5244	ZINC03889470	4773	0.06401985855580551	NO	-
5245	ZINC02418334	2273	0.06401485930568974	NO	-
5246	ZINC01261275	1453	0.0640072003788489	NO	-
5247	ZINC03834091	20	0.06399353855349847	YES	5
5248	ZINC03979845	5000	0.06398906943693813	NO	-
5249	ZINC03560397	3963	0.06398336161902278	NO	-
5250	ZINC04491636	5596	0.06396892691976484	NO	-
5251	ZINC03980718	5006	0.0639659420494408	NO	-
5252	ZINC02359842	2220	0.06394764172973212	NO	-
5253	ZINC03977257	4991	0.06392064650319125	NO	-
5254	ZINC04292319	5360	0.0639177415808931	NO	-
5255	ZINC00678297	220	0.06391240192466348	NO	-
5256	ZINC02661901	2530	0.06390160099995451	NO	-
5257	ZINC02925451	2911	0.06389471000559147	NO	-
5258	ZINC00677168	210	0.06387070572922221	NO	-
5259	ZINC03854934	4451	0.06386614834776	NO	-
5260	ZINC02141993	2029	0.06386033811271791	NO	-
5261	ZINC03858496	4545	0.0638356185471857	NO	-
5262	ZINC02310963	2164	0.06382690535201933	NO	-
5263	ZINC04466368	5537	0.06380075804806633	NO	-
5264	ZINC00678298	221	0.0637804299750783	NO	-
5265	ZINC00928940	846	0.06377579225934217	NO	-
5266	ZINC01261276	1454	0.06370655036525918	NO	-
5267	ZINC01210222	1406	0.06370254984006503	NO	-
5268	ZINC04292319	5358	0.06370006574302162	NO	-
5269	ZINC03593448	4038	0.06369695342944513	NO	-
5270	ZINC03869134	4758	0.06368690502818967	NO	-
5271	ZINC03859917	4605	0.06367254922294577	NO	-
5272	ZINC02658104	2522	0.06364628630325049	NO	-
5273	ZINC00706824	279	0.06364148764189478	NO	-
5274	ZINC01423535	1686	0.06361930335945079	NO	-
5275	ZINC02814391	2744	0.06360971458245544	NO	-
5276	ZINC01262959	1457	0.06360582086031112	NO	-
5277	ZINC04030153	5124	0.06359553743152971	NO	-
5278	ZINC02219202	2093	0.06359027705243753	NO	-
5279	ZINC04465119	5505	0.06356715676044743	NO	-
5280	ZINC01107911	1183	0.06354470817878481	NO	-
5281	ZINC01262960	1458	0.06350903922050415	NO	-
5282	ZINC00955447	903	0.06349179346975616	NO	-
5283	ZINC04467554	5539	0.06347780251798366	NO	-
5284	ZINC04250505	5309	0.06346585312288598	NO	-
5285	ZINC01486060	1738	0.06344881950291945	NO	-
5286	ZINC02189851	2046	0.06344055355319654	NO	-
5287	ZINC03094939	3151	0.06343527905138023	NO	-
5288	ZINC02189853	2047	0.06342366018123756	NO	-
5289	ZINC01252045	1447	0.0634130597569784	NO	-
5290	ZINC01070196	1098	0.06339527623551451	NO	-
5291	ZINC02959856	2943	0.06338390817468594	NO	-
5292	ZINC03374537	3461	0.06333847659215615	NO	-
5293	ZINC02872155	2848	0.06331333927788362	NO	-
5294	ZINC03596201	4104	0.06330951591828507	NO	-
5295	ZINC00812605	463	0.06329304117472116	NO	-
5296	ZINC02200413	2064	0.06326127722141935	NO	-
5297	ZINC01487314	1741	0.06325696073250235	NO	-
5298	ZINC03365555	3443	0.06325629294327628	NO	-
5299	ZINC00945833	891	0.06325563716419215	NO	-
5300	ZINC04251813	5316	0.06322669955370107	NO	-
5301	ZINC04422763	5461	0.06321974140820806	NO	-
5302	ZINC02799058	2726	0.06321814470928488	NO	-
5303	ZINC03890103	4793	0.06319419226993918	NO	-
5304	ZINC04464900	5502	0.06319419226993918	NO	-
5305	ZINC00875469	672	0.06319081553079367	NO	-
5306	ZINC00875469	673	0.06319081553079367	NO	-
5307	ZINC02439801	2301	0.0631820660208488	NO	-
5308	ZINC04250505	5308	0.06317399421418628	NO	-
5309	ZINC02699207	2561	0.06316500638853252	NO	-
5310	ZINC03279148	3292	0.06315303442883488	NO	-
5311	ZINC00607281	42	0.0631221204227489	NO	-
5312	ZINC01224423	1426	0.06311505759781671	NO	-
5313	ZINC02206583	2078	0.0630932982945752	NO	-
5314	ZINC03858799	4559	0.0630891568929462	NO	-
5315	ZINC03215454	3189	0.06306994629700603	NO	-
5316	ZINC03476209	3730	0.06306569872708645	NO	-
5317	ZINC02359843	2221	0.06306342085401594	NO	-
5318	ZINC01130617	1263	0.06305801095270253	NO	-
5319	ZINC03331683	3376	0.06305559882985491	NO	-
5320	ZINC03890038	4790	0.06305261155166633	NO	-
5321	ZINC03853176	4375	0.0630470636334566	NO	-
5322	ZINC03465187	3688	0.0630349962440481	NO	-
5323	ZINC03889471	4774	0.06302294351440879	NO	-
5324	ZINC04285189	5351	0.06302065374050884	NO	-
5325	ZINC04318699	5397	0.06299749981893853	NO	-
5326	ZINC03269064	3276	0.06299428782856296	NO	-
5327	ZINC03456652	3610	0.06298611623075648	NO	-
5328	ZINC04250505	5307	0.06298568969546592	NO	-
5329	ZINC03853923	4399	0.06294290201568155	NO	-
5330	ZINC02883221	2879	0.06292439289818878	NO	-
5331	ZINC03259637	3261	0.06291820306355003	NO	-
5332	ZINC02200411	2063	0.06288376773911286	NO	-
5333	ZINC02886293	2890	0.0628813810811746	NO	-
5334	ZINC02451973	2318	0.06287772148122814	NO	-
5335	ZINC03595601	4093	0.0628755863926665	NO	-
5336	ZINC02212123	2085	0.0628591449425613	NO	-
5337	ZINC02249748	2126	0.06285675493946738	NO	-
5338	ZINC03849888	4280	0.06282959376091896	NO	-
5339	ZINC03815521	31	0.06280701672358646	YES	5
5340	ZINC03465191	3689	0.06280324688728468	NO	-
5341	ZINC02144403	2034	0.06277040547074716	NO	-
5342	ZINC03596203	4105	0.06276634066260557	NO	-
5343	ZINC00835172	504	0.06276417281815719	NO	-
5344	ZINC02297623	2150	0.06276191347877381	NO	-
5345	ZINC04366743	5421	0.06270915489815977	NO	-
5346	ZINC02857209	2823	0.06268047963662676	NO	-
5347	ZINC03095901	3152	0.06267714206404756	NO	-
5348	ZINC03867623	4684	0.06266470493543556	NO	-
5349	ZINC03595582	4092	0.06266344348797696	NO	-
5350	ZINC03849893	4283	0.06263984920942653	NO	-
5351	ZINC03859816	4602	0.06262078437949228	NO	-
5352	ZINC03456654	3611	0.06261605896394365	NO	-
5353	ZINC04481585	5577	0.06259918863839445	NO	-
5354	ZINC02413472	2261	0.06257733205443065	NO	-
5355	ZINC00602001	39	0.06257277627658199	NO	-
5356	ZINC03853922	4398	0.06257195857133332	NO	-
5357	ZINC00629377	68	0.06255420357308318	NO	-
5358	ZINC03596181	4100	0.06254791157829054	NO	-
5359	ZINC03867968	4705	0.06253117143539083	NO	-
5360	ZINC01358913	1594	0.062470799284345055	NO	-
5361	ZINC01795460	1821	0.0624481293602576	NO	-
5362	ZINC00677186	212	0.06243651794790271	NO	-
5363	ZINC00936986	867	0.06241888341316086	NO	-
5364	ZINC02439799	2300	0.06236801459910749	NO	-
5365	ZINC03043698	3103	0.062353820088273386	NO	-
5366	ZINC03465207	3690	0.06234766662207412	NO	-
5367	ZINC01795457	1820	0.06233999233397368	NO	-
5368	ZINC03867623	4683	0.06229552936425173	NO	-
5369	ZINC04469470	5556	0.06229305664272941	NO	-
5370	ZINC03595229	4075	0.062270322807898036	NO	-
5371	ZINC03850336	4292	0.06223879072896178	NO	-
5372	ZINC03869135	4761	0.06223134051092555	NO	-
5373	ZINC04362967	5417	0.06222549809859881	NO	-
5374	ZINC03593495	4040	0.06222279501850932	NO	-
5375	ZINC00642555	101	0.06220794692115253	NO	-
5376	ZINC02307858	2158	0.06220425582516894	NO	-
5377	ZINC00941633	878	0.062179448691633894	NO	-
5378	ZINC01922748	1893	0.06217140369251138	NO	-
5379	ZINC03853175	4374	0.06211754189037205	NO	-
5380	ZINC02661900	2529	0.06211509847681038	NO	-
5381	ZINC03331683	3375	0.062113457454467634	NO	-
5382	ZINC02051828	1986	0.06209128879039952	NO	-
5383	ZINC02259562	2128	0.06208458748139365	NO	-
5384	ZINC00923862	833	0.06206528159358084	NO	-
5385	ZINC02798238	2717	0.062061107570079294	NO	-
5386	ZINC00826825	495	0.06205552104702155	NO	-
5387	ZINC00993681	985	0.06205452462343883	NO	-
5388	ZINC04177285	5235	0.06203555799350404	NO	-
5389	ZINC03869135	4760	0.062031323130081015	NO	-
5390	ZINC02656963	2515	0.062016311357338406	NO	-
5391	ZINC02984552	2991	0.06200947493709997	NO	-
5392	ZINC02831091	2755	0.061971830781352544	NO	-
5393	ZINC01144373	1310	0.06196547590613367	NO	-
5394	ZINC00881055	705	0.061956225514648036	NO	-
5395	ZINC03593595	4041	0.06188965755444953	NO	-
5396	ZINC00705653	276	0.061880361865332606	NO	-
5397	ZINC00675727	192	0.06187154775430798	NO	-
5398	ZINC03849888	4281	0.0618689890319816	NO	-
5399	ZINC03855072	4456	0.0618622619726279	NO	-
5400	ZINC04468495	5547	0.061858577220321294	NO	-
5401	ZINC04003693	5111	0.06184997783450857	NO	-
5402	ZINC03869134	4757	0.061802832153114315	NO	-
5403	ZINC03464289	3671	0.06179461628377272	NO	-
5404	ZINC03596258	4106	0.061780955091051935	NO	-
5405	ZINC03331683	3374	0.061778117714354444	NO	-
5406	ZINC03815559	33	0.06177689226327185	YES	5
5407	ZINC02620279	2399	0.06176820332020159	NO	-
5408	ZINC03391239	3478	0.06175936581168394	NO	-
5409	ZINC00677171	211	0.0617426305721632	NO	-
5410	ZINC02852633	2800	0.06173933817105853	NO	-
5411	ZINC04273724	5340	0.061737578853881654	NO	-
5412	ZINC03079535	3136	0.061721210036076786	NO	-
5413	ZINC02782723	2689	0.06171498423862722	NO	-
5414	ZINC03858808	4565	0.06170704337759309	NO	-
5415	ZINC02836049	2760	0.06169396456007722	NO	-
5416	ZINC02871333	2844	0.06167689770463486	NO	-
5417	ZINC00881055	706	0.06165466849442912	NO	-
5418	ZINC04273724	5339	0.06165118345993094	NO	-
5419	ZINC01034363	1030	0.06163710497498119	NO	-
5420	ZINC03465210	3691	0.061617355633144515	NO	-
5421	ZINC03302784	3327	0.061610119112055516	NO	-
5422	ZINC01509985	1764	0.06160911895891774	NO	-
5423	ZINC00711837	285	0.0615948304263084	NO	-
5424	ZINC03094053	3150	0.061577218378573204	NO	-
5425	ZINC00810892	456	0.0615647384613247	NO	-
5426	ZINC01432698	1703	0.06156166541813576	NO	-
5427	ZINC02419840	2274	0.061544680755802245	NO	-
5428	ZINC04273724	5338	0.061531998550586546	NO	-
5429	ZINC00629377	69	0.06152425773967333	NO	-
5430	ZINC03417215	3515	0.06151222642707454	NO	-
5431	ZINC03595580	4091	0.061503434155954835	NO	-
5432	ZINC00774121	343	0.06146264312654738	NO	-
5433	ZINC02798371	2720	0.06145927204992204	NO	-
5434	ZINC02690758	2557	0.06144100664504891	NO	-
5435	ZINC00941632	877	0.06143091077756366	NO	-
5436	ZINC03593492	4039	0.061423326728939284	NO	-
5437	ZINC03858772	4548	0.061416849519410774	NO	-
5438	ZINC01862815	1833	0.06135936554837077	NO	-
5439	ZINC02435767	2293	0.06133708160507	NO	-
5440	ZINC03974623	4965	0.061334081428872346	NO	-
5441	ZINC03969967	4907	0.06133108128867036	NO	-
5442	ZINC02796194	2705	0.061305395296860764	NO	-
5443	ZINC02071256	1995	0.06130214134411503	NO	-
5444	ZINC00993916	987	0.06129228723204371	NO	-
5445	ZINC03268823	3275	0.06128948787524767	NO	-
5446	ZINC03890084	4792	0.0612814565023167	NO	-
5447	ZINC02096260	1999	0.06127387000045743	NO	-
5448	ZINC04422763	5462	0.06126553768569251	NO	-
5449	ZINC03968799	4888	0.061233620695684776	NO	-
5450	ZINC00907310	786	0.061230039690417994	NO	-
5451	ZINC03466665	3704	0.06122961177212609	NO	-
5452	ZINC02769566	2674	0.06122379705130466	NO	-
5453	ZINC00823876	489	0.06121583174940723	NO	-
5454	ZINC02333045	2200	0.061208419107778515	NO	-
5455	ZINC03593597	4042	0.06120649913954998	NO	-
5456	ZINC04411591	5454	0.06118887494322846	NO	-
5457	ZINC03850468	4295	0.06117728047692322	NO	-
5458	ZINC00971446	931	0.0611497999045959	NO	-
5459	ZINC02419841	2275	0.06114530240646254	NO	-
5460	ZINC02198025	2058	0.061102441237365454	NO	-
5461	ZINC01315155	1530	0.061039513018681046	NO	-
5462	ZINC03018658	3004	0.06103770613152968	NO	-
5463	ZINC03186069	3172	0.06103307032606076	NO	-
5464	ZINC03869134	4756	0.06101875698729217	NO	-
5465	ZINC02241001	2115	0.06097974463294603	NO	-
5466	ZINC02582295	2372	0.06097492030443462	NO	-
5467	ZINC02481093	2345	0.06096173454123662	NO	-
5468	ZINC03869135	4759	0.06094292492739421	NO	-
5469	ZINC01043811	1045	0.06092721888518099	NO	-
5470	ZINC03854496	4420	0.060916133713335	NO	-
5471	ZINC02260058	2129	0.06089520508106638	NO	-
5472	ZINC01410855	1678	0.060882725479991726	NO	-
5473	ZINC03970219	4920	0.06088014563264405	NO	-
5474	ZINC00648631	113	0.0608759953496887	NO	-
5475	ZINC02661308	2526	0.06086012616872851	NO	-
5476	ZINC04053420	5150	0.06085801484435564	NO	-
5477	ZINC03854636	4422	0.060839593363241296	NO	-
5478	ZINC02281310	2141	0.060839502242180946	NO	-
5479	ZINC03815567	21	0.06081737520032794	YES	5
5480	ZINC04014426	5122	0.06080434388857721	NO	-
5481	ZINC03834108	34	0.06078706603221817	YES	5
5482	ZINC04438699	5473	0.06075678036841571	NO	-
5483	ZINC01508072	1762	0.06075303205358237	NO	-
5484	ZINC02632590	2439	0.06074977129271471	NO	-
5485	ZINC01509985	1765	0.06072790730146183	NO	-
5486	ZINC01837896	1831	0.06072147778140193	NO	-
5487	ZINC04280257	5347	0.06070954012264263	NO	-
5488	ZINC02956134	2936	0.060704877461536536	NO	-
5489	ZINC00838414	513	0.06069064531248816	NO	-
5490	ZINC02206585	2079	0.06067346379023603	NO	-
5491	ZINC04001193	5106	0.060650641395031894	NO	-
5492	ZINC04246881	5286	0.060628119332608206	NO	-
5493	ZINC02421944	2277	0.06060984342031216	NO	-
5494	ZINC04003604	5107	0.060594197568332335	NO	-
5495	ZINC03853784	4395	0.06058071598389177	NO	-
5496	ZINC00823876	490	0.06054217970757475	NO	-
5497	ZINC03596183	4101	0.06054032433762083	NO	-
5498	ZINC04210397	5255	0.060537880672951704	NO	-
5499	ZINC03974623	4966	0.06049731312518595	NO	-
5500	ZINC02144095	2032	0.06046793960374882	NO	-
5501	ZINC02145502	2035	0.060464741707390766	NO	-
5502	ZINC02190143	2048	0.06045109702810625	NO	-
5503	ZINC02631908	2434	0.060430687422039886	NO	-
5504	ZINC04204963	5254	0.06041013985003802	NO	-
5505	ZINC00794457	402	0.060401261902548235	NO	-
5506	ZINC02636793	2458	0.06039854771131812	NO	-
5507	ZINC00993681	984	0.06037598508097717	NO	-
5508	ZINC02498407	2354	0.060342758019265155	NO	-
5509	ZINC03969967	4908	0.06030675377996634	NO	-
5510	ZINC00986667	969	0.06028024374400346	NO	-
5511	ZINC00905072	781	0.06024477162594628	NO	-
5512	ZINC03593687	4051	0.06018395694576138	NO	-
5513	ZINC01431444	1699	0.06013401589990838	NO	-
5514	ZINC02229926	2107	0.060127102809821226	NO	-
5515	ZINC04361071	5414	0.060113052348471335	NO	-
5516	ZINC03635270	4192	0.060067649131400794	NO	-
5517	ZINC03859657	4594	0.060062063629587	NO	-
5518	ZINC02782835	2690	0.060060434650426514	NO	-
5519	ZINC04463923	5487	0.06005871200733508	NO	-
5520	ZINC00642560	102	0.06004083187691046	NO	-
5521	ZINC02138936	2025	0.06003241085148284	NO	-
5522	ZINC01253522	1448	0.06000169462372473	NO	-
5523	ZINC02338718	2209	0.05998220830221857	NO	-
5524	ZINC00680562	229	0.05996132492792821	NO	-
5525	ZINC04346969	5409	0.059941318704483965	NO	-
5526	ZINC03859127	4579	0.05993827784307649	NO	-
5527	ZINC03573989	3988	0.05990306217396667	NO	-
5528	ZINC02620278	2398	0.05989104370362363	NO	-
5529	ZINC00813799	466	0.05988014611316059	NO	-
5530	ZINC02632478	2436	0.05986981598791618	NO	-
5531	ZINC01262713	1456	0.059869297341305534	NO	-
5532	ZINC03853352	4378	0.05986195528642845	NO	-
5533	ZINC03970219	4921	0.05979944437111036	NO	-
5534	ZINC00694915	272	0.05976531505555632	NO	-
5535	ZINC02622927	2410	0.059754480460736184	NO	-
5536	ZINC03595230	4076	0.059749490487554804	NO	-
5537	ZINC01103475	1176	0.0597317283878503	NO	-
5538	ZINC01438241	1706	0.05970529952277544	NO	-
5539	ZINC02744400	2636	0.059649226618455564	NO	-
5540	ZINC03868686	4744	0.05964242579809414	NO	-
5541	ZINC04180300	5240	0.059635292377660874	NO	-
5542	ZINC03970217	4917	0.059633792634928115	NO	-
5543	ZINC01104522	1178	0.05963316858997782	NO	-
5544	ZINC00758625	322	0.05958742220176497	NO	-
5545	ZINC02744401	2637	0.05956289251473424	NO	-
5546	ZINC02950155	2931	0.05950182554351493	NO	-
5547	ZINC01103477	1177	0.05947981788337484	NO	-
5548	ZINC01659726	1803	0.05947810118026512	NO	-
5549	ZINC02192596	2049	0.05946639662417062	NO	-
5550	ZINC00725742	308	0.05942943934182047	NO	-
5551	ZINC00850241	531	0.059407313741396385	NO	-
5552	ZINC03858774	4550	0.05939410471323638	NO	-
5553	ZINC01358913	1593	0.059389468968642084	NO	-
5554	ZINC02775567	2687	0.0593824474177369	NO	-
5555	ZINC03858780	4554	0.059367613958664106	NO	-
5556	ZINC03970178	4911	0.05934063848667217	NO	-
5557	ZINC04470034	5566	0.05934063848667217	NO	-
5558	ZINC02877647	2866	0.059296759045552094	NO	-
5559	ZINC01169259	1351	0.05929296988783746	NO	-
5560	ZINC04469924	5563	0.059189871481605975	NO	-
5561	ZINC02774711	2686	0.05918791105949954	NO	-
5562	ZINC02622099	2407	0.059098968433626345	NO	-
5563	ZINC03858777	4551	0.05905454425116999	NO	-
5564	ZINC02662875	2536	0.059045327176659314	NO	-
5565	ZINC03970217	4916	0.0590426411751681	NO	-
5566	ZINC02229928	2108	0.05904170310347665	NO	-
5567	ZINC02093409	1996	0.0590063578900704	NO	-
5568	ZINC03970177	4909	0.05900481437759179	NO	-
5569	ZINC03434274	3543	0.05899086106197537	NO	-
5570	ZINC00632538	75	0.05893767923109871	NO	-
5571	ZINC01042820	1043	0.05893134765627229	NO	-
5572	ZINC04160518	5212	0.05890559603115655	NO	-
5573	ZINC02200863	2065	0.05885810885099431	NO	-
5574	ZINC01358913	1595	0.05885083215361897	NO	-
5575	ZINC02875776	2857	0.05882986033974116	NO	-
5576	ZINC02228623	2105	0.05876551094250285	NO	-
5577	ZINC04160518	5211	0.058762991233469626	NO	-
5578	ZINC01052671	1064	0.05874821394305559	NO	-
5579	ZINC03186006	3171	0.05869406250201952	NO	-
5580	ZINC03858330	4540	0.05868249134623638	NO	-
5581	ZINC01253523	1449	0.05867186984114365	NO	-
5582	ZINC02622100	2408	0.05866493728180186	NO	-
5583	ZINC02632479	2437	0.058661530427206766	NO	-
5584	ZINC02136458	2021	0.058627289996730676	NO	-
5585	ZINC00850241	532	0.05859507177777141	NO	-
5586	ZINC02638693	2463	0.058593503470433864	NO	-
5587	ZINC01644223	1794	0.058589807513458506	NO	-
5588	ZINC03248511	3238	0.05854775073174174	NO	-
5589	ZINC03424404	3526	0.05854304856569252	NO	-
5590	ZINC00725742	309	0.058530990384422686	NO	-
5591	ZINC02875776	2856	0.05847418795426637	NO	-
5592	ZINC01268853	1460	0.05845235561258696	NO	-
5593	ZINC02851529	2795	0.05844142939151058	NO	-
5594	ZINC01475265	1723	0.05842114710040356	NO	-
5595	ZINC02141718	2028	0.0584112100251912	NO	-
5596	ZINC02959858	2944	0.058391364433199464	NO	-
5597	ZINC02815394	2745	0.058355981870711796	NO	-
5598	ZINC03320257	3356	0.05833450248032614	NO	-
5599	ZINC02857950	2825	0.05833147009090042	NO	-
5600	ZINC02337373	2206	0.058329609024315804	NO	-
5601	ZINC02724033	2601	0.058254341159407336	NO	-
5602	ZINC03970178	4912	0.05824276441875892	NO	-
5603	ZINC02855010	2813	0.05822863244340154	NO	-
5604	ZINC03593688	4052	0.058191515929342345	NO	-
5605	ZINC03584818	4014	0.05816807996502138	NO	-
5606	ZINC03263689	3271	0.058114809470138765	NO	-
5607	ZINC03970177	4910	0.0581140784279489	NO	-
5608	ZINC03858778	4552	0.05810111201760409	NO	-
5609	ZINC02886256	2888	0.05804314681951794	NO	-
5610	ZINC03279755	3293	0.05804005100192836	NO	-
5611	ZINC03546255	3944	0.0578522072360457	NO	-
5612	ZINC02328538	2192	0.057817543149782144	NO	-
5613	ZINC03970218	4919	0.0577574653438731	NO	-
5614	ZINC02690719	2556	0.05769151920734563	NO	-
5615	ZINC01637965	1792	0.05762835238529804	NO	-
5616	ZINC02798196	2716	0.05760884207763247	NO	-
5617	ZINC01268852	1459	0.05754415450636221	NO	-
5618	ZINC04160473	5209	0.057500404063980666	NO	-
5619	ZINC00827961	496	0.05741184489632622	NO	-
5620	ZINC02328536	2191	0.05738986875660309	NO	-
5621	ZINC03595435	4088	0.057376472394755504	NO	-
5622	ZINC03434277	3544	0.05728502422640407	NO	-
5623	ZINC02751865	2647	0.057267222959116224	NO	-
5624	ZINC02432602	2289	0.0572424609785526	NO	-
5625	ZINC03969670	4904	0.05720292639797142	NO	-
5626	ZINC00996517	988	0.05712726283674361	NO	-
5627	ZINC00827962	499	0.057058120797584266	NO	-
5628	ZINC00827962	498	0.056992170576860235	NO	-
5629	ZINC00827961	497	0.05695005764142756	NO	-
5630	ZINC02491945	2351	0.05691828375939546	NO	-
5631	ZINC03857080	4479	0.05689727851401002	NO	-
5632	ZINC02432603	2290	0.05688271502898353	NO	-
5633	ZINC02636940	2459	0.05687958577964817	NO	-
5634	ZINC03969670	4905	0.0568431073910539	NO	-
5635	ZINC03970218	4918	0.056768875178378676	NO	-
5636	ZINC01035618	1032	0.056764610607600706	NO	-
5637	ZINC00584948	14	0.056721583256209296	NO	-
5638	ZINC01471821	1720	0.05670771504532042	NO	-
5639	ZINC02244725	2119	0.05666562630100256	NO	-
5640	ZINC03834096	29	0.05665266520120351	YES	5
5641	ZINC00622848	48	0.05659711306128452	NO	-
5642	ZINC00643598	106	0.05659276430703225	NO	-
5643	ZINC02244724	2118	0.05654780870899206	NO	-
5644	ZINC04470041	5567	0.05652396819282268	NO	-
5645	ZINC02621806	2405	0.05651614456007316	NO	-
5646	ZINC02104300	2003	0.05649642657639192	NO	-
5647	ZINC03579846	4010	0.056431307076921365	NO	-
5648	ZINC03976186	4985	0.05641915123048466	NO	-
5649	ZINC03852837	4346	0.056357228646347755	NO	-
5650	ZINC03488874	3761	0.05635305838788429	NO	-
5651	ZINC03458735	3622	0.05633347013757743	NO	-
5652	ZINC03579844	4009	0.05626342040844106	NO	-
5653	ZINC03852837	4347	0.05621379653175239	NO	-
5654	ZINC02142137	2030	0.056180198691831607	NO	-
5655	ZINC03834098	2	0.05617470539042926	YES	1
5656	ZINC03852330	4340	0.056162638423966474	NO	-
5657	ZINC02268348	2135	0.05615309496784997	NO	-
5658	ZINC02621807	2406	0.05612040308227594	NO	-
5659	ZINC03854516	4421	0.05601495793347574	NO	-
5660	ZINC04512943	5638	0.05593287875949026	NO	-
5661	ZINC03504652	3830	0.055877543116081875	NO	-
5662	ZINC03504651	3829	0.05582511564530701	NO	-
5663	ZINC03431276	3539	0.055770545204799564	NO	-
5664	ZINC03356656	3422	0.05562496562772131	NO	-
5665	ZINC01926510	1901	0.05560842247858405	NO	-
5666	ZINC04160473	5210	0.05558992003592149	NO	-
5667	ZINC03852330	4339	0.055569792184787095	NO	-
5668	ZINC00622853	50	0.055562332286382875	NO	-
5669	ZINC02696893	2560	0.05554633660217471	NO	-
5670	ZINC02289681	2145	0.05554053696518895	NO	-
5671	ZINC03185981	3170	0.05552803648501306	NO	-
5672	ZINC03322997	3362	0.05549244341747543	NO	-
5673	ZINC02810519	2743	0.05546649273647481	NO	-
5674	ZINC03575635	3992	0.05545916074748898	NO	-
5675	ZINC02298314	2151	0.05545850964187354	NO	-
5676	ZINC02635122	2449	0.05542350556284503	NO	-
5677	ZINC00622853	49	0.05542143600690096	NO	-
5678	ZINC03853983	4401	0.05539416394317485	NO	-
5679	ZINC02317230	2175	0.055381958256920216	NO	-
5680	ZINC03421434	3524	0.0553679047132683	NO	-
5681	ZINC02204796	2070	0.05534780501358441	NO	-
5682	ZINC03579805	4004	0.05534678606303711	NO	-
5683	ZINC03891018	4822	0.055341841977361944	NO	-
5684	ZINC02375203	2230	0.055300947800205204	NO	-
5685	ZINC02635121	2448	0.05528867719466643	NO	-
5686	ZINC02848518	2784	0.055284085270082634	NO	-
5687	ZINC03421431	3523	0.055252490894770266	NO	-
5688	ZINC02204794	2069	0.055071794026899074	NO	-
5689	ZINC04428154	5468	0.05503436849114066	NO	-
5690	ZINC01547315	1777	0.05502188977736731	NO	-
5691	ZINC00622848	47	0.05500415186979405	NO	-
5692	ZINC03873715	4763	0.055003013435247175	NO	-
5693	ZINC03832345	86	0.055000376418550365	YES	14
5694	ZINC02797984	2710	0.054975411090939105	NO	-
5695	ZINC04268529	5331	0.05497300773436791	NO	-
5696	ZINC03579804	4003	0.05494841857553632	NO	-
5697	ZINC03251977	3249	0.054846399825095746	NO	-
5698	ZINC02724059	2602	0.05480966448442655	NO	-
5699	ZINC03859649	4592	0.05475777664793125	NO	-
5700	ZINC02095996	1998	0.05475262605493821	NO	-
5701	ZINC02095992	1997	0.05474605256052618	NO	-
5702	ZINC02773566	2685	0.05474386964534112	NO	-
5703	ZINC04470300	5573	0.054741807294988246	NO	-
5704	ZINC04333604	5407	0.054727038985156976	NO	-
5705	ZINC03992797	5071	0.0546825146033964	NO	-
5706	ZINC03853982	4400	0.054632135821302594	NO	-
5707	ZINC04170036	5226	0.05460044497378364	NO	-
5708	ZINC03626452	4155	0.05458115824775492	NO	-
5709	ZINC01443429	1715	0.05457739389400689	NO	-
5710	ZINC02909329	2906	0.05444254711733004	NO	-
5711	ZINC04492831	5607	0.05440626582031467	NO	-
5712	ZINC04492831	5609	0.05430577848691386	NO	-
5713	ZINC01547317	1778	0.054159020285344035	NO	-
5714	ZINC03832347	87	0.05391835592030458	YES	14
5715	ZINC04364128	5418	0.05390721605831072	NO	-
5716	ZINC04364218	5419	0.05387899464370525	NO	-
5717	ZINC04268529	5332	0.05384544497986993	NO	-
5718	ZINC03859649	4591	0.053773384487484706	NO	-
5719	ZINC03832344	81	0.053749688162051876	YES	14
5720	ZINC04251656	5312	0.053649007188061745	NO	-
5721	ZINC03858859	4567	0.053638705947546376	NO	-
5722	ZINC04251656	5314	0.0536147381032894	NO	-
5723	ZINC04492831	5610	0.05360975841884302	NO	-
5724	ZINC04251656	5313	0.05359545336920096	NO	-
5725	ZINC03891021	4823	0.053401473582457365	NO	-
5726	ZINC01443428	1714	0.05339303888812706	NO	-
5727	ZINC04268529	5330	0.0533862502111583	NO	-
5728	ZINC04394848	5438	0.05326977732158408	NO	-
5729	ZINC04170036	5225	0.053242354736582294	NO	-
5730	ZINC00715683	291	0.053153172326673465	NO	-
5731	ZINC03350555	3409	0.05315106939420552	NO	-
5732	ZINC02380427	2234	0.05291596169142668	NO	-
5733	ZINC04500316	5624	0.052764643415582284	NO	-
5734	ZINC04492831	5611	0.05246053284199347	NO	-
5735	ZINC02454209	2321	0.05236259302544158	NO	-
5736	ZINC02370637	2225	0.05224022536492941	NO	-
5737	ZINC00977813	936	0.0521683458697163	NO	-
5738	ZINC00955937	905	0.05203190870438797	NO	-
5739	ZINC03579820	4005	0.051992639166380805	NO	-
5740	ZINC00799477	423	0.05196703685962598	NO	-
5741	ZINC04492831	5608	0.05175198210563902	NO	-
5742	ZINC03579835	4007	0.05172360712796748	NO	-
5743	ZINC02847515	2783	0.05167457363373149	NO	-
5744	ZINC03850577	4298	0.05166331910800537	NO	-
5745	ZINC03386785	3473	0.05137753558695262	NO	-
5746	ZINC01368353	1612	0.05137297016157026	NO	-
5747	ZINC02875679	2855	0.05107209142128486	NO	-
5748	ZINC04176480	5232	0.05089416181276121	NO	-
5749	ZINC03579836	4008	0.05080497790055125	NO	-
5750	ZINC03533780	3923	0.050791436103707295	NO	-
5751	ZINC00715132	289	0.05067856423710079	NO	-
5752	ZINC00715132	290	0.050678564236534475	NO	-
5753	ZINC03579821	4006	0.05059152557280769	NO	-
5754	ZINC02979026	2990	0.050494678197345814	NO	-
5755	ZINC02135533	2014	0.05026582111692666	NO	-
5756	ZINC03832356	85	0.05024841708905227	YES	14
5757	ZINC02794956	2702	0.04999316569386715	NO	-
5758	ZINC03018547	3003	0.04973785199490601	NO	-
5759	ZINC02209803	2083	0.04905598656343717	NO	-
5760	ZINC04465115	5504	0.048064438018006535	NO	-
5761	ZINC04332359	5403	0.047890955675116344	NO	-
5762	ZINC01124634	1240	0.047745290786878565	NO	-
5763	ZINC03579686	4001	0.04764011057425009	NO	-
5764	ZINC03579688	4002	0.04716646932315949	NO	-
5765	ZINC02186640	2044	0.04633320384428705	NO	-
5766	ZINC03853058	4366	0.045935715514736665	NO	-
5767	ZINC02194954	2051	0.04590942531158618	NO	-
5768	ZINC02327074	2188	0.04573875731168682	NO	-
5769	ZINC03850436	4293	0.045267207935931246	NO	-
5770	ZINC03664170	4210	0.04411306080443825	NO	-
5771	ZINC02797678	2707	0.043955327004852315	NO	-
5772	ZINC01584627	1782	0.04368603515080504	NO	-
5773	ZINC02797677	2706	0.04322423578326508	NO	-
5774	ZINC03832352	82	0.04212857745721765	YES	14
5775	ZINC03858331	4541	0.041202650567129386	NO	-
5776	ZINC03858332	4542	0.0411674690518517	NO	-
5777	ZINC00058174	51	0.03158137537130276	YES	8
