# Supplementary material for: 4D Flexible Atom-Pairs: An efficient probabilistic conformational space comparison for ligand-based virtual screening
Source: J Cheminform. 2011 Jul 6;3:23. doi: 10.1186/1758-2946-3-23 (PMC3156737; doi:10.1186/1758-2946-3-23)
Supplement: Additional file 1 — Archive of the 4D FAPOA result files. This is a Gzip compressed Tar archive containing the result files of the 4D FAPOA on the filtered DUD data sets. The result files are tab-separated plain text files including the following information: method name, active data set with size, cluster information and the distribution of the active molecules over the clusters, decoy data set with size, ratio active:decoy, AUC, awAUC, BEDROC scores for predefined alpha values as suggested by Truchon and Bayly [43], enrichment factors, relative enrichment factor [41], ROC enrichments, awROC enrichments at predefined false positive fractions, chemotype enrichment, ROC and awROC data points, and the ranking of each structure to compute other VS metrics. [file 1758-2946-3-23-S1.GZ › 4DFAPOA_thrombin_BW_ResultStatistic.dat]

###################################################################################################
# Screening Result File
# Method used: 4DFAPOA
> <Method_Name>
4DFAPOA
# Data set information
#	Query data set:	./thrombin/thrombin_query_CS_BW_300.0_T_GMM.sdf
#	Active data set: ./thrombin/thrombin_clustered_3D_MM_CS_BW_300.0_T_GMM.sdf with cluster information
#		Size: 23 molecules
#		Number of clusters: 13
#		Cluster Summery:
#			Cluster number	# molecules	% of actives
#			1		3		13.043
#			2		1		4.348
#			3		1		4.348
#			4		1		4.348
#			5		3		13.043
#			6		2		8.696
#			7		1		4.348
#			8		2		8.696
#			9		1		4.348
#			11		1		4.348
#			12		4		17.391
#			13		2		8.696
#			14		1		4.348
#	Decoy data set: ./thrombin/DUD_thrombin_decoys_ID_pass_MWPass_I_MM_CS_BW_300.0_T_GMM.sdf
#		Size: 1148 molecules
#	Ratio actives : decoys
#		1.0 : 49.913
> <AUC>
#	 ROC AUC
	0.4907211028632026
> <awAUC>
#	 ROC awAUC
	0.4907978200661127
> <BEDROC Scores>
#	Alpha Values	BEDROC Scores
	160.9	0.0894
	100.0	0.0771
	53.6	0.0716
	50.0	0.0716
	32.2	0.0744
	20.0	0.0827
	16.1	0.089
	10.0	0.1127
	8.0	0.131
> <Enrichment Factors>
#	Fraction dataset	Enrichment factor
	0.0010	0.0
	0.01	4.537549407114625
	0.02	2.1701323251417772
	0.05	1.7211394302848577
	0.1	0.8532144184318099
	0.2	0.6399108138238573
	0.25	0.8546754020250149
> <Relative enrichment factor>
#	Fraction dataset	Enrichment factor
	0.0010	0.0
	0.01	8.539709649871904
	0.02	4.3478260869565215
	0.05	8.695652173913043
	0.1	8.695652173913043
	0.2	13.043478260869565
	0.25	21.73913043478261
> <ROC Enrichments>
#	True decoy fraction	Enrichment
	0.1	0.0
	0.5	8.318840579710145
	1.0	4.159420289855072
	2.0	2.1701323251417772
	5.0	1.7211394302848575
	10.0	0.8680529300567108
> <awROC Enrichments>
#	Decoy fraction	Enrichment
	0.1	0.0
	0.5	7.358974358974359
	1.0	3.6794871794871793
	2.0	1.9197324414715722
	5.0	1.5225464190981433
	10.0	0.7678929765886289
> <Chemotype enrichment>
#	% data set	% active cluster
	0.0	0.0
	0.342	0.0
	0.342	7.692
	12.041	7.692
	12.041	15.385
	20.495	15.385
	20.495	23.077
	30.828	23.077
	30.828	30.769
	39.624	30.769
	39.624	38.462
	40.905	38.462
	40.905	46.154
	56.362	46.154
	56.362	53.846
	59.863	53.846
	59.863	61.538
	67.549	61.538
	67.549	69.231
	70.196	69.231
	70.196	76.923
	71.904	76.923
	71.904	84.615
	76.26	84.615
	76.26	92.308
	79.163	92.308
	79.163	100.0
	100.0	100.0
> <ROC curve data>
#	False positive rate	true positive rate
	0.0	0.0
	0.0	0.0
	0.0026	0.0
	0.0026	0.0435
	0.0331	0.0435
	0.0331	0.087
	0.1202	0.087
	0.1202	0.1304
	0.2056	0.1304
	0.2056	0.1739
	0.2317	0.1739
	0.2317	0.2174
	0.3092	0.2174
	0.3092	0.2609
	0.3815	0.2609
	0.3815	0.3043
	0.3972	0.3043
	0.3972	0.3478
	0.4094	0.3478
	0.4094	0.3913
	0.4338	0.3913
	0.4338	0.4348
	0.4817	0.4348
	0.4817	0.4783
	0.5645	0.4783
	0.5645	0.5217
	0.5706	0.5217
	0.5706	0.5652
	0.5984	0.5652
	0.5984	0.6087
	0.6394	0.6087
	0.6394	0.6522
	0.6751	0.6522
	0.6751	0.6957
	0.7012	0.6957
	0.7012	0.7391
	0.7178	0.7391
	0.7178	0.7826
	0.7613	0.7826
	0.7613	0.8261
	0.7901	0.8261
	0.7901	0.8696
	0.824	0.8696
	0.824	0.913
	0.9225	0.913
	0.9225	0.9565
	0.9425	0.9565
	0.9425	1.0
	1.0	1.0
> <awROC curve data>
#	False positive rate	true positive rate
	0.0	0.0
	0.0	0.0
	0.0026	0.0
	0.0026	0.0385
	0.0331	0.0385
	0.0331	0.0769
	0.1202	0.0769
	0.1202	0.1538
	0.2056	0.1538
	0.2056	0.1923
	0.2317	0.1923
	0.2317	0.2308
	0.3092	0.2308
	0.3092	0.25
	0.3815	0.25
	0.3815	0.2692
	0.3972	0.2692
	0.3972	0.3462
	0.4094	0.3462
	0.4094	0.4231
	0.4338	0.4231
	0.4338	0.4423
	0.4817	0.4423
	0.4817	0.4615
	0.5645	0.4615
	0.5645	0.4872
	0.5706	0.4872
	0.5706	0.5128
	0.5984	0.5128
	0.5984	0.5897
	0.6394	0.5897
	0.6394	0.6154
	0.6751	0.6154
	0.6751	0.641
	0.7012	0.641
	0.7012	0.7179
	0.7178	0.7179
	0.7178	0.7949
	0.7613	0.7949
	0.7613	0.8333
	0.7901	0.8333
	0.7901	0.9103
	0.824	0.9103
	0.824	0.9359
	0.9225	0.9359
	0.9225	0.9744
	0.9425	0.9744
	0.9425	1.0
	1.0	1.0
> <Screening Table>
# Rank	Mol name	Index in data set	Similarity 2 query	Active	Cluster number
1	ZINC02003637	258	0.1923245981280252	NO	-
2	ZINC03814069	754	0.17748904344840352	NO	-
3	ZINC03814069	753	0.17319005792361855	NO	-
4	ZINC03814029	22	0.16937829515039388	YES	13
5	ZINC01911468	249	0.16745526517334397	NO	-
6	ZINC03814030	752	0.16163035020446978	NO	-
7	ZINC02006923	260	0.14739925206793275	NO	-
8	ZINC03831757	810	0.13925859790344536	NO	-
9	ZINC03876064	873	0.12508606722837695	NO	-
10	ZINC02879212	395	0.12366918905645191	NO	-
11	ZINC03987229	992	0.12113427482842695	NO	-
12	ZINC03992806	1008	0.12029646043681769	NO	-
13	ZINC03987230	993	0.11925067665689298	NO	-
14	ZINC04641554	1147	0.11917919987610248	NO	-
15	ZINC01730680	219	0.11907031155277384	NO	-
16	ZINC03992807	1009	0.11862373561144951	NO	-
17	ZINC02905456	396	0.11860471589515141	NO	-
18	ZINC04522049	1123	0.11769582864176142	NO	-
19	ZINC04522083	1125	0.11687052953030727	NO	-
20	ZINC03543905	667	0.11576303394475375	NO	-
21	ZINC03992805	1007	0.1157318947580358	NO	-
22	ZINC00588657	17	0.11542622697801101	NO	-
23	ZINC00588657	18	0.1152985826559348	NO	-
24	ZINC03652389	715	0.11512373043335657	NO	-
25	ZINC03987226	991	0.11375532203908992	NO	-
26	ZINC02952188	403	0.11372250127540903	NO	-
27	ZINC00588652	12	0.11362485977300502	NO	-
28	ZINC03455006	598	0.1136166064812953	NO	-
29	ZINC00588652	13	0.11323274169615838	NO	-
30	ZINC03861792	851	0.11293812789154618	NO	-
31	ZINC04522081	1124	0.11283081437944392	NO	-
32	ZINC03339139	487	0.11215457379719668	NO	-
33	ZINC03842250	830	0.11163330846487315	NO	-
34	ZINC03992804	1006	0.11150484192942195	NO	-
35	ZINC02132535	277	0.11086240068357063	NO	-
36	ZINC03228424	437	0.11055700280637941	NO	-
37	ZINC03543220	666	0.11029893809366548	NO	-
38	ZINC01549763	209	0.10978662124152352	NO	-
39	ZINC03546144	670	0.10977011792019456	NO	-
40	ZINC03831937	21	0.10975600503395029	YES	13
41	ZINC03818131	764	0.10975597229212063	NO	-
42	ZINC03316985	470	0.10939958258501516	NO	-
43	ZINC03311922	468	0.10937151876274202	NO	-
44	ZINC02952339	404	0.10934619600750684	NO	-
45	ZINC02579074	322	0.10868011373776074	NO	-
46	ZINC00588653	14	0.1085916765582215	NO	-
47	ZINC03498192	619	0.10858464684237225	NO	-
48	ZINC03498191	618	0.1085832166917066	NO	-
49	ZINC01329693	168	0.10855907472362605	NO	-
50	ZINC00762682	66	0.10849398219798725	NO	-
51	ZINC00588651	11	0.10846885866820863	NO	-
52	ZINC00588653	15	0.10833520306784353	NO	-
53	ZINC00588653	16	0.10833520306784353	NO	-
54	ZINC01494539	1148	0.10823931129610626	NO	-
55	ZINC03993077	1012	0.10810056270585466	NO	-
56	ZINC04365375	1100	0.108027409691885	NO	-
57	ZINC02577038	320	0.10795778775062122	NO	-
58	ZINC03055699	426	0.107430206088024	NO	-
59	ZINC02932876	400	0.1072434615618948	NO	-
60	ZINC04522012	1122	0.10701199997076115	NO	-
61	ZINC03987224	990	0.10658313634301317	NO	-
62	ZINC03842252	831	0.1063657061256904	NO	-
63	ZINC03972980	958	0.10629328728607002	NO	-
64	ZINC04251516	1068	0.10621993476385912	NO	-
65	ZINC03228425	438	0.10610929047677833	NO	-
66	ZINC03993078	1013	0.10596041804335682	NO	-
67	ZINC03311842	466	0.10583892694800645	NO	-
68	ZINC04633604	1142	0.10555310569603328	NO	-
69	ZINC04522006	1121	0.10532012568014477	NO	-
70	ZINC03311920	467	0.10465065522974848	NO	-
71	ZINC03987076	988	0.10464617433997919	NO	-
72	ZINC00598462	28	0.10431250477626168	NO	-
73	ZINC04292881	1084	0.10385853497559822	NO	-
74	ZINC04520924	1119	0.10376236564250635	NO	-
75	ZINC03394173	528	0.10373272792807667	NO	-
76	ZINC03283735	455	0.10351729879985443	NO	-
77	ZINC03987077	989	0.10318729919985917	NO	-
78	ZINC03346598	500	0.1030198322964184	NO	-
79	ZINC04292881	1083	0.10266755299318629	NO	-
80	ZINC03220242	434	0.10249251812124911	NO	-
81	ZINC02205131	287	0.10244378871513853	NO	-
82	ZINC04521977	1120	0.10241918367842073	NO	-
83	ZINC00882604	107	0.10237741359824534	NO	-
84	ZINC04251516	1067	0.10231607038889419	NO	-
85	ZINC02522628	318	0.1022669182021772	NO	-
86	ZINC00768340	72	0.10221879583063348	NO	-
87	ZINC03870517	865	0.10196656130562648	NO	-
88	ZINC04344181	1094	0.101030263483101	NO	-
89	ZINC03323974	476	0.10075558576410226	NO	-
90	ZINC02067640	267	0.10051805575027463	NO	-
91	ZINC01076218	142	0.10021841422509999	NO	-
92	ZINC02929230	399	0.10005172200624246	NO	-
93	ZINC03344198	489	0.09995909714825961	NO	-
94	ZINC04621390	1139	0.0997737762745767	NO	-
95	ZINC03351756	504	0.09966639124140488	NO	-
96	ZINC00587922	10	0.09959698385820764	NO	-
97	ZINC01070157	139	0.09915778257967486	NO	-
98	ZINC02498325	314	0.09889363733190729	NO	-
99	ZINC03960400	935	0.09888737211443478	NO	-
100	ZINC00664381	50	0.09883981422113808	NO	-
101	ZINC04289438	1081	0.09876950931857949	NO	-
102	ZINC03426733	565	0.09870991193351913	NO	-
103	ZINC04251516	1069	0.09857967069067235	NO	-
104	ZINC01032591	129	0.09856671715994181	NO	-
105	ZINC03342650	488	0.09831961781566233	NO	-
106	ZINC04176343	1045	0.09821373634296367	NO	-
107	ZINC01549764	210	0.09820523307856398	NO	-
108	ZINC04292881	1085	0.09814979651590978	NO	-
109	ZINC03228982	439	0.09813232373646956	NO	-
110	ZINC00765072	71	0.09754241488628818	NO	-
111	ZINC03523791	643	0.09746574518881244	NO	-
112	ZINC03380634	519	0.0973625735596407	NO	-
113	ZINC03565718	680	0.09717990943989857	NO	-
114	ZINC03962871	943	0.09714791272662252	NO	-
115	ZINC01076216	141	0.09708731821145992	NO	-
116	ZINC03992723	1005	0.09703676844657827	NO	-
117	ZINC03394031	527	0.09701775945581242	NO	-
118	ZINC01834069	228	0.09690797418508372	NO	-
119	ZINC03523792	644	0.09672478884770673	NO	-
120	ZINC03960403	936	0.09666060406196744	NO	-
121	ZINC03992722	1004	0.09646379948949091	NO	-
122	ZINC04436647	1109	0.09633637467662716	NO	-
123	ZINC03398646	530	0.09632740998996919	NO	-
124	ZINC03511470	630	0.0960273697531434	NO	-
125	ZINC03854057	840	0.095933673526818	NO	-
126	ZINC02065595	265	0.0957823817011657	NO	-
127	ZINC02633386	339	0.09575328669667672	NO	-
128	ZINC00762664	65	0.09574100248372151	NO	-
129	ZINC00790107	81	0.09572622575805287	NO	-
130	ZINC03454950	597	0.09565325348524457	NO	-
131	ZINC02005805	259	0.09549757506066181	NO	-
132	ZINC03426167	562	0.09540153416519348	NO	-
133	ZINC04359876	1097	0.09525594217227974	NO	-
134	ZINC00606340	34	0.09518880339096165	NO	-
135	ZINC04627360	1141	0.09514777130039594	NO	-
136	ZINC03426727	563	0.09504339042630466	NO	-
137	ZINC02664498	359	0.09489960736201149	NO	-
138	ZINC04619443	1136	0.09480298383240368	NO	-
139	ZINC02218504	289	0.09467276641454463	NO	-
140	ZINC03303314	463	0.09446069411811914	NO	-
141	ZINC03834160	5	0.09412819068605936	YES	3
142	ZINC03565718	681	0.0940750018141792	NO	-
143	ZINC03448264	590	0.09405120760148991	NO	-
144	ZINC03062661	427	0.09400257253379844	NO	-
145	ZINC03368272	516	0.09388282949011613	NO	-
146	ZINC01076807	143	0.09377275308969463	NO	-
147	ZINC03804943	745	0.09357358282142135	NO	-
148	ZINC04142153	1042	0.09348743900855222	NO	-
149	ZINC03426730	564	0.09347890941359029	NO	-
150	ZINC03565718	679	0.09338239475942384	NO	-
151	ZINC03542845	665	0.0932961555769647	NO	-
152	ZINC03478218	611	0.09319305120673792	NO	-
153	ZINC03578096	699	0.09314756096094268	NO	-
154	ZINC03478222	612	0.09314341055929512	NO	-
155	ZINC03665811	717	0.09302886927974173	NO	-
156	ZINC03294945	460	0.09272510339089515	NO	-
157	ZINC03426735	566	0.09263899190402333	NO	-
158	ZINC03423181	560	0.09245374588894673	NO	-
159	ZINC00591804	20	0.09236359613492291	NO	-
160	ZINC03871672	866	0.09225779714717905	NO	-
161	ZINC02646948	348	0.09224913047190123	NO	-
162	ZINC01105650	155	0.09201143798399586	NO	-
163	ZINC00762750	68	0.09182873611107338	NO	-
164	ZINC03839227	816	0.09179685113521356	NO	-
165	ZINC03427467	567	0.09177556693887357	NO	-
166	ZINC01287244	167	0.09149650419265234	NO	-
167	ZINC03599114	707	0.09135221743653685	NO	-
168	ZINC04355470	1095	0.09133968335105774	NO	-
169	ZINC03968719	950	0.09127203341248917	NO	-
170	ZINC02655497	353	0.09123017539892884	NO	-
171	ZINC01032434	128	0.09105970024001322	NO	-
172	ZINC03438219	576	0.09104026833022516	NO	-
173	ZINC02658358	358	0.09084429345290622	NO	-
174	ZINC03423188	561	0.09084407914077713	NO	-
175	ZINC03440357	583	0.09066463376549955	NO	-
176	ZINC03954971	928	0.09060395086762109	NO	-
177	ZINC03248998	448	0.09054743171208413	NO	-
178	ZINC03356245	506	0.09038265903005044	NO	-
179	ZINC01125230	159	0.09036703088371842	NO	-
180	ZINC03406200	535	0.09033720795645839	NO	-
181	ZINC03563354	678	0.0902143508614638	NO	-
182	ZINC03810719	751	0.09019581253403167	NO	-
183	ZINC03582941	701	0.09018225381052489	NO	-
184	ZINC00583807	6	0.09007995413800124	NO	-
185	ZINC03334302	484	0.09001581860386475	NO	-
186	ZINC01287230	166	0.08987558147791971	NO	-
187	ZINC03406198	534	0.08984074502640263	NO	-
188	ZINC02971755	413	0.08976989524115948	NO	-
189	ZINC01072727	140	0.08975287775693756	NO	-
190	ZINC03976197	965	0.08965510010108553	NO	-
191	ZINC02631862	337	0.08961272608148112	NO	-
192	ZINC04077627	1037	0.08954459172468078	NO	-
193	ZINC02065596	266	0.08949866672352551	NO	-
194	ZINC04529203	1128	0.08946761262829799	NO	-
195	ZINC04287479	1079	0.08945093318781387	NO	-
196	ZINC02633006	338	0.08937278635512405	NO	-
197	ZINC02202482	284	0.08934204760099482	NO	-
198	ZINC03394221	529	0.0893229983051137	NO	-
199	ZINC03529582	653	0.08927596379164351	NO	-
200	ZINC03394025	526	0.08922506975049996	NO	-
201	ZINC03858965	848	0.08915780748472613	NO	-
202	ZINC03436650	575	0.08915613189521539	NO	-
203	ZINC03973000	959	0.08893038405804632	NO	-
204	ZINC03852944	834	0.08883526709282774	NO	-
205	ZINC03584153	702	0.08874910574271636	NO	-
206	ZINC03975545	964	0.08859665722348446	NO	-
207	ZINC01341242	169	0.08853894445733602	NO	-
208	ZINC03393639	525	0.08851324193869961	NO	-
209	ZINC02971767	414	0.088477186299643	NO	-
210	ZINC03235139	443	0.08844122592413751	NO	-
211	ZINC02498531	315	0.08843738637224802	NO	-
212	ZINC03527823	647	0.08808276734412927	NO	-
213	ZINC03387210	521	0.0879862738963485	NO	-
214	ZINC01357939	171	0.08761471675544742	NO	-
215	ZINC02618307	326	0.0876024730967322	NO	-
216	ZINC02639801	343	0.08757620811794774	NO	-
217	ZINC04362379	1099	0.08754073069390889	NO	-
218	ZINC03405968	533	0.08744667787561915	NO	-
219	ZINC03288693	457	0.0873839163608677	NO	-
220	ZINC03954969	927	0.08731781993180854	NO	-
221	ZINC00734196	58	0.0872889348901123	NO	-
222	ZINC03974958	963	0.0872586734486139	NO	-
223	ZINC02971750	412	0.087151126496676	NO	-
224	ZINC04493238	1117	0.08703726950909207	NO	-
225	ZINC03528813	650	0.0870136478203855	NO	-
226	ZINC03351333	502	0.0870072811570888	NO	-
227	ZINC03427469	568	0.08700398519814148	NO	-
228	ZINC03867259	853	0.08693188641500571	NO	-
229	ZINC04236547	1060	0.08688397419930967	NO	-
230	ZINC03511460	629	0.08665144553617692	NO	-
231	ZINC01358042	173	0.08655417979246674	NO	-
232	ZINC04493238	1118	0.0864927728060007	NO	-
233	ZINC02968057	411	0.086464378463263	NO	-
234	ZINC01088688	147	0.08640093435298604	NO	-
235	ZINC03923763	890	0.08618175973344906	NO	-
236	ZINC03351334	503	0.0861067578002399	NO	-
237	ZINC03430569	570	0.08604870500034033	NO	-
238	ZINC03976355	967	0.08587822587526678	NO	-
239	ZINC03344415	495	0.08579147523038563	NO	-
240	ZINC03834145	13	0.08577172870080534	YES	8
241	ZINC03514404	633	0.08570424798265792	NO	-
242	ZINC03344208	490	0.08558757160964449	NO	-
243	ZINC03867649	855	0.0855671842478105	NO	-
244	ZINC03588045	706	0.08532017586225983	NO	-
245	ZINC00761997	64	0.08531445800749207	NO	-
246	ZINC03393630	523	0.08520029299174856	NO	-
247	ZINC04259235	1074	0.08518903420397118	NO	-
248	ZINC04317310	1092	0.08518090126439137	NO	-
249	ZINC02624651	330	0.08511871127846243	NO	-
250	ZINC04382511	1104	0.08506554565103756	NO	-
251	ZINC04260309	1076	0.08499732151480753	NO	-
252	ZINC01062173	135	0.08496893336041214	NO	-
253	ZINC03963064	946	0.08475766693779961	NO	-
254	ZINC02952053	402	0.08468908489330777	NO	-
255	ZINC00665952	51	0.08458651042527247	NO	-
256	ZINC03838674	813	0.0845398057488994	NO	-
257	ZINC00978047	123	0.08447496098258168	NO	-
258	ZINC03928140	897	0.08444388857928535	NO	-
259	ZINC03983041	978	0.08440507749842276	NO	-
260	ZINC00791279	82	0.08438456235254332	NO	-
261	ZINC03822958	806	0.08429740826839967	NO	-
262	ZINC03325703	481	0.08429559550847388	NO	-
263	ZINC04382511	1105	0.08417657546765324	NO	-
264	ZINC02624651	331	0.0841205227164625	NO	-
265	ZINC03269986	453	0.08402087526270037	NO	-
266	ZINC02635751	341	0.08399319225565419	NO	-
267	ZINC04634092	1144	0.08396394701223811	NO	-
268	ZINC00606342	35	0.08393913308592078	NO	-
269	ZINC03441460	584	0.08386510351611937	NO	-
270	ZINC03977487	974	0.08371030275534896	NO	-
271	ZINC03834137	14	0.08370152220333425	YES	8
272	ZINC03933538	904	0.08369471663677126	NO	-
273	ZINC03513872	631	0.08368857748507877	NO	-
274	ZINC02656850	355	0.08366023960547501	NO	-
275	ZINC00769689	73	0.0836429937399106	NO	-
276	ZINC04221337	1049	0.08362712123192942	NO	-
277	ZINC04382511	1103	0.08357121052890296	NO	-
278	ZINC00606347	36	0.08356669985852586	NO	-
279	ZINC03528802	649	0.08356652311141903	NO	-
280	ZINC03451729	595	0.0835422935719153	NO	-
281	ZINC00839637	102	0.08353318304931973	NO	-
282	ZINC04061024	1036	0.08350489155119373	NO	-
283	ZINC00592844	21	0.0835029463002544	NO	-
284	ZINC03506600	625	0.08349575969002182	NO	-
285	ZINC03560448	677	0.08347469561598847	NO	-
286	ZINC03801311	740	0.08337793037908126	NO	-
287	ZINC03516793	634	0.083187874031114	NO	-
288	ZINC03494959	616	0.08309307375653738	NO	-
289	ZINC04486795	1115	0.0830750481657986	NO	-
290	ZINC03531210	657	0.08306717012813199	NO	-
291	ZINC02311532	298	0.0830248675685165	NO	-
292	ZINC04003611	1016	0.08298990376581561	NO	-
293	ZINC04292887	1087	0.0829421413844702	NO	-
294	ZINC00779494	74	0.0829196263227231	NO	-
295	ZINC02047746	264	0.08288850004153642	NO	-
296	ZINC00802366	86	0.0828525950712729	NO	-
297	ZINC03532106	658	0.08282239221828096	NO	-
298	ZINC02940728	401	0.08274608240032172	NO	-
299	ZINC00764212	70	0.08272349181048239	NO	-
300	ZINC03962399	941	0.08271302832038044	NO	-
301	ZINC02656851	356	0.08270200726882075	NO	-
302	ZINC00783922	76	0.08266964239944401	NO	-
303	ZINC01922779	255	0.08258737274712047	NO	-
304	ZINC03228417	436	0.08254638129612754	NO	-
305	ZINC02630564	335	0.0825279466965471	NO	-
306	ZINC03510040	627	0.08250832595314475	NO	-
307	ZINC04292887	1086	0.08245894930107568	NO	-
308	ZINC02652287	351	0.08242054401792775	NO	-
309	ZINC03325420	479	0.08233819854066522	NO	-
310	ZINC00638729	41	0.0823124617950142	NO	-
311	ZINC02877075	387	0.08223861648260275	NO	-
312	ZINC02877075	388	0.08223861648260275	NO	-
313	ZINC03325417	478	0.08223827977371319	NO	-
314	ZINC00784896	77	0.08222857548610867	NO	-
315	ZINC03858677	847	0.0821434945489054	NO	-
316	ZINC00789971	80	0.08206701322791768	NO	-
317	ZINC03972799	957	0.08206416772905552	NO	-
318	ZINC01062174	136	0.08204577298236819	NO	-
319	ZINC03511243	628	0.08202389275984683	NO	-
320	ZINC03652236	714	0.08200519908989348	NO	-
321	ZINC03323428	475	0.08194816433546752	NO	-
322	ZINC03791681	733	0.08191934031516225	NO	-
323	ZINC02688993	363	0.08191383339739187	NO	-
324	ZINC02516126	316	0.08186709042792575	NO	-
325	ZINC03801308	739	0.08184686325126769	NO	-
326	ZINC03405782	531	0.08184498547034957	NO	-
327	ZINC04093245	1041	0.0818161621000551	NO	-
328	ZINC04469245	1113	0.08181033617951554	NO	-
329	ZINC03867259	852	0.08178878122086837	NO	-
330	ZINC02652344	352	0.08173144710026747	NO	-
331	ZINC03670313	718	0.08157603408347783	NO	-
332	ZINC03867537	854	0.0815617559554789	NO	-
333	ZINC04222194	1051	0.08149311220529731	NO	-
334	ZINC03465608	606	0.08146194531517749	NO	-
335	ZINC03859051	850	0.08142552503798943	NO	-
336	ZINC03514385	632	0.08137908951123715	NO	-
337	ZINC04414120	1107	0.08134456090087788	NO	-
338	ZINC03960397	934	0.08133226538487875	NO	-
339	ZINC03791571	732	0.08132081211108776	NO	-
340	ZINC03931773	900	0.08129707858093442	NO	-
341	ZINC02645276	344	0.0812014903105567	NO	-
342	ZINC01903572	244	0.08113595864937077	NO	-
343	ZINC02959435	408	0.08111894730390512	NO	-
344	ZINC03529023	652	0.08107160814053539	NO	-
345	ZINC03890173	882	0.08095066645118223	NO	-
346	ZINC03325415	477	0.08089611001135201	NO	-
347	ZINC01427023	176	0.08086004431140302	NO	-
348	ZINC02311531	297	0.08080352691886553	NO	-
349	ZINC03449264	592	0.0807825337820732	NO	-
350	ZINC04257394	1073	0.08066035169782375	NO	-
351	ZINC03939674	917	0.08063746130629203	NO	-
352	ZINC03325422	480	0.08061343331003533	NO	-
353	ZINC03804979	746	0.08057138860807989	NO	-
354	ZINC02646415	347	0.08049358634997765	NO	-
355	ZINC03534491	660	0.08036577505399092	NO	-
356	ZINC02959434	407	0.0803625278176595	NO	-
357	ZINC04490377	1116	0.08035273752097713	NO	-
358	ZINC02927418	398	0.08032213177436034	NO	-
359	ZINC00978047	122	0.08029402584941135	NO	-
360	ZINC02578005	321	0.08027640174463896	NO	-
361	ZINC03834156	18	0.08024709214409995	YES	12
362	ZINC04093140	1040	0.08024484172845661	NO	-
363	ZINC03993237	1014	0.08021282230906177	NO	-
364	ZINC01427023	175	0.08020425261708472	NO	-
365	ZINC03506607	626	0.08019917260836301	NO	-
366	ZINC04464393	1110	0.08007107253292294	NO	-
367	ZINC02382511	304	0.08004710070561917	NO	-
368	ZINC01539417	192	0.08004549421936817	NO	-
369	ZINC04235617	1058	0.07997232923350277	NO	-
370	ZINC03982916	977	0.07995986542789209	NO	-
371	ZINC04222193	1050	0.07994004637574356	NO	-
372	ZINC03853851	838	0.07993936918081698	NO	-
373	ZINC03931773	901	0.07992449271691875	NO	-
374	ZINC03931773	902	0.07992449271691875	NO	-
375	ZINC03285802	456	0.0799157573314413	NO	-
376	ZINC03977131	971	0.07988297957874783	NO	-
377	ZINC03977175	972	0.07987049872856639	NO	-
378	ZINC03257119	449	0.07973122454884224	NO	-
379	ZINC03973004	960	0.07971520750367134	NO	-
380	ZINC03944062	922	0.07970475661062282	NO	-
381	ZINC03088497	429	0.07964572255005173	NO	-
382	ZINC03393634	524	0.07957592285001903	NO	-
383	ZINC04257378	1072	0.07948429272984286	NO	-
384	ZINC01885948	235	0.079477355701443	NO	-
385	ZINC03783258	729	0.07939007959587821	NO	-
386	ZINC03963065	947	0.07934403506129256	NO	-
387	ZINC03928139	896	0.07933197870625924	NO	-
388	ZINC00761819	61	0.07931726688028767	NO	-
389	ZINC03226420	435	0.07927779493030059	NO	-
390	ZINC02877076	390	0.07925043149265029	NO	-
391	ZINC02877076	391	0.07925043149265029	NO	-
392	ZINC03319105	471	0.07919289721485158	NO	-
393	ZINC03530179	654	0.07918047654619219	NO	-
394	ZINC02631861	336	0.07914720673649861	NO	-
395	ZINC02624651	332	0.07912674121463459	NO	-
396	ZINC00961425	113	0.07907313565522853	NO	-
397	ZINC03820640	800	0.07906615094990048	NO	-
398	ZINC04092545	1039	0.07905589248230657	NO	-
399	ZINC03933545	905	0.07901040198842675	NO	-
400	ZINC00762710	67	0.07889510034630381	NO	-
401	ZINC02726283	373	0.07882969499856707	NO	-
402	ZINC04415803	1108	0.07880879343723288	NO	-
403	ZINC02651203	350	0.07875360920966319	NO	-
404	ZINC01548106	204	0.07872350917331558	NO	-
405	ZINC03522035	641	0.07871142260260289	NO	-
406	ZINC03817899	762	0.07867777725504634	NO	-
407	ZINC03818733	772	0.0786566202766741	NO	-
408	ZINC02645279	345	0.07864703865664102	NO	-
409	ZINC02877075	386	0.0785777816218423	NO	-
410	ZINC03829686	809	0.07855855246460493	NO	-
411	ZINC01141349	160	0.0785353301704328	NO	-
412	ZINC03854333	841	0.0784866669727664	NO	-
413	ZINC03789716	731	0.07846312908695985	NO	-
414	ZINC02629487	334	0.07846245484137558	NO	-
415	ZINC02646254	346	0.07837425394941039	NO	-
416	ZINC03566925	683	0.07833613544353302	NO	-
417	ZINC00679320	53	0.07831641042104252	NO	-
418	ZINC04619145	1132	0.07828129253637252	NO	-
419	ZINC03522036	642	0.07827972964453281	NO	-
420	ZINC03800699	738	0.07820396447638778	NO	-
421	ZINC01538457	191	0.07816127022294114	NO	-
422	ZINC01909612	248	0.07815230528541062	NO	-
423	ZINC03478141	608	0.07805282956208996	NO	-
424	ZINC03430671	572	0.07796521091688609	NO	-
425	ZINC02987967	417	0.07791654046346635	NO	-
426	ZINC00761797	60	0.07789468551675681	NO	-
427	ZINC03356249	507	0.07788114777041316	NO	-
428	ZINC03808433	747	0.0778538566441383	NO	-
429	ZINC03819389	786	0.07784627058388019	NO	-
430	ZINC03859006	849	0.07783275487177246	NO	-
431	ZINC04468426	1112	0.07783275487177246	NO	-
432	ZINC03571166	687	0.07782366308873558	NO	-
433	ZINC03626148	711	0.07780067080727113	NO	-
434	ZINC03803727	743	0.0777661238937877	NO	-
435	ZINC03322733	474	0.07768836319874449	NO	-
436	ZINC03818733	771	0.07768826912708639	NO	-
437	ZINC03976339	966	0.07764158407405186	NO	-
438	ZINC03854536	843	0.07761551950755971	NO	-
439	ZINC03566923	682	0.07756661543589806	NO	-
440	ZINC04202240	1047	0.07754288109307463	NO	-
441	ZINC03237266	445	0.07748446932797376	NO	-
442	ZINC04619225	1134	0.07746618564658289	NO	-
443	ZINC03446998	589	0.07735437597534751	NO	-
444	ZINC00642947	43	0.07731399475426884	NO	-
445	ZINC02047416	19	0.07728462515553312	YES	12
446	ZINC02877078	392	0.07727176422341177	NO	-
447	ZINC04292887	1088	0.07726088825029517	NO	-
448	ZINC00587755	9	0.07724149342087569	NO	-
449	ZINC03435828	574	0.07721048218562133	NO	-
450	ZINC02726431	374	0.07718146900394943	NO	-
451	ZINC03409168	554	0.07712885422163702	NO	-
452	ZINC00797348	85	0.07708646620207343	NO	-
453	ZINC03769809	726	0.07700947927256561	NO	-
454	ZINC03954972	929	0.07695866465610282	NO	-
455	ZINC03430668	571	0.07691226542044866	NO	-
456	ZINC03525889	646	0.07690883494926043	NO	-
457	ZINC03584472	703	0.07684140109217762	NO	-
458	ZINC03969679	952	0.07677019590742926	NO	-
459	ZINC03820792	801	0.07672079865478078	NO	-
460	ZINC03874450	872	0.076608829565018	NO	-
461	ZINC00962055	114	0.07660821075559061	NO	-
462	ZINC03818733	773	0.07660095199082523	NO	-
463	ZINC03963063	945	0.07660054773172198	NO	-
464	ZINC03834114	12	0.07658328288285758	YES	7
465	ZINC03868253	862	0.0765740240191918	NO	-
466	ZINC03803727	744	0.07657202149557163	NO	-
467	ZINC03521666	635	0.07649961130752256	NO	-
468	ZINC04619282	1135	0.07649528459898756	NO	-
469	ZINC02616929	325	0.07648978462271347	NO	-
470	ZINC01027677	125	0.07645193320060761	NO	-
471	ZINC01268395	165	0.07644765611910095	NO	-
472	ZINC03449894	593	0.07640996594118037	NO	-
473	ZINC01081705	146	0.07626136751467187	NO	-
474	ZINC03987016	985	0.07623178829780837	NO	-
475	ZINC03409008	553	0.0761635861336885	NO	-
476	ZINC01117954	157	0.07606173870223118	NO	-
477	ZINC03257121	450	0.07605257540301588	NO	-
478	ZINC00593014	22	0.07600062735844544	NO	-
479	ZINC03834148	15	0.07591735009907949	YES	9
480	ZINC00837459	101	0.07583990068606283	NO	-
481	ZINC01958348	256	0.07582358188870429	NO	-
482	ZINC03799456	737	0.075819158608582	NO	-
483	ZINC03457571	601	0.0758176738413243	NO	-
484	ZINC03542338	664	0.07580615777986106	NO	-
485	ZINC03304391	464	0.07575398707242872	NO	-
486	ZINC01548103	203	0.07572765492140471	NO	-
487	ZINC04252070	1071	0.07570796437510346	NO	-
488	ZINC03386881	520	0.07566836744103972	NO	-
489	ZINC04633621	1143	0.07565711722098663	NO	-
490	ZINC01551243	212	0.0756408659782203	NO	-
491	ZINC03987019	986	0.07558950945604397	NO	-
492	ZINC03808436	748	0.07546220833196664	NO	-
493	ZINC04621392	1140	0.07545334808767197	NO	-
494	ZINC04092468	1038	0.07542604691006652	NO	-
495	ZINC03933732	906	0.07536822925392064	NO	-
496	ZINC03446996	588	0.07536484377924763	NO	-
497	ZINC03775827	727	0.0753635484612955	NO	-
498	ZINC03500143	620	0.07526159906203268	NO	-
499	ZINC03336511	486	0.07519261030915583	NO	-
500	ZINC00593482	24	0.07516144579417103	NO	-
501	ZINC01220649	161	0.07515122221412479	NO	-
502	ZINC01874619	230	0.07514476702696232	NO	-
503	ZINC03889655	878	0.07512586559509558	NO	-
504	ZINC03430551	569	0.0749414900121907	NO	-
505	ZINC00802417	89	0.0748767936288373	NO	-
506	ZINC02965272	410	0.07487606152061813	NO	-
507	ZINC00870312	105	0.07477615380640054	NO	-
508	ZINC03834112	17	0.07474768758812603	YES	12
509	ZINC02877078	393	0.07473457677600637	NO	-
510	ZINC02877078	394	0.07473457677600637	NO	-
511	ZINC03368307	517	0.07472189736863054	NO	-
512	ZINC02965271	409	0.07471815531776146	NO	-
513	ZINC03628745	712	0.07467352754146571	NO	-
514	ZINC02856792	381	0.07462260798055181	NO	-
515	ZINC00983563	124	0.07455916466270361	NO	-
516	ZINC01911614	253	0.07449756641621749	NO	-
517	ZINC00662594	49	0.07449388674945143	NO	-
518	ZINC03468348	607	0.0744782715415704	NO	-
519	ZINC02127290	270	0.07446744648677084	NO	-
520	ZINC03355253	505	0.07440535983052633	NO	-
521	ZINC03868275	864	0.07439308334755179	NO	-
522	ZINC03368238	514	0.07436850953536432	NO	-
523	ZINC02927410	397	0.07433551110905043	NO	-
524	ZINC00802375	87	0.07417509928322115	NO	-
525	ZINC03261526	451	0.07414423771851493	NO	-
526	ZINC03856058	845	0.07411460398994067	NO	-
527	ZINC02686834	360	0.0740801894308388	NO	-
528	ZINC02693697	364	0.07401598993797907	NO	-
529	ZINC04465030	1111	0.07389911124571301	NO	-
530	ZINC04620341	1138	0.07387604964915906	NO	-
531	ZINC02657928	357	0.07382868235818742	NO	-
532	ZINC04259715	1075	0.07381316953156328	NO	-
533	ZINC03941637	919	0.07374972956044756	NO	-
534	ZINC03810496	750	0.07365858495763587	NO	-
535	ZINC00594557	26	0.07358249043187938	NO	-
536	ZINC04373695	1102	0.07353761781444754	NO	-
537	ZINC00754527	59	0.0735302196280254	NO	-
538	ZINC01920501	254	0.073521616645176	NO	-
539	ZINC00802381	88	0.07342942554883534	NO	-
540	ZINC03819918	788	0.07336518272912236	NO	-
541	ZINC03819918	787	0.07332826042149883	NO	-
542	ZINC04293178	1091	0.07331746726626961	NO	-
543	ZINC03993045	1011	0.0732843581679681	NO	-
544	ZINC03987013	983	0.07326737324646697	NO	-
545	ZINC01548416	206	0.07326724669779099	NO	-
546	ZINC00719055	57	0.07315941415895144	NO	-
547	ZINC03820616	799	0.07315504613228031	NO	-
548	ZINC01027686	126	0.07315237393007408	NO	-
549	ZINC01095751	153	0.07312305168816663	NO	-
550	ZINC03867942	857	0.07309698416375368	NO	-
551	ZINC04414060	1106	0.07308494759827855	NO	-
552	ZINC03853850	837	0.07307610642440233	NO	-
553	ZINC00647538	45	0.07300567050641399	NO	-
554	ZINC00591141	19	0.07297495777963675	NO	-
555	ZINC02877076	389	0.07292835362580843	NO	-
556	ZINC03453446	596	0.07286285651783773	NO	-
557	ZINC04522150	1127	0.07285980042925522	NO	-
558	ZINC01545093	201	0.07272981430837341	NO	-
559	ZINC01070035	138	0.07272531942417428	NO	-
560	ZINC03496595	617	0.07269021176601158	NO	-
561	ZINC03775827	728	0.07265320113051106	NO	-
562	ZINC00818706	97	0.07264066791031885	NO	-
563	ZINC03567087	684	0.0726382251334693	NO	-
564	ZINC03834126	20	0.07262921084640155	YES	12
565	ZINC03868275	863	0.07259605590910762	NO	-
566	ZINC01033576	130	0.07255244548246172	NO	-
567	ZINC04261003	1078	0.07254616242065104	NO	-
568	ZINC03850343	833	0.07252745035393367	NO	-
569	ZINC01856560	229	0.07251176350540582	NO	-
570	ZINC03992943	1010	0.07249783940285137	NO	-
571	ZINC02754468	375	0.07248745586240228	NO	-
572	ZINC03962388	939	0.07237215961081798	NO	-
573	ZINC01725707	217	0.07234195422244934	NO	-
574	ZINC01512777	187	0.07231531708264663	NO	-
575	ZINC00718797	56	0.0722958767301721	NO	-
576	ZINC02152614	278	0.07228613985671495	NO	-
577	ZINC03923949	894	0.07215052918298533	NO	-
578	ZINC00601247	32	0.07214815736091766	NO	-
579	ZINC03659281	716	0.07202429583446476	NO	-
580	ZINC02124510	269	0.07201148777077342	NO	-
581	ZINC04619469	1137	0.07199477939631557	NO	-
582	ZINC00593369	23	0.071963549326594	NO	-
583	ZINC04004053	1019	0.07191840040484691	NO	-
584	ZINC02422125	311	0.07189831442447923	NO	-
585	ZINC03600291	708	0.07184323718016408	NO	-
586	ZINC03411412	555	0.07173157729728637	NO	-
587	ZINC00818706	96	0.07172362871531912	NO	-
588	ZINC03959484	933	0.07171630376147907	NO	-
589	ZINC01099430	154	0.0716926759520679	NO	-
590	ZINC03867942	858	0.07160128713495835	NO	-
591	ZINC01750301	222	0.07154000838731639	NO	-
592	ZINC03240300	446	0.07152890921344592	NO	-
593	ZINC03419467	557	0.07149891948151955	NO	-
594	ZINC01882073	234	0.07146136912137477	NO	-
595	ZINC01446412	178	0.07141797866553556	NO	-
596	ZINC03438910	577	0.0713863862926906	NO	-
597	ZINC04248905	1066	0.07131584113786436	NO	-
598	ZINC01027697	127	0.07130878790671295	NO	-
599	ZINC03826112	808	0.07122853044049193	NO	-
600	ZINC01357981	172	0.07120805043821335	NO	-
601	ZINC01535967	189	0.07115138276443037	NO	-
602	ZINC03493452	614	0.07113677385751185	NO	-
603	ZINC02622853	328	0.0710942910882137	NO	-
604	ZINC03346588	499	0.07109380239455519	NO	-
605	ZINC04287505	1080	0.07107564778111639	NO	-
606	ZINC00761963	62	0.071025549249932	NO	-
607	ZINC03923948	893	0.07099365081770015	NO	-
608	ZINC03889290	874	0.07092822402915892	NO	-
609	ZINC03633165	713	0.07092253266746791	NO	-
610	ZINC03840121	817	0.07091698438289312	NO	-
611	ZINC04529429	1129	0.07081602970339451	NO	-
612	ZINC03234799	442	0.07081434245179676	NO	-
613	ZINC04293178	1089	0.07078010618087219	NO	-
614	ZINC03891130	887	0.07071960537689717	NO	-
615	ZINC03842255	832	0.070705069484996	NO	-
616	ZINC03891131	888	0.0706744176031105	NO	-
617	ZINC01893378	237	0.07066775031802855	NO	-
618	ZINC03928143	898	0.07061971585258138	NO	-
619	ZINC03670354	722	0.07061127453850853	NO	-
620	ZINC03871842	867	0.07050464351069721	NO	-
621	ZINC02958979	405	0.07050430175916456	NO	-
622	ZINC03408854	551	0.07049591046673746	NO	-
623	ZINC00576565	2	0.07047714117265555	NO	-
624	ZINC03522031	640	0.0704370806998681	NO	-
625	ZINC02622853	329	0.0703763951948759	NO	-
626	ZINC00817636	93	0.07035741889084678	NO	-
627	ZINC00639736	42	0.07034072155947396	NO	-
628	ZINC03940996	918	0.07033956569960532	NO	-
629	ZINC00842631	103	0.07033899441530006	NO	-
630	ZINC03625422	710	0.07033341149106526	NO	-
631	ZINC00921356	111	0.07028391887411667	NO	-
632	ZINC04222240	1052	0.07023712137661647	NO	-
633	ZINC03538146	663	0.07021216829360663	NO	-
634	ZINC03533643	659	0.07020657304421521	NO	-
635	ZINC03840253	827	0.07011917347536217	NO	-
636	ZINC01536785	190	0.07008866261818272	NO	-
637	ZINC04049447	1034	0.07006699915833853	NO	-
638	ZINC03493455	615	0.07006405948621382	NO	-
639	ZINC01081704	145	0.07004273662214015	NO	-
640	ZINC03968597	949	0.06999570663118475	NO	-
641	ZINC03368360	518	0.06995148074581077	NO	-
642	ZINC00817636	95	0.06993502664201778	NO	-
643	ZINC03802013	742	0.06992926081164116	NO	-
644	ZINC03412053	556	0.06981866738958577	NO	-
645	ZINC03817205	757	0.06977811772359413	NO	-
646	ZINC02622853	327	0.06977122976720353	NO	-
647	ZINC03817914	763	0.06977061301725215	NO	-
648	ZINC03456263	600	0.06976361736351042	NO	-
649	ZINC03045199	422	0.06975899263692897	NO	-
650	ZINC02520769	317	0.06972311773516505	NO	-
651	ZINC01432845	177	0.06959118362784081	NO	-
652	ZINC02202833	286	0.06958690376589374	NO	-
653	ZINC03577404	698	0.06952717430185396	NO	-
654	ZINC01882072	233	0.06952272713374939	NO	-
655	ZINC04522097	1126	0.0694964478603655	NO	-
656	ZINC02958981	406	0.06947132587508696	NO	-
657	ZINC03818900	777	0.06934805599537466	NO	-
658	ZINC03022164	419	0.06930735182233343	NO	-
659	ZINC02393449	305	0.06928841838906517	NO	-
660	ZINC03834109	8	0.06928619125747992	YES	5
661	ZINC00587735	8	0.0692739973125466	NO	-
662	ZINC04004053	1017	0.06922984756030338	NO	-
663	ZINC03521801	639	0.06921681271671765	NO	-
664	ZINC01485758	183	0.06921252730558072	NO	-
665	ZINC01958352	257	0.0691859722447897	NO	-
666	ZINC03670390	724	0.06916099785217947	NO	-
667	ZINC00654048	46	0.06915046083567927	NO	-
668	ZINC04617940	7	0.06910448874176695	YES	5
669	ZINC04248905	1064	0.06907038261519195	NO	-
670	ZINC03670389	723	0.06905341452685212	NO	-
671	ZINC03840253	828	0.0690359300451648	NO	-
672	ZINC03439650	582	0.0690181524073688	NO	-
673	ZINC03987015	984	0.06901051860176335	NO	-
674	ZINC00921358	112	0.06889068435050193	NO	-
675	ZINC03925798	895	0.06886847503941063	NO	-
676	ZINC03438914	578	0.06885619992361021	NO	-
677	ZINC03293722	458	0.06883866367284693	NO	-
678	ZINC04370963	1101	0.06878197813279809	NO	-
679	ZINC04293178	1090	0.06876546153872713	NO	-
680	ZINC03455080	599	0.0686926504547401	NO	-
681	ZINC03545699	669	0.06869247834799104	NO	-
682	ZINC01893376	236	0.06863856705311537	NO	-
683	ZINC03045656	423	0.06854326252808493	NO	-
684	ZINC01512780	188	0.0685215908022397	NO	-
685	ZINC03045656	424	0.06848981458281533	NO	-
686	ZINC04334201	1093	0.06847148186035941	NO	-
687	ZINC02635026	340	0.06846285610109254	NO	-
688	ZINC03441515	585	0.06843175306236098	NO	-
689	ZINC03766467	725	0.06843021896380316	NO	-
690	ZINC04004053	1018	0.0684179396214657	NO	-
691	ZINC03330033	482	0.06838981647206584	NO	-
692	ZINC03670346	721	0.0683748936564137	NO	-
693	ZINC00785524	78	0.06836133382935407	NO	-
694	ZINC03670344	719	0.06829876380615219	NO	-
695	ZINC00699371	55	0.06827997361601489	NO	-
696	ZINC03573765	690	0.0682763481891299	NO	-
697	ZINC01546249	202	0.06827200071211884	NO	-
698	ZINC01510402	186	0.0682300145749758	NO	-
699	ZINC04156041	1044	0.06819120675432741	NO	-
700	ZINC03230138	440	0.06810019946760205	NO	-
701	ZINC03834115	16	0.06800589456349042	YES	11
702	ZINC01909079	246	0.06800199282414499	NO	-
703	ZINC00975901	120	0.06795252926806279	NO	-
704	ZINC03356489	508	0.067950552067343	NO	-
705	ZINC01485513	182	0.06790217440704631	NO	-
706	ZINC01904106	245	0.06787924532905854	NO	-
707	ZINC04156041	1043	0.06784788579713673	NO	-
708	ZINC03670345	720	0.06783156288758116	NO	-
709	ZINC01911500	251	0.06780857504688458	NO	-
710	ZINC03974519	961	0.06778769503853	NO	-
711	ZINC04469531	1114	0.06778769503853	NO	-
712	ZINC03388500	522	0.06773874101003179	NO	-
713	ZINC02999172	418	0.06770406893877084	NO	-
714	ZINC03524549	645	0.06770177839375598	NO	-
715	ZINC03406204	536	0.06762335345853161	NO	-
716	ZINC03072995	428	0.06753002705486133	NO	-
717	ZINC03281839	454	0.0674483503736967	NO	-
718	ZINC01911505	252	0.06742621512535196	NO	-
719	ZINC04251713	1070	0.06735536806320948	NO	-
720	ZINC03344425	497	0.0673387971560121	NO	-
721	ZINC03528794	648	0.06731534090200272	NO	-
722	ZINC01040459	131	0.06723840784828644	NO	-
723	ZINC03819921	789	0.06721514847704149	NO	-
724	ZINC01092150	151	0.06720652581211908	NO	-
725	ZINC02195046	283	0.06719669927867924	NO	-
726	ZINC03801571	741	0.0671853636898602	NO	-
727	ZINC03817608	761	0.06716213884244393	NO	-
728	ZINC01040460	132	0.06709655548554376	NO	-
729	ZINC04019917	1020	0.06708894825455158	NO	-
730	ZINC03022380	420	0.06705442056380548	NO	-
731	ZINC03334594	485	0.06704227564038519	NO	-
732	ZINC02688586	361	0.06703532902741356	NO	-
733	ZINC02449164	313	0.06701460911303664	NO	-
734	ZINC04248905	1065	0.06700594824887283	NO	-
735	ZINC01894248	241	0.06699962469720014	NO	-
736	ZINC03840482	829	0.06699580846858229	NO	-
737	ZINC01092152	152	0.06699258525737235	NO	-
738	ZINC03530555	656	0.06697243802653251	NO	-
739	ZINC03144880	430	0.06697012802795806	NO	-
740	ZINC03307341	465	0.06689549524999441	NO	-
741	ZINC01746446	220	0.06686104078155523	NO	-
742	ZINC01902478	243	0.0668531261326407	NO	-
743	ZINC03488196	613	0.0667983176426515	NO	-
744	ZINC01040461	133	0.06678203764930689	NO	-
745	ZINC03344393	493	0.06675698355492306	NO	-
746	ZINC03962394	940	0.06667733483603565	NO	-
747	ZINC03853182	836	0.06667098237964711	NO	-
748	ZINC03959458	931	0.06665567990166092	NO	-
749	ZINC03834113	9	0.06664071420502998	YES	5
750	ZINC00781750	75	0.06660913876957039	NO	-
751	ZINC00587714	7	0.06640503169277139	NO	-
752	ZINC00599303	30	0.0663683533551001	NO	-
753	ZINC03572363	688	0.06631806623448398	NO	-
754	ZINC03408530	548	0.06628246602970056	NO	-
755	ZINC02128935	272	0.0662586841347813	NO	-
756	ZINC03969935	956	0.06623263008564124	NO	-
757	ZINC03949368	926	0.06622595130163739	NO	-
758	ZINC03213215	433	0.06620200619223122	NO	-
759	ZINC04056952	1035	0.06619710637331441	NO	-
760	ZINC03576713	692	0.06615474796861906	NO	-
761	ZINC00817636	94	0.06613089868253666	NO	-
762	ZINC03521771	636	0.0660883158424514	NO	-
763	ZINC02164223	280	0.06608505021369308	NO	-
764	ZINC03406217	537	0.06608139675712053	NO	-
765	ZINC01343689	170	0.06604149551882305	NO	-
766	ZINC03823423	807	0.06603025598231907	NO	-
767	ZINC03933416	903	0.06599462594034508	NO	-
768	ZINC03295660	461	0.06589232713104823	NO	-
769	ZINC00662533	48	0.06582834198359343	NO	-
770	ZINC03457574	602	0.06581392366782586	NO	-
771	ZINC00761982	63	0.06581343328262156	NO	-
772	ZINC03930674	899	0.0658102232196887	NO	-
773	ZINC02688795	362	0.06573704279629904	NO	-
774	ZINC03236387	444	0.06559337094432344	NO	-
775	ZINC03576715	693	0.06558166544811365	NO	-
776	ZINC03344380	491	0.06551264359129558	NO	-
777	ZINC03819377	781	0.06548760146725743	NO	-
778	ZINC03890266	883	0.06548288876468239	NO	-
779	ZINC01909389	247	0.06545607553987566	NO	-
780	ZINC03938427	912	0.06544317664628821	NO	-
781	ZINC03890462	884	0.0653818757112779	NO	-
782	ZINC04040523	1028	0.06531710416121439	NO	-
783	ZINC02707049	370	0.06530583369562062	NO	-
784	ZINC03948081	924	0.06527234585623092	NO	-
785	ZINC03344423	496	0.06526882820655959	NO	-
786	ZINC02255646	294	0.06524090089239967	NO	-
787	ZINC04222810	1055	0.06523907336050866	NO	-
788	ZINC01487000	185	0.06519874345605046	NO	-
789	ZINC03478185	609	0.06519316164061412	NO	-
790	ZINC03263404	452	0.06515160197814888	NO	-
791	ZINC04617938	2	0.06514178100890375	YES	1
792	ZINC03889820	879	0.06512441424532338	NO	-
793	ZINC02117747	268	0.06509323542428372	NO	-
794	ZINC00794277	83	0.06505578057840503	NO	-
795	ZINC03868123	859	0.06504957375549707	NO	-
796	ZINC03053919	425	0.0650346516417152	NO	-
797	ZINC04040523	1030	0.06499579721204463	NO	-
798	ZINC03808675	749	0.06498516248000659	NO	-
799	ZINC03987397	994	0.06492243535990783	NO	-
800	ZINC04049154	1033	0.06490046993958996	NO	-
801	ZINC00645294	44	0.064888603034802	NO	-
802	ZINC03840234	826	0.06488451457600679	NO	-
803	ZINC03961298	937	0.0648105030898207	NO	-
804	ZINC03838691	814	0.06480982386993984	NO	-
805	ZINC01760219	224	0.06480735665141722	NO	-
806	ZINC01089276	148	0.06478740997098119	NO	-
807	ZINC03853181	835	0.06473556962474927	NO	-
808	ZINC01539449	193	0.06473329983568919	NO	-
809	ZINC03449087	591	0.06473021951863356	NO	-
810	ZINC03444046	586	0.06472954854561096	NO	-
811	ZINC02016004	263	0.06466198403506454	NO	-
812	ZINC02712537	371	0.0646205901248216	NO	-
813	ZINC01893780	240	0.06455512895513509	NO	-
814	ZINC03839022	815	0.06455228932943984	NO	-
815	ZINC01541278	194	0.06449533922966103	NO	-
816	ZINC03530553	655	0.0644852737308894	NO	-
817	ZINC01553551	215	0.06448078142236753	NO	-
818	ZINC02707047	369	0.06447580760695949	NO	-
819	ZINC03234001	441	0.06446420780770043	NO	-
820	ZINC03819377	782	0.0644512730174025	NO	-
821	ZINC00820806	98	0.06439478439911892	NO	-
822	ZINC03832368	6	0.06431249991259771	YES	4
823	ZINC01893381	238	0.06429282236026684	NO	-
824	ZINC03936136	911	0.06423951462615156	NO	-
825	ZINC04248899	1061	0.06421040547663	NO	-
826	ZINC03923429	889	0.06418942579111851	NO	-
827	ZINC03818610	770	0.06417557689006143	NO	-
828	ZINC01728479	218	0.06415893616818284	NO	-
829	ZINC01484486	181	0.06410772086199357	NO	-
830	ZINC03819379	784	0.0640993197417705	NO	-
831	ZINC04291740	1082	0.06408713516708846	NO	-
832	ZINC03989511	999	0.06406378604870207	NO	-
833	ZINC03840215	819	0.06404714987842888	NO	-
834	ZINC03948981	925	0.06402897193259133	NO	-
835	ZINC01882071	232	0.06402795909712723	NO	-
836	ZINC03408915	552	0.06398985967704028	NO	-
837	ZINC01092149	150	0.06392724544568976	NO	-
838	ZINC00671711	52	0.06391879328118803	NO	-
839	ZINC00624132	38	0.06391153627704563	NO	-
840	ZINC00794278	84	0.06390859656125251	NO	-
841	ZINC03838486	812	0.0638703330135931	NO	-
842	ZINC03834161	23	0.0638660961809874	YES	14
843	ZINC03344411	494	0.06386125767075251	NO	-
844	ZINC02202741	285	0.06383966659859731	NO	-
845	ZINC01090420	149	0.0638212944921676	NO	-
846	ZINC03552581	672	0.06370366752008134	NO	-
847	ZINC03578275	700	0.06368035045853167	NO	-
848	ZINC02858937	383	0.06365820531542872	NO	-
849	ZINC03408463	547	0.06363602101373915	NO	-
850	ZINC03504630	622	0.0636121084628971	NO	-
851	ZINC03818547	766	0.06357714647578198	NO	-
852	ZINC04040523	1029	0.06355031290577955	NO	-
853	ZINC03938431	913	0.0635191689322522	NO	-
854	ZINC03840224	823	0.0635081374087992	NO	-
855	ZINC03408104	540	0.06349030324449395	NO	-
856	ZINC00762881	69	0.06342457991835992	NO	-
857	ZINC01040462	134	0.06342401396994482	NO	-
858	ZINC03819379	783	0.06341587466551588	NO	-
859	ZINC00601846	33	0.06340928078855225	NO	-
860	ZINC00624134	39	0.06339456286693995	NO	-
861	ZINC03987021	987	0.06339309922058801	NO	-
862	ZINC04041110	1032	0.0633570713047492	NO	-
863	ZINC03816461	755	0.06325583402222644	NO	-
864	ZINC03478187	610	0.06322777335634928	NO	-
865	ZINC04619211	1133	0.06322587364377576	NO	-
866	ZINC03818476	765	0.06317746938456058	NO	-
867	ZINC03867662	856	0.06313722837758426	NO	-
868	ZINC01789886	227	0.06307868703015357	NO	-
869	ZINC03819376	779	0.06307012033485455	NO	-
870	ZINC00594236	25	0.06306388768971621	NO	-
871	ZINC03818898	774	0.06305993215844694	NO	-
872	ZINC02863001	384	0.06303453046571322	NO	-
873	ZINC03868218	861	0.06302540873107142	NO	-
874	ZINC04177978	1046	0.06302367033838213	NO	-
875	ZINC04248899	1062	0.06301648160029562	NO	-
876	ZINC03521800	638	0.06300538233145873	NO	-
877	ZINC03577247	697	0.0629914769193065	NO	-
878	ZINC03858028	846	0.06292081977077518	NO	-
879	ZINC03439282	581	0.06283279453933631	NO	-
880	ZINC03320483	473	0.06273447973626006	NO	-
881	ZINC01893383	239	0.06267879156454932	NO	-
882	ZINC03586078	705	0.06267728401609178	NO	-
883	ZINC02978247	415	0.06267138402781959	NO	-
884	ZINC02725943	372	0.06266639465885891	NO	-
885	ZINC03534840	661	0.06262480399836919	NO	-
886	ZINC03408107	541	0.06259434124867476	NO	-
887	ZINC03320084	472	0.06257929866186246	NO	-
888	ZINC03961311	938	0.06254491496189662	NO	-
889	ZINC03819376	780	0.06253964478329625	NO	-
890	ZINC03367652	512	0.06253317237625561	NO	-
891	ZINC01248557	164	0.06246838812416095	NO	-
892	ZINC02291655	296	0.06245760962531404	NO	-
893	ZINC01545762	10	0.0624439188170715	YES	6
894	ZINC03552579	671	0.06239707564809876	NO	-
895	ZINC03974520	962	0.06239243738709567	NO	-
896	ZINC03500184	621	0.06238951135844974	NO	-
897	ZINC03521772	637	0.06234652284133594	NO	-
898	ZINC01882070	231	0.06234078906230088	NO	-
899	ZINC03868217	860	0.0623041165180319	NO	-
900	ZINC04040523	1031	0.06218155745338574	NO	-
901	ZINC04634152	1145	0.06208693371521282	NO	-
902	ZINC02799854	376	0.06207950424853241	NO	-
903	ZINC02246224	293	0.061928578669965	NO	-
904	ZINC02128933	271	0.06186356537240322	NO	-
905	ZINC03297441	462	0.061842647580528085	NO	-
906	ZINC00687566	54	0.06177519835925814	NO	-
907	ZINC03840215	818	0.0617501784295419	NO	-
908	ZINC03572380	689	0.061634749311333795	NO	-
909	ZINC03575230	691	0.061615793336899344	NO	-
910	ZINC02650887	349	0.06150908557488907	NO	-
911	ZINC02399878	306	0.06145316932438548	NO	-
912	ZINC03406259	538	0.06143428345577079	NO	-
913	ZINC03408831	550	0.06141846385393125	NO	-
914	ZINC01069932	137	0.06138944652349128	NO	-
915	ZINC02586498	324	0.06137593291764033	NO	-
916	ZINC02546078	319	0.061359650431726684	NO	-
917	ZINC03819381	785	0.06134548811958938	NO	-
918	ZINC04001504	1015	0.06132865486223679	NO	-
919	ZINC00662532	47	0.06129334552958661	NO	-
920	ZINC03854405	842	0.061192576773637396	NO	-
921	ZINC03457576	603	0.06117943355933737	NO	-
922	ZINC04248899	1063	0.06112838770906824	NO	-
923	ZINC01549974	211	0.061090844696184324	NO	-
924	ZINC04210217	1048	0.0610888747727551	NO	-
925	ZINC03874144	871	0.0610307453934813	NO	-
926	ZINC03444529	587	0.0610228038337904	NO	-
927	ZINC03834158	4	0.061020993832501	YES	2
928	ZINC03873707	869	0.061003305889020774	NO	-
929	ZINC03818552	767	0.06090702850290951	NO	-
930	ZINC01248556	163	0.060890473682837495	NO	-
931	ZINC04356859	1096	0.06083064229219026	NO	-
932	ZINC03439248	579	0.06078187272721927	NO	-
933	ZINC01118651	158	0.060718382398053175	NO	-
934	ZINC03586066	704	0.06069197392269492	NO	-
935	ZINC04019917	1021	0.060688142965921524	NO	-
936	ZINC03405873	532	0.06067847920211539	NO	-
937	ZINC03939463	916	0.060595392299251635	NO	-
938	ZINC03818898	775	0.06054363043104197	NO	-
939	ZINC03818898	776	0.06054363043104197	NO	-
940	ZINC02193601	281	0.0605278810291203	NO	-
941	ZINC03985443	981	0.060477376678947946	NO	-
942	ZINC03820584	797	0.06046646520295754	NO	-
943	ZINC01896517	242	0.06044896060728982	NO	-
944	ZINC03817225	758	0.06024737960371166	NO	-
945	ZINC00634370	40	0.06019731157144181	NO	-
946	ZINC03818609	769	0.060159335571548	NO	-
947	ZINC03408162	543	0.060154381930695666	NO	-
948	ZINC01226927	162	0.06011511795189356	NO	-
949	ZINC03450877	594	0.060076223493028214	NO	-
950	ZINC02402589	308	0.06006537327582629	NO	-
951	ZINC03022576	421	0.06004129162463533	NO	-
952	ZINC03529019	651	0.05996888357507247	NO	-
953	ZINC03439266	580	0.05992307760671089	NO	-
954	ZINC02586497	323	0.05990903321711841	NO	-
955	ZINC03406335	539	0.059878756334816576	NO	-
956	ZINC03987402	995	0.05986732750563478	NO	-
957	ZINC03890067	881	0.05986257411147215	NO	-
958	ZINC03552597	673	0.059747855954880816	NO	-
959	ZINC04586802	1130	0.05968111302950919	NO	-
960	ZINC02858524	382	0.05967123716837849	NO	-
961	ZINC03346129	498	0.059586118708629204	NO	-
962	ZINC03817204	756	0.05950121461319248	NO	-
963	ZINC01081004	144	0.05949372148208952	NO	-
964	ZINC03408159	542	0.05944263424530751	NO	-
965	ZINC03408224	544	0.059422954770906866	NO	-
966	ZINC03959453	930	0.059344159411312325	NO	-
967	ZINC04617937	3	0.059314154030554386	YES	1
968	ZINC03838485	811	0.059307800840935045	NO	-
969	ZINC03962811	942	0.0592904719101938	NO	-
970	ZINC03840223	822	0.059264724812836386	NO	-
971	ZINC03874136	870	0.05926386530777842	NO	-
972	ZINC03889849	880	0.058885053522810316	NO	-
973	ZINC01549344	207	0.05876047096167963	NO	-
974	ZINC01748444	221	0.0587492851843057	NO	-
975	ZINC03820402	794	0.05873460966771272	NO	-
976	ZINC03796527	735	0.0586841963257712	NO	-
977	ZINC00921299	108	0.058672945749301014	NO	-
978	ZINC02378743	302	0.058661803992178865	NO	-
979	ZINC00623738	37	0.05865678153782296	NO	-
980	ZINC02379382	303	0.05863277557603369	NO	-
981	ZINC03368208	513	0.05862980144990563	NO	-
982	ZINC03840217	820	0.058605160474578956	NO	-
983	ZINC01376645	174	0.058539118209274876	NO	-
984	ZINC03976538	968	0.05851481496813581	NO	-
985	ZINC03361773	509	0.05849858860513464	NO	-
986	ZINC03933860	909	0.05849459340338654	NO	-
987	ZINC04236518	1059	0.05847621376578009	NO	-
988	ZINC03873706	868	0.058407199795855	NO	-
989	ZINC03365042	510	0.05835937588739843	NO	-
990	ZINC03569306	686	0.05835926962117044	NO	-
991	ZINC02700308	366	0.0583008780894983	NO	-
992	ZINC04222809	1054	0.05829667282337039	NO	-
993	ZINC00970331	116	0.058225425763423586	NO	-
994	ZINC01544043	200	0.05821282265350869	NO	-
995	ZINC03368257	515	0.058111084821995944	NO	-
996	ZINC03569304	685	0.058057289493694056	NO	-
997	ZINC04637408	1146	0.05793888170116429	NO	-
998	ZINC03987409	998	0.057912082577593935	NO	-
999	ZINC03987406	996	0.057897904410200415	NO	-
1000	ZINC03976539	969	0.05787073025035085	NO	-
1001	ZINC01542989	199	0.057741095061367605	NO	-
1002	ZINC03294585	459	0.05771816370216693	NO	-
1003	ZINC02629128	333	0.05769724641887912	NO	-
1004	ZINC03840219	821	0.05769417251618771	NO	-
1005	ZINC03890764	886	0.05769372764282972	NO	-
1006	ZINC03983385	979	0.05766360604211559	NO	-
1007	ZINC03840225	824	0.05760581249568305	NO	-
1008	ZINC04586802	1131	0.05760457672497483	NO	-
1009	ZINC03344389	492	0.05759325269142837	NO	-
1010	ZINC00599269	29	0.05758494275147935	NO	-
1011	ZINC04222721	1053	0.05757319858140201	NO	-
1012	ZINC03853868	839	0.05748092927729559	NO	-
1013	ZINC03959464	932	0.057459462040238565	NO	-
1014	ZINC02639644	342	0.05744232222651522	NO	-
1015	ZINC03890763	885	0.05739606790466846	NO	-
1016	ZINC02129136	276	0.05738630453214044	NO	-
1017	ZINC03976542	970	0.057314196454340174	NO	-
1018	ZINC02160908	279	0.05726794742395353	NO	-
1019	ZINC03820532	795	0.0571441242851944	NO	-
1020	ZINC02440031	312	0.057073035524579076	NO	-
1021	ZINC02129134	274	0.05695876562086998	NO	-
1022	ZINC01552516	213	0.05692663532273123	NO	-
1023	ZINC03577116	696	0.05691055770765677	NO	-
1024	ZINC03977403	973	0.05669607383003197	NO	-
1025	ZINC04019917	1023	0.056682316045817124	NO	-
1026	ZINC03558425	675	0.05659440679589873	NO	-
1027	ZINC03821470	805	0.0565728031134298	NO	-
1028	ZINC02220856	290	0.05640211056058089	NO	-
1029	ZINC03969853	954	0.05638675844802185	NO	-
1030	ZINC03969853	953	0.056311797891617714	NO	-
1031	ZINC03840227	825	0.05628618003494159	NO	-
1032	ZINC03933859	907	0.05626105861562354	NO	-
1033	ZINC04235607	1057	0.056217964307008025	NO	-
1034	ZINC03923876	892	0.0560731561878265	NO	-
1035	ZINC02400538	307	0.05601733285578928	NO	-
1036	ZINC03987407	997	0.05597539215748869	NO	-
1037	ZINC02656478	354	0.055926652850984	NO	-
1038	ZINC03938550	914	0.05585087208590256	NO	-
1039	ZINC00921301	109	0.055832566332418204	NO	-
1040	ZINC03820586	798	0.055803816527247155	NO	-
1041	ZINC03577028	694	0.05578667577318736	NO	-
1042	ZINC03545191	668	0.05577124429449193	NO	-
1043	ZINC03968803	951	0.05569420486023271	NO	-
1044	ZINC00786116	79	0.05568966184331363	NO	-
1045	ZINC03986898	982	0.055660661151454766	NO	-
1046	ZINC03818607	768	0.05565512091745174	NO	-
1047	ZINC02987962	416	0.05559564483625736	NO	-
1048	ZINC04019917	1022	0.055521213294671086	NO	-
1049	ZINC03817241	759	0.05487404791969382	NO	-
1050	ZINC02258219	295	0.054797559499502164	NO	-
1051	ZINC03821014	803	0.0547953476488911	NO	-
1052	ZINC03820532	796	0.05478023747458155	NO	-
1053	ZINC01541286	196	0.054777814390925994	NO	-
1054	ZINC01756091	223	0.05476006866196288	NO	-
1055	ZINC04360805	1098	0.0547147096318802	NO	-
1056	ZINC03923876	891	0.05463079420537437	NO	-
1057	ZINC03820342	793	0.05444701756808662	NO	-
1058	ZINC03938551	915	0.05444622590793448	NO	-
1059	ZINC00579389	3	0.054398496163293994	NO	-
1060	ZINC00579389	4	0.054398496163293994	NO	-
1061	ZINC00579389	5	0.054398496163293994	NO	-
1062	ZINC04235487	1056	0.05435027864145456	NO	-
1063	ZINC03332523	483	0.05430223569612461	NO	-
1064	ZINC03558424	674	0.05429834604585361	NO	-
1065	ZINC03408398	545	0.05427119787615996	NO	-
1066	ZINC02848535	380	0.0542211943612623	NO	-
1067	ZINC03506031	623	0.05414664831384182	NO	-
1068	ZINC03821014	804	0.05414382353256305	NO	-
1069	ZINC03796512	734	0.05407304287537634	NO	-
1070	ZINC02847030	379	0.053907466410477126	NO	-
1071	ZINC03433619	573	0.053829458773530334	NO	-
1072	ZINC00973903	118	0.053790999126669625	NO	-
1073	ZINC03558930	676	0.053779263390967454	NO	-
1074	ZINC03933860	910	0.053743533062287296	NO	-
1075	ZINC01485759	184	0.05367124353864817	NO	-
1076	ZINC03460177	604	0.053666394342766224	NO	-
1077	ZINC03933859	908	0.0535615339476654	NO	-
1078	ZINC01541498	197	0.05353705981896398	NO	-
1079	ZINC03175701	431	0.05352596399526429	NO	-
1080	ZINC03819224	778	0.05352156423135264	NO	-
1081	ZINC03814111	11	0.053345519348586834	YES	6
1082	ZINC03315248	469	0.05332736551158326	NO	-
1083	ZINC02829269	377	0.053288983023671146	NO	-
1084	ZINC01549345	208	0.053281572336124475	NO	-
1085	ZINC00921316	110	0.05326945347163926	NO	-
1086	ZINC02129135	275	0.053219723757230955	NO	-
1087	ZINC01541284	195	0.0531966519178149	NO	-
1088	ZINC03889560	876	0.053031641620397925	NO	-
1089	ZINC03536082	662	0.05298625531831728	NO	-
1090	ZINC03350493	501	0.05287152736067341	NO	-
1091	ZINC03785226	730	0.052682736086783845	NO	-
1092	ZINC00576547	1	0.05265634734474757	NO	-
1093	ZINC00600636	31	0.05256855215510833	NO	-
1094	ZINC03969853	955	0.05254908319525625	NO	-
1095	ZINC03577109	695	0.05252069109628238	NO	-
1096	ZINC02007110	261	0.05245369838253017	NO	-
1097	ZINC04260549	1077	0.052400803646890114	NO	-
1098	ZINC03889558	875	0.052271416054438004	NO	-
1099	ZINC03991441	1003	0.05225510356286085	NO	-
1100	ZINC00974317	119	0.05217322801868196	NO	-
1101	ZINC01911498	250	0.05207810561889157	NO	-
1102	ZINC02846329	378	0.05206366040686866	NO	-
1103	ZINC01553076	214	0.0520568954881371	NO	-
1104	ZINC01483939	180	0.05179978277841356	NO	-
1105	ZINC04617939	1	0.05177083277881993	YES	1
1106	ZINC03460183	605	0.051612851673194626	NO	-
1107	ZINC03506067	624	0.051562085208509634	NO	-
1108	ZINC02700304	365	0.051529115066430764	NO	-
1109	ZINC00973902	117	0.05152094287281736	NO	-
1110	ZINC00856103	104	0.05151523238418935	NO	-
1111	ZINC00877946	106	0.05146179735707569	NO	-
1112	ZINC03244776	447	0.05130431448534018	NO	-
1113	ZINC03365045	511	0.05126814830691383	NO	-
1114	ZINC03990227	1000	0.051213652950387385	NO	-
1115	ZINC00833314	100	0.05118291695363956	NO	-
1116	ZINC03408458	546	0.051148946315051756	NO	-
1117	ZINC02700310	367	0.051097307173097226	NO	-
1118	ZINC03408699	549	0.05091821398610066	NO	-
1119	ZINC03889561	877	0.050805686930370644	NO	-
1120	ZINC03990227	1001	0.050630084773188075	NO	-
1121	ZINC02863264	385	0.05042754324022127	NO	-
1122	ZINC04019931	1024	0.05010609672738657	NO	-
1123	ZINC03185845	432	0.050094504419000846	NO	-
1124	ZINC02419948	310	0.050094256180210794	NO	-
1125	ZINC03980223	976	0.049970655412630016	NO	-
1126	ZINC02416419	309	0.049887589025383164	NO	-
1127	ZINC03963055	944	0.04988688926413096	NO	-
1128	ZINC02700313	368	0.04982946897351411	NO	-
1129	ZINC02194699	282	0.049544383148213786	NO	-
1130	ZINC01483939	179	0.04926719195641617	NO	-
1131	ZINC03820048	791	0.049123700021241855	NO	-
1132	ZINC00814142	92	0.04898916630964885	NO	-
1133	ZINC03820048	792	0.04890997372397694	NO	-
1134	ZINC03966755	948	0.04884238158238352	NO	-
1135	ZINC02209240	288	0.04878093679012792	NO	-
1136	ZINC01541499	198	0.04874155498303018	NO	-
1137	ZINC02224046	291	0.0487217860744961	NO	-
1138	ZINC03820048	790	0.048662906229144764	NO	-
1139	ZINC00970330	115	0.048590033541264455	NO	-
1140	ZINC02347052	300	0.048530716927830876	NO	-
1141	ZINC03983754	980	0.0484027232536515	NO	-
1142	ZINC03422554	558	0.04838184082066631	NO	-
1143	ZINC00977950	121	0.04778653726862962	NO	-
1144	ZINC03422557	559	0.04769361468816783	NO	-
1145	ZINC03817309	760	0.04760647933231864	NO	-
1146	ZINC02369783	301	0.047591066913413776	NO	-
1147	ZINC00814141	91	0.0474885276034624	NO	-
1148	ZINC03990227	1002	0.04738003326836307	NO	-
1149	ZINC03615555	709	0.0473558004785732	NO	-
1150	ZINC04019931	1027	0.046688618350113884	NO	-
1151	ZINC04019931	1026	0.04663076283077644	NO	-
1152	ZINC04019931	1025	0.046630761764082915	NO	-
1153	ZINC03855457	844	0.046410175276017054	NO	-
1154	ZINC02129008	273	0.045791751656477045	NO	-
1155	ZINC00833294	99	0.04571663724750609	NO	-
1156	ZINC01548257	205	0.04531105573976423	NO	-
1157	ZINC03980223	975	0.04524256750225779	NO	-
1158	ZINC03820982	802	0.044993644311562886	NO	-
1159	ZINC03948039	923	0.0443745925870508	NO	-
1160	ZINC02312514	299	0.043839240389820414	NO	-
1161	ZINC02224425	292	0.043231199961099226	NO	-
1162	ZINC03943576	921	0.04291588010549454	NO	-
1163	ZINC01778862	226	0.042830963171389486	NO	-
1164	ZINC01107131	156	0.04262124718098033	NO	-
1165	ZINC03798362	736	0.04193384672627656	NO	-
1166	ZINC03943576	920	0.041593286838948806	NO	-
1167	ZINC00803597	90	0.041244393628949265	NO	-
1168	ZINC00596915	27	0.04123011497205237	NO	-
1169	ZINC01694556	216	0.039595945030891117	NO	-
1170	ZINC02009302	262	0.03922202768362213	NO	-
1171	ZINC01778859	225	0.03842316413184236	NO	-
