# Supplementary material for: 4D Flexible Atom-Pairs: An efficient probabilistic conformational space comparison for ligand-based virtual screening
Source: J Cheminform. 2011 Jul 6;3:23. doi: 10.1186/1758-2946-3-23 (PMC3156737; doi:10.1186/1758-2946-3-23)
Supplement: Additional file 1 — Archive of the 4D FAPOA result files. This is a Gzip compressed Tar archive containing the result files of the 4D FAPOA on the filtered DUD data sets. The result files are tab-separated plain text files including the following information: method name, active data set with size, cluster information and the distribution of the active molecules over the clusters, decoy data set with size, ratio active:decoy, AUC, awAUC, BEDROC scores for predefined alpha values as suggested by Truchon and Bayly [43], enrichment factors, relative enrichment factor [41], ROC enrichments, awROC enrichments at predefined false positive fractions, chemotype enrichment, ROC and awROC data points, and the ranking of each structure to compute other VS metrics. [file 1758-2946-3-23-S1.GZ › 4DFAPOA_tk_BW_ResultStatistic.dat]

###################################################################################################
# Screening Result File
# Method used: 4DFAPOA
> <Method_Name>
4DFAPOA
# Data set information
#	Query data set:	./tk/tk_query_CS_BW_300.0_T_GMM.sdf
#	Active data set: ./tk/tk_clustered_3D_MM_CS_BW_300.0_T_GMM.sdf with cluster information
#		Size: 22 molecules
#		Number of clusters: 7
#		Cluster Summery:
#			Cluster number	# molecules	% of actives
#			1		2		9.091
#			2		9		40.909
#			3		3		13.636
#			4		1		4.545
#			5		1		4.545
#			6		5		22.727
#			7		1		4.545
#	Decoy data set: ./tk/DUD_tk_decoys_ID_pass_MWPass_I_MM_CS_BW_300.0_T_GMM.sdf
#		Size: 891 molecules
#	Ratio actives : decoys
#		1.0 : 40.5
> <AUC>
#	 ROC AUC
	0.8624119987756351
> <awAUC>
#	 ROC awAUC
	0.806416902713199
> <BEDROC Scores>
#	Alpha Values	BEDROC Scores
	160.9	0.4102
	100.0	0.3604
	53.6	0.3689
	50.0	0.3743
	32.2	0.422
	20.0	0.4874
	16.1	0.5181
	10.0	0.5842
	8.0	0.6147
> <Enrichment Factors>
#	Fraction dataset	Enrichment factor
	0.0010	NaN
	0.01	18.0
	0.02	9.0
	0.05	9.9
	0.1	6.675824175824176
	0.2	3.560439560439561
	0.25	2.8421052631578947
> <Relative enrichment factor>
#	Fraction dataset	Enrichment factor
	0.0010	0.0
	0.01	43.81161007667031
	0.02	21.905805038335156
	0.05	50.0
	0.1	68.18181818181819
	0.2	72.72727272727273
	0.25	72.72727272727273
> <ROC Enrichments>
#	True decoy fraction	Enrichment
	0.1	40.5
	0.5	24.3
	1.0	18.0
	2.0	9.0
	5.0	11.700000000000001
	10.0	7.2
> <awROC Enrichments>
#	Decoy fraction	Enrichment
	0.1	14.14285714285714
	0.5	8.485714285714286
	1.0	6.285714285714285
	2.0	3.1428571428571423
	5.0	7.354285714285716
	10.0	5.657142857142858
> <Chemotype enrichment>
#	% data set	% active cluster
	0.0	0.0
	0.11	0.0
	0.11	14.286
	3.176	14.286
	3.176	28.571
	3.943	28.571
	3.943	42.857
	7.667	42.857
	7.667	57.143
	27.93	57.143
	27.93	71.429
	40.635	71.429
	40.635	85.714
	52.136	85.714
	52.136	100.0
	100.0	100.0
> <ROC curve data>
#	False positive rate	true positive rate
	0.0	0.0
	0.0	0.0455
	0.0011	0.0455
	0.0011	0.0909
	0.0022	0.0909
	0.0022	0.1364
	0.0056	0.1364
	0.0056	0.1818
	0.0236	0.1818
	0.0236	0.3636
	0.0281	0.3636
	0.0281	0.4091
	0.0292	0.4091
	0.0292	0.4545
	0.0337	0.4545
	0.0337	0.5
	0.0382	0.5
	0.0382	0.5909
	0.0629	0.5909
	0.0629	0.6364
	0.0651	0.6364
	0.0651	0.6818
	0.0954	0.6818
	0.0954	0.7273
	0.2671	0.7273
	0.2671	0.7727
	0.2873	0.7727
	0.2873	0.8182
	0.3951	0.8182
	0.3951	0.8636
	0.5118	0.8636
	0.5118	0.9091
	0.5219	0.9091
	0.5219	0.9545
	0.5499	0.9545
	0.5499	1.0
	1.0	1.0
> <awROC curve data>
#	False positive rate	true positive rate
	0.0	0.0
	0.0	0.0159
	0.0011	0.0159
	0.0011	0.0317
	0.0022	0.0317
	0.0022	0.0476
	0.0056	0.0476
	0.0056	0.0635
	0.0236	0.0635
	0.0236	0.254
	0.0281	0.254
	0.0281	0.2698
	0.0292	0.2698
	0.0292	0.2984
	0.0337	0.2984
	0.0337	0.327
	0.0382	0.327
	0.0382	0.3714
	0.0629	0.3714
	0.0629	0.5143
	0.0651	0.5143
	0.0651	0.5429
	0.0954	0.5429
	0.0954	0.5714
	0.2671	0.5714
	0.2671	0.6429
	0.2873	0.6429
	0.2873	0.7143
	0.3951	0.7143
	0.3951	0.8571
	0.5118	0.8571
	0.5118	0.9048
	0.5219	0.9048
	0.5219	0.9524
	0.5499	0.9524
	0.5499	1.0
	1.0	1.0
> <Screening Table>
# Rank	Mol name	Index in data set	Similarity 2 query	Active	Cluster number
1	ZINC00025672	10	0.6674316555842751	YES	2
2	ZINC01715859	471	0.5983740704119209	NO	-
3	ZINC03834173	11	0.5757730729795723	YES	2
4	ZINC04467870	866	0.55213244238453	NO	-
5	ZINC03834165	5	0.5422987361137883	YES	2
6	ZINC04127139	831	0.5324239199996478	NO	-
7	ZINC03649723	679	0.5295489535858494	NO	-
8	ZINC03649725	680	0.5293775594285686	NO	-
9	ZINC00155696	3	0.527669073215552	YES	2
10	ZINC04164448	838	0.5229527037853058	NO	-
11	ZINC03782498	702	0.5226460987739492	NO	-
12	ZINC00402774	239	0.5169216839314298	NO	-
13	ZINC03600460	650	0.5138984416810983	NO	-
14	ZINC02541283	550	0.5119617267661634	NO	-
15	ZINC00001043	3	0.5084076556860355	NO	-
16	ZINC03595416	640	0.5059990908643947	NO	-
17	ZINC04605507	877	0.5039428539444567	NO	-
18	ZINC00008065	37	0.5022927959954127	NO	-
19	ZINC03611833	653	0.5015085368475977	NO	-
20	ZINC00005058	25	0.49887998168844355	NO	-
21	ZINC00018468	89	0.4988412288776458	NO	-
22	ZINC03778208	698	0.4938357654400165	NO	-
23	ZINC00005285	28	0.4858608749517984	NO	-
24	ZINC00537842	285	0.48414728550868574	NO	-
25	ZINC03591663	635	0.47851628742007213	NO	-
26	ZINC01851238	9	0.47754534005324994	YES	2
27	ZINC03834171	7	0.47373246910260985	YES	2
28	ZINC03792176	8	0.47137125236974015	YES	2
29	ZINC03834174	15	0.46753915559075226	YES	4
30	ZINC03861944	751	0.4669439991517496	NO	-
31	ZINC00011699	52	0.4668079452469549	NO	-
32	ZINC02381551	537	0.46560634972498427	NO	-
33	ZINC02541309	552	0.4597091013689692	NO	-
34	ZINC03834164	6	0.45903172123938313	YES	2
35	ZINC03654698	688	0.4588210055788403	NO	-
36	ZINC03834168	18	0.45767884130263525	YES	6
37	ZINC01319993	335	0.4574083830207923	NO	-
38	ZINC01319787	333	0.4568584245448965	NO	-
39	ZINC00004775	20	0.45637707142968814	NO	-
40	ZINC00012343	58	0.4563304913828795	NO	-
41	ZINC03834166	17	0.4552847252289398	YES	6
42	ZINC02541311	554	0.45326364491815363	NO	-
43	ZINC00004253	11	0.4519034975088004	NO	-
44	ZINC00010140	41	0.4443442952860858	NO	-
45	ZINC03583042	623	0.44322847704858104	NO	-
46	ZINC03792179	4	0.43997237709206627	YES	2
47	ZINC03834167	19	0.4387109001317025	YES	6
48	ZINC00022193	100	0.4384736855068149	NO	-
49	ZINC00011177	49	0.43827606597101765	NO	-
50	ZINC02381527	536	0.43773202500827935	NO	-
51	ZINC00006871	35	0.42986235351381213	NO	-
52	ZINC03581672	617	0.41772369458891967	NO	-
53	ZINC00026980	107	0.4160654195763752	NO	-
54	ZINC03591660	634	0.41126117079537206	NO	-
55	ZINC03646908	669	0.40980810463974665	NO	-
56	ZINC03804364	708	0.409186360929368	NO	-
57	ZINC03775011	692	0.4078666360342646	NO	-
58	ZINC03778214	699	0.4076224063552219	NO	-
59	ZINC03871039	771	0.4072953449314936	NO	-
60	ZINC00013475	64	0.40669178834254266	NO	-
61	ZINC00013477	66	0.4060434352302425	NO	-
62	ZINC00004489	16	0.403732448981101	NO	-
63	ZINC03611849	654	0.4032773940107684	NO	-
64	ZINC00004805	21	0.4000591675208865	NO	-
65	ZINC03646950	676	0.3999372490625492	NO	-
66	ZINC03646905	668	0.39871627334290316	NO	-
67	ZINC00010145	44	0.39842379236724734	NO	-
68	ZINC00023546	104	0.39793877843549946	NO	-
69	ZINC01619913	439	0.3972160355515721	NO	-
70	ZINC03805724	16	0.39658820336130884	YES	5
71	ZINC03611819	652	0.39529928418685323	NO	-
72	ZINC03595448	645	0.3951758771336591	NO	-
73	ZINC03834169	20	0.39491649238230014	YES	6
74	ZINC03600458	649	0.3942863117921808	NO	-
75	ZINC01619913	438	0.3927305930525091	NO	-
76	ZINC00015262	80	0.3890045017693964	NO	-
77	ZINC00021948	98	0.38680601893001804	NO	-
78	ZINC00004642	19	0.38672684269470753	NO	-
79	ZINC03646948	674	0.38629464667656194	NO	-
80	ZINC03646915	671	0.38616393965755164	NO	-
81	ZINC03595436	643	0.38363405920116805	NO	-
82	ZINC00012205	55	0.380658175226251	NO	-
83	ZINC03646911	670	0.37936449977525694	NO	-
84	ZINC00039885	114	0.37924019179169566	NO	-
85	ZINC00039888	117	0.3777313108928641	NO	-
86	ZINC00013240	63	0.3765302909225916	NO	-
87	ZINC00015238	79	0.37620907983133767	NO	-
88	ZINC00039886	115	0.3750050038288058	NO	-
89	ZINC00013481	67	0.3747285750546035	NO	-
90	ZINC01570843	406	0.37330791840904126	NO	-
91	ZINC00056660	133	0.3716868538833062	NO	-
92	ZINC00012209	56	0.3661364343368978	NO	-
93	ZINC00011703	53	0.36526906229702155	NO	-
94	ZINC00592086	294	0.36510173670735563	NO	-
95	ZINC00593850	296	0.3649251915234067	NO	-
96	ZINC00027506	108	0.36431730110379246	NO	-
97	ZINC02541286	551	0.36423150699309786	NO	-
98	ZINC00014579	73	0.3635312775446627	NO	-
99	ZINC00018469	90	0.36029502374373523	NO	-
100	ZINC00039887	116	0.3587658828883709	NO	-
101	ZINC03834170	21	0.35797507514357796	YES	6
102	ZINC00012517	60	0.35745555685138775	NO	-
103	ZINC00012868	61	0.3559585442644696	NO	-
104	ZINC00011178	50	0.3558204399949898	NO	-
105	ZINC00338049	216	0.3546557195463762	NO	-
106	ZINC00402818	240	0.35145630579861264	NO	-
107	ZINC00008846	39	0.34917329093117017	NO	-
108	ZINC02516138	541	0.3459795862420623	NO	-
109	ZINC00057331	137	0.34520569261525164	NO	-
110	ZINC00006866	34	0.3450781187110327	NO	-
111	ZINC03611851	655	0.3436676685906677	NO	-
112	ZINC03646949	675	0.3428712593785563	NO	-
113	ZINC03654696	687	0.34244867699263026	NO	-
114	ZINC01319807	334	0.3418898407583012	NO	-
115	ZINC01568456	405	0.34125916507850207	NO	-
116	ZINC03611854	656	0.33996388874985256	NO	-
117	ZINC00005043	24	0.33810494489680293	NO	-
118	ZINC03646945	673	0.335644568439681	NO	-
119	ZINC01545060	390	0.33474855436348927	NO	-
120	ZINC00006532	33	0.33445282589123726	NO	-
121	ZINC00015954	82	0.33176108338127597	NO	-
122	ZINC01571985	407	0.3312971705702974	NO	-
123	ZINC03595418	641	0.33111538298877863	NO	-
124	ZINC00026217	106	0.3306976705131732	NO	-
125	ZINC00005192	26	0.32991781909727413	NO	-
126	ZINC00057272	136	0.3289320314016443	NO	-
127	ZINC01865752	484	0.32585600391199027	NO	-
128	ZINC01717769	472	0.3252973842103207	NO	-
129	ZINC00013239	62	0.3248709691912341	NO	-
130	ZINC02541310	553	0.32385249601664734	NO	-
131	ZINC00004564	17	0.32096744508145936	NO	-
132	ZINC00023158	102	0.3205652048186968	NO	-
133	ZINC00004381	14	0.3205360387728205	NO	-
134	ZINC01635697	450	0.32016533841100486	NO	-
135	ZINC01607206	425	0.31920250230863645	NO	-
136	ZINC03586023	631	0.3188051252929649	NO	-
137	ZINC01650174	459	0.3184154260616972	NO	-
138	ZINC00592087	295	0.31819375836740793	NO	-
139	ZINC03776505	695	0.31792529305085354	NO	-
140	ZINC03776495	694	0.31779823718621075	NO	-
141	ZINC00057187	135	0.3172990026869734	NO	-
142	ZINC03639193	665	0.3170850445055666	NO	-
143	ZINC00022180	99	0.31622353400762254	NO	-
144	ZINC00010139	40	0.31577507031408825	NO	-
145	ZINC00037880	113	0.3145018253800083	NO	-
146	ZINC00006044	30	0.3142461043319211	NO	-
147	ZINC00017145	86	0.3137652080784444	NO	-
148	ZINC03611855	657	0.3135467324919778	NO	-
149	ZINC03646944	672	0.3130753581554833	NO	-
150	ZINC01319731	332	0.31265418198951983	NO	-
151	ZINC01703682	468	0.3122789005887506	NO	-
152	ZINC00012516	59	0.31224625079057977	NO	-
153	ZINC00014578	72	0.3118128388120238	NO	-
154	ZINC00017142	85	0.31096505436870986	NO	-
155	ZINC00020219	95	0.30714476344350494	NO	-
156	ZINC03584090	629	0.30654683880130235	NO	-
157	ZINC03595437	644	0.306543154254371	NO	-
158	ZINC00014578	71	0.3060025221112702	NO	-
159	ZINC00014578	70	0.305914131804914	NO	-
160	ZINC03584090	627	0.30516017714014715	NO	-
161	ZINC00596172	297	0.3040412486760366	NO	-
162	ZINC03800833	707	0.3029262964102769	NO	-
163	ZINC00005435	29	0.30257462847473793	NO	-
164	ZINC03799186	706	0.30243174045405435	NO	-
165	ZINC03584090	628	0.2971402215670545	NO	-
166	ZINC01625273	444	0.29311992554278493	NO	-
167	ZINC00057394	139	0.29310042980575685	NO	-
168	ZINC00005231	27	0.29177762829394777	NO	-
169	ZINC00004034	8	0.28253374235382045	NO	-
170	ZINC03595419	642	0.28208325613092394	NO	-
171	ZINC03921678	802	0.27890378879444927	NO	-
172	ZINC00010141	42	0.2775005074597199	NO	-
173	ZINC04605160	874	0.27687917599905026	NO	-
174	ZINC00069706	146	0.2757006364939071	NO	-
175	ZINC00018094	87	0.27536413358557227	NO	-
176	ZINC03776493	693	0.27518398124012877	NO	-
177	ZINC00069706	147	0.2747047214221744	NO	-
178	ZINC00069706	145	0.2744121729805042	NO	-
179	ZINC03589677	633	0.2736631394485939	NO	-
180	ZINC00241780	188	0.27338113378606527	NO	-
181	ZINC03807070	712	0.27061570717436867	NO	-
182	ZINC03871205	773	0.26880304939572186	NO	-
183	ZINC00014183	69	0.2670690977055804	NO	-
184	ZINC00013476	65	0.2669878404982896	NO	-
185	ZINC00014182	68	0.26687570049308906	NO	-
186	ZINC03584087	625	0.26667356341486365	NO	-
187	ZINC00004050	9	0.26649876645459036	NO	-
188	ZINC01842485	481	0.26594989251753115	NO	-
189	ZINC03581888	622	0.26562017159307705	NO	-
190	ZINC00010935	47	0.26343440308466637	NO	-
191	ZINC00973482	307	0.2626621766181318	NO	-
192	ZINC00004262	13	0.2621554164686037	NO	-
193	ZINC00010144	43	0.26097999031782537	NO	-
194	ZINC01842485	480	0.2608912779692704	NO	-
195	ZINC00007233	36	0.26086667906679667	NO	-
196	ZINC01842485	479	0.2605125131875269	NO	-
197	ZINC01565267	398	0.2604298383405385	NO	-
198	ZINC03584087	624	0.2585690184954929	NO	-
199	ZINC03584087	626	0.25809525374143766	NO	-
200	ZINC03777889	697	0.2573068997100884	NO	-
201	ZINC01565268	399	0.2561269042033873	NO	-
202	ZINC00519163	280	0.25604314514000864	NO	-
203	ZINC00057366	138	0.2554402357415923	NO	-
204	ZINC04633743	891	0.25504505829993396	NO	-
205	ZINC01650175	460	0.25444524712494	NO	-
206	ZINC01005033	308	0.2530746597187863	NO	-
207	ZINC00004914	22	0.2524098136449302	NO	-
208	ZINC03629276	664	0.24773557973265672	NO	-
209	ZINC00004565	18	0.24711027893217935	NO	-
210	ZINC00490663	269	0.24679272153160622	NO	-
211	ZINC00490664	270	0.24673073645252802	NO	-
212	ZINC03777877	696	0.24649312495078465	NO	-
213	ZINC04605202	875	0.24637148456674904	NO	-
214	ZINC00487522	264	0.24556897046447537	NO	-
215	ZINC03646864	667	0.24468063037433316	NO	-
216	ZINC04605493	876	0.24373722580200124	NO	-
217	ZINC01566227	401	0.24372819280063365	NO	-
218	ZINC00004093	10	0.24117269676977884	NO	-
219	ZINC00014754	75	0.24115040825443804	NO	-
220	ZINC03783794	704	0.24079614873325028	NO	-
221	ZINC00014849	78	0.23836332453118883	NO	-
222	ZINC00014847	76	0.23834525933530934	NO	-
223	ZINC00014848	77	0.23833701029535753	NO	-
224	ZINC03816984	720	0.23697959586706735	NO	-
225	ZINC01655534	463	0.23642429562870457	NO	-
226	ZINC03650706	682	0.23251871342612734	NO	-
227	ZINC01537164	387	0.2323863283225079	NO	-
228	ZINC01632162	446	0.23130774406519727	NO	-
229	ZINC00139190	167	0.23046342664638167	NO	-
230	ZINC04633512	890	0.22827230437025103	NO	-
231	ZINC01856856	482	0.22820468996428803	NO	-
232	ZINC00018095	88	0.22817252235587457	NO	-
233	ZINC01081541	320	0.22766426604094114	NO	-
234	ZINC01612912	433	0.22550581122051305	NO	-
235	ZINC01657406	464	0.22526303094324784	NO	-
236	ZINC01612912	434	0.22518986662483326	NO	-
237	ZINC01612912	432	0.22515843069265923	NO	-
238	ZINC01612928	435	0.2248247882750429	NO	-
239	ZINC00020971	96	0.22306695963106832	NO	-
240	ZINC00016384	83	0.2228487478430796	NO	-
241	ZINC03596126	646	0.22278049660859917	NO	-
242	ZINC03650706	681	0.22231817593254213	NO	-
243	ZINC00015264	81	0.221620160689528	NO	-
244	ZINC03939537	806	0.2212253932777483	NO	-
245	ZINC01565754	400	0.2196056445512884	NO	-
246	ZINC03586033	632	0.21946474933037263	NO	-
247	ZINC00012218	57	0.21913603405127155	NO	-
248	ZINC03653582	685	0.21847043671886546	NO	-
249	ZINC03653580	684	0.21734863156548187	NO	-
250	ZINC03092791	597	0.2172569336594525	NO	-
251	ZINC03778222	701	0.21700831559480666	NO	-
252	ZINC00011005	48	0.21337646496324866	NO	-
253	ZINC00003963	7	0.2130104246736934	NO	-
254	ZINC00010146	45	0.21246455477204407	NO	-
255	ZINC02046905	1	0.21112168177384566	YES	1
256	ZINC00487636	266	0.20936010979434239	NO	-
257	ZINC01622885	442	0.20933243808662194	NO	-
258	ZINC03856019	733	0.2081241699051789	NO	-
259	ZINC00028230	109	0.20708692188415573	NO	-
260	ZINC01612354	431	0.20521889303148927	NO	-
261	ZINC00004397	15	0.20314991860133624	NO	-
262	ZINC00485734	263	0.2009860463531183	NO	-
263	ZINC02381503	535	0.20093203047325606	NO	-
264	ZINC01587354	415	0.20008103043557243	NO	-
265	ZINC01533912	386	0.19941856955543732	NO	-
266	ZINC00282225	199	0.1988598057731049	NO	-
267	ZINC00011448	51	0.1972103945221128	NO	-
268	ZINC01639373	452	0.1955664013675851	NO	-
269	ZINC01634883	449	0.1952093660005946	NO	-
270	ZINC04318064	859	0.1951622165114151	NO	-
271	ZINC01619795	437	0.19497405572518758	NO	-
272	ZINC01719874	473	0.1946634183937191	NO	-
273	ZINC01723428	475	0.1936108361960002	NO	-
274	ZINC02046904	2	0.19346312341380084	YES	1
275	ZINC01481884	363	0.19323922690802905	NO	-
276	ZINC00282227	201	0.19215087567418773	NO	-
277	ZINC03627297	662	0.19210241881879656	NO	-
278	ZINC01587354	413	0.191653897020461	NO	-
279	ZINC03627289	661	0.19093780254554898	NO	-
280	ZINC01617064	436	0.19065449585770355	NO	-
281	ZINC01639373	453	0.19047689565203166	NO	-
282	ZINC00485734	262	0.1899661741115093	NO	-
283	ZINC01645000	456	0.1899598246818503	NO	-
284	ZINC04530571	872	0.18981102260858457	NO	-
285	ZINC01645000	457	0.18962404372171596	NO	-
286	ZINC00004965	23	0.1895425733902153	NO	-
287	ZINC01708089	469	0.18921451239788473	NO	-
288	ZINC00145631	171	0.1887932337879295	NO	-
289	ZINC01428815	357	0.18634167588796594	NO	-
290	ZINC03584559	630	0.1858489577466029	NO	-
291	ZINC03626315	660	0.18545788683547756	NO	-
292	ZINC01587353	410	0.18493418766712097	NO	-
293	ZINC00145631	172	0.18493162588547585	NO	-
294	ZINC01586824	409	0.18439963199719958	NO	-
295	ZINC00282225	198	0.18427469776465075	NO	-
296	ZINC00519269	283	0.1842130570534514	NO	-
297	ZINC00338196	217	0.1841645225167853	NO	-
298	ZINC03858234	741	0.18367267734369988	NO	-
299	ZINC00519270	284	0.18348542686960284	NO	-
300	ZINC00010588	46	0.1825318076983814	NO	-
301	ZINC01587353	411	0.1823611651745604	NO	-
302	ZINC03857772	739	0.1819895151084936	NO	-
303	ZINC00282227	200	0.18192017081159373	NO	-
304	ZINC00004257	12	0.18182775913140906	NO	-
305	ZINC03654614	686	0.18030938536144372	NO	-
306	ZINC01587354	414	0.18009723343742598	NO	-
307	ZINC03858234	742	0.1800187037196316	NO	-
308	ZINC00093090	152	0.17987789463781126	NO	-
309	ZINC00352469	221	0.17894435816413923	NO	-
310	ZINC01639373	454	0.17883218444369067	NO	-
311	ZINC00489983	267	0.17881141629336153	NO	-
312	ZINC00489984	268	0.1787655928092393	NO	-
313	ZINC00093095	154	0.17775223130157733	NO	-
314	ZINC00093090	151	0.17768674227986736	NO	-
315	ZINC03857772	740	0.17720246761158767	NO	-
316	ZINC00012038	54	0.17665715663294518	NO	-
317	ZINC03855162	732	0.17631257233298311	NO	-
318	ZINC01587353	412	0.17629487201153285	NO	-
319	ZINC03848291	723	0.17545260004551522	NO	-
320	ZINC00039895	118	0.17493471151500814	NO	-
321	ZINC00093095	153	0.17466148655145333	NO	-
322	ZINC04192749	840	0.17454815371716226	NO	-
323	ZINC00039895	119	0.1744001819384563	NO	-
324	ZINC00000686	1	0.1724383507638901	NO	-
325	ZINC00047075	124	0.17095347953910922	NO	-
326	ZINC03863586	757	0.17087489801909467	NO	-
327	ZINC03855162	731	0.17054602018550383	NO	-
328	ZINC03335195	612	0.17034803496899348	NO	-
329	ZINC00019563	94	0.16963706701170442	NO	-
330	ZINC00494249	273	0.16902414414711642	NO	-
331	ZINC02362382	534	0.16768416195985994	NO	-
332	ZINC01862474	483	0.16734230343366707	NO	-
333	ZINC04268733	855	0.1668789707718091	NO	-
334	ZINC00022952	101	0.1667494361051754	NO	-
335	ZINC04469957	869	0.1662384409394921	NO	-
336	ZINC01633651	447	0.16574412727007687	NO	-
337	ZINC03778217	700	0.1653737161348649	NO	-
338	ZINC00441942	250	0.16526113351113156	NO	-
339	ZINC04225043	846	0.16521337345428666	NO	-
340	ZINC00367053	224	0.16435932332414718	NO	-
341	ZINC01590997	419	0.16419493022768997	NO	-
342	ZINC00367053	223	0.16417615147352127	NO	-
343	ZINC00269992	196	0.16416925468257595	NO	-
344	ZINC00269992	197	0.1641344549510391	NO	-
345	ZINC00040188	121	0.16408385443267576	NO	-
346	ZINC01590997	418	0.16398726645095002	NO	-
347	ZINC03812255	717	0.16274722493228502	NO	-
348	ZINC01590997	417	0.162645145131087	NO	-
349	ZINC01609415	428	0.16221448949539843	NO	-
350	ZINC03923460	803	0.16206639128465386	NO	-
351	ZINC02280495	526	0.1618334102449736	NO	-
352	ZINC00494248	272	0.16172486288488802	NO	-
353	ZINC02022816	494	0.16163305409298892	NO	-
354	ZINC00494249	274	0.16128659461659176	NO	-
355	ZINC02022816	493	0.1606058692915485	NO	-
356	ZINC03883295	781	0.16052899474736285	NO	-
357	ZINC00519218	281	0.1604034378509929	NO	-
358	ZINC00519219	282	0.1604034378509929	NO	-
359	ZINC02123195	500	0.1604034378509929	NO	-
360	ZINC02123197	501	0.1604034378509929	NO	-
361	ZINC02123198	502	0.1604034378509929	NO	-
362	ZINC02290705	527	0.16035153571918292	NO	-
363	ZINC03606288	651	0.1601426473039392	NO	-
364	ZINC04533229	873	0.16009987595775507	NO	-
365	ZINC03871875	774	0.1598278279699386	NO	-
366	ZINC00313211	211	0.15956661433470581	NO	-
367	ZINC00040188	120	0.15933446893687236	NO	-
368	ZINC04353574	861	0.1589240411076712	NO	-
369	ZINC00494248	271	0.15840747588624363	NO	-
370	ZINC04225043	845	0.15813696424644494	NO	-
371	ZINC03834172	22	0.15792557191880768	YES	7
372	ZINC00006512	32	0.15736481741918273	NO	-
373	ZINC02022816	495	0.15673235866889967	NO	-
374	ZINC02955430	579	0.1564915471315665	NO	-
375	ZINC03859593	748	0.15591647814626036	NO	-
376	ZINC00547854	291	0.15574290283814687	NO	-
377	ZINC01603097	422	0.15520659988663976	NO	-
378	ZINC04628404	886	0.1549810758647434	NO	-
379	ZINC03859593	749	0.15478542699250972	NO	-
380	ZINC01603097	421	0.15388479299872673	NO	-
381	ZINC01609313	427	0.15372435462842976	NO	-
382	ZINC03648524	677	0.15348758462176362	NO	-
383	ZINC03098614	599	0.15326992033537587	NO	-
384	ZINC01063727	319	0.15323145159579996	NO	-
385	ZINC00441940	249	0.15321919255009575	NO	-
386	ZINC01513788	381	0.15306140831387227	NO	-
387	ZINC03581845	621	0.1530554349276935	NO	-
388	ZINC00441951	251	0.1523097272034691	NO	-
389	ZINC04225043	847	0.1522765344242636	NO	-
390	ZINC02354441	533	0.15202641306814993	NO	-
391	ZINC03581845	620	0.15195616862679082	NO	-
392	ZINC00006272	31	0.1518363096634162	NO	-
393	ZINC03595411	638	0.15172023209978514	NO	-
394	ZINC04633174	889	0.15148756074615052	NO	-
395	ZINC01481839	362	0.15072028067089935	NO	-
396	ZINC02981440	580	0.15059792488483	NO	-
397	ZINC00897590	304	0.1504456702039603	NO	-
398	ZINC02004499	491	0.15002113456537047	NO	-
399	ZINC03848581	726	0.149946059734989	NO	-
400	ZINC00021178	97	0.14964324131966567	NO	-
401	ZINC00150435	173	0.14963152171915758	NO	-
402	ZINC01726285	477	0.14832937867826074	NO	-
403	ZINC02339373	530	0.14779313197736665	NO	-
404	ZINC00178012	176	0.14729885364814388	NO	-
405	ZINC00949482	305	0.14706672532132162	NO	-
406	ZINC03972462	816	0.1466553920261215	NO	-
407	ZINC00083467	149	0.14661139024342457	NO	-
408	ZINC02325793	528	0.14659181953910316	NO	-
409	ZINC02478026	540	0.14611707246164976	NO	-
410	ZINC03581845	619	0.14596017740944217	NO	-
411	ZINC03859951	750	0.14568570963955615	NO	-
412	ZINC01628087	445	0.14562642718010232	NO	-
413	ZINC01651771	462	0.14503859535622982	NO	-
414	ZINC03599183	648	0.14461325418005305	NO	-
415	ZINC03599181	647	0.14460549176241588	NO	-
416	ZINC00023270	103	0.14353372457945768	NO	-
417	ZINC00236592	187	0.14294581859996588	NO	-
418	ZINC00078285	148	0.14265784061322143	NO	-
419	ZINC04225128	849	0.1412829997403034	NO	-
420	ZINC01682526	465	0.14109404929457603	NO	-
421	ZINC02005981	492	0.140352179553394	NO	-
422	ZINC03782958	703	0.13979438718714884	NO	-
423	ZINC04628403	885	0.13975238115516242	NO	-
424	ZINC00502166	275	0.13959994709554613	NO	-
425	ZINC03863020	756	0.1392335413447012	NO	-
426	ZINC04316230	858	0.13918058692661436	NO	-
427	ZINC00008340	38	0.13916959299105747	NO	-
428	ZINC03872861	776	0.1389434081023044	NO	-
429	ZINC01567930	403	0.138643988853032	NO	-
430	ZINC03869014	764	0.1385599415555868	NO	-
431	ZINC00896569	303	0.1380458508407911	NO	-
432	ZINC03912408	800	0.137940384493105	NO	-
433	ZINC03869014	763	0.1377414961685269	NO	-
434	ZINC03869014	765	0.13655444567181502	NO	-
435	ZINC00236576	186	0.13648869437918246	NO	-
436	ZINC04225128	848	0.13584390295311832	NO	-
437	ZINC00024458	105	0.135590123699699	NO	-
438	ZINC03810553	716	0.1352901106071416	NO	-
439	ZINC00058676	141	0.13509838178057876	NO	-
440	ZINC01893719	485	0.13445683339156428	NO	-
441	ZINC02585934	559	0.13440825862615655	NO	-
442	ZINC02212461	514	0.1343657628254369	NO	-
443	ZINC01203477	323	0.13434230779141618	NO	-
444	ZINC03856181	737	0.1343071493529125	NO	-
445	ZINC00057180	134	0.13278868856432385	NO	-
446	ZINC01444144	360	0.1313851317730535	NO	-
447	ZINC03014558	585	0.13125502664462546	NO	-
448	ZINC03234894	608	0.13114754252321414	NO	-
449	ZINC00613507	298	0.13103422172842485	NO	-
450	ZINC02215932	521	0.13100947324441056	NO	-
451	ZINC02215932	522	0.13100947324441056	NO	-
452	ZINC03025778	587	0.1309645817841595	NO	-
453	ZINC03856120	736	0.1307945077623684	NO	-
454	ZINC02215932	520	0.1306377100608476	NO	-
455	ZINC03872861	777	0.13052194430935415	NO	-
456	ZINC04225128	850	0.13047267631549847	NO	-
457	ZINC03872861	775	0.1302774835584659	NO	-
458	ZINC00033762	110	0.12980959077963666	NO	-
459	ZINC04173335	839	0.12971876473495283	NO	-
460	ZINC02944805	578	0.1296326348042211	NO	-
461	ZINC01051629	318	0.12948442192089268	NO	-
462	ZINC00143648	170	0.129285782592472	NO	-
463	ZINC01444143	359	0.1290037737176013	NO	-
464	ZINC03872861	778	0.12816428293232507	NO	-
465	ZINC01540175	388	0.12804936385987734	NO	-
466	ZINC02465183	539	0.1279339971527648	NO	-
467	ZINC00019232	92	0.12783624242964547	NO	-
468	ZINC01637559	451	0.12781243126365416	NO	-
469	ZINC00019232	91	0.12780447888945243	NO	-
470	ZINC01533373	385	0.12752124125432626	NO	-
471	ZINC00019232	93	0.12736624418880038	NO	-
472	ZINC02536994	546	0.12703023595847523	NO	-
473	ZINC00001718	4	0.12689480746428883	NO	-
474	ZINC00049988	129	0.1261902881384538	NO	-
475	ZINC00243920	190	0.1258568471686109	NO	-
476	ZINC01530555	12	0.12571886424212958	YES	3
477	ZINC03832723	722	0.12569727519765575	NO	-
478	ZINC01514640	384	0.12522372872616858	NO	-
479	ZINC04249717	854	0.12485170177679293	NO	-
480	ZINC04249717	851	0.12466334603685192	NO	-
481	ZINC03856119	735	0.12444459028711422	NO	-
482	ZINC03897442	798	0.1242657854145947	NO	-
483	ZINC03856119	734	0.1240559949161848	NO	-
484	ZINC01482773	367	0.12398635228428274	NO	-
485	ZINC04249717	853	0.1239646463648459	NO	-
486	ZINC00001899	13	0.1239629843632357	YES	3
487	ZINC03075908	595	0.1237995262540867	NO	-
488	ZINC01482773	366	0.1237783397841656	NO	-
489	ZINC02353707	532	0.12363459466932925	NO	-
490	ZINC01609079	426	0.12350956217707232	NO	-
491	ZINC01512608	380	0.12340647761499328	NO	-
492	ZINC03856385	738	0.12296267544510485	NO	-
493	ZINC03891509	793	0.12281247120607112	NO	-
494	ZINC01013285	311	0.12263496252745879	NO	-
495	ZINC02199966	510	0.12207465930178382	NO	-
496	ZINC00216107	184	0.12193373161329947	NO	-
497	ZINC04249717	852	0.12190283203759114	NO	-
498	ZINC00181032	177	0.12170592948425754	NO	-
499	ZINC01475826	361	0.12065042105044216	NO	-
500	ZINC02163804	504	0.1206156865041868	NO	-
501	ZINC01415252	354	0.12049575968869229	NO	-
502	ZINC02050041	498	0.12003926072180666	NO	-
503	ZINC04627693	881	0.11988428869354761	NO	-
504	ZINC04627693	882	0.11988428869354761	NO	-
505	ZINC04627693	883	0.11988428869354761	NO	-
506	ZINC03002916	584	0.11984931977368461	NO	-
507	ZINC02539051	548	0.11980287086567988	NO	-
508	ZINC00036854	112	0.11955759804004001	NO	-
509	ZINC00382965	235	0.11920486308399665	NO	-
510	ZINC02851533	575	0.11901228983773408	NO	-
511	ZINC03581841	618	0.1182686520395907	NO	-
512	ZINC00001505	14	0.11700917139730393	YES	3
513	ZINC02353706	531	0.11668165448887466	NO	-
514	ZINC01514638	383	0.11645730487696493	NO	-
515	ZINC01395434	337	0.11636861576838124	NO	-
516	ZINC03861948	752	0.11625381933792975	NO	-
517	ZINC00423468	244	0.11624866247094974	NO	-
518	ZINC00812230	302	0.11618724844061427	NO	-
519	ZINC03890311	791	0.11580474197445877	NO	-
520	ZINC04281514	856	0.1153273210670125	NO	-
521	ZINC03648551	678	0.11516397181936049	NO	-
522	ZINC03972354	815	0.11512585049862593	NO	-
523	ZINC03972354	814	0.11509624330869807	NO	-
524	ZINC01399735	342	0.11491339724257839	NO	-
525	ZINC00382965	233	0.11440143319875214	NO	-
526	ZINC04443208	865	0.11436767270916999	NO	-
527	ZINC01399733	341	0.11435510843335385	NO	-
528	ZINC01286994	330	0.11360029850686972	NO	-
529	ZINC00107384	160	0.11315343016391734	NO	-
530	ZINC01402192	343	0.11281990990721993	NO	-
531	ZINC01086099	321	0.1118174804271815	NO	-
532	ZINC04016411	826	0.11126727409804647	NO	-
533	ZINC03972354	813	0.11094063109525652	NO	-
534	ZINC03213424	607	0.11087636469560659	NO	-
535	ZINC01544250	389	0.11071404524498973	NO	-
536	ZINC01560461	396	0.11052236181003687	NO	-
537	ZINC00382965	234	0.11048494331175582	NO	-
538	ZINC01547191	391	0.11029693048722942	NO	-
539	ZINC03861949	753	0.1100901689520157	NO	-
540	ZINC01610566	430	0.11008167398744378	NO	-
541	ZINC00050943	132	0.1096939338112216	NO	-
542	ZINC01010119	310	0.10958126597349911	NO	-
543	ZINC01010118	309	0.10869967308399578	NO	-
544	ZINC03869015	766	0.10865268902195706	NO	-
545	ZINC00123819	164	0.10860973693839637	NO	-
546	ZINC03643203	666	0.10849403457497336	NO	-
547	ZINC03617661	658	0.1084285196460605	NO	-
548	ZINC00284531	203	0.1083714819624239	NO	-
549	ZINC03848487	725	0.1083714819624239	NO	-
550	ZINC01482043	365	0.10783167031520917	NO	-
551	ZINC00347063	219	0.10768534045075082	NO	-
552	ZINC00331210	215	0.10721605746900163	NO	-
553	ZINC03806495	711	0.10711009620847693	NO	-
554	ZINC02215126	519	0.10685201939596745	NO	-
555	ZINC03869015	767	0.10656357209056642	NO	-
556	ZINC02526381	544	0.1065367552630268	NO	-
557	ZINC00173304	175	0.10648151381392816	NO	-
558	ZINC03848487	724	0.10614357151460517	NO	-
559	ZINC00376787	229	0.10606621983497524	NO	-
560	ZINC00376788	230	0.10578966105495141	NO	-
561	ZINC01589648	416	0.1051807541927027	NO	-
562	ZINC03806494	710	0.10514049491289987	NO	-
563	ZINC01646410	458	0.10503126226109322	NO	-
564	ZINC03869015	768	0.10491699802456764	NO	-
565	ZINC01560461	395	0.10481626944438048	NO	-
566	ZINC01512170	374	0.1047749673736212	NO	-
567	ZINC00376790	231	0.10469670532667637	NO	-
568	ZINC01512164	373	0.10454081122611053	NO	-
569	ZINC01512170	379	0.10447514370332962	NO	-
570	ZINC01512164	369	0.10444396230483469	NO	-
571	ZINC01512164	372	0.10444396230483469	NO	-
572	ZINC01512170	375	0.10401329245406686	NO	-
573	ZINC01512170	378	0.10401329245406686	NO	-
574	ZINC01512164	368	0.10334173077955873	NO	-
575	ZINC01512170	376	0.10322517623952449	NO	-
576	ZINC01512170	377	0.10322517623952449	NO	-
577	ZINC04206462	843	0.10321510551814304	NO	-
578	ZINC00094165	155	0.10311054048888792	NO	-
579	ZINC02279273	525	0.10299787218217124	NO	-
580	ZINC00201365	181	0.10241079291239406	NO	-
581	ZINC02526381	543	0.10224807421510042	NO	-
582	ZINC03859031	744	0.10221523684407474	NO	-
583	ZINC00089840	150	0.10219824377723137	NO	-
584	ZINC01512164	370	0.10217332731117908	NO	-
585	ZINC01512164	371	0.10217332731117908	NO	-
586	ZINC01606923	424	0.10216298697833315	NO	-
587	ZINC02163803	503	0.10209847010931519	NO	-
588	ZINC03977677	821	0.10198096848695293	NO	-
589	ZINC02326910	529	0.10184532436424704	NO	-
590	ZINC04633160	888	0.10179518643167094	NO	-
591	ZINC01407745	347	0.10091717032857374	NO	-
592	ZINC01204093	325	0.10069428657028691	NO	-
593	ZINC03246496	609	0.10060688802697072	NO	-
594	ZINC00241782	189	0.10000625362617797	NO	-
595	ZINC01204091	324	0.09980541598426498	NO	-
596	ZINC01621848	441	0.0997523001894555	NO	-
597	ZINC00122451	163	0.09959031530342317	NO	-
598	ZINC03971140	812	0.09942799963271655	NO	-
599	ZINC03885411	782	0.09927896502579024	NO	-
600	ZINC00344344	218	0.09920381867177328	NO	-
601	ZINC04443162	864	0.0991466694925502	NO	-
602	ZINC02526381	545	0.09913808117311144	NO	-
603	ZINC01409202	349	0.09887710403050139	NO	-
604	ZINC01395785	339	0.0987660178550448	NO	-
605	ZINC01395785	340	0.0987660178550448	NO	-
606	ZINC02658432	561	0.09845850604705961	NO	-
607	ZINC00487539	265	0.09830656368889473	NO	-
608	ZINC01723733	476	0.09826701322000109	NO	-
609	ZINC04510620	871	0.0980306709033173	NO	-
610	ZINC04338193	860	0.09787930789240774	NO	-
611	ZINC01561876	397	0.09767972254095636	NO	-
612	ZINC01395785	338	0.09746669564873227	NO	-
613	ZINC01604409	423	0.09741270277135174	NO	-
614	ZINC01409202	350	0.09733933420391902	NO	-
615	ZINC03595414	639	0.09709040108841158	NO	-
616	ZINC01407252	344	0.09602080035309295	NO	-
617	ZINC03808788	714	0.09574250561716272	NO	-
618	ZINC02759095	566	0.09558604812104503	NO	-
619	ZINC02759095	568	0.09558604812104503	NO	-
620	ZINC01584259	408	0.0953586135981737	NO	-
621	ZINC01408871	348	0.09432163635509912	NO	-
622	ZINC02541440	555	0.09423588918314896	NO	-
623	ZINC00017098	84	0.09388869560562303	NO	-
624	ZINC03067173	592	0.09323483680934398	NO	-
625	ZINC01047611	317	0.09316951839955248	NO	-
626	ZINC01432160	358	0.09298899739460345	NO	-
627	ZINC01409210	351	0.09298289794150301	NO	-
628	ZINC03770888	691	0.0929441086209291	NO	-
629	ZINC03628961	663	0.09283137078674304	NO	-
630	ZINC00260642	193	0.0927155147078591	NO	-
631	ZINC00437802	248	0.09267316259072667	NO	-
632	ZINC01419239	355	0.09238797495610693	NO	-
633	ZINC01292790	331	0.09236412788453426	NO	-
634	ZINC00386171	236	0.09230299403059572	NO	-
635	ZINC01409210	352	0.0915671352151957	NO	-
636	ZINC01409210	353	0.0915671352151957	NO	-
637	ZINC00103479	157	0.09149523137552427	NO	-
638	ZINC03891542	794	0.09081644479505968	NO	-
639	ZINC00970310	306	0.09051483103139125	NO	-
640	ZINC02568954	558	0.09046999645777003	NO	-
641	ZINC03891902	796	0.09037918320659964	NO	-
642	ZINC04469868	868	0.09037918320659964	NO	-
643	ZINC00103473	156	0.090355682124956	NO	-
644	ZINC04205219	842	0.09033934059923925	NO	-
645	ZINC00207027	183	0.09027606473650368	NO	-
646	ZINC03431928	616	0.0902697248717927	NO	-
647	ZINC00207027	182	0.09016205556662568	NO	-
648	ZINC03806493	709	0.09011301612004359	NO	-
649	ZINC03983430	822	0.08990949969775784	NO	-
650	ZINC00424642	247	0.08979171730284813	NO	-
651	ZINC00507813	278	0.08952845608886399	NO	-
652	ZINC01642393	455	0.08914014067472348	NO	-
653	ZINC01013310	312	0.08875885291896785	NO	-
654	ZINC01915737	487	0.08853586093095067	NO	-
655	ZINC00424641	246	0.08848061999967446	NO	-
656	ZINC03808788	715	0.08837900657391809	NO	-
657	ZINC02521323	542	0.08824867161407653	NO	-
658	ZINC02026397	497	0.08822833800402402	NO	-
659	ZINC03016617	586	0.08819659143591697	NO	-
660	ZINC04363505	862	0.08793793856189977	NO	-
661	ZINC01720982	474	0.08784861688121738	NO	-
662	ZINC00378595	232	0.08765948900025809	NO	-
663	ZINC01920968	488	0.08760927323182303	NO	-
664	ZINC02759095	565	0.08755041514942455	NO	-
665	ZINC00546731	290	0.08736401681153357	NO	-
666	ZINC00546731	289	0.08736401681144007	NO	-
667	ZINC03164842	603	0.08714993586375243	NO	-
668	ZINC03164842	604	0.08714993586375243	NO	-
669	ZINC01650295	461	0.08712186524775291	NO	-
670	ZINC00541592	287	0.08682397830053999	NO	-
671	ZINC04158823	837	0.08681049291141668	NO	-
672	ZINC01407743	346	0.08672153340397121	NO	-
673	ZINC00502567	276	0.0867129378665332	NO	-
674	ZINC00502568	277	0.08671289754820714	NO	-
675	ZINC00541591	286	0.08635405443307988	NO	-
676	ZINC00120742	162	0.08621718478274008	NO	-
677	ZINC04623875	879	0.08588598765304184	NO	-
678	ZINC02191312	506	0.0858643992309591	NO	-
679	ZINC02191312	507	0.0858643992309591	NO	-
680	ZINC03854581	727	0.08580364506511025	NO	-
681	ZINC03854584	730	0.08578049862331961	NO	-
682	ZINC00349973	220	0.08564387869053165	NO	-
683	ZINC00424640	245	0.08559938171245669	NO	-
684	ZINC03967009	807	0.08557549620297088	NO	-
685	ZINC00048041	126	0.08551264800719356	NO	-
686	ZINC03970323	810	0.08548701769966846	NO	-
687	ZINC03970323	811	0.08514583460179104	NO	-
688	ZINC00551407	292	0.0851457937919725	NO	-
689	ZINC00048040	125	0.0850046838543658	NO	-
690	ZINC03867607	760	0.08496291468560652	NO	-
691	ZINC02759095	567	0.08481212882146694	NO	-
692	ZINC02205735	513	0.08436856065874823	NO	-
693	ZINC00000892	2	0.08436088525695473	NO	-
694	ZINC02205734	512	0.08435798011471078	NO	-
695	ZINC03164842	602	0.08429124467156826	NO	-
696	ZINC04628484	887	0.08403098501721354	NO	-
697	ZINC00551408	293	0.08394980292552755	NO	-
698	ZINC03124924	601	0.08387308908278017	NO	-
699	ZINC03903674	799	0.08383410597358427	NO	-
700	ZINC02191312	505	0.0835855298276082	NO	-
701	ZINC03854583	729	0.08332007447081224	NO	-
702	ZINC03859080	746	0.08321999376012251	NO	-
703	ZINC04468452	867	0.08321999376012251	NO	-
704	ZINC03859079	745	0.08317968380123691	NO	-
705	ZINC03098695	600	0.08284488802832685	NO	-
706	ZINC03912726	801	0.08278962557461327	NO	-
707	ZINC01407685	345	0.08205879798878311	NO	-
708	ZINC00619763	301	0.08196467020321299	NO	-
709	ZINC01921085	489	0.08173229859594272	NO	-
710	ZINC00050252	130	0.08162930309814799	NO	-
711	ZINC03398938	615	0.08156096304864015	NO	-
712	ZINC01698561	467	0.08135644570060728	NO	-
713	ZINC01482003	364	0.08133558560664132	NO	-
714	ZINC04626004	880	0.0812549714399612	NO	-
715	ZINC01422101	356	0.08105402699603126	NO	-
716	ZINC03854582	728	0.08100518888913481	NO	-
717	ZINC00227581	185	0.08081579943197992	NO	-
718	ZINC00296156	210	0.08074247504820718	NO	-
719	ZINC03992846	825	0.08055264670463537	NO	-
720	ZINC03881081	780	0.08004281427901205	NO	-
721	ZINC02194381	508	0.07991984391306672	NO	-
722	ZINC03890682	792	0.07985560775493107	NO	-
723	ZINC03987705	824	0.0797453823589713	NO	-
724	ZINC03595407	636	0.07966597402046419	NO	-
725	ZINC03874074	779	0.07929071592795589	NO	-
726	ZINC03813319	719	0.07925010809139157	NO	-
727	ZINC03595409	637	0.07916459389398017	NO	-
728	ZINC02212478	515	0.079156319874441	NO	-
729	ZINC02212478	516	0.079156319874441	NO	-
730	ZINC02212478	517	0.079156319874441	NO	-
731	ZINC02212478	518	0.079156319874441	NO	-
732	ZINC00264038	194	0.07903521605107149	NO	-
733	ZINC00002119	6	0.07840784805959364	NO	-
734	ZINC02846108	574	0.078392408251737	NO	-
735	ZINC01994152	490	0.07833901020417848	NO	-
736	ZINC02054173	499	0.07826548859071975	NO	-
737	ZINC03970323	809	0.07794264661072502	NO	-
738	ZINC03267662	610	0.07779837726803718	NO	-
739	ZINC03886496	785	0.07766653793152184	NO	-
740	ZINC04218470	844	0.07755057025090611	NO	-
741	ZINC03862070	754	0.07753532004244533	NO	-
742	ZINC00405444	241	0.07736616102976011	NO	-
743	ZINC00194557	179	0.07681629071589417	NO	-
744	ZINC03795922	705	0.07662105920009958	NO	-
745	ZINC02024944	496	0.07630245483962197	NO	-
746	ZINC03888663	788	0.07587135042515843	NO	-
747	ZINC01385599	336	0.07574839449187364	NO	-
748	ZINC03813318	718	0.0756872302376683	NO	-
749	ZINC02874923	576	0.0754801359250244	NO	-
750	ZINC01568380	404	0.07510357979094663	NO	-
751	ZINC04148001	833	0.07494162957988304	NO	-
752	ZINC00171040	174	0.07492882059513149	NO	-
753	ZINC03668892	690	0.07491729787559985	NO	-
754	ZINC00390584	238	0.07491700515934381	NO	-
755	ZINC04148331	835	0.07466000531775799	NO	-
756	ZINC03973833	817	0.07453803587965892	NO	-
757	ZINC01229166	326	0.07452148831350351	NO	-
758	ZINC00316651	212	0.07452124291581172	NO	-
759	ZINC02194382	509	0.07398153265743501	NO	-
760	ZINC00194561	180	0.0737466997781639	NO	-
761	ZINC03932424	805	0.0737271360288149	NO	-
762	ZINC01093050	322	0.0736738501028562	NO	-
763	ZINC00192379	178	0.07357956838497377	NO	-
764	ZINC02789732	570	0.0735127059696186	NO	-
765	ZINC00453883	253	0.07346788630081394	NO	-
766	ZINC04148008	834	0.07315842515396642	NO	-
767	ZINC03095357	598	0.07314925314730521	NO	-
768	ZINC04150947	836	0.07280409286257833	NO	-
769	ZINC00068899	144	0.07255077884836583	NO	-
770	ZINC03049105	590	0.07237006685157499	NO	-
771	ZINC01238591	328	0.07218637818718177	NO	-
772	ZINC00264507	195	0.07199186423231858	NO	-
773	ZINC03973835	818	0.07186535962485482	NO	-
774	ZINC00260564	192	0.07181175687986262	NO	-
775	ZINC02710276	563	0.07173608591685117	NO	-
776	ZINC04200483	841	0.07159069535520554	NO	-
777	ZINC01736614	478	0.07156343314451183	NO	-
778	ZINC03968807	808	0.07144466729666188	NO	-
779	ZINC02540019	549	0.07097224209601286	NO	-
780	ZINC00484111	261	0.07095787758351191	NO	-
781	ZINC04369529	863	0.07073619536481784	NO	-
782	ZINC01621085	440	0.07070517547869222	NO	-
783	ZINC03889605	790	0.07066560981452176	NO	-
784	ZINC00517421	279	0.06999736253701026	NO	-
785	ZINC00289515	208	0.06953275772794937	NO	-
786	ZINC00040432	122	0.06916456769846534	NO	-
787	ZINC02225549	524	0.06898724974498222	NO	-
788	ZINC02537711	547	0.06869652483971393	NO	-
789	ZINC04123868	829	0.06868311903127704	NO	-
790	ZINC02799599	571	0.06867550780499615	NO	-
791	ZINC03186062	606	0.06842087350384546	NO	-
792	ZINC04478080	870	0.06826186883122902	NO	-
793	ZINC00066417	142	0.06814458454584725	NO	-
794	ZINC00057493	140	0.06802906492837518	NO	-
795	ZINC02731888	564	0.06800337983517511	NO	-
796	ZINC03186056	605	0.06795694752732828	NO	-
797	ZINC02649699	560	0.06762316031249578	NO	-
798	ZINC01602397	420	0.06751884330620325	NO	-
799	ZINC02387707	538	0.06715158579369912	NO	-
800	ZINC03668241	689	0.06653084280811307	NO	-
801	ZINC00446156	252	0.06628046989045618	NO	-
802	ZINC04034956	827	0.0662283292913603	NO	-
803	ZINC02201478	511	0.06594989646849962	NO	-
804	ZINC02659555	562	0.06585709034650682	NO	-
805	ZINC00049138	128	0.06583491377722737	NO	-
806	ZINC01625015	443	0.06578596844230863	NO	-
807	ZINC00110250	161	0.06575887620225615	NO	-
808	ZINC03032847	588	0.06536595107241781	NO	-
809	ZINC00286893	206	0.06462408313673466	NO	-
810	ZINC00282886	202	0.06452244983497067	NO	-
811	ZINC00142119	168	0.06423809631339869	NO	-
812	ZINC03651401	683	0.06418041886054947	NO	-
813	ZINC00050812	131	0.0641225914233674	NO	-
814	ZINC01894438	486	0.06404647969795198	NO	-
815	ZINC03932418	804	0.06372035653746018	NO	-
816	ZINC03891792	795	0.06371829468154735	NO	-
817	ZINC02836866	572	0.06357905710932474	NO	-
818	ZINC03858253	743	0.06352434002494282	NO	-
819	ZINC04123870	830	0.0631679622801467	NO	-
820	ZINC00049138	127	0.06295873260747117	NO	-
821	ZINC01610486	429	0.06289493491097468	NO	-
822	ZINC03887264	786	0.06267649090492605	NO	-
823	ZINC00245582	191	0.06259351322407589	NO	-
824	ZINC03893897	797	0.06232243637286262	NO	-
825	ZINC00142120	169	0.06177466623768943	NO	-
826	ZINC01514043	382	0.061745233092199106	NO	-
827	ZINC00034768	111	0.06145574902887726	NO	-
828	ZINC00286890	205	0.06127327151809967	NO	-
829	ZINC00002099	5	0.06119051846046346	NO	-
830	ZINC00014717	74	0.06102509750274035	NO	-
831	ZINC00457034	254	0.06100007689912476	NO	-
832	ZINC03807954	713	0.06094385699172805	NO	-
833	ZINC00420809	243	0.06029090189035657	NO	-
834	ZINC03617711	659	0.060283217976327165	NO	-
835	ZINC03888782	789	0.059738646425659694	NO	-
836	ZINC00286898	207	0.0591778011182287	NO	-
837	ZINC03977107	819	0.05866478706202136	NO	-
838	ZINC00415935	242	0.05836695978486989	NO	-
839	ZINC00291271	209	0.05827215621836394	NO	-
840	ZINC03001465	582	0.05827215621836394	NO	-
841	ZINC03828794	721	0.05807390100012629	NO	-
842	ZINC03076764	596	0.057742322713926875	NO	-
843	ZINC03070572	593	0.05756770941914389	NO	-
844	ZINC00103796	159	0.05729203090441465	NO	-
845	ZINC03869137	770	0.05715050543211159	NO	-
846	ZINC00286068	204	0.05694840733519721	NO	-
847	ZINC03869011	761	0.05693687817611316	NO	-
848	ZINC04613268	878	0.05691570421748686	NO	-
849	ZINC03859191	747	0.0565484704419896	NO	-
850	ZINC00374060	228	0.056467798383018165	NO	-
851	ZINC00389121	237	0.056179407924953836	NO	-
852	ZINC03869011	762	0.05617388915123882	NO	-
853	ZINC00103790	158	0.05593896790687331	NO	-
854	ZINC00545407	288	0.05535937414181361	NO	-
855	ZINC02217640	523	0.05533880511436427	NO	-
856	ZINC03977108	820	0.05530883685831632	NO	-
857	ZINC03074072	594	0.05436950265333126	NO	-
858	ZINC01566784	402	0.05414905872455422	NO	-
859	ZINC00374059	227	0.053719090487556506	NO	-
860	ZINC01708166	470	0.05370856416651256	NO	-
861	ZINC03045726	589	0.05360715950109642	NO	-
862	ZINC03869137	769	0.05343097888535743	NO	-
863	ZINC04627821	884	0.053400601926937866	NO	-
864	ZINC00476287	260	0.053204821480067874	NO	-
865	ZINC04035173	828	0.05303530881206379	NO	-
866	ZINC00476286	259	0.052793538909104064	NO	-
867	ZINC00067214	143	0.052228038506334507	NO	-
868	ZINC00371441	226	0.051992816262338044	NO	-
869	ZINC01634296	448	0.051896737557913644	NO	-
870	ZINC03885870	783	0.05093175734256367	NO	-
871	ZINC00473835	258	0.04999487122610042	NO	-
872	ZINC03061448	591	0.04991715628353156	NO	-
873	ZINC00368217	225	0.04897020827223787	NO	-
874	ZINC00124661	165	0.048654749167608126	NO	-
875	ZINC00619532	300	0.04840686108884483	NO	-
876	ZINC01555602	393	0.04786269627564019	NO	-
877	ZINC01236247	327	0.047500479531139825	NO	-
878	ZINC03337399	613	0.04745636986314987	NO	-
879	ZINC01694487	466	0.04740506648016916	NO	-
880	ZINC03001464	581	0.047309461349879095	NO	-
881	ZINC03001466	583	0.04730946134987776	NO	-
882	ZINC01030628	314	0.04725920887001554	NO	-
883	ZINC00318295	213	0.047245238356771184	NO	-
884	ZINC03337400	614	0.04720065343010586	NO	-
885	ZINC00042420	123	0.0471409715785647	NO	-
886	ZINC00320579	214	0.046683503557159854	NO	-
887	ZINC01557818	394	0.04647958681062104	NO	-
888	ZINC02878107	577	0.046041975913800715	NO	-
889	ZINC01023015	313	0.045439117030273334	NO	-
890	ZINC03885966	784	0.04495078507925639	NO	-
891	ZINC03888646	787	0.04488426455785778	NO	-
892	ZINC02842757	573	0.04487155083247322	NO	-
893	ZINC00467221	256	0.044292559972935915	NO	-
894	ZINC00128929	166	0.044179597262951995	NO	-
895	ZINC00615325	299	0.043545288725107295	NO	-
896	ZINC03865798	758	0.04271642878168922	NO	-
897	ZINC03862881	755	0.042493727069064846	NO	-
898	ZINC00358858	222	0.04235757848315609	NO	-
899	ZINC03871094	772	0.04224571192404611	NO	-
900	ZINC00457835	255	0.041947065877467396	NO	-
901	ZINC01031749	315	0.041231220650588304	NO	-
902	ZINC03983760	823	0.03862868185407458	NO	-
903	ZINC02566691	557	0.03841682705387107	NO	-
904	ZINC01032224	316	0.03783529504675466	NO	-
905	ZINC04127435	832	0.03762115268928571	NO	-
906	ZINC03269731	611	0.0375120363735353	NO	-
907	ZINC03866170	759	0.037352430988020435	NO	-
908	ZINC00468064	257	0.0370124272378335	NO	-
909	ZINC02769366	569	0.0341089895568246	NO	-
910	ZINC01553800	392	0.03331948115416347	NO	-
911	ZINC02558684	556	0.033132692011802634	NO	-
912	ZINC01253136	329	0.02350918433206227	NO	-
913	ZINC04304475	857	0.022077108080287188	NO	-
