# Supplementary material for: 4D Flexible Atom-Pairs: An efficient probabilistic conformational space comparison for ligand-based virtual screening
Source: J Cheminform. 2011 Jul 6;3:23. doi: 10.1186/1758-2946-3-23 (PMC3156737; doi:10.1186/1758-2946-3-23)
Supplement: Additional file 1 — Archive of the 4D FAPOA result files. This is a Gzip compressed Tar archive containing the result files of the 4D FAPOA on the filtered DUD data sets. The result files are tab-separated plain text files including the following information: method name, active data set with size, cluster information and the distribution of the active molecules over the clusters, decoy data set with size, ratio active:decoy, AUC, awAUC, BEDROC scores for predefined alpha values as suggested by Truchon and Bayly [43], enrichment factors, relative enrichment factor [41], ROC enrichments, awROC enrichments at predefined false positive fractions, chemotype enrichment, ROC and awROC data points, and the ranking of each structure to compute other VS metrics. [file 1758-2946-3-23-S1.GZ › 4DFAPOA_trypsin_BW_ResultStatistic.dat]

###################################################################################################
# Screening Result File
# Method used: 4DFAPOA
> <Method_Name>
4DFAPOA
# Data set information
#	Query data set:	./trypsin/trypsin_query_CS_BW_300.0_T_GMM.sdf
#	Active data set: ./trypsin/trypsin_clustered_3D_MM_CS_BW_300.0_T_GMM.sdf with cluster information
#		Size: 9 molecules
#		Number of clusters: 7
#		Cluster Summery:
#			Cluster number	# molecules	% of actives
#			1		1		11.111
#			2		1		11.111
#			3		1		11.111
#			4		1		11.111
#			5		1		11.111
#			6		1		11.111
#			7		3		33.333
#	Decoy data set: ./trypsin/DUD_trypsin_decoys_ID_pass_MWPass_I_MM_CS_BW_300.0_T_GMM.sdf
#		Size: 718 molecules
#	Ratio actives : decoys
#		1.0 : 79.7778
> <AUC>
#	 ROC AUC
	0.7886103373568555
> <awAUC>
#	 ROC awAUC
	0.7607109696246187
> <BEDROC Scores>
#	Alpha Values	BEDROC Scores
	160.9	0.1843
	100.0	0.1578
	53.6	0.1385
	50.0	0.1377
	32.2	0.1448
	20.0	0.1868
	16.1	0.2202
	10.0	0.3207
	8.0	0.376
> <Enrichment Factors>
#	Fraction dataset	Enrichment factor
	0.0010	NaN
	0.01	11.396825396825397
	0.02	5.698412698412699
	0.05	2.2160493827160495
	0.1	3.324074074074074
	0.2	3.8513409961685823
	0.25	3.085328422344997
> <Relative enrichment factor>
#	Fraction dataset	Enrichment factor
	0.0010	0.0
	0.01	13.755158184319118
	0.02	11.11111111111111
	0.05	11.11111111111111
	0.1	33.333333333333336
	0.2	77.77777777777777
	0.25	77.77777777777777
> <ROC Enrichments>
#	True decoy fraction	Enrichment
	0.1	0.0
	0.5	19.944444444444443
	1.0	9.972222222222221
	2.0	5.318518518518518
	5.0	2.2160493827160495
	10.0	3.324074074074074
> <awROC Enrichments>
#	Decoy fraction	Enrichment
	0.1	0.0
	0.5	25.642857142857142
	1.0	12.821428571428571
	2.0	6.838095238095238
	5.0	2.8492063492063493
	10.0	3.3240740740740744
> <Chemotype enrichment>
#	% data set	% active cluster
	0.0	0.0
	0.275	0.0
	0.275	14.286
	9.491	14.286
	9.491	28.571
	9.766	28.571
	9.766	42.857
	16.919	42.857
	16.919	57.143
	17.469	57.143
	17.469	71.429
	33.425	71.429
	33.425	85.714
	81.155	85.714
	81.155	100.0
	100.0	100.0
> <ROC curve data>
#	False positive rate	true positive rate
	0.0	0.0
	0.0	0.0
	0.0014	0.0
	0.0014	0.1111
	0.0933	0.1111
	0.0933	0.2222
	0.0947	0.2222
	0.0947	0.3333
	0.1058	0.3333
	0.1058	0.4444
	0.1407	0.4444
	0.1407	0.5556
	0.163	0.5556
	0.163	0.6667
	0.1671	0.6667
	0.1671	0.7778
	0.3273	0.7778
	0.3273	0.8889
	0.8092	0.8889
	0.8092	1.0
	1.0	1.0
> <awROC curve data>
#	False positive rate	true positive rate
	0.0	0.0
	0.0	0.0
	0.0014	0.0
	0.0014	0.1429
	0.0933	0.1429
	0.0933	0.2857
	0.0947	0.2857
	0.0947	0.3333
	0.1058	0.3333
	0.1058	0.381
	0.1407	0.381
	0.1407	0.4286
	0.163	0.4286
	0.163	0.5714
	0.1671	0.5714
	0.1671	0.7143
	0.3273	0.7143
	0.3273	0.8571
	0.8092	0.8571
	0.8092	1.0
	1.0	1.0
> <Screening Table>
# Rank	Mol name	Index in data set	Similarity 2 query	Active	Cluster number
1	ZINC01541278	81	0.30024368701434434	NO	-
2	ZINC03834185	1	0.25437799051144566	YES	1
3	ZINC01541286	83	0.22709498655768814	NO	-
4	ZINC01541284	82	0.2265778438061336	NO	-
5	ZINC03791681	406	0.21912519639773437	NO	-
6	ZINC02370635	169	0.216583353531764	NO	-
7	ZINC02650544	203	0.2137767794623272	NO	-
8	ZINC01535967	76	0.21301523580472218	NO	-
9	ZINC03311922	264	0.21186836072703247	NO	-
10	ZINC03311920	263	0.21125248253240603	NO	-
11	ZINC03408831	312	0.21007115268277723	NO	-
12	ZINC03791571	405	0.20723702740881028	NO	-
13	ZINC02375333	171	0.20578016663628845	NO	-
14	ZINC02858524	221	0.20528650723182415	NO	-
15	ZINC03408854	313	0.2047356975269924	NO	-
16	ZINC02373588	170	0.20283025092154916	NO	-
17	ZINC01117954	69	0.1999374010791355	NO	-
18	ZINC03959484	553	0.19843491159909576	NO	-
19	ZINC02384342	175	0.1955079732219163	NO	-
20	ZINC03842250	492	0.1941175471799874	NO	-
21	ZINC01550309	95	0.19259664438104482	NO	-
22	ZINC03842252	493	0.19176786556427852	NO	-
23	ZINC03871842	510	0.19112989355833945	NO	-
24	ZINC02117747	136	0.18749125250717183	NO	-
25	ZINC00975901	53	0.18744792815223132	NO	-
26	ZINC03409168	315	0.1860153593434128	NO	-
27	ZINC01549763	92	0.18079569232837836	NO	-
28	ZINC04373695	690	0.17769460646458912	NO	-
29	ZINC03959458	551	0.17617914299770518	NO	-
30	ZINC00598345	15	0.17466948671293256	NO	-
31	ZINC03325703	274	0.1736237303676891	NO	-
32	ZINC01548103	88	0.17221392256392043	NO	-
33	ZINC03323428	269	0.17155075599325992	NO	-
34	ZINC03408530	311	0.16979187126808898	NO	-
35	ZINC03351758	287	0.16893734527689175	NO	-
36	ZINC01548106	89	0.16587912942453922	NO	-
37	ZINC03408915	314	0.1658226324586294	NO	-
38	ZINC00601247	18	0.1650634500344647	NO	-
39	ZINC03959464	552	0.16499365238482092	NO	-
40	ZINC04176624	644	0.16495981339856125	NO	-
41	ZINC00783922	34	0.16472119383373784	NO	-
42	ZINC04522097	703	0.16469139405792543	NO	-
43	ZINC03959453	550	0.16456465196842524	NO	-
44	ZINC03820532	455	0.16453464707490326	NO	-
45	ZINC01552869	98	0.16427149545149933	NO	-
46	ZINC03816461	423	0.16356616140739327	NO	-
47	ZINC03351756	286	0.16283572214480463	NO	-
48	ZINC02939218	235	0.16244941028386864	NO	-
49	ZINC03820532	454	0.1618007051265518	NO	-
50	ZINC03987013	598	0.16122465880475464	NO	-
51	ZINC03022164	244	0.16118389473923697	NO	-
52	ZINC02939761	236	0.16101814544080423	NO	-
53	ZINC03444529	333	0.1606952317646971	NO	-
54	ZINC03800699	409	0.1598243970120384	NO	-
55	ZINC02378743	172	0.1596117992862125	NO	-
56	ZINC03315248	265	0.15910548688786022	NO	-
57	ZINC01534672	75	0.15892668511869296	NO	-
58	ZINC04424329	699	0.1586696744512154	NO	-
59	ZINC01538457	79	0.15836395997648497	NO	-
60	ZINC03820584	456	0.1580266901764775	NO	-
61	ZINC03281839	255	0.15779119039640388	NO	-
62	ZINC01539449	80	0.1573994476203079	NO	-
63	ZINC02516126	181	0.15653810888152625	NO	-
64	ZINC03987397	606	0.15580943867656138	NO	-
65	ZINC03989511	610	0.15514190672031875	NO	-
66	ZINC02829269	218	0.1548133674149374	NO	-
67	ZINC03525889	358	0.1538728890252975	NO	-
68	ZINC04522150	704	0.1535384325207962	NO	-
69	ZINC03815826	3	0.15329798637984887	YES	3
70	ZINC03855207	496	0.1525042742300513	NO	-
71	ZINC03834156	8	0.15129311106545348	YES	7
72	ZINC03933416	534	0.1506428332968328	NO	-
73	ZINC01549764	93	0.14850361734039852	NO	-
74	ZINC03933545	535	0.14841014680841053	NO	-
75	ZINC02250704	163	0.1481970603618898	NO	-
76	ZINC02754468	217	0.14789635284658473	NO	-
77	ZINC03558930	372	0.14724739524078015	NO	-
78	ZINC01548257	90	0.14693568334259366	NO	-
79	ZINC03968597	561	0.14625455010716312	NO	-
80	ZINC03834186	7	0.1456665592011351	YES	7
81	ZINC03368208	293	0.14496659645171286	NO	-
82	ZINC00794278	37	0.14492522132646096	NO	-
83	ZINC02132535	149	0.14429749329655164	NO	-
84	ZINC02005805	130	0.14422402929313544	NO	-
85	ZINC02193601	152	0.14352215050376704	NO	-
86	ZINC00794277	36	0.14314797342571894	NO	-
87	ZINC04222810	667	0.1425557662461732	NO	-
88	ZINC03987016	599	0.1424027739405945	NO	-
89	ZINC03426733	322	0.14227466662061553	NO	-
90	ZINC04359876	688	0.14198257296149797	NO	-
91	ZINC00599269	16	0.1418881183990987	NO	-
92	ZINC02561004	185	0.14153802533917262	NO	-
93	ZINC03960397	554	0.14137811224252664	NO	-
94	ZINC03948981	548	0.14135632133678927	NO	-
95	ZINC03438910	328	0.14114704372304618	NO	-
96	ZINC01551243	96	0.1408570802456397	NO	-
97	ZINC01911466	125	0.14077001122511262	NO	-
98	ZINC03838487	471	0.14061647169925698	NO	-
99	ZINC03928139	531	0.13991631850746628	NO	-
100	ZINC03361773	291	0.1396448752484443	NO	-
101	ZINC03338441	276	0.13961663234390212	NO	-
102	ZINC03426730	321	0.13942473275476785	NO	-
103	ZINC02987967	243	0.13835914217844764	NO	-
104	ZINC02379382	173	0.13817187669503161	NO	-
105	ZINC03446998	335	0.13799102764657648	NO	-
106	ZINC03834126	9	0.1375992454831448	YES	7
107	ZINC03977175	588	0.13759083567798247	NO	-
108	ZINC02393796	177	0.13727552131121243	NO	-
109	ZINC03446996	334	0.13688375454254464	NO	-
110	ZINC03356245	289	0.1355535533881227	NO	-
111	ZINC04248899	670	0.13532183435636685	NO	-
112	ZINC04248899	671	0.13527463276123583	NO	-
113	ZINC03022380	245	0.13438262692441866	NO	-
114	ZINC03820792	459	0.1339346328139736	NO	-
115	ZINC03838486	470	0.13372536848478966	NO	-
116	ZINC03993045	624	0.1336461861732485	NO	-
117	ZINC03438914	329	0.1336001084330872	NO	-
118	ZINC03426727	320	0.13352397136719094	NO	-
119	ZINC03819389	445	0.1323986828455862	NO	-
120	ZINC03427467	324	0.13222158453923943	NO	-
121	ZINC03405873	304	0.1320788118722795	NO	-
122	ZINC02959464	241	0.13200273475183877	NO	-
123	ZINC03832369	6	0.1318975159348083	YES	6
124	ZINC02959435	240	0.1317490002704579	NO	-
125	ZINC03928140	532	0.1313790332159834	NO	-
126	ZINC03438219	327	0.1311239485311392	NO	-
127	ZINC04617941	2	0.13079611707692512	YES	2
128	ZINC02579074	188	0.13054450014308847	NO	-
129	ZINC00624134	22	0.13041412982287712	NO	-
130	ZINC04176343	643	0.13014899996963575	NO	-
131	ZINC03987021	601	0.12974864052210905	NO	-
132	ZINC03575230	376	0.1297289280034434	NO	-
133	ZINC03426735	323	0.12958973727317566	NO	-
134	ZINC03938550	543	0.12907429468723192	NO	-
135	ZINC03972799	573	0.12891986193284155	NO	-
136	ZINC03342650	278	0.128864939371023	NO	-
137	ZINC03521771	352	0.12879546405993259	NO	-
138	ZINC03427469	325	0.1287319822472803	NO	-
139	ZINC02560933	184	0.12869489108105792	NO	-
140	ZINC03449087	337	0.12837851202740627	NO	-
141	ZINC03319105	266	0.12801180867088688	NO	-
142	ZINC03987402	607	0.1280057563746232	NO	-
143	ZINC04248899	672	0.12761260261543061	NO	-
144	ZINC02368624	168	0.12683049560728718	NO	-
145	ZINC00787127	35	0.12669583795437186	NO	-
146	ZINC04185339	646	0.1261988578981191	NO	-
147	ZINC01062174	58	0.12611969282442653	NO	-
148	ZINC03819918	446	0.12602047399536218	NO	-
149	ZINC00624132	21	0.12561108560532375	NO	-
150	ZINC02646948	202	0.1255633189148276	NO	-
151	ZINC03521772	353	0.12536780979764112	NO	-
152	ZINC03588045	383	0.1250072117837322	NO	-
153	ZINC01911614	127	0.12491217276877674	NO	-
154	ZINC03802013	412	0.12346288098219925	NO	-
155	ZINC01532447	74	0.123271238554228	NO	-
156	ZINC01911468	126	0.12317466917364897	NO	-
157	ZINC03563354	373	0.12295017847004872	NO	-
158	ZINC00587715	4	0.12287302073402424	NO	-
159	ZINC01553076	99	0.12280172667555599	NO	-
160	ZINC02245596	162	0.12246125077653833	NO	-
161	ZINC01728479	103	0.1216545869236296	NO	-
162	ZINC04185360	648	0.1215308025136595	NO	-
163	ZINC02940728	237	0.12142734212193071	NO	-
164	ZINC03529582	362	0.12138513312101123	NO	-
165	ZINC04252070	677	0.1207610999779668	NO	-
166	ZINC03867649	502	0.12065142803996562	NO	-
167	ZINC03819918	447	0.1203607859764821	NO	-
168	ZINC04392549	694	0.12023234527802164	NO	-
169	ZINC01882070	113	0.12019759763552244	NO	-
170	ZINC02205131	153	0.12018681777767731	NO	-
171	ZINC04185341	647	0.11994877485610138	NO	-
172	ZINC03983385	596	0.11944409991100619	NO	-
173	ZINC03822958	463	0.11933743724659844	NO	-
174	ZINC03440357	331	0.1192901803526517	NO	-
175	ZINC03971723	571	0.11925842788924546	NO	-
176	ZINC04633604	715	0.11919434546994102	NO	-
177	ZINC02517180	182	0.11896653341810329	NO	-
178	ZINC03506067	348	0.11884395074497275	NO	-
179	ZINC03971724	572	0.11882019263021305	NO	-
180	ZINC03962399	557	0.1186705098539242	NO	-
181	ZINC04217907	660	0.11865139387310625	NO	-
182	ZINC03448264	336	0.11860331564424119	NO	-
183	ZINC03820586	457	0.1185280940774156	NO	-
184	ZINC03506600	349	0.11823251945716258	NO	-
185	ZINC03398646	302	0.11814403650250645	NO	-
186	ZINC03889849	516	0.11811652300127227	NO	-
187	ZINC02007110	132	0.11810664179656559	NO	-
188	ZINC03235139	251	0.11810618523609173	NO	-
189	ZINC03577404	379	0.11805730488742228	NO	-
190	ZINC00719055	26	0.11796457398489894	NO	-
191	ZINC03987406	608	0.11781571071450127	NO	-
192	ZINC03228417	250	0.11740741906187246	NO	-
193	ZINC04217908	661	0.11740415226924324	NO	-
194	ZINC03336530	275	0.11725114631882835	NO	-
195	ZINC03820640	458	0.11697484519560782	NO	-
196	ZINC04221337	662	0.11695251037973681	NO	-
197	ZINC03571166	374	0.116700543031542	NO	-
198	ZINC03405968	305	0.11650801356933425	NO	-
199	ZINC04161215	642	0.11639636521972897	NO	-
200	ZINC03303314	260	0.11634285440127666	NO	-
201	ZINC04185377	649	0.11632342185994476	NO	-
202	ZINC03269986	254	0.11626231055096647	NO	-
203	ZINC03416473	317	0.11623094100021843	NO	-
204	ZINC03987019	600	0.11617766007821603	NO	-
205	ZINC03295881	259	0.11590899256743908	NO	-
206	ZINC03969935	570	0.11581400918253781	NO	-
207	ZINC03416471	316	0.11555983209933476	NO	-
208	ZINC03796512	407	0.11551623421821525	NO	-
209	ZINC04217906	659	0.11468770870245464	NO	-
210	ZINC03522031	354	0.11455698189877579	NO	-
211	ZINC03819377	442	0.11450545132611711	NO	-
212	ZINC04529429	706	0.11422382438967525	NO	-
213	ZINC03962394	556	0.11418688500412778	NO	-
214	ZINC03339139	277	0.11416383318448031	NO	-
215	ZINC03981618	594	0.11399329574574207	NO	-
216	ZINC03584472	382	0.11352598208787318	NO	-
217	ZINC01095751	67	0.11323030549298689	NO	-
218	ZINC03955215	549	0.11322304246894829	NO	-
219	ZINC02618307	196	0.11311244795138663	NO	-
220	ZINC04248905	673	0.11301591754484853	NO	-
221	ZINC03969679	563	0.1128880172113207	NO	-
222	ZINC00837459	42	0.1127817248344076	NO	-
223	ZINC03789716	404	0.11276727643890933	NO	-
224	ZINC03874144	512	0.11256308926421528	NO	-
225	ZINC03769809	400	0.11255432568423644	NO	-
226	ZINC01092152	66	0.11228716339932213	NO	-
227	ZINC03874136	511	0.11215178851308945	NO	-
228	ZINC03283735	256	0.11199336639009244	NO	-
229	ZINC03819224	441	0.11198038932369433	NO	-
230	ZINC03422557	319	0.11190742632231625	NO	-
231	ZINC03422554	318	0.11185143469146953	NO	-
232	ZINC03344411	281	0.11183109391677627	NO	-
233	ZINC01092149	64	0.11170046703409871	NO	-
234	ZINC03356249	290	0.11168016585578101	NO	-
235	ZINC03577116	378	0.11163578781742098	NO	-
236	ZINC03977131	584	0.111542221030781	NO	-
237	ZINC03937878	542	0.11151486614881836	NO	-
238	ZINC03511243	351	0.11136301948290078	NO	-
239	ZINC03500143	345	0.11127975744722914	NO	-
240	ZINC01092150	65	0.11125517403467644	NO	-
241	ZINC02065595	134	0.11095054088618521	NO	-
242	ZINC03819377	443	0.1104343223365967	NO	-
243	ZINC04617942	4	0.11024418504674273	YES	4
244	ZINC03558424	370	0.11022864113556045	NO	-
245	ZINC02586498	190	0.11022076213992407	NO	-
246	ZINC04185326	645	0.11020891894474989	NO	-
247	ZINC03808436	416	0.1101703973665711	NO	-
248	ZINC03933732	536	0.11016110429065491	NO	-
249	ZINC02700308	212	0.11008321035186583	NO	-
250	ZINC03055699	246	0.11002580767764843	NO	-
251	ZINC04235607	668	0.10972509234935983	NO	-
252	ZINC03993077	625	0.10966492909991891	NO	-
253	ZINC01885948	117	0.1096337499892719	NO	-
254	ZINC00842632	45	0.10940013077346608	NO	-
255	ZINC03351333	284	0.10935871198155432	NO	-
256	ZINC00842631	44	0.10929599818413313	NO	-
257	ZINC03530555	364	0.109159168102947	NO	-
258	ZINC03859006	498	0.10914850198462639	NO	-
259	ZINC04468426	700	0.10914850198462639	NO	-
260	ZINC01062173	57	0.10914460287429746	NO	-
261	ZINC04360805	689	0.1089264819563758	NO	-
262	ZINC03868275	507	0.1088377234067921	NO	-
263	ZINC02291655	164	0.10880166251288492	NO	-
264	ZINC02586497	189	0.10874669255957402	NO	-
265	ZINC03584153	381	0.10865729093933735	NO	-
266	ZINC04248905	675	0.10859122137827251	NO	-
267	ZINC00587714	3	0.10850040617159082	NO	-
268	ZINC01882071	114	0.10843686222695338	NO	-
269	ZINC03388500	300	0.10815519032350923	NO	-
270	ZINC02879212	232	0.1081415533667786	NO	-
271	ZINC02726431	216	0.10810879402663993	NO	-
272	ZINC03987407	609	0.1080293078895721	NO	-
273	ZINC03368272	295	0.10781702796188442	NO	-
274	ZINC03449894	338	0.10777653376043132	NO	-
275	ZINC01893381	118	0.10773755149682362	NO	-
276	ZINC04392565	695	0.10772284617086303	NO	-
277	ZINC03558425	371	0.10770535466863343	NO	-
278	ZINC03993078	626	0.10768318049580564	NO	-
279	ZINC02651203	204	0.1075426081955817	NO	-
280	ZINC03889655	515	0.10753006195758566	NO	-
281	ZINC04142153	635	0.10742151200196834	NO	-
282	ZINC03351334	285	0.10738415537254532	NO	-
283	ZINC02065596	135	0.10727043008777745	NO	-
284	ZINC04415803	698	0.1070055310887756	NO	-
285	ZINC03868275	508	0.1069941982298137	NO	-
286	ZINC03344389	280	0.10674034530003423	NO	-
287	ZINC03510040	350	0.10638895448939423	NO	-
288	ZINC04289438	682	0.10624116472971921	NO	-
289	ZINC01750301	104	0.10621659826269318	NO	-
290	ZINC03599114	384	0.10617680622098569	NO	-
291	ZINC02205779	154	0.10615398701760335	NO	-
292	ZINC02382511	174	0.1061206442825913	NO	-
293	ZINC03962388	555	0.10605949921937836	NO	-
294	ZINC03976355	582	0.10592845218472609	NO	-
295	ZINC03977132	585	0.1053764016795978	NO	-
296	ZINC03530553	363	0.10516173512007501	NO	-
297	ZINC03531210	366	0.10507232212078328	NO	-
298	ZINC04317310	683	0.1050328037566388	NO	-
299	ZINC01893383	119	0.10490563487441255	NO	-
300	ZINC03406204	309	0.1045585543844981	NO	-
301	ZINC00764212	32	0.10444764085672001	NO	-
302	ZINC04257378	678	0.10406396511950104	NO	-
303	ZINC04356859	687	0.10391882578044268	NO	-
304	ZINC03867942	505	0.10387345993703703	NO	-
305	ZINC03936136	541	0.10336491543013651	NO	-
306	ZINC02630564	197	0.10336104319680636	NO	-
307	ZINC04257394	679	0.10335664745499723	NO	-
308	ZINC03938551	544	0.10315749579939748	NO	-
309	ZINC00842694	46	0.10311652985546961	NO	-
310	ZINC03344415	282	0.10308525003068844	NO	-
311	ZINC03923763	528	0.1029551426467404	NO	-
312	ZINC03528794	359	0.10286595459319144	NO	-
313	ZINC04001504	627	0.10283739586095939	NO	-
314	ZINC01911463	124	0.102787013978693	NO	-
315	ZINC03263404	253	0.10244329695634649	NO	-
316	ZINC04248905	674	0.10215454091593967	NO	-
317	ZINC02968057	242	0.10195472239777255	NO	-
318	ZINC03406067	306	0.10188062823016612	NO	-
319	ZINC03368428	298	0.10172802224037752	NO	-
320	ZINC01248556	70	0.10171806503956288	NO	-
321	ZINC03538146	368	0.10169696366099674	NO	-
322	ZINC00882604	47	0.10159718804793522	NO	-
323	ZINC03838485	469	0.10157156329212066	NO	-
324	ZINC04251713	676	0.10155990894046324	NO	-
325	ZINC03840482	490	0.10136511073834971	NO	-
326	ZINC02645276	199	0.10126588342309392	NO	-
327	ZINC02022408	133	0.10110954775273218	NO	-
328	ZINC03859051	499	0.10093170657260364	NO	-
329	ZINC02847030	220	0.1009201044114678	NO	-
330	ZINC03524549	357	0.1005839813578926	NO	-
331	ZINC00647538	23	0.10035402401160812	NO	-
332	ZINC03977147	586	0.10029106533325995	NO	-
333	ZINC02929230	233	0.10026356806108559	NO	-
334	ZINC01494539	718	0.10021543790768596	NO	-
335	ZINC03406200	308	0.10017191688394571	NO	-
336	ZINC03825315	466	0.10007491634649873	NO	-
337	ZINC03842255	494	0.09996244604268176	NO	-
338	ZINC01542989	86	0.0999093767194515	NO	-
339	ZINC03577109	377	0.09945717454440973	NO	-
340	ZINC03928143	533	0.09938397409697786	NO	-
341	ZINC03185845	249	0.09885550069180428	NO	-
342	ZINC03322733	268	0.09869611627800737	NO	-
343	ZINC03831757	468	0.0985702646035747	NO	-
344	ZINC03293475	257	0.0985231606743363	NO	-
345	ZINC03775827	401	0.09851299079156242	NO	-
346	ZINC02952339	239	0.09841844711367947	NO	-
347	ZINC03867942	504	0.09827546224904812	NO	-
348	ZINC02952188	238	0.09761203525408035	NO	-
349	ZINC02656913	209	0.09754821373982964	NO	-
350	ZINC03436650	326	0.09752035311024361	NO	-
351	ZINC02652344	205	0.09725368017764927	NO	-
352	ZINC03968719	562	0.09717111611302695	NO	-
353	ZINC03867662	503	0.09698059271881496	NO	-
354	ZINC03572380	375	0.09686316998011871	NO	-
355	ZINC02700304	211	0.09683088551188891	NO	-
356	ZINC01446412	72	0.0966464647912152	NO	-
357	ZINC03406198	307	0.09664216410272919	NO	-
358	ZINC03992943	623	0.09659534256336512	NO	-
359	ZINC00599303	17	0.09645952316794876	NO	-
360	ZINC03814030	420	0.09640295449695566	NO	-
361	ZINC04222193	664	0.09632531818618174	NO	-
362	ZINC03775827	402	0.09597173533678688	NO	-
363	ZINC04222194	665	0.09595946351515805	NO	-
364	ZINC03307341	261	0.09555214101890529	NO	-
365	ZINC02656850	207	0.09543303227354773	NO	-
366	ZINC03840121	476	0.09539620978287809	NO	-
367	ZINC03665811	395	0.09536851713103339	NO	-
368	ZINC00973902	50	0.09536368825093258	NO	-
369	ZINC01882073	116	0.09534174493493378	NO	-
370	ZINC03987229	604	0.09533698071945311	NO	-
371	ZINC03819381	444	0.09522993944561632	NO	-
372	ZINC00587735	5	0.09513166562721173	NO	-
373	ZINC03344380	279	0.09508903264643058	NO	-
374	ZINC02616929	195	0.09506713891256857	NO	-
375	ZINC03890266	519	0.09502602827192036	NO	-
376	ZINC03944062	546	0.09501002173973774	NO	-
377	ZINC04001506	628	0.09465131311074687	NO	-
378	ZINC03838808	473	0.09458075364862661	NO	-
379	ZINC03530599	365	0.09443373907619075	NO	-
380	ZINC03818662	433	0.0943731315384097	NO	-
381	ZINC03976197	581	0.09420835935883959	NO	-
382	ZINC03889560	514	0.09399841650098557	NO	-
383	ZINC03818476	430	0.09399228732366549	NO	-
384	ZINC03532106	367	0.0939777667493719	NO	-
385	ZINC02656851	208	0.09390063432262506	NO	-
386	ZINC02656478	206	0.09388625000781468	NO	-
387	ZINC03919661	527	0.09387459144076751	NO	-
388	ZINC03801571	411	0.0938581452302839	NO	-
389	ZINC03821014	460	0.09380147605051613	NO	-
390	ZINC03500184	346	0.0933482390845782	NO	-
391	ZINC03393907	301	0.09326812221962388	NO	-
392	ZINC03545191	369	0.09315817382619423	NO	-
393	ZINC04334201	684	0.09306668698505241	NO	-
394	ZINC01107131	68	0.09290205971348878	NO	-
395	ZINC03439248	330	0.09287450143031656	NO	-
396	ZINC03820402	453	0.09274739680045219	NO	-
397	ZINC04003611	629	0.09273484129913645	NO	-
398	ZINC03839227	474	0.09254674796419626	NO	-
399	ZINC04529203	705	0.09250824228735147	NO	-
400	ZINC02932876	234	0.09244593635601275	NO	-
401	ZINC01076216	60	0.09239944396354814	NO	-
402	ZINC02646254	201	0.09238556184772675	NO	-
403	ZINC03062661	247	0.09234233720675895	NO	-
404	ZINC00973903	51	0.09225595598170212	NO	-
405	ZINC02578005	187	0.09204793434751825	NO	-
406	ZINC03992722	617	0.0919631708241585	NO	-
407	ZINC03840224	483	0.09184554168376292	NO	-
408	ZINC01874619	112	0.09184457348638837	NO	-
409	ZINC03840253	487	0.09166636887898545	NO	-
410	ZINC02416419	178	0.09155797988567627	NO	-
411	ZINC03444046	332	0.09150158655503772	NO	-
412	ZINC01341242	71	0.09138769722089239	NO	-
413	ZINC03840084	475	0.09114605023358067	NO	-
414	ZINC00818706	41	0.09084933423719792	NO	-
415	ZINC03840234	486	0.0905769296697094	NO	-
416	ZINC03814069	422	0.09044792663649001	NO	-
417	ZINC00818706	40	0.09038596028103635	NO	-
418	ZINC03992834	622	0.09036030670271959	NO	-
419	ZINC03460177	342	0.09018777909368748	NO	-
420	ZINC01882072	115	0.09007946484684659	NO	-
421	ZINC03840254	489	0.08996847861035473	NO	-
422	ZINC03992723	618	0.0898789255282587	NO	-
423	ZINC03821014	461	0.08969015637435433	NO	-
424	ZINC01076218	61	0.08963306621322245	NO	-
425	ZINC03890173	518	0.08945833678467655	NO	-
426	ZINC03818898	437	0.08945107390053696	NO	-
427	ZINC02712537	215	0.08938579282147051	NO	-
428	ZINC01554097	100	0.08919424009029817	NO	-
429	ZINC04634152	716	0.08918794561156396	NO	-
430	ZINC03659281	394	0.0889858310511921	NO	-
431	ZINC02229083	158	0.08883531356396389	NO	-
432	ZINC00588651	7	0.08872541488787626	NO	-
433	ZINC03840253	488	0.08863418247771719	NO	-
434	ZINC02700313	214	0.08863120716057271	NO	-
435	ZINC02700310	213	0.08861212371357621	NO	-
436	ZINC00588653	11	0.08859981103313706	NO	-
437	ZINC00588653	12	0.08859981103313706	NO	-
438	ZINC03987226	603	0.0884801905900314	NO	-
439	ZINC00779494	33	0.08835597980789452	NO	-
440	ZINC00588653	10	0.08833538886337644	NO	-
441	ZINC04355470	686	0.088274296879882	NO	-
442	ZINC04222240	666	0.08814660061221757	NO	-
443	ZINC03987230	605	0.08782151378455562	NO	-
444	ZINC03506031	347	0.08775190334962023	NO	-
445	ZINC03816706	425	0.08773328481238803	NO	-
446	ZINC04287479	680	0.08770613578512412	NO	-
447	ZINC03600291	385	0.08765281940613552	NO	-
448	ZINC01532360	73	0.08761230251483439	NO	-
449	ZINC03368307	296	0.08759733966465424	NO	-
450	ZINC03867259	501	0.08739544987426932	NO	-
451	ZINC03670345	396	0.08735202995903363	NO	-
452	ZINC03406335	310	0.08727765301447718	NO	-
453	ZINC03355253	288	0.08721173894010525	NO	-
454	ZINC03405782	303	0.08712563238047168	NO	-
455	ZINC03460183	343	0.08709090508714804	NO	-
456	ZINC03368360	297	0.08704108911239335	NO	-
457	ZINC03974958	579	0.08690082184814078	NO	-
458	ZINC03973000	575	0.08668652990742358	NO	-
459	ZINC02224425	157	0.0866335231530769	NO	-
460	ZINC03582941	380	0.08642745250870904	NO	-
461	ZINC00718797	25	0.08642496879941021	NO	-
462	ZINC00761819	28	0.08607834367330401	NO	-
463	ZINC03890067	517	0.08547722383865664	NO	-
464	ZINC03816706	424	0.08545396994804645	NO	-
465	ZINC00977950	54	0.08522238528759253	NO	-
466	ZINC04490377	702	0.08522103552857203	NO	-
467	ZINC03808675	417	0.08521811054326686	NO	-
468	ZINC02124510	137	0.08513950167010642	NO	-
469	ZINC02645279	200	0.08513332297211393	NO	-
470	ZINC04619145	707	0.08513228340943217	NO	-
471	ZINC03819921	448	0.08506217852821893	NO	-
472	ZINC01856560	111	0.08481716561125767	NO	-
473	ZINC01081704	62	0.08447015337369974	NO	-
474	ZINC01070035	59	0.08430983090887166	NO	-
475	ZINC03387210	299	0.08423506987321655	NO	-
476	ZINC01536785	77	0.08410685824458292	NO	-
477	ZINC03529023	361	0.08409991530844221	NO	-
478	ZINC02388049	176	0.08397852947180608	NO	-
479	ZINC03368257	294	0.08394989688041518	NO	-
480	ZINC04004468	631	0.0839240505192758	NO	-
481	ZINC01552512	97	0.08382872463146003	NO	-
482	ZINC01541498	84	0.08380298219415773	NO	-
483	ZINC00587755	6	0.08363410530248609	NO	-
484	ZINC03840219	481	0.08337615174255288	NO	-
485	ZINC02693697	210	0.0832516177464759	NO	-
486	ZINC03814069	421	0.08322638469937214	NO	-
487	ZINC03987224	602	0.08259274171273581	NO	-
488	ZINC03522035	355	0.08231689694430729	NO	-
489	ZINC04202240	656	0.08204600898870346	NO	-
490	ZINC00576565	1	0.08202822749747664	NO	-
491	ZINC03992805	620	0.08200965828054292	NO	-
492	ZINC02242841	160	0.08198337843915329	NO	-
493	ZINC01081705	63	0.08163067500460844	NO	-
494	ZINC00762664	30	0.08160507390471598	NO	-
495	ZINC04004468	630	0.08158636766678656	NO	-
496	ZINC03522036	356	0.08143697957959876	NO	-
497	ZINC03983754	597	0.08106553685833358	NO	-
498	ZINC03821284	462	0.08105195026843762	NO	-
499	ZINC03820048	450	0.08096248192900189	NO	-
500	ZINC00814142	39	0.08090657150072245	NO	-
501	ZINC02220856	156	0.08083058580560969	NO	-
502	ZINC00588652	8	0.08071397676056555	NO	-
503	ZINC02604748	193	0.0806968866689366	NO	-
504	ZINC00970330	48	0.0804873993889721	NO	-
505	ZINC04191513	654	0.08045958985971613	NO	-
506	ZINC00970331	49	0.08033530783740817	NO	-
507	ZINC03977487	589	0.08029312542254877	NO	-
508	ZINC02218504	155	0.08012581409844581	NO	-
509	ZINC03973004	576	0.07992179875097286	NO	-
510	ZINC04619282	710	0.07989755824296488	NO	-
511	ZINC03855457	497	0.07988557780706268	NO	-
512	ZINC03820048	451	0.0798552414709909	NO	-
513	ZINC04004468	632	0.07971025994846152	NO	-
514	ZINC00588652	9	0.0795833566818706	NO	-
515	ZINC04619225	709	0.07928150525582874	NO	-
516	ZINC02003637	129	0.07912652120957239	NO	-
517	ZINC04161144	636	0.07896846105132221	NO	-
518	ZINC01834216	109	0.0787646580894587	NO	-
519	ZINC00814141	38	0.07872571210336224	NO	-
520	ZINC03529019	360	0.07866338795627002	NO	-
521	ZINC03840215	479	0.07864726758561541	NO	-
522	ZINC02242879	161	0.0786344138093635	NO	-
523	ZINC03633154	387	0.07846173237047886	NO	-
524	ZINC03867259	500	0.0783844750840646	NO	-
525	ZINC03478187	344	0.07830305097583314	NO	-
526	ZINC00594557	13	0.0782518081620541	NO	-
527	ZINC04161213	641	0.07814547563810663	NO	-
528	ZINC03982916	595	0.07814432225362691	NO	-
529	ZINC01541499	85	0.07810234403075418	NO	-
530	ZINC03992806	621	0.07777346941100137	NO	-
531	ZINC03088497	248	0.0777288035033636	NO	-
532	ZINC03820048	449	0.07747714349890986	NO	-
533	ZINC03346129	283	0.07741601595254531	NO	-
534	ZINC03625422	386	0.0773641365513353	NO	-
535	ZINC02242819	159	0.07721801345792148	NO	-
536	ZINC03309011	262	0.0771019993868141	NO	-
537	ZINC03457574	340	0.07703678892957332	NO	-
538	ZINC00762710	31	0.07700384139826792	NO	-
539	ZINC03870517	509	0.07696474005548097	NO	-
540	ZINC03457571	339	0.07688708066083053	NO	-
541	ZINC03868253	506	0.07680792108237325	NO	-
542	ZINC03969853	565	0.0767979240476683	NO	-
543	ZINC03840223	482	0.07668797423574963	NO	-
544	ZINC02604896	194	0.07663868301136303	NO	-
545	ZINC03977167	587	0.07657077570678193	NO	-
546	ZINC03850343	495	0.07645220428895369	NO	-
547	ZINC00974317	52	0.07638494722472465	NO	-
548	ZINC03820342	452	0.07635138976133066	NO	-
549	ZINC02604747	192	0.07624980272810371	NO	-
550	ZINC03818609	432	0.07611368959942796	NO	-
551	ZINC03969853	566	0.07609095921634633	NO	-
552	ZINC04627375	713	0.07600988296808056	NO	-
553	ZINC00839637	43	0.07585032988650602	NO	-
554	ZINC03818898	438	0.07582218598105035	NO	-
555	ZINC03818898	439	0.07582218598105035	NO	-
556	ZINC03325415	270	0.07579529410520275	NO	-
557	ZINC02006923	131	0.07574814942951821	NO	-
558	ZINC02866540	222	0.0757278143854557	NO	-
559	ZINC03320483	267	0.07542658614569517	NO	-
560	ZINC00580494	2	0.07527589300598686	NO	-
561	ZINC03890763	520	0.0752140374665899	NO	-
562	ZINC04240331	669	0.07517288413543637	NO	-
563	ZINC03670346	397	0.07506001012208738	NO	-
564	ZINC03840225	484	0.07498913272167902	NO	-
565	ZINC03840217	480	0.07490613512141406	NO	-
566	ZINC03992804	619	0.07483940957001166	NO	-
567	ZINC00603072	19	0.07469092247729048	NO	-
568	ZINC04382511	691	0.07465959968644902	NO	-
569	ZINC03990227	612	0.07459726072198504	NO	-
570	ZINC02638491	198	0.07454245102462331	NO	-
571	ZINC03652389	393	0.07454206273074318	NO	-
572	ZINC03816706	426	0.07451779300076493	NO	-
573	ZINC03325422	273	0.07437205248008559	NO	-
574	ZINC00596915	14	0.07428748324509701	NO	-
575	ZINC01834069	108	0.0741152867441068	NO	-
576	ZINC01654872	102	0.07405178416883447	NO	-
577	ZINC03325420	272	0.07400984604000178	NO	-
578	ZINC03840215	478	0.07397855785559546	NO	-
579	ZINC02846329	219	0.07397855060294375	NO	-
580	ZINC03817194	428	0.073791729176725	NO	-
581	ZINC03969854	568	0.07361584622784376	NO	-
582	ZINC03969854	567	0.07353791906914063	NO	-
583	ZINC03325417	271	0.07352931229891647	NO	-
584	ZINC04619211	708	0.07349503776791129	NO	-
585	ZINC04619443	711	0.07345664026285369	NO	-
586	ZINC03969854	569	0.07339606365445668	NO	-
587	ZINC04636388	717	0.07332371792255105	NO	-
588	ZINC03969853	564	0.07317205830658108	NO	-
589	ZINC03963059	558	0.07307897253957507	NO	-
590	ZINC03834187	5	0.07281873156021873	YES	5
591	ZINC03818607	431	0.07274105076338198	NO	-
592	ZINC01778862	107	0.07260366028236637	NO	-
593	ZINC03976862	583	0.07250344332184418	NO	-
594	ZINC00662544	24	0.07248034366396353	NO	-
595	ZINC00978047	56	0.07235347953013002	NO	-
596	ZINC03990227	611	0.07225569135050688	NO	-
597	ZINC03990230	615	0.07210704469312734	NO	-
598	ZINC04287505	681	0.07208611302148717	NO	-
599	ZINC03817914	429	0.07191678043942251	NO	-
600	ZINC03818733	436	0.0717761478809831	NO	-
601	ZINC00761797	27	0.07175832303003644	NO	-
602	ZINC01549974	94	0.07172722679580934	NO	-
603	ZINC03670390	399	0.07159570068858642	NO	-
604	ZINC03890764	521	0.07142157278640254	NO	-
605	ZINC03818900	440	0.07137605878889139	NO	-
606	ZINC02336300	165	0.07135512443497137	NO	-
607	ZINC02450445	180	0.07127712203629528	NO	-
608	ZINC03990230	614	0.07110255476229291	NO	-
609	ZINC01778859	106	0.07091574669932982	NO	-
610	ZINC03817194	427	0.07082000049281958	NO	-
611	ZINC01894248	120	0.07081976405957563	NO	-
612	ZINC03649937	392	0.07042340323454216	NO	-
613	ZINC03670389	398	0.07019773655094966	NO	-
614	ZINC03974519	577	0.07006379770456181	NO	-
615	ZINC04469531	701	0.07006379770456181	NO	-
616	ZINC03367652	292	0.07000441937159563	NO	-
617	ZINC00761963	29	0.0699637346506214	NO	-
618	ZINC04382511	693	0.06977313660058215	NO	-
619	ZINC02520769	183	0.06960706104647713	NO	-
620	ZINC03963062	559	0.06956011254319162	NO	-
621	ZINC04410159	697	0.06940327251111761	NO	-
622	ZINC04382511	692	0.0692766615724393	NO	-
623	ZINC03818733	434	0.06883206083753339	NO	-
624	ZINC03818733	435	0.06883206083753339	NO	-
625	ZINC02422125	179	0.06882625849559663	NO	-
626	ZINC02349468	166	0.06855396564707093	NO	-
627	ZINC03990227	613	0.0681145657639457	NO	-
628	ZINC03963063	560	0.06762658657018576	NO	-
629	ZINC04221592	663	0.06756078086093746	NO	-
630	ZINC04340537	685	0.06754107652311517	NO	-
631	ZINC02130842	148	0.06744154948116877	NO	-
632	ZINC03804943	413	0.06722766729689683	NO	-
633	ZINC03948081	547	0.0672028690583386	NO	-
634	ZINC03840213	477	0.06705261616859062	NO	-
635	ZINC02596318	191	0.06701412546085046	NO	-
636	ZINC03972980	574	0.06676077688144598	NO	-
637	ZINC03457576	341	0.06645036413974137	NO	-
638	ZINC04213700	658	0.06616622560481636	NO	-
639	ZINC02002121	128	0.06595315210653241	NO	-
640	ZINC03804979	414	0.06585367324450804	NO	-
641	ZINC01854025	110	0.06581641443690783	NO	-
642	ZINC03990230	616	0.065743786606544	NO	-
643	ZINC03294945	258	0.06566191739882882	NO	-
644	ZINC03823295	465	0.06549432761621489	NO	-
645	ZINC02133048	150	0.06536810447084454	NO	-
646	ZINC03810496	418	0.06535848567338866	NO	-
647	ZINC00978047	55	0.06525165361574745	NO	-
648	ZINC02129008	143	0.06482779623518893	NO	-
649	ZINC00606340	20	0.06469700930608352	NO	-
650	ZINC03891130	522	0.0646402127853582	NO	-
651	ZINC04406084	696	0.06447790182786159	NO	-
652	ZINC03974520	578	0.06444292565104642	NO	-
653	ZINC04161158	638	0.06440558777923736	NO	-
654	ZINC03633199	389	0.06435928554758992	NO	-
655	ZINC01548416	91	0.06430402750341183	NO	-
656	ZINC04056952	633	0.06423299796155298	NO	-
657	ZINC03891131	523	0.06415515992251535	NO	-
658	ZINC03823293	464	0.06396574264273831	NO	-
659	ZINC04619469	712	0.0634928005281317	NO	-
660	ZINC03941637	545	0.06169434690078047	NO	-
661	ZINC03838510	472	0.061531975134157854	NO	-
662	ZINC03840227	485	0.06136809993474875	NO	-
663	ZINC02128935	141	0.06125459828782311	NO	-
664	ZINC01631935	101	0.06109274126223864	NO	-
665	ZINC02160908	151	0.06104894665584573	NO	-
666	ZINC04188463	651	0.060813402864053595	NO	-
667	ZINC04210217	657	0.060789172163949474	NO	-
668	ZINC02130840	147	0.06074998369945683	NO	-
669	ZINC02127290	138	0.0606829432285749	NO	-
670	ZINC04188516	653	0.060243156123104005	NO	-
671	ZINC03785211	403	0.060138814214689265	NO	-
672	ZINC04188447	650	0.060085282331719815	NO	-
673	ZINC03633165	388	0.059675746157907356	NO	-
674	ZINC03933860	539	0.059469513874090135	NO	-
675	ZINC01547519	87	0.05923941684026372	NO	-
676	ZINC04627706	714	0.059034005371469175	NO	-
677	ZINC02128936	142	0.059020209644842496	NO	-
678	ZINC01537299	78	0.05865826678872127	NO	-
679	ZINC02128934	140	0.058250116663302064	NO	-
680	ZINC02129134	144	0.057938767952278404	NO	-
681	ZINC03829686	467	0.05789503679886133	NO	-
682	ZINC03801311	410	0.056743874087265576	NO	-
683	ZINC03874450	513	0.05594416548339522	NO	-
684	ZINC02128933	139	0.05517243542398996	NO	-
685	ZINC01756091	105	0.053690839308351286	NO	-
686	ZINC04188469	652	0.053359218001954443	NO	-
687	ZINC04191683	655	0.05212335733808034	NO	-
688	ZINC01909079	121	0.05194059235803039	NO	-
689	ZINC02129136	146	0.051881457998943406	NO	-
690	ZINC03244776	252	0.051879400349677245	NO	-
691	ZINC02572664	186	0.0517720017135564	NO	-
692	ZINC03637651	390	0.05149065290075241	NO	-
693	ZINC03980155	591	0.05044353385637843	NO	-
694	ZINC03842083	491	0.04981634970341143	NO	-
695	ZINC02877075	224	0.04970667485743536	NO	-
696	ZINC02877075	225	0.04970667485743536	NO	-
697	ZINC03980156	592	0.04963369497281298	NO	-
698	ZINC03891147	526	0.04961664637418875	NO	-
699	ZINC02877076	227	0.04928752388904893	NO	-
700	ZINC02877076	228	0.04928752388904893	NO	-
701	ZINC04128141	634	0.049252197091814255	NO	-
702	ZINC04161152	637	0.04895119960923146	NO	-
703	ZINC02352011	167	0.04887210009905054	NO	-
704	ZINC03933860	540	0.04837836331103795	NO	-
705	ZINC02129135	145	0.048190373147279364	NO	-
706	ZINC03933859	537	0.047786606605164234	NO	-
707	ZINC02877076	226	0.047084332714952486	NO	-
708	ZINC02877078	230	0.046416589615103816	NO	-
709	ZINC02877078	231	0.046416589615103816	NO	-
710	ZINC03799456	408	0.04538107462884348	NO	-
711	ZINC02877078	229	0.0450914197329325	NO	-
712	ZINC04161179	639	0.04466181399967535	NO	-
713	ZINC02877075	223	0.044122868732302256	NO	-
714	ZINC03933859	538	0.0440318921759669	NO	-
715	ZINC03805072	415	0.04367677261482447	NO	-
716	ZINC03980155	590	0.043038080300388006	NO	-
717	ZINC03891138	524	0.04301548221216734	NO	-
718	ZINC03975545	580	0.04259254429448565	NO	-
719	ZINC01909876	122	0.04257655644928821	NO	-
720	ZINC03810719	419	0.04149159797623946	NO	-
721	ZINC03891139	525	0.0407659969580503	NO	-
722	ZINC03640553	391	0.040542927396936705	NO	-
723	ZINC03980156	593	0.038814637867530435	NO	-
724	ZINC01909882	123	0.038422661597458815	NO	-
725	ZINC03923948	529	0.038230595382343725	NO	-
726	ZINC03923949	530	0.03589184854550978	NO	-
727	ZINC04161186	640	0.03305405946181596	NO	-
