# Supplementary material for: 4D Flexible Atom-Pairs: An efficient probabilistic conformational space comparison for ligand-based virtual screening
Source: J Cheminform. 2011 Jul 6;3:23. doi: 10.1186/1758-2946-3-23 (PMC3156737; doi:10.1186/1758-2946-3-23)
Supplement: Additional file 1 — Archive of the 4D FAPOA result files. This is a Gzip compressed Tar archive containing the result files of the 4D FAPOA on the filtered DUD data sets. The result files are tab-separated plain text files including the following information: method name, active data set with size, cluster information and the distribution of the active molecules over the clusters, decoy data set with size, ratio active:decoy, AUC, awAUC, BEDROC scores for predefined alpha values as suggested by Truchon and Bayly [43], enrichment factors, relative enrichment factor [41], ROC enrichments, awROC enrichments at predefined false positive fractions, chemotype enrichment, ROC and awROC data points, and the ranking of each structure to compute other VS metrics. [file 1758-2946-3-23-S1.GZ › 4DFAPOA_vegfr2_BW_ResultStatistic.dat]

###################################################################################################
# Screening Result File
# Method used: 4DFAPOA
> <Method_Name>
4DFAPOA
# Data set information
#	Query data set:	./vegfr2/vegfr2_query_CS_BW_300.0_T_GMM.sdf
#	Active data set: ./vegfr2/vegfr2_clustered_3D_MM_CS_BW_300.0_T_GMM.sdf with cluster information
#		Size: 48 molecules
#		Number of clusters: 31
#		Cluster Summery:
#			Cluster number	# molecules	% of actives
#			1		1		2.083
#			2		1		2.083
#			3		2		4.167
#			4		2		4.167
#			5		2		4.167
#			6		1		2.083
#			7		1		2.083
#			8		8		16.667
#			9		1		2.083
#			10		1		2.083
#			11		1		2.083
#			12		1		2.083
#			13		1		2.083
#			14		1		2.083
#			15		1		2.083
#			16		6		12.5
#			17		1		2.083
#			18		1		2.083
#			19		1		2.083
#			20		1		2.083
#			21		2		4.167
#			22		1		2.083
#			23		1		2.083
#			24		2		4.167
#			25		1		2.083
#			26		1		2.083
#			27		1		2.083
#			28		1		2.083
#			29		1		2.083
#			30		1		2.083
#			31		1		2.083
#	Decoy data set: ./vegfr2/DUD_vegfr2_decoys_ID_pass_MWPass_I_MM_CS_BW_300.0_T_GMM.sdf
#		Size: 2712 molecules
#	Ratio actives : decoys
#		1.0 : 56.5
> <AUC>
#	 ROC AUC
	0.6668126229105211
> <awAUC>
#	 ROC awAUC
	0.6493531338218035
> <BEDROC Scores>
#	Alpha Values	BEDROC Scores
	160.9	0.1504
	100.0	0.1345
	53.6	0.1395
	50.0	0.1414
	32.2	0.1578
	20.0	0.1861
	16.1	0.2037
	10.0	0.2552
	8.0	0.2863
> <Enrichment Factors>
#	Fraction dataset	Enrichment factor
	0.0010	28.25
	0.01	6.277777777777778
	0.02	4.109090909090909
	0.05	4.094202898550725
	0.1	2.2518115942028984
	0.2	2.0471014492753623
	0.25	1.8014492753623188
> <Relative enrichment factor>
#	Fraction dataset	Enrichment factor
	0.0010	36.23188405797101
	0.01	10.869565217391305
	0.02	8.333333333333334
	0.05	20.833333333333332
	0.1	22.916666666666668
	0.2	41.666666666666664
	0.25	45.833333333333336
> <ROC Enrichments>
#	True decoy fraction	Enrichment
	0.1	37.666666666666664
	0.5	12.107142857142858
	1.0	6.053571428571429
	2.0	5.136363636363636
	5.0	4.154411764705882
	10.0	2.284926470588235
> <awROC Enrichments>
#	Decoy fraction	Enrichment
	0.1	29.161290322580644
	0.5	9.373271889400922
	1.0	4.686635944700461
	2.0	3.4463343108504394
	5.0	3.2163187855787476
	10.0	1.6617647058823533
> <Chemotype enrichment>
#	% data set	% active cluster
	0.0	0.0
	0.036	0.0
	0.036	3.226
	0.507	3.226
	0.507	6.452
	2.138	6.452
	2.138	9.677
	2.79	9.677
	2.79	12.903
	3.007	12.903
	3.007	16.129
	4.964	16.129
	4.964	19.355
	11.377	19.355
	11.377	22.581
	13.623	22.581
	13.623	25.806
	13.804	25.806
	13.804	29.032
	15.87	29.032
	15.87	32.258
	16.304	32.258
	16.304	35.484
	20.036	35.484
	20.036	38.71
	24.384	38.71
	24.384	41.935
	26.014	41.935
	26.014	45.161
	28.333	45.161
	28.333	48.387
	34.601	48.387
	34.601	51.613
	35.145	51.613
	35.145	54.839
	36.232	54.839
	36.232	58.065
	37.754	58.065
	37.754	61.29
	38.116	61.29
	38.116	64.516
	42.391	64.516
	42.391	67.742
	52.174	67.742
	52.174	70.968
	55.072	70.968
	55.072	74.194
	56.087	74.194
	56.087	77.419
	58.514	77.419
	58.514	80.645
	61.123	80.645
	61.123	83.871
	61.377	83.871
	61.377	87.097
	65.725	87.097
	65.725	90.323
	67.572	90.323
	67.572	93.548
	79.71	93.548
	79.71	96.774
	92.21	96.774
	92.21	100.0
	100.0	100.0
> <ROC curve data>
#	False positive rate	true positive rate
	0.0	0.0
	0.0	0.0208
	7.0E-4	0.0208
	7.0E-4	0.0417
	0.0041	0.0417
	0.0041	0.0625
	0.0125	0.0625
	0.0125	0.0833
	0.0199	0.0833
	0.0199	0.1042
	0.0247	0.1042
	0.0247	0.125
	0.0258	0.125
	0.0258	0.1458
	0.0277	0.1458
	0.0277	0.1667
	0.0409	0.1667
	0.0409	0.1875
	0.0468	0.1875
	0.0468	0.2083
	0.0822	0.2083
	0.0822	0.2292
	0.1114	0.2292
	0.1114	0.25
	0.1154	0.25
	0.1154	0.2708
	0.1335	0.2708
	0.1335	0.2917
	0.135	0.2917
	0.135	0.3125
	0.1482	0.3125
	0.1482	0.3333
	0.1552	0.3333
	0.1552	0.3542
	0.1571	0.3542
	0.1571	0.375
	0.1589	0.375
	0.1589	0.3958
	0.1906	0.3958
	0.1906	0.4167
	0.1962	0.4167
	0.1962	0.4375
	0.24	0.4375
	0.24	0.4583
	0.2563	0.4583
	0.2563	0.4792
	0.2795	0.4792
	0.2795	0.5
	0.3429	0.5
	0.3429	0.5208
	0.3481	0.5208
	0.3481	0.5417
	0.3588	0.5417
	0.3588	0.5625
	0.3739	0.5625
	0.3739	0.5833
	0.3772	0.5833
	0.3772	0.6042
	0.3931	0.6042
	0.3931	0.625
	0.42	0.625
	0.42	0.6458
	0.4801	0.6458
	0.4801	0.6667
	0.4908	0.6667
	0.4908	0.6875
	0.5184	0.6875
	0.5184	0.7083
	0.5476	0.7083
	0.5476	0.7292
	0.5575	0.7292
	0.5575	0.75
	0.5737	0.75
	0.5737	0.7708
	0.5815	0.7708
	0.5815	0.7917
	0.6077	0.7917
	0.6077	0.8125
	0.6099	0.8125
	0.6099	0.8333
	0.6232	0.8333
	0.6232	0.8542
	0.6534	0.8542
	0.6534	0.875
	0.6718	0.875
	0.6718	0.8958
	0.6822	0.8958
	0.6822	0.9167
	0.74	0.9167
	0.74	0.9375
	0.764	0.9375
	0.764	0.9583
	0.7939	0.9583
	0.7939	0.9792
	0.9207	0.9792
	0.9207	1.0
	1.0	1.0
> <awROC curve data>
#	False positive rate	true positive rate
	0.0	0.0
	0.0	0.0161
	7.0E-4	0.0161
	7.0E-4	0.0323
	0.0041	0.0323
	0.0041	0.0484
	0.0125	0.0484
	0.0125	0.0645
	0.0199	0.0645
	0.0199	0.0699
	0.0247	0.0699
	0.0247	0.0753
	0.0258	0.0753
	0.0258	0.0914
	0.0277	0.0914
	0.0277	0.1237
	0.0409	0.1237
	0.0409	0.129
	0.0468	0.129
	0.0468	0.1613
	0.0822	0.1613
	0.0822	0.1667
	0.1114	0.1667
	0.1114	0.1989
	0.1154	0.1989
	0.1154	0.2151
	0.1335	0.2151
	0.1335	0.2473
	0.135	0.2473
	0.135	0.2634
	0.1482	0.2634
	0.1482	0.2688
	0.1552	0.2688
	0.1552	0.3011
	0.1571	0.3011
	0.1571	0.3065
	0.1589	0.3065
	0.1589	0.3387
	0.1906	0.3387
	0.1906	0.3548
	0.1962	0.3548
	0.1962	0.3871
	0.24	0.3871
	0.24	0.4194
	0.2563	0.4194
	0.2563	0.4516
	0.2795	0.4516
	0.2795	0.4839
	0.3429	0.4839
	0.3429	0.5161
	0.3481	0.5161
	0.3481	0.5484
	0.3588	0.5484
	0.3588	0.5806
	0.3739	0.5806
	0.3739	0.5968
	0.3772	0.5968
	0.3772	0.6008
	0.3931	0.6008
	0.3931	0.6048
	0.42	0.6048
	0.42	0.6371
	0.4801	0.6371
	0.4801	0.6411
	0.4908	0.6411
	0.4908	0.6573
	0.5184	0.6573
	0.5184	0.6895
	0.5476	0.6895
	0.5476	0.7218
	0.5575	0.7218
	0.5575	0.754
	0.5737	0.754
	0.5737	0.7581
	0.5815	0.7581
	0.5815	0.7903
	0.6077	0.7903
	0.6077	0.8226
	0.6099	0.8226
	0.6099	0.8548
	0.6232	0.8548
	0.6232	0.8589
	0.6534	0.8589
	0.6534	0.8911
	0.6718	0.8911
	0.6718	0.9234
	0.6822	0.9234
	0.6822	0.9274
	0.74	0.9274
	0.74	0.9315
	0.764	0.9315
	0.764	0.9355
	0.7939	0.9355
	0.7939	0.9677
	0.9207	0.9677
	0.9207	1.0
	1.0	1.0
> <Screening Table>
# Rank	Mol name	Index in data set	Similarity 2 query	Active	Cluster number
1	ZINC03834195	4	0.45724449198407074	YES	3
2	ZINC04492433	2685	0.34345433811875464	NO	-
3	ZINC04492542	2688	0.3267517123446032	NO	-
4	ZINC03834201	3	0.31322655275798195	YES	3
5	ZINC04492433	2684	0.3130299768814971	NO	-
6	ZINC04492433	2686	0.31192999360144846	NO	-
7	ZINC04492542	2689	0.3004730084418021	NO	-
8	ZINC02405525	1181	0.28851754046689	NO	-
9	ZINC04492542	2687	0.2885070181387257	NO	-
10	ZINC03983729	2432	0.28747266454574016	NO	-
11	ZINC02637602	1277	0.2856266161361031	NO	-
12	ZINC03850858	2033	0.2828330363640706	NO	-
13	ZINC04383940	2588	0.28272695010025806	NO	-
14	ZINC02549646	7	0.2799844149664905	YES	5
15	ZINC03983731	2433	0.2775243989662515	NO	-
16	ZINC03568405	1915	0.27624759929269094	NO	-
17	ZINC02279900	1132	0.2751698701897775	NO	-
18	ZINC00802642	278	0.27402965268007784	NO	-
19	ZINC04633709	2710	0.2723529923130388	NO	-
20	ZINC00602841	93	0.26811595549322836	NO	-
21	ZINC04464999	2630	0.2677542800870732	NO	-
22	ZINC03988273	2438	0.2676997162113737	NO	-
23	ZINC03858804	2191	0.26722479965727347	NO	-
24	ZINC03868442	2278	0.26673195541362454	NO	-
25	ZINC02590342	1244	0.26453316417256595	NO	-
26	ZINC04383940	2586	0.26350626925584697	NO	-
27	ZINC03868442	2277	0.26169485622434707	NO	-
28	ZINC04251576	2533	0.26164561667704994	NO	-
29	ZINC03855126	2137	0.26135540855757533	NO	-
30	ZINC04383940	2587	0.2613150571391187	NO	-
31	ZINC02221048	1118	0.26059854329697196	NO	-
32	ZINC02221048	1119	0.26059031055369974	NO	-
33	ZINC00269549	27	0.2596058278395211	NO	-
34	ZINC03851651	2038	0.2580750865404933	NO	-
35	ZINC04383940	2590	0.25574957124434783	NO	-
36	ZINC04633710	2711	0.25567157171539334	NO	-
37	ZINC03983389	2431	0.25474412371966415	NO	-
38	ZINC03815833	8	0.25465667005013803	YES	5
39	ZINC03568236	1914	0.2542180201678019	NO	-
40	ZINC02422469	1192	0.25218510622669044	NO	-
41	ZINC01128125	713	0.25132424176539137	NO	-
42	ZINC03858203	2173	0.25004376313307763	NO	-
43	ZINC03890807	2309	0.24965531820482886	NO	-
44	ZINC02221048	1117	0.24847649036637084	NO	-
45	ZINC04252160	2535	0.2469237938959751	NO	-
46	ZINC03356618	1674	0.2467873545930436	NO	-
47	ZINC03802693	2010	0.24668876854886654	NO	-
48	ZINC03017126	1509	0.24666700583197473	NO	-
49	ZINC03017126	1510	0.24666700583197473	NO	-
50	ZINC03568184	1912	0.24628176980476954	NO	-
51	ZINC03976500	2399	0.2462622975377702	NO	-
52	ZINC03589734	1934	0.24523417406559633	NO	-
53	ZINC03858806	2193	0.24493937815395977	NO	-
54	ZINC03854837	2109	0.24452133424085648	NO	-
55	ZINC03588120	1933	0.2436995583414373	NO	-
56	ZINC02247862	1128	0.24344866974848134	NO	-
57	ZINC01889889	1019	0.24337891672941764	NO	-
58	ZINC02414350	1184	0.24205875150778242	NO	-
59	ZINC01493842	31	0.2409863314214843	YES	16
60	ZINC03568160	1911	0.24072282479905888	NO	-
61	ZINC03852782	2053	0.24061697959667583	NO	-
62	ZINC03054167	1528	0.2405872133533028	NO	-
63	ZINC03587951	1930	0.24046713217203217	NO	-
64	ZINC04251576	2532	0.24042024784506622	NO	-
65	ZINC03189745	1559	0.24013455903711753	NO	-
66	ZINC01889885	1017	0.2399759023589137	NO	-
67	ZINC03854850	2113	0.23939352715773526	NO	-
68	ZINC03854848	2111	0.2391503783897414	NO	-
69	ZINC03867945	2264	0.23885465403347853	NO	-
70	ZINC00650590	146	0.23881344376116304	NO	-
71	ZINC04194239	2517	0.23876932197971107	NO	-
72	ZINC01478113	943	0.23857403443374997	NO	-
73	ZINC03832386	30	0.2385709249932596	YES	16
74	ZINC01889888	1018	0.23846028796842952	NO	-
75	ZINC03519978	1865	0.23842933737244218	NO	-
76	ZINC02994596	1505	0.23757334368295618	NO	-
77	ZINC00023575	6	0.23703490610429628	YES	4
78	ZINC03853555	2071	0.236150283940942	NO	-
79	ZINC03519981	1866	0.23598179457318416	NO	-
80	ZINC00731903	214	0.23438449683926144	NO	-
81	ZINC00533815	69	0.23401132256180002	NO	-
82	ZINC03854841	2110	0.23364511807439944	NO	-
83	ZINC03832404	23	0.233242080169492	YES	13
84	ZINC01744551	976	0.2331363910148255	NO	-
85	ZINC04383940	2589	0.2329909961042911	NO	-
86	ZINC01059163	634	0.23247288450954173	NO	-
87	ZINC03588115	1932	0.23246559219901414	NO	-
88	ZINC00587651	83	0.2323802927198758	NO	-
89	ZINC01059021	631	0.23209313956419333	NO	-
90	ZINC01044099	602	0.23175463749022007	NO	-
91	ZINC04464293	2625	0.23110836517048028	NO	-
92	ZINC04428419	2606	0.23090350668125323	NO	-
93	ZINC03588111	1931	0.23081123751897298	NO	-
94	ZINC01129826	714	0.23041414792520046	NO	-
95	ZINC03858805	2192	0.23009128493876804	NO	-
96	ZINC01658527	969	0.230049068784733	NO	-
97	ZINC02667883	1307	0.22981205056445045	NO	-
98	ZINC01043345	598	0.22957193977258622	NO	-
99	ZINC02726530	1342	0.22947686334123413	NO	-
100	ZINC03519994	1869	0.2294619633308589	NO	-
101	ZINC02303754	1141	0.22937953486704063	NO	-
102	ZINC01972002	1048	0.2292505103462143	NO	-
103	ZINC03568202	1913	0.2291489740928718	NO	-
104	ZINC03519259	1861	0.22905605551199726	NO	-
105	ZINC00595553	90	0.22889442823390566	NO	-
106	ZINC04317324	2566	0.22861617185614977	NO	-
107	ZINC04286748	2551	0.22860378675932255	NO	-
108	ZINC02667884	1308	0.2284581574901829	NO	-
109	ZINC00773581	228	0.22838484042933882	NO	-
110	ZINC03519982	1867	0.2281471648200138	NO	-
111	ZINC03802693	2011	0.22804821465851816	NO	-
112	ZINC02333423	1158	0.22801246531859942	NO	-
113	ZINC00761998	221	0.22780812600673395	NO	-
114	ZINC03850658	2028	0.2276504629148345	NO	-
115	ZINC03974411	2393	0.22745562769580938	NO	-
116	ZINC02303655	1140	0.22732960753140696	NO	-
117	ZINC02326246	1152	0.2269476435421415	NO	-
118	ZINC04126327	2496	0.2266010570800565	NO	-
119	ZINC03229899	1583	0.2262112308823963	NO	-
120	ZINC03832399	29	0.22587270687341499	YES	16
121	ZINC00655429	150	0.22577835239368124	NO	-
122	ZINC01491191	946	0.2257682645519065	NO	-
123	ZINC02196431	1101	0.22516540699446	NO	-
124	ZINC03991975	2444	0.22497077290322165	NO	-
125	ZINC03849701	2024	0.22479621609137712	NO	-
126	ZINC03355694	1673	0.22474584810487722	NO	-
127	ZINC02326247	1153	0.22461140045225503	NO	-
128	ZINC01889832	1013	0.22438731050353444	NO	-
129	ZINC03192066	1563	0.22422075495124433	NO	-
130	ZINC01889835	1014	0.22415658069725142	NO	-
131	ZINC01441110	927	0.22385957271320364	NO	-
132	ZINC04517568	2700	0.22377546658870923	NO	-
133	ZINC03854849	2112	0.22363475928152868	NO	-
134	ZINC03854851	2114	0.22355233834134963	NO	-
135	ZINC04239307	2524	0.22346479726828275	NO	-
136	ZINC02873656	1430	0.2231097966916321	NO	-
137	ZINC00007582	1	0.2230854889807667	YES	1
138	ZINC03641415	2002	0.2227389116807232	NO	-
139	ZINC02482087	1219	0.22272605573363363	NO	-
140	ZINC03351273	1667	0.22257622207148844	NO	-
141	ZINC01040190	596	0.22235788539810408	NO	-
142	ZINC01889906	1022	0.2222274735541022	NO	-
143	ZINC01889913	1024	0.22218576249865418	NO	-
144	ZINC02201265	1104	0.22215367189175533	NO	-
145	ZINC02488020	1225	0.22212205283803194	NO	-
146	ZINC04317324	2564	0.22209055904155708	NO	-
147	ZINC01441110	928	0.2220898516364058	NO	-
148	ZINC01441110	929	0.2220898516364058	NO	-
149	ZINC01889882	1016	0.22208178220704522	NO	-
150	ZINC03858010	2168	0.221989917839849	NO	-
151	ZINC03873875	2292	0.22185368241475623	NO	-
152	ZINC02253600	1129	0.22170000893611455	NO	-
153	ZINC01889916	1025	0.22161799546471797	NO	-
154	ZINC02628515	1266	0.22132262202400385	NO	-
155	ZINC04442888	2609	0.22109720797043392	NO	-
156	ZINC03854836	2108	0.22108350056749806	NO	-
157	ZINC01040190	595	0.2210254671103502	NO	-
158	ZINC02663138	1300	0.22094562172319976	NO	-
159	ZINC01168265	752	0.22085510366958458	NO	-
160	ZINC01152231	743	0.2208161715105065	NO	-
161	ZINC01736686	970	0.21984912476540164	NO	-
162	ZINC01889881	1015	0.21984525626651324	NO	-
163	ZINC02412138	1183	0.21984142846674934	NO	-
164	ZINC03189744	1558	0.21983768581583987	NO	-
165	ZINC02488017	1224	0.21983382561687104	NO	-
166	ZINC01889895	1020	0.21960300066172078	NO	-
167	ZINC00762931	223	0.21941840607049035	NO	-
168	ZINC04492391	2682	0.21927502066965177	NO	-
169	ZINC01889910	1023	0.21925517056540314	NO	-
170	ZINC01889903	1021	0.21925420506375393	NO	-
171	ZINC01098104	668	0.21887145203616423	NO	-
172	ZINC02335645	1159	0.218856470403989	NO	-
173	ZINC00728326	213	0.2187322127102202	NO	-
174	ZINC02291474	1136	0.21866614052043382	NO	-
175	ZINC02973370	1501	0.2180760274745316	NO	-
176	ZINC04470047	2660	0.21802434052407385	NO	-
177	ZINC00622650	104	0.21796302642967352	NO	-
178	ZINC01110236	680	0.2175212471936479	NO	-
179	ZINC01889920	1026	0.21740274721252842	NO	-
180	ZINC03854875	2123	0.21730954036498776	NO	-
181	ZINC00877632	413	0.21725192432480045	NO	-
182	ZINC02268095	1130	0.21724952998046615	NO	-
183	ZINC00577062	81	0.21723651522007578	NO	-
184	ZINC04253318	2542	0.21700306899565797	NO	-
185	ZINC03854787	2097	0.21698357526442497	NO	-
186	ZINC03277071	1616	0.21692572967783594	NO	-
187	ZINC00940717	505	0.21673201092599753	NO	-
188	ZINC02773087	1372	0.21670687460873947	NO	-
189	ZINC04345241	2574	0.21648410482065208	NO	-
190	ZINC04492722	2693	0.21610705194850988	NO	-
191	ZINC01123601	706	0.21591273504410122	NO	-
192	ZINC03222224	1573	0.21580423340250057	NO	-
193	ZINC03170743	1550	0.21565460956139643	NO	-
194	ZINC01059021	632	0.21557822951334646	NO	-
195	ZINC01059021	633	0.21557822951334646	NO	-
196	ZINC00707394	194	0.21556956630594326	NO	-
197	ZINC01090886	661	0.2155328819183552	NO	-
198	ZINC04475140	2667	0.21550567294003306	NO	-
199	ZINC04253318	2541	0.21549830456985278	NO	-
200	ZINC03854834	2107	0.2154969384029808	NO	-
201	ZINC03192060	1560	0.21535276729726097	NO	-
202	ZINC02910059	1470	0.21523249694591826	NO	-
203	ZINC02290745	1135	0.21519943447959014	NO	-
204	ZINC02713089	1322	0.21503187617056913	NO	-
205	ZINC04501934	2696	0.21499590814294176	NO	-
206	ZINC02882526	1437	0.21452617145623434	NO	-
207	ZINC01052408	618	0.21436272940551554	NO	-
208	ZINC02882527	1438	0.21421668423953277	NO	-
209	ZINC00762767	222	0.21394009833004662	NO	-
210	ZINC03858359	2175	0.2139354693449146	NO	-
211	ZINC04443933	2615	0.21391315301280175	NO	-
212	ZINC03972737	2386	0.21368181535968217	NO	-
213	ZINC02667852	1306	0.21361761759258036	NO	-
214	ZINC03867945	2263	0.21348783119434747	NO	-
215	ZINC04251576	2534	0.2133583897419561	NO	-
216	ZINC02661085	1293	0.21327993102342147	NO	-
217	ZINC03853554	2070	0.21321844237932486	NO	-
218	ZINC03816006	2012	0.21300500071558126	NO	-
219	ZINC02910057	1469	0.2128079246383462	NO	-
220	ZINC02667851	1305	0.21243772999915697	NO	-
221	ZINC01080563	654	0.21236654055082926	NO	-
222	ZINC03972742	2387	0.2120434362276578	NO	-
223	ZINC04470454	2665	0.2120434362276578	NO	-
224	ZINC03854497	2092	0.21189368977889342	NO	-
225	ZINC03567536	1910	0.21188830721388383	NO	-
226	ZINC01123600	704	0.21176164630925648	NO	-
227	ZINC00893688	448	0.21148641329404744	NO	-
228	ZINC02829446	1398	0.21139977416124536	NO	-
229	ZINC03017126	1508	0.21127043572171297	NO	-
230	ZINC00649733	145	0.21122501844420735	NO	-
231	ZINC00940718	506	0.21106196698532362	NO	-
232	ZINC02331659	1157	0.2110275387606685	NO	-
233	ZINC03859068	2196	0.21089284033929925	NO	-
234	ZINC00007460	27	0.21081011062371577	YES	16
235	ZINC03991982	2445	0.21080947713839018	NO	-
236	ZINC04464295	2626	0.21080947713839018	NO	-
237	ZINC03623971	1990	0.21072059150161945	NO	-
238	ZINC00976399	539	0.2106858536999327	NO	-
239	ZINC02667849	1303	0.21067125187600186	NO	-
240	ZINC00622650	103	0.2106294196234226	NO	-
241	ZINC01501835	955	0.21036072436116	NO	-
242	ZINC01127559	712	0.21017034367467013	NO	-
243	ZINC04286836	2552	0.20990134993599555	NO	-
244	ZINC02667850	1304	0.20980400687168949	NO	-
245	ZINC02057032	1069	0.20959147891032417	NO	-
246	ZINC02660903	1292	0.2094374046986059	NO	-
247	ZINC00773552	227	0.20915151990604233	NO	-
248	ZINC02480281	1217	0.20911035705750053	NO	-
249	ZINC03519265	1862	0.20885491950900054	NO	-
250	ZINC01262959	810	0.20879556001722857	NO	-
251	ZINC03430355	1724	0.20862282147347266	NO	-
252	ZINC03852781	2052	0.20858811162891155	NO	-
253	ZINC01262960	811	0.2085093067256998	NO	-
254	ZINC02365789	1170	0.2084499692417813	NO	-
255	ZINC03054141	1527	0.20831123239734073	NO	-
256	ZINC03538404	1876	0.2081596645025106	NO	-
257	ZINC03890844	2312	0.20801707518276985	NO	-
258	ZINC03457590	1738	0.20767174260332588	NO	-
259	ZINC03867052	2226	0.2076238313863996	NO	-
260	ZINC03859068	2197	0.20757316501543613	NO	-
261	ZINC02662770	1298	0.2074193246412571	NO	-
262	ZINC02236714	1124	0.20723712387693763	NO	-
263	ZINC01090887	662	0.207194087991204	NO	-
264	ZINC01067713	642	0.2070554049834363	NO	-
265	ZINC01737643	971	0.2070541677668868	NO	-
266	ZINC02915859	1473	0.20697515404954392	NO	-
267	ZINC03857798	2165	0.20667202512601054	NO	-
268	ZINC03820184	2020	0.20659379296289804	NO	-
269	ZINC03859153	2198	0.20652777268613834	NO	-
270	ZINC03859721	2205	0.2065017464144319	NO	-
271	ZINC03983098	2418	0.2063405237808222	NO	-
272	ZINC01332840	849	0.20611595346647613	NO	-
273	ZINC03604532	1983	0.205885669980925	NO	-
274	ZINC04253318	2540	0.20580110513238542	NO	-
275	ZINC03340322	1656	0.20572262840445413	NO	-
276	ZINC03854904	2127	0.2054644345605087	NO	-
277	ZINC02617520	1247	0.20545016180269496	NO	-
278	ZINC04464543	2628	0.2053116758452129	NO	-
279	ZINC03868362	2274	0.2052701564640088	NO	-
280	ZINC03851522	2037	0.20520302523685047	NO	-
281	ZINC04465224	2633	0.20520302523685047	NO	-
282	ZINC03868361	2273	0.20516135243941072	NO	-
283	ZINC03852536	2050	0.20504497031730878	NO	-
284	ZINC03974208	2390	0.205021922692311	NO	-
285	ZINC01059163	635	0.20500533450875352	NO	-
286	ZINC02434241	1198	0.20470809668445009	NO	-
287	ZINC02315954	1144	0.2046395366668421	NO	-
288	ZINC00940766	508	0.20456318508703455	NO	-
289	ZINC02211340	1113	0.20451651770919105	NO	-
290	ZINC03348840	1665	0.20438483935340931	NO	-
291	ZINC04485511	2672	0.20434601589840784	NO	-
292	ZINC01486459	945	0.20433821746821224	NO	-
293	ZINC03859153	2199	0.20428472470978026	NO	-
294	ZINC03054129	1525	0.20427919643238968	NO	-
295	ZINC02365791	1171	0.20413159881258824	NO	-
296	ZINC04316926	2563	0.2040470396811325	NO	-
297	ZINC03853565	2072	0.2038611659587472	NO	-
298	ZINC03974413	2394	0.203752757508333	NO	-
299	ZINC03976497	2398	0.20375216470509078	NO	-
300	ZINC00940765	507	0.20359177155846825	NO	-
301	ZINC02407696	1182	0.20358790128169732	NO	-
302	ZINC03852804	2058	0.20350367855295903	NO	-
303	ZINC03866848	2220	0.20308885323271922	NO	-
304	ZINC03853789	2077	0.20262043541257452	NO	-
305	ZINC03854547	2093	0.20238655786087995	NO	-
306	ZINC04485570	2675	0.20238648879003865	NO	-
307	ZINC01123600	703	0.20227709298650737	NO	-
308	ZINC03854795	2098	0.20206488139322012	NO	-
309	ZINC02795355	1386	0.20203765483305833	NO	-
310	ZINC03868363	2275	0.20185994764114742	NO	-
311	ZINC03064200	1534	0.20179224047274377	NO	-
312	ZINC03425936	1720	0.20167739084832392	NO	-
313	ZINC01221477	797	0.20131180861631018	NO	-
314	ZINC01907301	9	0.20116016219362776	YES	6
315	ZINC03983106	2422	0.20113498428825724	NO	-
316	ZINC03054133	1526	0.20091948555266376	NO	-
317	ZINC03859722	2206	0.20090755796207832	NO	-
318	ZINC03983108	2424	0.20066319558803952	NO	-
319	ZINC01986879	1062	0.2004571802915918	NO	-
320	ZINC00642560	134	0.20042309053350302	NO	-
321	ZINC03970668	2365	0.20039129595591168	NO	-
322	ZINC01138992	723	0.20034983316201876	NO	-
323	ZINC02439883	1202	0.20017782416357385	NO	-
324	ZINC03192065	1562	0.19982776586397752	NO	-
325	ZINC03227354	1579	0.1997348644055485	NO	-
326	ZINC00008576	5	0.1996958058332773	YES	4
327	ZINC03854799	2099	0.19968754719946638	NO	-
328	ZINC03638445	2000	0.19967889514005402	NO	-
329	ZINC03854859	2117	0.1996296361047444	NO	-
330	ZINC03866848	2221	0.19960181964520307	NO	-
331	ZINC03973292	2388	0.19950755595751846	NO	-
332	ZINC03867310	2235	0.19944641022557127	NO	-
333	ZINC00773599	229	0.199299649073929	NO	-
334	ZINC04408179	2598	0.19928242752736045	NO	-
335	ZINC02617525	1248	0.19904589616747653	NO	-
336	ZINC00728326	212	0.19890018666779047	NO	-
337	ZINC03862689	2212	0.19888330164415996	NO	-
338	ZINC04485511	2673	0.19867818311320123	NO	-
339	ZINC03857791	2163	0.19863007411242234	NO	-
340	ZINC03868364	2276	0.19858406975636145	NO	-
341	ZINC04252249	2538	0.19856239387930455	NO	-
342	ZINC02209755	1112	0.19854721332920547	NO	-
343	ZINC00794467	264	0.19812498683532911	NO	-
344	ZINC03858864	2194	0.19808887917614232	NO	-
345	ZINC00389406	40	0.19780563928772382	NO	-
346	ZINC02323222	1151	0.19777870871160294	NO	-
347	ZINC03854657	2096	0.19773369442627872	NO	-
348	ZINC03867248	2228	0.19754129317345842	NO	-
349	ZINC01073985	647	0.19738562217406755	NO	-
350	ZINC03858019	2170	0.19738491905887975	NO	-
351	ZINC01156937	748	0.1973477848621038	NO	-
352	ZINC00853353	331	0.19730552366698684	NO	-
353	ZINC04460191	2620	0.19725561078266624	NO	-
354	ZINC03867547	2246	0.1971639705143382	NO	-
355	ZINC02541701	1236	0.1971562748011324	NO	-
356	ZINC04030390	2475	0.19691077245774616	NO	-
357	ZINC02135934	1092	0.19684949447566308	NO	-
358	ZINC03993259	2464	0.19675945580301002	NO	-
359	ZINC03851900	2042	0.19674044738363794	NO	-
360	ZINC02232900	1122	0.19669433163687405	NO	-
361	ZINC00648128	141	0.1965321115338568	NO	-
362	ZINC03867248	2229	0.19641111225429028	NO	-
363	ZINC03854861	2119	0.1964077622231491	NO	-
364	ZINC03983100	2419	0.1963326020970858	NO	-
365	ZINC03867310	2234	0.19625231054190548	NO	-
366	ZINC03434089	1729	0.19622878055842274	NO	-
367	ZINC00637248	124	0.1961756789490301	NO	-
368	ZINC03859443	2202	0.1960668374582663	NO	-
369	ZINC04468555	2650	0.1960668374582663	NO	-
370	ZINC00411636	44	0.1959193310537053	NO	-
371	ZINC02718349	1325	0.19590324665020614	NO	-
372	ZINC03853842	2080	0.19590196913293303	NO	-
373	ZINC00727262	211	0.19583686655720664	NO	-
374	ZINC03578168	1924	0.19581438707893403	NO	-
375	ZINC02293706	1137	0.19561825857920864	NO	-
376	ZINC03832409	45	0.19553516782775354	YES	28
377	ZINC02720588	1336	0.19552702448328368	NO	-
378	ZINC00798358	270	0.19551550090011185	NO	-
379	ZINC03064184	1533	0.19543391762091586	NO	-
380	ZINC04103973	2492	0.19537985598654375	NO	-
381	ZINC01494208	36	0.19532457530447916	YES	21
382	ZINC03192063	1561	0.19522030414284078	NO	-
383	ZINC01152016	742	0.19520967081714904	NO	-
384	ZINC03853580	2074	0.1951744786332977	NO	-
385	ZINC04307058	2557	0.195149972903517	NO	-
386	ZINC02631176	1269	0.19514873988485007	NO	-
387	ZINC04443505	2613	0.19510671325847528	NO	-
388	ZINC04061614	2486	0.19504039437847978	NO	-
389	ZINC00985293	544	0.1949832868319465	NO	-
390	ZINC03980789	2417	0.19497282594547158	NO	-
391	ZINC03868513	2280	0.19492903661170666	NO	-
392	ZINC00853353	330	0.19484437154162368	NO	-
393	ZINC02795344	1385	0.19480514479400715	NO	-
394	ZINC04540766	2702	0.19460314051059557	NO	-
395	ZINC01123601	705	0.19429162683571424	NO	-
396	ZINC00773340	224	0.1940737687702238	NO	-
397	ZINC02793918	1382	0.1940188488316797	NO	-
398	ZINC03970634	2364	0.19391866418230186	NO	-
399	ZINC00868174	391	0.19385151625580072	NO	-
400	ZINC00893688	449	0.19375370956731033	NO	-
401	ZINC00893688	450	0.19375370956731033	NO	-
402	ZINC01889799	1011	0.1936793481242725	NO	-
403	ZINC03852803	2057	0.19367455747395107	NO	-
404	ZINC02005456	1063	0.19354522773772503	NO	-
405	ZINC04294240	2554	0.193373413454289	NO	-
406	ZINC03332490	1651	0.19336785250794847	NO	-
407	ZINC03765623	2008	0.19333200509159948	NO	-
408	ZINC03599178	1974	0.19322404229284157	NO	-
409	ZINC03854862	2120	0.1931245209374502	NO	-
410	ZINC03858496	2179	0.19307297456516334	NO	-
411	ZINC03854905	2128	0.1929110251927022	NO	-
412	ZINC01114130	684	0.1928700596799044	NO	-
413	ZINC03851900	2043	0.19281897720951838	NO	-
414	ZINC01516487	964	0.1927921720994601	NO	-
415	ZINC04408179	2597	0.19275714287770382	NO	-
416	ZINC03237207	1592	0.19261059154170398	NO	-
417	ZINC01513026	959	0.19241468841748424	NO	-
418	ZINC03832389	26	0.19239677375060588	YES	16
419	ZINC03249913	1602	0.1923810510713633	NO	-
420	ZINC02718979	1330	0.19230029214354863	NO	-
421	ZINC04059252	2484	0.19228672050195433	NO	-
422	ZINC03232102	1587	0.19224733538355354	NO	-
423	ZINC03867547	2245	0.19222381011940767	NO	-
424	ZINC00791094	257	0.19218390178024705	NO	-
425	ZINC00971036	536	0.19206234712222303	NO	-
426	ZINC02718815	1328	0.19202278454118427	NO	-
427	ZINC00856127	336	0.19194812212235224	NO	-
428	ZINC00947724	525	0.1918834361027682	NO	-
429	ZINC03059528	1531	0.1918122304413314	NO	-
430	ZINC04004717	2474	0.19177431709403342	NO	-
431	ZINC04292236	2553	0.19175552737834176	NO	-
432	ZINC02627559	1261	0.19169064645984024	NO	-
433	ZINC03854800	2100	0.191654409595433	NO	-
434	ZINC03561952	1901	0.19161214372152152	NO	-
435	ZINC03599175	1973	0.19159413977154516	NO	-
436	ZINC03854444	2090	0.19152221700981892	NO	-
437	ZINC01035725	591	0.19142034484143533	NO	-
438	ZINC03832396	10	0.19139517233371356	YES	7
439	ZINC03862690	2213	0.1913775519186957	NO	-
440	ZINC03890127	2302	0.19137453416750372	NO	-
441	ZINC02439885	1203	0.19120801080904049	NO	-
442	ZINC00124397	16	0.19113234445547395	NO	-
443	ZINC03857792	2164	0.1911235053703821	NO	-
444	ZINC03832385	28	0.1911091159643652	YES	16
445	ZINC00425042	47	0.19110603494259748	NO	-
446	ZINC02795735	1387	0.19106351643738664	NO	-
447	ZINC01070768	645	0.19105623417321219	NO	-
448	ZINC03599271	1978	0.19103340990022133	NO	-
449	ZINC01751902	979	0.19064202759536636	NO	-
450	ZINC03832406	43	0.19051579186466494	YES	26
451	ZINC01498232	953	0.19049886317425546	NO	-
452	ZINC04622525	2708	0.19032974815747494	NO	-
453	ZINC01486458	944	0.19032469892335013	NO	-
454	ZINC02968924	1485	0.19028428506799677	NO	-
455	ZINC00595258	88	0.1902460325704562	NO	-
456	ZINC02357165	1169	0.1901866470540813	NO	-
457	ZINC01332561	847	0.18975317092737698	NO	-
458	ZINC02718812	1327	0.1896913353240403	NO	-
459	ZINC04540766	2703	0.18961569349998444	NO	-
460	ZINC04622518	2707	0.18939322980950413	NO	-
461	ZINC03857799	2166	0.18938504050419727	NO	-
462	ZINC04487103	2677	0.18931348593480116	NO	-
463	ZINC03571228	1922	0.1892126367110498	NO	-
464	ZINC03970248	2359	0.18911314697918064	NO	-
465	ZINC02718984	1331	0.18910941639582846	NO	-
466	ZINC00822556	305	0.18889266771016047	NO	-
467	ZINC03971536	2375	0.1888648440458645	NO	-
468	ZINC00709345	198	0.18875589756267233	NO	-
469	ZINC00994794	552	0.18861130958703878	NO	-
470	ZINC04176758	2511	0.1886006842443034	NO	-
471	ZINC04460686	2621	0.18855718130398808	NO	-
472	ZINC04169833	2505	0.18848425682074238	NO	-
473	ZINC03400125	1707	0.1884370172179574	NO	-
474	ZINC03059525	1530	0.18836120812168342	NO	-
475	ZINC03853126	2066	0.18830711284386467	NO	-
476	ZINC02179962	1097	0.18828078635473883	NO	-
477	ZINC03816156	2015	0.18815200765435505	NO	-
478	ZINC01349171	850	0.1881292229635728	NO	-
479	ZINC00811576	292	0.1880739006759293	NO	-
480	ZINC02861135	1417	0.18799884238962888	NO	-
481	ZINC03983107	2423	0.18796386731354967	NO	-
482	ZINC03857221	2158	0.1879426171584203	NO	-
483	ZINC04485614	2676	0.1879041004936897	NO	-
484	ZINC04169833	2507	0.18787007639614792	NO	-
485	ZINC00862434	349	0.18786632085416116	NO	-
486	ZINC03867143	2227	0.18779475345752059	NO	-
487	ZINC03252733	1605	0.18774586682996683	NO	-
488	ZINC00822557	306	0.18771184553166462	NO	-
489	ZINC01751899	978	0.18767842281361477	NO	-
490	ZINC04492558	2690	0.18767360159011306	NO	-
491	ZINC01501835	956	0.18764277801280352	NO	-
492	ZINC02730501	1344	0.18763749252355733	NO	-
493	ZINC03853087	2065	0.1876125396646081	NO	-
494	ZINC04356680	2578	0.1875961448261265	NO	-
495	ZINC04443157	2610	0.18744562335475928	NO	-
496	ZINC03856255	2153	0.18731506824152516	NO	-
497	ZINC02849817	1401	0.18723576723300497	NO	-
498	ZINC02849817	1403	0.18723576723300497	NO	-
499	ZINC03274828	1613	0.18715948840142818	NO	-
500	ZINC03854902	2125	0.18705753034746128	NO	-
501	ZINC01466020	940	0.1869768062872249	NO	-
502	ZINC04374706	2585	0.18694441857275704	NO	-
503	ZINC03849694	2023	0.18670638496488365	NO	-
504	ZINC03173972	1551	0.18668639648275215	NO	-
505	ZINC02701592	1318	0.18668442884072448	NO	-
506	ZINC01889797	1010	0.18662742906901336	NO	-
507	ZINC02862163	1425	0.18659452327978984	NO	-
508	ZINC03779125	2009	0.18650407879087466	NO	-
509	ZINC03890127	2303	0.18650404632609363	NO	-
510	ZINC03638508	2001	0.18648689684758213	NO	-
511	ZINC03252730	1604	0.18643127730713047	NO	-
512	ZINC03519341	1864	0.18625575387026672	NO	-
513	ZINC02962039	1482	0.18598221804087664	NO	-
514	ZINC00783413	246	0.18597855131514202	NO	-
515	ZINC02548670	1239	0.1858052685305521	NO	-
516	ZINC03992920	2457	0.18574395564103643	NO	-
517	ZINC03630418	1993	0.1856688833273098	NO	-
518	ZINC03283509	1621	0.18554910640335648	NO	-
519	ZINC00856126	335	0.18547238808739336	NO	-
520	ZINC00917002	479	0.18541583804084963	NO	-
521	ZINC03983109	2425	0.18535330850751364	NO	-
522	ZINC03854860	2118	0.18534904791302384	NO	-
523	ZINC04540766	2701	0.18530826548987944	NO	-
524	ZINC04492352	2680	0.1852787260233533	NO	-
525	ZINC00917188	481	0.18525645947484629	NO	-
526	ZINC00891418	444	0.18523713086426816	NO	-
527	ZINC00860963	347	0.18512607001950435	NO	-
528	ZINC03974265	2391	0.18509521806595985	NO	-
529	ZINC02636377	1276	0.18506485716089754	NO	-
530	ZINC04035855	2480	0.18479516584796404	NO	-
531	ZINC02101875	1081	0.18472065189574763	NO	-
532	ZINC00790386	252	0.18471095181787892	NO	-
533	ZINC01086627	656	0.18469228871080132	NO	-
534	ZINC02699205	1316	0.18466837909490755	NO	-
535	ZINC00630206	115	0.1846165595211687	NO	-
536	ZINC03363841	1684	0.18446902110939034	NO	-
537	ZINC03815841	37	0.18433572806652776	YES	21
538	ZINC01059823	637	0.18432092881802742	NO	-
539	ZINC00853571	333	0.1843019582547636	NO	-
540	ZINC03849701	2025	0.18429410957847966	NO	-
541	ZINC01228118	801	0.1842714855094239	NO	-
542	ZINC00956409	531	0.18426910281888856	NO	-
543	ZINC02356901	1167	0.18423621780155075	NO	-
544	ZINC02206016	1107	0.18420844450072085	NO	-
545	ZINC03244712	1599	0.18409737497111192	NO	-
546	ZINC00131038	17	0.18400767316933675	NO	-
547	ZINC01269879	814	0.18390901647179372	NO	-
548	ZINC02849817	1402	0.18385915671771738	NO	-
549	ZINC03855135	2138	0.18382776327146352	NO	-
550	ZINC03854903	2126	0.18371699511339323	NO	-
551	ZINC03567527	1909	0.18371660355185793	NO	-
552	ZINC03949102	2330	0.18371409054086427	NO	-
553	ZINC04617984	39	0.183549772855376	YES	23
554	ZINC00108890	13	0.1833981790636281	NO	-
555	ZINC02623412	1256	0.18333927281072943	NO	-
556	ZINC04225151	2521	0.18333530074856022	NO	-
557	ZINC04459492	2618	0.18328025023976474	NO	-
558	ZINC02471399	1216	0.18326098567141588	NO	-
559	ZINC03332488	1650	0.18314732385569357	NO	-
560	ZINC03560779	1899	0.18291129284465044	NO	-
561	ZINC02913034	1472	0.18290732789525588	NO	-
562	ZINC03631283	1994	0.18284739914256137	NO	-
563	ZINC01034365	586	0.18283198302136358	NO	-
564	ZINC03175432	1552	0.1825138583157146	NO	-
565	ZINC01282194	824	0.18249424039990064	NO	-
566	ZINC01282194	825	0.18249424039990064	NO	-
567	ZINC02873656	1431	0.18243052853115718	NO	-
568	ZINC02873656	1432	0.18243052853115718	NO	-
569	ZINC03853087	2064	0.18239028314778244	NO	-
570	ZINC00634517	122	0.1823803006268478	NO	-
571	ZINC03858776	2184	0.1823349049393179	NO	-
572	ZINC01801668	991	0.1823226836811563	NO	-
573	ZINC03970248	2358	0.18226912888447985	NO	-
574	ZINC04169833	2506	0.1822197915760634	NO	-
575	ZINC02849817	1400	0.18218117913289258	NO	-
576	ZINC02101875	1080	0.1821656168760348	NO	-
577	ZINC03867773	2255	0.1821120378887615	NO	-
578	ZINC03968889	2338	0.18208513649463978	NO	-
579	ZINC03851861	2041	0.1819971280977213	NO	-
580	ZINC03853495	2068	0.18188890064685093	NO	-
581	ZINC03481652	1821	0.18187615545187075	NO	-
582	ZINC03859471	2203	0.18186495356796362	NO	-
583	ZINC00863265	351	0.18181072048872368	NO	-
584	ZINC03425936	1719	0.1817482690746831	NO	-
585	ZINC03857132	2157	0.18168942849072792	NO	-
586	ZINC00613441	97	0.18160878018240573	NO	-
587	ZINC01492047	948	0.18158475884241668	NO	-
588	ZINC01086626	655	0.18157989678734715	NO	-
589	ZINC03853029	2061	0.18150790899673735	NO	-
590	ZINC03359632	1680	0.1815008672418671	NO	-
591	ZINC00644104	137	0.18145402752547243	NO	-
592	ZINC03020942	1511	0.18143846885593146	NO	-
593	ZINC04439588	2608	0.18140104203312166	NO	-
594	ZINC03854421	2089	0.18124038079352686	NO	-
595	ZINC00867738	361	0.18123875721039004	NO	-
596	ZINC03858485	2177	0.18119212140503935	NO	-
597	ZINC04400876	2594	0.1811085271409815	NO	-
598	ZINC01059823	638	0.18110515920828515	NO	-
599	ZINC04485511	2674	0.18102359671453033	NO	-
600	ZINC01858922	996	0.18092320841824872	NO	-
601	ZINC02718359	1326	0.1809203537244087	NO	-
602	ZINC03604588	1984	0.18073859321429056	NO	-
603	ZINC00930029	496	0.18068178182196082	NO	-
604	ZINC02761401	1361	0.18049655515790702	NO	-
605	ZINC00936862	504	0.18036597409201763	NO	-
606	ZINC03892745	2318	0.1803574307784404	NO	-
607	ZINC02405475	1180	0.18029169671448855	NO	-
608	ZINC03005257	1506	0.18026039109111794	NO	-
609	ZINC02771690	1367	0.1801842757513574	NO	-
610	ZINC02771948	1368	0.18011296343021013	NO	-
611	ZINC03356628	1675	0.1801125401635726	NO	-
612	ZINC03992945	2461	0.17989792250810163	NO	-
613	ZINC02349798	1162	0.17971155548607023	NO	-
614	ZINC00629304	113	0.17962628760535562	NO	-
615	ZINC01005078	562	0.1795860960757772	NO	-
616	ZINC00985293	545	0.17955605758774715	NO	-
617	ZINC00985293	546	0.17955605758774715	NO	-
618	ZINC03519292	1863	0.1795171083354478	NO	-
619	ZINC00917004	480	0.17947586247964134	NO	-
620	ZINC03175435	1553	0.1794251599355743	NO	-
621	ZINC03854854	2115	0.17939900003541973	NO	-
622	ZINC00684905	180	0.17938902042470145	NO	-
623	ZINC03854863	2121	0.1793753217002217	NO	-
624	ZINC02889871	1460	0.17926468960598557	NO	-
625	ZINC00637248	123	0.17925851038389767	NO	-
626	ZINC04032875	2478	0.17925137529785704	NO	-
627	ZINC01148533	736	0.1792325631227726	NO	-
628	ZINC04421005	2604	0.17914232678905667	NO	-
629	ZINC04252160	2536	0.1791265103468624	NO	-
630	ZINC03439641	1730	0.1790793267610768	NO	-
631	ZINC03043522	1521	0.17905831979442308	NO	-
632	ZINC00936861	503	0.17890326781182345	NO	-
633	ZINC03594999	1951	0.1788867799092373	NO	-
634	ZINC04466344	2646	0.17877482245596407	NO	-
635	ZINC04304628	2555	0.17867550931668777	NO	-
636	ZINC03976503	2400	0.17850656677707558	NO	-
637	ZINC02752324	1353	0.17842784266959194	NO	-
638	ZINC01026532	575	0.1784115291346634	NO	-
639	ZINC02702356	1319	0.17825553160087496	NO	-
640	ZINC02657852	1290	0.17818572620019682	NO	-
641	ZINC01131781	719	0.1781490873833593	NO	-
642	ZINC03858485	2178	0.17812657311007937	NO	-
643	ZINC03867772	2253	0.1781184711549767	NO	-
644	ZINC03223759	1576	0.1780577066212199	NO	-
645	ZINC02112465	1082	0.17800786267544313	NO	-
646	ZINC03885569	2293	0.17799589749532732	NO	-
647	ZINC00791091	256	0.1779312989036086	NO	-
648	ZINC02482034	1218	0.1778527841099037	NO	-
649	ZINC01799730	990	0.17783888552449373	NO	-
650	ZINC03623971	1989	0.17782997922044474	NO	-
651	ZINC02699200	1313	0.17782666695170785	NO	-
652	ZINC03868225	2268	0.17778480285617462	NO	-
653	ZINC03854496	2091	0.17777770585343314	NO	-
654	ZINC01282194	823	0.1777308805281522	NO	-
655	ZINC02280507	1133	0.17769022800581788	NO	-
656	ZINC03854351	2087	0.17766406477637062	NO	-
657	ZINC01331509	846	0.17766027920759783	NO	-
658	ZINC00945703	517	0.17756598222183334	NO	-
659	ZINC02719004	1333	0.17747921593364774	NO	-
660	ZINC02720111	1335	0.17747795014236575	NO	-
661	ZINC00637627	127	0.1773953561529711	NO	-
662	ZINC03868326	2272	0.17737262842566867	NO	-
663	ZINC04465984	2642	0.17737262842566867	NO	-
664	ZINC01282190	817	0.17718492357467994	NO	-
665	ZINC04362953	2581	0.17712744198791272	NO	-
666	ZINC03432882	1726	0.177066142289443	NO	-
667	ZINC03474548	1785	0.1770345049194363	NO	-
668	ZINC03519985	1868	0.17697705282063667	NO	-
669	ZINC01282192	821	0.17697495453028336	NO	-
670	ZINC01282192	822	0.17697495453028336	NO	-
671	ZINC01355619	856	0.1769485836040681	NO	-
672	ZINC03867773	2254	0.17690258616947604	NO	-
673	ZINC00026943	20	0.1768943830782722	YES	10
674	ZINC02699200	1315	0.17686503854244992	NO	-
675	ZINC03867314	2239	0.17681597760717507	NO	-
676	ZINC01966590	1047	0.17681123645722957	NO	-
677	ZINC03850797	2030	0.17679685317644964	NO	-
678	ZINC03331398	1649	0.1767584388171236	NO	-
679	ZINC03244712	1598	0.17674965051203126	NO	-
680	ZINC03244712	1600	0.17674965051203126	NO	-
681	ZINC03995262	2466	0.1767039879569065	NO	-
682	ZINC04334276	2571	0.17666796708312524	NO	-
683	ZINC03602632	1982	0.17644479850422187	NO	-
684	ZINC03850795	2029	0.17642605525338648	NO	-
685	ZINC02628034	1265	0.17640673364216206	NO	-
686	ZINC02718989	1332	0.17632915696367718	NO	-
687	ZINC04032875	2477	0.17632005662472564	NO	-
688	ZINC00719528	205	0.17631620215868	NO	-
689	ZINC02405214	1178	0.17626057211769064	NO	-
690	ZINC01332678	848	0.17625973949047857	NO	-
691	ZINC01052183	617	0.17625308565390813	NO	-
692	ZINC02699207	1317	0.17620435633949558	NO	-
693	ZINC00628551	111	0.17616344806852416	NO	-
694	ZINC03507605	1850	0.17613762328978258	NO	-
695	ZINC03854813	2105	0.17611180038024657	NO	-
696	ZINC02389708	1174	0.17610994640324754	NO	-
697	ZINC03850577	2027	0.17607267950413164	NO	-
698	ZINC00798359	271	0.1760358015116376	NO	-
699	ZINC01131779	718	0.17593279442377868	NO	-
700	ZINC01008679	572	0.17578094853384624	NO	-
701	ZINC00806551	282	0.17571659259450623	NO	-
702	ZINC04033640	2479	0.17560958194669096	NO	-
703	ZINC00794467	263	0.1755956166130619	NO	-
704	ZINC03485369	1825	0.17555758572817529	NO	-
705	ZINC04469974	2659	0.17543380441591333	NO	-
706	ZINC00707444	195	0.17525589545736947	NO	-
707	ZINC00891412	443	0.17519855985596902	NO	-
708	ZINC03979841	2411	0.17514532723405168	NO	-
709	ZINC01068675	643	0.1751352666560518	NO	-
710	ZINC02711708	1321	0.17505476031233708	NO	-
711	ZINC01148991	737	0.17503584170892506	NO	-
712	ZINC01779587	981	0.17502123885424392	NO	-
713	ZINC04465415	2637	0.17498918783703107	NO	-
714	ZINC03849694	2022	0.17497601858266354	NO	-
715	ZINC03063993	1532	0.1749003577772401	NO	-
716	ZINC03991989	2446	0.17479591170770625	NO	-
717	ZINC03854855	2116	0.174784690674184	NO	-
718	ZINC01494651	44	0.1747752704724504	YES	27
719	ZINC04513234	2698	0.17475287342039092	NO	-
720	ZINC00857339	340	0.17470391910690625	NO	-
721	ZINC03359633	1681	0.17469395674776414	NO	-
722	ZINC04462018	2622	0.17458459226532128	NO	-
723	ZINC03225603	1578	0.1745844183046318	NO	-
724	ZINC02862043	1423	0.17456616121175747	NO	-
725	ZINC04284194	2550	0.17454208411292732	NO	-
726	ZINC01000674	556	0.1745274037247518	NO	-
727	ZINC03969381	2347	0.17444989804762165	NO	-
728	ZINC02354612	1166	0.17440652189198455	NO	-
729	ZINC00637802	129	0.17437616694268407	NO	-
730	ZINC01074660	648	0.17415975515542517	NO	-
731	ZINC03892986	2323	0.17411919886133756	NO	-
732	ZINC04467610	2647	0.17411919886133756	NO	-
733	ZINC03507441	1847	0.17407729632084362	NO	-
734	ZINC03854932	2131	0.17406033821878658	NO	-
735	ZINC03854864	2122	0.17393823362719862	NO	-
736	ZINC04346969	2575	0.17393406377949377	NO	-
737	ZINC04355349	2576	0.1739065498838293	NO	-
738	ZINC01145175	729	0.17388782882174972	NO	-
739	ZINC03467318	1777	0.1736296098821446	NO	-
740	ZINC03480558	1814	0.17358615311975442	NO	-
741	ZINC00783414	247	0.17352030627473214	NO	-
742	ZINC03216782	1570	0.17350225840799255	NO	-
743	ZINC03040699	1518	0.17349378149538144	NO	-
744	ZINC02966878	1484	0.17349324725140322	NO	-
745	ZINC01432376	920	0.1734790869208647	NO	-
746	ZINC02972035	1498	0.17331035025412844	NO	-
747	ZINC01650469	968	0.1732825125437731	NO	-
748	ZINC02429573	1194	0.17325172556564883	NO	-
749	ZINC03582081	1928	0.1732484928406563	NO	-
750	ZINC00595258	89	0.17324792732852676	NO	-
751	ZINC01780153	983	0.17324251559820897	NO	-
752	ZINC01249196	808	0.17321620167587656	NO	-
753	ZINC00709345	199	0.17316030331813764	NO	-
754	ZINC01151652	740	0.17313228381165605	NO	-
755	ZINC03995246	2465	0.17308999622074428	NO	-
756	ZINC03979853	2412	0.1730495012209519	NO	-
757	ZINC04408179	2596	0.17300069106687477	NO	-
758	ZINC00637802	128	0.1729623628718117	NO	-
759	ZINC03889607	2297	0.17287633939086539	NO	-
760	ZINC02450498	1210	0.17287130356555813	NO	-
761	ZINC03891053	2313	0.1728405882801401	NO	-
762	ZINC04193018	2516	0.17283161822284696	NO	-
763	ZINC04225151	2519	0.17282574842950876	NO	-
764	ZINC02431815	1195	0.1727878912175762	NO	-
765	ZINC03971537	2376	0.1727056914798236	NO	-
766	ZINC03980367	2416	0.17263989823079112	NO	-
767	ZINC00878065	414	0.17252348844822668	NO	-
768	ZINC00867738	360	0.17242377976751905	NO	-
769	ZINC00374447	39	0.17236567256218846	NO	-
770	ZINC00852452	327	0.17236106870959023	NO	-
771	ZINC03873542	2290	0.17233888507252093	NO	-
772	ZINC03852787	2055	0.1723290459843819	NO	-
773	ZINC01089482	660	0.17231296010772626	NO	-
774	ZINC03853714	2076	0.172279601332826	NO	-
775	ZINC00591295	85	0.17224916540164184	NO	-
776	ZINC02337503	1160	0.1722257096093726	NO	-
777	ZINC00630607	117	0.172225408267557	NO	-
778	ZINC00903569	459	0.17206452218802354	NO	-
779	ZINC03484681	1824	0.17193923267168054	NO	-
780	ZINC02630197	1268	0.17192256490782798	NO	-
781	ZINC02889872	1461	0.1718785590758703	NO	-
782	ZINC03832412	21	0.1718332048967111	YES	11
783	ZINC02825783	1397	0.17181420839061926	NO	-
784	ZINC02718971	1329	0.17181090236015012	NO	-
785	ZINC02633376	1272	0.1717075282460845	NO	-
786	ZINC00790386	253	0.17164100067212423	NO	-
787	ZINC01245652	806	0.17161968413886844	NO	-
788	ZINC03595000	1952	0.17157463008179274	NO	-
789	ZINC01273147	816	0.17153673426515742	NO	-
790	ZINC01746685	977	0.17137731532468045	NO	-
791	ZINC01111800	682	0.17137649269083505	NO	-
792	ZINC02113153	1084	0.17124679690262196	NO	-
793	ZINC00685820	181	0.17108873014292242	NO	-
794	ZINC02130688	1085	0.17105399501806814	NO	-
795	ZINC03454186	1733	0.17101334699634516	NO	-
796	ZINC03383553	1700	0.17100845072272627	NO	-
797	ZINC00637502	125	0.170889787190469	NO	-
798	ZINC03045223	1522	0.17069861769466377	NO	-
799	ZINC01355620	858	0.17062602916396635	NO	-
800	ZINC02761401	1360	0.17061644419724814	NO	-
801	ZINC00774743	234	0.17060262827351563	NO	-
802	ZINC01834624	993	0.1705433017984953	NO	-
803	ZINC01986714	1061	0.17043616330891387	NO	-
804	ZINC01784640	984	0.1703547906545046	NO	-
805	ZINC03906626	2326	0.17018962804294896	NO	-
806	ZINC02792281	1381	0.17018779280976604	NO	-
807	ZINC00702611	188	0.17016652760469259	NO	-
808	ZINC03854896	2124	0.17012463453573554	NO	-
809	ZINC02713762	1324	0.17011101663651837	NO	-
810	ZINC00852453	328	0.17003858687741372	NO	-
811	ZINC03765621	2007	0.17000285485425837	NO	-
812	ZINC04586966	2704	0.16998236367602343	NO	-
813	ZINC00627951	109	0.1699564951778989	NO	-
814	ZINC00630605	116	0.1699061937402023	NO	-
815	ZINC02268095	1131	0.16985807940802955	NO	-
816	ZINC03366905	1688	0.16985514373615235	NO	-
817	ZINC00945703	516	0.16984129361728809	NO	-
818	ZINC02357165	1168	0.1698143998533956	NO	-
819	ZINC03187627	1557	0.16965516590208593	NO	-
820	ZINC00899377	453	0.1696551051674764	NO	-
821	ZINC03867309	2232	0.1696495445519788	NO	-
822	ZINC00668940	154	0.16964735584820562	NO	-
823	ZINC03563005	1902	0.16959483094275682	NO	-
824	ZINC04397856	2593	0.16958085410913903	NO	-
825	ZINC03867772	2252	0.16953901857226303	NO	-
826	ZINC00856123	334	0.16949943220332006	NO	-
827	ZINC00318670	28	0.1694868379641633	NO	-
828	ZINC03548854	1881	0.1694798944817204	NO	-
829	ZINC00930740	498	0.16945863071686743	NO	-
830	ZINC01260444	809	0.16943800681654958	NO	-
831	ZINC04252160	2537	0.16943244055386672	NO	-
832	ZINC04317324	2565	0.16943229697902712	NO	-
833	ZINC03457516	1737	0.1691773954818797	NO	-
834	ZINC02207269	1111	0.16909875261026994	NO	-
835	ZINC01005078	561	0.16909493881740248	NO	-
836	ZINC03507443	1848	0.169058307367756	NO	-
837	ZINC02206232	1108	0.16904880864278013	NO	-
838	ZINC01088554	658	0.1690233510765254	NO	-
839	ZINC01148531	735	0.16898810788369645	NO	-
840	ZINC04269089	2546	0.1689331117972663	NO	-
841	ZINC03363374	1683	0.16891578737833143	NO	-
842	ZINC01780152	982	0.16888023721090412	NO	-
843	ZINC00645522	138	0.16883567138329247	NO	-
844	ZINC02633375	1271	0.1687937179930783	NO	-
845	ZINC02627560	1262	0.16868638242492223	NO	-
846	ZINC03816039	2013	0.16867296917181057	NO	-
847	ZINC03410558	1710	0.16848962828885705	NO	-
848	ZINC03868614	2282	0.1684758651566234	NO	-
849	ZINC02487980	1222	0.16845789089792623	NO	-
850	ZINC00709345	197	0.16829868023701336	NO	-
851	ZINC00593640	87	0.16829677778839092	NO	-
852	ZINC01889768	1004	0.1682873286459338	NO	-
853	ZINC01889772	1006	0.16828404578327216	NO	-
854	ZINC02686628	1311	0.16824909940241076	NO	-
855	ZINC01151652	741	0.16814626578974226	NO	-
856	ZINC03857856	2167	0.1680917064537327	NO	-
857	ZINC02487976	1221	0.16805524868108523	NO	-
858	ZINC00877285	410	0.168025341061714	NO	-
859	ZINC03866686	2214	0.16796274828112207	NO	-
860	ZINC02942430	1476	0.16787684457245758	NO	-
861	ZINC02112839	1083	0.16782669674635456	NO	-
862	ZINC00976207	538	0.16778637013306455	NO	-
863	ZINC00892292	445	0.16772095645633983	NO	-
864	ZINC01111800	681	0.1677141344247796	NO	-
865	ZINC03873723	2291	0.16768634769026833	NO	-
866	ZINC03867574	2247	0.16766164959951527	NO	-
867	ZINC01320997	835	0.16763214667359763	NO	-
868	ZINC03365178	1685	0.16762169973438235	NO	-
869	ZINC03545575	1879	0.16756798155275987	NO	-
870	ZINC00389407	41	0.16755433141622267	NO	-
871	ZINC04266641	2543	0.16748761311132862	NO	-
872	ZINC00868082	386	0.16734349022541134	NO	-
873	ZINC03043520	1520	0.1672472170809286	NO	-
874	ZINC00928499	490	0.16714715986029052	NO	-
875	ZINC01331319	844	0.16714413589541005	NO	-
876	ZINC03384023	1701	0.16709487970676418	NO	-
877	ZINC03855699	2150	0.16703782524071945	NO	-
878	ZINC03855699	2151	0.16703782524071945	NO	-
879	ZINC02207269	1110	0.1670150618579031	NO	-
880	ZINC02467175	1214	0.16699414010776792	NO	-
881	ZINC01435958	921	0.16698810833121064	NO	-
882	ZINC00591295	86	0.16697215244248284	NO	-
883	ZINC03817900	2019	0.16695150185008092	NO	-
884	ZINC01642494	967	0.16684194538893024	NO	-
885	ZINC02970891	1490	0.16681707978201457	NO	-
886	ZINC01184848	766	0.16679777899791526	NO	-
887	ZINC00942214	512	0.16679338975122823	NO	-
888	ZINC02794695	1384	0.166722139178192	NO	-
889	ZINC04443507	2614	0.16668607515914197	NO	-
890	ZINC04507755	2697	0.16665066192640032	NO	-
891	ZINC03228150	1581	0.1666500961276617	NO	-
892	ZINC00881690	425	0.1666410028193331	NO	-
893	ZINC03462690	1756	0.16651782423928402	NO	-
894	ZINC00806556	283	0.1663427238236647	NO	-
895	ZINC00908106	472	0.16625077446375264	NO	-
896	ZINC01362675	859	0.166200974458441	NO	-
897	ZINC01034867	588	0.16618328544510583	NO	-
898	ZINC03987914	2437	0.16615115899831112	NO	-
899	ZINC04443502	2611	0.16614871614086663	NO	-
900	ZINC00852462	329	0.16610059986904774	NO	-
901	ZINC03817896	2016	0.16602394430123038	NO	-
902	ZINC03817896	2017	0.16580845027244415	NO	-
903	ZINC03866726	2216	0.16562246129890765	NO	-
904	ZINC00563200	73	0.16555209581681235	NO	-
905	ZINC03817900	2018	0.16546182499954543	NO	-
906	ZINC02416638	1186	0.16534526741567523	NO	-
907	ZINC03854351	2086	0.16529804217454638	NO	-
908	ZINC03867401	2244	0.16529461917170776	NO	-
909	ZINC03599269	1977	0.16524427143252202	NO	-
910	ZINC03868687	2283	0.16519280778004267	NO	-
911	ZINC03852016	2046	0.164952906629941	NO	-
912	ZINC04224010	2518	0.16493412375698369	NO	-
913	ZINC00643857	135	0.1649337338042671	NO	-
914	ZINC03867309	2233	0.1648725404300967	NO	-
915	ZINC01051756	613	0.16485823628874569	NO	-
916	ZINC02650816	1285	0.16481031491166354	NO	-
917	ZINC04032776	2476	0.16478533774648327	NO	-
918	ZINC03370117	1692	0.1647592655201474	NO	-
919	ZINC03550393	1887	0.1646900576167989	NO	-
920	ZINC00877632	412	0.1646163728078855	NO	-
921	ZINC03265213	1607	0.164571138851762	NO	-
922	ZINC02794659	1383	0.16456802397301573	NO	-
923	ZINC00649450	144	0.16454888368342585	NO	-
924	ZINC00783258	245	0.16454699114769297	NO	-
925	ZINC02699200	1314	0.16453250232634858	NO	-
926	ZINC03500751	1844	0.16448295047451433	NO	-
927	ZINC03899115	2324	0.16442965863456843	NO	-
928	ZINC03563007	1903	0.16439450983261378	NO	-
929	ZINC02763289	1365	0.16436648473263116	NO	-
930	ZINC00685820	182	0.16436646185557713	NO	-
931	ZINC01363108	860	0.1643653613668429	NO	-
932	ZINC03567522	1908	0.1643438761856611	NO	-
933	ZINC03980177	2413	0.1643110239642528	NO	-
934	ZINC03630196	1991	0.16427810185733926	NO	-
935	ZINC03816042	2014	0.16427561204096097	NO	-
936	ZINC04075768	2487	0.16423120916435244	NO	-
937	ZINC03855377	2146	0.1641626989242331	NO	-
938	ZINC03971615	2384	0.16414839691714123	NO	-
939	ZINC00849509	322	0.16411752070116173	NO	-
940	ZINC00878072	416	0.16404138479373562	NO	-
941	ZINC00873605	406	0.16401756123059447	NO	-
942	ZINC01126999	711	0.1640058373168171	NO	-
943	ZINC03451480	1732	0.16396137434199973	NO	-
944	ZINC02520405	1229	0.16393430604356357	NO	-
945	ZINC00321802	30	0.16384069641295318	NO	-
946	ZINC02205509	1105	0.16383618904065203	NO	-
947	ZINC03855192	2144	0.1638120492576812	NO	-
948	ZINC03980365	2415	0.16378052362563367	NO	-
949	ZINC00774503	231	0.16359375155971456	NO	-
950	ZINC00819411	302	0.16356159006002696	NO	-
951	ZINC01130928	716	0.1635413540679934	NO	-
952	ZINC00905526	465	0.16352272865575887	NO	-
953	ZINC04166865	2504	0.16351142222993548	NO	-
954	ZINC02520405	1228	0.16349135310523438	NO	-
955	ZINC00008981	24	0.163385953915999	YES	14
956	ZINC03849517	2021	0.16335977474133898	NO	-
957	ZINC02773030	1370	0.16328746984518655	NO	-
958	ZINC02773030	1371	0.16328746984518655	NO	-
959	ZINC03517232	1857	0.16325955472976403	NO	-
960	ZINC03851519	2036	0.16324254429828414	NO	-
961	ZINC03307535	1636	0.16316669066396283	NO	-
962	ZINC00853570	332	0.16310909737556956	NO	-
963	ZINC00879617	422	0.16291226614801968	NO	-
964	ZINC00976134	537	0.16281566149291096	NO	-
965	ZINC02720110	1334	0.1627851675522546	NO	-
966	ZINC03850824	2031	0.16275133446170137	NO	-
967	ZINC00867760	369	0.16273718920100186	NO	-
968	ZINC00863266	352	0.16271142960327317	NO	-
969	ZINC00879307	420	0.16263107225383377	NO	-
970	ZINC04617990	42	0.1625164968675113	YES	25
971	ZINC00637627	126	0.16250554933037384	NO	-
972	ZINC01107092	674	0.16248464645427382	NO	-
973	ZINC02433036	1196	0.16245737964724974	NO	-
974	ZINC04179826	2512	0.16245022430319375	NO	-
975	ZINC02773087	1373	0.16243251571839232	NO	-
976	ZINC02773087	1374	0.16243251571839232	NO	-
977	ZINC01035725	590	0.16241064139495712	NO	-
978	ZINC00924305	489	0.16240156684991716	NO	-
979	ZINC02487972	1220	0.16239259890550545	NO	-
980	ZINC00411491	43	0.16237339171566254	NO	-
981	ZINC01075502	650	0.16234031851534164	NO	-
982	ZINC03305322	1634	0.16215519819952917	NO	-
983	ZINC03962417	2333	0.1620702816571738	NO	-
984	ZINC03593050	1937	0.162040322572863	NO	-
985	ZINC03480517	1812	0.16188684307292284	NO	-
986	ZINC02862044	1424	0.1618139687196042	NO	-
987	ZINC03549104	1883	0.16173490769665255	NO	-
988	ZINC01108515	678	0.16172507707825587	NO	-
989	ZINC00779330	241	0.16168685858602858	NO	-
990	ZINC03853580	2073	0.16163448516519185	NO	-
991	ZINC03346842	1663	0.16163005575140918	NO	-
992	ZINC01738116	973	0.16156206450814864	NO	-
993	ZINC03485498	1826	0.16154807269440047	NO	-
994	ZINC03549101	1882	0.16151983342939885	NO	-
995	ZINC03596548	1963	0.16150680818886695	NO	-
996	ZINC00725075	209	0.16144814282661804	NO	-
997	ZINC03999713	2468	0.16144729023953408	NO	-
998	ZINC01737968	972	0.16143404314418874	NO	-
999	ZINC02972089	1499	0.16141670242055386	NO	-
1000	ZINC03816601	47	0.16121357416564083	YES	30
1001	ZINC00873554	405	0.16120541183013617	NO	-
1002	ZINC03479287	1803	0.16120134858336774	NO	-
1003	ZINC02971421	1491	0.16112195199368337	NO	-
1004	ZINC03855377	2147	0.16108016183581603	NO	-
1005	ZINC03594371	1947	0.16083668281210528	NO	-
1006	ZINC03853067	2063	0.1608228736508809	NO	-
1007	ZINC00879307	419	0.16078483440168506	NO	-
1008	ZINC00850376	323	0.16059167102948974	NO	-
1009	ZINC03992019	2447	0.16056622985372007	NO	-
1010	ZINC02643081	1280	0.16054854080663097	NO	-
1011	ZINC03571197	1921	0.16053448557487202	NO	-
1012	ZINC03410559	1711	0.16041436405445159	NO	-
1013	ZINC02206232	1109	0.16031407327623476	NO	-
1014	ZINC03859816	2207	0.16030322107119227	NO	-
1015	ZINC02437680	1200	0.16027171441549692	NO	-
1016	ZINC00915720	478	0.16025590418681815	NO	-
1017	ZINC02887699	1448	0.1602114312799096	NO	-
1018	ZINC00857411	342	0.16020743447639613	NO	-
1019	ZINC02972103	1500	0.16020220642141383	NO	-
1020	ZINC03266648	1608	0.160189324612603	NO	-
1021	ZINC03854814	2106	0.16018236868370891	NO	-
1022	ZINC03672618	2006	0.16004280324096595	NO	-
1023	ZINC02971881	1497	0.15992187152529355	NO	-
1024	ZINC04492361	2681	0.15989617265717437	NO	-
1025	ZINC02441995	1206	0.159850719557085	NO	-
1026	ZINC03868251	2269	0.1598434397193913	NO	-
1027	ZINC03480603	1817	0.15983575793839816	NO	-
1028	ZINC00905471	461	0.15980990191380287	NO	-
1029	ZINC03596726	1966	0.15971938859858534	NO	-
1030	ZINC01331325	845	0.15970932033349966	NO	-
1031	ZINC02379167	1173	0.15962412556987768	NO	-
1032	ZINC03867313	2237	0.15962270016161323	NO	-
1033	ZINC00704023	191	0.15960488618519483	NO	-
1034	ZINC03974266	2392	0.1595982317192335	NO	-
1035	ZINC00868096	389	0.1595410030532025	NO	-
1036	ZINC03239779	1593	0.15945976114415225	NO	-
1037	ZINC04135573	2498	0.15941463687860918	NO	-
1038	ZINC01051758	614	0.159400013410042	NO	-
1039	ZINC00632882	120	0.15933828719107976	NO	-
1040	ZINC03296402	1631	0.15930891007407097	NO	-
1041	ZINC03852016	2047	0.1591797177042395	NO	-
1042	ZINC03834202	41	0.1591299501400063	YES	24
1043	ZINC01130928	717	0.1591044658582432	NO	-
1044	ZINC00706280	192	0.15905812803978586	NO	-
1045	ZINC03854361	2088	0.15895263420833347	NO	-
1046	ZINC01282190	818	0.15874199463129848	NO	-
1047	ZINC01282190	819	0.15874199463129848	NO	-
1048	ZINC03867401	2243	0.15873632317879735	NO	-
1049	ZINC04469703	2655	0.15872512760877977	NO	-
1050	ZINC00787007	248	0.15872512554623427	NO	-
1051	ZINC00779200	240	0.15869151582760316	NO	-
1052	ZINC03834194	16	0.15865132127412712	YES	8
1053	ZINC03480255	1807	0.15863947936869371	NO	-
1054	ZINC00613694	98	0.15863439070543509	NO	-
1055	ZINC01142249	725	0.15859339085706417	NO	-
1056	ZINC00773466	226	0.15853939106157228	NO	-
1057	ZINC03195907	1564	0.1585268905383902	NO	-
1058	ZINC04463923	2623	0.1584650117625553	NO	-
1059	ZINC00678154	177	0.15828895236253873	NO	-
1060	ZINC03852773	2051	0.1582846993297253	NO	-
1061	ZINC02205509	1106	0.1582679200271032	NO	-
1062	ZINC00873771	407	0.15825782704959807	NO	-
1063	ZINC03497226	1835	0.15824720122364797	NO	-
1064	ZINC04466215	2645	0.15821230344701223	NO	-
1065	ZINC02487981	1223	0.15818325300119476	NO	-
1066	ZINC03991971	2443	0.15810231965174285	NO	-
1067	ZINC04464289	2624	0.15810231965174285	NO	-
1068	ZINC01245651	805	0.15807996780962402	NO	-
1069	ZINC03664222	2005	0.15806921678696273	NO	-
1070	ZINC03293219	1627	0.15802327777499736	NO	-
1071	ZINC00706280	193	0.15801896647429967	NO	-
1072	ZINC04443504	2612	0.15797592913003233	NO	-
1073	ZINC01496657	951	0.15781438898601183	NO	-
1074	ZINC04248874	2531	0.15777566597053239	NO	-
1075	ZINC03890174	2304	0.15774737294286487	NO	-
1076	ZINC03858293	2174	0.15772431968141054	NO	-
1077	ZINC04470224	2662	0.15772431968141054	NO	-
1078	ZINC02051667	1067	0.15761457872945128	NO	-
1079	ZINC03617957	1985	0.15757134633194841	NO	-
1080	ZINC03274713	1612	0.15749556674822204	NO	-
1081	ZINC02887494	1443	0.15746526043920084	NO	-
1082	ZINC00873444	404	0.1574239661151316	NO	-
1083	ZINC00712483	200	0.15739413347697126	NO	-
1084	ZINC00806550	281	0.1573486665148845	NO	-
1085	ZINC03858785	2189	0.15728069678478432	NO	-
1086	ZINC03630198	1992	0.15727910644793158	NO	-
1087	ZINC04483218	2670	0.15727891895698312	NO	-
1088	ZINC03580583	1925	0.15724026858329573	NO	-
1089	ZINC02966876	1483	0.15721613828348058	NO	-
1090	ZINC03593682	1944	0.1571713004142079	NO	-
1091	ZINC03507384	1846	0.15711599859801278	NO	-
1092	ZINC01040192	597	0.15705873965380746	NO	-
1093	ZINC00819412	303	0.1570355865075042	NO	-
1094	ZINC03485518	1827	0.15697894331300227	NO	-
1095	ZINC03301499	1632	0.1568814188239629	NO	-
1096	ZINC03834189	14	0.15683324063395448	YES	8
1097	ZINC00868174	390	0.1568008503495061	NO	-
1098	ZINC02887496	1444	0.15679879653005108	NO	-
1099	ZINC00645523	139	0.15677454865412346	NO	-
1100	ZINC01056841	628	0.1567520974369236	NO	-
1101	ZINC00881690	424	0.15672878366011264	NO	-
1102	ZINC04316926	2562	0.15666067978847545	NO	-
1103	ZINC02802440	1392	0.15661393034017745	NO	-
1104	ZINC03889445	2296	0.15659050964398702	NO	-
1105	ZINC04397367	2592	0.15644731622699026	NO	-
1106	ZINC01889774	1007	0.15637471002250894	NO	-
1107	ZINC01889770	1005	0.15637152043566366	NO	-
1108	ZINC00923707	488	0.15626961850612353	NO	-
1109	ZINC03638359	1999	0.15626221524162143	NO	-
1110	ZINC02957693	1477	0.1562339152320105	NO	-
1111	ZINC01299353	830	0.15608950456513143	NO	-
1112	ZINC03968496	2336	0.1560614393275018	NO	-
1113	ZINC00930733	497	0.15598362129572843	NO	-
1114	ZINC03480259	1808	0.15597706390818272	NO	-
1115	ZINC03507382	1845	0.1559667240956951	NO	-
1116	ZINC04627258	2709	0.1559654281878483	NO	-
1117	ZINC03866771	2217	0.15593798122204805	NO	-
1118	ZINC04464891	2629	0.15593798122204805	NO	-
1119	ZINC03480556	1813	0.15591956659598644	NO	-
1120	ZINC02721003	1338	0.15584301302881975	NO	-
1121	ZINC03975148	2396	0.15583373151151308	NO	-
1122	ZINC01088555	659	0.15582979884171944	NO	-
1123	ZINC03857112	2155	0.15580470311101888	NO	-
1124	ZINC00936567	502	0.15580142829237234	NO	-
1125	ZINC00863267	353	0.15579485433149123	NO	-
1126	ZINC04268841	2545	0.15552663234561181	NO	-
1127	ZINC03415725	1714	0.15552410764345317	NO	-
1128	ZINC00877608	411	0.1553989226200196	NO	-
1129	ZINC00892347	447	0.15534073662439424	NO	-
1130	ZINC00253747	24	0.1553201227723589	NO	-
1131	ZINC01491987	947	0.15531659839376147	NO	-
1132	ZINC01299353	829	0.15527480632394064	NO	-
1133	ZINC02665248	1302	0.15506997255127372	NO	-
1134	ZINC02887690	1445	0.15499718692400705	NO	-
1135	ZINC00886824	435	0.15494587276612598	NO	-
1136	ZINC03970915	2374	0.15492556194865703	NO	-
1137	ZINC01355620	857	0.15488590769491475	NO	-
1138	ZINC01424106	914	0.15479587813927165	NO	-
1139	ZINC02971873	1496	0.15473198310873956	NO	-
1140	ZINC02957695	1478	0.1547284013955711	NO	-
1141	ZINC03569021	1917	0.1547263387222777	NO	-
1142	ZINC01040189	594	0.1547195133838582	NO	-
1143	ZINC00856921	339	0.15454370993252095	NO	-
1144	ZINC04248128	2529	0.15451826459063903	NO	-
1145	ZINC04135668	2500	0.15435659049473874	NO	-
1146	ZINC00879617	421	0.15435229113774368	NO	-
1147	ZINC04492722	2692	0.15434956160451888	NO	-
1148	ZINC01614672	966	0.15433249702269186	NO	-
1149	ZINC00909540	475	0.15422224225798412	NO	-
1150	ZINC01924416	1038	0.15418291648544968	NO	-
1151	ZINC03855611	2148	0.15418085767713163	NO	-
1152	ZINC00949887	527	0.1540927157301588	NO	-
1153	ZINC01219313	796	0.1540527425668952	NO	-
1154	ZINC02643383	1283	0.1540384844844803	NO	-
1155	ZINC00961052	532	0.1540281100107477	NO	-
1156	ZINC00879104	418	0.15398721761391343	NO	-
1157	ZINC00868824	397	0.15397105156155147	NO	-
1158	ZINC02970347	1489	0.15394362480551002	NO	-
1159	ZINC03517235	1858	0.1537599493204116	NO	-
1160	ZINC03853634	2075	0.15356420807004403	NO	-
1161	ZINC00929937	492	0.153560219407606	NO	-
1162	ZINC03550402	1889	0.1535290145837996	NO	-
1163	ZINC00702822	189	0.15350669141213685	NO	-
1164	ZINC03550477	1893	0.15350118365338397	NO	-
1165	ZINC02326519	1155	0.15349917224341558	NO	-
1166	ZINC03855192	2143	0.15347436304804984	NO	-
1167	ZINC00798779	273	0.15346792223813985	NO	-
1168	ZINC01132618	720	0.15341589239060663	NO	-
1169	ZINC00929938	493	0.15340306578774046	NO	-
1170	ZINC03815839	46	0.1533972219988306	YES	29
1171	ZINC03854804	2104	0.1533323747158529	NO	-
1172	ZINC03462686	1755	0.15324273141349684	NO	-
1173	ZINC00676345	171	0.1531780915080412	NO	-
1174	ZINC00779137	239	0.1531732854193063	NO	-
1175	ZINC03550429	1890	0.15315667638479316	NO	-
1176	ZINC03508197	1851	0.15309950622747392	NO	-
1177	ZINC02874593	1433	0.15302075519425176	NO	-
1178	ZINC02465639	1212	0.15301293578038974	NO	-
1179	ZINC01001189	557	0.15296222800075318	NO	-
1180	ZINC03480607	1818	0.15294290963507465	NO	-
1181	ZINC01363210	861	0.15288037933162352	NO	-
1182	ZINC02762830	1364	0.15285363349994344	NO	-
1183	ZINC00905525	463	0.15272814384517575	NO	-
1184	ZINC01090888	663	0.15266611836601313	NO	-
1185	ZINC00795609	266	0.15266083532962235	NO	-
1186	ZINC02860926	1416	0.1526258944646814	NO	-
1187	ZINC02887818	1456	0.15253169877940836	NO	-
1188	ZINC03992852	2454	0.15252279986123354	NO	-
1189	ZINC02887700	1449	0.15250953018251673	NO	-
1190	ZINC04459210	2617	0.15248088933864806	NO	-
1191	ZINC02788841	1379	0.15247572919357855	NO	-
1192	ZINC02883223	1439	0.15244096130544182	NO	-
1193	ZINC03866930	2222	0.15237434035267242	NO	-
1194	ZINC02802646	1393	0.1523397772475493	NO	-
1195	ZINC00859243	345	0.15231170378957049	NO	-
1196	ZINC03414316	1713	0.15230637335543698	NO	-
1197	ZINC03868696	2284	0.1522347096414721	NO	-
1198	ZINC04466211	2644	0.1522347096414721	NO	-
1199	ZINC00774612	232	0.15221399514134396	NO	-
1200	ZINC03854802	2102	0.1521904705503907	NO	-
1201	ZINC00716554	202	0.15218182796310423	NO	-
1202	ZINC03461920	1743	0.1521745860389827	NO	-
1203	ZINC03319985	1642	0.1520569429893681	NO	-
1204	ZINC03593642	1942	0.15205027518564065	NO	-
1205	ZINC00676345	170	0.15203584492203642	NO	-
1206	ZINC03386279	1703	0.1520211462328392	NO	-
1207	ZINC03355028	1672	0.15199039459280939	NO	-
1208	ZINC04492722	2691	0.15194995054509003	NO	-
1209	ZINC01922748	1034	0.1518700604195348	NO	-
1210	ZINC03479521	1806	0.15186575630733234	NO	-
1211	ZINC03867849	2262	0.15180070818889235	NO	-
1212	ZINC02661890	1296	0.1517957740923728	NO	-
1213	ZINC01090893	665	0.15176311540438928	NO	-
1214	ZINC02861136	1418	0.15176258029686007	NO	-
1215	ZINC04087359	2490	0.15169766572136556	NO	-
1216	ZINC03854171	2085	0.15162024861499263	NO	-
1217	ZINC02546642	1238	0.1516035497105993	NO	-
1218	ZINC03992694	2450	0.15152691578163777	NO	-
1219	ZINC02887692	1446	0.15148684620301123	NO	-
1220	ZINC04492419	2683	0.15146177160416932	NO	-
1221	ZINC02434235	1197	0.15143548885867605	NO	-
1222	ZINC01061841	640	0.1514322821564233	NO	-
1223	ZINC03969832	2353	0.15142852992724418	NO	-
1224	ZINC03461923	1744	0.1513875552405809	NO	-
1225	ZINC02465636	1211	0.1513692365323826	NO	-
1226	ZINC01889764	1003	0.1512766726535025	NO	-
1227	ZINC02420180	1191	0.15123763173989901	NO	-
1228	ZINC00892346	446	0.15117413037806737	NO	-
1229	ZINC03854803	2103	0.15117401167387245	NO	-
1230	ZINC03580635	1926	0.1511128091582913	NO	-
1231	ZINC02887693	1447	0.15109323677715725	NO	-
1232	ZINC04240363	2526	0.15108972199834045	NO	-
1233	ZINC00725075	210	0.15096732855245223	NO	-
1234	ZINC00603168	94	0.15091655789772918	NO	-
1235	ZINC03022932	1512	0.1507336997495526	NO	-
1236	ZINC00923706	487	0.15068122746556756	NO	-
1237	ZINC03868816	2286	0.15062933884322485	NO	-
1238	ZINC03991295	2440	0.1506184882089016	NO	-
1239	ZINC03526137	1870	0.1505224917571476	NO	-
1240	ZINC00908047	469	0.15050350142221008	NO	-
1241	ZINC00627951	110	0.15049434929272737	NO	-
1242	ZINC02625410	1260	0.1504638787361423	NO	-
1243	ZINC01889791	1008	0.15045596165143085	NO	-
1244	ZINC00773639	230	0.15045477329605786	NO	-
1245	ZINC03971615	2383	0.15041264380158617	NO	-
1246	ZINC03992851	2453	0.15036958873624814	NO	-
1247	ZINC02971480	1494	0.15034421468379586	NO	-
1248	ZINC00867762	373	0.15032363313596106	NO	-
1249	ZINC01090892	664	0.1503209300419464	NO	-
1250	ZINC03889043	2294	0.1503126001097758	NO	-
1251	ZINC03867820	2257	0.15030102515008625	NO	-
1252	ZINC00945799	519	0.15027719955048965	NO	-
1253	ZINC03582383	1929	0.150246333898777	NO	-
1254	ZINC02326332	1154	0.15021732882024427	NO	-
1255	ZINC01051042	612	0.1501652867663489	NO	-
1256	ZINC03867313	2236	0.15015217239062026	NO	-
1257	ZINC00929921	491	0.1501273820959041	NO	-
1258	ZINC04087350	2489	0.15009390029623534	NO	-
1259	ZINC03344716	1662	0.15003498989348918	NO	-
1260	ZINC03425444	1718	0.1500172156777533	NO	-
1261	ZINC00774706	233	0.1500089860772898	NO	-
1262	ZINC02768468	1366	0.1499820589202182	NO	-
1263	ZINC03867981	2265	0.14989135087661878	NO	-
1264	ZINC01034367	587	0.14986730941664012	NO	-
1265	ZINC01445403	935	0.14986418708636007	NO	-
1266	ZINC03480642	1820	0.14981340860554712	NO	-
1267	ZINC03272050	1611	0.14979926751547737	NO	-
1268	ZINC03550400	1888	0.14970563116279015	NO	-
1269	ZINC03855136	2139	0.1497025724792362	NO	-
1270	ZINC02424127	1193	0.14964825408887622	NO	-
1271	ZINC03480278	1810	0.14964703150070713	NO	-
1272	ZINC03854801	2101	0.1496146444000968	NO	-
1273	ZINC00411871	46	0.14953995481841903	NO	-
1274	ZINC03593640	1941	0.14925992870348853	NO	-
1275	ZINC04191189	2513	0.14919974500224759	NO	-
1276	ZINC03970104	2357	0.14918980384080102	NO	-
1277	ZINC00856291	337	0.14916124123144758	NO	-
1278	ZINC03889044	2295	0.1491548571811308	NO	-
1279	ZINC00867777	376	0.14906848705079814	NO	-
1280	ZINC04371562	2584	0.14905386104412072	NO	-
1281	ZINC02971422	1492	0.14901350768152336	NO	-
1282	ZINC03992935	2459	0.14898230339581767	NO	-
1283	ZINC02416852	1187	0.14898166324024562	NO	-
1284	ZINC01468128	941	0.14887514150529982	NO	-
1285	ZINC03850824	2032	0.14886026245445097	NO	-
1286	ZINC02851225	1405	0.1488370930423016	NO	-
1287	ZINC03342312	1658	0.14883153743319688	NO	-
1288	ZINC03593681	1943	0.14878440372702187	NO	-
1289	ZINC01299354	832	0.14875449121352344	NO	-
1290	ZINC01972524	1049	0.14868428968120384	NO	-
1291	ZINC00643860	136	0.1486244403127664	NO	-
1292	ZINC03599267	1976	0.14861977527666578	NO	-
1293	ZINC00704022	190	0.14859224477086533	NO	-
1294	ZINC02440806	1204	0.14857988938347583	NO	-
1295	ZINC03853020	2059	0.14834893638745905	NO	-
1296	ZINC04170720	2509	0.14832679795838383	NO	-
1297	ZINC04491223	2679	0.14828753643960438	NO	-
1298	ZINC00867793	380	0.14828552354141508	NO	-
1299	ZINC03279949	1618	0.14826042963479005	NO	-
1300	ZINC02244620	1127	0.1481410369079926	NO	-
1301	ZINC04406533	2595	0.14809670246957854	NO	-
1302	ZINC04471956	2666	0.14806425685604688	NO	-
1303	ZINC03350628	1666	0.14791408799050235	NO	-
1304	ZINC04225151	2520	0.14790107739598995	NO	-
1305	ZINC03497484	1836	0.14783057302234703	NO	-
1306	ZINC04135668	2499	0.14782863286036207	NO	-
1307	ZINC00724736	208	0.1477944439260583	NO	-
1308	ZINC03277000	1615	0.14776179829222102	NO	-
1309	ZINC00969310	533	0.14775302493076056	NO	-
1310	ZINC03594523	1949	0.1477517341127989	NO	-
1311	ZINC03593495	1938	0.147730565652654	NO	-
1312	ZINC01426562	917	0.14766392987997157	NO	-
1313	ZINC00886110	433	0.14765331091745876	NO	-
1314	ZINC03970104	2356	0.14757004895608591	NO	-
1315	ZINC00773458	225	0.1475569892710512	NO	-
1316	ZINC00899306	451	0.14753925127676723	NO	-
1317	ZINC00886835	437	0.14741338072376559	NO	-
1318	ZINC00908046	468	0.1473757350804648	NO	-
1319	ZINC01424106	915	0.1473251846128289	NO	-
1320	ZINC02957713	1480	0.14727588484770474	NO	-
1321	ZINC03631853	1996	0.14725222675350483	NO	-
1322	ZINC00801901	275	0.1472380612203553	NO	-
1323	ZINC02887810	1453	0.147235611910622	NO	-
1324	ZINC03433176	1728	0.1471978190534807	NO	-
1325	ZINC02887819	1457	0.14713053222016828	NO	-
1326	ZINC03368785	1691	0.14708371567191778	NO	-
1327	ZINC02971807	1495	0.14706732517550203	NO	-
1328	ZINC02773030	1369	0.1470568839057987	NO	-
1329	ZINC03371295	1695	0.14705363807960126	NO	-
1330	ZINC02629558	1267	0.14699779385437137	NO	-
1331	ZINC00822584	307	0.14698530679375296	NO	-
1332	ZINC01265654	813	0.14688108465017796	NO	-
1333	ZINC03352810	1668	0.14678099537556846	NO	-
1334	ZINC01895417	17	0.14677003576916772	YES	8
1335	ZINC02853145	1410	0.14676833699795283	NO	-
1336	ZINC01216797	794	0.14673914640517227	NO	-
1337	ZINC02887815	1455	0.14672070743932475	NO	-
1338	ZINC01029732	578	0.14669127477087424	NO	-
1339	ZINC04246552	2527	0.14667190587981674	NO	-
1340	ZINC03992908	2456	0.14656616512112797	NO	-
1341	ZINC04469447	2654	0.14656616512112797	NO	-
1342	ZINC03855147	2140	0.14651280766129893	NO	-
1343	ZINC03938641	2329	0.14650985735540067	NO	-
1344	ZINC00949888	528	0.14649279899880352	NO	-
1345	ZINC02887701	1450	0.1464780028160035	NO	-
1346	ZINC02736052	1346	0.14645309707634915	NO	-
1347	ZINC01005678	566	0.1464382577374027	NO	-
1348	ZINC02664702	1301	0.14640382347368172	NO	-
1349	ZINC00801899	274	0.14640126801861356	NO	-
1350	ZINC04240240	2525	0.1463183987525018	NO	-
1351	ZINC03993253	2463	0.14628360267496243	NO	-
1352	ZINC03567311	1907	0.1462763440128585	NO	-
1353	ZINC02926873	1474	0.1462380896914498	NO	-
1354	ZINC02318059	1147	0.14619825207469944	NO	-
1355	ZINC00264567	26	0.14619401590309503	NO	-
1356	ZINC03490788	1828	0.1461615300985475	NO	-
1357	ZINC01364495	862	0.14612043828984395	NO	-
1358	ZINC01889793	1009	0.14611330168247258	NO	-
1359	ZINC01366553	864	0.14610162570976362	NO	-
1360	ZINC01465461	939	0.14601101044527612	NO	-
1361	ZINC03596728	1967	0.14599491371805853	NO	-
1362	ZINC03480276	1809	0.14596091375774534	NO	-
1363	ZINC01051042	611	0.14595238349986103	NO	-
1364	ZINC03834197	40	0.14591987032611364	YES	24
1365	ZINC01927697	1039	0.14591636537787878	NO	-
1366	ZINC00886832	436	0.14587019069417967	NO	-
1367	ZINC00796585	269	0.1457635770026722	NO	-
1368	ZINC03976686	2401	0.14575467560654687	NO	-
1369	ZINC03384035	1702	0.14574842854074133	NO	-
1370	ZINC03853020	2060	0.14569397019000085	NO	-
1371	ZINC03319987	1643	0.14556020718862595	NO	-
1372	ZINC03866781	2218	0.14555478086457008	NO	-
1373	ZINC00678041	174	0.1455098391624532	NO	-
1374	ZINC00648757	143	0.145409271942558	NO	-
1375	ZINC00624644	108	0.1453885114823025	NO	-
1376	ZINC03428166	1721	0.14523522367909925	NO	-
1377	ZINC01069602	644	0.1452232330168529	NO	-
1378	ZINC02073548	1076	0.1451290524415377	NO	-
1379	ZINC00908071	470	0.14493260203640054	NO	-
1380	ZINC01837709	995	0.14487256855960567	NO	-
1381	ZINC03868500	2279	0.14486739710785926	NO	-
1382	ZINC04466106	2643	0.14486739710785926	NO	-
1383	ZINC04115458	2495	0.1447732134886281	NO	-
1384	ZINC00978699	541	0.14474655175772305	NO	-
1385	ZINC01442534	931	0.14472743035998575	NO	-
1386	ZINC01934424	1041	0.14472240052773827	NO	-
1387	ZINC03596546	1961	0.1447065777553529	NO	-
1388	ZINC03596173	1958	0.1445896017906966	NO	-
1389	ZINC03853495	2069	0.144532604382287	NO	-
1390	ZINC01445507	936	0.14450950601915658	NO	-
1391	ZINC02064574	1074	0.1444861955142125	NO	-
1392	ZINC02971474	1493	0.14441708273689116	NO	-
1393	ZINC00781740	244	0.14441033721044008	NO	-
1394	ZINC03066998	1535	0.1443723005784909	NO	-
1395	ZINC03542643	1877	0.14433431948429817	NO	-
1396	ZINC00899313	452	0.14432814301520935	NO	-
1397	ZINC03983118	2426	0.14431354386027073	NO	-
1398	ZINC03890219	2306	0.144249621792152	NO	-
1399	ZINC01192800	779	0.14419926200705066	NO	-
1400	ZINC02627899	1264	0.1440938868139158	NO	-
1401	ZINC02887813	1454	0.14405011538327087	NO	-
1402	ZINC03415773	1716	0.14404383278530394	NO	-
1403	ZINC03596698	1964	0.1440411811843127	NO	-
1404	ZINC04088569	2491	0.1439866260678991	NO	-
1405	ZINC01192800	778	0.1438683716019054	NO	-
1406	ZINC01960632	1046	0.14384976488093212	NO	-
1407	ZINC01445507	937	0.14384085908264607	NO	-
1408	ZINC03858787	2190	0.14383296101475126	NO	-
1409	ZINC03851705	2039	0.1438294153711709	NO	-
1410	ZINC04465236	2634	0.1438294153711709	NO	-
1411	ZINC03621437	1988	0.1438051983782117	NO	-
1412	ZINC02990052	1503	0.14380065377411472	NO	-
1413	ZINC01287037	826	0.14376443170918124	NO	-
1414	ZINC03867820	2256	0.14369365896942354	NO	-
1415	ZINC03970443	2363	0.14361344037721854	NO	-
1416	ZINC03313887	1640	0.14359038678431138	NO	-
1417	ZINC02884196	1441	0.14357744211247037	NO	-
1418	ZINC00867750	367	0.14353600175067963	NO	-
1419	ZINC03243444	1597	0.1435264255985905	NO	-
1420	ZINC00674330	165	0.14352182056806387	NO	-
1421	ZINC01924284	1037	0.14351107179233671	NO	-
1422	ZINC01350961	852	0.14349759897671463	NO	-
1423	ZINC01436611	922	0.14343540010128314	NO	-
1424	ZINC00905525	462	0.14342437518426984	NO	-
1425	ZINC03859621	2204	0.14342050910784568	NO	-
1426	ZINC01366461	863	0.1433726779364318	NO	-
1427	ZINC00675768	169	0.14330332395501766	NO	-
1428	ZINC03480639	1819	0.14321688088107984	NO	-
1429	ZINC03332797	1652	0.1432145686165223	NO	-
1430	ZINC00795363	265	0.1431949451648728	NO	-
1431	ZINC03977442	2405	0.14319291268817563	NO	-
1432	ZINC01415152	910	0.14315194776574233	NO	-
1433	ZINC03970786	2367	0.14309003865465722	NO	-
1434	ZINC00756377	219	0.1430798547110263	NO	-
1435	ZINC01055875	626	0.14300392106023888	NO	-
1436	ZINC02762087	1363	0.14299441280203606	NO	-
1437	ZINC00805898	280	0.14284761788294453	NO	-
1438	ZINC00867793	379	0.1428272309182286	NO	-
1439	ZINC02401120	1176	0.14281550570567325	NO	-
1440	ZINC03832393	32	0.14272516234241236	YES	17
1441	ZINC04475736	2668	0.1425712393996408	NO	-
1442	ZINC01299354	831	0.14251817925127688	NO	-
1443	ZINC03890815	2310	0.14245517590774884	NO	-
1444	ZINC00675768	168	0.14244034237667108	NO	-
1445	ZINC04413962	2600	0.14243163191702207	NO	-
1446	ZINC00867781	378	0.14241195930639894	NO	-
1447	ZINC00867750	366	0.1424023109996312	NO	-
1448	ZINC00867749	365	0.1423826205525317	NO	-
1449	ZINC00860568	346	0.14222790636052746	NO	-
1450	ZINC00868824	396	0.14220325608824239	NO	-
1451	ZINC00878071	415	0.1421426355944495	NO	-
1452	ZINC03969836	2355	0.1421054814979695	NO	-
1453	ZINC03595364	1953	0.1420872324321942	NO	-
1454	ZINC01075502	651	0.14202343805137113	NO	-
1455	ZINC02887703	1451	0.14187332542370934	NO	-
1456	ZINC03568508	1916	0.1418611919605543	NO	-
1457	ZINC03974933	2395	0.14182824818559445	NO	-
1458	ZINC03867314	2238	0.141737135270685	NO	-
1459	ZINC03977445	2408	0.14172541848948483	NO	-
1460	ZINC01033105	581	0.14166499817632522	NO	-
1461	ZINC00867761	371	0.1415959929079193	NO	-
1462	ZINC01294960	828	0.1415836977512303	NO	-
1463	ZINC01051831	616	0.1415767877290001	NO	-
1464	ZINC02319238	1148	0.14144896173008825	NO	-
1465	ZINC03976374	2397	0.1413917943374121	NO	-
1466	ZINC00719743	206	0.14138197605281005	NO	-
1467	ZINC00953584	529	0.14137470297926058	NO	-
1468	ZINC03545413	1878	0.14129980201041714	NO	-
1469	ZINC01799704	989	0.14124064861836277	NO	-
1470	ZINC02641332	1278	0.1411923931339828	NO	-
1471	ZINC02440807	1205	0.14118659115870988	NO	-
1472	ZINC01240351	802	0.14117880350806314	NO	-
1473	ZINC03987718	2435	0.14114614527959293	NO	-
1474	ZINC04170720	2508	0.1410994608465186	NO	-
1475	ZINC03550391	1886	0.14109039313785368	NO	-
1476	ZINC04468947	2652	0.14108509698434793	NO	-
1477	ZINC01981521	1055	0.14092140545080883	NO	-
1478	ZINC03973304	2389	0.1408069975717141	NO	-
1479	ZINC03969566	2351	0.14078814833196687	NO	-
1480	ZINC03855073	2135	0.14073070828163156	NO	-
1481	ZINC00867762	372	0.1407096582671733	NO	-
1482	ZINC03500629	1838	0.14067880633629015	NO	-
1483	ZINC03866726	2215	0.14061488980780934	NO	-
1484	ZINC03980360	2414	0.14060962146704417	NO	-
1485	ZINC03971615	2385	0.14059387673691523	NO	-
1486	ZINC04409094	2599	0.14058534747132467	NO	-
1487	ZINC00651274	147	0.14058107445048595	NO	-
1488	ZINC03907212	2327	0.14052914312050785	NO	-
1489	ZINC03890221	2308	0.14052113066954097	NO	-
1490	ZINC00912287	476	0.14048675981188477	NO	-
1491	ZINC03593047	1936	0.14044397511762916	NO	-
1492	ZINC02182887	1099	0.1404011716124232	NO	-
1493	ZINC01074723	649	0.140389842152069	NO	-
1494	ZINC03968651	2337	0.14038491833744388	NO	-
1495	ZINC01492171	949	0.1403327090588216	NO	-
1496	ZINC03992848	2452	0.14031319116190852	NO	-
1497	ZINC03631859	1997	0.14031143251226327	NO	-
1498	ZINC03890816	2311	0.14024334650181514	NO	-
1499	ZINC04465127	2632	0.14024334650181514	NO	-
1500	ZINC03970785	2366	0.14020389602596933	NO	-
1501	ZINC03968408	2334	0.14019377136549743	NO	-
1502	ZINC02721888	1339	0.14012249096953983	NO	-
1503	ZINC00868082	385	0.14009480618273898	NO	-
1504	ZINC03977444	2407	0.14006747357615115	NO	-
1505	ZINC03854636	2095	0.14005374042641086	NO	-
1506	ZINC03594525	1950	0.1400262779172146	NO	-
1507	ZINC01889810	1012	0.1400021329351595	NO	-
1508	ZINC03555318	1896	0.1399930532801986	NO	-
1509	ZINC00624644	107	0.1398961528624355	NO	-
1510	ZINC03969556	2349	0.1398943315273589	NO	-
1511	ZINC00056188	5	0.13988211521434674	NO	-
1512	ZINC03991954	2441	0.1398446866207144	NO	-
1513	ZINC03852791	2056	0.1398399266638894	NO	-
1514	ZINC03287929	1624	0.13981853336392797	NO	-
1515	ZINC02887786	1452	0.13974159247008733	NO	-
1516	ZINC03464934	1763	0.13972427101941529	NO	-
1517	ZINC01418481	911	0.13969536955156261	NO	-
1518	ZINC00867760	368	0.1396029415611922	NO	-
1519	ZINC03417910	1717	0.1395599819894497	NO	-
1520	ZINC01493965	25	0.1395208472659313	YES	15
1521	ZINC03465210	1769	0.1395125316379727	NO	-
1522	ZINC00819404	300	0.13948208346440574	NO	-
1523	ZINC02762087	1362	0.139477435668673	NO	-
1524	ZINC01414975	907	0.1394735155457855	NO	-
1525	ZINC03852784	2054	0.13943926561853842	NO	-
1526	ZINC03518261	1859	0.13941647834007032	NO	-
1527	ZINC02887823	1458	0.13941176743856643	NO	-
1528	ZINC04515108	2699	0.13934291018002937	NO	-
1529	ZINC02970281	1487	0.13933585465046083	NO	-
1530	ZINC03365936	1686	0.13933005635936005	NO	-
1531	ZINC01109951	679	0.13930823477797283	NO	-
1532	ZINC00946205	522	0.13923569884837125	NO	-
1533	ZINC00867739	363	0.13912180742864752	NO	-
1534	ZINC02465681	1213	0.13903010886000455	NO	-
1535	ZINC03055686	1529	0.1390234342218676	NO	-
1536	ZINC02622930	1255	0.1389737754844329	NO	-
1537	ZINC03867845	2261	0.13887273433875427	NO	-
1538	ZINC01067405	641	0.13886758612515418	NO	-
1539	ZINC03170274	1549	0.13885793723336626	NO	-
1540	ZINC03890218	2305	0.13884985853794526	NO	-
1541	ZINC04494138	2694	0.1388370762365483	NO	-
1542	ZINC00933542	500	0.1388360275734738	NO	-
1543	ZINC01865263	999	0.13877681361837546	NO	-
1544	ZINC01282192	820	0.13875586033716528	NO	-
1545	ZINC03083799	1538	0.13865789462862568	NO	-
1546	ZINC03306934	1635	0.13864256478379652	NO	-
1547	ZINC01054862	622	0.13862741652433413	NO	-
1548	ZINC04617988	38	0.13859524665218373	YES	22
1549	ZINC00264567	25	0.13858767575126826	NO	-
1550	ZINC04414440	2603	0.13858503830017024	NO	-
1551	ZINC03073564	1537	0.13853291409391646	NO	-
1552	ZINC03475815	1791	0.13843794157439604	NO	-
1553	ZINC00857412	343	0.13842479933133314	NO	-
1554	ZINC03333257	1654	0.13839901587952397	NO	-
1555	ZINC00868096	388	0.13834341739989175	NO	-
1556	ZINC03970790	2371	0.1381502388083746	NO	-
1557	ZINC03596700	1965	0.13811962652068938	NO	-
1558	ZINC01223969	798	0.13808339210806866	NO	-
1559	ZINC01032887	579	0.13795268796231422	NO	-
1560	ZINC03970788	2369	0.13794169806026121	NO	-
1561	ZINC01115906	688	0.13789718973757684	NO	-
1562	ZINC02400330	1175	0.1378471090553738	NO	-
1563	ZINC00857408	341	0.13781079305140817	NO	-
1564	ZINC03889674	2299	0.1377969891111728	NO	-
1565	ZINC03600644	1980	0.13770082908908526	NO	-
1566	ZINC03342312	1659	0.13759909895629535	NO	-
1567	ZINC03342312	1660	0.13759909895629535	NO	-
1568	ZINC03619465	1987	0.13758738069463777	NO	-
1569	ZINC03239909	1594	0.13757647094370504	NO	-
1570	ZINC00719224	204	0.13757006967814692	NO	-
1571	ZINC00878078	417	0.13749319343612743	NO	-
1572	ZINC03890220	2307	0.1374370068928627	NO	-
1573	ZINC00867781	377	0.13743656706492596	NO	-
1574	ZINC00781739	243	0.13742960712650118	NO	-
1575	ZINC03983294	2430	0.13742752602155242	NO	-
1576	ZINC03867400	2241	0.13739012307689552	NO	-
1577	ZINC03868260	2271	0.13736930026044286	NO	-
1578	ZINC03970789	2370	0.13731823874744467	NO	-
1579	ZINC00810635	291	0.13731254206930554	NO	-
1580	ZINC03992815	2451	0.13727426503454634	NO	-
1581	ZINC00946205	523	0.13721878063009155	NO	-
1582	ZINC03987719	2436	0.13717148023701728	NO	-
1583	ZINC04360685	2580	0.13715314827955527	NO	-
1584	ZINC00850376	325	0.13713085452010082	NO	-
1585	ZINC00850376	326	0.13713085452010082	NO	-
1586	ZINC00793961	261	0.1371035707286791	NO	-
1587	ZINC02722946	1341	0.13707709511705554	NO	-
1588	ZINC02755576	1355	0.13699743705971176	NO	-
1589	ZINC01005678	567	0.13699538888910406	NO	-
1590	ZINC00891059	441	0.1369842697580781	NO	-
1591	ZINC00891059	442	0.1369842697580781	NO	-
1592	ZINC03532772	1873	0.1369658719422465	NO	-
1593	ZINC03834190	15	0.13695340176781637	YES	8
1594	ZINC03868614	2281	0.1369498801096177	NO	-
1595	ZINC03462289	1749	0.13693539975117042	NO	-
1596	ZINC00908101	471	0.1368940622591537	NO	-
1597	ZINC02730110	1343	0.1368277207121666	NO	-
1598	ZINC00867761	370	0.13681450854939556	NO	-
1599	ZINC03596842	1970	0.13674175927707918	NO	-
1600	ZINC02314106	1143	0.13667901192080484	NO	-
1601	ZINC02310612	1142	0.1366781043204743	NO	-
1602	ZINC00969310	534	0.13665169203536887	NO	-
1603	ZINC03971578	2381	0.13664891098084217	NO	-
1604	ZINC04470207	2661	0.13664891098084217	NO	-
1605	ZINC02789496	1380	0.13662737850995418	NO	-
1606	ZINC03600737	1981	0.13657382523900918	NO	-
1607	ZINC03631285	1995	0.13654478554815377	NO	-
1608	ZINC00945799	518	0.13649771405703187	NO	-
1609	ZINC01153627	746	0.1364243609248194	NO	-
1610	ZINC02757954	1358	0.13636804008685405	NO	-
1611	ZINC03857111	2154	0.13634704170967804	NO	-
1612	ZINC02856006	1412	0.1363345038755959	NO	-
1613	ZINC01034872	589	0.13632974078457183	NO	-
1614	ZINC00886110	432	0.13627449335257816	NO	-
1615	ZINC04617981	48	0.1362485713679405	YES	31
1616	ZINC02730723	1345	0.13622653523399617	NO	-
1617	ZINC03992907	2455	0.1361972305252382	NO	-
1618	ZINC02721889	1340	0.13618049517744513	NO	-
1619	ZINC03475811	1790	0.1361269825254561	NO	-
1620	ZINC01051829	615	0.13612515638848965	NO	-
1621	ZINC02755576	1354	0.13609524587181834	NO	-
1622	ZINC03465207	1768	0.13609174141857983	NO	-
1623	ZINC04137655	2501	0.13605194481186822	NO	-
1624	ZINC04454603	2616	0.13604489465877997	NO	-
1625	ZINC03280167	1619	0.13601789518015195	NO	-
1626	ZINC03867365	2240	0.1359589665858683	NO	-
1627	ZINC00411654	45	0.13591739725477886	NO	-
1628	ZINC03529403	1871	0.13563943818735488	NO	-
1629	ZINC04501197	2695	0.13561102538276196	NO	-
1630	ZINC03867830	2258	0.13560271233323457	NO	-
1631	ZINC03969557	2350	0.13560011885254503	NO	-
1632	ZINC03971539	2378	0.13559376296122475	NO	-
1633	ZINC00568574	74	0.13558813431190286	NO	-
1634	ZINC03970787	2368	0.13558529210876208	NO	-
1635	ZINC00809586	289	0.13555948401180776	NO	-
1636	ZINC01462271	938	0.13548139000887302	NO	-
1637	ZINC02887824	1459	0.1354246174856669	NO	-
1638	ZINC00597796	91	0.13542055864884292	NO	-
1639	ZINC03969137	2344	0.13536904818333495	NO	-
1640	ZINC01212952	793	0.13533229993729526	NO	-
1641	ZINC02662042	1297	0.13526842049096596	NO	-
1642	ZINC02891039	1462	0.13523520097444577	NO	-
1643	ZINC00796584	268	0.13522489060239445	NO	-
1644	ZINC01906775	1030	0.1352182972613609	NO	-
1645	ZINC03294623	1628	0.13517484120716972	NO	-
1646	ZINC03475809	1789	0.13511951181459675	NO	-
1647	ZINC01355619	855	0.13496846906405746	NO	-
1648	ZINC03991955	2442	0.13495511797190407	NO	-
1649	ZINC03415738	1715	0.13495299109551043	NO	-
1650	ZINC00819393	299	0.13494538673137826	NO	-
1651	ZINC01786843	985	0.1348338314126213	NO	-
1652	ZINC01496659	952	0.13478843640738472	NO	-
1653	ZINC03465555	1775	0.13472486560072192	NO	-
1654	ZINC01046646	605	0.13462462000377615	NO	-
1655	ZINC02219753	1116	0.1345991360166262	NO	-
1656	ZINC03500627	1837	0.1345565624097168	NO	-
1657	ZINC04000728	2470	0.1345516731346378	NO	-
1658	ZINC01008575	571	0.1344170979872644	NO	-
1659	ZINC01130586	715	0.13433524721295997	NO	-
1660	ZINC00868083	387	0.1342775197554668	NO	-
1661	ZINC03372030	1698	0.13426489976464742	NO	-
1662	ZINC03594438	1948	0.13425725863908888	NO	-
1663	ZINC03357088	1676	0.1342262841818997	NO	-
1664	ZINC04274721	2548	0.13410431578329082	NO	-
1665	ZINC01445048	933	0.13410062478031476	NO	-
1666	ZINC03224841	1577	0.1340953410926766	NO	-
1667	ZINC02541701	1235	0.1340428970364363	NO	-
1668	ZINC01151652	739	0.13401152600910507	NO	-
1669	ZINC03229173	1582	0.13389625969910962	NO	-
1670	ZINC02554769	1241	0.13388550208060715	NO	-
1671	ZINC03333254	1653	0.13385909591479844	NO	-
1672	ZINC03867845	2260	0.13361663200468532	NO	-
1673	ZINC04469024	2653	0.1335742735735256	NO	-
1674	ZINC04465524	2640	0.13352118116882625	NO	-
1675	ZINC03073562	1536	0.13351769778416464	NO	-
1676	ZINC03538339	1875	0.13351322039291708	NO	-
1677	ZINC03500631	1839	0.13347931806882285	NO	-
1678	ZINC03462706	1758	0.13347886235896103	NO	-
1679	ZINC00850376	324	0.13340025601247696	NO	-
1680	ZINC00977961	540	0.1333515808469825	NO	-
1681	ZINC00867763	374	0.13333229243762265	NO	-
1682	ZINC01200403	784	0.13332206235792118	NO	-
1683	ZINC02858479	1413	0.13329089431352514	NO	-
1684	ZINC04468947	2651	0.13328121820284958	NO	-
1685	ZINC03371295	1696	0.13313945281849274	NO	-
1686	ZINC00694868	186	0.1331142724738384	NO	-
1687	ZINC04617989	2	0.13309845264404296	YES	2
1688	ZINC03977315	2403	0.13299087579901375	NO	-
1689	ZINC03976688	2402	0.13286050103545252	NO	-
1690	ZINC03250822	1603	0.13281823165844464	NO	-
1691	ZINC03853822	2079	0.13279788095679226	NO	-
1692	ZINC01981522	1056	0.13274171525919812	NO	-
1693	ZINC04247438	2528	0.13273387019169608	NO	-
1694	ZINC03832401	33	0.1326718194742963	YES	18
1695	ZINC01860385	997	0.13264003134691793	NO	-
1696	ZINC02064702	1075	0.13262645254856087	NO	-
1697	ZINC03107282	1544	0.13261816255454345	NO	-
1698	ZINC04334662	2572	0.13253796176716334	NO	-
1699	ZINC02957719	1481	0.13252267616422894	NO	-
1700	ZINC03131364	1545	0.13246642050332583	NO	-
1701	ZINC00985736	547	0.1324266979885826	NO	-
1702	ZINC00929940	495	0.13241451183341074	NO	-
1703	ZINC03992944	2460	0.1323952167444314	NO	-
1704	ZINC04433414	2607	0.13226420667502944	NO	-
1705	ZINC02798801	1390	0.1322616981716089	NO	-
1706	ZINC03977443	2406	0.13225668835709187	NO	-
1707	ZINC03347220	1664	0.13218932784620682	NO	-
1708	ZINC02689563	1312	0.13216745849311118	NO	-
1709	ZINC01032891	580	0.1320984874637295	NO	-
1710	ZINC00871707	402	0.13206241751289294	NO	-
1711	ZINC03366797	1687	0.1320525739556013	NO	-
1712	ZINC02885154	1442	0.13199279538695846	NO	-
1713	ZINC02957700	1479	0.13197381604876704	NO	-
1714	ZINC02541701	1234	0.1319181804751583	NO	-
1715	ZINC03969555	2348	0.13190835183292282	NO	-
1716	ZINC03868069	2266	0.13181131842444763	NO	-
1717	ZINC04465914	2641	0.13181131842444763	NO	-
1718	ZINC03977562	2409	0.1317441868065381	NO	-
1719	ZINC03859877	2209	0.13153620491457613	NO	-
1720	ZINC03295151	1629	0.131513723988952	NO	-
1721	ZINC03458848	1740	0.13143486355493525	NO	-
1722	ZINC04414254	2602	0.13137071642288717	NO	-
1723	ZINC03371725	1697	0.13133282424581938	NO	-
1724	ZINC01055894	627	0.1313087294874986	NO	-
1725	ZINC00350666	35	0.1312634005185156	NO	-
1726	ZINC01061229	639	0.13119949994106114	NO	-
1727	ZINC00886860	438	0.13117536232255037	NO	-
1728	ZINC00840970	318	0.1311347889257067	NO	-
1729	ZINC04059313	2485	0.1311105781821659	NO	-
1730	ZINC02328536	1156	0.13109109908723482	NO	-
1731	ZINC03832388	11	0.13106340352246618	YES	8
1732	ZINC02669095	1309	0.1310610541679433	NO	-
1733	ZINC01903711	1029	0.13093231588496854	NO	-
1734	ZINC00629304	112	0.1308949209441462	NO	-
1735	ZINC01837707	994	0.13078612742716425	NO	-
1736	ZINC02642192	1279	0.13077115065468742	NO	-
1737	ZINC03892189	2314	0.13074765910510358	NO	-
1738	ZINC03571165	1920	0.1307285550884193	NO	-
1739	ZINC02910920	1471	0.13072457302861915	NO	-
1740	ZINC01095414	667	0.13070028888410984	NO	-
1741	ZINC03475788	1786	0.1306280202020354	NO	-
1742	ZINC01033633	582	0.1306274675799249	NO	-
1743	ZINC03413016	1712	0.1305865656759835	NO	-
1744	ZINC00902889	458	0.13042770703189496	NO	-
1745	ZINC03591853	1935	0.13038775176860318	NO	-
1746	ZINC01355612	853	0.1303798815611852	NO	-
1747	ZINC03971610	2382	0.13037509982703346	NO	-
1748	ZINC04470231	2663	0.13037509982703346	NO	-
1749	ZINC03465187	1766	0.13028331730024242	NO	-
1750	ZINC02970282	1488	0.13015820426770106	NO	-
1751	ZINC00648270	142	0.13011084851434507	NO	-
1752	ZINC03855073	2136	0.13005850426495635	NO	-
1753	ZINC03868260	2270	0.13003305488874978	NO	-
1754	ZINC02633765	1273	0.12994812831779443	NO	-
1755	ZINC03476114	1793	0.12993383669298525	NO	-
1756	ZINC02524287	1232	0.1299041304423387	NO	-
1757	ZINC03968926	2339	0.12987519991131372	NO	-
1758	ZINC00226812	21	0.12985413098078646	NO	-
1759	ZINC03983191	2429	0.12985110928589172	NO	-
1760	ZINC03500662	1841	0.12981526319967865	NO	-
1761	ZINC03988886	2439	0.12959171039795384	NO	-
1762	ZINC02436101	1199	0.129551757312233	NO	-
1763	ZINC01153552	745	0.12954506772903224	NO	-
1764	ZINC02523379	1231	0.1295398025957243	NO	-
1765	ZINC01172905	757	0.1295157028667445	NO	-
1766	ZINC03497224	1834	0.12950617202075443	NO	-
1767	ZINC03476186	1796	0.12950585122233255	NO	-
1768	ZINC01938191	1042	0.12950070438385047	NO	-
1769	ZINC00632567	119	0.12949420362115624	NO	-
1770	ZINC01001372	558	0.12945823564404385	NO	-
1771	ZINC03550455	1892	0.12945634812749232	NO	-
1772	ZINC02750316	1351	0.12944648970079592	NO	-
1773	ZINC03227894	1580	0.12942873909474445	NO	-
1774	ZINC00634517	121	0.12936843396688524	NO	-
1775	ZINC03370469	1693	0.12935270600358945	NO	-
1776	ZINC01046646	604	0.12933817888178648	NO	-
1777	ZINC03008088	1507	0.1293204791575366	NO	-
1778	ZINC03853968	2082	0.12921954459532442	NO	-
1779	ZINC03357251	1679	0.1291992579316072	NO	-
1780	ZINC03858868	2195	0.12913743020614946	NO	-
1781	ZINC01114387	685	0.1290197414037474	NO	-
1782	ZINC02416360	1185	0.12875864002283152	NO	-
1783	ZINC03892659	2317	0.12873603722487592	NO	-
1784	ZINC03957479	2332	0.12869240685613018	NO	-
1785	ZINC03518262	1860	0.1286688933017664	NO	-
1786	ZINC03851955	2044	0.12866713236900634	NO	-
1787	ZINC01034353	585	0.12866159072726902	NO	-
1788	ZINC00707616	196	0.12860056442179713	NO	-
1789	ZINC03890070	2300	0.12855190384969517	NO	-
1790	ZINC03983188	2427	0.12851102207974457	NO	-
1791	ZINC02680255	1310	0.12845365157398173	NO	-
1792	ZINC03969092	2341	0.1284477306171179	NO	-
1793	ZINC00813373	297	0.12843832936458857	NO	-
1794	ZINC04315740	2560	0.1284119964017846	NO	-
1795	ZINC02984356	1502	0.12825460216377374	NO	-
1796	ZINC03867400	2242	0.12825383946697277	NO	-
1797	ZINC01802726	992	0.12820866977993545	NO	-
1798	ZINC01027887	577	0.12820809411108053	NO	-
1799	ZINC03288608	1625	0.12818919643390073	NO	-
1800	ZINC00722932	207	0.12815583563138008	NO	-
1801	ZINC03851955	2045	0.12808329437627794	NO	-
1802	ZINC02633766	1274	0.12805913975392674	NO	-
1803	ZINC00912367	477	0.12788797599509552	NO	-
1804	ZINC03475790	1787	0.1277981434341444	NO	-
1805	ZINC03131365	1546	0.12773633511416474	NO	-
1806	ZINC02653785	1288	0.12772987151709606	NO	-
1807	ZINC03462721	1759	0.12772097209071168	NO	-
1808	ZINC00882908	429	0.12770450562978466	NO	-
1809	ZINC00867953	384	0.12767842865201717	NO	-
1810	ZINC03199718	1565	0.12762392124472086	NO	-
1811	ZINC00983564	543	0.12761807442150594	NO	-
1812	ZINC03977316	2404	0.12756988761677038	NO	-
1813	ZINC03983189	2428	0.12746971925568826	NO	-
1814	ZINC03832387	22	0.1273910309339086	YES	12
1815	ZINC03868085	2267	0.12728071271034075	NO	-
1816	ZINC01152411	744	0.12720770307127915	NO	-
1817	ZINC01408768	905	0.12701246321508863	NO	-
1818	ZINC03969734	2352	0.12699788950605037	NO	-
1819	ZINC01204186	785	0.1269067070673403	NO	-
1820	ZINC04326594	2567	0.12684359898905045	NO	-
1821	ZINC01123136	699	0.1268338396240456	NO	-
1822	ZINC03327736	1646	0.12671012578383112	NO	-
1823	ZINC01142257	726	0.12663350363536707	NO	-
1824	ZINC00945831	521	0.12659180655955876	NO	-
1825	ZINC03176341	1555	0.12649982652677505	NO	-
1826	ZINC01265041	812	0.1264816708879275	NO	-
1827	ZINC01425147	916	0.12647411086110064	NO	-
1828	ZINC00886862	439	0.12645363937999826	NO	-
1829	ZINC02750316	1350	0.12638279419802761	NO	-
1830	ZINC03593708	1946	0.1263806456108847	NO	-
1831	ZINC03855699	2149	0.12634716695634515	NO	-
1832	ZINC00455893	51	0.12631019061048998	NO	-
1833	ZINC03851861	2040	0.12630505871907205	NO	-
1834	ZINC00874165	408	0.12620275550116378	NO	-
1835	ZINC03596545	1960	0.1261543122513981	NO	-
1836	ZINC04001618	2473	0.12604056691876858	NO	-
1837	ZINC03464941	1764	0.1259986108110372	NO	-
1838	ZINC03599292	1979	0.12595306674530582	NO	-
1839	ZINC03405354	1709	0.12586854662562355	NO	-
1840	ZINC03476188	1797	0.1258522728809434	NO	-
1841	ZINC03566443	1906	0.12570881143587875	NO	-
1842	ZINC00905526	464	0.12569845624371204	NO	-
1843	ZINC00321790	29	0.1256830901585809	NO	-
1844	ZINC02651091	1286	0.12565607240592983	NO	-
1845	ZINC03295189	1630	0.12558553557745467	NO	-
1846	ZINC03475807	1788	0.12556321619182564	NO	-
1847	ZINC01933518	1040	0.1254246391018596	NO	-
1848	ZINC00695984	187	0.12534515774729035	NO	-
1849	ZINC03480589	1815	0.12534478860009582	NO	-
1850	ZINC03465244	1770	0.1253303016376216	NO	-
1851	ZINC01513325	960	0.12532270197869808	NO	-
1852	ZINC01049617	608	0.12529909031753325	NO	-
1853	ZINC01506689	958	0.12521600752507187	NO	-
1854	ZINC03993187	2462	0.12511913525981175	NO	-
1855	ZINC04469856	2658	0.12511913525981175	NO	-
1856	ZINC03354960	1671	0.12509703074453885	NO	-
1857	ZINC03859877	2208	0.1250084834659847	NO	-
1858	ZINC02861718	1421	0.12493888423917754	NO	-
1859	ZINC03479459	1804	0.12488398814317332	NO	-
1860	ZINC03969833	2354	0.124791497596912	NO	-
1861	ZINC03858111	2171	0.12478334411734959	NO	-
1862	ZINC03992685	2448	0.12478259682603293	NO	-
1863	ZINC00970759	535	0.12477642457698136	NO	-
1864	ZINC00064202	6	0.12473809795537602	NO	-
1865	ZINC03832394	34	0.12472893246115334	YES	19
1866	ZINC00775736	235	0.12472355314334435	NO	-
1867	ZINC01899143	1028	0.1246792734123392	NO	-
1868	ZINC01273147	815	0.12467170075250061	NO	-
1869	ZINC00817318	298	0.1246592456815685	NO	-
1870	ZINC03467752	1778	0.12463869564681232	NO	-
1871	ZINC03283420	1620	0.12462654275276616	NO	-
1872	ZINC02661353	1295	0.1246208208291689	NO	-
1873	ZINC01033993	584	0.12461016484924697	NO	-
1874	ZINC03479519	1805	0.12457463720403403	NO	-
1875	ZINC04176238	2510	0.12449618302383848	NO	-
1876	ZINC02872636	1428	0.12437711265307538	NO	-
1877	ZINC03853898	2081	0.12429578129851764	NO	-
1878	ZINC00929939	494	0.1242544506495258	NO	-
1879	ZINC03867830	2259	0.12420748423931856	NO	-
1880	ZINC04315496	2559	0.12418524263834185	NO	-
1881	ZINC03230184	1584	0.12415054864337619	NO	-
1882	ZINC03494810	1832	0.12414460453066704	NO	-
1883	ZINC00867749	364	0.12412730786723783	NO	-
1884	ZINC01055576	624	0.12410317033907506	NO	-
1885	ZINC03031861	1516	0.12408990863616753	NO	-
1886	ZINC00947859	526	0.12404317585611006	NO	-
1887	ZINC01209811	790	0.1240414737980608	NO	-
1888	ZINC01427968	918	0.12380102833420298	NO	-
1889	ZINC00790748	255	0.12364862800703989	NO	-
1890	ZINC03476182	1794	0.1236026754551168	NO	-
1891	ZINC03476231	1798	0.12356454262765282	NO	-
1892	ZINC02197073	1103	0.1234587928837672	NO	-
1893	ZINC02082172	1077	0.12345604775014253	NO	-
1894	ZINC01895097	12	0.12342696267969443	YES	8
1895	ZINC02757954	1357	0.1233706498329607	NO	-
1896	ZINC00867777	375	0.12333899252143947	NO	-
1897	ZINC04470279	2664	0.12329058902013022	NO	-
1898	ZINC00640347	131	0.12327147777678951	NO	-
1899	ZINC00825606	311	0.12322438790317694	NO	-
1900	ZINC01144059	728	0.12314987410106665	NO	-
1901	ZINC01173832	758	0.12309223639761983	NO	-
1902	ZINC03477020	1800	0.12302239293658988	NO	-
1903	ZINC01142317	727	0.12297484871592196	NO	-
1904	ZINC03969175	2345	0.12296963870538344	NO	-
1905	ZINC03992934	2458	0.122825512618831	NO	-
1906	ZINC02235357	1123	0.12282342336540206	NO	-
1907	ZINC00679743	178	0.12277635382354152	NO	-
1908	ZINC01355612	854	0.12277346049759304	NO	-
1909	ZINC01172818	754	0.12268264653563432	NO	-
1910	ZINC03514211	1856	0.12265487562565576	NO	-
1911	ZINC03857113	2156	0.12260310161157527	NO	-
1912	ZINC03971538	2377	0.12259673468203588	NO	-
1913	ZINC02907988	1464	0.12258811702805833	NO	-
1914	ZINC00822799	308	0.12254590505348034	NO	-
1915	ZINC00693063	184	0.12250241646011244	NO	-
1916	ZINC03597366	1971	0.12237908059390726	NO	-
1917	ZINC03292906	1626	0.12229095088260745	NO	-
1918	ZINC03431966	1725	0.12221964226014387	NO	-
1919	ZINC03968430	2335	0.12220368022272746	NO	-
1920	ZINC02338312	1161	0.12214707095878741	NO	-
1921	ZINC01796046	988	0.12209516290434251	NO	-
1922	ZINC04001053	2472	0.12204107160744683	NO	-
1923	ZINC02907996	1466	0.1220352008543874	NO	-
1924	ZINC02624930	1257	0.12203164615829633	NO	-
1925	ZINC04315922	2561	0.12201044429346734	NO	-
1926	ZINC02319780	1149	0.12197358996259358	NO	-
1927	ZINC01123138	701	0.12187423443679783	NO	-
1928	ZINC03480514	1811	0.12184507029613426	NO	-
1929	ZINC01897911	1027	0.12179637403913607	NO	-
1930	ZINC03395124	1706	0.12175854906446812	NO	-
1931	ZINC03462726	1760	0.12175732849351831	NO	-
1932	ZINC03599180	1975	0.12168419679269389	NO	-
1933	ZINC03867010	2223	0.12158437435454447	NO	-
1934	ZINC03234912	1589	0.12149404152793529	NO	-
1935	ZINC03304632	1633	0.12147638043493723	NO	-
1936	ZINC03325067	1644	0.12146297287818822	NO	-
1937	ZINC00902711	457	0.1213855791125029	NO	-
1938	ZINC01862815	998	0.12132514589520553	NO	-
1939	ZINC03854911	2129	0.12124414434369314	NO	-
1940	ZINC00693065	185	0.12120779661049251	NO	-
1941	ZINC02367700	1172	0.12120495792369738	NO	-
1942	ZINC00738304	217	0.12116193537575091	NO	-
1943	ZINC00670597	155	0.12112179671143282	NO	-
1944	ZINC03867271	2231	0.12107910623529254	NO	-
1945	ZINC04465490	2639	0.12107910623529254	NO	-
1946	ZINC03550452	1891	0.12105087960397548	NO	-
1947	ZINC04467763	2648	0.12101347199091686	NO	-
1948	ZINC02625016	1258	0.12100746801433339	NO	-
1949	ZINC03858774	2182	0.12098519560068227	NO	-
1950	ZINC00717862	203	0.12092536243171446	NO	-
1951	ZINC02720998	1337	0.12088312248144113	NO	-
1952	ZINC04414137	2601	0.12082344702049166	NO	-
1953	ZINC02319782	1150	0.1208026576479746	NO	-
1954	ZINC03969176	2346	0.12071792767292795	NO	-
1955	ZINC03633117	1998	0.12070562427838674	NO	-
1956	ZINC03460577	1741	0.12060667646583392	NO	-
1957	ZINC03100236	1542	0.12057722145018777	NO	-
1958	ZINC04365883	2582	0.12057701293477488	NO	-
1959	ZINC01350943	851	0.12057348118558571	NO	-
1960	ZINC04341978	2573	0.12053324884880594	NO	-
1961	ZINC01505884	957	0.12052237659268819	NO	-
1962	ZINC01443735	932	0.1204581381292638	NO	-
1963	ZINC00935945	501	0.12043695904592293	NO	-
1964	ZINC03651768	2003	0.12041173307764516	NO	-
1965	ZINC01791404	986	0.12039333132201929	NO	-
1966	ZINC01513329	961	0.12038003085765113	NO	-
1967	ZINC02713491	1323	0.12034164069797357	NO	-
1968	ZINC03858775	2183	0.12027556882156924	NO	-
1969	ZINC04248669	2530	0.12026837699077592	NO	-
1970	ZINC03867617	2248	0.12023750045430767	NO	-
1971	ZINC02541703	1237	0.1202203872618538	NO	-
1972	ZINC00877140	409	0.12017317299122637	NO	-
1973	ZINC01121395	697	0.12013016647859513	NO	-
1974	ZINC00882910	430	0.12003202445517082	NO	-
1975	ZINC03867011	2224	0.12003046441019592	NO	-
1976	ZINC03476233	1799	0.12000204746273549	NO	-
1977	ZINC03327629	1645	0.11996026294008623	NO	-
1978	ZINC03858780	2188	0.11988758055425636	NO	-
1979	ZINC03569727	1918	0.11988088909942998	NO	-
1980	ZINC04252471	2539	0.11982148960683095	NO	-
1981	ZINC04467768	2649	0.11974657496443633	NO	-
1982	ZINC00738302	216	0.11972404043652836	NO	-
1983	ZINC01006607	569	0.11969089052673441	NO	-
1984	ZINC04058368	2482	0.11966581685885824	NO	-
1985	ZINC01027772	576	0.11964128494326928	NO	-
1986	ZINC03462703	1757	0.1196290995702114	NO	-
1987	ZINC02449774	1209	0.11957406427723338	NO	-
1988	ZINC03465246	1771	0.11957238742297742	NO	-
1989	ZINC01243388	803	0.11955260962836727	NO	-
1990	ZINC00867739	362	0.11946116768453777	NO	-
1991	ZINC00232895	23	0.11941786437287628	NO	-
1992	ZINC03368464	1689	0.11927614076374204	NO	-
1993	ZINC04642077	2712	0.11921525093668776	NO	-
1994	ZINC00996178	554	0.11913329670366248	NO	-
1995	ZINC03480592	1816	0.1189992970750414	NO	-
1996	ZINC00882903	428	0.1189680993214934	NO	-
1997	ZINC03858777	2185	0.11870213372601131	NO	-
1998	ZINC01216866	795	0.1186575872226743	NO	-
1999	ZINC00841571	319	0.11863637343847053	NO	-
2000	ZINC01006605	568	0.11855864848468144	NO	-
2001	ZINC04356590	2577	0.11852309958551002	NO	-
2002	ZINC03361273	1682	0.1184866192432647	NO	-
2003	ZINC00858263	344	0.11846015324376627	NO	-
2004	ZINC03500712	1842	0.11840936842314133	NO	-
2005	ZINC03971541	2380	0.11840334986692226	NO	-
2006	ZINC03971540	2379	0.1183923802590095	NO	-
2007	ZINC03858779	2187	0.118350408177977	NO	-
2008	ZINC03858773	2181	0.11832240831785838	NO	-
2009	ZINC00500813	61	0.11828251769753081	NO	-
2010	ZINC04160462	2503	0.11819901066117558	NO	-
2011	ZINC03500660	1840	0.118193812519652	NO	-
2012	ZINC03997674	2467	0.11816188636052823	NO	-
2013	ZINC01140627	724	0.11797971656832344	NO	-
2014	ZINC03507454	1849	0.11797371407926159	NO	-
2015	ZINC03533602	1874	0.11797245509674466	NO	-
2016	ZINC01910791	1031	0.1179482924199246	NO	-
2017	ZINC03041824	1519	0.1178353890734874	NO	-
2018	ZINC03868765	2285	0.11772733688975368	NO	-
2019	ZINC03559292	1897	0.11770644486250474	NO	-
2020	ZINC00589662	84	0.1175018292831893	NO	-
2021	ZINC00945693	515	0.11746720203335802	NO	-
2022	ZINC00640745	132	0.11735711997285922	NO	-
2023	ZINC00980695	542	0.11734395366710092	NO	-
2024	ZINC03500714	1843	0.11733993723937419	NO	-
2025	ZINC03596547	1962	0.11730628583100818	NO	-
2026	ZINC03970892	2373	0.11726422121841963	NO	-
2027	ZINC01514847	962	0.11719239930326719	NO	-
2028	ZINC00232874	22	0.11712961045390143	NO	-
2029	ZINC00867953	383	0.11709377249680865	NO	-
2030	ZINC02876647	1434	0.11708449177405165	NO	-
2031	ZINC01050157	609	0.11706156199170138	NO	-
2032	ZINC01077650	652	0.11702513728336476	NO	-
2033	ZINC03548495	1880	0.11692874264898145	NO	-
2034	ZINC00941369	510	0.11689528539960259	NO	-
2035	ZINC03892805	2319	0.11689001839805549	NO	-
2036	ZINC04326643	2568	0.11683616389434757	NO	-
2037	ZINC03987548	2434	0.11676843310192703	NO	-
2038	ZINC02739749	1347	0.11663728442529994	NO	-
2039	ZINC00602001	92	0.11662958456192407	NO	-
2040	ZINC00054087	4	0.11660569384069955	NO	-
2041	ZINC03860126	2211	0.11652471976953803	NO	-
2042	ZINC00798601	272	0.1165168138682275	NO	-
2043	ZINC03513675	1855	0.11646409980529253	NO	-
2044	ZINC03343677	1661	0.11642439509938773	NO	-
2045	ZINC04144115	2502	0.11638656773883065	NO	-
2046	ZINC00941369	509	0.11637196285856001	NO	-
2047	ZINC03476184	1795	0.11604259425173506	NO	-
2048	ZINC02101095	1078	0.11601636756829078	NO	-
2049	ZINC02861173	1419	0.11597017406463953	NO	-
2050	ZINC02155030	1096	0.11587135584084023	NO	-
2051	ZINC03595998	1956	0.11585324487974986	NO	-
2052	ZINC03832397	13	0.11584287414133122	YES	8
2053	ZINC01180183	764	0.11582040352651253	NO	-
2054	ZINC03593707	1945	0.11575605426092164	NO	-
2055	ZINC03596789	1968	0.11568883417550634	NO	-
2056	ZINC02539561	1233	0.11564889777791562	NO	-
2057	ZINC00072273	10	0.11562495744654487	NO	-
2058	ZINC01427969	919	0.1154853405278698	NO	-
2059	ZINC02755791	1356	0.11543714645801634	NO	-
2060	ZINC00647233	140	0.11534128873799643	NO	-
2061	ZINC02352617	1163	0.11520167214437359	NO	-
2062	ZINC02741003	1348	0.11504972975670326	NO	-
2063	ZINC02181819	1098	0.11498985617613848	NO	-
2064	ZINC02777689	1375	0.11497906047011688	NO	-
2065	ZINC01104461	673	0.11497245800693812	NO	-
2066	ZINC00619794	102	0.1149610694005031	NO	-
2067	ZINC03892807	2320	0.114944302765348	NO	-
2068	ZINC02909736	1468	0.11492740908595457	NO	-
2069	ZINC01982710	1060	0.11480753084600359	NO	-
2070	ZINC00796184	267	0.11473633455804928	NO	-
2071	ZINC01946460	1043	0.11472204680046799	NO	-
2072	ZINC00819480	304	0.11471904360304541	NO	-
2073	ZINC03464350	1761	0.11469248703000685	NO	-
2074	ZINC03969112	2343	0.11462467787717752	NO	-
2075	ZINC03313889	1641	0.11445929661487622	NO	-
2076	ZINC04233655	2522	0.11444015784150731	NO	-
2077	ZINC03245623	1601	0.11440466632740796	NO	-
2078	ZINC00856390	338	0.11439157617390877	NO	-
2079	ZINC03969111	2342	0.11438449188524251	NO	-
2080	ZINC03593611	1939	0.11436801351599303	NO	-
2081	ZINC02777690	1376	0.11433745625842613	NO	-
2082	ZINC03858018	2169	0.1143122612081901	NO	-
2083	ZINC04469704	2656	0.1143122612081901	NO	-
2084	ZINC02643084	1282	0.11427725932191993	NO	-
2085	ZINC03983105	2421	0.11418458583224582	NO	-
2086	ZINC01188689	771	0.11410103622416072	NO	-
2087	ZINC03892982	2322	0.11405827840093476	NO	-
2088	ZINC02799788	1391	0.11401438282593997	NO	-
2089	ZINC03855236	2145	0.11399566113447226	NO	-
2090	ZINC00868545	392	0.11398544985541292	NO	-
2091	ZINC03531752	1872	0.11391837524131385	NO	-
2092	ZINC00809582	288	0.11388836134005124	NO	-
2093	ZINC00802332	276	0.11385514200907208	NO	-
2094	ZINC03433174	1727	0.11381883413344743	NO	-
2095	ZINC02661352	1294	0.1138119865807428	NO	-
2096	ZINC03992687	2449	0.11378797344807272	NO	-
2097	ZINC02648227	1284	0.11378426431888995	NO	-
2098	ZINC03272046	1610	0.11372334200514704	NO	-
2099	ZINC03859402	2201	0.11369389710454172	NO	-
2100	ZINC03618829	1986	0.11369078455196754	NO	-
2101	ZINC03596791	1969	0.11366433807403642	NO	-
2102	ZINC03462284	1748	0.1135806093587911	NO	-
2103	ZINC03860125	2210	0.11355227851177355	NO	-
2104	ZINC02643083	1281	0.11352501020683904	NO	-
2105	ZINC00435476	48	0.1135144006839105	NO	-
2106	ZINC00945819	520	0.11350576763824516	NO	-
2107	ZINC00631080	118	0.11344992532462411	NO	-
2108	ZINC02883937	1440	0.11343682177251904	NO	-
2109	ZINC01049491	606	0.1133003782320203	NO	-
2110	ZINC03242858	1596	0.11327431585534856	NO	-
2111	ZINC03867617	2249	0.11326516279819061	NO	-
2112	ZINC01330033	841	0.11315742061651775	NO	-
2113	ZINC02871777	1427	0.11313587380467785	NO	-
2114	ZINC03867256	2230	0.11310343451715313	NO	-
2115	ZINC03428937	1722	0.11306026212211097	NO	-
2116	ZINC03857410	2160	0.1130554385497945	NO	-
2117	ZINC02618314	1249	0.11302728337190279	NO	-
2118	ZINC01895146	18	0.11296172737364547	YES	8
2119	ZINC03867022	2225	0.11292564040041156	NO	-
2120	ZINC04465370	2635	0.11292564040041156	NO	-
2121	ZINC04394745	2591	0.11283513137977327	NO	-
2122	ZINC03593612	1940	0.11278657728015151	NO	-
2123	ZINC01211758	791	0.11277955627461364	NO	-
2124	ZINC01212023	792	0.1127694410972558	NO	-
2125	ZINC03854967	2132	0.11269324678983866	NO	-
2126	ZINC00793973	262	0.11265764017667572	NO	-
2127	ZINC04465402	2636	0.11264815014856523	NO	-
2128	ZINC03858397	2176	0.11262680171986951	NO	-
2129	ZINC00630200	114	0.11254189168493903	NO	-
2130	ZINC01224437	800	0.11244221444823664	NO	-
2131	ZINC00867883	382	0.11239254732728035	NO	-
2132	ZINC02215879	1114	0.11238421714596002	NO	-
2133	ZINC03354947	1670	0.11235539520862607	NO	-
2134	ZINC03040681	1517	0.11229685495423049	NO	-
2135	ZINC03461499	1742	0.11227110500472255	NO	-
2136	ZINC00656401	151	0.11223615417066533	NO	-
2137	ZINC03402653	1708	0.11213971876227649	NO	-
2138	ZINC02797935	1388	0.11213059537142525	NO	-
2139	ZINC02497236	1226	0.11212451189796725	NO	-
2140	ZINC01315428	834	0.11209094095913309	NO	-
2141	ZINC02215882	1115	0.11208692799727446	NO	-
2142	ZINC03451029	1731	0.1120152001605082	NO	-
2143	ZINC04333029	2570	0.11195332793411121	NO	-
2144	ZINC01243390	804	0.11190618496503206	NO	-
2145	ZINC02101098	1079	0.11190155752965711	NO	-
2146	ZINC03858778	2186	0.11187882928679287	NO	-
2147	ZINC02620861	1253	0.11183601640306935	NO	-
2148	ZINC03983104	2420	0.11181141752282225	NO	-
2149	ZINC01124113	709	0.1117917383540525	NO	-
2150	ZINC02503233	1227	0.11171530856802918	NO	-
2151	ZINC02969395	1486	0.11164358226083447	NO	-
2152	ZINC01796042	987	0.1116224137654621	NO	-
2153	ZINC03892376	2315	0.11145844465247064	NO	-
2154	ZINC01982709	1059	0.11136099884015667	NO	-
2155	ZINC00072031	7	0.1113435170938615	NO	-
2156	ZINC02653631	1287	0.11129919524041598	NO	-
2157	ZINC04267841	2544	0.11128078610886735	NO	-
2158	ZINC02849808	1399	0.11127092495767284	NO	-
2159	ZINC00838046	316	0.11114376863006671	NO	-
2160	ZINC00812069	293	0.11096101827763288	NO	-
2161	ZINC01415045	908	0.11095594962796501	NO	-
2162	ZINC00802342	277	0.11092714294541875	NO	-
2163	ZINC03374631	1699	0.11090168735584291	NO	-
2164	ZINC02521698	1230	0.11086249678652635	NO	-
2165	ZINC01439655	926	0.1106323777526596	NO	-
2166	ZINC02625017	1259	0.110612797581713	NO	-
2167	ZINC01123138	702	0.11060093047603689	NO	-
2168	ZINC04112970	2494	0.11048250057220663	NO	-
2169	ZINC03596143	1957	0.11033096775744758	NO	-
2170	ZINC01379067	895	0.11026687436598726	NO	-
2171	ZINC03855160	2141	0.11023972814574848	NO	-
2172	ZINC00921115	486	0.11011763645296671	NO	-
2173	ZINC04620101	2706	0.11005428071270919	NO	-
2174	ZINC01123136	700	0.1100307565702289	NO	-
2175	ZINC01379078	898	0.11001621070560409	NO	-
2176	ZINC03513673	1854	0.10999765279723542	NO	-
2177	ZINC01053425	619	0.10995685034460648	NO	-
2178	ZINC00946594	524	0.10994846393629784	NO	-
2179	ZINC02620258	1251	0.10988265550451823	NO	-
2180	ZINC01438819	925	0.10986739576532481	NO	-
2181	ZINC01868735	1001	0.10981548665823007	NO	-
2182	ZINC03234904	1588	0.10974934420430867	NO	-
2183	ZINC01107643	677	0.10969815458433992	NO	-
2184	ZINC00955316	530	0.10964066075331176	NO	-
2185	ZINC03595996	1955	0.10960549890019833	NO	-
2186	ZINC01145506	731	0.1095864426285752	NO	-
2187	ZINC03970259	2361	0.10954193363123672	NO	-
2188	ZINC00787024	249	0.10949281469837013	NO	-
2189	ZINC00223729	20	0.10947486026865141	NO	-
2190	ZINC01378907	873	0.10943917482216484	NO	-
2191	ZINC02760890	1359	0.10940397970386379	NO	-
2192	ZINC01196456	781	0.10939812274747637	NO	-
2193	ZINC01378921	881	0.10937684297158436	NO	-
2194	ZINC01871019	1002	0.1093482372967254	NO	-
2195	ZINC02878116	1436	0.1092817658716137	NO	-
2196	ZINC00671698	159	0.10924941475346463	NO	-
2197	ZINC03551274	1895	0.10924671677321525	NO	-
2198	ZINC03596175	1959	0.10923241692105094	NO	-
2199	ZINC01122336	698	0.10920996149835016	NO	-
2200	ZINC03832403	35	0.10904589943159189	YES	20
2201	ZINC03595365	1954	0.10902061651807392	NO	-
2202	ZINC02636182	1275	0.10901518062168489	NO	-
2203	ZINC01189803	772	0.10900911203638033	NO	-
2204	ZINC03478956	1801	0.10899423977680607	NO	-
2205	ZINC03368559	1690	0.10897562762589755	NO	-
2206	ZINC01176107	763	0.10890604383974208	NO	-
2207	ZINC02405397	1179	0.10884814418513412	NO	-
2208	ZINC03868993	2287	0.10884271996558606	NO	-
2209	ZINC00792969	259	0.10883403612315518	NO	-
2210	ZINC00871671	401	0.10875734277252354	NO	-
2211	ZINC03561872	1900	0.10869576905751585	NO	-
2212	ZINC00624642	105	0.10865139517516215	NO	-
2213	ZINC03455982	1736	0.10864949404969407	NO	-
2214	ZINC04112970	2493	0.10858631322239407	NO	-
2215	ZINC03464947	1765	0.10848823487525903	NO	-
2216	ZINC04000899	2471	0.10843936195154431	NO	-
2217	ZINC01379079	899	0.10833561613001397	NO	-
2218	ZINC00840375	317	0.10826433938134701	NO	-
2219	ZINC01960308	1045	0.10814549850551748	NO	-
2220	ZINC03495741	1833	0.10814086365758367	NO	-
2221	ZINC03454999	1734	0.10813533647834618	NO	-
2222	ZINC00054087	3	0.1081256565886195	NO	-
2223	ZINC03222102	1571	0.10810985391490446	NO	-
2224	ZINC01379024	889	0.10808211835023845	NO	-
2225	ZINC03465581	1776	0.10789770956622767	NO	-
2226	ZINC00812081	295	0.10788738777401902	NO	-
2227	ZINC00543398	71	0.1077958105917778	NO	-
2228	ZINC03236073	1590	0.1076577460958714	NO	-
2229	ZINC03867626	2250	0.10763125641804529	NO	-
2230	ZINC03853999	2083	0.10763073363321826	NO	-
2231	ZINC02300318	1139	0.10746552565844372	NO	-
2232	ZINC02052162	1068	0.10742373385700575	NO	-
2233	ZINC01379082	900	0.10737445031081466	NO	-
2234	ZINC03145170	1547	0.10736947602920825	NO	-
2235	ZINC03465285	1772	0.1073629450915452	NO	-
2236	ZINC01208558	788	0.1073565304373916	NO	-
2237	ZINC00862854	350	0.10727494178431031	NO	-
2238	ZINC03392136	1704	0.10726748013021405	NO	-
2239	ZINC01473181	942	0.1072634420333088	NO	-
2240	ZINC00945693	514	0.10722279311660628	NO	-
2241	ZINC00054044	2	0.10722278685381888	NO	-
2242	ZINC00917699	483	0.10719375686038879	NO	-
2243	ZINC03464354	1762	0.10715400391683522	NO	-
2244	ZINC01196857	783	0.10711697205238883	NO	-
2245	ZINC01145246	730	0.10703094620943021	NO	-
2246	ZINC03559804	1898	0.10689879688756758	NO	-
2247	ZINC03970885	2372	0.10689035914239282	NO	-
2248	ZINC03892981	2321	0.10686729975863665	NO	-
2249	ZINC02417667	1188	0.10677601688746122	NO	-
2250	ZINC03970353	2362	0.1067686343536325	NO	-
2251	ZINC00838046	315	0.10675714341031228	NO	-
2252	ZINC01053467	620	0.1065240639361326	NO	-
2253	ZINC01000564	555	0.1064931153136854	NO	-
2254	ZINC01378913	877	0.10642375874251174	NO	-
2255	ZINC00813305	296	0.10639130341455015	NO	-
2256	ZINC03855160	2142	0.1062381523272471	NO	-
2257	ZINC00907366	466	0.10617900221636237	NO	-
2258	ZINC01415068	909	0.10615344372878813	NO	-
2259	ZINC03852330	2049	0.10609340743963838	NO	-
2260	ZINC03549108	1884	0.10604621782324361	NO	-
2261	ZINC02620969	1254	0.10597560822337314	NO	-
2262	ZINC03465191	1767	0.10595504679985315	NO	-
2263	ZINC02851591	1407	0.10595432373880287	NO	-
2264	ZINC02992933	1504	0.10589609250833804	NO	-
2265	ZINC00867701	355	0.1058385298562055	NO	-
2266	ZINC03598500	1972	0.1057911874254743	NO	-
2267	ZINC02616274	1246	0.10571542908156928	NO	-
2268	ZINC03330395	1648	0.1056042504501238	NO	-
2269	ZINC00995924	553	0.10560342468090275	NO	-
2270	ZINC01445049	934	0.10560019791313358	NO	-
2271	ZINC04191403	2515	0.10559774240431453	NO	-
2272	ZINC02594986	1245	0.10559094933954871	NO	-
2273	ZINC00868635	394	0.10557434906489342	NO	-
2274	ZINC01006621	570	0.10552701901854275	NO	-
2275	ZINC00908398	473	0.10541744418891126	NO	-
2276	ZINC03231140	1586	0.10536867552988664	NO	-
2277	ZINC03550485	1894	0.10535495378237944	NO	-
2278	ZINC00778820	236	0.10533517342912758	NO	-
2279	ZINC01384063	902	0.10525495157899015	NO	-
2280	ZINC04127575	2497	0.1052122239058352	NO	-
2281	ZINC01910795	1032	0.10520492036384597	NO	-
2282	ZINC03392139	1705	0.10518990458618858	NO	-
2283	ZINC00072280	11	0.1051892563358082	NO	-
2284	ZINC04058369	2483	0.10505781152905404	NO	-
2285	ZINC01154513	747	0.10498158757226592	NO	-
2286	ZINC01378928	884	0.10494696021059076	NO	-
2287	ZINC03236290	1591	0.10494506720210893	NO	-
2288	ZINC01247695	807	0.10489229438166488	NO	-
2289	ZINC01037606	592	0.10486757855475919	NO	-
2290	ZINC01018649	574	0.10483896717207075	NO	-
2291	ZINC01379075	897	0.10481137159225788	NO	-
2292	ZINC00812071	294	0.1047793295272362	NO	-
2293	ZINC01957523	1044	0.10472883475024612	NO	-
2294	ZINC03867626	2251	0.10471483840237551	NO	-
2295	ZINC01120339	690	0.10469611022111533	NO	-
2296	ZINC01868726	1000	0.1046162417404418	NO	-
2297	ZINC01436953	923	0.10452029957680227	NO	-
2298	ZINC04271810	2547	0.10445001005408701	NO	-
2299	ZINC01079302	653	0.10439270310399629	NO	-
2300	ZINC00674145	163	0.10432759065380605	NO	-
2301	ZINC00867883	381	0.10432640803039267	NO	-
2302	ZINC03222634	1575	0.10425069182230705	NO	-
2303	ZINC01378911	875	0.1040928400108763	NO	-
2304	ZINC01411754	906	0.10404930998460465	NO	-
2305	ZINC00569308	76	0.10394078037660173	NO	-
2306	ZINC03484528	1822	0.10388879517185111	NO	-
2307	ZINC04305195	2556	0.10375397018409363	NO	-
2308	ZINC00651955	149	0.10374652613773837	NO	-
2309	ZINC01378912	876	0.10373828327976528	NO	-
2310	ZINC01378929	885	0.10370486669928328	NO	-
2311	ZINC02806900	1395	0.10348684614462762	NO	-
2312	ZINC01378925	882	0.10347353319930408	NO	-
2313	ZINC01136458	722	0.10342192953134564	NO	-
2314	ZINC00886113	434	0.10342034142850356	NO	-
2315	ZINC03853461	2067	0.10338875328395589	NO	-
2316	ZINC01301130	833	0.10336577551624458	NO	-
2317	ZINC01379066	894	0.10334009334899351	NO	-
2318	ZINC03549431	1885	0.10328973634939428	NO	-
2319	ZINC03186105	1556	0.10327659635381047	NO	-
2320	ZINC03857228	2159	0.10323819228210468	NO	-
2321	ZINC03853061	2062	0.10322943892979736	NO	-
2322	ZINC03048846	1523	0.10309982294553684	NO	-
2323	ZINC03903175	2325	0.10301527746899042	NO	-
2324	ZINC01208255	786	0.10297505430763337	NO	-
2325	ZINC00900698	454	0.10290005520510004	NO	-
2326	ZINC01379020	888	0.10282266266190673	NO	-
2327	ZINC03222633	1574	0.10279520580272221	NO	-
2328	ZINC03852330	2048	0.10269845575849074	NO	-
2329	ZINC00809712	290	0.10267261448818488	NO	-
2330	ZINC03854919	2130	0.10265051108192731	NO	-
2331	ZINC03569893	1919	0.10264598567723449	NO	-
2332	ZINC02224635	1121	0.10262799829348544	NO	-
2333	ZINC03213811	1568	0.10261689917005493	NO	-
2334	ZINC02620860	1252	0.10235486283931121	NO	-
2335	ZINC03270135	1609	0.1022805330654403	NO	-
2336	ZINC01330008	839	0.10226580568932608	NO	-
2337	ZINC02237515	1125	0.10209948954886047	NO	-
2338	ZINC01208258	787	0.10208104684452267	NO	-
2339	ZINC01120739	693	0.10206255704931343	NO	-
2340	ZINC03854000	2084	0.10196873495909146	NO	-
2341	ZINC00880322	423	0.1019540345825746	NO	-
2342	ZINC00341049	32	0.10194358742465379	NO	-
2343	ZINC01088475	657	0.10170381802475136	NO	-
2344	ZINC03854635	2094	0.1016976158290249	NO	-
2345	ZINC00639042	130	0.10167807534126767	NO	-
2346	ZINC00826740	312	0.10160743783819019	NO	-
2347	ZINC01145511	732	0.10160659952104063	NO	-
2348	ZINC01072701	646	0.10157859921315993	NO	-
2349	ZINC00624642	106	0.10152899918502023	NO	-
2350	ZINC03581551	1927	0.10150754438505935	NO	-
2351	ZINC00651621	148	0.10149826139655452	NO	-
2352	ZINC00867701	354	0.10131634937965649	NO	-
2353	ZINC00787036	250	0.10130097887197802	NO	-
2354	ZINC00792519	258	0.1012197046510477	NO	-
2355	ZINC00861977	348	0.1009717315476084	NO	-
2356	ZINC00677379	173	0.10094786623816494	NO	-
2357	ZINC00917733	485	0.10086119978516432	NO	-
2358	ZINC00618654	101	0.10078719282359408	NO	-
2359	ZINC00072074	8	0.10072050286199993	NO	-
2360	ZINC03970259	2360	0.10066081279142418	NO	-
2361	ZINC00435645	49	0.10063751463489604	NO	-
2362	ZINC01441523	930	0.10063230399048767	NO	-
2363	ZINC03850008	2026	0.10058490613246304	NO	-
2364	ZINC03857695	2162	0.10052032142914377	NO	-
2365	ZINC04464528	2627	0.10052032142914377	NO	-
2366	ZINC02007691	1065	0.1004958269106795	NO	-
2367	ZINC03308256	1637	0.10044835524818717	NO	-
2368	ZINC01163515	751	0.10041855002606001	NO	-
2369	ZINC02290383	1134	0.10041662156492043	NO	-
2370	ZINC00072084	9	0.10036523783287671	NO	-
2371	ZINC01120740	694	0.10031890965823596	NO	-
2372	ZINC01379091	901	0.10023453015665448	NO	-
2373	ZINC01378909	874	0.10020864863061352	NO	-
2374	ZINC00904305	460	0.10012998681097024	NO	-
2375	ZINC03049200	1524	0.0997261086177469	NO	-
2376	ZINC01980254	1050	0.09970110690392261	NO	-
2377	ZINC01496654	950	0.09959530584587137	NO	-
2378	ZINC02438247	1201	0.09948078256682828	NO	-
2379	ZINC01125894	710	0.0994765006859436	NO	-
2380	ZINC01330057	843	0.09940374925154406	NO	-
2381	ZINC01185829	767	0.09932096865390481	NO	-
2382	ZINC03285770	1623	0.0993010086205919	NO	-
2383	ZINC00868547	393	0.09921489710285415	NO	-
2384	ZINC03933818	2328	0.0992024615088358	NO	-
2385	ZINC00502939	62	0.09916113458685334	NO	-
2386	ZINC00341937	34	0.09915954579049602	NO	-
2387	ZINC01742485	975	0.0991260690801487	NO	-
2388	ZINC01190152	773	0.09912188336035477	NO	-
2389	ZINC01376062	869	0.09909204333423269	NO	-
2390	ZINC01378903	872	0.09908092882740999	NO	-
2391	ZINC01589621	965	0.09899676148165262	NO	-
2392	ZINC03564209	1904	0.09893678096362025	NO	-
2393	ZINC03858537	2180	0.09871437215811774	NO	-
2394	ZINC03977630	2410	0.09870350584869364	NO	-
2395	ZINC01190152	774	0.09868532201886486	NO	-
2396	ZINC00687417	183	0.09858855472658268	NO	-
2397	ZINC00671237	157	0.09849108077688888	NO	-
2398	ZINC00945629	513	0.09843186207440621	NO	-
2399	ZINC03095908	1541	0.09839258966239213	NO	-
2400	ZINC03855017	2133	0.0983873505128534	NO	-
2401	ZINC02353759	1164	0.09836993218603929	NO	-
2402	ZINC04308566	2558	0.09821733641663631	NO	-
2403	ZINC03277000	1614	0.09818176504577837	NO	-
2404	ZINC01290218	827	0.09817408597982459	NO	-
2405	ZINC01120405	692	0.09812818155393198	NO	-
2406	ZINC02708446	1320	0.09797464729066416	NO	-
2407	ZINC01742485	974	0.09781814513386394	NO	-
2408	ZINC00806998	287	0.09779772235145855	NO	-
2409	ZINC01043410	600	0.09776387552746747	NO	-
2410	ZINC01173833	759	0.09776361551778928	NO	-
2411	ZINC04465434	2638	0.09760017459811593	NO	-
2412	ZINC01172309	753	0.09752702433211272	NO	-
2413	ZINC03468026	1780	0.09752603339430123	NO	-
2414	ZINC03462302	1750	0.09752434294371048	NO	-
2415	ZINC01501540	954	0.09744205703987126	NO	-
2416	ZINC01050162	610	0.09737106691888939	NO	-
2417	ZINC01053468	621	0.09735456992080926	NO	-
2418	ZINC02907986	1463	0.0971822297035803	NO	-
2419	ZINC04358945	2579	0.09714376997512462	NO	-
2420	ZINC00683219	179	0.09705022572624135	NO	-
2421	ZINC02237517	1126	0.09697270945599386	NO	-
2422	ZINC01033869	583	0.09696878046056834	NO	-
2423	ZINC01174894	760	0.09690325794130272	NO	-
2424	ZINC02007686	1064	0.09676681151674336	NO	-
2425	ZINC00508913	64	0.09667932250993788	NO	-
2426	ZINC04332436	2569	0.09663198927355661	NO	-
2427	ZINC04469797	2657	0.0966242344873542	NO	-
2428	ZINC02803793	1394	0.09650722500303961	NO	-
2429	ZINC03508337	1853	0.09647866469124755	NO	-
2430	ZINC03468021	1779	0.09640199451333427	NO	-
2431	ZINC00715365	201	0.09636859401986195	NO	-
2432	ZINC04485193	2671	0.09634376978437398	NO	-
2433	ZINC00806937	285	0.0962883703850217	NO	-
2434	ZINC01172904	756	0.096268588371316	NO	-
2435	ZINC03851229	2034	0.09620873407498357	NO	-
2436	ZINC01120404	691	0.0961590557816054	NO	-
2437	ZINC01379043	893	0.09613285367142597	NO	-
2438	ZINC03462532	1751	0.09612457838793534	NO	-
2439	ZINC00618651	100	0.0961047706262285	NO	-
2440	ZINC01175721	762	0.09607487347107369	NO	-
2441	ZINC00790742	254	0.0960698394113821	NO	-
2442	ZINC03868994	2289	0.09597603869710968	NO	-
2443	ZINC00867705	356	0.09587287621986185	NO	-
2444	ZINC00678091	176	0.09577917851657938	NO	-
2445	ZINC01329966	836	0.09564428801884318	NO	-
2446	ZINC02907995	1465	0.09554900073071143	NO	-
2447	ZINC02136400	1094	0.09553366376276484	NO	-
2448	ZINC03493172	1831	0.09552945344289118	NO	-
2449	ZINC01107389	675	0.09542588681990288	NO	-
2450	ZINC01095089	666	0.09538927721124173	NO	-
2451	ZINC00867705	357	0.09536658672422074	NO	-
2452	ZINC03853821	2078	0.09527625811844452	NO	-
2453	ZINC04586974	2705	0.0951966645871471	NO	-
2454	ZINC01378916	878	0.09512550457862676	NO	-
2455	ZINC03492575	1829	0.09508683057123092	NO	-
2456	ZINC01194472	780	0.0949866881389533	NO	-
2457	ZINC00672495	160	0.09490424423740725	NO	-
2458	ZINC04275956	2549	0.09489052496388255	NO	-
2459	ZINC00671250	158	0.09488033195138429	NO	-
2460	ZINC03866787	2219	0.09485702536753975	NO	-
2461	ZINC03855017	2134	0.09479732889835621	NO	-
2462	ZINC00832412	313	0.09477787441117948	NO	-
2463	ZINC01190154	776	0.09476487324114341	NO	-
2464	ZINC03857505	2161	0.09467918453582103	NO	-
2465	ZINC00613247	96	0.09445244801106062	NO	-
2466	ZINC02873100	1429	0.09438297033856474	NO	-
2467	ZINC00787039	251	0.09436750777937906	NO	-
2468	ZINC03484530	1823	0.09428235519335026	NO	-
2469	ZINC03230801	1585	0.09425927656989046	NO	-
2470	ZINC02223050	1120	0.09407598343865689	NO	-
2471	ZINC02877834	1435	0.09407353745416405	NO	-
2472	ZINC00778821	237	0.09400200557060247	NO	-
2473	ZINC01378919	880	0.09397840830575735	NO	-
2474	ZINC03370856	1694	0.0939667618020909	NO	-
2475	ZINC04233657	2523	0.09394146368807847	NO	-
2476	ZINC00803512	279	0.09391290955993882	NO	-
2477	ZINC04478201	2669	0.09388468455898227	NO	-
2478	ZINC00867713	359	0.09385622436344251	NO	-
2479	ZINC00778835	238	0.09382559168456471	NO	-
2480	ZINC01436954	924	0.09368512336478195	NO	-
2481	ZINC01756057	980	0.09367259637116548	NO	-
2482	ZINC01329968	837	0.09363015528243825	NO	-
2483	ZINC03889620	2298	0.09352772767267085	NO	-
2484	ZINC00570339	79	0.09349409176661225	NO	-
2485	ZINC01379007	886	0.09347210013604287	NO	-
2486	ZINC01516487	963	0.09342323403194916	NO	-
2487	ZINC04487830	2678	0.09326560507932437	NO	-
2488	ZINC01224354	799	0.09319597568494714	NO	-
2489	ZINC03278676	1617	0.09310790870865358	NO	-
2490	ZINC00870224	398	0.0930410057173464	NO	-
2491	ZINC03030281	1514	0.09303341389337333	NO	-
2492	ZINC00987725	548	0.09301572875493606	NO	-
2493	ZINC02418334	1189	0.09296167446732075	NO	-
2494	ZINC02353762	1165	0.0926258988952028	NO	-
2495	ZINC00574050	80	0.09255248654621902	NO	-
2496	ZINC01329981	838	0.09242748767246717	NO	-
2497	ZINC00477816	58	0.09229360697295065	NO	-
2498	ZINC03455412	1735	0.09221259481548404	NO	-
2499	ZINC01043432	601	0.09219606965046759	NO	-
2500	ZINC01379029	890	0.09202366843491433	NO	-
2501	ZINC00835193	314	0.09191425188818607	NO	-
2502	ZINC02064448	1071	0.09185865784417634	NO	-
2503	ZINC00508931	65	0.09176408923139204	NO	-
2504	ZINC03851238	2035	0.09172122616973685	NO	-
2505	ZINC04465121	2631	0.09172122616973685	NO	-
2506	ZINC01378898	871	0.09171869771543066	NO	-
2507	ZINC02632149	1270	0.09153384286983161	NO	-
2508	ZINC00871709	403	0.09152799753639315	NO	-
2509	ZINC00660150	152	0.09149778065261852	NO	-
2510	ZINC00867713	358	0.09144671774954483	NO	-
2511	ZINC03242200	1595	0.09129352897210782	NO	-
2512	ZINC00341936	33	0.09128215298391545	NO	-
2513	ZINC01190154	775	0.09124007131304451	NO	-
2514	ZINC01379073	896	0.09112041609857445	NO	-
2515	ZINC02419883	1190	0.091066883064229	NO	-
2516	ZINC01188443	770	0.0910208529581096	NO	-
2517	ZINC02196877	1102	0.09097375538930096	NO	-
2518	ZINC02798494	1389	0.09090810362156561	NO	-
2519	ZINC01175406	761	0.09088004024029352	NO	-
2520	ZINC03341460	1657	0.09083301630689113	NO	-
2521	ZINC03462204	1747	0.0908057730333282	NO	-
2522	ZINC01172819	755	0.09075143725144232	NO	-
2523	ZINC03328129	1647	0.09072231428370875	NO	-
2524	ZINC01162682	750	0.09067202620866077	NO	-
2525	ZINC01376050	866	0.09052227805278538	NO	-
2526	ZINC03106997	1543	0.09052150915521243	NO	-
2527	ZINC03969029	2340	0.09042156488397737	NO	-
2528	ZINC00993084	551	0.0903764036355102	NO	-
2529	ZINC00907368	467	0.09030528494074944	NO	-
2530	ZINC01117746	689	0.09025503005940058	NO	-
2531	ZINC02194662	1100	0.09022240873018132	NO	-
2532	ZINC01146878	733	0.09013222393902418	NO	-
2533	ZINC00734257	215	0.09008848361639718	NO	-
2534	ZINC01115810	686	0.09007766610733624	NO	-
2535	ZINC03213326	1567	0.0899187363457494	NO	-
2536	ZINC03087802	1539	0.08975800531909411	NO	-
2537	ZINC00365484	38	0.08972113714629464	NO	-
2538	ZINC03479207	1802	0.08959045910761054	NO	-
2539	ZINC03215090	1569	0.08935593809582071	NO	-
2540	ZINC01379008	887	0.08935450499441584	NO	-
2541	ZINC02908017	1467	0.08927454258396667	NO	-
2542	ZINC00668896	153	0.08911305523345428	NO	-
2543	ZINC02446761	1207	0.08908512223170548	NO	-
2544	ZINC00987726	549	0.08892751910041984	NO	-
2545	ZINC03832402	19	0.08870591877345574	YES	9
2546	ZINC02551611	1240	0.08867330899353898	NO	-
2547	ZINC01185836	768	0.0883506166517742	NO	-
2548	ZINC03030417	1515	0.08831703725933505	NO	-
2549	ZINC00806650	284	0.08817738499042738	NO	-
2550	ZINC00670629	156	0.08809512795212328	NO	-
2551	ZINC01049577	607	0.08807467035267998	NO	-
2552	ZINC01055835	625	0.08798074399441153	NO	-
2553	ZINC03999720	2469	0.08794583171402102	NO	-
2554	ZINC02662872	1299	0.08760983765933268	NO	-
2555	ZINC02853883	1411	0.08752686100748966	NO	-
2556	ZINC03428939	1723	0.08751963693745686	NO	-
2557	ZINC03204482	1566	0.087516620989946	NO	-
2558	ZINC03462199	1745	0.08741624045327952	NO	-
2559	ZINC00568587	75	0.08738248894755395	NO	-
2560	ZINC00492231	60	0.08737419802349566	NO	-
2561	ZINC00883459	431	0.08730942021286281	NO	-
2562	ZINC00902691	455	0.0872660142078456	NO	-
2563	ZINC03222146	1572	0.08722791808108894	NO	-
2564	ZINC01115889	687	0.08716760498641335	NO	-
2565	ZINC03030277	1513	0.08714099052421485	NO	-
2566	ZINC01922043	1033	0.08706818891096724	NO	-
2567	ZINC01055473	623	0.08692193939699078	NO	-
2568	ZINC00819408	301	0.08680430828999924	NO	-
2569	ZINC01099524	669	0.0867726062136211	NO	-
2570	ZINC01133461	721	0.0866557165379497	NO	-
2571	ZINC03088717	1540	0.08660072076224344	NO	-
2572	ZINC02446761	1208	0.08636789324160696	NO	-
2573	ZINC00674166	164	0.08636101747687253	NO	-
2574	ZINC01104457	672	0.0863541993188629	NO	-
2575	ZINC03508335	1852	0.0862970518818416	NO	-
2576	ZINC00477815	57	0.0862209058876242	NO	-
2577	ZINC03493019	1830	0.08617325947733394	NO	-
2578	ZINC00758432	220	0.0858343060528198	NO	-
2579	ZINC01113129	683	0.0857223464691646	NO	-
2580	ZINC01378892	870	0.08547135596662099	NO	-
2581	ZINC00917722	484	0.08513659761988761	NO	-
2582	ZINC00902694	456	0.08509960935614796	NO	-
2583	ZINC01376061	868	0.0850430837883388	NO	-
2584	ZINC00887338	440	0.08500660150783286	NO	-
2585	ZINC02064489	1073	0.08492639308903362	NO	-
2586	ZINC00780705	242	0.08490864192911159	NO	-
2587	ZINC03859176	2200	0.08479378610448048	NO	-
2588	ZINC01378927	883	0.08475443344003024	NO	-
2589	ZINC00793014	260	0.08474289558820085	NO	-
2590	ZINC02940959	1475	0.08473445707270935	NO	-
2591	ZINC01123742	707	0.08471917320804834	NO	-
2592	ZINC00941371	511	0.08466432942792165	NO	-
2593	ZINC01043409	599	0.08455027793187117	NO	-
2594	ZINC03465462	1773	0.084530808782085	NO	-
2595	ZINC00933347	499	0.08452991019705006	NO	-
2596	ZINC00824339	309	0.08445582605375389	NO	-
2597	ZINC00740852	218	0.0843810924239871	NO	-
2598	ZINC01058307	629	0.08435694976544987	NO	-
2599	ZINC01923111	1036	0.08415118883743729	NO	-
2600	ZINC01005391	563	0.08413318430413834	NO	-
2601	ZINC02064445	1070	0.0840577884153689	NO	-
2602	ZINC03339315	1655	0.08400555809486256	NO	-
2603	ZINC01378918	879	0.08394032788987955	NO	-
2604	ZINC03462589	1754	0.08383954009411088	NO	-
2605	ZINC01037607	593	0.08371000169039255	NO	-
2606	ZINC01102351	671	0.08354410800803945	NO	-
2607	ZINC01099525	670	0.08341402365411664	NO	-
2608	ZINC02787332	1378	0.08337701045154715	NO	-
2609	ZINC03353174	1669	0.08329881052369602	NO	-
2610	ZINC02135527	1087	0.08282069884119365	NO	-
2611	ZINC03856110	2152	0.08271429037258257	NO	-
2612	ZINC03470453	1783	0.0826916333216718	NO	-
2613	ZINC01376048	865	0.08251673597371714	NO	-
2614	ZINC01107390	676	0.08244400387698438	NO	-
2615	ZINC03254679	1606	0.0823930561070099	NO	-
2616	ZINC01981254	1054	0.08230659123843778	NO	-
2617	ZINC00136309	18	0.08180608158015776	NO	-
2618	ZINC03357121	1677	0.08178323037868156	NO	-
2619	ZINC03858177	2172	0.08161358158496203	NO	-
2620	ZINC01161864	749	0.08149242670506293	NO	-
2621	ZINC01379042	892	0.08146351544553929	NO	-
2622	ZINC01405781	904	0.08137154897195313	NO	-
2623	ZINC01403810	903	0.0813609798083871	NO	-
2624	ZINC02135577	1090	0.08134460390487172	NO	-
2625	ZINC02136721	1095	0.08119402882506999	NO	-
2626	ZINC01980271	1052	0.08119206801881955	NO	-
2627	ZINC01376058	867	0.08112483989137943	NO	-
2628	ZINC04366516	2583	0.08112054972522345	NO	-
2629	ZINC00514831	67	0.08111743230099226	NO	-
2630	ZINC03892413	2316	0.0809602924909871	NO	-
2631	ZINC03313152	1639	0.08088382911971181	NO	-
2632	ZINC02806901	1396	0.08086963057209341	NO	-
2633	ZINC03284339	1622	0.0803383977796019	NO	-
2634	ZINC00172924	19	0.08030778805438646	NO	-
2635	ZINC00678086	175	0.08012320956468412	NO	-
2636	ZINC03890071	2301	0.08000991923892527	NO	-
2637	ZINC00673757	161	0.07996339921031706	NO	-
2638	ZINC00451131	50	0.07994065881878476	NO	-
2639	ZINC02064486	1072	0.07992651968916349	NO	-
2640	ZINC01379038	891	0.07992103066366507	NO	-
2641	ZINC02620257	1250	0.07986720259215939	NO	-
2642	ZINC01045751	603	0.07972136324145013	NO	-
2643	ZINC00503268	63	0.07958704394521264	NO	-
2644	ZINC03462202	1746	0.07958569782685919	NO	-
2645	ZINC01981892	1058	0.07950926855118681	NO	-
2646	ZINC03313149	1638	0.07942442353409716	NO	-
2647	ZINC03868994	2288	0.07940342268812593	NO	-
2648	ZINC02136384	1093	0.07938799602271118	NO	-
2649	ZINC03357123	1678	0.07936746107291741	NO	-
2650	ZINC02568745	1242	0.07933819562370029	NO	-
2651	ZINC01123744	708	0.07927793513227617	NO	-
2652	ZINC01059661	636	0.07890145827885463	NO	-
2653	ZINC02403271	1177	0.07880188052456996	NO	-
2654	ZINC02658402	1291	0.07877619196643738	NO	-
2655	ZINC03657466	2004	0.07860479160690138	NO	-
2656	ZINC01421673	913	0.07852642420875795	NO	-
2657	ZINC01980255	1051	0.07836531951884267	NO	-
2658	ZINC02744402	1349	0.07820265914152943	NO	-
2659	ZINC00122218	15	0.07816687858699699	NO	-
2660	ZINC01330056	842	0.07807625937184691	NO	-
2661	ZINC01186750	769	0.07804001912132072	NO	-
2662	ZINC00112875	14	0.07798559746162564	NO	-
2663	ZINC01121201	695	0.0771598462777901	NO	-
2664	ZINC00570334	77	0.07714475229214574	NO	-
2665	ZINC00470106	56	0.07695861592377812	NO	-
2666	ZINC00072606	12	0.0767724922535341	NO	-
2667	ZINC02135582	1091	0.07665108598842549	NO	-
2668	ZINC03564210	1905	0.07643792191522347	NO	-
2669	ZINC00882070	426	0.07641896625858752	NO	-
2670	ZINC01209383	789	0.07636271553168841	NO	-
2671	ZINC04191397	2514	0.0762210935869803	NO	-
2672	ZINC00847527	320	0.0761643017900092	NO	-
2673	ZINC00360012	37	0.07608087702266515	NO	-
2674	ZINC00908411	474	0.07606091637229463	NO	-
2675	ZINC03476046	1792	0.07601701602791323	NO	-
2676	ZINC00871399	400	0.0758879990633052	NO	-
2677	ZINC01981891	1057	0.07583685516973056	NO	-
2678	ZINC01421514	912	0.07552504757628842	NO	-
2679	ZINC00849001	321	0.07551015877096323	NO	-
2680	ZINC01005392	564	0.07549670091371499	NO	-
2681	ZINC02859372	1415	0.07543808134041664	NO	-
2682	ZINC02135532	1088	0.07518231133620076	NO	-
2683	ZINC04082791	2488	0.07517380762743713	NO	-
2684	ZINC02859293	1414	0.07510391140888395	NO	-
2685	ZINC00806997	286	0.07463671219780216	NO	-
2686	ZINC03577527	1923	0.07460816476822545	NO	-
2687	ZINC01151433	738	0.07447563140383827	NO	-
2688	ZINC01330030	840	0.07447366632531045	NO	-
2689	ZINC02627665	1263	0.07379193488446574	NO	-
2690	ZINC03465465	1774	0.07373123256917755	NO	-
2691	ZINC00358612	36	0.07331719889232348	NO	-
2692	ZINC01148046	734	0.07329820292391806	NO	-
2693	ZINC00586964	82	0.0729331777347158	NO	-
2694	ZINC00870721	399	0.07291077462161015	NO	-
2695	ZINC00456202	52	0.07258601840599559	NO	-
2696	ZINC03458404	1739	0.07254336710011249	NO	-
2697	ZINC00486481	59	0.07236148617705482	NO	-
2698	ZINC01058309	630	0.07179246855152327	NO	-
2699	ZINC00673771	162	0.07177404836344721	NO	-
2700	ZINC01196750	782	0.07172394085394501	NO	-
2701	ZINC00674503	166	0.07162535700334967	NO	-
2702	ZINC02654465	1289	0.07157767474555118	NO	-
2703	ZINC00991015	550	0.07151197499250207	NO	-
2704	ZINC00523316	68	0.07137538437051069	NO	-
2705	ZINC02135572	1089	0.07134839149181167	NO	-
2706	ZINC00917695	482	0.07119601873310556	NO	-
2707	ZINC02294364	1138	0.07096443613086344	NO	-
2708	ZINC01923109	1035	0.07086708334473302	NO	-
2709	ZINC00570337	78	0.07051637190208375	NO	-
2710	ZINC01121202	696	0.07037826920565461	NO	-
2711	ZINC01005393	565	0.07004301880712582	NO	-
2712	ZINC03469849	1781	0.06963401184395061	NO	-
2713	ZINC02851293	1406	0.06942164383056003	NO	-
2714	ZINC00511420	66	0.06923583413310601	NO	-
2715	ZINC02866780	1426	0.06913387985519938	NO	-
2716	ZINC00641539	133	0.06898827293595709	NO	-
2717	ZINC03470489	1784	0.06883241377477631	NO	-
2718	ZINC00868638	395	0.06881037107475771	NO	-
2719	ZINC00470104	55	0.06859491881503553	NO	-
2720	ZINC00540456	70	0.06831550416932289	NO	-
2721	ZINC00552452	72	0.06827251215434672	NO	-
2722	ZINC01004449	560	0.06822010553165508	NO	-
2723	ZINC01180518	765	0.06813140229223538	NO	-
2724	ZINC00456647	53	0.06747678686144983	NO	-
2725	ZINC01003784	559	0.0665977510411609	NO	-
2726	ZINC00675575	167	0.0662877674622764	NO	-
2727	ZINC03462587	1753	0.06603154229780914	NO	-
2728	ZINC04459927	2619	0.0659374559998847	NO	-
2729	ZINC02861394	1420	0.06583009081448345	NO	-
2730	ZINC01012570	573	0.06547885024271446	NO	-
2731	ZINC02048783	1066	0.06537063504687135	NO	-
2732	ZINC02469093	1215	0.06476038925685004	NO	-
2733	ZINC03469853	1782	0.06425951866578575	NO	-
2734	ZINC02851904	1408	0.06425830147427905	NO	-
2735	ZINC00612151	95	0.06396971873559562	NO	-
2736	ZINC02316585	1146	0.06394105956475794	NO	-
2737	ZINC01981253	1053	0.06364816282404195	NO	-
2738	ZINC00825380	310	0.06327556122596358	NO	-
2739	ZINC03462534	1752	0.06326678123688458	NO	-
2740	ZINC00615827	99	0.06318170624090311	NO	-
2741	ZINC04428162	2605	0.06243854743249393	NO	-
2742	ZINC02862024	1422	0.061906085404149554	NO	-
2743	ZINC00469605	54	0.06178892066620042	NO	-
2744	ZINC00328347	31	0.06167716074077691	NO	-
2745	ZINC00882078	427	0.061604037563575555	NO	-
2746	ZINC03147658	1548	0.06157267248905965	NO	-
2747	ZINC03956139	2331	0.060775004440200946	NO	-
2748	ZINC02851905	1409	0.060447502558885355	NO	-
2749	ZINC00053161	1	0.05998675720707973	NO	-
2750	ZINC00400248	42	0.05989965615129055	NO	-
2751	ZINC02784094	1377	0.059455111054567945	NO	-
2752	ZINC02133823	1086	0.05928979231002728	NO	-
2753	ZINC02751865	1352	0.059165785830894865	NO	-
2754	ZINC00677159	172	0.05704493631354381	NO	-
2755	ZINC03176180	1554	0.056221139509280406	NO	-
2756	ZINC02851082	1404	0.05616029404845442	NO	-
2757	ZINC04054157	2481	0.055493525894924206	NO	-
2758	ZINC02316308	1145	0.053013045656923614	NO	-
2759	ZINC01192507	777	0.04887999317588629	NO	-
2760	ZINC02577724	1243	0.047561198813125795	NO	-
